# Supplementary material for: Limits in the detection of m6A changes using MeRIP/m6A-seq
Source: Sci Rep. 2020 Apr 20;10:6590. doi: 10.1038/s41598-020-63355-3 (PMC7170965; doi:10.1038/s41598-020-63355-3)
Supplement: Supplementary file 3 — Supplementary information 3. [file 41598_2020_63355_MOESM3_ESM.zip › additional_file4_v2/macs2_deq_results/tan_kshv_2018b_deq_results.txt]

seqnames	start	end	width	strand	annot	main.gene	deseq2.p	deseq2.padj	edger.p	edger.padj	qnb.p	qnb.padj	peak.l2fc	gene.l2fc	gene.p	gene.padj	diff.l2fc
chr1	917583	917696	113	-	exon	RP11-54O7.3	0.848102078854916	1	0.788656920787592	1	0.88451788977662	0.998397222027879	-3.44670810958797	-3.1179006147393	9.20294229968617e-10	1.99530207482441e-08	-0.328807494848671
chr1	917864	918017	153	-	exon	RP11-54O7.3	0.448114716075428	1	0.365522304685151	1	0.399382223525963	0.998397222027879	-3.13514715906359	-3.1179006147393	9.20294229968617e-10	1.99530207482441e-08	-0.0172465443242928
chr1	919365	921031	1666	-	exon	RP11-54O7.3	0.883332941446803	1	0.946804336776275	1	0.947701532448815	0.998397222027879	-2.93943612098592	-3.1179006147393	9.20294229968617e-10	1.99530207482441e-08	0.17846449375338
chr1	921202	921391	189	+	intergenic	NA	0.546943766814339	1	0.478069023156938	1	0.557945053865544	0.998397222027879	-3.84304457060333	NA	NA	NA	NA
chr1	942835	943294	459	+	utr3	SAMD11	0.375885971017404	1	0.409427468671276	1	0.28886146828096	0.998397222027879	-2.80626096384509	-3.51457408932551	3.63522026289016e-06	4.06939269760067e-05	0.70831312548042
chr1	944369	944492	123	+	utr3	SAMD11	0.061649733543455	1	0.0342208122500277	1	0.164970827024253	0.998397222027879	-2.25890029665511	-3.51457408932551	3.63522026289016e-06	4.06939269760067e-05	1.2556737926704
chr1	960613	960727	114	+	utr5	KLHL17	0.818744558453056	1	0.750318745280431	1	0.643311182599978	0.998397222027879	0.44849672485419	-0.16355425872368	0.607517587915655	0.779867575572674	0.612050983577869
chr1	965763	965968	205	+	utr3*	KLHL17	0.251328056106353	1	0.192907284521783	1	0.273685331700267	0.998397222027879	1.53169985260855	-0.16355425872368	0.607517587915655	0.779867575572674	1.69525411133223
chr1	975286	975388	102	-	utr3	PERM1	0.97552486243731	1	0.842664583375737	1	0.982833312750036	0.998397222027879	-0.0543653181980504	0.644711327494969	0.106080536961023	0.253003621880265	-0.699076645693019
chr1	1000441	1000637	196	+	utr5*	ISG15	0.900470439238274	1	0.957078443893345	1	0.959278790134308	0.998397222027879	1.16771613544348	2.65393659899426	1.24172627060126e-45	4.13584828274755e-43	-1.48622046355078
chr1	1013973	1014240	267	+	utr5	ISG15	0.474925544668603	1	0.697049950850467	1	0.860131399167557	0.998397222027879	2.83287933642325	2.65393659899426	1.24172627060126e-45	4.13584828274755e-43	0.178942737428992
chr1	1020169	1020272	103	+	utr5	AGRN	0.561853999612386	1	0.590866577460749	1	0.764285932972018	0.998397222027879	1.27411554834366	0.440350428453266	0.16487004752592	0.347991692882009	0.83376511989039
chr1	1048831	1048931	100	+	exon	AGRN	0.569925511302541	1	0.611492852357098	1	0.818831773135338	0.998397222027879	0.96648604411424	0.440350428453266	0.16487004752592	0.347991692882009	0.526135615660973
chr1	1054998	1055817	819	+	utr3	AGRN	0.891736058341894	1	0.993770124371078	1	0.908699694498518	0.998397222027879	0.52278104121075	0.440350428453266	0.16487004752592	0.347991692882009	0.0824306127574839
chr1	1063233	1063358	125	-	exon	RP11-54O7.18	0.935207135699439	1	0.825671853222735	1	0.975926897280267	0.998397222027879	0.107380359312567	0.451531410373341	0.364072229909211	0.583267681902799	-0.344151051060775
chr1	1065764	1066251	487	+	exon	RP11-465B22.3	0.880846742108343	1	0.975854535336806	1	0.845387913691705	0.998397222027879	0.0207685047712819	0.104066022680303	0.736564090761592	0.866310948509872	-0.0832975179090207
chr1	1081851	1083058	1207	-	utr3	C1orf159	0.491920685508525	1	0.590188527103765	1	0.617923244018538	0.998397222027879	-0.247441295365718	-0.424673056883726	0.100456270516873	0.24350659308288	0.177231761518008
chr1	1083155	1083946	791	-	utr3	C1orf159	0.174650780799734	1	0.184377806468051	1	0.40759252808862	0.998397222027879	-1.11728077058713	-0.424673056883726	0.100456270516873	0.24350659308288	-0.692607713703406
chr1	1084341	1084524	183	-	utr3	C1orf159	0.0645244986338643	1	0.113265241388854	1	0.368841985886283	0.998397222027879	1.10630659085135	-0.424673056883726	0.100456270516873	0.24350659308288	1.53097964773508
chr1	1085934	1086144	210	-	utr3	C1orf159	0.0041196618500218	1	0.007573040242762	1	0.168154542007802	0.998397222027879	1.30362130141723	-0.424673056883726	0.100456270516873	0.24350659308288	1.72829435830096
chr1	1086636	1086857	221	-	intron	C1orf159	0.018321077737509	1	0.0162776201635136	1	0.0722355642290325	0.998397222027879	3.71461628262362	-0.424673056883726	0.100456270516873	0.24350659308288	4.13928933950734
chr1	1087053	1087482	429	-	utr3	C1orf159	2.11680109790531e-06	0.00379580924147112	1.24723561137785e-05	0.24617936497376	0.000873152435486892	0.780677654819416	2.72107535974521	-0.424673056883726	0.100456270516873	0.24350659308288	3.14574841662893
chr1	1088521	1088826	305	-	intron	C1orf159	0.000463782592784478	0.211029070327696	0.00103645565555307	1	0.00990440797151287	0.998397222027879	4.03092222951641	-0.424673056883726	0.100456270516873	0.24350659308288	4.45559528640013
chr1	1089161	1089552	391	-	intron	C1orf159	0.688915752469452	1	0.733645640399506	1	0.79087148517409	0.998397222027879	3.26937152229607	-0.424673056883726	0.100456270516873	0.24350659308288	3.6940445791798
chr1	1089763	1090004	241	-	intron	C1orf159	0.318529758526753	1	0.353174013088326	1	0.586954518443798	0.998397222027879	3.25924219030465	-0.424673056883726	0.100456270516873	0.24350659308288	3.68391524718838
chr1	1090314	1090640	326	-	utr3	C1orf159	0.00246091751297945	0.778784842595263	0.00277181429875579	1	0.0131912538004367	0.998397222027879	2.09515117198889	-0.424673056883726	0.100456270516873	0.24350659308288	2.51982422887262
chr1	1090795	1091090	295	-	utr3	C1orf159	1.328089331064e-05	0.0142541757260695	1.37809556375268e-05	0.271994721417866	0.00133413957375183	0.998397222027879	3.56431960054425	-0.424673056883726	0.100456270516873	0.24350659308288	3.98899265742797
chr1	1091470	1091590	120	-	utr5	C1orf159	0.130434534799552	1	0.165823668356348	1	0.424407645803168	0.998397222027879	0.657375944052718	-0.424673056883726	0.100456270516873	0.24350659308288	1.08204900093644
chr1	1093126	1093278	152	-	intron	C1orf159	0.247566462429736	1	0.226712253897348	1	0.309913210442069	0.998397222027879	0.154587176702879	-0.424673056883726	0.100456270516873	0.24350659308288	0.579260233586605
chr1	1125535	1125807	272	+	intergenic	NA	0.780869001985765	1	0.695066155344515	1	0.750150602620784	0.998397222027879	1.21792132169431	NA	NA	NA	NA
chr1	1126106	1126272	166	+	intergenic	NA	0.245728800163939	1	0.201871400507273	1	0.332253062875077	0.998397222027879	1.61224904837534	NA	NA	NA	NA
chr1	1126655	1126777	122	+	intergenic	NA	0.434043152025545	1	0.340889760274982	1	0.372020217761503	0.998397222027879	1.45223098391133	NA	NA	NA	NA
chr1	1161019	1161132	113	+	intergenic	NA	0.762179702430047	1	0.808404273743568	1	0.845697951298135	0.998397222027879	1.36554263289562	NA	NA	NA	NA
chr1	1161193	1161594	401	+	intergenic	NA	0.817403304698992	1	0.889262059535563	1	0.967397947771542	0.998397222027879	1.40866231825988	NA	NA	NA	NA
chr1	1169913	1170074	161	+	exon	RP11-465B22.8	0.0392889808190405	1	0.0585047762435716	1	0.271683591418036	0.998397222027879	0.277985781423336	-0.533499013539332	0.268991156678143	0.4827389319676	0.811484794962668
chr1	1217025	1217235	210	-	utr3	SDF4	0.999569200438875	1	0.864033378943328	1	0.87728420496824	0.998397222027879	0.575445319133853	0.416301040048744	0.0894949258799684	0.223690329240497	0.159144279085109
chr1	1217337	1217539	202	-	utr3	SDF4	0.702874701564005	1	0.769253217905264	1	0.89666462482178	0.998397222027879	0.659840195796679	0.416301040048744	0.0894949258799684	0.223690329240497	0.243539155747936
chr1	1223926	1224033	107	-	exon	SDF4	0.750567832373409	1	0.557714788936746	1	0.74505848413423	0.998397222027879	0.264184299353796	0.416301040048744	0.0894949258799684	0.223690329240497	-0.152116740694948
chr1	1228856	1228978	122	-	utr5	SDF4	0.56522095067475	1	0.641345346033757	1	0.59194499065231	0.998397222027879	0.691854033990185	0.416301040048744	0.0894949258799684	0.223690329240497	0.275552993941441
chr1	1232572	1232816	244	+	exon	B3GALT6	0.474003363380121	1	0.502592088842623	1	0.419389171938961	0.998397222027879	0.6802441626577	-0.0334453097464245	0.902888939573373	0.956274188178039	0.713689472404125
chr1	1232884	1234966	2082	+	utr3	B3GALT6	0.512819966546802	1	0.665622936176421	1	0.706762525759347	0.998397222027879	0.227520211442842	-0.0334453097464245	0.902888939573373	0.956274188178039	0.260965521189266
chr1	1254973	1255487	514	-	utr3	UBE2J2	0.236123040252226	1	0.590435326131308	1	0.699707665552516	0.998397222027879	-0.391919134996475	-0.578252653423656	0.00566261794235595	0.0250893166669027	0.186333518427181
chr1	1311697	1311830	133	-	utr3	CPSF3L	0.29807973723583	1	0.264548883417842	1	0.605358098738693	0.998397222027879	-0.648378987461089	-0.5319426584389	0.00885115091253009	0.0363374687873824	-0.116436329022189
chr1	1313089	1313477	388	-	utr3	CPSF3L	0.529253943313525	1	0.411423424208208	1	0.597513285104076	0.998397222027879	-0.654294600715506	-0.5319426584389	0.00885115091253009	0.0363374687873824	-0.122351942276606
chr1	1313565	1313696	131	-	utr3	CPSF3L	0.427835158101485	1	0.405125938090199	1	0.734143386514383	0.998397222027879	-0.576636954515229	-0.5319426584389	0.00885115091253009	0.0363374687873824	-0.044694296076329
chr1	1313873	1314222	349	-	utr3	CPSF3L	0.674088509105262	1	0.866170031142028	1	0.870777381764777	0.998397222027879	-0.474912028698968	-0.5319426584389	0.00885115091253009	0.0363374687873824	0.0570306297399321
chr1	1314316	1314801	485	-	utr3	CPSF3L	0.519540495856097	1	0.442181849681428	1	0.615104823397435	0.998397222027879	-0.852016808991689	-0.5319426584389	0.00885115091253009	0.0363374687873824	-0.320074150552789
chr1	1314912	1315662	750	-	utr3	CPSF3L	0.017374262363067	1	0.0549181618450359	1	0.354582717447598	0.998397222027879	-0.918187271487436	-0.5319426584389	0.00885115091253009	0.0363374687873824	-0.386244613048536
chr1	1318877	1319287	410	-	exon	CPSF3L	0.53447864575191	1	0.473294602884695	1	0.611010163343212	0.998397222027879	-1.054803324346	-0.5319426584389	0.00885115091253009	0.0363374687873824	-0.522860665907101
chr1	1319308	1319561	253	-	utr3	CPSF3L	0.168944263470961	1	0.22425966253267	1	0.55741457300911	0.998397222027879	-0.878781973315906	-0.5319426584389	0.00885115091253009	0.0363374687873824	-0.346839314877006
chr1	1324870	1325027	157	+	utr5	CPTP	0.757758956734635	1	0.811072797478031	1	0.899711937286742	0.998397222027879	-0.0016043434187941	-0.2830149865569	0.30812421175144	0.526844032026753	0.281410643138106
chr1	1327401	1328823	1422	+	utr3	CPTP	0.742736096418625	1	0.825184351065554	1	0.763831891854576	0.998397222027879	-0.00152423206938274	-0.2830149865569	0.30812421175144	0.526844032026753	0.281490754487517
chr1	1335765	1336298	533	-	utr3	DVL1	0.648067222453929	1	0.769480814053258	1	0.776899446893774	0.998397222027879	-0.796630414239998	-1.04977654743616	3.42382763786042e-05	0.000302919465545442	0.253146133196159
chr1	1352476	1352624	148	-	utr3*	MXRA8	0.365676247558918	1	0.322012307741908	1	0.33382474827547	0.998397222027879	-0.0472416518363059	0.417471966169867	0.253546356642024	0.465713104887068	-0.464713618006172
chr1	1352930	1353294	364	-	utr3	MXRA8	0.911667653105935	1	0.886404998102822	1	0.814206404996402	0.998397222027879	0.385588768881128	0.417471966169867	0.253546356642024	0.465713104887068	-0.0318831972887382
chr1	1355633	1355779	146	-	exon	MXRA8	0.881632437551853	1	0.822508013079861	1	0.519260204812851	0.998397222027879	0.469781129712678	0.417471966169867	0.253546356642024	0.465713104887068	0.052309163542812
chr1	1374211	1374470	259	-	exon	AURKAIP1	0.506708228264812	1	0.585269337551111	1	0.681199482717482	0.998397222027879	-0.441654256806264	-0.74193454628851	0.000410316790564822	0.00266833629902681	0.300280289482245
chr1	1375043	1375277	234	-	utr5	AURKAIP1	0.759983546792459	1	0.813218920193547	1	0.783569278842623	0.998397222027879	-0.418440768037592	-0.74193454628851	0.000410316790564822	0.00266833629902681	0.323493778250918
chr1	1385834	1386250	416	-	exon	CCNL2	0.570582445813118	1	0.461960519678469	1	0.58101515185696	0.998397222027879	-0.504635673204805	0.473811267102716	0.0379292956735144	0.115486363694847	-0.978446940307521
chr1	1386872	1387298	426	-	utr3	CCNL2	0.808908785191111	1	0.642634706740138	1	0.586371496370771	0.998397222027879	0.375637899924441	0.473811267102716	0.0379292956735144	0.115486363694847	-0.0981733671782744
chr1	1387394	1387576	182	-	utr3	CCNL2	0.527154942920837	1	0.398307096813891	1	0.506477683777323	0.998397222027879	0.037050529420735	0.473811267102716	0.0379292956735144	0.115486363694847	-0.436760737681981
chr1	1391360	1391534	174	-	utr3	CCNL2	0.788842920083524	1	0.907064374736208	1	0.904368002046606	0.998397222027879	0.791801662958975	0.473811267102716	0.0379292956735144	0.115486363694847	0.317990395856259
chr1	1399140	1399294	154	-	exon	CCNL2	0.607480779959671	1	0.660693190863917	1	0.652356264780152	0.998397222027879	0.867456282227534	0.473811267102716	0.0379292956735144	0.115486363694847	0.393645015124818
chr1	1399631	1399855	224	+	exon	RP4-758J18.2	0.944407119736626	1	0.974248361075995	1	0.952328903180531	0.998397222027879	-0.339801779880908	-0.0876736499635286	0.688329068716673	0.835093631275224	-0.25212812991738
chr1	1400013	1400243	230	+	exon	RP4-758J18.2	0.257779618600501	1	0.349836491848061	1	0.579255098572297	0.998397222027879	-0.0355923271683067	-0.0876736499635286	0.688329068716673	0.835093631275224	0.0520813227952219
chr1	1400601	1401399	798	+	exon	RP4-758J18.2	0.728439309511674	1	0.54902284647605	1	0.703638194238114	0.998397222027879	-0.0411916099427801	-0.0876736499635286	0.688329068716673	0.835093631275224	0.0464820400207486
chr1	1439085	1439452	367	+	utr3	VWA1	0.591496246618971	1	0.622634583384855	1	0.775218814933703	0.998397222027879	2.67090640945826	2.45189934720624	0.0153038393169788	0.0565182123064128	0.219007062252015
chr1	1439855	1440541	686	+	utr3	VWA1	0.962331181759193	1	0.907880917486356	1	0.384876173675531	0.998397222027879	2.56213495698272	2.45189934720624	0.0153038393169788	0.0565182123064128	0.110235609776483
chr1	1615355	1615702	347	+	utr5	MIB2	0.751662967664133	1	0.795472747182924	1	0.761136075153708	0.998397222027879	0.859411914767647	0.624245576809125	0.103565993419701	0.24847621471673	0.235166337958522
chr1	1623362	1623638	276	+	utr5	MIB2	0.850727425952484	1	0.897057217672514	1	0.989702950035005	0.998397222027879	1.16024612557639	0.624245576809125	0.103565993419701	0.24847621471673	0.536000548767267
chr1	1663333	1663517	184	-	utr3	SLC35E2B	0.55191325090997	1	0.524326763624526	1	0.713585414978263	0.998397222027879	-0.631062578782941	-0.41939185803157	0.0591218937543943	0.162695494260369	-0.211670720751372
chr1	1665061	1665987	926	-	utr3	SLC35E2B	0.706889106767503	1	0.804286393305256	1	0.697103669986641	0.998397222027879	-0.255649773927225	-0.41939185803157	0.0591218937543943	0.162695494260369	0.163742084104345
chr1	1890914	1891090	176	-	utr5	GNB1	0.761188721114471	1	0.797511053133071	1	0.823643224147333	0.998397222027879	0.369258307211287	-0.173643998327374	0.272453046998129	0.486860736032267	0.542902305538661
chr1	2180485	2180865	380	+	intron	PRKCZ	0.00305709740028979	0.861446374581658	0.00341174378167244	1	0.0032834791887738	0.998397222027879	2.71929239668764	-0.1451017836544	0.587437728962377	0.766794858941837	2.86439418034204
chr1	2184555	2185430	875	-	utr3	FAAP20	0.939008353103984	1	0.751601751610245	1	0.757369603540103	0.998397222027879	0.314482934918017	0.158814988403878	0.610479205843274	0.781269245388691	0.155667946514139
chr1	2189721	2189829	108	-	utr3	FAAP20	0.5043899750518	1	0.552790392465005	1	0.749530937470261	0.998397222027879	0.602143635258127	0.158814988403878	0.610479205843274	0.781269245388691	0.443328646854249
chr1	2190520	2191053	533	-	exon	FAAP20	0.301111877130994	1	0.454904942364098	1	0.645273250387494	0.998397222027879	0.685894861678824	0.158814988403878	0.610479205843274	0.781269245388691	0.527079873274946
chr1	2191958	2192398	440	-	utr3	FAAP20	0.34318753597501	1	0.370287754669796	1	0.562915575690015	0.998397222027879	-0.46590350320099	0.158814988403878	0.610479205843274	0.781269245388691	-0.624718491604868
chr1	2192493	2192719	226	-	utr3	FAAP20	0.832074025670366	1	0.733563840926177	1	0.781166066918922	0.998397222027879	-0.603373571135286	0.158814988403878	0.610479205843274	0.781269245388691	-0.762188559539165
chr1	2194058	2194184	126	-	exon	FAAP20	0.781801869266401	1	0.86243880364635	1	0.981233296048207	0.998397222027879	0.603085691655057	0.158814988403878	0.610479205843274	0.781269245388691	0.444270703251178
chr1	2229023	2229253	230	+	exon	SKI	0.759202174849108	1	0.92812679230805	1	0.972621632951743	0.998397222027879	-0.126539565341748	-0.164130243675994	0.41804747424047	0.634330321734748	0.0375906783342456
chr1	2229373	2229684	311	+	exon	SKI	0.635161630970289	1	0.747076323283964	1	0.873560222902636	0.998397222027879	0.0704130751035364	-0.164130243675994	0.41804747424047	0.634330321734748	0.23454331877953
chr1	2302917	2303020	103	+	exon	SKI	0.595325336237981	1	0.74355125190405	1	0.819451035190217	0.998397222027879	-0.0302883221334193	-0.164130243675994	0.41804747424047	0.634330321734748	0.133841921542575
chr1	2303812	2304003	191	+	exon	SKI	0.891339781376201	1	0.770467944027427	1	0.83282248642098	0.998397222027879	-0.305016696136557	-0.164130243675994	0.41804747424047	0.634330321734748	-0.140886452460563
chr1	2306893	2307605	712	+	utr3	SKI	0.801124277296104	1	0.998248209892038	1	0.961009309599647	0.998397222027879	0.0507907270767594	-0.164130243675994	0.41804747424047	0.634330321734748	0.214920970752754
chr1	2307698	2308084	386	+	utr3	SKI	0.584979203908478	1	0.525096147085407	1	0.300179255822322	0.998397222027879	-0.154733709496459	-0.164130243675994	0.41804747424047	0.634330321734748	0.00939653417953493
chr1	2308213	2308440	227	+	utr3	SKI	0.114355752113006	1	0.152430563584419	1	0.270997049399429	0.998397222027879	-0.235597652484472	-0.164130243675994	0.41804747424047	0.634330321734748	-0.0714674088084775
chr1	2318994	2319150	156	+	intergenic	NA	0.611211322700029	1	0.653750631067762	1	0.84759461697021	0.998397222027879	0.476898520114252	NA	NA	NA	NA
chr1	2319710	2319885	175	-	utr3*	MORN1	0.90075488496165	1	0.943011880858038	1	0.939754381447045	0.998397222027879	0.837741618310698	0.749443908650189	0.00409696665308356	0.0191608643917718	0.0882977096605093
chr1	2350994	2351099	105	-	exon	RP4-740C4.5	0.240911641852061	1	0.218746203343098	1	0.302728050243391	0.998397222027879	1.3543758853721	0.898111649995063	0.130665929028564	0.294610456287106	0.456264235377034
chr1	2377175	2377332	157	-	utr3	MORN1	0.128419825659919	1	0.0997462570129665	1	0.305027726842119	0.998397222027879	1.26872750563009	0.749443908650189	0.00409696665308356	0.0191608643917718	0.519283596979906
chr1	2378671	2378827	156	-	utr3	MORN1	0.396530804702484	1	0.458712397517435	1	0.658579919795721	0.998397222027879	1.63773880249371	0.749443908650189	0.00409696665308356	0.0191608643917718	0.888294893843517
chr1	2383312	2383427	115	-	intron	MORN1	0.806264656340849	1	0.908236916130995	1	0.945435437842756	0.998397222027879	1.04043786467441	0.749443908650189	0.00409696665308356	0.0191608643917718	0.290993956024218
chr1	2383882	2384076	194	-	intron	MORN1	0.484213457708378	1	0.569934189684261	1	0.667450299695404	0.998397222027879	0.762488400380332	0.749443908650189	0.00409696665308356	0.0191608643917718	0.0130444917301433
chr1	2384112	2384305	193	-	intron	MORN1	0.221412260858601	1	0.198856131639093	1	0.370828110454377	0.998397222027879	0.74881381336582	0.749443908650189	0.00409696665308356	0.0191608643917718	-0.00063009528436897
chr1	2392877	2393296	419	+	utr5	RER1	0.915163212120505	1	0.872535618232837	1	0.905719702852869	0.998397222027879	0.285669582740952	-0.0430251196905515	0.815555781048614	0.911230636397455	0.328694702431503
chr1	2404976	2405096	120	+	utr3	RER1	0.326594429436624	1	0.285114341136241	1	0.626285058648155	0.998397222027879	-0.445383401223409	-0.0430251196905515	0.815555781048614	0.911230636397455	-0.402358281532858
chr1	2405191	2405433	242	+	utr3	RER1	0.751702492787906	1	0.658233404765878	1	0.880979742254506	0.998397222027879	-0.113331501130871	-0.0430251196905515	0.815555781048614	0.911230636397455	-0.0703063814403194
chr1	2508654	2508945	291	-	utr3	PANK4	0.717468040809455	1	0.656292879688732	1	0.801288764530462	0.998397222027879	0.357756811355409	0.0598140209583382	0.805904682125013	0.906608580336444	0.297942790397071
chr1	2525966	2526196	230	-	exon	PANK4	0.0179161318497201	1	0.0145942503644408	1	0.0466954341727813	0.998397222027879	5.91551659478568	0.0598140209583382	0.805904682125013	0.906608580336444	5.85570257382734
chr1	2546623	2546914	291	+	exon	RP3-395M20.12	0.172405178295541	1	0.137270553295089	1	0.0158647832388599	0.998397222027879	5.25449442421654	5.93887370606157	3.98183736129501e-24	3.79711976088307e-22	-0.684379281845028
chr1	2563357	2563720	363	+	utr3	TNFRSF14	0.604817620394719	1	0.662161052779813	1	0.957964715641035	0.998397222027879	2.35333442524259	1.81731481081694	2.32996075266936e-05	0.000215828931954241	0.536019614425649
chr1	3454246	3454443	197	+	utr5	ARHGEF16	0.0936159115572779	1	0.0591060171401746	1	0.273095357355857	0.998397222027879	8.83164308948384	6.44243681322733	1.02991018929691e-26	1.22007195723823e-24	2.38920627625651
chr1	3463157	3463619	462	+	exon	ARHGEF16	1	1	0.327375099747895	1	0.703176475792219	0.998397222027879	8.11283996894814	6.44243681322733	1.02991018929691e-26	1.22007195723823e-24	1.67040315572081
chr1	3488949	3489831	882	-	utr3*	MEGF6	0.797416762808483	1	0.865362815123272	1	0.916869327910521	0.998397222027879	0.221675195813079	0.860940339381902	0.353913530907324	0.573430272256777	-0.639265143568824
chr1	3489960	3490603	643	-	utr3	MEGF6	0.89775539930081	1	0.962040407924328	1	0.963601371787012	0.998397222027879	0.620726048034231	0.860940339381902	0.353913530907324	0.573430272256777	-0.240214291347671
chr1	3628749	3628941	192	+	utr3	TPRG1L	0.973018882456051	1	0.824424605044514	1	0.919698964185294	0.998397222027879	0.777811572942908	0.643943909109035	0.000985645412865091	0.00571878386227355	0.133867663833873
chr1	3629878	3630024	146	+	utr3	TPRG1L	0.419033866752733	1	0.329215283671102	1	0.635128613485317	0.998397222027879	0.44923746448947	0.643943909109035	0.000985645412865091	0.00571878386227355	-0.194706444619565
chr1	3631256	3631406	150	-	utr3	WRAP73	0.814790720951268	1	0.960363749768294	1	0.969450190106152	0.998397222027879	-0.606836531395633	-0.438836561929677	0.0617200757608811	0.168062888760257	-0.167999969465955
chr1	3745637	3745835	198	-	exon	TP73-AS1	0.484217379823221	1	0.622092227555381	1	0.758690133065282	0.998397222027879	0.000431199353406919	-0.0618464871983963	0.798783878973828	0.903161030531168	0.0622776865518032
chr1	3745985	3746261	276	-	exon	TP73-AS1	0.923876600594808	1	0.932783254926291	1	0.947519983612582	0.998397222027879	-0.0448487598906369	-0.0618464871983963	0.798783878973828	0.903161030531168	0.0169977273077594
chr1	3746421	3746764	343	+	exon	CCDC27	0.514274524297762	1	0.607053224181864	1	0.78414886521947	0.998397222027879	0.133652093615947	2.52339998002945	0.24433664706647	NA	-2.3897478864135
chr1	3775250	3775353	103	+	utr5	SMIM1	0.816264492229527	1	0.858358617621653	1	0.805490994441392	0.998397222027879	0.979040859339535	0.701660441331628	0.441381363241726	0.654102817256987	0.277380418007908
chr1	3775944	3776346	402	+	utr3	SMIM1	0.943979056234445	1	0.892055863578961	1	0.630216754619285	0.998397222027879	0.769776492429755	0.701660441331628	0.441381363241726	0.654102817256987	0.0681160510981271
chr1	3778135	3778384	249	-	utr3*	LRRC47	0.823020586751726	1	0.875836836575539	1	0.942862971299852	0.998397222027879	0.8599626128706	-0.237102837660306	0.207981493231957	0.40794249889248	1.09706545053091
chr1	3778941	3779079	138	-	utr3	LRRC47	0.895264503851413	1	0.961277915844406	1	0.952673193359762	0.998397222027879	1.16206033222359	-0.237102837660306	0.207981493231957	0.40794249889248	1.39916316988389
chr1	3779473	3779602	129	-	utr3	LRRC47	0.546479985777779	1	0.544430376403622	1	0.557727225760734	0.998397222027879	1.06715453508956	-0.237102837660306	0.207981493231957	0.40794249889248	1.30425737274987
chr1	3785144	3785257	113	+	exon	RP1-286D6.5	0.298992232939545	1	0.57322090732282	1	0.747568008939578	0.998397222027879	0.070524572947249	1.00229985158973	0.223019379800394	0.427511167451219	-0.931775278642478
chr1	3787121	3787328	207	-	exon	LRRC47	0.433269747772678	1	0.699247723145134	1	0.778823403528959	0.998397222027879	-0.176320464301767	-0.237102837660306	0.207981493231957	0.40794249889248	0.0607823733585388
chr1	3795963	3796067	104	-	exon	LRRC47	0.752015394351837	1	0.849386405497383	1	0.927637897000215	0.998397222027879	0.207461979069444	-0.237102837660306	0.207981493231957	0.40794249889248	0.44456481672975
chr1	3796294	3796467	173	-	exon	LRRC47	0.673298089302314	1	0.709131807568282	1	0.704603469050412	0.998397222027879	0.258660574363551	-0.237102837660306	0.207981493231957	0.40794249889248	0.495763412023857
chr1	3815059	3815375	316	-	utr3	CEP104	0.296924719772697	1	0.610538134270663	1	0.795623290394805	0.998397222027879	0.102328128508222	-0.152005857694605	0.381007095365346	0.599870183303856	0.254333986202828
chr1	3815428	3815528	100	-	exon	CEP104	0.951551982086568	1	0.807778753314567	1	0.941560524830316	0.998397222027879	0.27822407551985	-0.152005857694605	0.381007095365346	0.599870183303856	0.430229933214455
chr1	3856996	3857169	173	-	utr5	CEP104	0.463215362417884	1	0.489888669557986	1	0.54491589208878	0.998397222027879	0.175917895375959	-0.152005857694605	0.381007095365346	0.599870183303856	0.327923753070564
chr1	3890656	3890958	302	-	exon	C1orf174	0.579342838553837	1	0.881307375148748	1	0.874276905385272	0.998397222027879	-0.10229626124692	-0.19984894089324	0.287552626155398	0.504170662315692	0.0975526796463201
chr1	6207713	6207882	169	+	exon	RNF207	0.830061934947731	1	0.951762745994564	1	0.964357928119469	0.998397222027879	-0.138525875372391	-0.034749295441548	0.913916472238468	0.961088513086138	-0.103776579930843
chr1	6210731	6210846	115	+	exon	RNF207	0.573512366323988	1	0.636745144374067	1	0.797881729092326	0.998397222027879	-0.124828256477855	-0.034749295441548	0.913916472238468	0.961088513086138	-0.0900789610363067
chr1	6222906	6223164	258	-	utr3	ICMT	0.934169089991546	1	0.990890350734937	1	0.981063442885831	0.998397222027879	-0.253354439371973	-0.373391047982128	0.0553927841845891	0.154757715308805	0.120036608610155
chr1	6223797	6223967	170	-	utr3	ICMT	0.723125455081255	1	0.649547899181935	1	0.669265872447669	0.998397222027879	-0.418214422423079	-0.373391047982128	0.0553927841845891	0.154757715308805	-0.0448233744409517
chr1	6224588	6225157	569	-	utr3	ICMT	0.742986243501503	1	0.637761185244992	1	0.523463427160591	0.998397222027879	-0.435870800891903	-0.373391047982128	0.0553927841845891	0.154757715308805	-0.0624797529097753
chr1	6248883	6249367	484	-	utr3	GPR153	0.882702988448324	1	0.95254442740807	1	0.862982788927159	0.998397222027879	1.44301334028625	1.07946757049126	0.00640194195317875	0.0277497981833184	0.363545769794989
chr1	6249878	6250323	445	-	exon	GPR153	0.717636337665819	1	0.76868290787842	1	0.927571652485494	0.998397222027879	1.39625449248441	1.07946757049126	0.00640194195317875	0.0277497981833184	0.316786921993149
chr1	6250350	6250630	280	-	exon	GPR153	0.205380742215859	1	0.240017553096753	1	0.426758296547621	0.998397222027879	1.600437845069	1.07946757049126	0.00640194195317875	0.0277497981833184	0.520970274577741
chr1	6468138	6468478	340	-	exon	PLEKHG5	0.850643940092601	1	0.990346049393934	1	0.972508138267996	0.998397222027879	0.109705069564076	-0.0850681208337629	0.741537180709542	0.86993402180024	0.194773190397839
chr1	6468862	6469065	203	-	exon	PLEKHG5	0.618803466654304	1	0.761743798904531	1	0.806469653548318	0.998397222027879	-0.225486879968735	-0.0850681208337629	0.741537180709542	0.86993402180024	-0.140418759134972
chr1	6524367	6524720	353	-	utr3	NOL9	0.767950843448363	1	0.698737758737543	1	0.617609124667071	0.998397222027879	-1.26507243531057	-1.03738473745545	0.000281875526639154	0.00193993649956049	-0.227687697855126
chr1	6580654	6581231	577	+	exon	ZBTB48	0.859978933587824	1	0.902062442318443	1	0.962050187089567	0.998397222027879	0.16566413725855	0.229469105631119	0.329727131974328	0.549075353020361	-0.0638049683725684
chr1	6589061	6589232	171	+	utr3	ZBTB48	0.793105367020192	1	0.89553357813024	1	0.967021245017676	0.998397222027879	0.70515402531121	0.229469105631119	0.329727131974328	0.549075353020361	0.475684919680091
chr1	6592544	6593030	486	-	utr3	KLHL21	0.840694748446373	1	0.654846671031997	1	0.887626373925339	0.998397222027879	0.975352739202315	1.15032120973739	2.7370452296601e-07	3.90943278235229e-06	-0.174968470535077
chr1	6593093	6593706	613	-	utr3	KLHL21	0.503508754924095	1	0.74767615766404	1	0.525906291263313	0.998397222027879	1.37738399850238	1.15032120973739	2.7370452296601e-07	3.90943278235229e-06	0.227062788764988
chr1	6599117	6599500	383	-	utr5	KLHL21	0.698489534094227	1	0.810512945223515	1	0.520623346228308	0.998397222027879	1.32614862240708	1.15032120973739	2.7370452296601e-07	3.90943278235229e-06	0.175827412669687
chr1	6601864	6602084	220	-	exon	KLHL21	0.449723110333219	1	0.531287190293637	1	0.650984876910801	0.998397222027879	1.35312255022454	1.15032120973739	2.7370452296601e-07	3.90943278235229e-06	0.202801340487146
chr1	6602152	6602645	493	-	exon	KLHL21	0.653053203373148	1	0.69499216837434	1	0.498044912399654	0.998397222027879	1.57378001286665	1.15032120973739	2.7370452296601e-07	3.90943278235229e-06	0.423458803129254
chr1	6603715	6603886	171	-	intron	KLHL21	0.0114165651911808	1	0.00518926869385879	1	0.0650814921666565	0.998397222027879	2.64172989767963	1.15032120973739	2.7370452296601e-07	3.90943278235229e-06	1.49140868794224
chr1	6613829	6614022	193	+	utr5	PHF13	0.373997436033211	1	0.396954543026172	1	0.499368375058676	0.998397222027879	0.839426523785128	0.446828946267313	0.0205944010498587	0.0716904763598684	0.392597577517815
chr1	6619901	6620264	363	+	exon	PHF13	0.56396133201748	1	0.924525720507225	1	0.996609264692956	0.998397222027879	0.507380856641294	0.446828946267313	0.0205944010498587	0.0716904763598684	0.0605519103739807
chr1	6621369	6622041	672	+	utr3	PHF13	0.853923852069668	1	0.689501439037817	1	0.811128380320432	0.998397222027879	0.386260793377478	0.446828946267313	0.0205944010498587	0.0716904763598684	-0.0605681528898351
chr1	6628484	6628591	107	+	exon	THAP3	0.499595511921583	1	0.61616711397608	1	0.714192597384196	0.998397222027879	0.153798762924988	0.269981164839118	0.252742253072065	0.464718974326122	-0.11618240191413
chr1	6632797	6633437	640	+	utr3	THAP3	0.833835437048059	1	0.934191323650079	1	0.974112549146648	0.998397222027879	0.402282414204661	0.269981164839118	0.252742253072065	0.464718974326122	0.132301249365543
chr1	6634437	6634939	502	+	utr3	THAP3	0.750246157817217	1	0.931622254344859	1	0.823253684365801	0.998397222027879	-0.0943779219854786	0.269981164839118	0.252742253072065	0.464718974326122	-0.364359086824596
chr1	6635300	6635577	277	+	utr3	THAP3	0.776843825542879	1	0.966153491286022	1	0.860444016426932	0.998397222027879	0.0464346305477762	0.269981164839118	0.252742253072065	0.464718974326122	-0.223546534291341
chr1	7772296	7772500	204	+	intron	VAMP3	0.393346013769818	1	0.357223367499905	1	0.29120399904209	0.998397222027879	-0.0117266268560418	0.187657963019376	0.263849706049345	0.477107478975314	-0.199384589875418
chr1	8004103	8004333	230	-	utr3*	ERRFI1	0.294320847999588	1	0.280193569399244	1	0.338020026592876	0.998397222027879	3.09544642990199	4.20829883711284	3.1158599921607e-97	7.16086943398372e-94	-1.11285240721085
chr1	8013182	8013447	265	-	utr3	ERRFI1	0.470281465883216	1	0.393156684615726	1	0.250313420094316	0.998397222027879	3.84620827584935	4.20829883711284	3.1158599921607e-97	7.16086943398372e-94	-0.362090561263491
chr1	8013895	8014267	372	-	utr3	ERRFI1	0.897375512690564	1	0.764715847573364	1	0.735579595607357	0.998397222027879	3.99858415506123	4.20829883711284	3.1158599921607e-97	7.16086943398372e-94	-0.209714682051608
chr1	8121500	8121834	334	+	exon	RP11-431K24.1	0.903450908828723	1	0.300256623557852	1	0.714155067006222	0.998397222027879	7.46918414858651	6.34017868461491	2.88501974148262e-15	1.21435025089292e-13	1.1290054639716
chr1	8121871	8122059	188	+	exon	RP11-431K24.1	1	1	0.351433912208838	1	0.680930032501517	0.998397222027879	7.20465173801	6.34017868461491	2.88501974148262e-15	1.21435025089292e-13	0.864473053395085
chr1	8354956	8355109	153	-	utr3	RERE	0.957410927276397	1	0.929587153309299	1	0.827320816156655	0.998397222027879	0.51201649462072	0.143015095182271	0.581417239938319	0.763245045311158	0.369001399438449
chr1	8356185	8356311	126	-	exon	RERE	0.870104716069911	1	0.953966450351032	1	0.986352540535509	0.998397222027879	0.361996478986557	0.143015095182271	0.581417239938319	0.763245045311158	0.218981383804286
chr1	8358250	8358880	630	-	exon	RERE	0.571507116819934	1	0.620990261144083	1	0.637545686166119	0.998397222027879	0.54287871536317	0.143015095182271	0.581417239938319	0.763245045311158	0.399863620180899
chr1	8359810	8359945	135	-	exon	RERE	0.629069832723232	1	0.790124518957615	1	0.993944856531935	0.998397222027879	0.282646505877697	0.143015095182271	0.581417239938319	0.763245045311158	0.139631410695426
chr1	8360568	8360693	125	-	exon	RERE	0.676035848841538	1	0.742004710586113	1	0.979414436065945	0.998397222027879	0.33846408947309	0.143015095182271	0.581417239938319	0.763245045311158	0.195448994290819
chr1	8361075	8361493	418	-	exon	RERE	0.737754951613722	1	0.821461467673123	1	0.882360870276334	0.998397222027879	0.427118427371605	0.143015095182271	0.581417239938319	0.763245045311158	0.284103332189334
chr1	8656231	8656331	100	-	utr5	RERE	0.935371004528664	1	0.815549259421738	1	0.821955929245672	0.998397222027879	-0.57644148362892	0.143015095182271	0.581417239938319	0.763245045311158	-0.71945657881119
chr1	8874890	8874990	100	-	utr5	ENO1	0.895961182539647	1	0.731395370738927	1	0.842222761336274	0.998397222027879	-0.338086772721769	-0.326434669860845	0.105453189325598	0.251899511181883	-0.0116521028609238
chr1	9149820	9150108	288	-	exon	MIR34A	0.853109626097058	1	0.942848832553283	1	0.980040267923233	0.998397222027879	0.179599617910522	0.0374179368865035	0.89754430650103	0.953563918102701	0.142181681024018
chr1	9150640	9150945	305	-	exon	MIR34A	0.753387080432161	1	0.875964115349438	1	0.978347027737522	0.998397222027879	0.250499521734781	0.0374179368865035	0.89754430650103	0.953563918102701	0.213081584848278
chr1	9151077	9151242	165	-	exon	MIR34A	0.826994378195858	1	0.924096961481245	1	0.954312906286113	0.998397222027879	0.374100797458364	0.0374179368865035	0.89754430650103	0.953563918102701	0.33668286057186
chr1	9234847	9235003	156	+	utr5	H6PD	0.525454670003475	1	0.542297120359062	1	0.544539532114303	0.998397222027879	1.59751107944223	0.904509697611374	0.000427297184309048	0.0027670171568866	0.69300138183086
chr1	9244925	9245498	573	+	utr5	H6PD	0.966344060032403	1	0.807761677983371	1	0.558783853748398	0.998397222027879	0.759886962782415	0.904509697611374	0.000427297184309048	0.0027670171568866	-0.144622734828959
chr1	9262947	9263140	193	+	intron	H6PD	0.292214957298806	1	0.249657533430453	1	0.495625869210242	0.998397222027879	-0.803793583846331	0.904509697611374	0.000427297184309048	0.0027670171568866	-1.70830328145771
chr1	9263265	9264451	1186	+	exon	H6PD	0.968267789544042	1	0.915409954354382	1	0.631053304220619	0.998397222027879	0.821375809286353	0.904509697611374	0.000427297184309048	0.0027670171568866	-0.0831338883250212
chr1	9264507	9264633	126	+	exon	H6PD	0.974349235060998	1	0.871952642496217	1	0.663356105123544	0.998397222027879	0.85764954245979	0.904509697611374	0.000427297184309048	0.0027670171568866	-0.0468601551515839
chr1	9264804	9265487	683	+	utr3	H6PD	0.541424818647866	1	0.452202521231272	1	0.324454219313493	0.998397222027879	0.807760106949522	0.904509697611374	0.000427297184309048	0.0027670171568866	-0.0967495906618525
chr1	9268922	9269550	628	+	utr3	H6PD	0.888953522886691	1	0.790365722908564	1	0.533870222652083	0.998397222027879	1.06439281949114	0.904509697611374	0.000427297184309048	0.0027670171568866	0.159883121879769
chr1	9269788	9270221	433	+	utr3	H6PD	0.357291250842782	1	0.372745187797788	1	0.434545641544471	0.998397222027879	0.650282498582056	0.904509697611374	0.000427297184309048	0.0027670171568866	-0.254227199029318
chr1	9270580	9270889	309	+	utr3	H6PD	0.223624750849758	1	0.194430902800157	1	0.243624698618591	0.998397222027879	0.543999709085593	0.904509697611374	0.000427297184309048	0.0027670171568866	-0.360509988525781
chr1	9355747	9356561	814	+	utr5	SPSB1	0.75737962205403	1	0.966891346098342	1	0.960225802851223	0.998397222027879	1.94237759465945	1.80399374782728	4.61785354677491e-22	3.60977925891091e-20	0.138383846832165
chr1	9367388	9367924	536	+	utr3	SPSB1	0.746315230524847	1	0.951610427057018	1	0.878660933748154	0.998397222027879	1.98855445596162	1.80399374782728	4.61785354677491e-22	3.60977925891091e-20	0.184560708134336
chr1	9368017	9368179	162	+	utr3	SPSB1	0.752038654801915	1	0.882326283489497	1	0.80907715630768	0.998397222027879	1.89486811234521	1.80399374782728	4.61785354677491e-22	3.60977925891091e-20	0.0908743645179293
chr1	9602237	9602384	147	+	utr3	TMEM201	0.695268658580388	1	0.612643550228995	1	0.892239146590635	0.998397222027879	-1.37050169989888	-1.39316883353663	2.29125755903563e-10	5.41188912864921e-09	0.022667133637756
chr1	9613109	9613539	430	+	utr3	TMEM201	0.857228247274314	1	0.761824467089121	1	0.73644448820627	0.998397222027879	-1.22638811084525	-1.39316883353663	2.29125755903563e-10	5.41188912864921e-09	0.166780722691388
chr1	9726924	9727499	575	+	utr3	PIK3CD	0.907727016255951	1	0.78015520101881	1	0.808800264872801	0.998397222027879	-0.770055023534328	-0.926602802833205	0.000225356390938477	0.00159998164243067	0.156547779298877
chr1	9728441	9728591	150	+	utr3	PIK3CD	0.840239005494232	1	0.719504863977989	1	0.857019790545657	0.998397222027879	-0.796470799034358	-0.926602802833205	0.000225356390938477	0.00159998164243067	0.130132003798846
chr1	9729537	9729654	117	-	utr3	CLSTN1	0.243897333304068	1	0.214473374371633	1	0.457701081568077	0.998397222027879	-0.657164499270848	-0.382689089841326	0.0717903035483708	0.188383268980438	-0.274475409429522
chr1	9730196	9730739	543	-	utr3	CLSTN1	0.556363656291048	1	0.70989660577272	1	0.900027944562306	0.998397222027879	-0.234974461551743	-0.382689089841326	0.0717903035483708	0.188383268980438	0.147714628289583
chr1	9823753	9823941	188	-	utr5	CLSTN1	0.765548126935639	1	0.794268718538895	1	0.679956831757643	0.998397222027879	0.172684004153615	-0.382689089841326	0.0717903035483708	0.188383268980438	0.555373093994941
chr1	9930118	9930221	103	-	utr3	LZIC	0.622661228769296	1	0.714346767938596	1	0.950376997211444	0.998397222027879	-0.144722499519789	-0.159271609568353	0.535768223369108	0.730960008722808	0.0145491100485642
chr1	9982449	9982769	320	+	utr3	NMNAT1	0.85504902893876	1	0.935810456011188	1	0.926622476816572	0.998397222027879	0.102704951182057	-0.0356044464581305	0.904116485645359	0.956912824587899	0.138309397640187
chr1	10033222	10033556	334	+	utr5	UBE4B	0.518898635228343	1	0.47506862178797	1	0.707922391582466	0.998397222027879	-0.842565612274624	-0.491188232975085	0.00301249935668845	0.0147744900160935	-0.351377379299539
chr1	10303432	10303626	194	+	exon	KIF1B	0.175217084422556	1	0.171381410927073	1	0.207302505320824	0.998397222027879	-0.806549984478346	-0.0815635028015391	0.709963576532416	0.849123390387479	-0.724986481676807
chr1	10303986	10304288	302	+	exon	KIF1B	0.815323488285336	1	0.716286675339671	1	0.759642989443897	0.998397222027879	-0.548796983132336	-0.0815635028015391	0.709963576532416	0.849123390387479	-0.467233480330797
chr1	10304374	10304699	325	+	utr3	KIF1B	0.803441883492982	1	0.966783110077392	1	0.986731507065016	0.998397222027879	-0.233741971198641	-0.0815635028015391	0.709963576532416	0.849123390387479	-0.152178468397102
chr1	10378204	10378623	419	+	utr3	KIF1B	0.710843340472807	1	0.844972729002698	1	0.854916075806308	0.998397222027879	-0.0929590850907907	-0.0815635028015391	0.709963576532416	0.849123390387479	-0.0113955822892516
chr1	10378926	10379045	119	+	utr3	KIF1B	0.674538872403604	1	0.598321381078426	1	0.709447327211918	0.998397222027879	0.00783084973047862	-0.0815635028015391	0.709963576532416	0.849123390387479	0.0893943525320177
chr1	10430903	10431013	110	+	utr5	APITD1-CORT	0.599796328971813	1	0.667658202360169	1	0.971082948732489	0.998397222027879	1.05813991529911	0.241598496366498	0.94620144321153	NA	0.816541418932612
chr1	10431188	10431295	107	+	utr5	APITD1-CORT	0.559283376481422	1	0.71289153012233	1	0.753125278921892	0.998397222027879	0.505676722633134	0.241598496366498	0.94620144321153	NA	0.264078226266636
chr1	10461284	10461590	306	-	utr3	DFFA	0.778900828015337	1	0.658604491115106	1	0.769340264653882	0.998397222027879	-0.893678035467256	-0.695973390100428	0.00100412771511782	0.00581261231072692	-0.197704645366828
chr1	10462664	10462890	226	-	utr3	DFFA	0.166807871329764	1	0.155798722738511	1	0.201783515094298	0.998397222027879	-1.29467889383537	-0.695973390100428	0.00100412771511782	0.00581261231072692	-0.598705503734943
chr1	10541701	10541817	116	+	intron	PEX14	0.882804286459973	1	0.945028164308847	1	0.900378943657773	0.998397222027879	-1.77396698642995	-0.303052723736118	0.204968175747667	0.403786954828809	-1.47091426269383
chr1	10629487	10630015	528	+	utr3	PEX14	0.233792390847785	1	0.442555137571961	1	0.555972279869241	0.998397222027879	0.146780125441033	-0.303052723736118	0.204968175747667	0.403786954828809	0.449832849177151
chr1	10630264	10630476	212	+	utr3	PEX14	0.809743174656051	1	0.942349362029172	1	0.917256223109826	0.998397222027879	-0.172124724818035	-0.303052723736118	0.204968175747667	0.403786954828809	0.130927998918083
chr1	11023344	11023551	207	+	utr3	TARDBP	0.264919017445292	1	0.239231289962993	1	0.136691490159553	0.998397222027879	-0.975233897339919	-0.5976298928329	0.0011156449414838	0.00636854248514175	-0.377604004507019
chr1	11107027	11107340	313	-	utr3	MTOR	0.512891036491133	1	0.464374587335474	1	0.4731755088656	0.998397222027879	-0.549473229369754	-0.398624883157904	0.0161210417289132	0.0589361640779206	-0.150848346211851
chr1	11259316	11259445	129	-	utr5	MTOR	0.92036281417171	1	0.969807902880766	1	0.959203696983592	0.998397222027879	-0.0609213917996377	-0.398624883157904	0.0161210417289132	0.0589361640779206	0.337703491358266
chr1	11273342	11273532	190	+	utr5	UBIAD1	0.983701030373478	1	0.884938594762539	1	0.980029238670265	0.998397222027879	-0.744674339252008	-0.813411592442547	0.00089632107694543	0.00525893566258868	0.0687372531905395
chr1	11273573	11273695	122	+	exon	UBIAD1	0.763588535619364	1	0.925504779264087	1	0.864109581280464	0.998397222027879	-0.843929719717814	-0.813411592442547	0.00089632107694543	0.00525893566258868	-0.030518127275267
chr1	11285869	11286159	290	+	utr3	UBIAD1	0.931962426511086	1	0.774394715086172	1	0.911850543800366	0.998397222027879	-0.932294208615011	-0.813411592442547	0.00089632107694543	0.00525893566258868	-0.118882616172463
chr1	11674608	11674822	214	-	utr3	MAD2L2	0.79869734103544	1	0.640015934084489	1	0.833917168567601	0.998397222027879	0.00171128203038969	0.15160663889407	0.489311483814263	0.693002676638262	-0.14989535686368
chr1	11750264	11750399	135	+	utr3	AGTRAP	0.583095653265526	1	0.540301712090289	1	0.772262553337202	0.998397222027879	0.59255664400486	0.518719561632508	0.0237249757478267	0.0800774552263994	0.0738370823723512
chr1	11789536	11789702	166	-	utr3	MTHFR	0.0603602518563782	1	0.0779522338198283	1	0.251869593464154	0.998397222027879	-0.177138691206847	0.126253710790503	0.599624420139123	0.774596496778473	-0.30339240199735
chr1	11790057	11790949	892	-	utr3	MTHFR	0.999979711669343	1	0.817017174293347	1	0.717221899783807	0.998397222027879	0.0826537991330357	0.126253710790503	0.599624420139123	0.774596496778473	-0.0435999116574675
chr1	11802986	11803156	170	-	utr5	MTHFR	0.442797025917679	1	0.579287995711771	1	0.684113818049147	0.998397222027879	0.382453483572065	0.126253710790503	0.599624420139123	0.774596496778473	0.256199772781562
chr1	11805500	11805737	237	-	utr5	MTHFR	0.21663278502443	1	0.208976285312504	1	0.222693358368414	0.998397222027879	1.14078595196902	0.126253710790503	0.599624420139123	0.774596496778473	1.01453224117852
chr1	11842738	11842848	110	+	utr3	CLCN6	0.730382417621761	1	0.630721736715502	1	0.90260854371749	0.998397222027879	-0.658702180345791	-0.253631948068542	0.251012320453039	0.462351939460747	-0.40507023227725
chr1	11922730	11922830	100	-	exon	KIAA2013	0.862170412534325	1	0.696911873801519	1	0.798418961834087	0.998397222027879	0.108116967469621	-0.00526372641966492	0.979635598835797	0.991456109408327	0.113380693889286
chr1	11923124	11923377	253	-	exon	KIAA2013	0.722676741116627	1	0.991128398444863	1	0.953318115847337	0.998397222027879	-0.0294532295183522	-0.00526372641966492	0.979635598835797	0.991456109408327	-0.0241895030986872
chr1	11925292	11925419	127	-	exon	KIAA2013	0.482146001975618	1	0.408040509186143	1	0.611950480451055	0.998397222027879	0.0755575574485468	-0.00526372641966492	0.979635598835797	0.991456109408327	0.0808212838682118
chr1	11925585	11925731	146	-	exon	KIAA2013	0.967600662720504	1	0.903828397593638	1	0.802059054473969	0.998397222027879	0.233550529272975	-0.00526372641966492	0.979635598835797	0.991456109408327	0.23881425569264
chr1	11926058	11926215	157	-	exon	KIAA2013	0.810040676539299	1	0.867975121514783	1	0.977556005502508	0.998397222027879	0.473792301578591	-0.00526372641966492	0.979635598835797	0.991456109408327	0.479056027998256
chr1	11949713	11949815	102	+	exon	PLOD1	0.619324890151254	1	0.463668406898708	1	0.776044125527107	0.998397222027879	0.0139272081828268	-0.00959232625644154	0.959463228585925	0.983075520256876	0.0235195344392683
chr1	11974785	11975442	657	+	utr3	PLOD1	0.971092648600655	1	0.740578909415206	1	0.818083781017487	0.998397222027879	0.117027991130262	-0.00959232625644154	0.959463228585925	0.983075520256876	0.126620317386703
chr1	12011674	12012155	481	+	utr3	MFN2	0.703415836739381	1	0.947403556376348	1	0.852353640013861	0.998397222027879	-0.689689551387973	-0.821233691005001	1.11597420171754e-05	0.000112291239509074	0.131544139617028
chr1	12021612	12021777	165	+	utr5	MIIP	0.45790335917634	1	0.698905249623007	1	0.736533412388288	0.998397222027879	0.246464080090864	-0.0364678093751133	0.88755991838492	0.948960318414619	0.282931889465977
chr1	12275995	12276227	232	+	exon	VPS13D	0.533646238259881	1	0.489668652009147	1	0.715498772129682	0.998397222027879	0.0985756743345916	0.95557683660167	4.82897722285813e-07	6.53205147355653e-06	-0.857001162267078
chr1	12276341	12276451	110	+	exon	VPS13D	0.933369874227707	1	0.964893079665622	1	0.983760357173629	0.998397222027879	-0.108930089370452	0.95557683660167	4.82897722285813e-07	6.53205147355653e-06	-1.06450692597212
chr1	12276625	12276736	111	+	exon	VPS13D	0.974657679309402	1	0.864646687504933	1	0.949727509704863	0.998397222027879	0.167240988547007	0.95557683660167	4.82897722285813e-07	6.53205147355653e-06	-0.788335848054663
chr1	12276948	12277227	279	+	exon	VPS13D	0.683712110617435	1	0.614476877456752	1	0.681640121376674	0.998397222027879	0.304643991154218	0.95557683660167	4.82897722285813e-07	6.53205147355653e-06	-0.650932845447451
chr1	12277499	12277943	444	+	exon	VPS13D	0.728417065698475	1	0.635312532757566	1	0.741427398967803	0.998397222027879	0.0930667273430249	0.95557683660167	4.82897722285813e-07	6.53205147355653e-06	-0.862510109258645
chr1	12283064	12283272	208	+	exon	VPS13D	0.28368875793865	1	0.261920689209721	1	0.529927011212653	0.998397222027879	0.276010021380348	0.95557683660167	4.82897722285813e-07	6.53205147355653e-06	-0.679566815221322
chr1	12508874	12509145	271	+	utr3	VPS13D	0.744101401831883	1	0.957763114224273	1	0.981628987241232	0.998397222027879	1.60300883405984	0.95557683660167	4.82897722285813e-07	6.53205147355653e-06	0.647431997458172
chr1	12568025	12568225	200	-	utr3	DHRS3	0.845642870934563	1	0.6818219846401	1	0.685293262052551	0.998397222027879	1.314364030719	1.35132493574732	1.55344305096706e-05	0.000150892764992921	-0.0369609050283191
chr1	12617938	12618449	511	-	utr5*	DHRS3	0.856449126998038	1	0.948340162405005	1	0.972049920149658	0.998397222027879	1.65810308774879	1.35132493574732	1.55344305096706e-05	0.000150892764992921	0.306778152001473
chr1	12618635	12618736	101	-	utr5*	DHRS3	0.802271517660986	1	0.919832186080043	1	0.966780798292642	0.998397222027879	1.4711867875817	1.35132493574732	1.55344305096706e-05	0.000150892764992921	0.11986185183438
chr1	13779335	13779521	186	+	exon	PRDM2	0.903658895714524	1	0.984680819381228	1	0.980875876541092	0.998397222027879	0.0106485599094295	0.0868451237380019	0.604532600526332	0.778149412066266	-0.0761965638285723
chr1	13779663	13779865	202	+	exon	PRDM2	0.637215696316735	1	0.791036200429101	1	0.789783623158881	0.998397222027879	0.205005958932041	0.0868451237380019	0.604532600526332	0.778149412066266	0.118160835194039
chr1	13780035	13780256	221	+	exon	PRDM2	0.932449616249941	1	0.80213383491253	1	0.91188768668124	0.998397222027879	0.219173387711516	0.0868451237380019	0.604532600526332	0.778149412066266	0.132328263973514
chr1	13780725	13780882	157	+	exon	PRDM2	0.951185374908638	1	0.878701800350895	1	0.959081576080998	0.998397222027879	-0.080565645787808	0.0868451237380019	0.604532600526332	0.778149412066266	-0.16741076952581
chr1	13781412	13781523	111	+	exon	PRDM2	0.912569353667755	1	0.814785350808502	1	0.928958812482644	0.998397222027879	0.0341243610717351	0.0868451237380019	0.604532600526332	0.778149412066266	-0.0527207626662668
chr1	13781682	13782046	364	+	exon	PRDM2	0.876843630984405	1	0.74708167667845	1	0.868108146211555	0.998397222027879	0.0731737046530081	0.0868451237380019	0.604532600526332	0.778149412066266	-0.0136714190849937
chr1	13782226	13782782	556	+	exon	PRDM2	0.83829979370594	1	0.721201908505073	1	0.702527306002665	0.998397222027879	0.050083692260617	0.0868451237380019	0.604532600526332	0.778149412066266	-0.0367614314773849
chr1	13786494	13786934	440	+	utr3	PRDM2	0.599096359485249	1	0.558839580924348	1	0.703678948121682	0.998397222027879	0.011309939009661	0.0868451237380019	0.604532600526332	0.778149412066266	-0.0755351847283408
chr1	15214994	15215270	276	+	utr5	TMEM51	0.739892214961644	1	0.62152955434221	1	0.744088427050508	0.998397222027879	-1.34681790007655	-1.50435224637862	9.07224236511052e-13	2.87583826255131e-11	0.157534346302073
chr1	15219298	15219423	125	+	utr3	TMEM51	0.129425127499497	1	0.153924022271815	1	0.507791696101416	0.998397222027879	-1.56986637385695	-1.50435224637862	9.07224236511052e-13	2.87583826255131e-11	-0.0655141274783251
chr1	15219434	15220373	939	+	utr3	TMEM51	0.591716654831621	1	0.817445471331257	1	0.802103220914569	0.998397222027879	-1.38856628626734	-1.50435224637862	9.07224236511052e-13	2.87583826255131e-11	0.115785960111281
chr1	15409927	15410192	265	+	utr5	EFHD2	0.93825038594316	1	0.964220651795123	1	0.745067016035973	0.998397222027879	0.358280613448176	-0.145128966087736	0.522904738453167	0.721072644853635	0.503409579535912
chr1	15492571	15492946	375	-	utr3	CASP9	0.682922262270003	1	0.588424856928799	1	0.805398147929727	0.998397222027879	0.251089328071567	0.194060052416078	0.297565369270439	0.515540694803862	0.057029275655489
chr1	15567825	15568644	819	+	utr3	DNAJC16	0.963382109459725	1	0.842693566212214	1	0.872317472962657	0.998397222027879	-0.129702532124455	-0.173393167584693	0.397212978853057	0.614151552744951	0.0436906354602371
chr1	15568872	15568991	119	+	utr3	DNAJC16	0.486682378197934	1	0.433641676300024	1	0.616200589567825	0.998397222027879	-0.741422069190202	-0.173393167584693	0.397212978853057	0.614151552744951	-0.56802890160551
chr1	15617518	15617663	145	+	utr5	DDI2	0.637544801783157	1	0.662030064406515	1	0.687507052206021	0.998397222027879	-0.140232839666086	-0.356152645908316	0.101074956017303	0.244465495217337	0.21591980624223
chr1	15660047	15660425	378	+	utr3	DDI2	0.455695881801199	1	0.409199672706836	1	0.406706568314412	0.998397222027879	-0.575529027856413	-0.356152645908316	0.101074956017303	0.244465495217337	-0.219376381948097
chr1	15660948	15661801	853	+	utr3	DDI2	0.48639429074317	1	0.42919355518857	1	0.315422387013504	0.998397222027879	-0.493241102454214	-0.356152645908316	0.101074956017303	0.244465495217337	-0.137088456545899
chr1	15662061	15662202	141	+	utr3	DDI2	0.992923148102515	1	0.932313162355197	1	0.973859244045031	0.998397222027879	-0.540647724054978	-0.356152645908316	0.101074956017303	0.244465495217337	-0.184495078146662
chr1	15726963	15727767	804	+	exon	PLEKHM2	0.397895935713127	1	0.657538317072605	1	0.729506483320258	0.998397222027879	-0.0943868559951929	-0.356191696028349	0.0974064519300043	0.238148412580357	0.261804840033156
chr1	15734191	15734392	201	+	utr3	PLEKHM2	0.928216791370556	1	0.721924784994394	1	0.874187992461338	0.998397222027879	-0.43391340045565	-0.356191696028349	0.0974064519300043	0.238148412580357	-0.0777217044273019
chr1	15872792	15873293	501	+	exon	SPEN	0.67563971073036	1	0.584555735230465	1	0.618253125366272	0.998397222027879	-0.355440367363959	-0.139831454661444	0.38998494979686	0.607955994009027	-0.215608912702515
chr1	15873569	15873678	109	+	utr5	SPEN	0.218018908143065	1	0.189041869655512	1	0.081758724152585	0.998397222027879	-0.35578504441754	-0.139831454661444	0.38998494979686	0.607955994009027	-0.215953589756095
chr1	15873906	15874157	251	+	utr5	SPEN	0.401913138752961	1	0.37088000235724	1	0.260854233098889	0.998397222027879	-0.51103084293561	-0.139831454661444	0.38998494979686	0.607955994009027	-0.371199388274166
chr1	15876145	15876531	386	+	exon	SPEN	0.850038641678087	1	0.680381884435525	1	0.712969150195485	0.998397222027879	-0.389244226617653	-0.139831454661444	0.38998494979686	0.607955994009027	-0.249412771956208
chr1	15928249	15928928	679	+	exon	SPEN	0.734777483722019	1	0.625942247373623	1	0.590043529050847	0.998397222027879	-0.0435123367170872	-0.139831454661444	0.38998494979686	0.607955994009027	0.0963191179443571
chr1	15929381	15929603	222	+	exon	SPEN	0.634355086468604	1	0.554002013857639	1	0.585984116970154	0.998397222027879	-0.198329931775461	-0.139831454661444	0.38998494979686	0.607955994009027	-0.0584984771140167
chr1	15932806	15932951	145	+	exon	SPEN	0.826591376145969	1	0.984220759442551	1	0.993145403806187	0.998397222027879	-0.309037572189902	-0.139831454661444	0.38998494979686	0.607955994009027	-0.169206117528458
chr1	15933490	15933624	134	+	exon	SPEN	0.601583943420358	1	0.539731525790985	1	0.787712003961105	0.998397222027879	-0.186829731820549	-0.139831454661444	0.38998494979686	0.607955994009027	-0.0469982771591047
chr1	15933916	15934084	168	+	exon	SPEN	0.320622148705632	1	0.32869962449051	1	0.531299261820068	0.998397222027879	-0.451637943994576	-0.139831454661444	0.38998494979686	0.607955994009027	-0.311806489333132
chr1	15935171	15935683	512	+	exon	SPEN	0.901741561656664	1	0.831594616524989	1	0.917833151075637	0.998397222027879	-0.137240651441274	-0.139831454661444	0.38998494979686	0.607955994009027	0.00259080322017016
chr1	15939439	15940032	593	+	utr3	SPEN	0.867738021862738	1	0.737853229705058	1	0.709402138897729	0.998397222027879	-0.248346966664856	-0.139831454661444	0.38998494979686	0.607955994009027	-0.108515512003411
chr1	15941895	15942054	159	-	utr3	ZBTB17	0.790463969352962	1	0.905442986753703	1	0.946963202571245	0.998397222027879	0.0543167519346138	-0.337478707308114	0.180543886438071	0.370304292558656	0.391795459242728
chr1	15944383	15944510	127	-	exon	ZBTB17	0.249726388755081	1	0.36778092305559	1	0.529173647586756	0.998397222027879	0.072323625929632	-0.337478707308114	0.180543886438071	0.370304292558656	0.409802333237746
chr1	16124699	16125227	528	-	utr3	EPHA2	0.844046023855676	1	0.996889381319015	1	0.956609396638365	0.998397222027879	-2.53406667906213	-2.70034873776308	2.25497395832478e-30	3.43204049736557e-28	0.166282058700954
chr1	16130280	16130462	182	-	exon	EPHA2	0.859043757242203	1	0.750049557455301	1	0.720147235349428	0.998397222027879	-2.9273881722063	-2.70034873776308	2.25497395832478e-30	3.43204049736557e-28	-0.227039434443225
chr1	16138385	16138486	101	-	exon	EPHA2	0.42460186573001	1	0.483729816682081	1	0.474619097880485	0.998397222027879	-2.42174344320016	-2.70034873776308	2.25497395832478e-30	3.43204049736557e-28	0.278605294562922
chr1	16148397	16148670	273	-	exon	EPHA2	0.304833576027001	1	0.351132949892299	1	0.293702156318811	0.998397222027879	-2.4541747219877	-2.70034873776308	2.25497395832478e-30	3.43204049736557e-28	0.246174015775379
chr1	16148725	16149059	334	-	exon	EPHA2	0.833262799484062	1	0.978669984583483	1	0.974704472185469	0.998397222027879	-2.48360680205325	-2.70034873776308	2.25497395832478e-30	3.43204049736557e-28	0.216741935709828
chr1	16155915	16156073	158	-	utr5	EPHA2	0.996714511731785	1	0.961551739849403	1	0.894254478954495	0.998397222027879	-2.71149348524891	-2.70034873776308	2.25497395832478e-30	3.43204049736557e-28	-0.0111447474858291
chr1	16198235	16198439	204	-	utr3	ARHGEF19	0.886048934172398	1	0.766950246823316	1	0.892469210357335	0.998397222027879	-0.865985503687341	-0.683942477048174	0.0241843569642022	0.0812922965426489	-0.182043026639167
chr1	16231845	16232197	352	-	utr3	RSG1	0.591696455887404	1	0.667265845274969	1	0.82253819236575	0.998397222027879	-0.17151400186574	-0.28890305330678	0.439364757648942	0.652249910231121	0.11738905144104
chr1	16250556	16251794	1238	-	utr3	FBXO42	0.881150332761803	1	0.748416677440204	1	0.765879071129307	0.998397222027879	0.552214718809142	0.587510305905527	0.00210875560212434	0.0109521855927732	-0.0352955870963858
chr1	16393185	16393381	196	+	utr3	SZRD1	0.654212762622614	1	0.908357099806273	1	0.875373463684622	0.998397222027879	-0.71326192060103	-0.785089430003302	7.61133969398312e-06	7.9438605289337e-05	0.0718275094022717
chr1	16395176	16395392	216	+	utr3	SZRD1	0.984210329025767	1	0.848924816086394	1	0.900330386865872	0.998397222027879	-0.811482226441255	-0.785089430003302	7.61133969398312e-06	7.9438605289337e-05	-0.026392796437953
chr1	16458985	16459339	354	+	utr3	NECAP2	0.706514727767789	1	0.585462251510979	1	0.786903373253213	0.998397222027879	-0.177040577295598	0.0193659760041197	0.919335452440729	0.964371251362461	-0.196406553299718
chr1	16459800	16459941	141	+	utr3	NECAP2	0.20242225169103	1	0.200673722744272	1	0.364124476101638	0.998397222027879	-0.528909072839337	0.0193659760041197	0.919335452440729	0.964371251362461	-0.548275048843457
chr1	16471919	16472287	368	-	intron	CROCCP3	0.949269797639098	1	0.969203158130172	1	0.979844797807308	0.998397222027879	1.28871562511882	0.550418259368071	0.143016378670088	0.314907079529074	0.738297365750746
chr1	16472341	16472473	132	-	intron	CROCCP3	0.614490485475661	1	0.571489690230624	1	0.719270821789674	0.998397222027879	1.3112518297342	0.550418259368071	0.143016378670088	0.314907079529074	0.76083357036613
chr1	16607482	16607582	100	-	exon	NBPF1	0.751411643606809	1	0.634725586736856	1	0.783659778349346	0.998397222027879	-1.08712326197138	-0.627656883608634	0.00249704815845537	0.0126375601800532	-0.459466378362746
chr1	16613411	16613535	124	-	utr5	NBPF1	0.686393389533693	1	0.747698424149813	1	0.824338840652606	0.998397222027879	-0.129252193115865	-0.627656883608634	0.00249704815845537	0.0126375601800532	0.498404690492768
chr1	16618854	16619056	202	-	exon	CROCCP2	0.472189297812672	1	0.576292852242942	1	0.648350040315483	0.998397222027879	-0.0687141546443453	-0.388740087198635	0.173570308518091	0.36043447375605	0.32002593255429
chr1	16889298	16889400	102	+	exon	RP11-108M9.5	0.95501235813935	1	0.963005500808425	1	0.959941731278129	0.998397222027879	1.30314197799266	0.353886791973761	0.786810124342423	0.896657114741476	0.9492551860189
chr1	17044839	17044950	111	-	utr5	SDHB	0.475706348357258	1	0.570626256178155	1	0.607090039830011	0.998397222027879	-0.140275151274738	-0.614472261612504	0.00303424122131989	0.0148620911654675	0.474197110337766
chr1	17134054	17134391	337	+	intergenic	NA	0.894424289122579	1	0.864518376351376	1	0.739194520533011	0.998397222027879	-3.00215613419928	NA	NA	NA	NA
chr1	17244297	17244626	329	+	utr3	PADI1	0.240903263148572	1	0.249561110275922	1	0.475556785964189	0.998397222027879	-1.17240967637556	-0.950998827284427	0.000106369176390352	0.000827267821253154	-0.221410849091137
chr1	17244672	17245119	447	+	utr3	PADI1	0.906772622661106	1	0.816369348085675	1	0.835161627579018	0.998397222027879	-0.890323792389366	-0.950998827284427	0.000106369176390352	0.000827267821253154	0.0606750348950608
chr1	17407891	17408068	177	-	utr3	RCC2	0.678942605456682	1	0.867276579512504	1	0.889476492599319	0.998397222027879	-1.50173035419874	-1.62245728465914	3.24153512674664e-23	2.83258404117457e-21	0.120726930460394
chr1	17408170	17408339	169	-	utr3	RCC2	0.44216345061559	1	0.566366366628553	1	0.571337095803465	0.998397222027879	-1.27972595620569	-1.62245728465914	3.24153512674664e-23	2.83258404117457e-21	0.342731328453448
chr1	17696904	17697037	133	+	utr3	ARHGEF10L	0.679875160843193	1	0.761953669533124	1	0.978098374715307	0.998397222027879	0.816557605436176	0.487666154915631	0.0769744876862664	0.198677861186632	0.328891450520545
chr1	17697090	17697635	545	+	utr3	ARHGEF10L	0.483673220589246	1	0.571451318465478	1	0.736611187508969	0.998397222027879	0.979733949697573	0.487666154915631	0.0769744876862664	0.198677861186632	0.492067794781943
chr1	18481323	18481765	442	+	exon	KLHDC7A	0.765053711856945	1	0.843504943542637	1	0.841105207120427	0.998397222027879	-1.19697727533263	-1.03364880926103	0.00695671382960476	0.0296952446567564	-0.163328466071592
chr1	18482733	18482891	158	+	exon	KLHDC7A	0.728383584850437	1	0.661481355071479	1	0.655496674548927	0.998397222027879	-0.89115359823657	-1.03364880926103	0.00695671382960476	0.0296952446567564	0.142495211024463
chr1	18483759	18483886	127	+	utr3	KLHDC7A	0.282660028176667	1	0.238345249948334	1	0.473627413072012	0.998397222027879	-1.43862484846263	-1.03364880926103	0.00695671382960476	0.0296952446567564	-0.404976039201592
chr1	18484711	18485481	770	+	utr3	KLHDC7A	0.386601311435701	1	0.323081646568339	1	0.238869790120513	0.998397222027879	-1.22967047731152	-1.03364880926103	0.00695671382960476	0.0296952446567564	-0.196021668050482
chr1	18871636	18871756	120	-	utr3	ALDH4A1	0.253477001842324	1	0.275403591931139	1	0.368647780447047	0.998397222027879	2.15200546630538	2.40567199688088	5.92688855252207e-18	3.27432097870342e-16	-0.253666530575498
chr1	18882907	18883007	100	-	intron	RP13-279N23.2	0.870119158207281	1	0.750417888330755	1	0.880419273830402	0.998397222027879	-0.160460168062575	3.03609161038153	0.247380325850753	NA	-3.19655177844411
chr1	18908390	18908526	136	-	utr3	IFFO2	0.769015672453522	1	0.941347767230385	1	0.805773228348593	0.998397222027879	1.64611395660516	1.64813437204168	1.1726411197405e-21	8.95336817736752e-20	-0.00202041543651599
chr1	18956393	18956650	257	-	utr5	IFFO2	0.859002755654998	1	0.904925264514125	1	0.871248753445614	0.998397222027879	1.8339998185473	1.64813437204168	1.1726411197405e-21	8.95336817736752e-20	0.185865446505623
chr1	19105170	19105276	106	-	exon	UBR4	0.000415442724446547	0.204865193492703	0.00195999294242272	1	0.0391031417644374	0.998397222027879	2.50517961059448	-0.0859458013126128	0.605256571498769	0.778694100179246	2.59112541190709
chr1	19210104	19210272	168	-	utr5	UBR4	0.609643433018868	1	0.658404452475169	1	0.614983950424119	0.998397222027879	0.267475369372993	-0.0859458013126128	0.605256571498769	0.778694100179246	0.353421170685606
chr1	19219113	19219429	316	-	utr3	EMC1	0.73686642205928	1	0.635750677565949	1	0.545563178427078	0.998397222027879	-0.408450083211954	-0.404625866802604	0.0289246643627248	0.0936131018707423	-0.00382421640935027
chr1	19251614	19251767	153	+	utr5	MRTO4	0.650693681521067	1	0.741313891344912	1	0.73373667091911	0.998397222027879	-1.56297051475698	-1.67384445924616	4.91198416597778e-16	2.23097272929845e-14	0.110873944489179
chr1	19258694	19259070	376	+	utr3	MRTO4	0.877143963833928	1	0.749703700096549	1	0.633434189105023	0.998397222027879	-1.73402793422215	-1.67384445924616	4.91198416597778e-16	2.23097272929845e-14	-0.0601834749759942
chr1	19308564	19308668	104	-	exon	AKR7A2	0.901039116890049	1	0.945413910568584	1	0.989024282343237	0.998397222027879	0.200832636746329	0.236882730029632	0.251006047118345	0.462351939460747	-0.0360500932833036
chr1	19311925	19312070	145	-	exon	AKR7A2	0.905210248680428	1	0.951958216663312	1	0.819135553093646	0.998397222027879	0.261595899423523	0.236882730029632	0.251006047118345	0.462351939460747	0.024713169393891
chr1	19312426	19312832	406	+	utr5	PQLC2	0.437407347147604	1	0.476752161045978	1	0.489932832891071	0.998397222027879	-0.28778747937789	-0.584761335866349	0.0137298605389495	0.0519392307039193	0.296973856488459
chr1	19317539	19317726	187	+	utr5	PQLC2	0.792893630505213	1	0.890638551448787	1	0.980909951793755	0.998397222027879	-0.242362572719061	-0.584761335866349	0.0137298605389495	0.0519392307039193	0.342398763147288
chr1	19327771	19327984	213	+	utr3	PQLC2	0.665329090731287	1	0.585619831796171	1	0.799260840248295	0.998397222027879	-0.643679590518568	-0.584761335866349	0.0137298605389495	0.0519392307039193	-0.0589182546522197
chr1	19328582	19329049	467	+	utr3	PQLC2	0.227877474559205	1	0.418337237208332	1	0.434869981473753	0.998397222027879	-0.258530670881427	-0.584761335866349	0.0137298605389495	0.0519392307039193	0.326230664984922
chr1	19329113	19329245	132	+	utr3	PQLC2	0.479446230176512	1	0.754851175912493	1	0.806945100229163	0.998397222027879	-0.314355520010099	-0.584761335866349	0.0137298605389495	0.0519392307039193	0.27040581585625
chr1	19332105	19332339	234	+	intergenic	NA	0.949583132851374	1	0.847644703741202	1	0.920886656784543	0.998397222027879	-0.970777820454303	NA	NA	NA	NA
chr1	19419715	19419819	104	-	utr5	CAPZB	0.914457485944189	1	0.953591023175331	1	0.96091909773724	0.998397222027879	0.337163877232936	0.420262800378823	0.0198825703084037	0.0696769183939819	-0.0830989231458872
chr1	19657111	19657289	178	+	utr3	MINOS1-NBL1	0.837840155797119	1	0.950685720181023	1	0.938949704103038	0.998397222027879	0.41695195307629	NA	NA	NA	NA
chr1	19682271	19682483	212	-	utr3	TMCO4	0.717478653360561	1	0.636577825606829	1	0.725685920169587	0.998397222027879	0.0227617569434275	-0.118037852738384	0.565470218037181	0.753021007702544	0.140799609681812
chr1	19682616	19683313	697	-	utr3	TMCO4	0.177708852111779	1	0.283612828650042	1	0.407292998867203	0.998397222027879	0.293847595193152	-0.118037852738384	0.565470218037181	0.753021007702544	0.411885447931536
chr1	19907549	19907856	307	+	utr3	OTUD3	0.94855731828465	1	0.910784182011264	1	0.944085744796903	0.998397222027879	0.0667313979647641	0.097171824690623	0.628069426157388	0.793180105063693	-0.0304404267258589
chr1	20485986	20486186	200	-	utr5	CAMK2N1	0.764688723311361	1	0.707504960178343	1	0.383809296703209	0.998397222027879	0.608703086838756	1.16937554970251	0.00738969153037043	0.0312474500001791	-0.560672462863754
chr1	20499731	20500745	1014	-	utr3	MUL1	0.98099722816683	1	0.743402296568293	1	0.822694487505142	0.998397222027879	-0.178879754865891	-0.171192772454702	0.321229994076379	0.540526264743253	-0.00768698241118962
chr1	20501081	20501291	210	-	exon	MUL1	0.39708334396831	1	0.376029644013225	1	0.592310030012028	0.998397222027879	-0.249212389106975	-0.171192772454702	0.321229994076379	0.540526264743253	-0.0780196166522735
chr1	20618623	20618805	182	+	utr3	CDA	0.802907050815892	1	0.930710399422483	1	0.984017893426932	0.998397222027879	-1.54528090983398	-1.68859847306544	1.64398959549741e-08	2.91754199874298e-07	0.143317563231463
chr1	20648435	20648863	428	-	exon	PINK1-AS	0.0664527636824037	1	0.0734051964308071	1	0.228124286055312	0.998397222027879	-0.28540129553547	-0.342138484616138	0.418574589202793	0.634669209544011	0.0567371890806688
chr1	20650653	20650807	154	+	utr3	PINK1	0.260349187822958	1	0.311998761797599	1	0.600148167325078	0.998397222027879	0.370840044560549	0.433563513687267	0.139813954313557	0.309269349829019	-0.0627234691267179
chr1	20650824	20651090	266	+	utr3	PINK1	0.361883595582911	1	0.338094450587343	1	0.556025419011919	0.998397222027879	0.31804364173457	0.433563513687267	0.139813954313557	0.309269349829019	-0.115519871952697
chr1	20661279	20661445	166	-	utr5	DDOST	0.521094941224624	1	0.684668652567756	1	0.702443396801179	0.998397222027879	-0.388209012972904	-0.687597297002952	0.000239718215121069	0.00168528724989673	0.299388284030048
chr1	20704535	20704667	132	-	exon	KIF17	0.613972516482525	1	0.533178450573789	1	0.67406077440225	0.998397222027879	2.43782740045109	1.7586426130981	0.000275718682315404	0.00190058990910996	0.679184787352996
chr1	20720113	20720498	385	-	utr3	SH2D5	0.887999214657542	1	0.969411363576132	1	0.860421199254158	0.998397222027879	-5.13447295486205	-4.75844597246219	3.43671501544741e-35	6.98960924646127e-33	-0.376026982399855
chr1	20720549	20720709	160	-	utr3	SH2D5	0.90294038645797	1	0.818717346515947	1	0.882178793126908	0.998397222027879	-4.8324975374835	-4.75844597246219	3.43671501544741e-35	6.98960924646127e-33	-0.0740515650213052
chr1	20721704	20721930	226	-	utr3	SH2D5	0.0223752818140499	1	0.0269086484619908	1	0.0224740047846021	0.998397222027879	-3.69193453304925	-4.75844597246219	3.43671501544741e-35	6.98960924646127e-33	1.06651143941294
chr1	20722823	20722923	100	-	exon	SH2D5	0.167194665667969	1	0.075146926071742	1	0.180655049291009	0.998397222027879	-3.91525440551422	-4.75844597246219	3.43671501544741e-35	6.98960924646127e-33	0.843191566947975
chr1	20780447	20780572	125	-	utr5	HP1BP3	0.976068157469562	1	0.866096898216844	1	0.893262046572301	0.998397222027879	-0.180632278137189	-0.0610907962178159	0.746980453775876	0.873244050494795	-0.119541481919373
chr1	20787194	20787306	112	-	utr5	HP1BP3	0.975465815807699	1	0.925982702770959	1	0.578129527553502	0.998397222027879	0.171303961905188	-0.0610907962178159	0.746980453775876	0.873244050494795	0.232394758123004
chr1	20941620	20941959	339	-	exon	EIF4G3	0.821739185388859	1	0.722967065715658	1	0.745484005474124	0.998397222027879	-0.201112173047803	-0.109866397627463	0.501408049036322	0.703015247909039	-0.0912457754203399
chr1	20942014	20942170	156	-	exon	EIF4G3	0.804944126560682	1	0.715909918291179	1	0.846124142201897	0.998397222027879	-0.349788631146849	-0.109866397627463	0.501408049036322	0.703015247909039	-0.239922233519386
chr1	21176704	21176839	135	-	utr5	EIF4G3	0.902244192375073	1	0.952356123343635	1	0.975427052867649	0.998397222027879	-0.118220972654079	-0.109866397627463	0.501408049036322	0.703015247909039	-0.00835457502661667
chr1	21217729	21218472	743	-	utr3	ECE1	0.649676696787147	1	0.931103978452109	1	0.957078154000613	0.998397222027879	-0.536130239777156	-0.515349350461321	0.00538199110895373	0.0240546323737796	-0.0207808893158345
chr1	21218952	21219247	295	-	utr3	ECE1	0.277928817209644	1	0.281587198108008	1	0.550455898651986	0.998397222027879	-0.942962084233514	-0.515349350461321	0.00538199110895373	0.0240546323737796	-0.427612733772193
chr1	21219633	21220154	521	-	utr3	ECE1	0.583337263574894	1	0.822605715356497	1	0.886050316368185	0.998397222027879	-0.318912939929442	-0.515349350461321	0.00538199110895373	0.0240546323737796	0.196436410531879
chr1	21279284	21279394	110	-	utr5	ECE1	0.568369132236246	1	0.629419522318727	1	0.712588828222249	0.998397222027879	-0.31906456550246	-0.515349350461321	0.00538199110895373	0.0240546323737796	0.196284784958861
chr1	21596890	21597023	133	-	utr3	RAP1GAP	0.837954738304215	1	0.794500634551472	1	0.771324756959256	0.998397222027879	-3.15295696271009	-2.70143461570607	0.0489734848636383	0.14056558375623	-0.451522347004022
chr1	21822313	21822511	198	-	utr3	HSPG2	0.839633158545677	1	0.7030088330096	1	0.313600023696753	0.998397222027879	2.26169184529386	2.10737950116895	1.81725310651743e-08	3.19541781897349e-07	0.154312344124909
chr1	22030284	22030932	648	+	exon	LINC00339	0.804650026367887	1	0.96032121063312	1	0.909625767791375	0.998397222027879	0.499284022400774	0.328429607618016	0.186010783627808	0.378027792702712	0.170854414782758
chr1	22490305	22490547	242	+	exon	ZBTB40	0.944652947656811	1	0.784939742779197	1	0.921227638293482	0.998397222027879	-0.421200997394115	-0.474147256201105	0.016824746156466	0.0609499237339062	0.0529462588069902
chr1	22511711	22511872	161	+	exon	ZBTB40	0.753386413654667	1	0.656927394575646	1	0.822834217613346	0.998397222027879	-0.450848640180087	-0.474147256201105	0.016824746156466	0.0609499237339062	0.0232986160210177
chr1	22526216	22527021	805	+	utr3	ZBTB40	0.901259480482792	1	0.708606085520007	1	0.847721211281147	0.998397222027879	-0.626099114228991	-0.474147256201105	0.016824746156466	0.0609499237339062	-0.151951858027886
chr1	22527149	22527327	178	+	utr3	ZBTB40	0.641260245836593	1	0.833245188845948	1	0.882009279568594	0.998397222027879	-0.678504878262361	-0.474147256201105	0.016824746156466	0.0609499237339062	-0.204357622061256
chr1	22527791	22527960	169	+	utr3	ZBTB40	0.169403944197749	1	0.290594569811583	1	0.370561697770372	0.998397222027879	-0.332055190183755	-0.474147256201105	0.016824746156466	0.0609499237339062	0.14209206601735
chr1	22528018	22528300	282	+	utr3	ZBTB40	0.666807095795632	1	0.569308083094439	1	0.711754548835766	0.998397222027879	-0.502322093581561	-0.474147256201105	0.016824746156466	0.0609499237339062	-0.0281748373804556
chr1	22528836	22529462	626	+	utr3	ZBTB40	0.284745315609203	1	0.228849265805135	1	0.35850684679617	0.998397222027879	-0.964398494201128	-0.474147256201105	0.016824746156466	0.0609499237339062	-0.490251238000023
chr1	22530356	22530542	186	+	utr3	ZBTB40	0.911323044173502	1	0.782936539666067	1	0.878756735469629	0.998397222027879	-0.681256465415596	-0.474147256201105	0.016824746156466	0.0609499237339062	-0.207109209214491
chr1	22784336	22784946	610	+	exon	EPHB2	0.949772914371363	1	0.773031977335572	1	0.951563158144508	0.998397222027879	1.02018629350979	1.09126759289071	3.55249364009822e-05	0.000313410398605518	-0.0710812993809202
chr1	22864973	22865114	141	+	exon	EPHB2	0.769036887024985	1	0.61728341556074	1	0.76562200656577	0.998397222027879	0.878444757401512	1.09126759289071	3.55249364009822e-05	0.000313410398605518	-0.212822835489199
chr1	22913465	22914095	630	+	utr3	EPHB2	0.917245887300423	1	0.726407403365903	1	0.967308458489624	0.998397222027879	1.13863233467606	1.09126759289071	3.55249364009822e-05	0.000313410398605518	0.0473647417853473
chr1	22914212	22914494	282	+	utr3	EPHB2	0.842796405191294	1	0.987009828815021	1	0.753341905203763	0.998397222027879	1.03444299698023	1.09126759289071	3.55249364009822e-05	0.000313410398605518	-0.0568245959104832
chr1	22914606	22914706	100	+	utr3	EPHB2	0.446771922764448	1	0.399259844961821	1	0.518391014968641	0.998397222027879	0.176598173691784	1.09126759289071	3.55249364009822e-05	0.000313410398605518	-0.914669419198927
chr1	22914786	22914903	117	+	utr3	EPHB2	0.660882904694272	1	0.585401099717826	1	0.786352458360859	0.998397222027879	-0.0162491392627733	1.09126759289071	3.55249364009822e-05	0.000313410398605518	-1.10751673215348
chr1	23019584	23019749	165	+	utr5	KDM1A	0.758495761469264	1	0.809728455978604	1	0.973311864793251	0.998397222027879	0.325554616856211	-0.113788217687879	0.478921989631582	0.684915069428315	0.439342834544091
chr1	23087821	23088280	459	-	utr3	LUZP1	0.472192478928387	1	0.422656581766482	1	0.546026665118375	0.998397222027879	0.0696312337538455	0.144533751761107	0.342281814949004	0.561478991517345	-0.0749025180072616
chr1	23088656	23089103	447	-	utr3	LUZP1	0.468269970260983	1	0.876627001917603	1	0.947587747145248	0.998397222027879	0.152778254657158	0.144533751761107	0.342281814949004	0.561478991517345	0.0082445028960505
chr1	23091268	23091533	265	-	exon	LUZP1	0.916516015884807	1	0.762879628942806	1	0.847746931474014	0.998397222027879	0.214101128321935	0.144533751761107	0.342281814949004	0.561478991517345	0.0695673765608283
chr1	23092600	23092834	234	-	exon	LUZP1	0.934527536340677	1	0.777310377395003	1	0.918589674811929	0.998397222027879	-0.110084419227343	0.144533751761107	0.342281814949004	0.561478991517345	-0.25461817098845
chr1	23310596	23310783	187	-	exon	HNRNPR	0.633804818671605	1	0.91960470194799	1	0.864477875590691	0.998397222027879	-0.785521532812356	-0.636059100224778	0.000333851180094149	0.00223885842454734	-0.149462432587578
chr1	23361436	23361959	523	-	utr3	ZNF436	0.703580417448061	1	0.621188787349435	1	0.548864260878831	0.998397222027879	1.12300470612841	1.1790691686942	1.86039540885561e-09	3.86529245922763e-08	-0.0560644625657885
chr1	23362266	23362913	647	-	exon	ZNF436	0.627932615515526	1	0.537735030890357	1	0.719752147840465	0.998397222027879	1.14545781874523	1.1790691686942	1.86039540885561e-09	3.86529245922763e-08	-0.0336113499489643
chr1	23363060	23363199	139	-	exon	ZNF436	0.78442550384536	1	0.698147220078321	1	0.833393069414345	0.998397222027879	1.07281946932035	1.1790691686942	1.86039540885561e-09	3.86529245922763e-08	-0.106249699373848
chr1	23509654	23509904	250	-	utr3	E2F2	0.758987688093553	1	0.835729222782752	1	0.962947029320021	0.998397222027879	0.219790252939317	-0.0329512442946088	0.922755528892391	0.966270328398113	0.252741497233926
chr1	23751217	23751985	768	+	exon	TCEB3	0.520860011977361	1	0.439249351180233	1	0.460346761263072	0.998397222027879	-0.85764319269646	-0.758202294620997	1.4323889826297e-05	0.00014081453904367	-0.0994408980754639
chr1	23752346	23752451	105	+	exon	TCEB3	0.862634403109581	1	0.908450929581671	1	0.982347301776411	0.998397222027879	-0.805568001134745	-0.758202294620997	1.4323889826297e-05	0.00014081453904367	-0.0473657065137479
chr1	23759477	23759816	339	+	utr3	TCEB3	0.711517947481808	1	0.947401421595197	1	0.92192607911051	0.998397222027879	-0.63479094719761	-0.758202294620997	1.4323889826297e-05	0.00014081453904367	0.123411347423386
chr1	23778433	23778639	206	+	utr5	PITHD1	0.652131021455209	1	0.696926184297972	1	0.797384193131057	0.998397222027879	-0.0284683642648151	-0.451791569760474	0.0121192561427538	0.0468739051956864	0.423323205495659
chr1	23787427	23787554	127	+	utr3	PITHD1	0.900429307338381	1	0.881562577692642	1	0.981405130291012	0.998397222027879	-0.388821540449636	-0.451791569760474	0.0121192561427538	0.0468739051956864	0.0629700293108384
chr1	23800426	23800526	100	-	utr5	GALE	0.493587200815901	1	0.595992805842598	1	0.744537860607487	0.998397222027879	0.28433384708103	-1.03729658221115	6.92553117866883e-07	9.09500328846669e-06	1.32163042929218
chr1	23802026	23802156	130	-	utr3	HMGCL	0.4489959661987	1	0.667512425228406	1	0.895803025440452	0.998397222027879	1.28456381185798	1.11221029277139	3.65253656242185e-09	7.18686603403929e-08	0.172353519086594
chr1	23845464	23845658	194	-	utr3	FUCA1	0.938828760330367	1	0.858924733230739	1	0.727470259821453	0.998397222027879	0.836510149611483	0.489480402725795	0.0431050364730495	0.127266180398718	0.347029746885688
chr1	23961552	23961713	161	+	exon	PNRC2	0.691945543301097	1	0.591926063166764	1	0.801332767710125	0.998397222027879	0.186352634454576	0.482207662892506	0.0195188774343897	0.0687377936250605	-0.29585502843793
chr1	23967675	23967811	136	-	utr3	SRSF10	0.557697295789538	1	0.494220798594556	1	0.59587075281889	0.998397222027879	-0.223136953036136	0.364350728837621	0.0578017520435468	0.159968263398238	-0.587487681873757
chr1	23980246	23980352	106	-	utr5	SRSF10	0.561718211879605	1	0.653817428489606	1	0.739360059535905	0.998397222027879	0.194450938887727	0.364350728837621	0.0578017520435468	0.159968263398238	-0.169899789949894
chr1	23990411	23990537	126	+	intergenic	NA	0.468523818452769	1	0.999593522044149	1	NA	NA	8.25894533915061	NA	NA	NA	NA
chr1	23991759	23991936	177	+	intergenic	NA	0.600094363588145	1	0.999506059748328	1	NA	NA	8.48970172411389	NA	NA	NA	NA
chr1	24358114	24358580	466	-	utr3	STPG1	0.554603384726605	1	0.775762413948752	1	0.785603569839484	0.998397222027879	0.307108695283987	0.0842287311190232	0.690300800685652	0.836553132169499	0.222879964164964
chr1	24419420	24419559	139	+	utr5	NIPAL3	0.878922857875083	1	0.990371519076885	1	0.825664112994993	0.998397222027879	-0.914731690938089	-0.689879722599728	0.01513811030335	0.0560502740440776	-0.22485196833836
chr1	24469060	24469356	296	+	utr3	NIPAL3	0.869360294481317	1	0.771185845666538	1	0.870935110746926	0.998397222027879	-0.891657974888392	-0.689879722599728	0.01513811030335	0.0560502740440776	-0.201778252288664
chr1	24745394	24745570	176	+	utr5	CLIC4	0.503567058683709	1	0.537333552879045	1	0.512095486221516	0.998397222027879	0.300879224569354	0.363284964267031	0.200346864590923	0.397271064885987	-0.0624057396976779
chr1	24901485	24902526	1041	-	utr3	RUNX3	0.860376183123624	1	0.991565761573777	1	0.886740691757547	0.998397222027879	2.45086221335749	2.08451773877287	1.10118208638037e-18	6.52251719309116e-17	0.366344474584626
chr1	24960416	24960525	109	-	intron	RUNX3	0.902542333735947	1	0.790391262603167	1	0.957117758366879	0.998397222027879	-1.2575368652502	2.08451773877287	1.10118208638037e-18	6.52251719309116e-17	-3.34205460402307
chr1	24964350	24964504	154	-	intron	RUNX3	0.187452844440671	1	0.341748073290784	1	0.570150820502268	0.998397222027879	0.339976837658377	2.08451773877287	1.10118208638037e-18	6.52251719309116e-17	-1.74454090111449
chr1	24964876	24964993	117	-	utr5	RUNX3	0.538231264888116	1	0.609035538882485	1	0.594115219885896	0.998397222027879	1.52707414284159	2.08451773877287	1.10118208638037e-18	6.52251719309116e-17	-0.557443595931279
chr1	25246951	25247054	103	-	utr5	RSRP1	0.846093613467674	1	0.734026735461153	1	0.797086458525835	0.998397222027879	0.736532424870211	0.813449535560981	0.000606987791173384	0.00376715998291837	-0.0769171106907707
chr1	25361335	25361658	323	+	utr3	TMEM50A	0.646733674616425	1	0.561756488101369	1	0.670235991464546	0.998397222027879	-0.463420647884479	0.224629678291052	0.204451906539537	0.40318463326683	-0.688050326175531
chr1	25361893	25362052	159	+	utr3	TMEM50A	0.544861620275815	1	0.480499326939055	1	0.582573631248081	0.998397222027879	-0.367717249043352	0.224629678291052	0.204451906539537	0.40318463326683	-0.592346927334404
chr1	25458396	25458836	440	+	exon	TMEM57	0.549663059972357	1	0.503950371956778	1	0.432600917067442	0.998397222027879	-0.239682277696421	-0.108208778218459	0.565180189920019	0.752896540965793	-0.131473499477962
chr1	25566833	25567175	342	+	utr3	LDLRAP1	0.692174047854001	1	0.922978158632968	1	0.879347489090153	0.998397222027879	0.542558536280129	0.567433538195332	0.00860573329882922	0.0355011600563082	-0.0248750019152029
chr1	25567238	25567858	620	+	utr3	LDLRAP1	0.7142152875002	1	0.564807595433365	1	0.794261047716113	0.998397222027879	0.410089958629632	0.567433538195332	0.00860573329882922	0.0355011600563082	-0.1573435795657
chr1	25815705	25816212	507	+	utr3	SEPN1	0.89021470521078	1	0.709797836559656	1	0.594901939553202	0.998397222027879	-0.153478154205953	-0.104552091774781	0.60303167453271	0.776973366827984	-0.0489260624311726
chr1	25821333	25821494	161	+	intron	RP1-317E23.6	0.336936548833281	1	0.366957137986128	1	0.352940705398813	0.998397222027879	0.677541349549252	NA	NA	NA	NA
chr1	25832117	25832481	364	+	utr3	MTFR1L	0.792363270396577	1	0.676191033183408	1	0.805546338169455	0.998397222027879	0.183171112137141	0.337433305729763	0.0821706958414494	0.208945223703053	-0.154262193592622
chr1	25834927	25835709	782	-	utr3	AUNIP	0.931989203786827	1	0.842397191218926	1	0.742996249224323	0.998397222027879	-1.54234725088798	-1.60507265086232	2.22949089808563e-09	4.55450309509369e-08	0.0627253999743453
chr1	25862508	25862674	166	-	utr3	PAQR7	0.520629098817467	1	0.49996807490644	1	0.669995461601185	0.998397222027879	-0.845375136451282	-0.51113000853739	0.00723033143219179	0.0306690072015025	-0.334245127913892
chr1	25862811	25863711	900	+	exon	RP1-125I3.2	0.750643242819257	1	0.927251058312268	1	0.969858781253344	0.998397222027879	-0.416911400130416	-0.720186204621894	0.859904470455097	NA	0.303274804491478
chr1	25903720	25903873	153	-	exon	STMN1	0.457819250831009	1	0.319763579605255	1	0.419693055045746	0.998397222027879	-0.566550790424254	-0.250521815987391	0.236691466246418	0.444502226249648	-0.316028974436863
chr1	25961498	25961850	352	-	utr3	PAFAH2	0.93435476751513	1	0.888948766333295	1	0.959686011355343	0.998397222027879	0.0314759073674202	0.024550877122388	0.927953667636604	0.968625661517211	0.00692503024503219
chr1	26122007	26122578	571	+	utr3	PDIK1L	0.908309342939331	1	0.80512434961265	1	0.854338711729507	0.998397222027879	0.309655155750674	0.532687748372879	0.0733949244167783	0.1916557383191	-0.223032592622205
chr1	26169943	26170072	129	-	utr3	RP11-96L14.7	0.570485473582325	1	0.651057484343982	1	0.743227343707913	0.998397222027879	-0.263670505772873	-2.23577524735352	0.162982277578259	0.345253820933132	1.97210474158065
chr1	26170693	26170806	113	+	utr3	ZNF593	0.863577910599395	1	0.936701983367441	1	0.955394830351514	0.998397222027879	-0.860003346120172	NA	NA	NA	NA
chr1	26255179	26255309	130	+	exon	CEP85	0.880036550640019	1	0.785381916743622	1	0.876525486743272	0.998397222027879	-1.2069747321466	-1.0977126155161	8.18712834066047e-09	1.52476972062446e-07	-0.109262116630501
chr1	26255582	26255785	203	+	exon	CEP85	0.92061324658897	1	0.904529168272775	1	0.984284100745093	0.998397222027879	-1.13169675548804	-1.0977126155161	8.18712834066047e-09	1.52476972062446e-07	-0.0339841399719372
chr1	26277121	26277356	235	+	utr3	CEP85	0.944857430979663	1	0.861379767375259	1	0.820982531542262	0.998397222027879	-1.10802851927303	-1.0977126155161	8.18712834066047e-09	1.52476972062446e-07	-0.0103159037569314
chr1	26281073	26281192	119	+	utr3	SH3BGRL3	0.709445080075751	1	0.961057956198743	1	0.865466991070077	0.998397222027879	-0.491909437475543	-0.535167896576511	0.00852997406103223	0.0352329014864563	0.0432584591009677
chr1	26468858	26469176	318	+	utr3	DHDDS	0.599412276299496	1	0.833391320642767	1	0.899706922707374	0.998397222027879	-0.384921020636774	-0.492235328054187	0.00320005305359426	0.0155746758317881	0.107314307417413
chr1	26469289	26469394	105	+	utr3	DHDDS	0.920168851506518	1	0.763661702048738	1	0.892808092123846	0.998397222027879	-0.720096511238236	-0.492235328054187	0.00320005305359426	0.0155746758317881	-0.227861183184049
chr1	26472436	26472572	136	+	utr5	HMGN2	0.833023531455965	1	0.751028626710752	1	0.745342087723636	0.998397222027879	-0.490298936738207	-0.418069387950331	0.0450241625959939	0.131546568113543	-0.0722295487878759
chr1	26574203	26574717	514	+	utr3	RPS6KA1	0.495925540097815	1	0.82744978912586	1	0.865704507329175	0.998397222027879	-0.613689498518257	-0.906148615560233	3.24436129051164e-07	4.53263897741876e-06	0.292459117041977
chr1	26693027	26693221	194	-	exon	RP5-968P14.2	0.323231090833107	1	0.256374533367957	1	0.330210701446496	0.998397222027879	-0.343561434549631	0.043764012163458	0.928472098632338	0.968814790954298	-0.387325446713089
chr1	26696053	26696266	213	+	utr5	ARID1A	0.778123300929887	1	0.686393855923607	1	0.7375605678371	0.998397222027879	0.0802656461188896	-0.385318012833391	0.0376676632872652	0.114902872002645	0.46558365895228
chr1	26696418	26697496	1078	+	exon	ARID1A	0.692071194767975	1	0.733488252615144	1	0.594205277086856	0.998397222027879	0.0785321166403482	-0.385318012833391	0.0376676632872652	0.114902872002645	0.463850129473739
chr1	26729611	26729792	181	+	utr5	ARID1A	0.181661399709501	1	0.314946137476431	1	0.602600484855389	0.998397222027879	0.160027995952238	-0.385318012833391	0.0376676632872652	0.114902872002645	0.545346008785629
chr1	26731154	26731509	355	+	exon	ARID1A	0.665230384345815	1	0.813999616021663	1	0.860986423905761	0.998397222027879	-0.239468734012453	-0.385318012833391	0.0376676632872652	0.114902872002645	0.145849278820937
chr1	26774729	26774965	236	+	utr3	ARID1A	0.869526490249072	1	0.930423914460638	1	0.984450581091403	0.998397222027879	-0.193360501403153	-0.385318012833391	0.0376676632872652	0.114902872002645	0.191957511430238
chr1	26779154	26780963	1809	+	utr3	ARID1A	0.91124850177027	1	0.794968719938347	1	0.790221528466626	0.998397222027879	-0.416267401605181	-0.385318012833391	0.0376676632872652	0.114902872002645	-0.0309493887717903
chr1	26795031	26795185	154	+	utr3	PIGV	0.40843448762924	1	0.388400660679551	1	0.446876949335581	0.998397222027879	-0.274112050548588	0.0766352908616211	0.723992609941366	0.858476901696646	-0.350747341410209
chr1	26797574	26797941	367	+	utr3	PIGV	0.84934406757597	1	0.756086805832292	1	0.682533943883255	0.998397222027879	-0.0452340193313958	0.0766352908616211	0.723992609941366	0.858476901696646	-0.121869310193017
chr1	26853835	26854113	278	+	utr3	ZDHHC18	0.824560701373695	1	0.726251163670876	1	0.829851696409037	0.998397222027879	-0.234079786933863	-0.182712953706198	0.334687737000773	0.554044051844109	-0.0513668332276646
chr1	26863271	26863975	704	+	utr3	SFN	0.812193528515502	1	0.963415477780654	1	0.956126023653313	0.998397222027879	-2.74651079419865	-2.97716977225825	2.53706376891748e-16	1.19726487756184e-14	0.230658978059597
chr1	26864121	26864386	265	+	utr3	SFN	0.974926172228582	1	0.946880754148353	1	0.948000536338751	0.998397222027879	-3.21330948839341	-2.97716977225825	2.53706376891748e-16	1.19726487756184e-14	-0.236139716135158
chr1	26889075	26889177	102	-	exon	GPN2	0.9546237883157	1	0.790803132869644	1	0.950948929069442	0.998397222027879	-0.366785028137808	-0.278992888656848	0.138413349432108	0.30722576749553	-0.0877921394809604
chr1	26889771	26890241	470	-	utr5	GPN2	0.961107698045272	1	0.952297660924175	1	0.94388132641426	0.998397222027879	-0.234924715345706	-0.278992888656848	0.138413349432108	0.30722576749553	0.0440681733111413
chr1	26890538	26890728	190	-	utr3	GPATCH3	0.787718136384061	1	0.663187248915349	1	0.820519447370758	0.998397222027879	-0.456335848391942	-0.348134841982114	0.0938918327495855	0.231874285434233	-0.108201006409828
chr1	26890989	26891090	101	-	utr3	GPATCH3	0.498903289140942	1	0.702935284972612	1	0.781749261494016	0.998397222027879	-0.313431166537418	-0.348134841982114	0.0938918327495855	0.231874285434233	0.0347036754446963
chr1	26894319	26894477	158	-	exon	GPATCH3	0.993940045854684	1	0.84065374261579	1	0.915998390181195	0.998397222027879	-0.360884229012901	-0.348134841982114	0.0938918327495855	0.231874285434233	-0.0127493870307869
chr1	26897326	26897730	404	-	exon	GPATCH3	0.733728424991952	1	0.981023287089191	1	0.971100554523822	0.998397222027879	-0.190701792245482	-0.348134841982114	0.0938918327495855	0.231874285434233	0.157433049736632
chr1	26900082	26900357	275	+	utr5	NUDC	0.541374823836422	1	0.779994811589126	1	0.872872941392028	0.998397222027879	-0.221526181428905	-0.895171434168035	1.36464502207623e-05	0.000134775556069428	0.67364525273913
chr1	26921753	26921860	107	+	utr5	NUDC	0.590005631291307	1	0.811490346086228	1	0.775999532062402	0.998397222027879	-0.667958040831834	-0.895171434168035	1.36464502207623e-05	0.000134775556069428	0.227213393336201
chr1	26993795	26994000	205	+	exon	TRNP1	0.571114102915909	1	0.614379806027062	1	0.592280453612666	0.998397222027879	0.0208689658160854	-0.593735080155455	0.0252191120038538	0.084071022929006	0.614604045971541
chr1	26999814	27000053	239	+	utr3	TRNP1	0.759624157078796	1	0.66079316053744	1	0.777514311349796	0.998397222027879	-0.869755659182723	-0.593735080155455	0.0252191120038538	0.084071022929006	-0.276020579027268
chr1	27000881	27001063	182	+	utr3	TRNP1	0.976292577415901	1	0.937258672361739	1	0.953198021207362	0.998397222027879	-1.34207419591121	-0.593735080155455	0.0252191120038538	0.084071022929006	-0.748339115755759
chr1	27005699	27006059	360	-	utr3	FAM46B	0.319848875929829	1	0.330384890694464	1	0.371257597287329	0.998397222027879	3.58480402774403	2.58703479160384	5.31381339240595e-10	1.18795777611161e-08	0.997769236140192
chr1	27006419	27006788	369	-	exon	FAM46B	0.54630066583459	1	0.624971195827948	1	0.713415815311788	0.998397222027879	3.3807088347783	2.58703479160384	5.31381339240595e-10	1.18795777611161e-08	0.793674043174462
chr1	27100116	27100453	337	-	utr3	SLC9A1	0.65087407924616	1	0.755652838725268	1	0.825027512999065	0.998397222027879	-0.219758237198571	-0.448891833357595	0.0106245401185126	0.0421278780199544	0.229133596159024
chr1	27154394	27154558	164	-	utr5	SLC9A1	0.530819507374756	1	0.694188808242977	1	0.793459967154611	0.998397222027879	-0.331334870329786	-0.448891833357595	0.0106245401185126	0.0421278780199544	0.117556963027809
chr1	27154659	27154903	244	-	utr5	SLC9A1	0.282131683383202	1	0.509841531428822	1	0.728382120114762	0.998397222027879	-0.193902578330253	-0.448891833357595	0.0106245401185126	0.0421278780199544	0.254989255027342
chr1	27307505	27307608	103	+	utr3	WDTC1	0.994094083597886	1	0.87119990960089	1	0.846561044639513	0.998397222027879	0.642937487756234	0.642318852799872	0.00213431913458307	0.011064949774642	0.000618634956362274
chr1	27335523	27335798	275	+	utr3	TMEM222	0.434082414198432	1	0.398233115066705	1	0.70067786410477	0.998397222027879	-0.852270998185673	-0.554616800193931	0.0104787314291803	0.0416647414715264	-0.297654197991742
chr1	27366772	27366905	133	-	utr5	MAP3K6	0.0404561131114238	1	0.0828645396845207	1	0.326314624653447	0.998397222027879	0.911848575922557	0.552472741463767	0.0430100354008828	0.127018328653699	0.359375834458789
chr1	27534824	27534976	152	-	utr3	AHDC1	0.617104087178321	1	0.722078026988717	1	0.971060369927939	0.998397222027879	0.921465610832035	0.67961228525229	0.0486468058829508	0.139820021611052	0.241853325579745
chr1	27547313	27550444	3131	-	exon	AHDC1	0.791130477812321	1	0.868775969369723	1	0.893769091853408	0.998397222027879	0.868984776299414	0.67961228525229	0.0486468058829508	0.139820021611052	0.189372491047124
chr1	27550464	27550631	167	-	exon	AHDC1	0.662446009912861	1	0.751889198555216	1	0.992009125388885	0.998397222027879	0.76794943716295	0.67961228525229	0.0486468058829508	0.139820021611052	0.0883371519106607
chr1	27550680	27551961	1281	-	exon	AHDC1	0.861455880077608	1	0.934408906835947	1	0.90668760306446	0.998397222027879	0.916192473357947	0.67961228525229	0.0486468058829508	0.139820021611052	0.236580188105658
chr1	27558786	27558932	146	-	utr5	AHDC1	0.755972391007334	1	0.832356498093016	1	0.949518890814776	0.998397222027879	0.934547253635246	0.67961228525229	0.0486468058829508	0.139820021611052	0.254934968382956
chr1	27603451	27603552	101	-	utr5	AHDC1	0.812955403231967	1	0.748797308401315	1	0.608008968792899	0.998397222027879	1.11305744025294	0.67961228525229	0.0486468058829508	0.139820021611052	0.433445155000647
chr1	27603791	27604136	345	-	intron	AHDC1	0.70874541285542	1	0.62675436789003	1	0.420796782524517	0.998397222027879	1.08359491210004	0.67961228525229	0.0486468058829508	0.139820021611052	0.403982626847752
chr1	27850074	27850370	296	+	exon	PPP1R8	0.810256726543727	1	0.941557249662268	1	0.940561251656702	0.998397222027879	-0.304467027377082	-0.396427364624451	0.0577197382601358	0.159763341526489	0.0919603372473685
chr1	28096278	28096378	100	-	exon	SPCS2P4	0.176038131287397	1	0.146976260233433	1	0.412147084106822	0.998397222027879	-0.548237361847608	-0.0365335387070961	0.854376184378861	0.930821385391021	-0.511703823140512
chr1	28236298	28236401	103	+	exon	ATPIF1	0.816055311148235	1	0.901420408979829	1	0.933351120788362	0.998397222027879	-0.466030661717361	-0.567322690688774	0.00753980400033473	0.0318061261996499	0.101292028971414
chr1	28259565	28259760	195	+	utr5	SESN2	0.406801749211131	1	0.436654574606922	1	0.474663898249324	0.998397222027879	-0.410400338184516	-1.00171121924362	2.64619740349117e-05	0.000241137623818534	0.591310881059104
chr1	28271648	28271748	100	+	exon	SESN2	0.72162646503477	1	0.790640857568445	1	0.900450759435286	0.998397222027879	-0.640135233588551	-1.00171121924362	2.64619740349117e-05	0.000241137623818534	0.36157598565507
chr1	28280858	28281254	396	+	utr3	SESN2	0.995044588501235	1	0.865437204122682	1	0.873988600869499	0.998397222027879	-0.837489741603629	-1.00171121924362	2.64619740349117e-05	0.000241137623818534	0.164221477639991
chr1	28334440	28334958	518	+	exon	MED18	0.980652560194142	1	0.797074712945864	1	0.832412208397527	0.998397222027879	-0.477018375736929	-0.503496953433397	0.0241372953762297	0.0811711036488894	0.0264785776964673
chr1	28466495	28466704	209	+	utr3	PHACTR4	0.642291640309523	1	0.543461191300103	1	0.618783685364047	0.998397222027879	-1.06125005861349	-0.981431239137032	1.44795173369046e-08	2.58963632246491e-07	-0.0798188194764593
chr1	28473705	28473970	265	+	utr3	PHACTR4	0.445011526319121	1	0.438280382820123	1	0.595238448809279	0.998397222027879	-1.17022892434481	-0.981431239137032	1.44795173369046e-08	2.58963632246491e-07	-0.188797685207782
chr1	28496600	28496890	290	+	utr3	PHACTR4	0.75332125916701	1	0.669110754016498	1	0.76482804835398	0.998397222027879	-1.20923552105739	-0.981431239137032	1.44795173369046e-08	2.58963632246491e-07	-0.227804281920357
chr1	28538549	28538671	122	+	utr3	RCC1	0.881936298113991	1	0.978386457272117	1	0.973228285435338	0.998397222027879	-1.03144752335384	-1.36780507885882	9.38162199881552e-14	3.33759190056932e-12	0.336357555504973
chr1	28592546	28592664	118	+	exon	RAB42	0.641980622629668	1	0.590831759171283	1	0.231833569977858	0.998397222027879	1.86968558364883	2.15453161331381	7.06263014212623e-16	3.15171584323e-14	-0.284846029664986
chr1	28593872	28594328	456	+	utr3	RAB42	0.773778561665112	1	0.605289341437376	1	0.349160771776509	0.998397222027879	2.10853609487595	2.15453161331381	7.06263014212623e-16	3.15171584323e-14	-0.0459955184378593
chr1	28594669	28595037	368	+	utr3	RAB42	0.0430915456258718	1	0.0369064703500546	1	0.0626787701603407	0.998397222027879	1.42964452433192	2.15453161331381	7.06263014212623e-16	3.15171584323e-14	-0.724887088981897
chr1	28595124	28595377	253	+	utr3	RAB42	0.209099933668322	1	0.175860371141906	1	0.136527584698282	0.998397222027879	1.75545483407525	2.15453161331381	7.06263014212623e-16	3.15171584323e-14	-0.399076779238564
chr1	28622067	28622183	116	-	utr5	TAF12	0.566105841271063	1	0.497684757239207	1	0.80426273844784	0.998397222027879	-0.218978911006411	0.187144698812	0.318438383052025	0.537481706764222	-0.406123609818411
chr1	28714072	28714790	718	+	utr3	GMEB1	0.600205241100798	1	0.884028284849717	1	0.906414440425924	0.998397222027879	-0.1156762705847	-0.138982939744444	0.498683958024297	0.700963591640024	0.0233066691597437
chr1	28715120	28715284	164	+	utr3	GMEB1	0.140923663078186	1	0.133653087920576	1	0.203852324886493	0.998397222027879	-0.785869622983721	-0.138982939744444	0.498683958024297	0.700963591640024	-0.646886683239277
chr1	28736932	28737106	174	+	utr5	YTHDF2	0.953011925422898	1	0.866172009497366	1	0.856541494438408	0.998397222027879	-0.213215995676383	-0.268191873431136	0.0903617164056749	0.225384519908316	0.0549758777547523
chr1	28742619	28742812	193	+	exon	YTHDF2	0.683093363365397	1	0.590199918955789	1	0.605807257240485	0.998397222027879	-0.432533067884449	-0.268191873431136	0.0903617164056749	0.225384519908316	-0.164341194453314
chr1	28743287	28743822	535	+	exon	YTHDF2	0.830670960987065	1	0.672193176269798	1	0.645755901387169	0.998397222027879	-0.278661311013495	-0.268191873431136	0.0903617164056749	0.225384519908316	-0.010469437582359
chr1	28987384	28987840	456	+	utr5	EPB41	0.872809630101504	1	0.683479482344629	1	0.667259861785811	0.998397222027879	0.046994161779878	0.0813688470348921	0.683923112833611	0.831900125920507	-0.0343746852550141
chr1	29120813	29121082	269	-	utr3	TMEM200B	0.704899811182831	1	0.754069502735511	1	0.861496197667027	0.998397222027879	2.5387301904023	2.20988171896819	2.7574277119619e-06	3.17018423084973e-05	0.328848471434108
chr1	29148223	29148405	182	-	utr3	SRSF4	0.878802684368703	1	0.76964152494408	1	0.797543949867898	0.998397222027879	-0.253257575402738	-0.184607269552601	0.276344282788813	0.490875274930631	-0.068650305850137
chr1	29148712	29149012	300	-	exon	SRSF4	0.919757026989428	1	0.725248143176132	1	0.8769872225539	0.998397222027879	-0.245307512535987	-0.184607269552601	0.276344282788813	0.490875274930631	-0.0607002429833864
chr1	29193316	29193556	240	-	utr3	MECR	0.92589506034181	1	0.94042600102839	1	0.971799030690233	0.998397222027879	-0.655203558217055	-0.0610276997704844	0.796544659573458	0.902379116307609	-0.594175858446571
chr1	30869903	30870080	177	-	utr3	SDC3	0.0492733470427888	1	0.0697277803447161	1	0.30713140546012	0.998397222027879	-0.579478842539694	-0.0706443383511743	0.805361985538223	0.906488415231978	-0.508834504188519
chr1	30872687	30873436	749	-	utr3	SDC3	0.507893696471896	1	0.35600035149368	1	0.327376578110493	0.998397222027879	-0.294757798434036	-0.0706443383511743	0.805361985538223	0.906488415231978	-0.224113460082862
chr1	30874359	30874642	283	-	exon	SDC3	0.642746925230886	1	0.732465181007815	1	0.95227111839069	0.998397222027879	0.0511520011887928	-0.0706443383511743	0.805361985538223	0.906488415231978	0.121796339539967
chr1	30876624	30877161	537	-	exon	SDC3	0.85485009050491	1	0.939267591553116	1	0.93233535079721	0.998397222027879	0.0506037658335028	-0.0706443383511743	0.805361985538223	0.906488415231978	0.121248104184677
chr1	31059291	31059620	329	-	utr5	PUM1	0.653349917795769	1	0.95346974457262	1	0.903269289514898	0.998397222027879	0.0458084404014096	-0.048028759130768	0.77042104928643	0.886487585976105	0.0938371995321776
chr1	31364172	31364373	201	+	utr3	ZCCHC17	0.275787903799992	1	0.282131408798306	1	0.580415492127364	0.998397222027879	0.142164098117992	0.396905420663314	0.0340299722310339	0.106188298956364	-0.254741322545322
chr1	31577153	31577316	163	+	exon	TINAGL1	0.567359714572478	1	0.606331002647433	1	0.519290419503072	0.998397222027879	-0.835100242592568	-1.16490766449324	0.000128205776053929	0.000975960631093538	0.329807421900667
chr1	31587071	31587227	156	+	utr3	TINAGL1	0.56256097610717	1	0.60137666997979	1	0.54192470405097	0.998397222027879	-0.79845877936262	-1.16490766449324	0.000128205776053929	0.000975960631093538	0.366448885130615
chr1	31630255	31630643	388	-	utr3	PEF1	0.583426771272313	1	0.445432873854681	1	0.611596580206491	0.998397222027879	-0.5831317634151	-0.46922662411782	0.0374668029085269	0.114457262330247	-0.113905139297279
chr1	31635317	31635517	200	-	exon	PEF1	0.577342226377347	1	0.702596621091856	1	0.607331762000411	0.998397222027879	-0.156823437461032	-0.46922662411782	0.0374668029085269	0.114457262330247	0.312403186656788
chr1	31938049	31938345	296	-	exon	PTP4A2	0.869532083553845	1	0.918780865537898	1	0.959840208173211	0.998397222027879	-0.258259870845314	-0.526885931998351	0.00246232035606699	0.0124948214667988	0.268626061153037
chr1	32013905	32014093	188	+	utr5	KHDRBS1	0.707647076322805	1	0.754338495188493	1	0.801123342396016	0.998397222027879	-0.124558049547291	-0.303715879978597	0.0733669134908218	0.191604364300689	0.179157830431306
chr1	32154531	32154631	100	+	exon	KPNA6	0.966748656087948	1	0.895974659657112	1	0.981873170255492	0.998397222027879	-0.3416562149915	-0.342903796419281	0.116889712280956	0.272063942438822	0.0012475814277817
chr1	32170846	32171177	331	+	utr3	KPNA6	0.99019302757133	1	0.760536843743356	1	0.795976108870718	0.998397222027879	-0.514402007140982	-0.342903796419281	0.116889712280956	0.272063942438822	-0.1714982107217
chr1	32176176	32176299	123	+	utr3	KPNA6	0.431051606940827	1	0.37222326219074	1	0.479788182108777	0.998397222027879	-0.477954117134125	-0.342903796419281	0.116889712280956	0.272063942438822	-0.135050320714843
chr1	32180269	32180427	158	+	utr5	TXLNA	0.0930633935424819	1	0.173698158411378	1	0.509627224423319	0.998397222027879	-0.272851270371269	-0.192649401065861	0.252158178953378	0.463941979721923	-0.0802018693054079
chr1	32181224	32181499	275	+	exon	TXLNA	0.823633596462597	1	0.860348542368806	1	0.947171372384087	0.998397222027879	-0.0385945429495629	-0.192649401065861	0.252158178953378	0.463941979721923	0.154054858116298
chr1	32194870	32195241	371	+	utr3	TXLNA	0.66079201832828	1	0.938599732571865	1	0.86388383631332	0.998397222027879	-0.0444816766081537	-0.192649401065861	0.252158178953378	0.463941979721923	0.148167724457707
chr1	32201885	32202029	144	+	utr5	CCDC28B	0.861865479556035	1	0.963802278990999	1	0.948758288804922	0.998397222027879	0.36704585174018	0.344919713211873	0.252214641152192	0.463971574718617	0.0221261385283069
chr1	32207433	32208176	743	+	utr3	IQCC	0.531256173416624	1	0.760626517117035	1	0.869958194069807	0.998397222027879	-0.167723639255226	-0.418417709820178	0.143527127944089	0.31561914241183	0.250694070564952
chr1	32216244	32216859	615	-	utr3	TMEM234	0.576300365427238	1	0.457985002100588	1	0.565325718461629	0.998397222027879	0.500842458311152	0.457822980902373	0.0399098969176298	0.120022147469376	0.0430194774087791
chr1	32334454	32334560	106	-	utr3	MARCKSL1	0.971076601999583	1	0.820648147294591	1	0.960021260867919	0.998397222027879	-1.09245007875732	-1.08614597794706	8.57594604928296e-09	1.58945477503727e-07	-0.00630410081025312
chr1	32336043	32336145	102	-	utr5	MARCKSL1	0.594746301997494	1	0.63456209766308	1	0.683980349595935	0.998397222027879	-0.318331266681951	-1.08614597794706	8.57594604928296e-09	1.58945477503727e-07	0.767814711265113
chr1	32366531	32366698	167	-	utr3	BSDC1	0.830687268383857	1	0.952712763977648	1	0.950520925642182	0.998397222027879	0.0475999185851259	0.118958588302726	0.478712126256093	0.684791054420688	-0.0713586697175998
chr1	32368499	32368617	118	-	utr3	BSDC1	0.628516729533669	1	0.479542473446346	1	0.618931819967114	0.998397222027879	0.0647698387472236	0.118958588302726	0.478712126256093	0.684791054420688	-0.0541887495555022
chr1	32376266	32376598	332	-	utr3	BSDC1	0.669121511064802	1	0.967334662860313	1	0.871036060749837	0.998397222027879	0.171420188091567	0.118958588302726	0.478712126256093	0.684791054420688	0.0524615997888408
chr1	32680704	32680808	104	-	utr3	SYNC	0.47749919556114	1	0.427569232849536	1	0.48279125451031	0.998397222027879	-0.969267780781448	-0.422463583246913	0.155280839803758	0.333988232135701	-0.546804197534535
chr1	32681526	32681646	120	+	utr3	RBBP4	0.290776411211412	1	0.265248190313745	1	0.415658624693276	0.998397222027879	-0.768436264802634	-0.306530781585198	0.0786290703850531	0.20213124111737	-0.461905483217436
chr1	32695467	32695937	470	-	utr5	SYNC	0.47880927930954	1	0.406878111448598	1	0.528977808865673	0.998397222027879	-0.605383922734886	-0.422463583246913	0.155280839803758	0.333988232135701	-0.182920339487973
chr1	32769946	32770212	266	+	exon	KIAA1522	0.750329475666878	1	0.838437468253369	1	0.928376147553278	0.998397222027879	0.410455147973223	0.271829148066412	0.231957598044687	0.438428285077967	0.138625999906811
chr1	32771658	32771778	120	+	exon	KIAA1522	0.796051959707827	1	0.632917882478364	1	0.690299007013983	0.998397222027879	0.167302092429003	0.271829148066412	0.231957598044687	0.438428285077967	-0.104527055637409
chr1	32771976	32772374	398	+	exon	KIAA1522	0.630492678212575	1	0.840823632892623	1	0.942266944064517	0.998397222027879	0.429182280296794	0.271829148066412	0.231957598044687	0.438428285077967	0.157353132230382
chr1	32772822	32772987	165	+	utr3	KIAA1522	0.772922010138952	1	0.634333672952238	1	0.653512723772013	0.998397222027879	0.187973416571331	0.271829148066412	0.231957598044687	0.438428285077967	-0.0838557314950811
chr1	32775737	32775854	117	-	utr3	YARS	0.425674405859553	1	0.388250571931246	1	0.472138013350156	0.998397222027879	-1.305714692967	-1.14356593964814	3.52734400197316e-09	6.9556917905494e-08	-0.162148753318851
chr1	32817247	32817363	116	-	utr5	YARS	0.984169843435901	1	0.886008581080599	1	0.830656550697725	0.998397222027879	-0.962628625880839	-1.14356593964814	3.52734400197316e-09	6.9556917905494e-08	0.180937313767305
chr1	32826338	32826852	514	+	exon	S100PBP	0.798321901913459	1	0.707325735333879	1	0.61069246679994	0.998397222027879	0.217013844731261	0.128405315562429	0.602698914415745	0.776788793369678	0.0886085291688329
chr1	32936789	32937276	487	-	utr3	RNF19B	0.992164738632754	1	0.789577572184508	1	0.851413392389126	0.998397222027879	-0.148032447367815	-0.240598935395576	0.168031932401729	0.352442262522273	0.0925664880277611
chr1	32964142	32964309	167	-	exon	RNF19B	0.433466228963668	1	0.47477752235968	1	0.631238181096217	0.998397222027879	0.197209368333991	-0.240598935395576	0.168031932401729	0.352442262522273	0.437808303729567
chr1	33008075	33008338	263	-	utr3	AK2	0.93291619081538	1	0.926568553844854	1	0.897835520991629	0.998397222027879	-1.32887908937109	-0.726178976349555	0.000586572728073466	0.00365328304514482	-0.602700113021533
chr1	33008572	33008690	118	-	utr3	AK2	0.184763111526283	1	0.163355407865417	1	0.0851304931149929	0.998397222027879	-1.38928582929293	-0.726178976349555	0.000586572728073466	0.00365328304514482	-0.663106852943379
chr1	33146781	33147287	506	-	utr3	TRIM62	0.685491844582937	1	0.893956023476995	1	0.982497600275596	0.998397222027879	-0.483453397501468	-0.703123151054004	0.00383477858503718	0.0181376582509414	0.219669753552536
chr1	33299141	33299250	109	+	utr3	ZNF362	0.451385075887572	1	0.734156097060126	1	0.922015963421669	0.998397222027879	1.11519726579488	1.06405830723388	4.26195195675577e-05	0.00036925638797639	0.051138958560996
chr1	33299387	33299689	302	+	utr3	ZNF362	0.932447398960046	1	0.916555834189866	1	0.867193330267853	0.998397222027879	1.28983444797327	1.06405830723388	4.26195195675577e-05	0.00036925638797639	0.22577614073939
chr1	33324714	33325033	319	-	utr3	PHC2	0.848501021586931	1	0.877375381429978	1	0.921217634205273	0.998397222027879	-0.417864251587954	-0.550321195559624	0.0143366798059321	0.0537496860195648	0.13245694397167
chr1	33479213	33479484	271	+	utr5	ZSCAN20	0.46378783078374	1	0.356983531950435	1	0.376439431226212	0.998397222027879	0.168879274119496	0.0230235482410245	0.905163566354073	0.957535976154169	0.145855725878471
chr1	33488461	33488569	108	+	exon	ZSCAN20	0.739121726924623	1	0.875954095010119	1	0.937117126560899	0.998397222027879	0.0982341533880917	0.0230235482410245	0.905163566354073	0.957535976154169	0.0752106051470672
chr1	33491107	33491633	526	+	exon	ZSCAN20	0.711634084032445	1	0.95510025555307	1	0.95262018941344	0.998397222027879	0.0523857492084429	0.0230235482410245	0.905163566354073	0.957535976154169	0.0293622009674184
chr1	33493279	33493582	303	+	exon	ZSCAN20	0.599862617611035	1	0.565944852251249	1	0.583296680288806	0.998397222027879	0.0376917488920263	0.0230235482410245	0.905163566354073	0.957535976154169	0.0146682006510018
chr1	33494387	33494685	298	+	exon	ZSCAN20	0.989188727455563	1	0.8675609121211	1	0.965128418536312	0.998397222027879	0.241979012076684	0.0230235482410245	0.905163566354073	0.957535976154169	0.218955463835659
chr1	33494832	33495063	231	+	exon	ZSCAN20	0.671800146401783	1	0.602043494649961	1	0.729031696541091	0.998397222027879	-0.113895039178929	0.0230235482410245	0.905163566354073	0.957535976154169	-0.136918587419954
chr1	33495137	33495239	102	+	exon	ZSCAN20	0.504419762827914	1	0.454404635814002	1	0.59451115966687	0.998397222027879	0.0112114983140577	0.0230235482410245	0.905163566354073	0.957535976154169	-0.0118120499269668
chr1	33495260	33495460	200	+	exon	ZSCAN20	0.656666028263487	1	0.596628322805209	1	0.532947110756741	0.998397222027879	-0.186550966541358	0.0230235482410245	0.905163566354073	0.957535976154169	-0.209574514782382
chr1	34855340	34855892	552	-	utr3	SMIM12	0.943480387624812	1	0.755713170650402	1	0.844030005529859	0.998397222027879	-0.476660962181358	-0.43345377800241	0.0237172353687461	0.0800726280846822	-0.0432071841789476
chr1	34976357	34976611	254	-	exon	RP11-244H3.1	0.859914060905281	1	0.951234954723049	1	0.924664686536417	0.998397222027879	1.07986898974968	1.19750959546522	0.00196194226583669	0.010322655025975	-0.117640605715537
chr1	34985420	34985618	198	-	intron	RP11-244H3.4	0.369245956227385	1	0.409080113395763	1	0.329510416353704	0.998397222027879	1.82952360987295	NA	NA	NA	NA
chr1	34987400	34987537	137	-	exon	ZMYM6	0.674211671442801	1	0.624519618979313	1	0.567261922914079	0.998397222027879	-0.0279067816343116	0.353600135698384	0.307024686887317	0.525758655784043	-0.381506917332696
chr1	35113055	35113158	103	+	exon	ZMYM1	0.968494665282029	1	0.9770216413207	1	0.956631379972542	0.998397222027879	0.045254503426705	-0.225867066835217	0.443666069519766	0.656108769537333	0.271121570261922
chr1	35113695	35113973	278	+	exon	ZMYM1	0.855877038145669	1	0.793988422201741	1	0.701343864782822	0.998397222027879	-0.354096230190738	-0.225867066835217	0.443666069519766	0.656108769537333	-0.128229163355521
chr1	35114814	35115397	583	+	utr3	ZMYM1	NA	NA	0.776498712851117	1	0.565111925113344	0.998397222027879	0.214994679967256	-0.225867066835217	0.443666069519766	0.656108769537333	0.440861746802473
chr1	35192639	35192778	139	-	exon	SFPQ	0.860439397686371	1	0.907307141140714	1	0.874741626974625	0.998397222027879	-0.434410115829015	-0.554336369951878	0.00113080364383993	0.00643908061019062	0.119926254122864
chr1	35359116	35359391	275	-	exon	ZMYM4-AS1	0.778036243243914	1	0.723953692074505	1	0.528974458956376	0.998397222027879	0.61932436556193	0.942114826090234	0.722447606728547	NA	-0.322790460528304
chr1	35381531	35381659	128	+	exon	ZMYM4	0.966594912172858	1	0.940735615930878	1	0.943695802221258	0.998397222027879	0.290678048590787	0.29815589771025	0.0636611106967065	0.171760935199778	-0.00747784911946342
chr1	35419714	35420080	366	+	utr3	ZMYM4	0.466132790984934	1	0.408479342434404	1	0.363043275497232	0.998397222027879	0.129362567065079	0.29815589771025	0.0636611106967065	0.171760935199778	-0.168793330645171
chr1	35433583	35433716	133	-	utr3	KIAA0319L	0.578101700774667	1	0.525115040490007	1	0.710043570478384	0.998397222027879	0.23912071648028	0.478497070893432	0.0110463858112416	0.0435675371055353	-0.239376354413151
chr1	35433746	35433941	195	-	utr3	KIAA0319L	0.495180857767084	1	0.375923323865008	1	0.563994327368018	0.998397222027879	0.230553566066057	0.478497070893432	0.0110463858112416	0.0435675371055353	-0.247943504827375
chr1	35434656	35434788	132	-	utr3	KIAA0319L	0.696642127366736	1	0.575116426833606	1	0.723732820988652	0.998397222027879	0.153699057813722	0.478497070893432	0.0110463858112416	0.0435675371055353	-0.32479801307971
chr1	35479174	35479275	101	-	exon	KIAA0319L	0.442802639296125	1	0.348002248731229	1	0.6009366501488	0.998397222027879	0.27964092308118	0.478497070893432	0.0110463858112416	0.0435675371055353	-0.198856147812252
chr1	35506691	35507135	444	-	exon	KIAA0319L	0.71864451387845	1	0.588573959468117	1	0.715270336804798	0.998397222027879	0.379928369116052	0.478497070893432	0.0110463858112416	0.0435675371055353	-0.0985687017773798
chr1	35558151	35558351	200	+	utr5	NCDN	0.961893671705474	1	0.810062705718564	1	0.913661375672823	0.998397222027879	-0.636274268120214	-0.561144759191426	0.0085011913907681	0.0351329581986392	-0.0751295089287886
chr1	35560435	35561133	698	+	exon	NCDN	0.434504477343854	1	0.643941573880764	1	0.715394740811704	0.998397222027879	-0.298386937543157	-0.561144759191426	0.0085011913907681	0.0351329581986392	0.262757821648268
chr1	35641416	35641537	121	-	utr5	PSMB2	0.579522549466358	1	0.465509405640903	1	0.606118153850931	0.998397222027879	-0.46507105615903	-0.605781059786765	0.000183167841773712	0.00133298395808849	0.140710003627734
chr1	35714266	35714436	170	-	utr3	C1orf216	0.912551714826179	1	0.797309529888402	1	0.926414853393098	0.998397222027879	-0.0631030800787644	0.278106107937116	0.156543207651105	0.335886098238979	-0.34120918801588
chr1	35714658	35714856	198	-	utr3	C1orf216	0.101553567787895	1	0.112563903229727	1	0.257357669174363	0.998397222027879	-0.346612371287728	0.278106107937116	0.156543207651105	0.335886098238979	-0.624718479224844
chr1	35715623	35716103	480	-	utr3	C1orf216	0.87818977780035	1	0.961150941670634	1	0.900479705017161	0.998397222027879	0.381255008396248	0.278106107937116	0.156543207651105	0.335886098238979	0.103148900459132
chr1	35716130	35716389	259	-	utr5	C1orf216	0.661982080434016	1	0.797555149081983	1	0.812908143128936	0.998397222027879	0.329125667731487	0.278106107937116	0.156543207651105	0.335886098238979	0.0510195597943711
chr1	35718729	35718863	134	-	utr5	C1orf216	0.800681987330199	1	0.844879490498893	1	0.938082712492389	0.998397222027879	0.462406469031017	0.278106107937116	0.156543207651105	0.335886098238979	0.184300361093901
chr1	35736322	35736488	166	-	utr3	CLSPN	0.656358815855339	1	0.716743613276168	1	0.66576765386244	0.998397222027879	-1.00031507654564	-1.11380836540665	8.7208429500962e-06	8.98755213807672e-05	0.113493288861007
chr1	35753862	35753976	114	-	exon	CLSPN	0.866371360522517	1	0.745883371099438	1	0.801443471450376	0.998397222027879	-1.36016206005359	-1.11380836540665	8.7208429500962e-06	8.98755213807672e-05	-0.246353694646946
chr1	35760297	35760751	454	-	exon	CLSPN	0.857765687001996	1	0.769603677351405	1	0.668649131462715	0.998397222027879	-1.01439122326009	-1.11380836540665	8.7208429500962e-06	8.98755213807672e-05	0.0994171421465562
chr1	35764348	35764688	340	-	exon	CLSPN	0.746511184106295	1	0.673910980266416	1	0.568671269312548	0.998397222027879	-1.16871758714762	-1.11380836540665	8.7208429500962e-06	8.98755213807672e-05	-0.0549092217409739
chr1	35853588	35853703	115	+	utr3	AGO4	0.40415453800344	1	0.63990059306256	1	0.853311174628792	0.998397222027879	1.04134183639877	1.11251921911253	3.69886967518739e-09	7.27180691831964e-08	-0.0711773827137576
chr1	35853808	35853925	117	+	utr3	AGO4	0.408044188700551	1	0.363407315354718	1	0.483092460399212	0.998397222027879	1.07848864411653	1.11251921911253	3.69886967518739e-09	7.27180691831964e-08	-0.0340305749959982
chr1	35855739	35856065	326	+	utr3	AGO4	0.986524759582773	1	0.889273835772728	1	0.882685633701652	0.998397222027879	1.01936867831259	1.11251921911253	3.69886967518739e-09	7.27180691831964e-08	-0.0931505407999367
chr1	35919745	35919934	189	+	utr3	AGO1	0.944979688425995	1	0.941751295590324	1	0.937843821779475	0.998397222027879	-0.074320294755673	0.0290137448840541	0.871654658009919	0.940490014594521	-0.103334039639727
chr1	36093084	36093663	579	+	utr3	ADPRHL2	0.969954587736763	1	0.743403672846368	1	0.86601998988587	0.998397222027879	-0.238042413833597	-0.233724593220232	0.213214028769681	0.415085540803456	-0.00431782061336475
chr1	36136897	36137144	247	-	utr3	TRAPPC3	0.897744061676905	1	0.861751410866465	1	0.925117986957055	0.998397222027879	-0.355035000379625	-0.381364532755959	0.023315570920666	0.0790724673859551	0.0263295323763346
chr1	36149373	36149481	108	-	utr5	TRAPPC3	0.631159730178982	1	0.728966431984106	1	0.753446737613721	0.998397222027879	-0.0550692384742706	-0.381364532755959	0.023315570920666	0.0790724673859551	0.326295294281689
chr1	36156165	36156393	228	+	utr5	MAP7D1	0.76341132779578	1	0.809257941709176	1	0.807236880223774	0.998397222027879	-0.153668997986387	-0.685175060797652	0.00376173342874528	0.0178694000949615	0.531506062811265
chr1	36170968	36171070	102	+	utr5	MAP7D1	0.799315110949172	1	0.932932995238803	1	0.937771581885461	0.998397222027879	-0.43979875296647	-0.685175060797652	0.00376173342874528	0.0178694000949615	0.245376307831182
chr1	36301491	36301591	100	+	exon	THRAP3	0.66297603071712	1	0.523299596131064	1	0.776924466097441	0.998397222027879	-0.585737589549909	-0.308753749072217	0.0470818944399888	0.136139418472549	-0.276983840477693
chr1	36303882	36304250	368	+	utr3	THRAP3	0.697847477127519	1	0.959328380663108	1	0.981443493869189	0.998397222027879	-0.201049637927717	-0.308753749072217	0.0470818944399888	0.136139418472549	0.1077041111445
chr1	36319688	36320250	562	+	utr3	SH3D21	0.858392129025367	1	0.71995008024189	1	0.86126786838409	0.998397222027879	0.0462565485340803	0.0320324050724221	0.900653349783817	0.955541814932793	0.0142241434616581
chr1	36320342	36320768	426	+	utr3	SH3D21	0.76162557491975	1	0.639678814599869	1	0.758815121699495	0.998397222027879	0.0357830040457377	0.0320324050724221	0.900653349783817	0.955541814932793	0.00375059897331553
chr1	36321010	36321350	340	+	utr3	SH3D21	0.758531880757518	1	0.657969198559365	1	0.666122992757272	0.998397222027879	0.422326217504452	0.0320324050724221	0.900653349783817	0.955541814932793	0.39029381243203
chr1	36322115	36322760	645	+	utr3	SH3D21	0.701322729682867	1	0.750677638877318	1	0.639887485616767	0.998397222027879	0.285224630110385	0.0320324050724221	0.900653349783817	0.955541814932793	0.253192225037963
chr1	36323011	36323130	119	-	utr5	EVA1B	0.806258640123373	1	0.869777463311321	1	0.956703928918113	0.998397222027879	0.386002953917395	-0.0171953753609462	0.963306274505419	0.984686420881712	0.403198329278341
chr1	36323467	36323620	153	-	exon	EVA1B	0.71588400739353	1	0.75298245809194	1	0.668095888246774	0.998397222027879	0.383453452577414	-0.0171953753609462	0.963306274505419	0.984686420881712	0.40064882793836
chr1	36341603	36341735	132	-	utr3	STK40	0.767100924558059	1	0.913494710861333	1	0.934868557314298	0.998397222027879	-0.978716714187365	-1.00322381944577	1.65122284397251e-05	0.000159112802516462	0.0245071052584043
chr1	36367996	36368100	104	-	utr5	STK40	0.595773994696886	1	0.486836858247381	1	0.743037931551463	0.998397222027879	-1.02684047760153	-1.00322381944577	1.65122284397251e-05	0.000159112802516462	-0.0236166581557595
chr1	36385772	36385879	107	-	utr5	STK40	0.771813600770608	1	0.830159824367304	1	0.883567633637655	0.998397222027879	-0.474067008499694	-1.00322381944577	1.65122284397251e-05	0.000159112802516462	0.529156810946075
chr1	36393662	36394199	537	-	utr3	LSM10	0.605062616191491	1	0.884011379459356	1	0.872107245157581	0.998397222027879	-0.340145821137529	-0.477862572649842	0.0225416194427974	0.0769307243888284	0.137716751512314
chr1	36464235	36464347	112	-	utr5	MRPS15	0.954435323138097	1	0.836265130096066	1	0.864840532945027	0.998397222027879	-0.437931865318777	-0.474127048424611	0.00518293539638578	0.0232872377868501	0.0361951831058333
chr1	37475435	37475881	446	+	utr5	ZC3H12A	0.861453233348447	1	0.743037088848221	1	0.607455319145414	0.998397222027879	0.468568424590557	0.109221498808813	0.712696822433274	0.851611766270254	0.359346925781744
chr1	37482966	37483329	363	+	exon	ZC3H12A	0.716145108801374	1	0.857886016910922	1	0.920847077269277	0.998397222027879	0.156330292215203	0.109221498808813	0.712696822433274	0.851611766270254	0.0471087934063903
chr1	37537601	37538020	419	-	utr3	SNIP1	0.765396745558521	1	0.669023163582735	1	0.667763820635173	0.998397222027879	-0.278328715640269	-0.139480446207184	0.453634540347189	0.663952866977357	-0.138848269433085
chr1	37540248	37540781	533	-	exon	SNIP1	0.739504737551074	1	0.628393336079194	1	0.745338621636148	0.998397222027879	-0.274469355441314	-0.139480446207184	0.453634540347189	0.663952866977357	-0.13498890923413
chr1	37554070	37554235	165	-	utr5	SNIP1	0.875291078039806	1	0.811877241597691	1	0.943560025012437	0.998397222027879	-0.195856790985716	-0.139480446207184	0.453634540347189	0.663952866977357	-0.0563763447785323
chr1	37682859	37683032	173	-	utr3	C1orf109	0.281030636720535	1	0.262281921013745	1	0.45952403261303	0.998397222027879	-1.19160356314657	-0.70078151149606	0.00258000546224058	0.0129802288820519	-0.490822051650506
chr1	37692552	37692666	114	+	utr5	CDCA8	0.697051505565239	1	0.629421766094521	1	0.65908968461686	0.998397222027879	-1.6507342853864	-1.32739306065028	5.75546975041239e-06	6.19541947559613e-05	-0.323341224736117
chr1	37708284	37708613	329	+	utr3	CDCA8	0.881824479577007	1	0.785348959488281	1	0.659810928464324	0.998397222027879	-1.3932686309607	-1.32739306065028	5.75546975041239e-06	6.19541947559613e-05	-0.0658755703104184
chr1	37799700	37800629	929	+	utr3	MANEAL	0.56197554522006	1	0.437951897140081	1	0.545371012674607	0.998397222027879	-0.583586998404237	-0.493615942489739	0.0188223746329048	0.0667967593905834	-0.0899710559144972
chr1	37808064	37808257	193	-	utr5	YRDC	0.552462413249575	1	0.604593022030776	1	0.552533857114676	0.998397222027879	-0.740481610404848	-0.773668218189749	0.00206136939421805	0.0107424923850157	0.0331866077849011
chr1	37808490	37808642	152	+	utr5	C1orf122	0.65956225385029	1	0.701519613325672	1	0.582741832572382	0.998397222027879	-0.171186373210142	-0.306873560345795	0.29295254414364	0.509970865740731	0.135687187135653
chr1	37808964	37809074	110	+	utr3	C1orf122	0.769943273397555	1	0.867090181928771	1	0.884205815119002	0.998397222027879	0.12760461799436	-0.306873560345795	0.29295254414364	0.509970865740731	0.434478178340154
chr1	37814816	37814991	175	-	utr3	MTF1	0.641356318868164	1	0.601789564993354	1	0.592126104444952	0.998397222027879	0.0479344817725853	-0.0979918436854697	0.648490283141246	0.807695842572736	0.145926325458055
chr1	37815141	37815566	425	-	exon	MTF1	0.762074757523034	1	0.943470297394052	1	0.965829258484603	0.998397222027879	0.0192558737668127	-0.0979918436854697	0.648490283141246	0.807695842572736	0.117247717452282
chr1	37822182	37822603	421	-	exon	MTF1	0.850753513814028	1	0.713481109214556	1	0.841258174651504	0.998397222027879	-0.152486841021143	-0.0979918436854697	0.648490283141246	0.807695842572736	-0.0544949973356738
chr1	37857318	37857738	420	-	utr5	MTF1	0.71332061231877	1	0.636800492239556	1	0.718177557039386	0.998397222027879	-0.229861593403416	-0.0979918436854697	0.648490283141246	0.807695842572736	-0.131869749717947
chr1	37989940	37990064	124	-	utr5	SF3A3	0.810924839350737	1	0.945695577513796	1	0.908756622778713	0.998397222027879	-0.564562054270128	-0.926640764515547	1.83417267715501e-06	2.20145485615094e-05	0.362078710245418
chr1	37997176	37997390	214	-	utr3	FHL3	0.933582868743393	1	0.738327660827237	1	0.854913218563971	0.998397222027879	0.194626186912816	0.21172416182408	0.33977690654015	0.559326184808088	-0.0170979749112635
chr1	37999348	37999453	105	-	utr5	FHL3	0.110506331464404	1	0.096959532669925	1	0.464711430979298	0.998397222027879	-0.348646943013538	0.21172416182408	0.33977690654015	0.559326184808088	-0.560371104837618
chr1	38004480	38004784	304	-	intron	FHL3	0.00666040321948161	1	0.0119827146738449	1	0.0535420254762433	0.998397222027879	-0.90229661914638	0.21172416182408	0.33977690654015	0.559326184808088	-1.11402078097046
chr1	38838948	38839389	441	-	utr3	RRAGC	0.889995129175152	1	0.79583120073779	1	0.74480791010983	0.998397222027879	0.371137855591774	0.492375037927388	0.0414640877480444	0.123564271865347	-0.121237182335614
chr1	38991364	38991510	146	+	utr5	AKIRIN1	0.771961526922168	1	0.819124131352787	1	0.891150756561077	0.998397222027879	0.533890669640338	0.136281357565671	0.399887836020434	0.616844594713417	0.397609312074668
chr1	39028678	39028842	164	+	utr5	NDUFS5	0.37301180272266	1	0.260209732414331	1	0.520755920204869	0.998397222027879	-0.444579170785651	-0.296897170177257	0.0615585460315503	0.167722407219572	-0.147682000608394
chr1	39105411	39105542	131	+	utr5	MACF1	0.667811516195674	1	0.695152621133424	1	0.763384386946347	0.998397222027879	0.376374960067217	-0.690977265699214	4.6154038626545e-05	0.00039652789372533	1.06735222576643
chr1	39385548	39385833	285	+	exon	MACF1	0.52755485576913	1	0.47048000225956	1	0.636818205331532	0.998397222027879	-0.101628331495518	-0.690977265699214	4.6154038626545e-05	0.00039652789372533	0.589348934203696
chr1	39387420	39387647	227	+	exon	MACF1	0.624917805823458	1	0.557162412030785	1	0.575911750897778	0.998397222027879	-0.0138132766397711	-0.690977265699214	4.6154038626545e-05	0.00039652789372533	0.677163989059443
chr1	39388248	39388591	343	+	exon	MACF1	0.399226427380362	1	0.352857245275483	1	0.397930777401628	0.998397222027879	-0.427505019528967	-0.690977265699214	4.6154038626545e-05	0.00039652789372533	0.263472246170248
chr1	39409102	39409447	345	+	utr5	MACF1	0.632252863960812	1	0.66821612943143	1	0.558743847012416	0.998397222027879	-1.16699960592331	-0.690977265699214	4.6154038626545e-05	0.00039652789372533	-0.476022340224096
chr1	39409621	39410003	382	+	utr5	MACF1	0.814385527118423	1	0.907755917165014	1	0.928638801305018	0.998397222027879	-1.18112788584596	-0.690977265699214	4.6154038626545e-05	0.00039652789372533	-0.490150620146741
chr1	39410081	39410635	554	+	utr5	MACF1	0.652051749310937	1	0.546120053439853	1	0.453230361172328	0.998397222027879	-1.2555276498434	-0.690977265699214	4.6154038626545e-05	0.00039652789372533	-0.564550384144181
chr1	39411087	39411798	711	+	exon	MACF1	0.724591238508316	1	0.633800685524148	1	0.404591028975018	0.998397222027879	-1.27969042912314	-0.690977265699214	4.6154038626545e-05	0.00039652789372533	-0.588713163423924
chr1	39411852	39412381	529	+	exon	MACF1	0.733289632628475	1	0.650094122983894	1	0.361830139226445	0.998397222027879	-1.06215350076369	-0.690977265699214	4.6154038626545e-05	0.00039652789372533	-0.371176235064472
chr1	39412507	39412906	399	+	exon	MACF1	0.679604447295923	1	0.822628363753038	1	0.94837541820007	0.998397222027879	-1.16182495641678	-0.690977265699214	4.6154038626545e-05	0.00039652789372533	-0.47084769071757
chr1	39413700	39413964	264	+	exon	MACF1	0.885869514290206	1	0.978256218527109	1	0.988604823191669	0.998397222027879	-1.42007491296381	-0.690977265699214	4.6154038626545e-05	0.00039652789372533	-0.729097647264599
chr1	39414213	39414432	219	+	exon	MACF1	0.944324311050749	1	0.903834390193119	1	0.778175852280736	0.998397222027879	-1.31762606346004	-0.690977265699214	4.6154038626545e-05	0.00039652789372533	-0.626648797760822
chr1	39422322	39422438	116	+	exon	MACF1	0.190335090102341	1	0.230180030684459	1	0.428410699873024	0.998397222027879	-1.00995154519997	-0.690977265699214	4.6154038626545e-05	0.00039652789372533	-0.318974279500751
chr1	39682303	39682565	262	-	utr3	HPCAL4	1	1	0.368215047070423	1	0.669166797316596	0.998397222027879	11.094028691487	10.8332256027672	1.71016211102233e-56	9.58608430134517e-54	0.260803088719797
chr1	39684563	39684674	111	-	utr5	HPCAL4	0.533039363423206	1	0.999467829225328	1	NA	NA	10.2359218412033	10.8332256027672	1.71016211102233e-56	9.58608430134517e-54	-0.597303761563857
chr1	40236051	40236344	293	+	exon	RLF	0.341408466583639	1	0.312629312182527	1	0.243125172371429	0.998397222027879	-0.192275223557916	0.517618385013003	0.00598426334389168	0.0262863800017811	-0.709893608570919
chr1	40236956	40237159	203	+	exon	RLF	0.749236886402758	1	0.689774148692719	1	0.574174865168304	0.998397222027879	0.515218888756458	0.517618385013003	0.00598426334389168	0.0262863800017811	-0.00239949625654512
chr1	40239046	40239254	208	+	exon	RLF	0.470665065847421	1	0.421284148933785	1	0.424519370831391	0.998397222027879	0.146017580377759	0.517618385013003	0.00598426334389168	0.0262863800017811	-0.371600804635244
chr1	40240134	40240545	411	+	utr3	RLF	0.91844063237991	1	0.81185005274518	1	0.878972011515635	0.998397222027879	0.435518981318323	0.517618385013003	0.00598426334389168	0.0262863800017811	-0.0820994036946801
chr1	40257478	40257865	387	-	exon	RP1-39G22.7	0.60004866870754	1	0.73536816292876	1	0.787951193328075	0.998397222027879	0.288069801919031	0.13136797579953	0.728467137953435	0.861239352047217	0.156701826119502
chr1	40292473	40292692	219	+	utr3	ZMPSTE24	0.686205861802102	1	0.631240868625425	1	0.503199122277038	0.998397222027879	-0.442864999934543	-0.212530136741086	0.406690191924112	0.623481953687363	-0.230334863193458
chr1	40373761	40373931	170	+	utr5	SMAP2	0.306787859559368	1	0.31056620084648	1	0.374324240163604	0.998397222027879	0.0688365072855041	-0.280407249780976	0.147160560138189	0.321334346137375	0.34924375706648
chr1	40463035	40463334	299	+	utr3	ZFP69B	0.976494691455911	1	0.937105413068021	1	0.967998476252432	0.998397222027879	-0.737987665945425	-0.561148479695433	0.0711677443204638	0.187094154652585	-0.176839186249993
chr1	40691694	40691969	275	+	utr5	NFYC	0.849286877417362	1	0.946692587005122	1	0.988832622077685	0.998397222027879	-0.0512816093878924	-0.0114904588806409	0.953409646426736	0.979639853187166	-0.0397911505072515
chr1	40861256	40861365	109	-	utr3	CITED4	0.888120510745513	1	0.935182180110661	1	0.926994439643899	0.998397222027879	0.175884278199811	0.320217505952545	0.665076885019972	0.819208756111534	-0.144333227752734
chr1	41847756	41847897	141	-	exon	HIVEP3	0.71187388323189	1	0.649498626399023	1	0.729552678927136	0.998397222027879	-2.37563921698123	-1.44907700814439	5.3700038771362e-07	7.20031675054517e-06	-0.926562208836837
chr1	42179469	42179856	387	-	utr3	FOXJ3	0.847955124185859	1	0.988623615931215	1	0.982910384725619	0.998397222027879	-0.263428503618746	-0.348409798188993	0.0519474427753098	0.147099079578878	0.0849812945702474
chr1	42459960	42460153	193	+	utr3	PPCS	0.29436640686729	1	0.270550221665172	1	0.177895230573216	0.998397222027879	0.0173117053518467	0.385497192898325	0.0464309546947141	0.13469782893132	-0.368185487546478
chr1	42682429	42682537	108	+	utr5	YBX1	0.809185565339	1	0.728818918395373	1	0.367436824273572	0.998397222027879	-1.25682840106242	-1.10239238987002	6.32476968792088e-10	1.39630986520459e-08	-0.154436011192402
chr1	42700823	42700924	101	+	exon	YBX1	0.181782342099659	1	0.172406473020478	1	0.441326074467798	0.998397222027879	-1.47399341938489	-1.10239238987002	6.32476968792088e-10	1.39630986520459e-08	-0.371601029514865
chr1	42746455	42746723	268	-	utr3	P3H1	0.612546860580865	1	0.890673639138289	1	0.986872845192452	0.998397222027879	0.186105716890607	0.0707256665353725	0.734860112774708	0.865148051420948	0.115380050355235
chr1	42766740	42766967	227	-	exon	P3H1	0.861593039293079	1	0.923825305399933	1	0.935052207921515	0.998397222027879	0.036525928897312	0.0707256665353725	0.734860112774708	0.865148051420948	-0.0341997376380605
chr1	42775224	42775474	250	+	utr3	RP5-994D16.12	0.177430483019595	1	0.409157283631827	1	0.49766785883269	0.998397222027879	0.0978035147127418	NA	NA	NA	NA
chr1	42842574	42843319	745	+	utr3	ERMAP	0.335512909135164	1	0.557815076884899	1	0.492871297355688	0.998397222027879	-0.0954607666284137	-0.216700924156397	0.371772936918006	0.590422953904803	0.121240157527983
chr1	42850966	42851260	294	+	exon	ZNF691	0.578459169502602	1	0.5450129338709	1	0.668881120706572	0.998397222027879	-0.0213571590843333	-0.17426910688149	0.443817787684922	0.656274636248544	0.152911947797156
chr1	42851441	42851864	423	+	utr3	ZNF691	0.450853509841105	1	0.722854402495992	1	0.883345190631091	0.998397222027879	-0.0144200799459636	-0.17426910688149	0.443817787684922	0.656274636248544	0.159849026935526
chr1	42852012	42852187	175	+	utr3	ZNF691	0.814049199569573	1	0.712571272522018	1	0.844044270561034	0.998397222027879	-0.572054920621568	-0.17426910688149	0.443817787684922	0.656274636248544	-0.397785813740078
chr1	42926532	42926699	167	-	utr3	SLC2A1	0.933655598739261	1	0.962002370257388	1	0.966635015404893	0.998397222027879	1.39240867150184	1.1280725315106	9.50748517234324e-08	1.49453504945822e-06	0.264336139991242
chr1	42958716	42958883	167	-	utr5	SLC2A1	0.793414620871084	1	0.869730949976499	1	0.881157232487608	0.998397222027879	1.58315399343239	1.1280725315106	9.50748517234324e-08	1.49453504945822e-06	0.455081461921794
chr1	43172138	43172298	160	+	utr5	CFAP57	0.242489991523709	1	0.342140735826475	1	0.45951577486989	0.998397222027879	-0.705310601590628	-0.161876947711768	0.870270326351714	0.940139982811014	-0.54343365387886
chr1	43359129	43359282	153	+	utr5	CDC20	0.568279102158252	1	0.700529617294432	1	0.715654433313655	0.998397222027879	-1.3045171883588	-1.5946016755001	2.09134716930365e-11	5.66117086512797e-10	0.290084487141301
chr1	43363655	43363901	246	-	utr3	ELOVL1	0.615021949843578	1	0.859889342467722	1	0.870880902058901	0.998397222027879	-0.102804870260496	-0.20586869756467	0.19144373375694	0.385605599404207	0.103063827304174
chr1	43450381	43451120	739	+	utr3	SZT2	0.55010881171674	1	0.916318421692444	1	0.966611642836153	0.998397222027879	-0.110389824609668	-0.0864724607344829	0.700350678861801	0.843444914405592	-0.0239173638751855
chr1	43530906	43531024	118	+	utr5	PTPRF	0.686589455694564	1	0.728722755100802	1	0.651855393213084	0.998397222027879	0.122725764530077	-0.646406823728377	0.0122895237932545	0.0474366536473926	0.769132588258453
chr1	43544974	43545099	125	+	utr5	PTPRF	0.827193656072742	1	0.679883508303469	1	0.842281137192914	0.998397222027879	-0.72173059359005	-0.646406823728377	0.0122895237932545	0.0474366536473926	-0.0753237698616737
chr1	43590930	43591416	486	+	exon	PTPRF	0.706283499859101	1	0.81979707172161	1	0.798043987260873	0.998397222027879	-0.392253210397356	-0.646406823728377	0.0122895237932545	0.0474366536473926	0.254153613331021
chr1	43603581	43603773	192	+	exon	PTPRF	0.607167414976301	1	0.774463116618678	1	0.747855599521582	0.998397222027879	-0.442956345196014	-0.646406823728377	0.0122895237932545	0.0474366536473926	0.203450478532362
chr1	43603841	43604093	252	+	exon	PTPRF	0.670507270022845	1	0.857947000058126	1	0.751728497561952	0.998397222027879	-0.417359778017301	-0.646406823728377	0.0122895237932545	0.0474366536473926	0.229047045711075
chr1	43704437	43704775	338	+	utr3	KDM4A	0.732989357908664	1	0.980695332556693	1	0.931572632781174	0.998397222027879	-0.160271743931076	-0.189438873567154	0.284530457146076	0.500733514521106	0.0291671296360778
chr1	43930230	43930446	216	+	utr3	ST3GAL3	0.900129428068944	1	0.784274505357506	1	0.86997442051966	0.998397222027879	-0.351055446451445	-0.548262325826027	0.010758214832912	0.0425771126726336	0.197206879374582
chr1	43930873	43931131	258	+	utr3	ST3GAL3	0.892794630639419	1	0.743860117344319	1	0.76652954053271	0.998397222027879	-0.361789602174577	-0.548262325826027	0.010758214832912	0.0425771126726336	0.186472723651449
chr1	43936915	43937129	214	+	utr3	ARTN	0.706527692969139	1	0.632507355283719	1	0.818615173463821	0.998397222027879	-0.531995685834542	-0.666911661058826	0.206271651735976	0.405485814531913	0.134915975224284
chr1	43946979	43947481	502	+	utr5	IPO13	0.984918916218244	1	0.811136069068991	1	0.972685431703918	0.998397222027879	-0.536303339233772	-0.764982771475499	0.000708873151468243	0.00430531785598392	0.228679432241727
chr1	43949356	43950146	790	+	exon	IPO13	0.352280546053754	1	0.575829854090044	1	0.539828274791251	0.998397222027879	-0.490048072108716	-0.764982771475499	0.000708873151468243	0.00430531785598392	0.274934699366782
chr1	43956251	43956420	169	+	exon	IPO13	0.93168916737553	1	0.942334466928589	1	0.927527997003625	0.998397222027879	-0.472139736379767	-0.764982771475499	0.000708873151468243	0.00430531785598392	0.292843035095732
chr1	43970018	43970259	241	+	utr5	DPH2	0.152113405680205	1	0.278498314111561	1	0.33539700981074	0.998397222027879	-1.06787159742395	-1.56384264381731	3.96680105324514e-10	9.01731175130363e-09	0.495971046393363
chr1	43985744	43985863	119	+	exon	B4GALT2	0.803389092070044	1	0.718021974768203	1	0.739383358933606	0.998397222027879	-1.0429949229857	-0.293533011916601	0.181633549847382	0.371842351914531	-0.749461911069097
chr1	43990289	43990718	429	+	utr3	B4GALT2	0.528172042690284	1	0.678803602984094	1	0.667349122384054	0.998397222027879	0.187182075826237	-0.293533011916601	0.181633549847382	0.371842351914531	0.480715087742838
chr1	44631976	44632165	189	+	utr5	RNF220	0.835290884807853	1	0.891493119929333	1	0.883439370270941	0.998397222027879	-0.298262676414037	-0.708695268151333	0.00045846889149052	0.00294234349741277	0.410432591737296
chr1	44635299	44635570	271	-	utr3	TMEM53	0.774004865213307	1	0.991862260640865	1	0.952022721442943	0.998397222027879	-0.119392042820785	0.433224091324268	0.122599121908191	0.281307210432712	-0.552616134145054
chr1	44636231	44636342	111	+	utr3	RNF220	0.337020273095814	1	0.267510993611316	1	0.484412281893082	0.998397222027879	-0.290061967942191	-0.708695268151333	0.00045846889149052	0.00294234349741277	0.418633300209142
chr1	44654545	44654800	255	-	utr3	TMEM53	0.774658923231754	1	0.91855392655367	1	0.954809227048045	0.998397222027879	0.35815278015026	0.433224091324268	0.122599121908191	0.281307210432712	-0.0750713111740079
chr1	44808578	44808714	136	+	utr5	BTBD19	0.918099702225259	1	0.808904909552361	1	0.886806802714971	0.998397222027879	0.589382149832996	0.626093647939094	0.0310443438368102	0.0989269426036567	-0.0367114981060983
chr1	44813682	44813988	306	+	utr3	BTBD19	0.545223538041523	1	0.586993898080762	1	0.699120586996246	0.998397222027879	1.12317792820741	0.626093647939094	0.0310443438368102	0.0989269426036567	0.497084280268317
chr1	45012831	45012967	136	+	exon	UROD	0.982405292941755	1	0.869073412477074	1	0.946637397056335	0.998397222027879	-0.13199087471841	-0.333564522457236	0.119715276264143	0.276639228406971	0.201573647738826
chr1	45015293	45015473	180	+	utr3	UROD	0.863467213166233	1	0.686412994490572	1	0.862042972226215	0.998397222027879	-0.463456580334513	-0.333564522457236	0.119715276264143	0.276639228406971	-0.129892057877277
chr1	45343177	45343527	350	+	exon	TOE1	0.897425682167566	1	0.891430050736281	1	0.919862198721414	0.998397222027879	-0.850023056469228	-1.10518623587487	2.10265744285188e-07	3.081841412731e-06	0.255163179405642
chr1	45508883	45509234	351	+	utr3	MMACHC	0.158714972651886	1	0.404801995118945	1	0.605145932278928	0.998397222027879	-0.993743430805498	-1.09163444565545	5.03493823135639e-07	6.78668330985528e-06	0.0978910148499549
chr1	45550926	45551059	133	+	utr5	AKR1A1	0.627046401530986	1	0.861537370669657	1	0.871220243332455	0.998397222027879	-0.744517875103251	-0.464503217063495	0.0108951856061869	0.0430678878871551	-0.280014658039756
chr1	45583381	45583701	320	+	utr5*	NASP	0.71377810218899	1	0.864093940158389	1	0.86795258203574	0.998397222027879	-0.826110455809787	-0.630884739069088	0.00023058265560424	0.00163231197452534	-0.1952257167407
chr1	45583898	45584151	253	+	utr5	NASP	0.81450954352754	1	0.911907712018654	1	0.861478446970008	0.998397222027879	-0.800801563136288	-0.630884739069088	0.00023058265560424	0.00163231197452534	-0.1699168240672
chr1	45607329	45607680	351	+	utr3	NASP	0.792001053186934	1	0.939428776703384	1	0.92539582507896	0.998397222027879	0.0171871226894512	-0.630884739069088	0.00023058265560424	0.00163231197452534	0.648071861758539
chr1	45608025	45608132	107	+	utr3	NASP	0.607953922989376	1	0.733472377681156	1	0.823142529474395	0.998397222027879	0.100027991255971	-0.630884739069088	0.00023058265560424	0.00163231197452534	0.730912730325059
chr1	45699897	45700082	185	-	utr3	IPP	0.85323893378538	1	0.781915198573126	1	0.801837671143307	0.998397222027879	0.349700706858735	0.478398124460746	0.0623202145331508	0.169115972417153	-0.128697417602011
chr1	45741164	45741264	100	-	exon	IPP	0.949049883553669	1	0.895517606636445	1	0.905756723274756	0.998397222027879	0.376331216148637	0.478398124460746	0.0623202145331508	0.169115972417153	-0.102066908312109
chr1	46034706	46035323	617	+	utr3	MAST2	0.553545442758886	1	0.866645503708656	1	0.846870558707969	0.998397222027879	-0.298390367176059	-0.500373378135433	0.003391989353124	0.0163741674217939	0.201983010959374
chr1	46035417	46036086	669	+	utr3	MAST2	0.891953914371704	1	0.697973409292554	1	0.826423936254645	0.998397222027879	-0.408175215189899	-0.500373378135433	0.003391989353124	0.0163741674217939	0.0921981629455338
chr1	46197774	46197929	155	-	utr5	POMGNT1	0.926681732501877	1	0.770372488883112	1	0.868927513189476	0.998397222027879	0.337467026231694	0.044801365859507	0.825428821716048	0.915642772846338	0.292665660372187
chr1	46219890	46220142	252	-	utr5	POMGNT1	0.823815611740413	1	0.731073519595703	1	0.700483446818214	0.998397222027879	1.06545464893394	0.044801365859507	0.825428821716048	0.915642772846338	1.02065328307444
chr1	46285754	46285920	166	-	exon	LRRC41	0.487419442498246	1	0.404164312493048	1	0.676823803751304	0.998397222027879	-0.00919200469986794	0.306406137200301	0.105937330444402	0.252819494109372	-0.315598141900169
chr1	46328029	46328133	104	+	intergenic	NA	0.829202142921502	1	0.906013311716751	1	0.928124751274902	0.998397222027879	4.64739394611151	NA	NA	NA	NA
chr1	46331940	46332095	155	+	intergenic	NA	0.0201556848878269	1	0.0397855677009859	1	0.100373726417319	0.998397222027879	6.57430178777316	NA	NA	NA	NA
chr1	46340461	46341127	666	+	utr5	NSUN4	1.1041035710983e-07	0.000435568858798281	0.000139797470434742	1	0.0124326534626779	0.998397222027879	3.19058235765823	-0.33966567360059	0.0603909361279657	0.165364529261636	3.53024803125882
chr1	46361747	46361867	120	+	utr3	NSUN4	0.885458493476037	1	0.99404732078401	1	0.960035229770161	0.998397222027879	-0.597052047126146	-0.33966567360059	0.0603909361279657	0.165364529261636	-0.257386373525556
chr1	46558640	46558798	158	-	utr3	MKNK1	0.259261319294405	1	0.432311108194793	1	0.563133500522741	0.998397222027879	-0.366886489233073	-0.479454693297039	0.00674500165465064	0.0289745099116226	0.112568204063966
chr1	46609439	46609694	255	-	utr3	MOB3C	0.654749546746429	1	0.792016077534812	1	0.783217164247318	0.998397222027879	0.351930094847048	0.433025956017748	0.0957466141567646	0.235015346208562	-0.0810958611707002
chr1	46612946	46613398	452	-	utr5	MOB3C	0.512843118822012	1	0.577493330828251	1	0.680336285119638	0.998397222027879	0.680364366752184	0.433025956017748	0.0957466141567646	0.235015346208562	0.247338410734436
chr1	46718582	46719096	514	-	utr5	EFCAB14	0.577527766476383	1	0.657619189494117	1	0.721928574436609	0.998397222027879	0.482678603002176	0.325945316666285	0.0622466679909511	0.168996210722745	0.156733286335891
chr1	47251275	47251788	513	-	exon	STIL	0.981086213312501	1	0.941202556563029	1	0.780685308125929	0.998397222027879	-0.893391319452599	-0.837435898428569	0.00643104490593994	0.0278601836057138	-0.0559554210240294
chr1	47272145	47272291	146	-	exon	STIL	0.0880777072619476	1	0.11218528524133	1	0.254940882125531	0.998397222027879	-1.42848192109052	-0.837435898428569	0.00643104490593994	0.0278601836057138	-0.591046022661949
chr1	47280275	47280567	292	-	exon	STIL	0.975901646007335	1	0.888393400478637	1	0.851710767923643	0.998397222027879	-0.765356015357361	-0.837435898428569	0.00643104490593994	0.0278601836057138	0.0720798830712086
chr1	47280664	47281003	339	-	exon	STIL	0.851183036435865	1	0.782416198316903	1	0.68007955833103	0.998397222027879	-0.705129302759787	-0.837435898428569	0.00643104490593994	0.0278601836057138	0.132306595668782
chr1	47333929	47334035	106	+	utr5	CMPK1	0.700158094082745	1	0.864858836622082	1	0.813139586226082	0.998397222027879	0.103785155911364	0.219912973425308	0.291919322877407	0.509097729425449	-0.116127817513944
chr1	47438200	47438303	103	+	exon	FOXD2	0.742023417718007	1	0.760098094756527	1	0.93007975690546	0.998397222027879	1.01349250789032	0.0384713274687558	0.909956777015237	0.959404946432003	0.975021180421568
chr1	47439220	47439508	288	+	exon	FOXD2	0.705472866200799	1	0.739415916285873	1	0.8418747567299	0.998397222027879	0.594438144632111	0.0384713274687558	0.909956777015237	0.959404946432003	0.555966817163356
chr1	50960005	50960190	185	-	utr5	FAF1	0.542030497135954	1	0.589582492527649	1	0.632417985527606	0.998397222027879	0.0298436054040448	-0.353612513948487	0.0982799518881384	0.239545005227829	0.383456119352531
chr1	50968804	50969514	710	+	utr5	CDKN2C	0.591813472738534	1	0.684828606556413	1	0.745318584967566	0.998397222027879	-0.390855442521307	-0.522546455496762	0.03031692895481	0.0970530242707124	0.131691012975455
chr1	50969618	50969872	254	+	utr5	CDKN2C	0.926314438428825	1	0.912799146213789	1	0.979230106224128	0.998397222027879	-0.696285460051021	-0.522546455496762	0.03031692895481	0.0970530242707124	-0.173739004554259
chr1	50970278	50970404	126	+	utr5	CDKN2C	0.565330492110665	1	0.487546399128438	1	0.660566434373948	0.998397222027879	-0.446689290320226	-0.522546455496762	0.03031692895481	0.0970530242707124	0.0758571651765356
chr1	50973864	50974165	301	+	exon	CDKN2C	0.672362711195828	1	0.88968654265927	1	0.952991100143419	0.998397222027879	-0.277909967886859	-0.522546455496762	0.03031692895481	0.0970530242707124	0.244636487609903
chr1	50977781	50977930	149	+	intergenic	NA	0.265507393685561	1	0.285231952967313	1	0.508898522752641	0.998397222027879	-0.202528788362356	NA	NA	NA	NA
chr1	51009510	51010112	602	+	intergenic	NA	0.34744647034714	1	0.333983595650672	1	0.307728556734908	0.998397222027879	-0.204206691532642	NA	NA	NA	NA
chr1	51271108	51271424	316	+	utr3	RNF11	0.369135787676362	1	0.321282090841258	1	0.308054078520953	0.998397222027879	-0.120614152264563	0.110795436606991	0.571865147519141	0.757324237656154	-0.231409588871554
chr1	51729873	51730032	159	+	utr5	OSBPL9	0.62312124100029	1	0.740513269114356	1	0.620108829995071	0.998397222027879	0.290486819673251	0.210863844911066	0.191129591949557	0.385242964583819	0.0796229747621852
chr1	51878348	51878714	366	-	utr5	NRDC	0.837415689289316	1	0.928031395648174	1	0.991780051079862	0.998397222027879	-0.207464076572952	-0.0841879799075935	0.600988899765891	0.775471725024968	-0.123276096665359
chr1	52032217	52032866	649	-	utr3	KTI12	0.536218662746148	1	0.455208562487187	1	0.290966185271606	0.998397222027879	-0.610607411789571	-0.524198840986902	0.0149633725046313	0.0555016505651125	-0.0864085708026688
chr1	52032985	52033728	743	-	utr3	TXNDC12	0.747395735825999	1	0.958404663596193	1	0.928346915414386	0.998397222027879	-0.470209065634502	-0.0635469345853837	0.702141934109572	0.844274887757347	-0.406662131049118
chr1	52237684	52237836	152	+	exon	ZFYVE9	0.883240847438516	1	0.780304055766584	1	0.865269452611806	0.998397222027879	0.00572961483569287	0.0969066065956418	0.599759206698425	0.77462437272919	-0.0911769917599489
chr1	52238459	52238993	534	+	exon	ZFYVE9	0.548610728689867	1	0.495511213217668	1	0.589634778828304	0.998397222027879	-0.0524209558007986	0.0969066065956418	0.599759206698425	0.77462437272919	-0.14932756239644
chr1	52239212	52239359	147	+	exon	ZFYVE9	0.848954532082648	1	0.968274231886897	1	0.982816820219307	0.998397222027879	0.150232682437828	0.0969066065956418	0.599759206698425	0.77462437272919	0.0533260758421858
chr1	52352625	52353029	404	-	utr3	CC2D1B	0.740582325190377	1	0.628089626247445	1	0.756290675505118	0.998397222027879	-0.582519906819582	-0.49634893399405	0.010251172063414	0.040929888179531	-0.0861709728255321
chr1	52393485	52393675	190	-	exon	ORC1	0.816114248563879	1	0.921026917815477	1	0.991888809987825	0.998397222027879	-1.02626686583393	-1.26663656412966	8.02268592523125e-08	1.26894265611607e-06	0.240369698295734
chr1	52404622	52404760	138	+	utr5	PRPF38A	0.420539533322807	1	0.370017902194675	1	0.532602752022704	0.998397222027879	-0.934577732312617	-0.628944196566852	0.00467169006991045	0.021370378420916	-0.305633535745765
chr1	52417831	52418068	237	+	utr3	PRPF38A	0.770347961491483	1	0.901913482065101	1	0.911428195677297	0.998397222027879	-0.595435908092249	-0.628944196566852	0.00467169006991045	0.021370378420916	0.0335082884746035
chr1	52425424	52425531	107	-	exon	ZCCHC11	0.852042744282185	1	0.987883788876743	1	0.991266680934474	0.998397222027879	0.176418364814153	0.266248038651359	0.0938116232075404	0.231701098823825	-0.0898296738372061
chr1	52474913	52475362	449	-	exon	ZCCHC11	0.580771894701124	1	0.534674936516778	1	0.315536656837236	0.998397222027879	0.250846676216588	0.266248038651359	0.0938116232075404	0.231701098823825	-0.0154013624347711
chr1	52525680	52525827	147	-	exon	ZCCHC11	0.414941458724718	1	0.380941169075137	1	0.494367892792919	0.998397222027879	-0.171608442188167	0.266248038651359	0.0938116232075404	0.231701098823825	-0.437856480839526
chr1	52687560	52688200	640	-	utr3	COA7	0.705315819316985	1	0.585416633382739	1	0.391795285959475	0.998397222027879	-1.52744390711735	-1.42158807189786	7.67826771651161e-09	1.43581732026745e-07	-0.10585583521949
chr1	52771092	52771301	209	+	exon	ZYG11B	0.780626261292685	1	0.692698879644033	1	0.776958005866612	0.998397222027879	0.34809623457443	0.322590780869639	0.241836007867303	0.450943215643518	0.025505453704791
chr1	52771479	52771670	191	+	exon	ZYG11B	0.970415175699526	1	0.8855047657501	1	0.900143592406288	0.998397222027879	0.404480034069113	0.322590780869639	0.241836007867303	0.450943215643518	0.0818892531994745
chr1	52896319	52896616	297	-	utr3	ECHDC2	0.193297354089384	1	0.236937124133387	1	0.449439716370209	0.998397222027879	0.239471686550414	0.497554764990351	0.0456378740885021	0.132896198366703	-0.258083078439937
chr1	53210043	53210348	305	+	utr3	CPT2	0.77608150106014	1	0.972681332379798	1	0.969050487320027	0.998397222027879	0.537318599184564	0.263506422893792	0.377755745401978	0.596344452591583	0.273812176290773
chr1	53210494	53210705	211	+	utr3	CPT2	0.697393613576114	1	0.629458642866724	1	0.673999576877116	0.998397222027879	0.372143548356718	0.263506422893792	0.377755745401978	0.596344452591583	0.108637125462927
chr1	53210945	53211127	182	+	utr3	CPT2	0.869964060929781	1	0.774159897191771	1	0.71326269267541	0.998397222027879	0.282891297730366	0.263506422893792	0.377755745401978	0.596344452591583	0.0193848748365749
chr1	53213278	53213476	198	+	utr3	CPT2	0.639380410727462	1	0.577034007602097	1	0.71595663943135	0.998397222027879	0.0664914692413194	0.263506422893792	0.377755745401978	0.596344452591583	-0.197014953652472
chr1	53214227	53214415	188	-	utr3	C1orf123	0.745876987076371	1	0.658382633335621	1	0.765866533005279	0.998397222027879	0.443867871677823	0.398820728320791	0.0376627971185165	0.114902872002645	0.0450471433570321
chr1	53214484	53214757	273	-	utr3	C1orf123	0.783108821472393	1	0.991012485028129	1	0.982666907181071	0.998397222027879	0.409064936220855	0.398820728320791	0.0376627971185165	0.114902872002645	0.0102442079000644
chr1	53220236	53220384	148	-	exon	C1orf123	0.847876779692736	1	0.96147732274476	1	0.972629706145239	0.998397222027879	0.65450312104078	0.398820728320791	0.0376627971185165	0.114902872002645	0.25568239271999
chr1	53767781	53767988	207	-	utr3	NDC1	0.553386902232864	1	0.510449908900326	1	0.218043393252179	0.998397222027879	-1.60466351378501	-1.34500279988459	1.18674538119034e-05	0.000118670973763867	-0.25966071390042
chr1	53851821	53852014	193	-	utr3	YIPF1	0.940936397540252	1	0.812625250542588	1	0.83217825941512	0.998397222027879	-0.295204377516646	-0.105418373400944	0.600035981770221	0.774764140291208	-0.189786004115702
chr1	54053080	54053330	250	-	utr5	TMEM59	0.766554779458286	1	0.910925110698353	1	0.946827158896429	0.998397222027879	0.501119605209191	0.605656906824108	0.000608922533190932	0.00377610838040853	-0.104537301614917
chr1	54096410	54096590	180	+	utr3	TCEANC2	0.581693515167245	1	0.710530877317246	1	0.816007909287511	0.998397222027879	-0.532944246091599	-0.286482643460525	0.246338327923837	0.456597100761805	-0.246461602631074
chr1	54173358	54173564	206	-	utr3	CYB5RL	0.872591094390902	1	0.795573885900545	1	0.800132366389454	0.998397222027879	-0.357457036185878	-0.0757995854096881	0.723559232593938	0.858129749379394	-0.28165745077619
chr1	54173998	54174815	817	-	utr3	CYB5RL	0.911694070308389	1	0.906652056303649	1	0.922919408639819	0.998397222027879	-0.221118536404318	-0.0757995854096881	0.723559232593938	0.858129749379394	-0.14531895099463
chr1	54200202	54200499	297	+	utr5	MRPL37	0.802695011429908	1	0.935715095851634	1	0.937037388657402	0.998397222027879	-0.514729430513885	-0.560764736274438	0.00152182820545528	0.00830949294791475	0.0460353057605534
chr1	54226105	54226397	292	-	utr3	SSBP3	0.429557923326201	1	0.644300547127077	1	0.723179834969245	0.998397222027879	-0.95456109203876	-0.878396070655398	0.000276349553282968	0.00190436744634158	-0.0761650213833618
chr1	54741445	54741643	198	+	utr3	MROH7-TTC4	0.830264715726422	1	0.711964151877992	1	0.836499439057959	0.998397222027879	-0.973261278665526	NA	NA	NA	NA
chr1	54741670	54742258	588	+	utr3	MROH7-TTC4	0.759501683396028	1	0.663821597195367	1	0.434838594754298	0.998397222027879	-0.68424892141636	NA	NA	NA	NA
chr1	54757663	54758010	347	-	utr3	PARS2	0.368059504781503	1	0.644077533019085	1	0.754196893031036	0.998397222027879	0.0734828876660204	0.0651982924576681	0.787526540717036	0.896942478006489	0.00828459520835235
chr1	54758130	54758435	305	-	exon	PARS2	0.223650324560655	1	0.227228699810475	1	0.266076124252991	0.998397222027879	-0.0400442839321043	0.0651982924576681	0.787526540717036	0.896942478006489	-0.105242576389772
chr1	54758509	54758876	367	-	exon	PARS2	0.710177001794565	1	0.949550879612949	1	0.988046207715697	0.998397222027879	0.0324652698211945	0.0651982924576681	0.787526540717036	0.896942478006489	-0.0327330226364735
chr1	54851185	54851325	140	-	utr3	DHCR24	0.510982262841139	1	0.450698160685195	1	0.450950536753455	0.998397222027879	-1.76674929597714	-1.59240489697973	6.50378326422027e-14	2.35385743272929e-12	-0.174344398997415
chr1	54851909	54852314	405	-	utr3	DHCR24	0.988061393507481	1	0.859480705452202	1	0.731566145353782	0.998397222027879	-1.52265603392891	-1.59240489697973	6.50378326422027e-14	2.35385743272929e-12	0.0697488630508165
chr1	54886973	54887194	221	-	utr5	DHCR24	0.985960582752661	1	0.936904941532824	1	0.745048987944325	0.998397222027879	-1.57969971187376	-1.59240489697973	6.50378326422027e-14	2.35385743272929e-12	0.0127051851059699
chr1	55066531	55066733	202	-	utr3	USP24	0.815130121779941	1	0.956061588267562	1	0.908516000222079	0.998397222027879	-0.103903357173216	-0.116569797171895	0.583976274534667	0.764524460070355	0.0126664399986792
chr1	55068645	55068973	328	-	utr3	USP24	0.448971012313069	1	0.379184292956262	1	0.371898335640421	0.998397222027879	-0.245634759335968	-0.116569797171895	0.583976274534667	0.764524460070355	-0.129064962164073
chr1	55215208	55215322	114	+	intergenic	NA	0.752351920038381	1	0.784239917981871	1	0.889473072089849	0.998397222027879	0.0823162975969289	NA	NA	NA	NA
chr1	55216014	55216227	213	+	intergenic	NA	0.510171199020008	1	0.58167283471244	1	0.744238850692476	0.998397222027879	0.427121749451003	NA	NA	NA	NA
chr1	56578991	56579330	339	-	utr5	PLPP3	0.72958364482303	1	0.802726349415	1	0.933429969736884	0.998397222027879	2.16450032932984	1.76978166576165	9.75940192381066e-16	4.28853871917814e-14	0.394718663568184
chr1	58682043	58682212	169	-	exon	MYSM1	0.541207623756815	1	0.499251849519098	1	0.393846057087457	0.998397222027879	0.00130424656533595	0.442102909544847	0.0362488101682755	0.111551975801728	-0.440798662979511
chr1	58682320	58682473	153	-	exon	MYSM1	0.785699622605792	1	0.722516865783087	1	0.69595549875949	0.998397222027879	0.391517509056189	0.442102909544847	0.0362488101682755	0.111551975801728	-0.050585400488658
chr1	58781609	58783535	1926	-	utr3	JUN	0.971788987639636	1	0.765369903257278	1	0.808137136225669	0.998397222027879	-0.11757528125285	-0.130468415083318	0.609812324269261	0.781042883711234	0.0128931338304681
chr1	58783645	58784042	397	-	utr5	JUN	0.932261439352932	1	0.892347859529635	1	0.986382510352434	0.998397222027879	-0.210956578352507	-0.130468415083318	0.609812324269261	0.781042883711234	-0.0804881632691887
chr1	62436962	62437213	251	+	utr5	USP1	0.452168614312933	1	0.518953936738799	1	0.611356209872305	0.998397222027879	-0.753239963262785	-0.502673477203292	0.0616880807931303	0.168015581036705	-0.250566486059493
chr1	62444872	62445090	218	+	exon	USP1	0.98469125181463	1	0.954453425394993	1	0.86074714561734	0.998397222027879	-0.421074066141786	-0.502673477203292	0.0616880807931303	0.168015581036705	0.0815994110615057
chr1	62450605	62450736	131	+	exon	USP1	0.71429736094026	1	0.654081502456683	1	0.58924020996871	0.998397222027879	-0.859819484665482	-0.502673477203292	0.0616880807931303	0.168015581036705	-0.35714600746219
chr1	62818986	62819109	123	+	exon	ATG4C	0.827707985871476	1	0.909638525788317	1	0.919836416335293	0.998397222027879	-0.107538374669417	-0.232202546383722	0.481158876964394	0.686917213964201	0.124664171714305
chr1	63593325	63593600	275	+	utr5	PGM1	0.938570742597482	1	0.887667533676704	1	0.92128356349505	0.998397222027879	0.596919158316355	0.51613810620153	0.00265332332007181	0.0132909059594356	0.0807810521148252
chr1	63629358	63629473	115	+	utr5	PGM1	0.859812723313536	1	0.973435324128202	1	0.994470979338344	0.998397222027879	0.588900238746237	0.51613810620153	0.00265332332007181	0.0132909059594356	0.0727621325447071
chr1	63774055	63774398	343	+	utr5	ROR1	0.633109329822432	1	0.675170379567399	1	0.499490049458693	0.998397222027879	0.257767086279104	0.00545614229585948	0.979932617993621	0.991625706782149	0.252310943983245
chr1	64177456	64178364	908	+	exon	ROR1	0.769512979029964	1	0.660147698745014	1	0.783960297644021	0.998397222027879	0.00524898357169232	0.00545614229585948	0.979932617993621	0.991625706782149	-0.000207158724167164
chr1	64178577	64179257	680	+	utr3	ROR1	0.730034304732606	1	0.878019470641926	1	0.920208630739617	0.998397222027879	0.215441629299927	0.00545614229585948	0.979932617993621	0.991625706782149	0.209985487004067
chr1	64470201	64470387	186	+	utr5*	CACHD1	0.345474830406776	1	0.357737304288739	1	0.592323725431018	0.998397222027879	1.12632939854091	0.529287274790904	0.00315019893599756	0.015367835267904	0.597042123750009
chr1	64691339	64692264	925	+	utr3	CACHD1	0.80981416802578	1	0.692489297433457	1	0.758137361606554	0.998397222027879	0.561955793902624	0.529287274790904	0.00315019893599756	0.015367835267904	0.0326685191117203
chr1	64777772	64778023	251	+	exon	RAVER2	0.946146846776535	1	0.903150380554454	1	0.876648076762319	0.998397222027879	0.0460272114302581	0.0684893836699038	0.708107746438494	0.847766838333479	-0.0224621722396456
chr1	64831109	64831287	178	+	utr3	RAVER2	0.750464822290334	1	0.709431732829935	1	0.592510374651587	0.998397222027879	0.017402997469434	0.0684893836699038	0.708107746438494	0.847766838333479	-0.0510863862004698
chr1	64834285	64834430	145	-	utr3	JAK1	NA	NA	0.610470419982997	1	0.39532979333355	0.998397222027879	0.396647332850071	0.665374543494048	1.91463419008741e-05	0.00018130252557309	-0.268727210643977
chr1	64966404	64966521	117	-	utr5	JAK1	0.346695007588199	1	0.36597922179774	1	0.385175406964746	0.998397222027879	1.52755898921307	0.665374543494048	1.91463419008741e-05	0.00018130252557309	0.862184445719018
chr1	65254477	65254607	130	+	utr5	DNAJC6	0.870771126991866	1	0.811795083714497	1	0.806169147704884	0.998397222027879	-0.478462414354744	1.26699473576183	2.18147878543314e-07	3.17509470847526e-06	-1.74545715011658
chr1	65255040	65255762	722	+	intron	DNAJC6	0.71225299634044	1	0.894221475790169	1	0.978268060272294	0.998397222027879	0.803316247120825	1.26699473576183	2.18147878543314e-07	3.17509470847526e-06	-0.463678488641007
chr1	65392494	65392784	290	+	exon	DNAJC6	0.429515004779341	1	0.663233631158058	1	0.958102536794688	0.998397222027879	1.28086798307014	1.26699473576183	2.18147878543314e-07	3.17509470847526e-06	0.0138732473083081
chr1	66372464	66372736	272	+	utr3	PDE4B	0.159394204962935	1	0.198613696893689	1	0.233225428224113	0.998397222027879	0.12812354785009	-0.214825992798765	0.574843352457348	0.758969084045755	0.342949540648855
chr1	66984546	66984893	347	+	exon	MIER1	0.642677787467164	1	0.571824122845707	1	0.489289756843394	0.998397222027879	0.0250355376984426	0.236233333062782	0.242189942736837	0.451456668341146	-0.211197795364339
chr1	67413103	67413290	187	-	utr3	SERBP1	0.809988341783875	1	0.928574168670765	1	0.894809842352393	0.998397222027879	-0.371378748252982	-0.632698615482706	2.53674082704965e-05	0.000232268437001016	0.261319867229724
chr1	67685223	67685484	261	+	utr5	GADD45A	0.266825866334559	1	0.300904995575546	1	0.295805658744834	0.998397222027879	-0.420769972092022	-1.10809901459319	7.7549775330391e-05	0.000626890234485771	0.68732904250117
chr1	67687786	67687964	178	+	utr3	GADD45A	0.508528416686631	1	0.449558098530317	1	0.225879025894772	0.998397222027879	-1.72757077971389	-1.10809901459319	7.7549775330391e-05	0.000626890234485771	-0.619471765120693
chr1	67833375	67833554	179	-	utr5	GNG12	0.461389425854799	1	0.557902723981803	1	0.577949673362828	0.998397222027879	-0.0353597130070138	-0.257142743262587	0.206932124848214	0.406401819625846	0.221783030255573
chr1	68121754	68121860	106	+	intron	GNG12-AS1	0.523243039511413	1	0.596748909291558	1	0.636632153871767	0.998397222027879	1.47644541628762	1.15697998859387	0.00520996797808971	0.0233858367329019	0.319465427693748
chr1	68125992	68126184	192	-	utr3	WLS	0.601023879241849	1	0.870776121958783	1	0.959974746587241	0.998397222027879	1.33571005192164	1.34108056297553	3.69572272460768e-15	1.53589691965522e-13	-0.00537051105388309
chr1	68232381	68232528	147	-	utr5	WLS	0.477552581952609	1	0.606751130128427	1	0.877017185991571	0.998397222027879	1.60027599024601	1.34108056297553	3.69572272460768e-15	1.53589691965522e-13	0.259195427270484
chr1	70221451	70221628	177	+	utr5	SRSF11	0.632947754790253	1	0.514448796660798	1	0.714375625487301	0.998397222027879	0.0364493165701468	0.332924999626172	0.0611956871528595	0.166951481736351	-0.296475683056025
chr1	70354125	70354340	215	-	exon	ANKRD13C	0.652651245364317	1	0.529323866118814	1	0.809033592770539	0.998397222027879	-0.0536051211877342	0.242980316463183	0.179721962678621	0.369079630621041	-0.296585437650918
chr1	70354368	70354741	373	-	utr5	ANKRD13C	0.423862842356817	1	0.589127839521768	1	0.752247499719908	0.998397222027879	0.268312134882482	0.242980316463183	0.179721962678621	0.369079630621041	0.025331818419299
chr1	70354843	70354999	156	+	utr5	HHLA3	0.609492338301325	1	0.534012245192856	1	0.759808420234055	0.998397222027879	0.823742484509277	1.05101612894217	5.8829508346553e-06	6.30614205549135e-05	-0.22727364443289
chr1	70367788	70367945	157	+	utr3	HHLA3	0.67163059703317	1	0.879633401342686	1	0.988423474618168	0.998397222027879	1.35089619281808	1.05101612894217	5.8829508346553e-06	6.30614205549135e-05	0.29988006387591
chr1	70411265	70411381	116	+	utr5	CTH	0.922076385427882	1	0.819352844139068	1	0.839012793281379	0.998397222027879	1.62285696775932	2.01172102604588	6.17709062981071e-26	6.89135421622862e-24	-0.388864058286565
chr1	74204899	74205024	125	+	exon	FPGT	0.227691194270522	1	0.210608053916122	1	0.221436175633869	0.998397222027879	-0.106744758550568	0.641425709971542	0.0452400227154642	0.131992662440878	-0.74817046852211
chr1	74733162	74733328	166	-	utr5	CRYZ	0.953636048127596	1	0.837736444741106	1	0.83586841168142	0.998397222027879	-1.06706583111063	0.110444732437625	0.616003714535409	0.785136219916712	-1.17751056354826
chr1	77063056	77063444	388	+	utr3	ST6GALNAC5	0.580864241505817	1	0.51885895470566	1	0.404764912773928	0.998397222027879	-2.03397870846104	-1.75028139235281	9.81396412917534e-06	0.000100064118729684	-0.283697316108232
chr1	77565608	77565765	157	-	utr3	ZZZ3	0.726056226969162	1	0.674462522564551	1	0.686407081406474	0.998397222027879	-0.416190993366231	-0.346545391162445	0.122011869775802	0.280239535397509	-0.0696456022037861
chr1	77631902	77632620	718	-	exon	ZZZ3	0.916874759085155	1	0.945729752466835	1	0.978444847236456	0.998397222027879	-0.513948995989346	-0.346545391162445	0.122011869775802	0.280239535397509	-0.167403604826901
chr1	77632812	77632945	133	-	exon	ZZZ3	0.52782124769295	1	0.460732105429805	1	0.533553187574691	0.998397222027879	-0.905323056871145	-0.346545391162445	0.122011869775802	0.280239535397509	-0.558777665708699
chr1	77728339	77728439	100	-	exon	USP33	NA	NA	0.724315898574569	1	0.605774419968738	0.998397222027879	0.398550280882028	0.229396987403982	0.238570164471558	0.446520035824199	0.169153293478046
chr1	78013242	78013473	231	+	exon	DNAJB4	0.319059814041583	1	0.293889437959792	1	0.324896381020229	0.998397222027879	-0.199355225713117	0.398767694262978	0.165365099759893	0.348662451622189	-0.598122919976094
chr1	78491015	78491179	164	+	utr5	PTGFR	0.998947459658066	1	0.940331647362927	1	0.80389361043901	0.998397222027879	2.13059763632645	2.20544196965502	2.42656144394017e-26	2.77448930868821e-24	-0.0748443333285693
chr1	78492620	78492841	221	+	utr5	PTGFR	0.761255593018842	1	0.986127440620779	1	0.988037693310302	0.998397222027879	1.86513258608043	2.20544196965502	2.42656144394017e-26	2.77448930868821e-24	-0.340309383574594
chr1	78622699	78622836	137	+	intron	IFI44L	0.526074448090354	1	0.489290895304948	1	0.606372582061854	0.998397222027879	4.90036868121753	4.53648748043878	7.58845468268094e-53	3.29052576447874e-50	0.363881200778745
chr1	78623642	78623763	121	+	intron	IFI44L	0.030588034768781	1	0.0149503704433318	1	0.0284007404331533	0.998397222027879	4.30712708551178	4.53648748043878	7.58845468268094e-53	3.29052576447874e-50	-0.229360394927006
chr1	78641875	78641993	118	+	utr3	IFI44L	0.752695300533787	1	0.857243834451187	1	0.860579892954561	0.998397222027879	4.55056852240431	4.53648748043878	7.58845468268094e-53	3.29052576447874e-50	0.0140810419655297
chr1	78650451	78650595	144	+	utr5	IFI44	0.80199503403903	1	0.756849018938398	1	0.581147616742956	0.998397222027879	4.29056089450813	3.79175498448759	9.18896337370432e-47	3.19970842809807e-44	0.498805910020543
chr1	81943072	81943648	576	+	exon	ADGRL2	0.801907611154531	1	0.711185746910373	1	0.70389749167771	0.998397222027879	0.543516269384125	0.596358280645616	0.000745313617356818	0.00449610627439609	-0.0528420112614914
chr1	81990422	81991127	705	+	utr3	ADGRL2	0.594825034060306	1	0.924293975831693	1	0.960805116419551	0.998397222027879	0.624892956498602	0.596358280645616	0.000745313617356818	0.00449610627439609	0.028534675852986
chr1	81991487	81991630	143	+	utr3	ADGRL2	0.432619708084801	1	0.396636805369753	1	0.286107921867046	0.998397222027879	-0.154964815473605	0.596358280645616	0.000745313617356818	0.00449610627439609	-0.751323096119221
chr1	84078172	84078303	131	+	utr5	PRKACB	0.781039213572844	1	0.854683205383773	1	0.921614311165213	0.998397222027879	0.824928689792181	0.89526534751991	0.00043609867562553	0.00282003932561225	-0.0703366577277292
chr1	84479274	84479449	175	+	utr5	RPF1	0.51566525550934	1	0.409583477870042	1	0.602942705068842	0.998397222027879	-1.04187469151219	-0.758549002145834	0.00176003717228852	0.00940022642192304	-0.283325689366359
chr1	84506088	84506219	131	-	utr5	GNG5	0.777142934397777	1	0.660892329967286	1	0.697225200622149	0.998397222027879	0.0200327134099269	0.0239385268367322	0.886980604794078	0.94864986315048	-0.0039058134268053
chr1	84926489	84926639	150	-	utr3	MCOLN2	0.774593263594831	1	0.837978675163704	1	0.890718342478616	0.998397222027879	-1.05295852821126	-1.29965057812841	3.99902601973942e-06	4.42492132814883e-05	0.24669204991715
chr1	85182165	85182357	192	-	exon	SYDE2	0.825052330180717	1	0.789792213790511	1	0.666088452357676	0.998397222027879	-0.127504117106724	-0.338960783873006	0.262608511497156	0.475748962413505	0.211456666766282
chr1	85200426	85200747	321	-	exon	SYDE2	0.85282446898232	1	0.900513654015143	1	0.911303769832534	0.998397222027879	-0.222342703394158	-0.338960783873006	0.262608511497156	0.475748962413505	0.116618080478848
chr1	85267644	85267856	212	-	utr3	BCL10	0.585792445619251	1	0.538091512674841	1	0.585911909681869	0.998397222027879	-0.40429186317466	-0.225069016895497	0.293103681423661	0.510156680284654	-0.179222846279163
chr1	85276352	85276470	118	-	utr5	BCL10	0.396984187259735	1	0.44691448162697	1	0.629569859668756	0.998397222027879	-0.0410680916348425	-0.225069016895497	0.293103681423661	0.510156680284654	0.184000925260655
chr1	85494869	85495028	159	-	exon	RP4-621F18.2	0.6443557588149	1	0.581128069914446	1	0.518055137213949	0.998397222027879	-0.989745877752945	-0.573588906916937	0.205754941964027	0.404747074913744	-0.416156970836008
chr1	85495102	85495225	123	-	exon	RP4-621F18.2	0.924593221962701	1	0.95253098105472	1	0.942399873750765	0.998397222027879	0.14438913452399	-0.573588906916937	0.205754941964027	0.404747074913744	0.717978041440927
chr1	85495517	85495711	194	-	exon	RP4-621F18.2	0.87852675140297	1	0.824499578983178	1	0.815367972604711	0.998397222027879	-0.712758438826867	-0.573588906916937	0.205754941964027	0.404747074913744	-0.13916953190993
chr1	85580760	85580974	214	+	utr5	CYR61	0.821767011277672	1	0.870562619202479	1	0.789039727938264	0.998397222027879	-1.77804077446113	-2.04573873659862	1.70467853275828e-10	4.08092937915113e-09	0.267697962137482
chr1	85582910	85583070	160	+	utr3	CYR61	0.931816757300713	1	0.981478529366096	1	0.806412435999723	0.998397222027879	-1.99499586591252	-2.04573873659862	1.70467853275828e-10	4.08092937915113e-09	0.0507428706860944
chr1	85583144	85583284	140	+	utr3	CYR61	0.468070241704162	1	0.444474849308914	1	0.0334148950724275	0.998397222027879	-1.60275715587548	-2.04573873659862	1.70467853275828e-10	4.08092937915113e-09	0.442981580723139
chr1	85707812	85708111	299	-	exon	ZNHIT6	0.449886472126946	1	0.442248212401586	1	0.641906352203614	0.998397222027879	-0.775637126327597	-0.654032406715812	0.000906309961842654	0.00530881962726669	-0.121604719611785
chr1	85708250	85708397	147	-	utr5	ZNHIT6	0.508262679268936	1	0.667378633821088	1	0.714266471117583	0.998397222027879	-0.778514442870027	-0.654032406715812	0.000906309961842654	0.00530881962726669	-0.124482036154215
chr1	86914910	86915036	126	+	utr5	HS2ST1	0.774979670742613	1	0.869920360537239	1	0.947483045013516	0.998397222027879	-0.00779361050248816	0.121317696793098	0.592329109484112	0.769420107965628	-0.129111307295586
chr1	87104648	87104823	175	+	utr3	HS2ST1	0.695815299938708	1	0.635483134270803	1	0.630864150392531	0.998397222027879	-0.0151346379789983	0.121317696793098	0.592329109484112	0.769420107965628	-0.136452334772096
chr1	87134183	87134283	100	+	exon	LINC01140	0.823845045217433	1	0.754712208438115	1	0.889254895040346	0.998397222027879	0.773260301730465	0.875695404408205	0.154064829738551	0.33233695485746	-0.10243510267774
chr1	87328917	87329123	206	+	utr5	LMO4	0.945354880837312	1	0.943725182936146	1	0.905526732265105	0.998397222027879	-0.472966680952459	-0.48160428852785	0.0054715022807156	0.0243788416858096	0.00863760757539056
chr1	87344901	87345102	201	+	utr3	LMO4	0.731416006925734	1	0.674692307042576	1	0.630439233767803	0.998397222027879	-0.600032809131861	-0.48160428852785	0.0054715022807156	0.0243788416858096	-0.118428520604011
chr1	88833245	88833639	394	+	utr3	PKN2	0.503578412157812	1	0.456355532594629	1	0.50344839323782	0.998397222027879	-0.543915988829433	-0.358963750745195	0.0928064683440826	0.229984715924489	-0.184952238084238
chr1	88982582	88982955	373	-	utr3	RBMXL1	0.81230928038641	1	0.995404685015603	1	0.981338375092193	0.998397222027879	-0.0175230532679025	-0.0574122474814468	0.802287127806895	0.905073766505893	0.0398891942135444
chr1	88983264	88983400	136	-	exon	RBMXL1	0.973680012149536	1	0.893644110310287	1	0.979397893860831	0.998397222027879	-0.184041415482228	-0.0574122474814468	0.802287127806895	0.905073766505893	-0.126629168000781
chr1	88983447	88983630	183	-	exon	RBMXL1	0.79380519462332	1	0.708471066345365	1	0.735165092901595	0.998397222027879	-0.196885502824554	-0.0574122474814468	0.802287127806895	0.905073766505893	-0.139473255343107
chr1	89063128	89063307	179	-	utr5	GBP1	0.210861762584901	1	0.296182213884402	1	0.601791354386731	0.998397222027879	4.09265958113263	3.27973494580244	8.95597232789348e-32	1.50238070101933e-29	0.812924635330196
chr1	89582837	89582943	106	+	exon	LRRC8B	0.459166730847154	1	0.538654059594874	1	0.695209413428652	0.998397222027879	-1.74045002807417	-1.60851496273512	9.68204488213433e-06	9.88506243808135e-05	-0.131935065339044
chr1	89583810	89583920	110	+	utr3	LRRC8B	0.945357065857237	1	0.996709367801632	1	0.932168795238539	0.998397222027879	-1.66240370125234	-1.60851496273512	9.68204488213433e-06	9.88506243808135e-05	-0.0538887385172122
chr1	89584177	89584628	451	+	utr3	LRRC8B	0.538834636449074	1	0.496003499707722	1	0.183682034840038	0.998397222027879	-1.83895622771615	-1.60851496273512	9.68204488213433e-06	9.88506243808135e-05	-0.230441264981022
chr1	89592903	89593094	191	+	utr3	LRRC8B	0.523164194087602	1	0.473994919214984	1	0.293029714429319	0.998397222027879	-1.95380845185539	-1.60851496273512	9.68204488213433e-06	9.88506243808135e-05	-0.345293489120264
chr1	89713419	89713545	126	+	exon	LRRC8C	0.636579823013519	1	0.586496695864858	1	0.415399851419276	0.998397222027879	-0.592801644258769	-0.790967149051876	0.0263899831099206	0.0870858341719755	0.198165504793107
chr1	89714467	89714631	164	+	exon	LRRC8C	0.440776984152351	1	0.511862065018655	1	0.563718927356299	0.998397222027879	-0.633935807333296	-0.790967149051876	0.0263899831099206	0.0870858341719755	0.15703134171858
chr1	89714716	89714963	247	+	exon	LRRC8C	0.713205940347596	1	0.657621313020924	1	0.623244250114518	0.998397222027879	-0.565152426172352	-0.790967149051876	0.0263899831099206	0.0870858341719755	0.225814722879524
chr1	89933916	89934088	172	+	exon	LRRC8D	0.855863260875738	1	0.963293124708736	1	0.98957291959821	0.998397222027879	-0.585868138362993	-0.65894287949875	0.00114564128077417	0.0065074463457123	0.0730747411357577
chr1	89934403	89935575	1172	+	exon	LRRC8D	0.769534031250931	1	0.67427940861152	1	0.598345201937919	0.998397222027879	-0.760685465329799	-0.65894287949875	0.00114564128077417	0.0065074463457123	-0.101742585831049
chr1	89993684	89993853	169	-	exon	GEMIN8P4	0.0511511349753772	1	0.0524131008078672	1	0.148179305305671	0.998397222027879	0.205717028146762	-0.401680983962516	0.420545484743517	0.636272306147169	0.607398012109278
chr1	90513399	90513801	402	-	intron	RP5-827O9.1	0.239025065970081	1	0.999660854148622	1	NA	NA	10.8653767050774	6.9632277172699	2.80831354448872e-07	3.99632581296841e-06	3.90214898780747
chr1	90513905	90514009	104	-	exon	RP5-827O9.1	0.347928709730371	1	0.999434742745068	1	NA	NA	9.09840596214304	6.9632277172699	2.80831354448872e-07	3.99632581296841e-06	2.13517824487314
chr1	90783054	90783246	192	-	exon	RP4-665J23.1	0.774693617713024	1	0.702356134881755	1	0.603135953714861	0.998397222027879	1.39629647252813	1.09691282162412	3.98663691715887e-05	0.00034639277742966	0.299383650904015
chr1	90937570	90937961	391	-	utr3	ZNF644	0.775578679776278	1	0.713477230887128	1	0.600314670176362	0.998397222027879	-0.0624658564213183	0.136644762444007	0.544449559198884	0.7369420913781	-0.199110618865326
chr1	90939604	90939714	110	-	exon	ZNF644	0.562518662137038	1	0.665590633360716	1	0.641094010804493	0.998397222027879	0.324872835747317	0.136644762444007	0.544449559198884	0.7369420913781	0.188228073303309
chr1	90940840	90941188	348	-	exon	ZNF644	0.962220340583142	1	0.899912338948599	1	0.957072054273279	0.998397222027879	-0.00924076509956192	0.136644762444007	0.544449559198884	0.7369420913781	-0.145885527543569
chr1	91524052	91524282	230	+	exon	CDC7	0.821934787110277	1	0.747010690578269	1	0.687516067644496	0.998397222027879	-1.14840899066236	-1.20393219479126	1.35605406747206e-05	0.000133984671447304	0.0555232041289004
chr1	92177035	92177179	144	+	utr3	BTBD8	0.667853978411195	1	0.621549766772278	1	0.605930475553864	0.998397222027879	0.733481008325359	0.781112081875684	0.0952649015479946	0.234216813724262	-0.0476310735503253
chr1	92475075	92475492	417	-	utr3	GFI1	0.932626592158301	1	0.88524071328419	1	0.865325271351561	0.998397222027879	4.17378740333037	4.24204546186149	7.5978157238786e-28	9.43854059276637e-26	-0.0682580585311179
chr1	92475618	92475995	377	-	utr3	GFI1	0.878257905951158	1	0.784387106314208	1	0.926799202400315	0.998397222027879	4.13709066459046	4.24204546186149	7.5978157238786e-28	9.43854059276637e-26	-0.104954797271033
chr1	93079301	93079471	170	+	utr5	MTF2	0.884153704680485	1	0.950637231123117	1	0.987332508550907	0.998397222027879	-0.500188065965493	-0.311794292482146	0.144837800978095	0.317620452488415	-0.188393773483347
chr1	93136743	93137033	290	+	utr3	MTF2	0.877723487256503	1	0.792891634231197	1	0.713476584605776	0.998397222027879	-0.558325777476876	-0.311794292482146	0.144837800978095	0.317620452488415	-0.24653148499473
chr1	93180302	93180490	188	-	utr5	TMED5	0.467088122040963	1	0.450811800361991	1	0.73131252438895	0.998397222027879	-0.221041490576623	0.695714063918042	0.0161854752859298	0.0591280548436241	-0.916755554494665
chr1	93345952	93346146	194	+	utr5	DR1	0.808735725267237	1	0.87596801362046	1	0.943668354254086	0.998397222027879	-0.427583655365092	-0.351652900113087	0.0528141411169301	0.149086671614561	-0.0759307552520054
chr1	93346538	93346775	237	+	utr5	DR1	0.421238604778393	1	0.357890010591601	1	0.508493510675813	0.998397222027879	-0.800756506217727	-0.351652900113087	0.0528141411169301	0.149086671614561	-0.44910360610464
chr1	93576075	93576189	114	-	exon	BCAR3	0.938449659499759	1	0.870160955221777	1	0.978177637853996	0.998397222027879	0.774340498446768	0.54703514594132	0.00782787719443274	0.0328105551126123	0.227305352505449
chr1	93582364	93582867	503	-	exon	BCAR3	0.718693836896122	1	0.939351882125131	1	0.814281813956717	0.998397222027879	0.735117896819678	0.54703514594132	0.00782787719443274	0.0328105551126123	0.188082750878358
chr1	93876706	93876961	255	-	exon	DNTTIP2	0.644808602361836	1	0.588439671459307	1	0.539533593284418	0.998397222027879	-0.908289721656156	-0.469407693128942	0.0725404278037297	0.189964106146129	-0.438882028527214
chr1	93877754	93877883	129	-	exon	DNTTIP2	0.429661933268647	1	0.349771873570604	1	0.478156525903371	0.998397222027879	-1.14491038308485	-0.469407693128942	0.0725404278037297	0.189964106146129	-0.67550268995591
chr1	93909281	93909426	145	-	utr5	GCLM	0.940783729089808	1	0.997484621159929	1	0.974128529938626	0.998397222027879	-0.398299025082208	-0.652144924652592	0.0336527343546413	0.105383177672485	0.253845899570384
chr1	94173894	94174747	853	-	exon	ARHGAP29	0.980973528230557	1	0.855357006778213	1	0.692510983146103	0.998397222027879	-0.15244146773174	-0.0865715133986591	0.686413061652575	0.833941087287372	-0.065869954333081
chr1	94418454	94418555	101	+	utr5	ABCD3	0.757313270074268	1	0.660851614859857	1	0.67224986763096	0.998397222027879	0.463797217505914	0.401519993245471	0.0539741007761085	0.151642149637717	0.0622772242604436
chr1	94530278	94530458	180	-	utr3	F3	0.672879557614525	1	0.61813094218132	1	0.673706716061509	0.998397222027879	2.34073980341138	2.44505016315548	1.66689832677287e-16	8.01436346148413e-15	-0.104310359744097
chr1	94541373	94541549	176	-	exon	F3	0.669840250420672	1	0.725972594124526	1	0.657547828668574	0.998397222027879	2.88137265607956	2.44505016315548	1.66689832677287e-16	8.01436346148413e-15	0.436322492924081
chr1	94541605	94541745	140	-	utr5	F3	0.557464102781568	1	0.620058413878219	1	0.520902380748841	0.998397222027879	2.39363088918236	2.44505016315548	1.66689832677287e-16	8.01436346148413e-15	-0.0514192739731194
chr1	94673047	94673263	216	-	exon	LINC01057	0.973444741154914	1	0.890891493315507	1	0.910395977187677	0.998397222027879	3.95825136961459	3.14509951928079	2.28691336252455e-23	2.0214554960592e-21	0.813151850333798
chr1	94843185	94843393	208	-	exon	LINC01057	0.622745502969559	1	0.675220865142479	1	0.818080699653982	0.998397222027879	5.27506072793969	3.14509951928079	2.28691336252455e-23	2.0214554960592e-21	2.1299612086589
chr1	94926957	94927122	165	-	utr5	CNN3	0.696838035339024	1	0.748239252969035	1	0.869400394606478	0.998397222027879	0.775181835064554	0.528621005396283	0.00263162905246467	0.0131966176922852	0.246560829668272
chr1	94927456	94927685	229	+	exon	RP4-639F20.1	0.682707516050745	1	0.770478446564967	1	0.904065787491449	0.998397222027879	1.28702157361314	1.19677434924439	0.000385980950506752	0.00253954028186263	0.0902472243687538
chr1	94928598	94928841	243	+	intron	RP4-639F20.1	0.781841011195063	1	0.90109902390414	1	0.956100589923419	0.998397222027879	0.732721367210064	1.19677434924439	0.000385980950506752	0.00253954028186263	-0.464052982034324
chr1	95117372	95117532	160	+	utr5	TMEM56	0.649061016607881	1	0.685216484234003	1	0.637122634814945	0.998397222027879	-0.363795479042265	-0.428363093778903	0.206060649235237	0.405313748778177	0.0645676147366378
chr1	95244226	95244677	451	+	utr3	TMEM56-RWDD3	0.937311991675991	1	0.79240773395408	1	0.772302026143783	0.998397222027879	-0.0305184767836549	0.349526647622254	0.757848729046347	0.879551534741094	-0.380045124405909
chr1	98044502	98045091	589	-	exon	MIR137HG	0.968251062378057	1	0.84962893377316	1	0.936263986563296	0.998397222027879	-0.755948506226989	-0.565248088434027	0.0794861157595039	0.203901095254484	-0.190700417792961
chr1	98045169	98045318	149	-	exon	MIR137HG	0.765058137603638	1	0.851383054484888	1	0.910407043126531	0.998397222027879	-1.5930927804557	-0.565248088434027	0.0794861157595039	0.203901095254484	-1.02784469202168
chr1	98053800	98054109	309	+	intergenic	NA	0.765142993324694	1	0.706559555912929	1	0.727102843526915	0.998397222027879	-2.31282927448557	NA	NA	NA	NA
chr1	98661367	98661535	168	+	utr5*	SNX7	0.220877912511512	1	0.223876587016553	1	0.44843522212779	0.998397222027879	1.03726751552678	0.277353990304765	0.122498198123889	0.281103703373261	0.759913525222016
chr1	99850175	99850339	164	+	utr5	AGL	0.932364915631594	1	0.857495379809511	1	0.938107099811264	0.998397222027879	-0.401105411545014	0.22896497918119	0.455756971817675	0.665959227257999	-0.630070390726205
chr1	100038124	100038255	131	+	utr5	MFSD14A	0.88265899791319	1	0.955937353266634	1	0.979036011588815	0.998397222027879	0.00693895524625994	-0.0850212303577428	0.641001571495182	0.802615211417368	0.0919601856040028
chr1	100738315	100738499	184	+	utr3	VCAM1	0.914275539602108	1	0.967575747222158	1	0.912190329983203	0.998397222027879	-1.36276879021683	-1.58019238479557	3.3637482279556e-07	4.68519162271974e-06	0.217423594578747
chr1	100873960	100874255	295	-	utr3	EXTL2	0.950587513686891	1	0.951278598981415	1	0.86320663573169	0.998397222027879	-0.0384139853234552	0.148216166773897	0.499055470030385	0.701228467366001	-0.186630152097352
chr1	100877518	100877813	295	-	exon	EXTL2	0.587349785392412	1	0.532606478078355	1	0.462629680156577	0.998397222027879	-0.124581439442924	0.148216166773897	0.499055470030385	0.701228467366001	-0.272797606216821
chr1	100990317	100990641	324	-	utr3	DPH5	0.988563200806873	1	0.889104456745078	1	0.930424851125651	0.998397222027879	-0.202628299043723	-0.0871873270844266	0.666270002438565	0.820106967813353	-0.115440971959297
chr1	101086930	101087095	165	+	exon	RP11-421L21.3	0.41841353516444	1	0.565169012733444	1	0.728473560337739	0.998397222027879	-0.393825141403127	-0.648639167722683	0.0525175804978844	0.148402684741471	0.254814026319556
chr1	101235647	101235858	211	-	exon	RP4-575N6.4	0.852268479057064	1	0.801949507874231	1	0.88640084535083	0.998397222027879	-2.25512294207818	-1.92007267519646	0.012430220847322	0.047899284961964	-0.335050266881724
chr1	101238800	101239024	224	+	utr5	S1PR1	0.722275462588776	1	0.608053456511987	1	0.780247304086044	0.998397222027879	-1.6403912239785	-1.56306816014431	1.22042953856354e-12	3.82124136992742e-11	-0.0773230638341913
chr1	101239073	101239234	161	+	exon	S1PR1	0.785049546552	1	0.713465207681117	1	0.81384960155885	0.998397222027879	-1.76176747204571	-1.56306816014431	1.22042953856354e-12	3.82124136992742e-11	-0.198699311901403
chr1	101239485	101239683	198	+	exon	S1PR1	0.748021767233006	1	0.970973853610144	1	0.983354247330528	0.998397222027879	-1.62483863336501	-1.56306816014431	1.22042953856354e-12	3.82124136992742e-11	-0.0617704732206998
chr1	101239951	101240463	512	+	utr3	S1PR1	0.287809519307337	1	0.295695350645614	1	0.378734831849781	0.998397222027879	-1.90644278777031	-1.56306816014431	1.22042953856354e-12	3.82124136992742e-11	-0.343374627626001
chr1	101804753	101804879	126	-	utr3	OLFM3	0.839611617168513	1	0.592514480079119	1	0.568836744787765	0.998397222027879	7.60394004693542	9.74308447826493	1.09484460444606e-15	4.78826354555822e-14	-2.13914443132951
chr1	103526051	103526173	122	+	utr5	RNPC3	0.0646473643713896	1	0.0774452092248722	1	0.378280866495683	0.998397222027879	-0.369118732945951	0.459454678727454	0.0217035074201518	0.0747139016671552	-0.828573411673404
chr1	104457635	104457865	230	+	intergenic	NA	0.779043053142572	1	0.726530087111363	1	0.532688880516743	0.998397222027879	1.09463997556645	NA	NA	NA	NA
chr1	104461841	104461998	157	+	intergenic	NA	0.581460565354581	1	0.556246161307598	1	0.419630898020432	0.998397222027879	0.598475715375562	NA	NA	NA	NA
chr1	104462079	104462328	249	+	intergenic	NA	0.678063518944605	1	0.765804461323424	1	0.751594123719117	0.998397222027879	0.960267235735496	NA	NA	NA	NA
chr1	104462426	104462618	192	+	intergenic	NA	0.907589676725819	1	0.819415107155622	1	0.669278714086685	0.998397222027879	0.615365760311283	NA	NA	NA	NA
chr1	107056722	107058048	1326	+	utr3	PRMT6	0.533641057406385	1	0.698992170665813	1	0.642701184548062	0.998397222027879	-0.931634539039989	-1.06577835650064	4.84454979033858e-09	9.37973405910373e-08	0.134143817460652
chr1	107148182	107148496	314	+	utr5	NTNG1	0.380190098836561	1	0.338328780520473	1	0.0877925891978723	0.998397222027879	-2.65479005289	-2.06756763362374	3.79083550255435e-06	4.21400626792351e-05	-0.587222419266262
chr1	107148623	107148786	163	+	exon	NTNG1	0.787062603050329	1	0.728077512971153	1	0.504217397455166	0.998397222027879	-2.56969775795368	-2.06756763362374	3.79083550255435e-06	4.21400626792351e-05	-0.502130124329934
chr1	107324500	107324914	414	+	exon	NTNG1	0.856385132920867	1	0.795407428904671	1	0.490736902590627	0.998397222027879	-2.4430535749211	-2.06756763362374	3.79083550255435e-06	4.21400626792351e-05	-0.375485941297362
chr1	107480912	107481269	357	+	utr3	NTNG1	0.752275883940944	1	0.845821242678064	1	0.798713188428181	0.998397222027879	-1.82793849315902	-2.06756763362374	3.79083550255435e-06	4.21400626792351e-05	0.239629140464727
chr1	108136518	108136840	322	-	utr3	SLC25A24	0.961080399027734	1	0.855828053045652	1	0.872668054953687	0.998397222027879	-0.251611239683738	-0.213832592419284	0.284430424152446	0.500634143208356	-0.0377786472644534
chr1	108200061	108200292	231	-	utr5	SLC25A24	0.509517252546022	1	0.559878661209403	1	0.624457148388299	0.998397222027879	0.239046827078173	-0.213832592419284	0.284430424152446	0.500634143208356	0.452879419497458
chr1	108648670	108648886	216	-	exon	HENMT1	0.764704357119837	1	0.682489096015964	1	0.836441063828601	0.998397222027879	-0.759471814983029	-0.546838693719158	0.0387459874496126	0.117505975662048	-0.212633121263871
chr1	108692398	108692505	107	+	utr5	PRPF38B	0.739453610429193	1	0.628601436284492	1	0.897287021878574	0.998397222027879	-0.10405063406594	-0.122724466884389	0.512303786420486	0.712023598325224	0.0186738328184489
chr1	108699836	108700015	179	+	exon	PRPF38B	0.459014919075272	1	0.409701243230149	1	0.527359123636831	0.998397222027879	-0.199067495559237	-0.122724466884389	0.512303786420486	0.712023598325224	-0.0763430286748479
chr1	108929662	108929969	307	-	utr3	CLCC1	0.947079668260538	1	0.884266676346297	1	0.769973613640405	0.998397222027879	-0.194506412084068	-0.148008146696456	0.394912746377315	0.61215392836278	-0.0464982653876119
chr1	108932413	108932517	104	+	utr3	GPSM2	0.797327743325655	1	0.692103038240016	1	0.766681850331702	0.998397222027879	-0.0382511202597067	-0.317523589240731	0.161417022283288	0.34300335042526	0.279272468981025
chr1	108971302	108971515	213	-	utr3	WDR47	0.581493996202312	1	0.72857281663637	1	0.821491466387367	0.998397222027879	0.741659736111519	0.575706738696541	0.00938017422905785	0.0381346478210167	0.165952997414978
chr1	109011000	109011231	231	-	exon	WDR47	0.914322827409958	1	0.982163505391746	1	0.906862531653553	0.998397222027879	0.501499816540475	0.575706738696541	0.00938017422905785	0.0381346478210167	-0.0742069221560661
chr1	109094586	109094714	128	+	utr3	TMEM167B	0.371008891812675	1	0.342877770693008	1	0.386247146706659	0.998397222027879	-0.023223694199994	0.539773982931842	0.0207216998929091	0.0720572109152425	-0.562997677131836
chr1	109213924	109214058	134	+	utr5	SARS	0.750861670194812	1	0.594020162326939	1	0.755217086381146	0.998397222027879	-0.490101898014523	-0.314788628208304	0.067636791173181	0.179977055061825	-0.17531326980622
chr1	109214596	109215069	473	+	exon	SARS	0.974045424888039	1	0.943039120067817	1	0.904343325312832	0.998397222027879	-1.28989481853916	-0.314788628208304	0.067636791173181	0.179977055061825	-0.975106190330852
chr1	109237827	109238044	217	+	utr3	SARS	0.936400533708815	1	0.81694483638576	1	0.868710948512551	0.998397222027879	-0.207631594139553	-0.314788628208304	0.067636791173181	0.179977055061825	0.10715703406875
chr1	109250206	109250479	273	+	exon	CELSR2	0.863013773538401	1	0.95135647950643	1	0.941219850920306	0.998397222027879	-0.914595586604766	-0.944809447829658	0.00208437314100639	0.0108427033785896	0.0302138612248919
chr1	109250532	109251178	646	+	exon	CELSR2	0.588191768835855	1	0.689612151824623	1	0.80115333814626	0.998397222027879	-0.764316875191064	-0.944809447829658	0.00208437314100639	0.0108427033785896	0.180492572638595
chr1	109251233	109252316	1083	+	exon	CELSR2	0.962373033462318	1	0.900705166990612	1	0.810750698529682	0.998397222027879	-0.73341715701284	-0.944809447829658	0.00208437314100639	0.0108427033785896	0.211392290816818
chr1	109252368	109253352	984	+	exon	CELSR2	0.858932076781126	1	0.969618034274377	1	0.788911624623352	0.998397222027879	-0.674148935485206	-0.944809447829658	0.00208437314100639	0.0108427033785896	0.270660512344452
chr1	109258377	109258583	206	+	exon	CELSR2	0.542206311295151	1	0.622320784124646	1	0.808279643235925	0.998397222027879	-0.584953406570812	-0.944809447829658	0.00208437314100639	0.0108427033785896	0.359856041258847
chr1	109258625	109258817	192	+	exon	CELSR2	0.858597259551061	1	0.923851750575665	1	0.8666433982337	0.998397222027879	-0.65804022562808	-0.944809447829658	0.00208437314100639	0.0108427033785896	0.286769222201578
chr1	109258965	109259241	276	+	exon	CELSR2	0.968935307438916	1	0.977695803456064	1	0.967134595922999	0.998397222027879	-1.08713510872686	-0.944809447829658	0.00208437314100639	0.0108427033785896	-0.142325660897203
chr1	109274241	109274903	662	+	utr3	CELSR2	0.785258562062436	1	0.877561284177002	1	0.965055042633134	0.998397222027879	-0.647081320020426	-0.944809447829658	0.00208437314100639	0.0108427033785896	0.297728127809232
chr1	109279739	109280163	424	-	utr3	PSRC1	0.960788181453273	1	0.879077343689948	1	0.894626738409629	0.998397222027879	-0.610481446958891	-0.784183295992014	6.15382297415171e-06	6.56114124725118e-05	0.173701849033123
chr1	109491243	109491642	399	+	utr3	ATXN7L2	0.295379669700904	1	0.453266055682277	1	0.469966168025799	0.998397222027879	-0.877130997180361	-1.11299097490445	0.000292430536824608	0.00199714790319519	0.235859977724092
chr1	109495877	109496294	417	+	utr3	CYB561D1	0.977585099221639	1	0.818021902776383	1	0.947881182464297	0.998397222027879	0.333077767070905	0.365631199150358	0.0678493284307314	0.180342212386191	-0.0325534320794535
chr1	109507808	109508264	456	-	exon	AMIGO1	0.546443663293624	1	0.482786644067312	1	0.57042077784672	0.998397222027879	-0.395749040813806	-0.175473918685993	0.554626379515302	0.744662075099639	-0.220275122127813
chr1	109548600	109548750	150	+	utr5	GNAI3	0.530741588148435	1	0.707004474888893	1	0.77932786541832	0.998397222027879	0.192242052175738	0.0451506066193375	0.831376777264533	0.918231381401813	0.1470914455564
chr1	109592333	109592610	277	+	utr3	GNAI3	0.791280790875928	1	0.693953297111809	1	0.745582176372494	0.998397222027879	-0.11591758241155	0.0451506066193375	0.831376777264533	0.918231381401813	-0.161068189030887
chr1	109619898	109620206	308	-	utr5	GNAT2	0.801209047390192	1	0.946228379823179	1	0.88263858518821	0.998397222027879	-0.2438337103525	NA	NA	NA	NA
chr1	109656151	109656327	176	+	utr5	GSTM4	0.74221699008833	1	0.81466283945757	1	0.914761360249616	0.998397222027879	2.38997630330622	2.33831579444853	1.06588597963892e-14	4.23809542976845e-13	0.0516605088576885
chr1	109910873	109910980	107	+	utr5	CSF1	0.754111070962813	1	0.801623304386702	1	0.908471313915104	0.998397222027879	1.07386250783954	0.558583607628877	0.00495116004744324	0.0223947176166779	0.515278900210663
chr1	109923134	109923838	704	+	exon	CSF1	0.565270720706143	1	0.838601878531067	1	0.756892613925311	0.998397222027879	0.782620547176921	0.558583607628877	0.00495116004744324	0.0223947176166779	0.224036939548043
chr1	109928798	109929943	1145	+	utr3	CSF1	0.638286114940654	1	0.82253906296249	1	0.696580060226413	0.998397222027879	0.716421850295	0.558583607628877	0.00495116004744324	0.0223947176166779	0.157838242666123
chr1	110034643	110034743	100	+	exon	STRIP1	0.411238199472286	1	0.428277981090695	1	0.470287567733864	0.998397222027879	0.571772911462012	-0.2251485533684	0.191170210629731	0.385278906017971	0.796921464830412
chr1	110053671	110054070	399	+	utr3	STRIP1	0.86439003987385	1	0.865491262766842	1	0.960794489548234	0.998397222027879	-0.235697002725508	-0.2251485533684	0.191170210629731	0.385278906017971	-0.0105484493571077
chr1	110060387	110060613	226	-	utr3	ALX3	0.000220066539434249	0.128777254337087	0.0060606856256111	1	0.153298650878422	0.998397222027879	1.99951275923681	3.4805680861749	0.00268873148926538	0.013440420305089	-1.48105532693809
chr1	110339490	110340525	1035	+	utr5	RBM15	0.662433668929202	1	0.945036536275996	1	0.983743025196856	0.998397222027879	-0.598244527428799	-0.702273271204715	0.000368898899031188	0.00244183021242361	0.104028743775917
chr1	110340613	110342258	1645	+	exon	RBM15	0.821736429427855	1	0.994498916163034	1	0.997925654310624	0.998397222027879	-0.574333884087493	-0.702273271204715	0.000368898899031188	0.00244183021242361	0.127939387117222
chr1	110379060	110379250	190	-	utr3	SLC16A4	0.805301742411008	1	0.720698430721542	1	0.746284197313502	0.998397222027879	1.11770087837825	0.936940673444103	0.000414377480548303	0.0026923272808741	0.180760204934145
chr1	110951417	110951603	186	-	exon	LRIF1	0.778125301943097	1	0.704643140222199	1	0.853971165738372	0.998397222027879	0.0875478703143	0.57953575718587	0.0412741394236258	0.123109963949873	-0.49198788687157
chr1	110951653	110951779	126	-	exon	LRIF1	0.535151608661721	1	0.465783001433103	1	0.493112987984387	0.998397222027879	-0.154779285890565	0.57953575718587	0.0412741394236258	0.123109963949873	-0.734315043076435
chr1	110952064	110952186	122	+	exon	RP11-96K19.2	0.980109889858408	1	0.920793656779202	1	0.900427360785574	0.998397222027879	-0.154764933718186	-0.903678349741059	0.290667020352235	0.507720186924668	0.748913416022874
chr1	111139602	111139702	100	+	utr5	CEPT1	0.983062495783242	1	0.813316883863609	1	0.939290983128621	0.998397222027879	0.621171917663263	-0.0732347076880695	0.767992761794493	0.885289143379698	0.694406625351333
chr1	111449129	111449263	134	+	utr5	ATP5F1	0.679860447305882	1	0.609922457117196	1	0.786874059841678	0.998397222027879	-1.39731518304254	-0.367938665458222	0.074932342958115	0.194587017611683	-1.02937651758432
chr1	111755987	111756103	116	+	exon	DDX20	0.745770767888285	1	0.803896229041367	1	0.752122979340616	0.998397222027879	-0.559829726714962	-0.501593939464566	0.0237169519301059	0.0800726280846822	-0.058235787250396
chr1	111765887	111767139	1252	+	utr3	DDX20	0.685193077640557	1	0.591432403212417	1	0.478897994753079	0.998397222027879	-0.617129034797301	-0.501593939464566	0.0237169519301059	0.0800726280846822	-0.115535095332734
chr1	112456022	112456865	843	+	exon	CTTNBP2NL	0.824184592130452	1	0.92808030986375	1	0.854225861368536	0.998397222027879	0.0109522210044642	-0.0198716553868345	0.920316929103131	0.964744399498957	0.0308238763912987
chr1	112456888	112457465	577	+	utr3	CTTNBP2NL	0.485178704224588	1	0.447618177574581	1	0.582575007957771	0.998397222027879	-0.154425244316904	-0.0198716553868345	0.920316929103131	0.964744399498957	-0.134553588930069
chr1	112457715	112457853	138	+	utr3	CTTNBP2NL	0.475340349012686	1	0.451592706048681	1	0.325132567941538	0.998397222027879	-0.194947449253385	-0.0198716553868345	0.920316929103131	0.964744399498957	-0.175075793866551
chr1	112520410	112520575	165	+	utr3	WNT2B	0.768461001959785	1	0.71660512646703	1	0.537787235795032	0.998397222027879	-0.208733143910911	0.11867698440538	0.798054290438928	0.903130395679996	-0.327410128316291
chr1	112619291	112619430	139	-	utr5	ST7L	0.219949343168885	1	0.172986249185395	1	0.438295272911273	0.998397222027879	-0.449000079158929	-0.289810614688135	0.159094618013448	0.33961661816692	-0.159189464470794
chr1	112674791	112674972	181	+	utr5	MOV10	0.840220297951419	1	0.939322976144054	1	0.952847572036717	0.998397222027879	0.424775112043515	0.418017720420306	0.0745051695657052	0.193740417171197	0.00675739162320904
chr1	112703730	112703856	126	-	utr3	RP11-426L16.10	0.904662712121728	1	0.895722030068958	1	0.977917299412856	0.998397222027879	-0.0282566792710204	-0.720186204621894	0.859904470455097	NA	0.691929525350873
chr1	112913732	112913865	133	-	utr3	SLC16A1	0.655336151814114	1	0.544960200367492	1	0.597632061093332	0.998397222027879	-0.556187708409891	-0.260970770022471	0.196329416767122	0.391636373243816	-0.29521693838742
chr1	112913935	112914205	270	-	exon	SLC16A1	0.456024901166297	1	0.382482002046659	1	0.505198210766672	0.998397222027879	-0.586305783725875	-0.260970770022471	0.196329416767122	0.391636373243816	-0.325335013703404
chr1	112917266	112917549	283	-	exon	SLC16A1	0.596529568119612	1	0.477595756854327	1	0.416189655284714	0.998397222027879	-0.471447300742712	-0.260970770022471	0.196329416767122	0.391636373243816	-0.210476530720241
chr1	112929298	112929415	117	-	utr5	SLC16A1	0.754592076570528	1	0.845342926933381	1	0.884455267154447	0.998397222027879	-0.0676411695865317	-0.260970770022471	0.196329416767122	0.391636373243816	0.19332960043594
chr1	112956062	112956214	152	-	utr5	SLC16A1	0.521329649054801	1	0.621869385892917	1	0.670756142055727	0.998397222027879	-0.0322063647178592	-0.260970770022471	0.196329416767122	0.391636373243816	0.228764405304612
chr1	112956721	112956911	190	-	utr5	SLC16A1	0.968038433858861	1	0.828344821934148	1	0.829494467292982	0.998397222027879	-0.636697119604461	-0.260970770022471	0.196329416767122	0.391636373243816	-0.37572634958199
chr1	112957118	112957233	115	+	exon	SLC16A1-AS1	0.824038990960663	1	0.903903225134402	1	0.923503995143035	0.998397222027879	-0.950963228409944	-0.368076419388493	0.178654687103903	0.367643447261989	-0.582886809021451
chr1	113123970	113124275	305	+	utr3	LRIG2	0.969315535180197	1	0.928596286969852	1	0.927672555092868	0.998397222027879	0.33054520286807	0.451030035857167	0.0618234515147755	0.168224788386523	-0.120484832989098
chr1	113390596	113390780	184	+	utr5	MAGI3	0.976777982042536	1	0.897567804117949	1	0.943257208117281	0.998397222027879	0.313432743713383	0.110146099623549	0.565542480552625	0.753029970339538	0.203286644089834
chr1	113642047	113642394	347	+	exon	MAGI3	0.319573854002082	1	0.306736134629824	1	0.39057556613739	0.998397222027879	0.0922431462412396	0.110146099623549	0.565542480552625	0.753029970339538	-0.0179029533823093
chr1	113683225	113683542	317	+	utr3	MAGI3	0.650125471841803	1	0.804614475830833	1	0.870093216543311	0.998397222027879	0.302498472502752	0.110146099623549	0.565542480552625	0.753029970339538	0.192352372879203
chr1	113683759	113683984	225	+	utr3	MAGI3	0.833740507692639	1	0.724757998792152	1	0.867437608383212	0.998397222027879	0.133956319961424	0.110146099623549	0.565542480552625	0.753029970339538	0.0238102203378754
chr1	113759307	113759411	104	-	utr5	PHTF1	0.830277238786759	1	0.712190202329831	1	0.861632187458892	0.998397222027879	-0.260516722190594	0.0120747758060964	0.949199279284231	0.978054556017234	-0.272591497996691
chr1	113766012	113766303	291	-	utr3	RSBN1	0.593303598114247	1	0.53524752910823	1	0.547356500799816	0.998397222027879	-0.344558085285849	0.0585597498159845	0.801400042357238	0.904502192287686	-0.403117835101833
chr1	113797619	113797933	314	-	exon	RSBN1	0.667220798554591	1	0.619800889548811	1	0.519641505247004	0.998397222027879	-0.316153846522843	0.0585597498159845	0.801400042357238	0.904502192287686	-0.374713596338828
chr1	113895128	113895228	100	-	exon	AP4B1	0.538106466530621	1	0.677440882575602	1	0.736655698434563	0.998397222027879	-0.395408806287291	-0.646734862348192	0.0188513373172424	0.0668567194427167	0.2513260560609
chr1	113900149	113900284	135	+	exon	AP4B1-AS1	0.631275622967205	1	0.55503369248293	1	0.782448458428056	0.998397222027879	-0.881761150390197	-1.80444968952264	0.349859368540397	0.569438244178144	0.92268853913244
chr1	113905569	113905691	122	+	utr5	DCLRE1B	0.526754005953218	1	0.706391676970333	1	0.777140138799205	0.998397222027879	-0.502542604847732	-0.459688780596884	0.0169508110565625	0.0613003209601762	-0.0428538242508484
chr1	113911336	113912365	1029	+	utr3	DCLRE1B	0.784397315416856	1	0.681230668457441	1	0.713974988106334	0.998397222027879	-0.528975418804747	-0.459688780596884	0.0169508110565625	0.0613003209601762	-0.0692866382078635
chr1	113940362	113940660	298	+	utr5	HIPK1	0.634935789816282	1	0.797289621159713	1	0.774551888134848	0.998397222027879	-0.217250136292942	-0.251209230267504	0.239070933789011	0.447164164846166	0.033959093974562
chr1	113940724	113941405	681	+	exon	HIPK1	0.588684100835926	1	0.509694473488109	1	0.574562695671226	0.998397222027879	-0.355047096575269	-0.251209230267504	0.239070933789011	0.447164164846166	-0.103837866307764
chr1	113980337	113980534	197	+	utr5	OLFML3	0.609733222432708	1	0.68727517688633	1	0.986144185558882	0.998397222027879	2.03530563670883	2.04831317062319	1.86092486763858e-07	2.74857167789652e-06	-0.0130075339143572
chr1	113980941	113981132	191	+	exon	OLFML3	0.838859317174506	1	0.74088903565899	1	0.567289095404665	0.998397222027879	1.93369291504678	2.04831317062319	1.86092486763858e-07	2.74857167789652e-06	-0.114620255576413
chr1	113981156	113981645	489	+	exon	OLFML3	0.866578030773896	1	0.777039641513738	1	0.296906686626574	0.998397222027879	2.2486797289956	2.04831317062319	1.86092486763858e-07	2.74857167789652e-06	0.20036655837241
chr1	114397507	114397783	276	-	utr3	TRIM33	0.984223769318779	1	0.895960295421112	1	0.890930710038164	0.998397222027879	0.0232083307568905	-0.0729393523355822	0.702916947511336	0.844888325273844	0.0961476830924728
chr1	114774181	114774396	215	-	utr3	SIKE1	0.819204222463501	1	0.767619719281829	1	0.637888521489431	0.998397222027879	-0.716195860500009	-0.35147386957093	0.0971031394846866	0.237591514819318	-0.364721990929079
chr1	114780500	114780641	141	-	utr5	SIKE1	0.275353813481697	1	0.392691458742978	1	0.595372147189434	0.998397222027879	-0.252740511361958	-0.35147386957093	0.0971031394846866	0.237591514819318	0.0987333582089724
chr1	115286033	115286851	818	-	utr3	NGF	0.613314610997508	1	0.749205953441566	1	0.283899155036318	0.998397222027879	6.69423796660875	6.35364204631209	6.36556966538669e-65	4.71914587257797e-62	0.340595920296654
chr1	115337986	115338184	198	+	intron	RP4-663N10.1	0.0986817663798917	1	0.107783108910645	1	0.173006644668114	0.998397222027879	8.28409685889392	6.26797121814945	1.42839419905317e-17	7.563906793235e-16	2.01612564074447
chr1	115651261	115651361	100	+	utr5	VANGL1	0.979202158484293	1	0.931024590830976	1	0.986142161986836	0.998397222027879	0.225353715841598	0.116441482581974	0.466539010057437	0.674965324399632	0.108912233259624
chr1	115663616	115663947	331	+	exon	VANGL1	0.723402040414831	1	0.990282489514827	1	0.996977032593804	0.998397222027879	-0.0202330913689287	0.116441482581974	0.466539010057437	0.674965324399632	-0.136674573950902
chr1	115691061	115691868	807	+	utr3	VANGL1	0.49451816378785	1	0.436799131689929	1	0.404074086885787	0.998397222027879	0.0822247767686906	0.116441482581974	0.466539010057437	0.674965324399632	-0.0342167058132831
chr1	116405537	116405694	157	-	exon	ATP1A1-AS1	0.728021367014577	1	0.824219552285781	1	0.874796328994529	0.998397222027879	0.221307411422901	0.246082318701225	0.591774688746	0.769153144257469	-0.0247749072783243
chr1	116576647	116576910	263	-	utr3	IGSF3	0.779195627343028	1	0.734097720402531	1	0.703807103470798	0.998397222027879	0.896177898889478	0.902941762876034	1.51922209026439e-05	0.000148132210769861	-0.0067638639865556
chr1	116577119	116577423	304	-	utr3	IGSF3	0.841897195042258	1	0.995660174013651	1	0.977745359748988	0.998397222027879	0.983374465517813	0.902941762876034	1.51922209026439e-05	0.000148132210769861	0.0804327026417794
chr1	116579682	116579846	164	-	exon	IGSF3	0.464068327780652	1	0.590708850736221	1	0.79534072327534	0.998397222027879	1.36475595332037	0.902941762876034	1.51922209026439e-05	0.000148132210769861	0.461814190444339
chr1	116588976	116589098	122	-	exon	IGSF3	0.488610641094566	1	0.629345093870661	1	0.906964998790672	0.998397222027879	1.19406078944025	0.902941762876034	1.51922209026439e-05	0.000148132210769861	0.29111902656422
chr1	116614028	116614129	101	-	exon	IGSF3	0.920602184815811	1	0.804499166493946	1	0.929400753189812	0.998397222027879	1.00753928126991	0.902941762876034	1.51922209026439e-05	0.000148132210769861	0.104597518393873
chr1	116666494	116666862	368	-	utr5	IGSF3	0.50882911324019	1	0.761523231226885	1	0.812443553613494	0.998397222027879	1.02238195775044	0.902941762876034	1.51922209026439e-05	0.000148132210769861	0.119440194874403
chr1	116910011	116910130	119	+	utr5	PTGFRN	0.901530579990343	1	0.988147461215234	1	0.974786446810838	0.998397222027879	2.02504342019088	1.96651243453059	2.10864724610748e-32	3.64367902331144e-30	0.0585309856602958
chr1	116941670	116941989	319	+	exon	PTGFRN	0.108545478268526	1	0.374081495869557	1	0.52067614860335	0.998397222027879	2.32963026820296	1.96651243453059	2.10864724610748e-32	3.64367902331144e-30	0.363117833672377
chr1	116944835	116944980	145	+	exon	PTGFRN	0.662652512348011	1	0.750726939783653	1	0.852117621482534	0.998397222027879	2.19607453537617	1.96651243453059	2.10864724610748e-32	3.64367902331144e-30	0.229562100845587
chr1	116961196	116961300	104	+	exon	PTGFRN	0.204552986066041	1	0.190780093787015	1	0.329185545492438	0.998397222027879	1.74037881088428	1.96651243453059	2.10864724610748e-32	3.64367902331144e-30	-0.226133623646309
chr1	116961372	116961583	211	+	exon	PTGFRN	0.993348851693617	1	0.804206384067655	1	0.867985219611117	0.998397222027879	2.06083307195989	1.96651243453059	2.10864724610748e-32	3.64367902331144e-30	0.0943206374293051
chr1	116966906	116967093	187	+	exon	PTGFRN	0.598411247210931	1	0.512948343295691	1	0.710087310038062	0.998397222027879	1.76625968372263	1.96651243453059	2.10864724610748e-32	3.64367902331144e-30	-0.200252750807952
chr1	116984701	116984811	110	+	exon	PTGFRN	0.949511203687737	1	0.879223437619645	1	0.990183284806612	0.998397222027879	1.97510470798522	1.96651243453059	2.10864724610748e-32	3.64367902331144e-30	0.00859227345463576
chr1	116986821	116987161	340	+	utr3	PTGFRN	0.893015511139015	1	0.725981191609733	1	0.805741466427331	0.998397222027879	1.84325399639664	1.96651243453059	2.10864724610748e-32	3.64367902331144e-30	-0.123258438133945
chr1	117118139	117118709	570	-	exon	TRIM45	0.440937605786439	1	0.41553090824476	1	0.562178274644043	0.998397222027879	-0.0294678584891988	-0.170834344241526	0.520503790687935	0.71921099651181	0.141366485752327
chr1	117366886	117367302	416	+	utr5*	MAN1A2	0.805946247594641	1	0.851669347572382	1	0.961083040535171	0.998397222027879	0.663346533587883	0.962350039304492	3.10660551616377e-07	4.36940073270966e-06	-0.299003505716609
chr1	117367358	117367701	343	+	utr5	MAN1A2	0.841464438885986	1	0.912091090046845	1	0.993463738854753	0.998397222027879	0.856773302640264	0.962350039304492	3.10660551616377e-07	4.36940073270966e-06	-0.105576736664229
chr1	117367869	117368052	183	+	utr5	MAN1A2	0.354667553129275	1	0.340982452428908	1	0.5065401491556	0.998397222027879	0.390363343018003	0.962350039304492	3.10660551616377e-07	4.36940073270966e-06	-0.571986696286489
chr1	117368093	117368418	325	+	utr5	MAN1A2	0.520480093538399	1	0.457710192125293	1	0.382068020166635	0.998397222027879	0.510910157751138	0.962350039304492	3.10660551616377e-07	4.36940073270966e-06	-0.451439881553354
chr1	117522928	117523298	370	+	utr3	MAN1A2	0.996258182644288	1	0.905746666280154	1	0.935947720736471	0.998397222027879	0.718795451225864	0.962350039304492	3.10660551616377e-07	4.36940073270966e-06	-0.243554588078629
chr1	117623513	117623626	113	+	exon	FAM46C	0.598950868403627	1	0.528050361442195	1	0.58615266919109	0.998397222027879	2.57541425125384	1.83016415540249	0.0301984727502051	0.0967411905136902	0.745250095851359
chr1	117959448	117959564	116	+	utr3	WDR3	0.987516644845115	1	0.910330431502113	1	0.794828125426698	0.998397222027879	-0.946587473320013	-1.0681696009585	2.69825659951613e-06	3.1145822787584e-05	0.121582127638487
chr1	118883859	118884486	627	-	utr3	TBX15	0.900591692549908	1	0.746727595249082	1	0.616420169145334	0.998397222027879	2.71330960657644	2.59883240447306	5.78193670315114e-53	2.55539364061191e-50	0.114477202103376
chr1	118884767	118884991	224	-	exon	TBX15	0.974801605762481	1	0.835205952927602	1	0.986907018024209	0.998397222027879	2.57513515264039	2.59883240447306	5.78193670315114e-53	2.55539364061191e-50	-0.0236972518326741
chr1	118885078	118885383	305	-	exon	TBX15	0.860485580480717	1	0.907360796787667	1	0.976885423286149	0.998397222027879	2.60621780675237	2.59883240447306	5.78193670315114e-53	2.55539364061191e-50	0.00738540227931361
chr1	118987814	118988173	359	-	intron	TBX15	0.290525325798541	1	0.326626154744451	1	0.417841522377083	0.998397222027879	3.97225568041194	2.59883240447306	5.78193670315114e-53	2.55539364061191e-50	1.37342327593888
chr1	119032850	119033327	477	-	utr3	WARS2	0.703652071724724	1	0.986540727703532	1	0.979023189151279	0.998397222027879	-0.152293882426635	-0.207483131174646	0.27979081091684	0.495122231192024	0.0551892487480103
chr1	119140435	119140675	240	-	utr5	WARS2	0.783853739267787	1	0.693582817616582	1	0.774656594005459	0.998397222027879	-0.747492589361903	-0.207483131174646	0.27979081091684	0.495122231192024	-0.540009458187257
chr1	119179273	119179455	182	+	intron	RP11-418J17.1	0.149568917755853	1	0.170250695579707	1	0.297650872933053	0.998397222027879	-1.1037632954489	-0.658871742482732	0.010092795643453	0.0404192817428378	-0.444891552966166
chr1	119180336	119180518	182	+	intron	RP11-418J17.1	0.882097579927053	1	0.967429980983249	1	0.962144491314456	0.998397222027879	-1.25222129985104	-0.658871742482732	0.010092795643453	0.0404192817428378	-0.593349557368313
chr1	119182943	119183197	254	+	exon	RP11-418J17.1	0.944368530943514	1	0.845232099053719	1	0.883805298062681	0.998397222027879	-1.24116368651031	-0.658871742482732	0.010092795643453	0.0404192817428378	-0.582291944027575
chr1	119622847	119623224	377	-	exon	ZNF697	0.689136727919989	1	0.766303816412711	1	0.826027035080194	0.998397222027879	0.704823174660116	0.57218947962425	0.00237178714837597	0.0121088384488874	0.132633695035866
chr1	119623646	119624177	531	-	exon	ZNF697	0.304565192045596	1	0.385046439955545	1	0.511850494214489	0.998397222027879	0.826976399021017	0.57218947962425	0.00237178714837597	0.0121088384488874	0.254786919396766
chr1	119625917	119626108	191	-	utr5	ZNF697	0.852658492898921	1	0.772932416231563	1	0.873877960119139	0.998397222027879	0.771848572977078	0.57218947962425	0.00237178714837597	0.0121088384488874	0.199659093352828
chr1	119711891	119712084	193	+	utr5	PHGDH	0.634123927041147	1	0.553429838132001	1	0.299357257588642	0.998397222027879	0.859240965913655	0.736152273763219	0.0236783881798672	0.0799918867342617	0.123088692150436
chr1	119759938	119760057	119	-	exon	HMGCS2	0.462384892756104	1	0.999659199872859	1	NA	NA	10.7659655648323	11.5829835662507	1.05647219585552e-21	8.1203491656025e-20	-0.817018001418401
chr1	119764243	119764487	244	-	exon	HMGCS2	1	1	0.543125704433793	1	0.584885419001507	0.998397222027879	11.4195301945263	11.5829835662507	1.05647219585552e-21	8.1203491656025e-20	-0.163453371724408
chr1	119914669	119915044	375	-	utr3	NOTCH2	0.614338255819593	1	0.536646600312132	1	0.210761816942249	0.998397222027879	-0.283528361637598	-0.331579667348294	0.0709114431942599	0.186569752431652	0.0480513057106963
chr1	119915187	119915427	240	-	utr3	NOTCH2	0.808811495370944	1	0.69112737495545	1	0.611537479742176	0.998397222027879	-0.306134159858048	-0.331579667348294	0.0709114431942599	0.186569752431652	0.0254455074902469
chr1	119915560	119915880	320	-	exon	NOTCH2	0.565955119603149	1	0.88029165984462	1	0.922274781813228	0.998397222027879	-0.301706705026468	-0.331579667348294	0.0709114431942599	0.186569752431652	0.0298729623218261
chr1	119916453	119916586	133	-	exon	NOTCH2	0.891270888663479	1	0.900262448164374	1	0.951734963194835	0.998397222027879	-0.387083493593558	-0.331579667348294	0.0709114431942599	0.186569752431652	-0.0555038262452636
chr1	119923753	119924012	259	-	exon	NOTCH2	0.792884537719166	1	0.987881682035413	1	0.982562455809588	0.998397222027879	-0.198599737147672	-0.331579667348294	0.0709114431942599	0.186569752431652	0.132979930200622
chr1	120176369	120176511	142	-	utr5	SEC22B	0.596633168106993	1	0.905585330036725	1	0.941350493005577	0.998397222027879	0.025214994280317	0.146393751152948	0.447764263635574	0.659181841308312	-0.121178756872631
chr1	144422825	144423055	230	-	utr3	NBPF15	0.865070686542902	1	0.747719727470363	1	0.707192266315822	0.998397222027879	-0.160710393708319	-0.146849511230032	0.48793030435838	0.692318035500874	-0.0138608824782866
chr1	145746787	145746979	192	-	utr3	RNF115	0.47773943210143	1	0.6475804625165	1	0.73286577810948	0.998397222027879	-0.244212990774612	-0.591787134964265	0.00127021026562766	0.00711417798886686	0.347574144189653
chr1	145823866	145824050	184	-	utr5	RNF115	0.916730379739732	1	0.866783188155501	1	0.717444217862855	0.998397222027879	-0.684455617735825	-0.591787134964265	0.00127021026562766	0.00711417798886686	-0.0926684827715594
chr1	145846443	145846597	154	+	exon	NUDT17	0.792119121360693	1	0.666153128318963	1	0.691850265865068	0.998397222027879	-0.0156543579386673	-0.0352573754051128	0.901707158710075	0.95586935960595	0.0196030174664455
chr1	145849381	145849512	131	-	utr3	PIAS3	0.482370171296689	1	0.751980235466973	1	0.885674893426626	0.998397222027879	-0.140685901998374	-0.430824067432377	0.0300894034788987	0.0964859314569623	0.290138165434004
chr1	145912090	145912528	438	-	utr3	PEX11B	0.907535874519488	1	0.896256929316735	1	0.914812592393222	0.998397222027879	0.418848473556191	0.300323021495522	0.103626112898085	0.248594501735259	0.118525452060668
chr1	145957849	145957971	122	-	utr5	LIX1L	0.550194407536629	1	0.638086213165886	1	0.715572512623589	0.998397222027879	0.0278824994899133	-0.139691710509327	0.449073773651165	0.660307963279019	0.16757420999924
chr1	145978330	145978514	184	+	utr3	POLR3GL	0.930522033410497	1	0.990108749822646	1	0.813641578475736	0.998397222027879	0.220958730412033	0.312877797191437	0.34521856185271	0.564644010283894	-0.0919190667794038
chr1	147159377	147159544	167	-	utr3	PRKAB2	0.232252033131587	1	0.189277064362802	1	0.349072784495101	0.998397222027879	0.174949022458923	0.283022232534124	0.152101692223662	0.329152645073842	-0.1080732100752
chr1	147172046	147172154	108	-	utr5	PRKAB2	0.725896666312937	1	0.782462075065207	1	0.897224171768559	0.998397222027879	0.566799307579298	0.283022232534124	0.152101692223662	0.329152645073842	0.283777075045174
chr1	147172924	147173040	116	+	exon	RP11-337C18.8	0.442742190051563	1	0.55862310034144	1	0.686680444100052	0.998397222027879	0.685382345192537	0.637551177419315	0.210127537760723	0.410881414237555	0.0478311677732216
chr1	147177856	147177997	141	+	intron	RP11-337C18.10	0.781993655465108	1	0.724246489821399	1	0.807422339875953	0.998397222027879	0.914713034758535	NA	NA	NA	NA
chr1	147618825	147619161	336	+	exon	BCL9	0.890436687630883	1	0.73107060433417	1	0.884498469454319	0.998397222027879	-1.17742678468606	-1.16205239087177	5.04701592867522e-11	1.31210995557482e-09	-0.0153743938142865
chr1	147619226	147619882	656	+	exon	BCL9	0.857137649457177	1	0.928386533003505	1	0.966302917682219	0.998397222027879	-1.03934774477964	-1.16205239087177	5.04701592867522e-11	1.31210995557482e-09	0.122704646092129
chr1	147620482	147620703	221	+	exon	BCL9	0.640719000541581	1	0.557778225321311	1	0.79231602851712	0.998397222027879	-1.1069164859571	-1.16205239087177	5.04701592867522e-11	1.31210995557482e-09	0.0551359049146738
chr1	147620789	147620957	168	+	exon	BCL9	0.89543171154874	1	0.927833682928413	1	0.991016060957347	0.998397222027879	-1.27365577853636	-1.16205239087177	5.04701592867522e-11	1.31210995557482e-09	-0.111603387664593
chr1	147623998	147625095	1097	+	utr3	BCL9	0.557482800487471	1	0.853253975152567	1	0.912840456043575	0.998397222027879	-1.09330986799553	-1.16205239087177	5.04701592867522e-11	1.31210995557482e-09	0.0687425228762399
chr1	148953008	148953131	123	+	exon	PDE4DIP	0.953250377394237	1	0.839432572345417	1	0.895650208553496	0.998397222027879	-0.212751512912281	0.322018114850549	0.0591107339502281	0.162692561394508	-0.53476962776283
chr1	148981275	148981616	341	+	utr3	PDE4DIP	0.867760399457494	1	0.760272329682898	1	0.891802055674714	0.998397222027879	0.196777792957959	0.322018114850549	0.0591107339502281	0.162692561394508	-0.125240321892591
chr1	149554640	149554831	191	+	utr3	NBPF19	0.206511445856599	1	0.205409131743442	1	0.382223525377639	0.998397222027879	-0.353526981114383	0.0241227920573042	0.929320430925301	0.969040024660856	-0.377649773171687
chr1	149899991	149900716	725	+	utr3	BOLA1	0.799565550888762	1	0.984771885351668	1	0.977015540955518	0.998397222027879	0.190004776336952	0.0621526007664063	0.782329647834211	0.894502485896808	0.127852175570545
chr1	149913310	149914216	906	-	utr5	SV2A	0.323764761665833	1	0.344208102183588	1	0.501405589125172	0.998397222027879	1.23670411149097	1.56383007225441	2.14942017355772e-14	8.26053084092033e-13	-0.327125960763442
chr1	149926468	149926621	153	-	exon	SF3B4	0.834817244414909	1	0.999328075929518	1	0.919551223038876	0.998397222027879	-0.624464584704396	-0.739646472348431	4.59902213102839e-05	0.000395416111542441	0.115181887644035
chr1	149927255	149927358	103	-	utr5	SF3B4	0.808121173125404	1	0.677816164425539	1	0.838136350741127	0.998397222027879	-0.882740787871535	-0.739646472348431	4.59902213102839e-05	0.000395416111542441	-0.143094315523104
chr1	149943595	149945103	1508	-	utr3	OTUD7B	0.65716888441332	1	0.539699648451723	1	0.572786256934294	0.998397222027879	-0.29959349382486	-0.224324041650832	0.20965200619947	0.410201124338177	-0.0752694521740277
chr1	150010550	150010715	165	-	utr5	OTUD7B	0.191397384759528	1	0.289756529667622	1	0.565776760635722	0.998397222027879	0.151135134922213	-0.224324041650832	0.20965200619947	0.410201124338177	0.375459176573045
chr1	150158839	150159602	763	+	utr3	PLEKHO1	0.572843353686621	1	0.767312200386942	1	0.689670385102357	0.998397222027879	-0.247825921653638	-0.468208895567082	0.0485386850400105	0.139579086535226	0.220382973913444
chr1	150235823	150236126	303	-	utr5	ANP32E	0.736572325425661	1	0.644243438173727	1	0.669787731132247	0.998397222027879	-0.8104053686286	-0.453391366424313	0.0585077146658602	0.161497033203315	-0.357014002204287
chr1	150266465	150266583	118	-	utr3	APH1A	0.953810919916175	1	0.785467966421004	1	0.885615607218717	0.998397222027879	-0.0890119905798925	0.0231368968654579	0.878161026233376	0.944409856244197	-0.11214888744535
chr1	150293898	150294115	217	+	utr5	MRPS21	0.633310916977617	1	0.565866597171976	1	0.810971783277819	0.998397222027879	0.151183685092045	-0.0554453158576616	0.780247232521736	0.89332147151968	0.206629000949707
chr1	150324884	150324992	108	+	utr5	PRPF3	0.954153442558178	1	0.82160552320752	1	0.946713667054851	0.998397222027879	-0.813249904396119	-0.766400562794179	1.02019446632514e-05	0.00010356055311433	-0.0468493416019395
chr1	150364413	150364573	160	+	intron	RPRD2	0.438803326822799	1	0.654111707680942	1	0.823614326072548	0.998397222027879	0.335091240621653	-0.356655359739818	0.0235768566501364	0.079729740955479	0.691746600361471
chr1	150471025	150471286	261	+	exon	RPRD2	0.712860638026364	1	0.894239646777135	1	0.954595783438803	0.998397222027879	-0.300086432117698	-0.356655359739818	0.0235768566501364	0.079729740955479	0.0565689276221204
chr1	150471558	150472509	951	+	exon	RPRD2	0.833356290897878	1	0.70511889579129	1	0.694013465639811	0.998397222027879	-0.331213509090582	-0.356655359739818	0.0235768566501364	0.079729740955479	0.0254418506492367
chr1	150472780	150473359	579	+	utr3	RPRD2	0.0178482752222661	1	0.0337757145946062	1	0.0781579635838462	0.998397222027879	-0.947133920947101	-0.356655359739818	0.0235768566501364	0.079729740955479	-0.590478561207283
chr1	150506889	150507322	433	+	utr3	TARS2	0.943322252373658	1	0.917260945981763	1	0.91549519448108	0.998397222027879	-0.143809670036045	-0.254840897346603	0.176145247872817	0.364142312369621	0.111031227310558
chr1	150549401	150549902	501	+	utr5	ADAMTSL4	0.752063533672901	1	0.792557756874511	1	0.923274407381795	0.998397222027879	0.45859758943655	0.258087652895464	0.683160514191347	0.831324522775895	0.200509936541086
chr1	150553573	150553710	137	+	exon	ADAMTSL4	0.993330521842852	1	0.939622172122057	1	0.526256365655962	0.998397222027879	0.551705427624369	0.258087652895464	0.683160514191347	0.831324522775895	0.293617774728905
chr1	150560309	150560423	114	+	utr3	ADAMTSL4	0.798667945748011	1	0.721225247952171	1	0.410840945358748	0.998397222027879	0.273137248033292	0.258087652895464	0.683160514191347	0.831324522775895	0.0150495951378287
chr1	150576979	150577536	557	-	utr3	MCL1	0.513298534976128	1	0.436152383065386	1	0.406837771373305	0.998397222027879	0.0752184519648803	0.314571105066984	0.033667935655011	0.105394103003173	-0.239352653102104
chr1	150578386	150578498	112	-	exon	MCL1	0.850599641224368	1	0.894957081297835	1	0.951027977252983	0.998397222027879	0.144834569894963	0.314571105066984	0.033667935655011	0.105394103003173	-0.169736535172021
chr1	150578923	150579155	232	-	exon	MCL1	0.522974845517396	1	0.662364267617244	1	0.800844636420425	0.998397222027879	0.401634586845654	0.314571105066984	0.033667935655011	0.105394103003173	0.0870634817786706
chr1	150579231	150579604	373	-	utr5	MCL1	0.645844085197813	1	0.705028653116088	1	0.858819244937789	0.998397222027879	0.583682152525327	0.314571105066984	0.033667935655011	0.105394103003173	0.269111047458343
chr1	150625599	150625762	163	-	utr3	ENSA	0.519691480042212	1	0.781414126637612	1	0.789977666510813	0.998397222027879	-0.465973346678372	-0.601206341313178	0.000906440180027608	0.00530881962726669	0.135232994634805
chr1	150648138	150648603	465	-	utr3	GOLPH3L	0.744834351042561	1	0.617320398262829	1	0.71288504819834	0.998397222027879	0.117991391237034	0.246437843377172	0.219918542761992	0.423261699167246	-0.128446452140138
chr1	150950632	150950998	366	+	exon	SETDB1	0.911558231227068	1	0.934162793901811	1	0.962108723623088	0.998397222027879	-0.144641132710486	-0.0512995066129064	0.749072257895872	0.874888378866846	-0.0933416260975798
chr1	150960577	150961128	551	-	exon	CERS2	0.47462151894833	1	0.807502701689892	1	0.825320448861585	0.998397222027879	0.00959718777004928	-0.044030177239078	0.775055556029441	0.88972661282061	0.0536273650091273
chr1	151002234	151002526	292	-	utr5	FAM63A	0.751511031281638	1	0.968251409528699	1	0.988164546829862	0.998397222027879	0.29465645126955	0.127743824927988	0.56507693302955	0.752802624478878	0.166912626341562
chr1	151006384	151006613	229	-	utr5	FAM63A	0.447881178235534	1	0.564454644044484	1	0.697993058370043	0.998397222027879	0.489013175971185	0.127743824927988	0.56507693302955	0.752802624478878	0.361269351043198
chr1	151033783	151034729	946	+	utr3	PRUNE1	0.988239400803249	1	0.856734928993041	1	0.852244815208527	0.998397222027879	0.383689976940252	0.378550367440506	0.0248380216985958	0.0829811621859469	0.00513960949974523
chr1	151047855	151048013	158	+	exon	C1orf56	0.440060111692276	1	0.534305279961483	1	0.706932437961791	0.998397222027879	0.811226069058757	0.413802026853652	0.0922663457232183	0.228967191168449	0.397424042205105
chr1	151048610	151048745	135	+	exon	C1orf56	0.480968835229706	1	0.690545966603792	1	0.811946357586315	0.998397222027879	0.649114754178419	0.413802026853652	0.0922663457232183	0.228967191168449	0.235312727324767
chr1	151052831	151053349	518	-	utr3	CDC42SE1	0.108892695066321	1	0.362652674257649	1	0.410662830650612	0.998397222027879	0.209617134623402	-0.0748108231210724	0.652771791581663	0.811006666349323	0.284427957744475
chr1	151067417	151067566	149	+	utr3	MLLT11	0.220279907997071	1	0.409543861693703	1	0.581986337679346	0.998397222027879	0.664456773816325	0.419940833315652	0.0632832255383396	0.170962159318458	0.244515940500673
chr1	151118084	151118262	178	+	utr3	GABPB2	0.697795142692224	1	0.622170420707881	1	0.775404409419767	0.998397222027879	-0.396112928769901	-0.339057180109352	0.219076786424232	0.422110137897023	-0.0570557486605489
chr1	151132066	151132482	416	-	utr3	SEMA6C	0.30779050062361	1	0.241593576220927	1	0.329271905092262	0.998397222027879	1.5849968065241	1.64488273664455	9.00084388691843e-08	1.41683146718602e-06	-0.0598859301204495
chr1	151133067	151133329	262	-	exon	SEMA6C	0.630902517933934	1	0.66408468264672	1	0.856410410408889	0.998397222027879	2.19112109609967	1.64488273664455	9.00084388691843e-08	1.41683146718602e-06	0.546238359455118
chr1	151160711	151160958	247	-	utr3	LYSMD1	0.970988361866866	1	0.861899432410348	1	0.989765917407495	0.998397222027879	0.0973262722739756	0.335485738917324	0.108839707747621	0.258004555281673	-0.238159466643349
chr1	151162017	151162117	100	-	exon	LYSMD1	0.401714918378327	1	0.365306489029082	1	0.688334124584121	0.998397222027879	0.0566468401196687	0.335485738917324	0.108839707747621	0.258004555281673	-0.278838898797655
chr1	151165134	151165268	134	-	utr5	LYSMD1	0.814052073485132	1	0.722072083553568	1	0.862975898248232	0.998397222027879	0.39702350318229	0.335485738917324	0.108839707747621	0.258004555281673	0.0615377642649658
chr1	151165571	151165870	299	-	utr5	LYSMD1	0.0696047906189217	1	0.107115256210588	1	0.280533635586903	0.998397222027879	-0.42772051977128	0.335485738917324	0.108839707747621	0.258004555281673	-0.763206258688604
chr1	151176624	151176804	180	-	utr3	VPS72	0.755221127061151	1	0.971864311824786	1	0.856417500120736	0.998397222027879	-0.454277586816594	-0.599992918764533	0.00253369887996775	0.0127948731398415	0.145715331947939
chr1	151190052	151190176	124	-	utr5	VPS72	0.934695646903739	1	0.762536018473748	1	0.962721000871265	0.998397222027879	-0.728740843123251	-0.599992918764533	0.00253369887996775	0.0127948731398415	-0.128747924358718
chr1	151198605	151198734	129	+	utr5	PIP5K1A	0.836542734934136	1	0.731656577452864	1	0.914098678924838	0.998397222027879	-0.25500711932863	-0.0944989402038603	0.545670245177644	0.737768771306778	-0.16050817912477
chr1	151248084	151248302	218	+	utr3	PIP5K1A	0.924753563108296	1	0.822054508486661	1	0.81798117177005	0.998397222027879	-0.0611408044193347	-0.0944989402038603	0.545670245177644	0.737768771306778	0.0333581357845256
chr1	151262107	151262218	111	+	utr5	PSMD4	0.852374302228075	1	0.944330932221116	1	0.876408768571989	0.998397222027879	0.214942292843707	-0.122255966826513	0.468520042974904	0.676354467823253	0.337198259670219
chr1	151286232	151286891	659	+	utr5	ZNF687	0.529120393279907	1	0.742282113039809	1	0.784723180641017	0.998397222027879	0.395290629010853	0.238815672129669	0.218999345886873	0.422093506136541	0.156474956881184
chr1	151286953	151287446	493	+	exon	ZNF687	0.95884177356023	1	0.799358964586774	1	0.790939879644702	0.998397222027879	0.375530929278615	0.238815672129669	0.218999345886873	0.422093506136541	0.136715257148946
chr1	151287504	151288341	837	+	exon	ZNF687	0.854635641218252	1	0.929343575539887	1	0.931651209798635	0.998397222027879	0.349728645325075	0.238815672129669	0.218999345886873	0.422093506136541	0.110912973195406
chr1	151288472	151288585	113	+	exon	ZNF687	0.930301293313308	1	0.94464156216116	1	0.994038467521916	0.998397222027879	0.311992401190585	0.238815672129669	0.218999345886873	0.422093506136541	0.0731767290609159
chr1	151292412	151292665	253	-	utr3	PI4KB	0.38970518359295	1	0.321385072958469	1	0.609509517677637	0.998397222027879	-0.245467481846317	0.0985840380434289	0.597039120197865	0.773022707627456	-0.344051519889746
chr1	151315651	151316533	882	-	utr5	PI4KB	0.445532241240152	1	0.392558144390717	1	0.561223854221066	0.998397222027879	0.00802141734634496	0.0985840380434289	0.597039120197865	0.773022707627456	-0.0905626206970839
chr1	151327355	151327474	119	-	utr5	PI4KB	0.629195727902761	1	0.676683303284786	1	0.750116765871971	0.998397222027879	0.533410732103578	0.0985840380434289	0.597039120197865	0.773022707627456	0.434826694060149
chr1	151402912	151403151	239	-	utr3	POGZ	0.748634639633905	1	0.698174594274661	1	0.85072782916456	0.998397222027879	-0.377759062440152	-0.264397504649755	0.0945497118131012	0.233073203570599	-0.113361557790398
chr1	151404832	151405662	830	-	exon	POGZ	0.920029458141877	1	0.779000478882966	1	0.711018320943866	0.998397222027879	-0.33278180422715	-0.264397504649755	0.0945497118131012	0.233073203570599	-0.0683842995773949
chr1	151405744	151406195	451	-	exon	POGZ	0.352654577594605	1	0.341646062888244	1	0.446174309548395	0.998397222027879	-0.505776872898488	-0.264397504649755	0.0945497118131012	0.233073203570599	-0.241379368248733
chr1	151406264	151406370	106	-	exon	POGZ	0.547633787980005	1	0.527809848738398	1	0.72727862301558	0.998397222027879	-0.577192503000825	-0.264397504649755	0.0945497118131012	0.233073203570599	-0.31279499835107
chr1	151519094	151519245	151	+	exon	CGN	0.313408491819024	1	0.385650631259272	1	0.602496668969709	0.998397222027879	0.454044432982337	-0.0199125202052006	0.945760321598659	0.976348203709477	0.473956953187537
chr1	151562526	151562628	102	+	exon	TUFT1	0.824740290576171	1	0.997200284895183	1	0.951151198755844	0.998397222027879	0.0360736209519174	-0.0379355410510478	0.820356918782934	0.913380644085906	0.0740091620029653
chr1	151581735	151582311	576	+	utr3	TUFT1	0.899465776409259	1	0.703093106568477	1	0.788979740819545	0.998397222027879	0.0419811121868575	-0.0379355410510478	0.820356918782934	0.913380644085906	0.0799166532379053
chr1	151612120	151612245	125	+	utr5	SNX27	0.343164977729798	1	0.343770240667215	1	0.54737394905066	0.998397222027879	0.715135163778695	0.221073567243804	0.304739401904484	0.523823555315545	0.494061596534891
chr1	151693693	151693843	150	+	utr3	SNX27	0.663637149331301	1	0.604728318560046	1	0.683564806440287	0.998397222027879	-0.189541165907137	0.221073567243804	0.304739401904484	0.523823555315545	-0.410614733150941
chr1	151763095	151763210	115	+	utr5	OAZ3	0.933030412703114	1	0.955556501104269	1	0.968530157023588	0.998397222027879	-0.563177479297335	0.20077863679666	0.818662919697957	0.912712937546247	-0.763956116093995
chr1	151874294	151874473	179	-	utr3	THEM4	0.808497536549762	1	0.879622510461175	1	0.916318823506866	0.998397222027879	-0.178751242174456	-0.617322753968822	0.0226796815375904	0.0773559574201399	0.438571511794365
chr1	151986200	151986320	120	-	utr5	S100A10	0.851355041794321	1	0.720513176471551	1	0.707131178071666	0.998397222027879	0.30803060594486	0.397173340211619	0.0191059432274441	0.0675215726976964	-0.0891427342667588
chr1	152033738	152033848	110	-	exon	S100A11	0.707443033391979	1	0.560336681440705	1	0.783058089027521	0.998397222027879	0.811782292979743	0.797126483542655	2.09636242395907e-06	2.48599593536777e-05	0.0146558094370888
chr1	152036931	152037033	102	-	utr5	S100A11	0.529403318417626	1	0.569013510273616	1	0.455897141918042	0.998397222027879	1.1702523917954	0.797126483542655	2.09636242395907e-06	2.48599593536777e-05	0.373125908252747
chr1	152219813	152219939	126	-	exon	HRNR	0.664625552220833	1	0.607306559933354	1	0.761339618614129	0.998397222027879	-1.07844586791602	-0.751289083784882	0.0129670118058624	0.0496183591945271	-0.327156784131142
chr1	152220612	152221099	487	-	exon	HRNR	0.303418203341609	1	0.411588149137135	1	0.508020606925954	0.998397222027879	-0.744694302355521	-0.751289083784882	0.0129670118058624	0.0496183591945271	0.00659478142936043
chr1	152303006	152303611	605	-	exon	FLG	0.666422522512644	1	0.70942696556296	1	0.640414688539572	0.998397222027879	-3.08496795046142	-3.52009788436752	5.3611101609781e-19	3.25949824655023e-17	0.435129933906099
chr1	152304293	152304525	232	-	exon	FLG	0.76494104812243	1	0.817278472556916	1	0.70457050957577	0.998397222027879	-3.45119699816387	-3.52009788436752	5.3611101609781e-19	3.25949824655023e-17	0.0689008862036546
chr1	152304710	152305193	483	-	exon	FLG	0.146189239609451	1	0.163975314149088	1	0.0626764768333984	0.998397222027879	-2.28655439414748	-3.52009788436752	5.3611101609781e-19	3.25949824655023e-17	1.23354349022005
chr1	152308133	152308335	202	-	exon	FLG	0.226886479169586	1	0.189811132471405	1	0.0531224989376252	0.998397222027879	-4.16792124347856	-3.52009788436752	5.3611101609781e-19	3.25949824655023e-17	-0.647823359111038
chr1	152308381	152308882	501	-	exon	FLG	0.185951278183811	1	0.195820663358365	1	0.0247329898680165	0.998397222027879	-2.32242973737642	-3.52009788436752	5.3611101609781e-19	3.25949824655023e-17	1.1976681469911
chr1	152309192	152309820	628	-	exon	FLG	0.119190603479134	1	0.130135090046309	1	0.0424948262891769	0.998397222027879	-2.28484767271329	-3.52009788436752	5.3611101609781e-19	3.25949824655023e-17	1.23525021165423
chr1	152310106	152310398	292	-	exon	FLG	0.337458295686258	1	0.360404273596485	1	0.209221688940034	0.998397222027879	-3.39889975085103	-3.52009788436752	5.3611101609781e-19	3.25949824655023e-17	0.121198133516489
chr1	152310450	152310721	271	-	exon	FLG	0.133969686745201	1	0.152666955906614	1	0.0590853464660797	0.998397222027879	-2.3027132478052	-3.52009788436752	5.3611101609781e-19	3.25949824655023e-17	1.21738463656233
chr1	152311056	152311392	336	-	exon	FLG	0.288127389174286	1	0.26548075862988	1	0.0841111149083624	0.998397222027879	-4.24831774552012	-3.52009788436752	5.3611101609781e-19	3.25949824655023e-17	-0.7282198611526
chr1	152311523	152311847	324	-	exon	FLG	0.469049281530427	1	0.529221420834467	1	0.473767515352738	0.998397222027879	-2.51229859934145	-3.52009788436752	5.3611101609781e-19	3.25949824655023e-17	1.00779928502608
chr1	152312087	152312197	110	-	exon	FLG	0.473015127430163	1	0.426920007943553	1	0.203914932460966	0.998397222027879	-4.87087822192407	-3.52009788436752	5.3611101609781e-19	3.25949824655023e-17	-1.35078033755655
chr1	152312400	152312883	483	-	exon	FLG	0.72471076315777	1	0.767946124589119	1	0.653529756124892	0.998397222027879	-3.02643348006269	-3.52009788436752	5.3611101609781e-19	3.25949824655023e-17	0.49366440430483
chr1	152313033	152313746	713	+	exon	FLG-AS1	0.5215757988853	1	0.560122829155864	1	0.405025901763139	0.998397222027879	-2.98166094714078	-0.583519517958396	0.104930007460646	0.25101503398153	-2.39814142918238
chr1	152313812	152314068	256	+	exon	FLG-AS1	0.135789994177175	1	0.1694292801935	1	0.155792629305217	0.998397222027879	-1.9589840642864	-0.583519517958396	0.104930007460646	0.25101503398153	-1.375464546328
chr1	152364183	152364387	204	+	exon	FLG-AS1	0.638993978061716	1	0.727077099035878	1	0.82412574105481	0.998397222027879	-0.563776371921642	-0.583519517958396	0.104930007460646	0.25101503398153	0.0197431460367539
chr1	153535301	153535428	127	-	utr5	S100A6	0.507969349429896	1	0.387660999147256	1	0.390996731601091	0.998397222027879	-1.12420123450303	-1.11219841953862	1.44167251143328e-08	2.5804141478006e-07	-0.0120028149644178
chr1	153535830	153535956	126	-	utr5	S100A6	0.488309152176537	1	0.40386915292132	1	0.492325139191982	0.998397222027879	-0.522317914986567	-1.11219841953862	1.44167251143328e-08	2.5804141478006e-07	0.58988050455205
chr1	153544733	153544888	155	-	utr5	S100A4	0.646466782442602	1	0.508093419250201	1	0.479574021676599	0.998397222027879	-0.263510804826986	-0.347793858816752	0.143691852567466	0.315860942678672	0.0842830539897659
chr1	153565686	153565802	116	-	utr5	S100A2	0.378675443130169	1	0.347506790883407	1	0.657582464666243	0.998397222027879	-1.57850928473484	-2.8498227146665	2.04325267159952e-18	1.17102326430674e-16	1.27131342993166
chr1	153607485	153607682	197	-	utr3	S100A16	0.652380687791526	1	0.83699652635733	1	0.715001786562534	0.998397222027879	-0.748605948994219	-0.922344483485476	0.000262981227607014	0.0018248292792465	0.173738534491257
chr1	153608119	153608240	121	-	utr5	S100A16	0.318639995334209	1	0.46059975099951	1	0.481092898014138	0.998397222027879	-0.526454139417784	-0.922344483485476	0.000262981227607014	0.0018248292792465	0.395890344067693
chr1	153609213	153609350	137	-	utr5	S100A16	0.445713566367685	1	0.41392598644945	1	0.595540865201834	0.998397222027879	-1.38804645833311	-0.922344483485476	0.000262981227607014	0.0018248292792465	-0.465701974847636
chr1	153618883	153619081	198	-	utr3	S100A13	0.806226989492953	1	0.99036911685083	1	0.912791310073092	0.998397222027879	-0.590921509799233	-0.734377742975926	0.00085905778105938	0.00506747071979124	0.143456233176692
chr1	153626426	153626557	131	-	utr5	S100A13	0.507169766561803	1	0.704840850335673	1	0.753905365222625	0.998397222027879	-0.494597460873648	-0.734377742975926	0.00085905778105938	0.00506747071979124	0.239780282102278
chr1	153626951	153627057	106	-	utr5	S100A13	0.62251984274977	1	0.52229595238068	1	0.81787363774144	0.998397222027879	-0.839173510613584	-0.734377742975926	0.00085905778105938	0.00506747071979124	-0.104795767637659
chr1	153631509	153631691	182	+	utr3	S100A1	0.246622602097477	1	0.215882941578498	1	0.614294279795299	0.998397222027879	-0.30585649077103	-0.0134059953708635	0.980591326908983	0.992001237864666	-0.292450495400167
chr1	153634065	153634197	132	+	utr5	CHTOP	0.891240038716966	1	0.727672126921858	1	0.87781538267083	0.998397222027879	-0.330920870679166	-0.192201799234128	0.245156809147307	0.454847322824203	-0.138719071445038
chr1	153645087	153645437	350	+	utr3	CHTOP	0.684268859257493	1	0.832313123472886	1	0.776862723584175	0.998397222027879	0.0596256704918238	-0.192201799234128	0.245156809147307	0.454847322824203	0.251827469725952
chr1	153661218	153661436	218	+	utr3	SNAPIN	0.288843299462843	1	0.253876016845717	1	0.495281948236101	0.998397222027879	-0.0980365034008202	0.137899544872694	0.520744685365399	0.719302461778314	-0.235936048273514
chr1	153773188	153773450	262	+	utr3	INTS3	0.833960845311531	1	0.653533559878506	1	0.880703106688413	0.998397222027879	-0.0937752895399328	0.136222689125855	0.440691793146761	0.653343491312071	-0.229997978665788
chr1	153773540	153773756	216	+	utr3	INTS3	0.301545014662728	1	0.22226778876186	1	0.510498941170056	0.998397222027879	-0.222124613171485	0.136222689125855	0.440691793146761	0.653343491312071	-0.358347302297339
chr1	153819663	153819802	139	-	exon	GATAD2B	0.50662398283974	1	0.707858256153202	1	0.756916287718402	0.998397222027879	-0.305162806780831	-0.322795870914181	0.0617919146538767	0.168178799452321	0.0176330641333502
chr1	153828070	153828194	124	-	exon	GATAD2B	0.836913042963888	1	0.999637210332013	1	0.981526080204086	0.998397222027879	-0.275643715282504	-0.322795870914181	0.0617919146538767	0.168178799452321	0.0471521556316772
chr1	153930273	153930438	165	-	utr3	DENND4B	0.929710900058021	1	0.88471864791834	1	0.988943700754631	0.998397222027879	-0.12863664117379	-0.396028796213679	0.0627975264441527	0.170069850664567	0.267392155039889
chr1	153946423	153946527	104	-	utr5	DENND4B	0.446202846365634	1	0.462532449445044	1	0.619000761503562	0.998397222027879	0.431212862345756	-0.396028796213679	0.0627975264441527	0.170069850664567	0.827241658559434
chr1	153947871	153947989	118	-	utr3	CRTC2	0.314059993341857	1	0.282183220162392	1	0.550294247864717	0.998397222027879	-0.425630744516496	-0.275366106334907	0.111435729380447	0.262591232955803	-0.150264638181589
chr1	153962602	153962799	197	-	utr5	SLC39A1	0.722483004553759	1	0.865695987835135	1	0.861313158096944	0.998397222027879	-0.0119423726051069	-0.101467058880149	0.542483268438257	0.735507108006818	0.0895246862750418
chr1	153977439	153977654	215	-	utr5	JTB	0.609814697657228	1	0.655988125438952	1	0.645252378665292	0.998397222027879	0.428839736833302	-0.0141564181966162	0.934673545574182	0.971228802477093	0.442996155029918
chr1	154183046	154183227	181	-	utr5	TPM3	0.393859773560687	1	0.560957082582809	1	0.636549581239257	0.998397222027879	-0.552847908066652	-0.587909958490715	0.00132441304865195	0.00738626127749215	0.0350620504240625
chr1	154207346	154207453	107	-	utr3	C1orf43	0.395950153828637	1	0.702891063932923	1	0.735548744274097	0.998397222027879	0.0757982607341223	-0.185153227037974	0.267656503172219	0.481522386171201	0.260951487772097
chr1	154220494	154220594	100	-	utr5	C1orf43	0.912564642195972	1	0.779753529412258	1	0.996127470598544	0.998397222027879	-0.483276032536927	-0.185153227037974	0.267656503172219	0.481522386171201	-0.298122805498953
chr1	154325558	154325668	110	+	utr5	ATP8B2	0.919512967785455	1	0.959062499645883	1	0.954664526629671	0.998397222027879	0.47533207110066	-0.118446266424475	0.558913919404762	0.748322732057107	0.593778337525135
chr1	154348985	154349539	554	+	utr3	ATP8B2	0.465696778872454	1	0.588626562062324	1	0.639553466064737	0.998397222027879	0.0520506002721607	-0.118446266424475	0.558913919404762	0.748322732057107	0.170496866696636
chr1	154465253	154465467	214	+	utr3	IL6R	0.844618943404779	1	0.987829193099889	1	0.929740277637875	0.998397222027879	-1.09371228319248	-0.832521604056608	0.00305838677766102	0.0149707869913111	-0.261190679135875
chr1	154465540	154465856	316	+	utr3	IL6R	0.918167821924872	1	0.925360525046214	1	0.978565290774045	0.998397222027879	-0.839497638015548	-0.832521604056608	0.00305838677766102	0.0149707869913111	-0.00697603395893964
chr1	154550128	154550354	226	-	utr3	UBE2Q1	0.44620456959782	1	0.394312037184499	1	0.331380823057263	0.998397222027879	0.154928671369412	0.287799619895759	0.119762929455108	0.276705704708685	-0.132870948526347
chr1	154558775	154558903	128	-	intron	UBE2Q1	0.972870510808195	1	0.958272838867398	1	0.958766486293141	0.998397222027879	1.06805831883819	0.287799619895759	0.119762929455108	0.276705704708685	0.780258698942426
chr1	154584780	154584923	143	-	utr3	ADAR	0.862221346025668	1	0.741609062924445	1	0.663657791164613	0.998397222027879	0.878742306930795	0.74910422602233	1.59058370634536e-06	1.93514000737052e-05	0.129638080908465
chr1	154601145	154601610	465	-	exon	ADAR	0.719138793552799	1	0.607058876529486	1	0.637518056641557	0.998397222027879	0.804977751935586	0.74910422602233	1.59058370634536e-06	1.93514000737052e-05	0.0558735259132557
chr1	154602240	154602385	145	-	utr5	ADAR	0.432979295137315	1	0.378012748883354	1	0.469432002959739	0.998397222027879	0.464593755185325	0.74910422602233	1.59058370634536e-06	1.93514000737052e-05	-0.284510470837006
chr1	154608068	154608190	122	-	utr5	ADAR	0.499953168857416	1	0.551121647282589	1	0.706294796216175	0.998397222027879	1.37800439235407	0.74910422602233	1.59058370634536e-06	1.93514000737052e-05	0.628900166331736
chr1	154944828	154944997	169	-	utr3	PBXIP1	0.972326191266032	1	0.802415694125666	1	0.705495774041803	0.998397222027879	1.26513555497656	1.1611134007532	1.59711221126671e-05	0.000154611764276881	0.10402215422336
chr1	154945788	154946137	349	-	exon	PBXIP1	0.676551159271112	1	0.806634247698521	1	0.978195849553799	0.998397222027879	1.26057045355858	1.1611134007532	1.59711221126671e-05	0.000154611764276881	0.0994570528053826
chr1	154951862	154951962	100	-	utr5	PBXIP1	0.934926062674574	1	0.787227129081889	1	0.669174175899769	0.998397222027879	1.19520922256186	1.1611134007532	1.59711221126671e-05	0.000154611764276881	0.0340958218086587
chr1	154958462	154959030	568	-	utr3	PYGO2	0.575282431921663	1	0.845936364893304	1	0.924434815377312	0.998397222027879	-0.251545136097499	-0.420188463660224	0.0404698723970542	0.121293506446153	0.168643327562725
chr1	154959126	154959813	687	-	exon	PYGO2	0.650256808885563	1	0.942875138225875	1	0.997380695835938	0.998397222027879	-0.378454411526797	-0.420188463660224	0.0404698723970542	0.121293506446153	0.0417340521334271
chr1	154963807	154963973	166	-	utr3	SHC1	0.707388734122965	1	0.614260395516299	1	0.791232171061346	0.998397222027879	-0.285386473680668	-0.263988827557393	0.139425536680658	0.308885685957293	-0.0213976461232755
chr1	154970404	154970713	309	-	utr5	SHC1	0.362968849030078	1	0.464391178647019	1	0.624242024804757	0.998397222027879	-0.509372205724082	-0.263988827557393	0.139425536680658	0.308885685957293	-0.245383378166689
chr1	154983393	154983550	157	+	utr5	FLAD1	0.651888194932613	1	0.585745159858751	1	0.805793872645862	0.998397222027879	-0.582678665723841	-0.819583317052765	3.90461690262337e-05	0.000340295432901366	0.236904651328924
chr1	154983794	154983986	192	+	utr5	FLAD1	0.799532226567288	1	0.659143561423239	1	0.873790308804298	0.998397222027879	-0.811400722850984	-0.819583317052765	3.90461690262337e-05	0.000340295432901366	0.00818259420178169
chr1	154988048	154988865	817	+	utr5	FLAD1	0.790105463565624	1	0.615475304320394	1	0.705612955443052	0.998397222027879	-0.800982345998	-0.819583317052765	3.90461690262337e-05	0.000340295432901366	0.0186009710547648
chr1	154989500	154989600	100	+	utr5	FLAD1	0.864876095088377	1	0.718612651301768	1	0.876912292499543	0.998397222027879	-1.24392869075539	-0.819583317052765	3.90461690262337e-05	0.000340295432901366	-0.424345373702624
chr1	155014602	155015746	1144	+	utr5	ZBTB7B	0.716921725891295	1	0.932640077421279	1	0.940313279644814	0.998397222027879	-0.0451119192381647	-0.136982739965738	0.547000962182301	0.738525209309931	0.0918708207275734
chr1	155016189	155016905	716	+	utr3	ZBTB7B	0.62831938093147	1	0.77221989765988	1	0.729628460944649	0.998397222027879	0.0963512402558365	-0.136982739965738	0.547000962182301	0.738525209309931	0.233333980221575
chr1	155017084	155017393	309	+	utr3	ZBTB7B	0.712446570923206	1	0.601230601763423	1	0.763906958931199	0.998397222027879	-0.169533583231374	-0.136982739965738	0.547000962182301	0.738525209309931	-0.0325508432656362
chr1	155069139	155069499	360	+	utr3	EFNA4	0.481752745338345	1	0.738938135324738	1	0.880259977452542	0.998397222027879	-0.232821297816466	-0.277524563183818	0.21593602277917	0.418399938918378	0.0447032653673524
chr1	155127871	155128015	144	+	utr5	EFNA1	0.347332919914412	1	0.238094241012164	1	0.174572441443063	0.998397222027879	4.95463772726272	4.74771960531935	2.86574880872913e-84	3.87415524248311e-81	0.206918121943371
chr1	155134406	155134653	247	+	utr3	EFNA1	0.974718558760929	1	0.833184627396871	1	0.828076003734431	0.998397222027879	4.70163426904371	4.74771960531935	2.86574880872913e-84	3.87415524248311e-81	-0.0460853362756319
chr1	155135850	155135967	117	+	utr5	SLC50A1	0.590990683116408	1	0.495210228725753	1	0.749800838485439	0.998397222027879	0.604524401431242	0.978289027120679	4.79611756233836e-09	9.29379205882465e-08	-0.373764625689438
chr1	155140070	155140277	207	-	utr5	DPM3	0.635560315217429	1	0.713083928900271	1	0.85479585966186	0.998397222027879	0.130224406965716	-0.0790329211066347	0.80529602456292	0.906488415231978	0.20925732807235
chr1	155172819	155172926	107	-	utr3	RP11-201K10.3	0.881301370519073	1	0.922281794604215	1	0.908035303071899	0.998397222027879	-0.137708630654959	NA	NA	NA	NA
chr1	155185869	155185999	130	-	utr3	MUC1	0.362933882550326	1	0.31563866526027	1	0.547150845357972	0.998397222027879	1.71453941104886	2.05465363420173	1.14282412099521e-10	2.81504651111596e-09	-0.340114223152875
chr1	155188234	155188534	300	-	exon	MUC1	0.475526952785462	1	0.651966195946275	1	0.861847028205144	0.998397222027879	2.19962314436877	2.05465363420173	1.14282412099521e-10	2.81504651111596e-09	0.144969510167031
chr1	155206331	155206438	107	-	utr5	THBS3	0.386391315709948	1	0.469394697690345	1	0.880952612018353	0.998397222027879	3.51151935262751	2.61871185296877	1.87194785315307e-18	1.08365505191849e-16	0.892807499658741
chr1	155208883	155209121	238	-	exon	THBS3	0.655655241887776	1	0.695837029730253	1	0.845749540169309	0.998397222027879	1.93939765392632	2.61871185296877	1.87194785315307e-18	1.08365505191849e-16	-0.679314199042445
chr1	155250573	155250727	154	-	exon	FAM189B	0.574049603160107	1	0.619457358993768	1	0.749667558049293	0.998397222027879	0.30180042111199	-0.0380917027759347	0.85417469986311	0.930759231532597	0.339892123887924
chr1	155255260	155255462	202	-	utr5	FAM189B	0.500545790135602	1	0.555647827439407	1	0.69015241982284	0.998397222027879	0.3758841745728	-0.0380917027759347	0.85417469986311	0.930759231532597	0.413975877348735
chr1	155262149	155262337	188	-	utr5	SCAMP3	0.167602314245576	1	0.248883406807983	1	0.431466317853144	0.998397222027879	0.122640664193399	-0.420387139301641	0.0330508867637922	0.103852266831484	0.54302780349504
chr1	155263072	155263194	122	-	utr3	CLK2	0.865091894393148	1	0.7544307966995	1	0.917951280940216	0.998397222027879	-0.0523159989705118	-0.010666750893948	0.962252509449616	0.984134536610346	-0.0416492480765639
chr1	155273282	155273484	202	-	utr5	CLK2	0.833390393062218	1	0.890617878797584	1	0.968698343090361	0.998397222027879	0.493640985305392	-0.010666750893948	0.962252509449616	0.984134536610346	0.50430773619934
chr1	155277507	155277784	277	+	utr5	HCN3	0.887063613715505	1	0.959150498052861	1	0.959199787005158	0.998397222027879	-0.166407557490395	-0.259593919744888	0.401845633125088	0.618577944700309	0.0931863622544938
chr1	155282643	155282803	160	+	exon	HCN3	0.402136609821742	1	0.530691186111099	1	0.778796892527723	0.998397222027879	-0.251482314399002	-0.259593919744888	0.401845633125088	0.618577944700309	0.00811160534588673
chr1	155287892	155288180	288	+	exon	HCN3	0.941606167949053	1	0.974433265005438	1	0.957370938833344	0.998397222027879	-0.239770044861662	-0.259593919744888	0.401845633125088	0.618577944700309	0.0198238748832267
chr1	155288571	155288677	106	+	utr3	HCN3	0.813152639818352	1	0.942743081140206	1	0.97998010530877	0.998397222027879	-0.0952679944756643	-0.259593919744888	0.401845633125088	0.618577944700309	0.164325925269224
chr1	155308886	155309033	147	+	utr5	FDPS	0.728948611494024	1	0.865404030192137	1	0.91458886105695	0.998397222027879	-0.450640949803584	-0.499610612654856	0.0156962619238707	0.0576985751014709	0.0489696628512717
chr1	155309995	155310112	117	+	utr5	FDPS	0.711256465326423	1	0.566252829200394	1	0.726033357207923	0.998397222027879	-0.624521866835506	-0.499610612654856	0.0156962619238707	0.0576985751014709	-0.124911254180649
chr1	155321256	155321449	193	-	exon	RUSC1-AS1	0.595752219371463	1	0.660249407340831	1	0.782496985417487	0.998397222027879	1.87388185287208	0.925421807001883	0.000332927597067125	0.00223396847760486	0.948460045870196
chr1	155322561	155322919	358	+	exon	RUSC1	0.0250395473393293	1	0.0529503644435659	1	0.152213681501594	0.998397222027879	3.77136219395608	-0.199428995359182	0.295466508810731	0.513187820036919	3.97079118931527
chr1	155324567	155324667	100	+	utr5	RUSC1	0.567549249206775	1	0.694912934382444	1	0.870963973902378	0.998397222027879	0.00213565342798322	-0.199428995359182	0.295466508810731	0.513187820036919	0.201564648787165
chr1	155326632	155327032	400	+	utr3	RUSC1	0.842939234893276	1	0.62221539387846	1	0.794772177650836	0.998397222027879	-0.392635082898266	-0.199428995359182	0.295466508810731	0.513187820036919	-0.193206087539085
chr1	155338283	155338425	142	-	exon	ASH1L	0.653557534824453	1	0.566827529726305	1	0.804821785352993	0.998397222027879	-0.405490792889752	-0.179306080256342	0.334489049812433	0.553883990328082	-0.22618471263341
chr1	155438394	155438975	581	-	exon	ASH1L	0.795722463112341	1	0.656712007140572	1	0.694522576107511	0.998397222027879	-0.402765658780426	-0.179306080256342	0.334489049812433	0.553883990328082	-0.223459578524084
chr1	155477923	155478272	349	-	exon	ASH1L	0.757970150108837	1	0.624765087991102	1	0.720754753985003	0.998397222027879	-0.374613488716375	-0.179306080256342	0.334489049812433	0.553883990328082	-0.195307408460033
chr1	155481489	155482242	753	-	utr3	ASH1L	0.709251068758071	1	0.595443822345024	1	0.577237816523432	0.998397222027879	-0.219469762317636	-0.179306080256342	0.334489049812433	0.553883990328082	-0.0401636820612948
chr1	155521151	155521455	304	-	exon	ASH1L	0.579598557152139	1	0.513901662434258	1	0.424719049751887	0.998397222027879	-0.43016638856365	-0.179306080256342	0.334489049812433	0.553883990328082	-0.250860308307308
chr1	155563247	155563491	244	+	exon	ASH1L-AS1	0.85565538153035	1	0.759024516337035	1	0.819761603119224	0.998397222027879	-0.439462986076008	-0.682335552482221	0.11265081000876	0.264555580995434	0.242872566406214
chr1	155659640	155659927	287	-	utr3	YY1AP1	0.579570435024061	1	0.492957964171423	1	0.565202123605098	0.998397222027879	-0.164116996106986	-0.0125367637273973	0.940858659983193	0.973776579944615	-0.151580232379588
chr1	155660326	155660460	134	-	utr3	YY1AP1	0.107294467839821	1	0.172335785643752	1	0.55759656824902	0.998397222027879	-0.244037732388431	-0.0125367637273973	0.940858659983193	0.973776579944615	-0.231500968661034
chr1	155660709	155660872	163	-	utr3	YY1AP1	0.908196250199513	1	0.773547924457706	1	0.91725473940873	0.998397222027879	-0.137202929940522	-0.0125367637273973	0.940858659983193	0.973776579944615	-0.124666166213125
chr1	155738236	155738420	184	+	utr3	DAP3	0.940810687680887	1	0.9100427229027	1	0.970855026911278	0.998397222027879	-0.474739868268494	-0.540631309951599	0.00370805121986693	0.0176508767885215	0.0658914416831058
chr1	155748075	155748422	347	+	exon	MSTO2P	0.160171860579927	1	0.201601930212734	1	0.466301332983983	0.998397222027879	-0.712035495308002	-0.400770944965573	0.181285043818362	0.371327350894261	-0.31126455034243
chr1	155765144	155765713	569	-	utr3	GON4L	0.832432902693263	1	0.668765073551028	1	0.773173770111086	0.998397222027879	-0.0399933200908348	0.0138577022982681	0.927743477988366	0.968601852615815	-0.0538510223891029
chr1	155766120	155766265	145	-	exon	GON4L	0.473421011192879	1	0.411312929684994	1	0.68102602641858	0.998397222027879	-0.241315823589544	0.0138577022982681	0.927743477988366	0.968601852615815	-0.255173525887812
chr1	155766449	155766658	209	-	exon	GON4L	0.807038652786427	1	0.690418934934747	1	0.832457101081631	0.998397222027879	-0.0927656809482387	0.0138577022982681	0.927743477988366	0.968601852615815	-0.106623383246507
chr1	155853363	155853638	275	-	exon	GON4L	0.544128994078901	1	0.500508688385701	1	0.64508582049072	0.998397222027879	-0.0741123862481679	0.0138577022982681	0.927743477988366	0.968601852615815	-0.087970088546436
chr1	155868155	155868533	378	+	exon	SYT11	0.975643539319851	1	0.874895775180126	1	0.85087169033848	0.998397222027879	2.52951590664902	2.60728098001939	2.92388408211439e-14	1.10158531106808e-12	-0.0777650733703656
chr1	155900255	155900534	279	-	utr3	RIT1	0.928467964343889	1	0.91743910718755	1	0.953975514597003	0.998397222027879	1.13403315149753	1.17400593271746	8.4866724911432e-12	2.41130206518718e-10	-0.0399727812199298
chr1	155910742	155910848	106	-	utr5	RIT1	0.961790561545313	1	0.872842616136809	1	0.924190391049965	0.998397222027879	0.981304281664622	1.17400593271746	8.4866724911432e-12	2.41130206518718e-10	-0.192701651052836
chr1	155913191	155913468	277	-	utr3	KIAA0907	0.609976058685616	1	0.554537522782189	1	0.615396481389512	0.998397222027879	0.0117268189229856	-0.0638023428764443	0.707986089057736	0.847665345075535	0.0755291617994299
chr1	155913895	155914094	199	-	utr3	KIAA0907	0.986140520732245	1	0.852361553245579	1	0.967553565398852	0.998397222027879	-0.0766175532848421	-0.0638023428764443	0.707986089057736	0.847665345075535	-0.0128152104083979
chr1	155933769	155933879	110	-	exon	KIAA0907	0.46896283027578	1	0.62447365615689	1	0.784958410593169	0.998397222027879	0.142112385228037	-0.0638023428764443	0.707986089057736	0.847665345075535	0.205914728104482
chr1	155947750	155948064	314	-	utr3	ARHGEF2	0.770648976180518	1	0.658552296459264	1	0.755418261564814	0.998397222027879	0.19199464084791	0.378936101136813	0.0685445017051713	0.181710646314229	-0.186941460288903
chr1	156054784	156054910	126	+	utr5	LAMTOR2	0.863904830498401	1	0.927123763490278	1	0.975288342980508	0.998397222027879	0.38792537325038	0.292808938471662	0.176765451126625	0.364997627833972	0.095116434778718
chr1	156055187	156055323	136	+	exon	LAMTOR2	0.920650929361335	1	0.715728528081969	1	0.824500018950303	0.998397222027879	0.232036509509341	0.292808938471662	0.176765451126625	0.364997627833972	-0.0607724289623207
chr1	156076529	156077436	907	-	utr3	MEX3A	0.619791751165913	1	0.689572304510434	1	0.569953418441866	0.998397222027879	0.1755261493147	0.385340011106396	0.12369025988435	0.283132425563958	-0.209813861791697
chr1	156114703	156114881	178	+	utr5	LMNA	0.70933047564448	1	0.763863875106274	1	0.551160877084816	0.998397222027879	0.362076529561816	-0.202012385733326	0.365245802287366	0.58429670244797	0.564088915295142
chr1	156200187	156200430	243	+	exon	SLC25A44	0.523860340994947	1	0.466340290031854	1	0.518398950197404	0.998397222027879	-0.691958156669249	-0.411019377037394	0.0310376149206455	0.0989192159348599	-0.280938779631855
chr1	156210326	156210706	380	+	utr3	SLC25A44	0.979366281927551	1	0.782667244432637	1	0.902125482066866	0.998397222027879	-0.4980429681477	-0.411019377037394	0.0310376149206455	0.0989192159348599	-0.0870235911103061
chr1	156239679	156239834	155	+	utr3	PMF1	0.925424025152613	1	0.858046196471094	1	0.979027213951968	0.998397222027879	-0.692349930704619	-0.649066532753114	0.00199337025008067	0.0104497342808746	-0.0432833979515056
chr1	156265915	156266311	396	-	exon	SMG5	0.880736743364593	1	0.88778748626352	1	0.994995001307714	0.998397222027879	-0.697413262178565	-0.674183314503399	0.000664706192242832	0.00407041772185579	-0.0232299476751656
chr1	156282663	156282815	152	-	utr5	SMG5	0.777689142385466	1	0.839134787749248	1	0.738288786120184	0.998397222027879	-0.191037684523998	-0.674183314503399	0.000664706192242832	0.00407041772185579	0.483145629979401
chr1	156285477	156285668	191	+	exon	TMEM79	0.596020324823708	1	0.727614044685585	1	0.80130855132646	0.998397222027879	-0.0762565616493673	-0.539757083636247	0.0412910321551455	0.123144368153329	0.46350052198688
chr1	156291472	156291889	417	+	utr3	TMEM79	0.332245519802223	1	0.340622846377129	1	0.522086732536521	0.998397222027879	-0.269926642608781	-0.539757083636247	0.0412910321551455	0.123144368153329	0.269830441027466
chr1	156291962	156292252	290	+	utr3	TMEM79	0.953283126100182	1	0.942399698241994	1	0.973627664493227	0.998397222027879	-0.370924934712403	-0.539757083636247	0.0412910321551455	0.123144368153329	0.168832148923845
chr1	156526130	156526365	235	-	utr3	IQGAP3	0.934937216236717	1	0.861193533023401	1	0.774822721665157	0.998397222027879	-1.00415134357325	-1.0334531984183	4.4813723777681e-07	6.10497332459197e-06	0.0293018548450525
chr1	156566482	156566591	109	-	utr5	IQGAP3	0.974437087033291	1	0.89683396294979	1	0.983354948447798	0.998397222027879	-1.29806757411919	-1.0334531984183	4.4813723777681e-07	6.10497332459197e-06	-0.26461437570089
chr1	156594682	156594799	117	-	utr3	GPATCH4	0.752351411499322	1	0.664796762321877	1	0.554216750574132	0.998397222027879	-1.6504053669618	-1.25729743257912	1.9680818228429e-09	4.06748709105895e-08	-0.393107934382687
chr1	156595043	156595566	523	-	utr3	GPATCH4	0.754670333139553	1	0.610526790651287	1	0.738505127995723	0.998397222027879	-1.27427158467174	-1.25729743257912	1.9680818228429e-09	4.06748709105895e-08	-0.0169741520926243
chr1	156642479	156642649	170	-	exon	RP11-284F21.10	0.39283099121243	1	0.423159290598098	1	0.536237480097657	0.998397222027879	-0.0552915777641167	-0.274993531574383	0.590043145218193	0.767858231523537	0.219701953810266
chr1	156723148	156723482	334	-	utr3	ISG20L2	0.763135416405119	1	0.662076507463582	1	0.698549919840604	0.998397222027879	-0.564328955919296	-0.521299716737166	0.00479867399901731	0.0218555540716242	-0.0430292391821299
chr1	156724259	156724367	108	-	exon	ISG20L2	0.715672337635337	1	0.593379261819765	1	0.815810042807459	0.998397222027879	-0.61612617848076	-0.521299716737166	0.00479867399901731	0.0218555540716242	-0.0948264617435941
chr1	156726946	156727755	809	-	utr5	ISG20L2	0.630645689925357	1	0.536731257604428	1	0.572271296738046	0.998397222027879	-0.657880060821281	-0.521299716737166	0.00479867399901731	0.0218555540716242	-0.136580344084115
chr1	156727926	156728114	188	-	utr5	ISG20L2	0.670350715382591	1	0.584601892239608	1	0.613938245205424	0.998397222027879	-0.831296607183687	-0.521299716737166	0.00479867399901731	0.0218555540716242	-0.309996890446521
chr1	156728694	156729237	543	-	utr5	ISG20L2	0.529283541504618	1	0.469806290848804	1	0.620311968114292	0.998397222027879	0.165705517835871	-0.521299716737166	0.00479867399901731	0.0218555540716242	0.687005234573037
chr1	156734242	156734451	209	+	exon	RRNAD1	0.318936041562491	1	0.474745966457617	1	0.771643231876091	0.998397222027879	0.79193919164135	0.590079287203396	0.004362513887234	0.0201647816082888	0.201859904437953
chr1	156735695	156735811	116	+	exon	RRNAD1	0.92824664655609	1	0.780147443210061	1	0.950077761725362	0.998397222027879	0.573609384504011	0.590079287203396	0.004362513887234	0.0201647816082888	-0.0164699026993851
chr1	156738646	156738781	135	-	utr5	MRPL24	0.550919731206371	1	0.449614355278742	1	0.778364691987004	0.998397222027879	-0.760214827061609	-0.523460816879531	0.00321034292928338	0.0156148362329716	-0.236754010182078
chr1	156751417	156751521	104	-	utr5	HDGF	0.970165908319296	1	0.942590045566022	1	0.919458314846275	0.998397222027879	-0.806285652911339	-1.08585930742465	1.99227005547954e-11	5.42492303495626e-10	0.279573654513308
chr1	156751604	156751748	144	-	utr5	HDGF	0.740141862104858	1	0.688081677383076	1	0.731886059968688	0.998397222027879	-0.615404880207403	-1.08585930742465	1.99227005547954e-11	5.42492303495626e-10	0.470454427217243
chr1	156767560	156767800	240	+	utr5	PRCC	0.356138230318922	1	0.480322207642788	1	0.630203166358457	0.998397222027879	-0.138736920884112	-0.36920182688807	0.0385137602009224	0.11695603025074	0.230464906003958
chr1	156786591	156786964	373	+	exon	PRCC	0.539086535303938	1	0.93499908687765	1	0.871573741302638	0.998397222027879	-0.140073207884797	-0.36920182688807	0.0385137602009224	0.11695603025074	0.229128619003273
chr1	156914625	156915096	471	+	utr3	PEAR1	0.664346251550898	1	0.815219964852965	1	0.696967823828034	0.998397222027879	-1.47093384598464	-1.86268753525899	5.55589576092704e-09	1.06404663648021e-07	0.391753689274347
chr1	156939578	156939809	231	-	exon	ARHGEF11	0.220762076957053	1	0.435452936566921	1	0.571219279498127	0.998397222027879	0.754233541369891	0.407346859614916	0.0153514359411769	0.0566757752289362	0.346886681754975
chr1	157045349	157045711	362	-	utr5	ARHGEF11	0.56558311415866	1	0.878417621941397	1	0.883962804358193	0.998397222027879	0.774336480739112	0.407346859614916	0.0153514359411769	0.0566757752289362	0.366989621124196
chr1	157124830	157125344	514	-	utr3	ETV3	0.825538207637568	1	0.917297130012348	1	0.995751532305768	0.998397222027879	-0.105129211326944	-0.17849463418926	0.3680854135099	0.586803536695441	0.0733654228623158
chr1	157125453	157126001	548	-	exon	ETV3	0.494990401978797	1	0.718860409286622	1	0.672319078685041	0.998397222027879	-0.148352541276622	-0.17849463418926	0.3680854135099	0.586803536695441	0.0301420929126379
chr1	157993308	157993490	182	+	utr5	KIRREL	0.662583762343851	1	0.780039286184621	1	0.994241237366417	0.998397222027879	0.51990354809341	0.138117343359634	0.465669856663708	0.674421778800897	0.381786204733776
chr1	158025580	158025685	105	+	exon	KIRREL-IT1	0.418942184886434	1	0.376013698034639	1	0.46145697444559	0.998397222027879	0.420401126241518	0.66452251355222	0.0820268415123758	0.208717988445242	-0.244121387310702
chr1	158076044	158076168	124	+	utr5	KIRREL	0.806698331200904	1	0.976827710346861	1	0.97807044364375	0.998397222027879	0.135420671502883	0.138117343359634	0.465669856663708	0.674421778800897	-0.00269667185675118
chr1	158094639	158095251	612	+	utr3	KIRREL	0.847979331368577	1	0.993240656668103	1	0.889965332407676	0.998397222027879	0.14919280837787	0.138117343359634	0.465669856663708	0.674421778800897	0.0110754650182364
chr1	159009944	159010048	104	+	utr5	IFI16	0.724320329232949	1	0.658259733181046	1	0.898779433282305	0.998397222027879	1.49042158187771	1.92156801188096	1.06419086919256e-17	5.7009870759402e-16	-0.431146430003245
chr1	159712313	159712796	483	-	utr3	CRP	0.569298222388407	1	0.644392608518336	1	0.389586234444752	0.998397222027879	7.46640586309411	7.67015920354019	3.27786224763236e-14	1.22396525524633e-12	-0.203753340446076
chr1	159713502	159713714	212	-	utr3	CRP	0.263568515429888	1	0.239456704499836	1	0.25447791487767	0.998397222027879	6.73684142236058	7.67015920354019	3.27786224763236e-14	1.22396525524633e-12	-0.933317781179611
chr1	159781062	159781256	194	+	utr5	DUSP23	0.712457579548883	1	0.763133313306347	1	0.713628337081019	0.998397222027879	-0.299043320944854	-0.734641669706737	0.000688718252501333	0.00419844108195906	0.435598348761884
chr1	159866727	159866982	255	+	exon	RP11-190A12.8	0.538657607424322	1	0.648327039983368	1	0.533067383451635	0.998397222027879	2.21301732011742	1.64293960684096	7.62715605588277e-05	0.000618515527439301	0.570077713276463
chr1	159867149	159867608	459	+	exon	RP11-190A12.8	0.428806041744795	1	0.638378114040576	1	0.750550813121547	0.998397222027879	2.10676727677073	1.64293960684096	7.62715605588277e-05	0.000618515527439301	0.463827669929777
chr1	160030236	160030428	192	-	utr3	PIGM	0.538687417717006	1	0.501314661580328	1	0.399637023818988	0.998397222027879	-0.492733873017095	-0.382248673682554	0.0807573876829569	0.206218475969968	-0.110485199334541
chr1	160030718	160031702	984	-	exon	PIGM	0.960112680004348	1	0.799658012285941	1	0.879781542978109	0.998397222027879	-0.582171310278696	-0.382248673682554	0.0807573876829569	0.206218475969968	-0.199922636596142
chr1	160031785	160031890	105	-	utr5	PIGM	0.861507711518352	1	0.747700161995233	1	0.967938718974176	0.998397222027879	-0.237479470892046	-0.382248673682554	0.0807573876829569	0.206218475969968	0.144769202790508
chr1	160092525	160092636	111	-	exon	IGSF8	0.128022717751905	1	0.266310501012473	1	0.634192011854314	0.998397222027879	0.5028280995123	0.155017142659498	0.598623035420001	0.774157593833913	0.347810956852802
chr1	160093075	160093326	251	-	exon	IGSF8	0.774628992055346	1	0.924005230811462	1	0.992646310516813	0.998397222027879	0.415180428331183	0.155017142659498	0.598623035420001	0.774157593833913	0.260163285671685
chr1	160095152	160095255	103	-	exon	IGSF8	0.3521587443903	1	0.384932964501805	1	0.547548100604285	0.998397222027879	0.525603246184256	0.155017142659498	0.598623035420001	0.774157593833913	0.370586103524759
chr1	160098474	160098574	100	-	utr5	IGSF8	0.579071171432652	1	0.615159536850324	1	0.829424110550179	0.998397222027879	1.01976411674932	0.155017142659498	0.598623035420001	0.774157593833913	0.864746974089821
chr1	160205365	160205474	109	+	utr5	PEA15	0.610816619561625	1	0.707664485430709	1	0.809071163127768	0.998397222027879	-0.179334802375031	-0.524922252746114	0.00259262365768955	0.0130380036982541	0.345587450371084
chr1	160211479	160211588	109	+	utr5	PEA15	0.547878177601384	1	0.662179499589553	1	0.699666212163931	0.998397222027879	-0.327346433570913	-0.524922252746114	0.00259262365768955	0.0130380036982541	0.197575819175201
chr1	160217342	160217588	246	-	utr3	RP11-574F21.3	0.908230202928066	1	0.888986922825847	1	0.917502326240251	0.998397222027879	0.637685226904779	-0.697361207326701	0.813880410382772	NA	1.33504643423148
chr1	160239480	160239594	114	-	utr3	DCAF8	0.732805297465245	1	0.659983258780927	1	0.70676778194635	0.998397222027879	-0.00584660300243735	0.592069433196226	0.000269341227230288	0.0018616541606636	-0.597916036198664
chr1	160239768	160240190	422	-	exon	RP11-574F21.3	0.605774555058344	1	0.779829885391761	1	0.773204432733047	0.998397222027879	0.840492439526586	-0.697361207326701	0.813880410382772	NA	1.53785364685329
chr1	160240251	160240393	142	-	utr5	DCAF8	0.38379761459242	1	0.377195876839485	1	0.619796312525347	0.998397222027879	0.552225788207062	0.592069433196226	0.000269341227230288	0.0018616541606636	-0.0398436449891643
chr1	160262203	160262534	331	-	utr5	DCAF8	0.685794669634401	1	0.797681570663152	1	0.874546116056265	0.998397222027879	0.711325203219581	0.592069433196226	0.000269341227230288	0.0018616541606636	0.119255770023355
chr1	160340258	160340359	101	-	exon	COPA	0.922155921734982	1	0.877370622011882	1	0.995471028046735	0.998397222027879	0.0613414305299258	0.130335894819798	0.41906178755569	0.635151194875976	-0.0689944642898725
chr1	160344653	160344759	106	+	exon	NCSTN	0.985948028870202	1	0.835457098517863	1	0.991856400346055	0.998397222027879	0.467942982690592	0.285220395659427	0.101563851899712	0.245153659819781	0.182722587031166
chr1	160998189	160998347	158	-	utr3	F11R	0.745773196971801	1	0.677384759717333	1	0.632910636572294	0.998397222027879	-0.376143850482664	-0.0194279602990277	0.943336786092134	0.975160400232522	-0.356715890183636
chr1	160998757	160998896	139	-	utr3	F11R	0.622459033812585	1	0.794497032225529	1	0.911260791632888	0.998397222027879	-0.0740692309773836	-0.0194279602990277	0.943336786092134	0.975160400232522	-0.0546412706783559
chr1	161039418	161039976	558	-	utr3	USF1	0.815600398408107	1	0.659166542252339	1	0.775611856898981	0.998397222027879	-0.338401818357632	-0.377136597512884	0.0450794912260061	0.131641279206616	0.0387347791552523
chr1	161102131	161102239	108	-	exon	PFDN2	0.667347867629644	1	0.488555442325394	1	0.681489859275594	0.998397222027879	-0.765994251203833	-0.651352643166354	0.00184841043587712	0.00979482790807653	-0.114641608037479
chr1	161117947	161118050	103	-	utr5	PFDN2	0.925578858942103	1	0.985737817864721	1	0.92603220614724	0.998397222027879	-0.118475777954946	-0.651352643166354	0.00184841043587712	0.00979482790807653	0.532876865211408
chr1	161120786	161120922	136	+	utr3	NIT1	0.19321956074835	1	0.225593820633271	1	0.377094577528898	0.998397222027879	0.189956338738067	0.468136467236042	0.0392037476170264	0.118472244283259	-0.278180128497975
chr1	161122067	161122324	257	-	utr3	DEDD	0.657979409463805	1	0.895273053952546	1	0.840976367440067	0.998397222027879	0.374271899181054	0.261347524718759	0.121995660387687	0.280230311547209	0.112924374462295
chr1	161122383	161122530	147	-	exon	DEDD	0.608923060281072	1	0.559915690580646	1	0.783819031523799	0.998397222027879	0.137347453648408	0.261347524718759	0.121995660387687	0.280230311547209	-0.124000071070351
chr1	161124212	161124360	148	+	utr3	NIT1	0.893942755152178	1	0.778927471591851	1	0.889924268286816	0.998397222027879	0.277667136589244	0.468136467236042	0.0392037476170264	0.118472244283259	-0.190469330646797
chr1	161124440	161124575	135	+	utr3	NIT1	0.150359235044945	1	0.19209390143736	1	0.576748307405855	0.998397222027879	-0.111063371853291	0.468136467236042	0.0392037476170264	0.118472244283259	-0.579199839089332
chr1	161160797	161161166	369	+	exon	USP21	0.0987840965516303	1	0.24085185765606	1	0.480175566523705	0.998397222027879	0.394858581148444	0.13662196126084	0.478066866281158	0.684458803941788	0.258236619887604
chr1	161171532	161171765	233	-	utr3	B4GALT3	0.5984730032862	1	0.500677327598898	1	0.628810767741903	0.998397222027879	0.230818076625781	0.44708613077892	0.0385922766933951	0.117117087411542	-0.216268054153139
chr1	161190986	161191361	375	-	utr3	ADAMTS4	0.0253914645634264	1	0.030378086687333	1	0.0712250052602234	0.998397222027879	8.28431543760833	6.77114444160641	1.23291009955213e-34	2.46389042677452e-32	1.51317099600191
chr1	161198236	161198336	100	-	exon	ADAMTS4	0.561172094974939	1	0.999546689275688	1	NA	NA	8.24952468108662	6.77114444160641	1.23291009955213e-34	2.46389042677452e-32	1.4783802394802
chr1	161198884	161198995	111	-	utr5	ADAMTS4	0.42749640635872	1	0.485374093086809	1	0.718075739620756	0.998397222027879	8.28089292974355	6.77114444160641	1.23291009955213e-34	2.46389042677452e-32	1.50974848813713
chr1	161203371	161203471	100	+	exon	NDUFS2	0.772995219115818	1	0.920501448950853	1	0.84299717826547	0.998397222027879	0.336390546247792	0.304775122611853	0.0660583815254868	0.176879147642868	0.0316154236359388
chr1	161229101	161229449	348	+	utr3	TOMM40L	0.72135588673396	1	0.931882454498077	1	0.866776770702577	0.998397222027879	-0.10770810663104	-0.193739482482286	0.41320312842217	0.629556768589121	0.0860313758512463
chr1	161230275	161230562	287	-	utr3	NR1I3	0.631084341667416	1	0.567243541154519	1	0.432704637044748	0.998397222027879	-0.163243571846355	-0.390765900226249	0.667509192048744	0.820928787481363	0.227522328379895
chr1	161328347	161328449	102	+	utr3	SDHC	0.848829416323005	1	0.686685116941135	1	0.865594042041772	0.998397222027879	-0.316329966781756	0.178382238787154	0.412564076444095	0.62912531383705	-0.49471220556891
chr1	161749837	161750046	209	+	utr5	DUSP12	0.392744434040058	1	0.541244925744259	1	0.627835599092634	0.998397222027879	-0.719275254586262	-0.89134467761402	7.03582440881667e-06	7.39694952257204e-05	0.172069423027758
chr1	161887936	161888082	146	+	intron	ATF6	0.678694510783228	1	0.61843661627615	1	0.572729777268497	0.998397222027879	-0.174465453189501	0.0176818471159885	0.929514645782612	0.969066666184721	-0.19214730030549
chr1	161958554	161958823	269	+	utr3	ATF6	0.915220494758603	1	0.755213203994135	1	0.798356735825504	0.998397222027879	-0.154919407153429	0.0176818471159885	0.929514645782612	0.969066666184721	-0.172601254269417
chr1	161983929	161984116	187	-	exon	OLFML2B	0.697762975445978	1	0.58585094484171	1	0.549413112394151	0.998397222027879	0.658963669208646	0.18041652827737	0.622082973785617	0.789001705493435	0.478547140931276
chr1	162561635	162561736	101	+	utr5	UAP1	0.432380904336986	1	0.482242748574551	1	0.600524403497531	0.998397222027879	0.749039382603152	-0.889281148621464	0.000210595447157932	0.0015110535643408	1.63832053122462
chr1	162565951	162566282	331	+	utr5	UAP1	0.985056746984095	1	0.855318002935483	1	0.921121173414633	0.998397222027879	-0.848796621642437	-0.889281148621464	0.000210595447157932	0.0015110535643408	0.0404845269790268
chr1	162780234	162780396	162	+	utr3	DDR2	0.785315678321912	1	0.875479276440674	1	0.784754291182124	0.998397222027879	4.94021817886978	4.96005813869502	4.78995724728049e-58	2.82263583223077e-55	-0.0198399598252381
chr1	164559755	164559914	159	+	utr5	PBX1	0.976418072586219	1	0.919717522161163	1	0.906172187042706	0.998397222027879	1.1844580130042	0.749909696413514	0.00139255113524244	0.00769687594760502	0.434548316590685
chr1	165649791	165649891	100	+	utr5	MGST3	0.826943573261552	1	0.68923060024686	1	0.940297121634211	0.998397222027879	0.344000413538976	0.561722335670488	0.00226856505019504	0.0116635709135531	-0.217721922131512
chr1	165827615	165827848	233	-	utr5	TMCO1	0.55749824976794	1	0.602309531471155	1	0.589553897862285	0.998397222027879	-0.332146349786405	-0.0959882790713049	0.60775550516725	0.780089756709578	-0.2361580707151
chr1	166849140	166850366	1226	+	exon	POGK	0.587695268197598	1	0.46301024393787	1	0.589902121180392	0.998397222027879	-0.364307343074588	-0.14242392260228	0.439752788348049	0.652543309730115	-0.221883420472307
chr1	166852576	166853069	493	+	utr3	POGK	0.715539650727093	1	0.616729225192534	1	0.594904528971513	0.998397222027879	-0.0820965767015859	-0.14242392260228	0.439752788348049	0.652543309730115	0.0603273459006944
chr1	166917795	166918055	260	-	utr3	ILDR2	0.48296489205038	1	0.440418204258074	1	0.460104658431619	0.998397222027879	0.161262156417285	0.627075685245201	0.00470852221662439	0.0215003492116952	-0.465813528827917
chr1	166918538	166919352	814	-	utr3	ILDR2	0.645713605182074	1	0.596484822334042	1	0.414188540989369	0.998397222027879	0.49971010145631	0.627075685245201	0.00470852221662439	0.0215003492116952	-0.127365583788891
chr1	166921064	166921352	288	-	exon	ILDR2	0.738216136355423	1	0.790467000783804	1	0.949037107934734	0.998397222027879	0.438462227183709	0.627075685245201	0.00470852221662439	0.0215003492116952	-0.188613458061492
chr1	167415538	167416146	608	+	utr3	POU2F1	0.792690004337017	1	0.942215537216436	1	0.933895368048941	0.998397222027879	-0.800620334731447	-0.866926871737609	0.000231471289416774	0.0016358158589718	0.066306537006162
chr1	167721882	167722129	247	+	utr5	MPZL1	0.901086021108647	1	0.972445058116541	1	0.979423793680725	0.998397222027879	0.24954439313501	-0.00985743231743636	0.949146390869254	0.978054556017234	0.259401825452446
chr1	167787910	167788044	134	+	utr3	MPZL1	0.838359299701631	1	0.74013533368057	1	0.708389120562259	0.998397222027879	0.0222363478711821	-0.00985743231743636	0.949146390869254	0.978054556017234	0.0320937801886184
chr1	167935816	167936020	204	-	utr5	MPC2	0.793502456101673	1	0.729225967294062	1	0.579425076514112	0.998397222027879	-1.39467984774055	-1.04593229419598	0.000624064022410262	0.00385855242481373	-0.348747553544573
chr1	167936700	167936858	158	-	utr5	MPC2	0.944996316862015	1	0.887041522232926	1	0.704445332380115	0.998397222027879	-0.16877680642188	-1.04593229419598	0.000624064022410262	0.00385855242481373	0.877155487774101
chr1	168084555	168085824	1269	-	utr3	GPR161	0.763357843367046	1	0.953373759409135	1	0.803349525018324	0.998397222027879	2.85140603443429	2.81678958215999	8.87049526223671e-47	3.13633418641114e-44	0.0346164522743004
chr1	168087658	168087766	108	-	exon	GPR161	0.603198858510773	1	0.818909142685576	1	0.780539680106404	0.998397222027879	2.67871216367167	2.81678958215999	8.87049526223671e-47	3.13633418641114e-44	-0.138077418488321
chr1	168090626	168090736	110	-	exon	GPR161	0.771986118246172	1	0.626219900248759	1	0.658355445499822	0.998397222027879	2.29066410647297	2.81678958215999	8.87049526223671e-47	3.13633418641114e-44	-0.52612547568702
chr1	168096579	168096995	416	-	exon	GPR161	0.569281882247699	1	0.844038276406672	1	0.921657063872469	0.998397222027879	2.62997595573206	2.81678958215999	8.87049526223671e-47	3.13633418641114e-44	-0.186813626427925
chr1	168104790	168104941	151	-	utr5	GPR161	0.378659324874261	1	0.542614373285661	1	0.932054276403856	0.998397222027879	2.56141555993254	2.81678958215999	8.87049526223671e-47	3.13633418641114e-44	-0.255374022227447
chr1	168136096	168136417	321	-	utr5	GPR161	0.833999646490012	1	0.753677513325024	1	0.664979244473897	0.998397222027879	2.65215754665982	2.81678958215999	8.87049526223671e-47	3.13633418641114e-44	-0.164632035500173
chr1	168178975	168179101	126	+	utr5	TIPRL	0.754174407874898	1	0.625889789653118	1	0.862532242791052	0.998397222027879	-0.338383651578498	-0.0906654151436267	0.635867618506846	0.799160144962465	-0.247718236434871
chr1	168207536	168207672	136	+	intergenic	NA	0.115578471036524	1	0.133418753278659	1	0.251499294085753	0.998397222027879	10.542709386553	NA	NA	NA	NA
chr1	168226021	168226128	107	+	utr5	SFT2D2	0.941242830706356	1	0.945257336225805	1	0.980979618338413	0.998397222027879	-0.0204804998920594	-0.347453557640245	0.271983248685216	0.486285904876586	0.326973057748186
chr1	168242599	168243056	457	+	utr3	SFT2D2	0.529051142246417	1	0.456944302606408	1	0.30810345126647	0.998397222027879	-0.593419710645503	-0.347453557640245	0.271983248685216	0.486285904876586	-0.245966153005258
chr1	169106331	169106552	221	+	utr5	ATP1B1	0.82622884178919	1	0.886913572302246	1	0.899189426627585	0.998397222027879	1.62947891971394	1.25661414773853	1.04143677128627e-07	1.62376525628909e-06	0.37286477197541
chr1	169106704	169106855	151	+	utr5	ATP1B1	0.880664426702273	1	0.94036399361416	1	0.718857137884519	0.998397222027879	1.28461478134575	1.25661414773853	1.04143677128627e-07	1.62376525628909e-06	0.0280006336072214
chr1	169131391	169131565	174	+	utr3	ATP1B1	0.448831713315537	1	0.385973978293194	1	0.509659466510869	0.998397222027879	1.02408374867786	1.25661414773853	1.04143677128627e-07	1.62376525628909e-06	-0.232530399060664
chr1	169485760	169485865	105	-	utr5	SLC19A2	0.455844251901661	1	0.526642600536519	1	0.703495162063291	0.998397222027879	-0.865071047676104	-1.31714834675687	1.5948325424746e-06	1.93928261857943e-05	0.452077299080765
chr1	169793365	169793537	172	-	exon	METTL18	0.735584799346627	1	0.850871160438906	1	0.800112712043344	0.998397222027879	0.0630467386532836	0.144464288680913	0.696972025238779	0.84118323096511	-0.0814175500276294
chr1	169853447	169853625	178	-	utr3	SCYL3	0.805566116073511	1	0.973732181185239	1	0.958579965024697	0.998397222027879	0.433539864370206	0.369368369103723	0.100590582173481	0.243729336796092	0.0641714952664831
chr1	169854402	169854530	128	-	exon	SCYL3	0.999397701586212	1	0.86688643175328	1	0.974450749754166	0.998397222027879	0.660789282908141	0.369368369103723	0.100590582173481	0.243729336796092	0.291420913804418
chr1	169854686	169854944	258	-	exon	SCYL3	0.887601158863568	1	0.979153843755009	1	0.966939354468947	0.998397222027879	0.552108967393978	0.369368369103723	0.100590582173481	0.243729336796092	0.182740598290255
chr1	170074495	170074628	133	-	utr5	KIFAP3	0.417012599028414	1	0.58869116220473	1	0.771177083235271	0.998397222027879	0.776327788661715	0.790344695802432	5.49814642187908e-05	0.000461898576735791	-0.0140169071407165
chr1	170552004	170552295	291	+	utr3	GORAB	0.813397072236124	1	0.689773109780174	1	0.870467020041412	0.998397222027879	0.182075383771336	0.344590979948723	0.0969699547539419	0.237333706086804	-0.162515596177386
chr1	171532672	171532891	219	+	utr3	PRRC2C	0.778725236466016	1	0.650222271546288	1	0.651366412758423	0.998397222027879	-0.559121123016898	-0.448358894697238	0.0028856267084594	0.0142465033327205	-0.11076222831966
chr1	171540777	171540970	193	+	exon	PRRC2C	0.712605111194113	1	0.575339421007555	1	0.564287154828912	0.998397222027879	-0.487507722659474	-0.448358894697238	0.0028856267084594	0.0142465033327205	-0.0391488279622358
chr1	171541181	171541595	414	+	exon	PRRC2C	0.459978743818423	1	0.392668528051914	1	0.51130344258671	0.998397222027879	-0.498792816297719	-0.448358894697238	0.0028856267084594	0.0142465033327205	-0.0504339216004807
chr1	171541914	171542060	146	+	exon	PRRC2C	0.70918488696923	1	0.630533904736147	1	0.577657359939895	0.998397222027879	-0.524693675642532	-0.448358894697238	0.0028856267084594	0.0142465033327205	-0.0763347809452938
chr1	171781767	171781901	134	+	utr5	METTL13	0.850555604697694	1	0.73757762893718	1	0.868971477903363	0.998397222027879	-1.04527046543293	-0.966461952956033	2.17548898113879e-08	3.77336511430427e-07	-0.0788085124768974
chr1	171783702	171783809	107	+	utr5	METTL13	0.973790761728049	1	0.824994926819895	1	0.864799138411194	0.998397222027879	-0.806530057314056	-0.966461952956033	2.17548898113879e-08	3.77336511430427e-07	0.159931895641978
chr1	171783881	171784175	294	+	exon	METTL13	0.662618946943248	1	0.955226417750546	1	0.922141274138466	0.998397222027879	-0.948678128128805	-0.966461952956033	2.17548898113879e-08	3.77336511430427e-07	0.0177838248272287
chr1	171784320	171784424	104	+	exon	METTL13	0.146178920388916	1	0.169419812937677	1	0.277745481944822	0.998397222027879	-0.531678499343035	-0.966461952956033	2.17548898113879e-08	3.77336511430427e-07	0.434783453612998
chr1	171785842	171785956	114	+	exon	METTL13	0.746062142823421	1	0.595453629807096	1	0.791477767061596	0.998397222027879	-1.11992658191548	-0.966461952956033	2.17548898113879e-08	3.77336511430427e-07	-0.153464628959447
chr1	171796482	171796891	409	+	utr3	METTL13	0.801246410363461	1	0.660233979463704	1	0.586402332594104	0.998397222027879	-0.826713227027748	-0.966461952956033	2.17548898113879e-08	3.77336511430427e-07	0.139748725928286
chr1	172441573	172441755	182	-	utr3	PIGC	0.320309800579265	1	0.295192097663772	1	0.263652867959163	0.998397222027879	-0.213871195393359	0.135740730087964	0.442994702594969	0.655407311464941	-0.349611925481324
chr1	172442343	172442868	525	-	utr5	PIGC	0.997983078242443	1	0.844871010311811	1	0.873217174226202	0.998397222027879	-0.0362109565568016	0.135740730087964	0.442994702594969	0.655407311464941	-0.171951686644766
chr1	172533185	172533312	127	+	utr5	SUCO	0.853493097904799	1	0.915131421743592	1	0.986140062867762	0.998397222027879	-0.0192255006522124	-0.190035813191146	0.34704197792962	0.566605165163138	0.170810312538934
chr1	172589691	172589821	130	+	exon	SUCO	0.466167484121893	1	0.41366047939782	1	0.582651224855144	0.998397222027879	-0.393466489603193	-0.190035813191146	0.34704197792962	0.566605165163138	-0.203430676412047
chr1	172610027	172610276	249	+	utr3	SUCO	0.704358183528042	1	0.632370368224502	1	0.402391034748486	0.998397222027879	-0.417798417920478	-0.190035813191146	0.34704197792962	0.566605165163138	-0.227762604729332
chr1	172814185	172814351	166	+	intron	RP1-15D23.2	0.714420427646752	1	0.637420764341845	1	0.708394660720991	0.998397222027879	-1.79471272026772	1.50675099279814	0.493395500610853	NA	-3.30146371306586
chr1	173481262	173481365	103	+	exon	PRDX6	0.453698047782435	1	0.333346891904267	1	0.63011653563007	0.998397222027879	-0.491582039930852	-0.331139794184133	0.0300676935329706	0.096483154433055	-0.16044224574672
chr1	173733973	173734238	265	+	exon	KLHL20	0.789776426538415	1	0.672231615997996	1	0.831755843929309	0.998397222027879	0.082680261817965	0.243210097022565	0.197262808623991	0.39268028304864	-0.1605298352046
chr1	173785245	173785358	113	+	utr3	KLHL20	0.448118368743721	1	0.40299251555289	1	0.484457369473218	0.998397222027879	0.0912173020649689	0.243210097022565	0.197262808623991	0.39268028304864	-0.151992794957596
chr1	173800256	173800533	277	-	utr3	CENPL	0.829974458314988	1	0.785983165542133	1	0.620377923491989	0.998397222027879	-0.585012293662955	-0.898694161784328	0.00665977292880821	0.028659482189631	0.313681868121373
chr1	173803045	173803371	326	-	exon	CENPL	0.766790309334691	1	0.705717016077594	1	0.489023564815946	0.998397222027879	-0.795199091749371	-0.898694161784328	0.00665977292880821	0.028659482189631	0.103495070034957
chr1	173824664	173825251	587	+	utr5	DARS2	0.583905388543711	1	0.492227622600318	1	0.506246223413402	0.998397222027879	-0.952049643162375	-0.636945182872084	0.00323649840780307	0.0157220897079117	-0.315104460290291
chr1	173870570	173870711	141	+	exon	ZBTB37	0.710749637645515	1	0.647979425208039	1	0.675567348100725	0.998397222027879	0.211937078779758	0.512338292958561	0.0555921093049604	0.155144851978944	-0.300401214178803
chr1	173870827	173871077	250	+	exon	ZBTB37	0.454893206552019	1	0.441328731261974	1	0.623851046405626	0.998397222027879	0.0690493788853505	0.512338292958561	0.0555921093049604	0.155144851978944	-0.44328891407321
chr1	173885944	173886337	393	+	utr3	ZBTB37	0.783587623004142	1	0.709172164234356	1	0.723920493183569	0.998397222027879	0.210742424165301	0.512338292958561	0.0555921093049604	0.155144851978944	-0.30159586879326
chr1	173886425	173886534	109	+	utr3	ZBTB37	0.861291780348289	1	0.804714797496563	1	0.755039457893623	0.998397222027879	0.668509580100235	0.512338292958561	0.0555921093049604	0.155144851978944	0.156171287141674
chr1	173992873	173993018	145	-	utr5	RC3H1	0.847297615026821	1	0.738366291797825	1	0.853919871582494	0.998397222027879	-0.364117865600664	-0.103533663981461	0.653812920228554	0.811642010084408	-0.260584201619203
chr1	174999990	175000110	120	+	utr5	CACYBP	0.884992885536942	1	0.975336637590021	1	0.946691235611672	0.998397222027879	-1.03077460657066	-0.88897252858779	0.000168937481009618	0.00124360063695165	-0.141802077982869
chr1	176556012	176556189	177	+	utr5	PAPPA2	0.823213978202097	1	0.778337509167413	1	0.817327442031123	0.998397222027879	4.64326618449429	4.5838613072702	2.49405194627404e-27	3.06514983044225e-25	0.0594048772240887
chr1	176556410	176557172	762	+	exon	PAPPA2	0.343949396898017	1	0.324119150255896	1	0.30788464218856	0.998397222027879	4.64178332690707	4.5838613072702	2.49405194627404e-27	3.06514983044225e-25	0.0579220196368748
chr1	176594596	176595209	613	+	exon	PAPPA2	0.842598204152932	1	0.801878095276042	1	0.809627718438835	0.998397222027879	4.59885206057415	4.5838613072702	2.49405194627404e-27	3.06514983044225e-25	0.0149907533039499
chr1	176595307	176595511	204	+	exon	PAPPA2	0.69980726802558	1	0.668428093746891	1	0.778726319903251	0.998397222027879	4.68092087407164	4.5838613072702	2.49405194627404e-27	3.06514983044225e-25	0.0970595668014438
chr1	178093830	178094567	737	+	utr5	RASAL2	0.559349883473053	1	0.606045289540108	1	0.600789151695647	0.998397222027879	-0.32783159625618	-0.526811995648141	0.000806085508820738	0.00480572356119118	0.198980399391961
chr1	178442669	178443088	419	+	exon	RASAL2	0.810027015011999	1	0.930405995968016	1	0.957751303003191	0.998397222027879	-0.411239868341717	-0.526811995648141	0.000806085508820738	0.00480572356119118	0.115572127306423
chr1	178457764	178458034	270	+	exon	RASAL2	0.392799991686422	1	0.676769930472378	1	0.862483318922686	0.998397222027879	-0.38888329063353	-0.526811995648141	0.000806085508820738	0.00480572356119118	0.137928705014611
chr1	178458102	178458481	379	+	exon	RASAL2	0.797150716700445	1	0.97530116375401	1	0.983323885656675	0.998397222027879	-0.440919932600582	-0.526811995648141	0.000806085508820738	0.00480572356119118	0.0858920630475586
chr1	178473032	178473450	418	+	utr3	RASAL2	0.292053902047901	1	0.60695127408872	1	0.71853594768879	0.998397222027879	-0.449276849083771	-0.526811995648141	0.000806085508820738	0.00480572356119118	0.0775351465643699
chr1	178486435	178486607	172	-	intron	LINC00083	0.406578264383718	1	0.712077510373159	1	0.533728332158253	0.998397222027879	8.78817389813507	6.6148667281151	2.85273323413371e-09	5.71591239641333e-08	2.17330717001997
chr1	178486685	178486798	113	-	intron	LINC00083	0.492125061723686	1	0.999595635425899	1	NA	NA	8.22500952667222	6.6148667281151	2.85273323413371e-09	5.71591239641333e-08	1.61014279855712
chr1	178490100	178490250	150	-	exon	LINC00083	0.671319965665767	1	0.623060499261502	1	0.558035761039195	0.998397222027879	8.77127368078588	6.6148667281151	2.85273323413371e-09	5.71591239641333e-08	2.15640695267078
chr1	178725228	178725370	142	+	utr5	RALGPS2	0.727339734763428	1	0.774440150759858	1	0.82381652229426	0.998397222027879	-0.780985678847037	-1.07417194116534	7.56684736858908e-06	7.90819855502112e-05	0.293186262318299
chr1	178725589	178725830	241	-	exon	RP11-428K3.1	0.566146564844683	1	0.592012353298345	1	0.64727354031902	0.998397222027879	0.195244835100602	-0.30073131684118	0.541614332075641	0.735052591222534	0.495976151941782
chr1	178916300	178916683	383	+	utr3	RALGPS2	0.776656819893511	1	0.8772840345198	1	0.899126021114253	0.998397222027879	-1.01363004453884	-1.07417194116534	7.56684736858908e-06	7.90819855502112e-05	0.0605418966264968
chr1	179043989	179044101	112	+	exon	FAM20B	0.500319273808481	1	0.820930388344847	1	0.887609137677156	0.998397222027879	-0.320357096594535	-0.201001785978734	0.364554793488527	0.583441948350227	-0.119355310615801
chr1	179071901	179072534	633	+	utr3	FAM20B	0.859273117693767	1	0.979806987855219	1	0.919714409758065	0.998397222027879	-0.35018101671786	-0.201001785978734	0.364554793488527	0.583441948350227	-0.149179230739126
chr1	179082092	179082294	202	+	utr5	TOR3A	0.732312697356062	1	0.783999219965405	1	0.834409979503155	0.998397222027879	-0.359883670597521	-0.678890942015178	2.80660757321021e-05	0.000253942737194949	0.319007271417657
chr1	179095161	179095437	276	+	utr3	TOR3A	0.87197747411824	1	0.725915878307741	1	0.634392613673894	0.998397222027879	-0.621864256192259	-0.678890942015178	2.80660757321021e-05	0.000253942737194949	0.057026685822919
chr1	179107419	179108505	1086	-	utr3	ABL2	0.724270786821959	1	0.603844342111488	1	0.45662410607457	0.998397222027879	-1.06620435926106	-0.940459941333398	6.6520281323148e-06	7.03853179267306e-05	-0.125744417927666
chr1	179108566	179109018	452	-	exon	ABL2	0.957484651906156	1	0.796818490990352	1	0.714452560297515	0.998397222027879	-0.961930334368141	-0.940459941333398	6.6520281323148e-06	7.03853179267306e-05	-0.0214703930347437
chr1	179109118	179109284	166	-	exon	ABL2	0.678789984525279	1	0.616455630923614	1	0.652695424393286	0.998397222027879	-0.837407247192191	-0.940459941333398	6.6520281323148e-06	7.03853179267306e-05	0.103052694141206
chr1	179229405	179229587	182	-	utr5	ABL2	0.21863796631853	1	0.226696906049354	1	0.235538043186048	0.998397222027879	-0.13101035628867	-0.940459941333398	6.6520281323148e-06	7.03853179267306e-05	0.809449585044728
chr1	179353551	179353848	297	+	utr3	SOAT1	0.664385993310159	1	0.583448300535158	1	0.533766395337203	0.998397222027879	-0.709148201909838	-0.466256754253415	0.0829492588354407	0.210645289122221	-0.242891447656423
chr1	179807440	179807572	132	+	intron	FAM163A	0.309083527765735	1	0.999552410605056	1	NA	NA	10.0318038267589	10.8329345841574	2.72362438207541e-25	2.84519707040259e-23	-0.80113075739856
chr1	179812942	179813094	152	+	utr5	FAM163A	1	1	0.405640290623492	1	0.648631785117498	0.998397222027879	8.61638767167102	10.8329345841574	2.72362438207541e-25	2.84519707040259e-23	-2.21654691248643
chr1	179813909	179814182	273	+	exon	FAM163A	0.490584344770588	1	0.543550400620477	1	0.786957969652451	0.998397222027879	10.6915473628192	10.8329345841574	2.72362438207541e-25	2.84519707040259e-23	-0.141387221338244
chr1	179814286	179814641	355	+	utr3	FAM163A	0.534115255640512	1	0.593795850353739	1	0.759131363031086	0.998397222027879	10.5807520521315	10.8329345841574	2.72362438207541e-25	2.84519707040259e-23	-0.252182532025969
chr1	179814751	179815026	275	+	utr3	FAM163A	0.653722532768023	1	0.25082664233045	1	0.746636531183598	0.998397222027879	9.03939063115568	10.8329345841574	2.72362438207541e-25	2.84519707040259e-23	-1.79354395300176
chr1	179846069	179846644	575	-	utr3	TOR1AIP2	0.945149319884318	1	0.820618313689878	1	0.798391725870467	0.998397222027879	-0.113015615723051	-0.00621672865744098	0.979375719058279	0.991287793233761	-0.10679888706561
chr1	179865200	179865783	583	-	utr5	TOR1AIP2	0.373953322954771	1	0.328869181120692	1	0.280006221244243	0.998397222027879	-0.229372896187345	-0.00621672865744098	0.979375719058279	0.991287793233761	-0.223156167529904
chr1	179882311	179882615	304	+	utr5	TOR1AIP1	0.398710523682522	1	0.502104149466719	1	0.533730424341807	0.998397222027879	0.642851479437673	-0.258910444205667	0.285579594867356	0.501750435104058	0.901761923643339
chr1	179917765	179918248	483	+	utr3	TOR1AIP1	0.822351577143175	1	0.718383632812383	1	0.596023698900174	0.998397222027879	-0.351092932034569	-0.258910444205667	0.285579594867356	0.501750435104058	-0.0921824878289019
chr1	179954841	179955057	216	+	utr5	CEP350	0.283171909396564	1	0.36270811043844	1	0.58257569666003	0.998397222027879	0.711038559190785	0.284611087450625	0.161200743075442	0.34274359120731	0.42642747174016
chr1	179996743	179997073	330	+	exon	CEP350	0.862833814075476	1	0.799762334888269	1	0.861961638051023	0.998397222027879	0.0919539998104793	0.284611087450625	0.161200743075442	0.34274359120731	-0.192657087640145
chr1	180020247	180020362	115	+	exon	CEP350	0.419132295536102	1	0.38192992229421	1	0.491152725338092	0.998397222027879	-0.278724027474305	0.284611087450625	0.161200743075442	0.34274359120731	-0.563335114924929
chr1	180093698	180093924	226	+	exon	CEP350	0.853177245547368	1	0.790081509086609	1	0.898259741855367	0.998397222027879	0.206148934779882	0.284611087450625	0.161200743075442	0.34274359120731	-0.0784621526707429
chr1	180095534	180095672	138	+	exon	CEP350	0.513097096426705	1	0.444603666948336	1	0.718521314185185	0.998397222027879	-0.0369803130063818	0.284611087450625	0.161200743075442	0.34274359120731	-0.321591400457007
chr1	180111100	180111449	349	+	utr3	CEP350	0.831872236220942	1	0.995058020884692	1	0.868444220960992	0.998397222027879	0.135959974875593	0.284611087450625	0.161200743075442	0.34274359120731	-0.148651112575032
chr1	180112384	180112614	230	+	utr3	CEP350	0.75439802216951	1	0.699059735604524	1	0.817957642986706	0.998397222027879	0.229903582595521	0.284611087450625	0.161200743075442	0.34274359120731	-0.0547075048551038
chr1	180154929	180155052	123	+	exon	QSOX1	0.864502117323256	1	0.911637647430702	1	0.971850431373454	0.998397222027879	-0.51346962358531	-0.680873468822754	0.000759626384029089	0.00457248128804518	0.167403845237444
chr1	180196233	180197029	796	+	exon	QSOX1	0.224502026370803	1	0.509833128544217	1	0.650370570093535	0.998397222027879	-0.367633776942826	-0.680873468822754	0.000759626384029089	0.00457248128804518	0.313239691879928
chr1	180274188	180274540	352	+	exon	LHX4	0.377851966974511	1	0.359933861471945	1	0.315369082524877	0.998397222027879	-2.01194416718103	-0.803313871941268	0.00244955093196276	0.0124437620509213	-1.20863029523976
chr1	180274877	180274986	109	+	utr3	LHX4	0.110274374765334	1	0.0942213127290342	1	0.200541298654563	0.998397222027879	-2.35338235235768	-0.803313871941268	0.00244955093196276	0.0124437620509213	-1.55006848041642
chr1	180502160	180502557	397	-	utr5	ACBD6	0.532552845066794	1	0.601797370361724	1	0.728176234751745	0.998397222027879	0.275667781547427	-0.0402422166114964	0.834848478297085	0.919882334725666	0.315909998158924
chr1	180502631	180502742	111	-	utr5	ACBD6	0.876956483434068	1	0.978886275144957	1	0.947914606401629	0.998397222027879	0.198259385661975	-0.0402422166114964	0.834848478297085	0.919882334725666	0.238501602273472
chr1	180632052	180632208	156	+	utr5	XPR1	0.837992507005356	1	0.930350384076524	1	0.932314529633712	0.998397222027879	-0.200227525059486	-0.142535126944773	0.530275844479467	0.726340392580958	-0.057692398114713
chr1	180884301	180884532	231	+	utr3	XPR1	0.731659765125504	1	0.838276675154334	1	0.842613142407436	0.998397222027879	0.14446889754208	-0.142535126944773	0.530275844479467	0.726340392580958	0.287004024486853
chr1	180950291	180950623	332	+	utr3	KIAA1614	0.696461974221901	1	0.610559050415442	1	0.709240299783638	0.998397222027879	-0.227040860417905	-0.0886622215218052	0.771275325217179	0.887026448688445	-0.138378638896099
chr1	180976085	180976638	553	-	utr3	STX6	0.544940154692236	1	0.838462831915052	1	0.823511998453111	0.998397222027879	0.122377632041813	0.118238417730031	0.497231175388171	0.699936593104849	0.00413921431178173
chr1	181022706	181022872	166	-	utr5	STX6	0.819834588864471	1	0.882901052140803	1	0.985632033811454	0.998397222027879	0.149612855851664	0.118238417730031	0.497231175388171	0.699936593104849	0.0313744381216325
chr1	181049064	181049224	160	+	exon	MR1	0.471901883474258	1	0.405776268374625	1	0.59919428079453	0.998397222027879	1.21871539976711	1.31579505599821	5.6544155576652e-10	1.25555341397354e-08	-0.0970796562311
chr1	181055301	181056020	719	+	utr3	MR1	0.937995726391381	1	0.918094689677621	1	0.872704295564929	0.998397222027879	1.27637678838006	1.31579505599821	5.6544155576652e-10	1.25555341397354e-08	-0.0394182676181563
chr1	181088766	181088898	132	+	utr5	IER5	0.736632332130161	1	0.624066528303691	1	0.850566900210067	0.998397222027879	-0.484689071620231	-0.168326280675627	0.409776808030349	0.626537861895647	-0.316362790944605
chr1	181088964	181089514	550	+	exon	IER5	0.928410512030664	1	0.970231178198728	1	0.966392142214637	0.998397222027879	-0.025669457111192	-0.168326280675627	0.409776808030349	0.626537861895647	0.142656823564435
chr1	181089615	181090378	763	+	utr3	IER5	0.967771543551119	1	0.773132149460975	1	0.865279991610018	0.998397222027879	-0.156667361577285	-0.168326280675627	0.409776808030349	0.626537861895647	0.0116589190983419
chr1	181090457	181090645	188	+	utr3	IER5	0.0958325994637446	1	0.0863609391554022	1	0.049069017298236	0.998397222027879	-0.971923692545629	-0.168326280675627	0.409776808030349	0.626537861895647	-0.803597411870002
chr1	182585919	182586020	101	-	exon	RNASEL	0.427224365322722	1	0.521114006741159	1	0.634269574488078	0.998397222027879	1.09736984693962	0.999779399250627	0.00127986205439563	0.00716361172287395	0.0975904476889959
chr1	183023452	183023663	211	+	utr5	LAMC1	0.765093284282353	1	0.813628053112173	1	0.858791279254802	0.998397222027879	-0.0228114749852227	-0.540032263865267	0.00367451199176968	0.0175057285644384	0.517220788880045
chr1	183023752	183024045	293	+	exon	LAMC1	0.259936080281612	1	0.287538884879511	1	0.353231657464803	0.998397222027879	-0.0107054531445466	-0.540032263865267	0.00367451199176968	0.0175057285644384	0.529326810720721
chr1	183137625	183137730	105	+	exon	LAMC1	0.48347857794786	1	0.358528727298072	1	0.683469387575388	0.998397222027879	-0.843726378406165	-0.540032263865267	0.00367451199176968	0.0175057285644384	-0.303694114540898
chr1	183142630	183142924	294	+	utr3	LAMC1	0.49777744884906	1	0.406538393702699	1	0.411707942458093	0.998397222027879	-0.699871759119792	-0.540032263865267	0.00367451199176968	0.0175057285644384	-0.159839495254525
chr1	183186244	183186395	151	+	utr5	LAMC2	0.520982529920236	1	0.563908842002254	1	0.381521599912295	0.998397222027879	-2.2850326722167	-3.65386164607269	0.00423216755565845	0.0196770533611456	1.36882897385599
chr1	183207825	183207948	123	+	exon	LAMC2	0.563267405212792	1	0.639794712783795	1	0.412436484385804	0.998397222027879	-2.78367941178816	-3.65386164607269	0.00423216755565845	0.0196770533611456	0.87018223428453
chr1	183240587	183240783	196	+	utr3	LAMC2	NA	NA	0.753737848729203	1	0.604564207730148	0.998397222027879	-5.1169725238512	-3.65386164607269	0.00423216755565845	0.0196770533611456	-1.46311087777851
chr1	183243203	183243459	256	+	utr3	LAMC2	0.867686870646916	1	0.795264601374342	1	0.176518362813109	0.998397222027879	-3.65002134050337	-3.65386164607269	0.00423216755565845	0.0196770533611456	0.0038403055693137
chr1	183243561	183243926	365	+	utr3	LAMC2	0.86232107057522	1	0.796175120844132	1	0.0570113743491859	0.998397222027879	-3.91096883946764	-3.65386164607269	0.00423216755565845	0.0196770533611456	-0.25710719339495
chr1	183250089	183250202	113	-	utr3	NMNAT2	0.448854243923942	1	0.446650325180447	1	0.621760197344232	0.998397222027879	4.04571077856829	3.00581123396975	5.23538601216631e-12	1.52110798143623e-10	1.03989954459854
chr1	183630593	183630706	113	-	exon	ARPC5	0.769907068177207	1	0.6121484814639	1	0.62573223036733	0.998397222027879	0.282529559671813	0.523011843695615	0.00192003269316298	0.0101369610278593	-0.240482284023803
chr1	183635601	183635822	221	-	utr5	ARPC5	0.709039377439679	1	0.941032491321427	1	0.965643156662704	0.998397222027879	0.509573200808792	0.523011843695615	0.00192003269316298	0.0101369610278593	-0.0134386428868235
chr1	183926138	183926401	263	+	utr3	RGL1	0.851957905250819	1	0.989473293951598	1	0.965029197927673	0.998397222027879	1.71135674776847	1.32837761371275	1.41811322424569e-06	1.74283840211842e-05	0.382979134055719
chr1	183926518	183927005	487	+	utr3	RGL1	0.484467306541815	1	0.64546891522099	1	0.733351559828023	0.998397222027879	1.74096867532287	1.32837761371275	1.41811322424569e-06	1.74283840211842e-05	0.412591061610122
chr1	183935932	183936048	116	-	utr3	COLGALT2	0.902561704658691	1	0.996259674008346	1	0.961329493300255	0.998397222027879	1.10653529415165	1.39795891349954	5.00152866139476e-10	1.12125797882908e-08	-0.291423619347896
chr1	183938725	183938977	252	-	utr3	COLGALT2	0.609590049788474	1	0.790702785021169	1	0.907634376542584	0.998397222027879	1.36968222300201	1.39795891349954	5.00152866139476e-10	1.12125797882908e-08	-0.0282766904975307
chr1	184037564	184037667	103	-	utr5	COLGALT2	0.938419723346636	1	0.861569746405866	1	0.871367994482877	0.998397222027879	2.06255955830596	1.39795891349954	5.00152866139476e-10	1.12125797882908e-08	0.664600644806421
chr1	184051715	184051838	123	+	utr5	TSEN15	0.872906906758514	1	0.931842789699034	1	0.991037582836279	0.998397222027879	0.00767560895985553	-0.232889859932983	0.201330519354402	0.3987380274372	0.240565468892838
chr1	184693926	184694365	439	-	utr3	EDEM3	0.883606627050457	1	0.814273787669901	1	0.808909126689249	0.998397222027879	0.206487102933942	0.381987676667957	0.12994099898015	0.293523101883409	-0.175500573734015
chr1	184754635	184754806	171	-	utr5	EDEM3	0.749378563364078	1	0.805429295361365	1	0.960945113807161	0.998397222027879	0.477093841395321	0.381987676667957	0.12994099898015	0.293523101883409	0.0951061647273646
chr1	184795489	184795858	369	-	exon	FAM129A	0.953488915626378	1	0.883303254636655	1	0.850842747702552	0.998397222027879	-1.01185532499392	-0.920765959878492	3.14014499757555e-05	0.000280586362108404	-0.0910893651154248
chr1	185311227	185311329	102	-	utr5	IVNS1ABP	0.698112293206264	1	0.789557844860908	1	0.840147763264661	0.998397222027879	0.997857495385746	0.833533563892076	0.00598613539018807	0.0262882380041966	0.164323931493669
chr1	185317064	185317252	188	-	utr5	IVNS1ABP	0.957783481599825	1	0.956372361938504	1	0.658776654716088	0.998397222027879	0.45186555755057	0.833533563892076	0.00598613539018807	0.0262882380041966	-0.381668006341507
chr1	185734458	185734602	144	+	utr5	HMCN1	0.452955259923735	1	0.459304770140524	1	0.434901066775443	0.998397222027879	2.85914397079065	2.43341169062581	2.05189816841417e-09	4.22930257457349e-08	0.425732280164833
chr1	186189718	186189889	171	+	utr3	HMCN1	0.138186085196582	1	0.102145714961898	1	0.155812757075574	0.998397222027879	2.1451031740903	2.43341169062581	2.05189816841417e-09	4.22930257457349e-08	-0.288308516535514
chr1	186375046	186375218	172	-	utr5	TPR	0.857053381554252	1	0.947954984968658	1	0.950486836448694	0.998397222027879	0.30011987198702	0.21443756020982	0.266254353252113	0.479662737825513	0.0856823117772004
chr1	192811488	192811869	381	+	utr3	RGS2	0.676739262989298	1	0.586475561420435	1	0.480373842561185	0.998397222027879	1.76219646563629	2.03231201969294	7.20505205759909e-14	2.59539978664173e-12	-0.270115554056649
chr1	193059250	193059386	136	-	utr5	UCHL5	0.664887584274699	1	0.875239886598027	1	0.867941467700265	0.998397222027879	-1.01783623328623	-0.799762813364903	0.00205640015326375	0.010721458330832	-0.218073419921324
chr1	193059657	193059833	176	+	utr5	TROVE2	0.202033376927557	1	0.318082880514691	1	0.499254650467344	0.998397222027879	0.302117690128319	0.498095333040892	0.0914639686965376	0.227368840301117	-0.195977642912572
chr1	193105306	193105407	101	-	utr5	GLRX2	0.519315722284024	1	0.554381172269285	1	0.585453370073429	0.998397222027879	-0.391673746863545	-0.714491999620163	0.00880738056202648	0.0361900983508837	0.322818252756618
chr1	193122041	193122260	219	+	utr5	CDC73	0.770870762567698	1	0.631412427853158	1	0.718885837469058	0.998397222027879	0.0440887804993769	0.134634925801417	0.471961428129381	0.679102024872867	-0.0905461453020406
chr1	195820193	195820480	287	+	intergenic	NA	0.513834588177356	1	0.999599598938667	1	NA	NA	9.57028523223463	NA	NA	NA	NA
chr1	197101312	197101492	180	-	exon	ASPM	0.79758315656922	1	0.744984193056409	1	0.58094593468473	0.998397222027879	-0.256481753658395	-0.299761199969959	0.328282998519803	0.547524878293652	0.0432794463115632
chr1	197104317	197104526	209	-	exon	ASPM	0.756595611738135	1	0.694040773134443	1	0.624142770417708	0.998397222027879	-0.583968195291991	-0.299761199969959	0.328282998519803	0.547524878293652	-0.284206995322032
chr1	197159369	197159920	551	-	exon	ZBTB41	0.85109996177511	1	0.969581622248372	1	0.992112346715872	0.998397222027879	0.355711773707804	0.593831511996084	0.0380455248514196	0.115732925497727	-0.23811973828828
chr1	197510435	197510848	413	-	utr3	DENND1B	0.833299374968119	1	0.734181116571964	1	0.713525593764497	0.998397222027879	0.545908070539096	0.695157124855284	0.00273279708736492	0.0136148152312639	-0.149249054316188
chr1	200407033	200407429	396	-	exon	ZNF281	0.659260466816626	1	0.548218648991022	1	0.494943895945894	0.998397222027879	-0.00729193421152959	0.204207716447792	0.239400931512517	0.447538346428147	-0.211499650659321
chr1	200407538	200407678	140	-	exon	ZNF281	0.636149046939367	1	0.574084996248279	1	0.737039298628213	0.998397222027879	0.0869637742693816	0.204207716447792	0.239400931512517	0.447538346428147	-0.11724394217841
chr1	200407977	200408380	403	-	exon	ZNF281	0.788179387215192	1	0.707482354779351	1	0.704247916803881	0.998397222027879	0.0284980208371998	0.204207716447792	0.239400931512517	0.447538346428147	-0.175709695610592
chr1	200408484	200408844	360	-	exon	ZNF281	0.310489945622638	1	0.27356732107641	1	0.422343196672062	0.998397222027879	-0.0688929237686322	0.204207716447792	0.239400931512517	0.447538346428147	-0.273100640216424
chr1	200408875	200409771	896	-	utr5	ZNF281	0.97867314010037	1	0.799177565725565	1	0.930144663889473	0.998397222027879	0.127768842821693	0.204207716447792	0.239400931512517	0.447538346428147	-0.0764388736260991
chr1	200553514	200553727	213	-	exon	KIF14	0.874619671212516	1	0.81616545576985	1	0.709903744447708	0.998397222027879	-0.709998841495138	-0.544727879740485	0.101814016574583	0.245400076446467	-0.165270961754654
chr1	200617784	200618207	423	-	exon	KIF14	0.757888556929427	1	0.704486785890804	1	0.334972535260143	0.998397222027879	-0.513039653105527	-0.544727879740485	0.101814016574583	0.245400076446467	0.0316882266349583
chr1	200618635	200618746	111	-	utr5	KIF14	0.8003006214166	1	0.741860796993504	1	0.803356093532792	0.998397222027879	-0.835792376921845	-0.544727879740485	0.101814016574583	0.245400076446467	-0.29106449718136
chr1	200620563	200620669	106	-	utr5	KIF14	0.84546393871805	1	0.990296714145409	1	0.955294160137813	0.998397222027879	-0.954865614631127	-0.544727879740485	0.101814016574583	0.245400076446467	-0.410137734890642
chr1	200666032	200666144	112	-	exon	DDX59	0.400602804474134	1	0.369929994139652	1	0.643384213669163	0.998397222027879	-0.250485718781089	0.213596273631285	0.304392510757684	0.523551911682296	-0.464081992412374
chr1	200738926	200739564	638	+	utr5	CAMSAP2	0.536680625261071	1	0.6823394183338	1	0.806446799606824	0.998397222027879	0.104065305035926	0.0470269599380031	0.827411762623892	0.916282301558725	0.0570383450979225
chr1	200848644	200848795	151	+	exon	CAMSAP2	0.727399194666734	1	0.646962911682464	1	0.802850298150715	0.998397222027879	-0.362765116082014	0.0470269599380031	0.827411762623892	0.916282301558725	-0.409792076020017
chr1	200848898	200849273	375	+	exon	CAMSAP2	0.610684355432356	1	0.522828866859555	1	0.689212524235669	0.998397222027879	-0.164189168253759	0.0470269599380031	0.827411762623892	0.916282301558725	-0.211216128191762
chr1	200849863	200850062	199	+	exon	CAMSAP2	0.830183838473837	1	0.714477953419713	1	0.813742375355901	0.998397222027879	-0.17051411138047	0.0470269599380031	0.827411762623892	0.916282301558725	-0.217541071318473
chr1	200857763	200858258	495	+	utr3	CAMSAP2	0.755766668546724	1	0.697323080203281	1	0.546885925146594	0.998397222027879	-0.179487335619327	0.0470269599380031	0.827411762623892	0.916282301558725	-0.22651429555733
chr1	200874244	200874394	150	+	utr3*	GPR25	0.549794391382173	1	0.489446657585393	1	0.585012819756791	0.998397222027879	1.74547312207306	1.6091289816545	0.210086041802367	0.410840487806502	0.136344140418564
chr1	201190788	201190907	119	+	utr5	IGFN1	0.977866336788221	1	0.95466547907913	1	0.911571435267195	0.998397222027879	1.82125977496659	1.36107134655732	1.89915728279699e-09	3.93211105164328e-08	0.46018842840927
chr1	201194088	201194196	108	+	exon	IGFN1	0.683041470019109	1	0.568447519996187	1	0.846858935398971	0.998397222027879	1.21248400902881	1.36107134655732	1.89915728279699e-09	3.93211105164328e-08	-0.148587337528505
chr1	201206234	201206764	530	+	exon	IGFN1	0.867031023720482	1	0.928265163027119	1	0.88481567717526	0.998397222027879	1.36356721154208	1.36107134655732	1.89915728279699e-09	3.93211105164328e-08	0.00249586498475907
chr1	201212263	201212367	104	+	exon	IGFN1	0.70799494165358	1	0.569603530374714	1	0.69836202388047	0.998397222027879	1.33662273538374	1.36107134655732	1.89915728279699e-09	3.93211105164328e-08	-0.0244486111735758
chr1	201215618	201215976	358	+	exon	IGFN1	0.196302365444458	1	0.390002608477362	1	0.330288676075654	0.998397222027879	1.77277321123156	1.36107134655732	1.89915728279699e-09	3.93211105164328e-08	0.411701864674242
chr1	201216020	201216267	247	+	utr3	IGFN1	0.440543116793731	1	0.639199924723004	1	0.556064146691312	0.998397222027879	1.70588198021786	1.36107134655732	1.89915728279699e-09	3.93211105164328e-08	0.344810633660538
chr1	201216433	201216635	202	+	utr3	IGFN1	0.342817298431121	1	0.5261772024286	1	0.426101320488042	0.998397222027879	1.64586510464118	1.36107134655732	1.89915728279699e-09	3.93211105164328e-08	0.284793758083865
chr1	201228551	201228684	133	+	utr3	IGFN1	0.923354809205586	1	0.789841916782242	1	0.971241663530834	0.998397222027879	1.26510654988607	1.36107134655732	1.89915728279699e-09	3.93211105164328e-08	-0.0959647966712496
chr1	201228765	201228887	122	+	utr3	IGFN1	0.985681468846749	1	0.896799770182339	1	0.84972454510969	0.998397222027879	1.52969100629498	1.36107134655732	1.89915728279699e-09	3.93211105164328e-08	0.16861965973766
chr1	201465612	201466184	572	-	utr3	PHLDA3	0.66344993238479	1	0.931373557250865	1	0.842975912096824	0.998397222027879	0.265045241787176	0.0910621696913891	0.690931282788096	0.836742629794264	0.173983072095787
chr1	201468701	201468849	148	-	utr5	PHLDA3	0.64765073233645	1	0.688584184733886	1	0.61370328016391	0.998397222027879	0.570173288326384	0.0910621696913891	0.690931282788096	0.836742629794264	0.479111118634995
chr1	201468928	201469230	302	-	utr5	PHLDA3	0.727345048265404	1	0.773764527177564	1	0.826033555605936	0.998397222027879	0.574738629997442	0.0910621696913891	0.690931282788096	0.836742629794264	0.483676460306053
chr1	201488947	201489053	106	-	exon	CSRP1	0.815800546710147	1	0.922531449707794	1	0.816788899664168	0.998397222027879	-0.458103605306095	-0.440513209826963	0.00422129520434501	0.0196384223453962	-0.0175903954791325
chr1	201490244	201490415	171	-	exon	CSRP1	0.545464084981166	1	0.375589556698503	1	0.526908460764856	0.998397222027879	-0.593812908932106	-0.440513209826963	0.00422129520434501	0.0196384223453962	-0.153299699105144
chr1	201514471	201514754	283	+	intron	RP11-134G8.7	0.691139779791418	1	0.81217574473727	1	0.956259710477542	0.998397222027879	0.528875199167942	0.964773725245942	0.0363699464429819	0.111834908904551	-0.435898526078
chr1	201514913	201515211	298	+	intron	RP11-134G8.7	0.947955131262852	1	0.868742314128657	1	0.853366947916801	0.998397222027879	0.630112923169572	0.964773725245942	0.0363699464429819	0.111834908904551	-0.334660802076369
chr1	201539091	201539292	201	+	intergenic	NA	0.658082890771941	1	0.69876890864024	1	0.897379683751867	0.998397222027879	2.23878599354792	NA	NA	NA	NA
chr1	201623008	201623536	528	+	utr5	NAV1	0.85662844819444	1	0.96666578133141	1	0.885232241058628	0.998397222027879	1.80227223339584	1.79563400032784	9.61169885592712e-21	6.7759528560404e-19	0.0066382330680026
chr1	201648613	201648728	115	+	utr5	NAV1	0.852379321177942	1	0.923505830575069	1	0.812669350536346	0.998397222027879	1.9678255365207	1.79563400032784	9.61169885592712e-21	6.7759528560404e-19	0.172191536192857
chr1	201648871	201649365	494	+	exon	NAV1	0.635448179969962	1	0.738861313713223	1	0.927429322266259	0.998397222027879	2.09668238415228	1.79563400032784	9.61169885592712e-21	6.7759528560404e-19	0.301048383824437
chr1	201650308	201650547	239	+	intron	NAV1	0.254293763432421	1	0.217001588867507	1	0.327285128835756	0.998397222027879	1.51758701856496	1.79563400032784	9.61169885592712e-21	6.7759528560404e-19	-0.278046981762881
chr1	201782525	201782814	289	+	exon	NAV1	0.497444664818312	1	0.725754349436914	1	0.695454659142727	0.998397222027879	2.0198585108408	1.79563400032784	9.61169885592712e-21	6.7759528560404e-19	0.224224510512958
chr1	201783513	201783619	106	+	exon	NAV1	0.349356735336043	1	0.282877660944819	1	0.494011053630281	0.998397222027879	1.64858148192841	1.79563400032784	9.61169885592712e-21	6.7759528560404e-19	-0.147052518399434
chr1	201783640	201783744	104	+	exon	NAV1	0.275240501755016	1	0.207532986272731	1	0.379684616834831	0.998397222027879	1.62596670530495	1.79563400032784	9.61169885592712e-21	6.7759528560404e-19	-0.169667295022894
chr1	201820081	201820396	315	+	utr3	NAV1	0.780662276282001	1	0.6445774677099	1	0.562128299776491	0.998397222027879	1.62085086218157	1.79563400032784	9.61169885592712e-21	6.7759528560404e-19	-0.174783138146275
chr1	201821723	201822141	418	+	utr3	NAV1	0.473359256078797	1	0.750451172916583	1	0.686701355103343	0.998397222027879	2.0763102483934	1.79563400032784	9.61169885592712e-21	6.7759528560404e-19	0.280676248065556
chr1	201822216	201822371	155	+	utr3	NAV1	0.788718346088536	1	0.958340573769186	1	0.864353665705998	0.998397222027879	1.83601376414824	1.79563400032784	9.61169885592712e-21	6.7759528560404e-19	0.0403797638203947
chr1	201822817	201822938	121	+	utr3	NAV1	0.802942598482309	1	0.983217636943203	1	0.964900176380451	0.998397222027879	2.1106015745011	1.79563400032784	9.61169885592712e-21	6.7759528560404e-19	0.314967574173259
chr1	201829198	201829310	112	+	utr5	IPO9	0.443077425389205	1	0.402135087398091	1	0.677437555216999	0.998397222027879	-0.781196002052612	-0.650984662686316	0.000242694483326713	0.00170412606654889	-0.130211339366296
chr1	201876085	201876550	465	+	utr3	IPO9	0.783921295622284	1	0.656596974541487	1	0.573495448548942	0.998397222027879	-0.702286150071084	-0.650984662686316	0.000242694483326713	0.00170412606654889	-0.0513014873847685
chr1	201877961	201878201	240	+	utr3	IPO9	0.380555656843658	1	0.358773349629439	1	0.524956205071218	0.998397222027879	-1.02492207013909	-0.650984662686316	0.000242694483326713	0.00170412606654889	-0.373937407452776
chr1	201878302	201878628	326	+	utr3	IPO9	0.384915626506961	1	0.364943901560456	1	0.360024682559009	0.998397222027879	-0.978466076040882	-0.650984662686316	0.000242694483326713	0.00170412606654889	-0.327481413354567
chr1	201878975	201879352	377	+	utr3	IPO9	0.360182476107196	1	0.329629896073231	1	0.160402934504868	0.998397222027879	-0.976017377874223	-0.650984662686316	0.000242694483326713	0.00170412606654889	-0.325032715187907
chr1	201888704	201888821	117	+	utr5	SHISA4	0.192012778820444	1	0.205230445748693	1	0.474016044468521	0.998397222027879	3.05399088784181	2.00773717060599	2.19279947066588e-13	7.49924366589929e-12	1.04625371723582
chr1	201889388	201889495	107	+	exon	SHISA4	0.951110366847862	1	0.931480758604511	1	0.714992335794635	0.998397222027879	2.20708140044009	2.00773717060599	2.19279947066588e-13	7.49924366589929e-12	0.199344229834103
chr1	201891359	201891472	113	+	exon	SHISA4	0.961793766373616	1	0.83693291745026	1	0.757426589934171	0.998397222027879	2.00476694640584	2.00773717060599	2.19279947066588e-13	7.49924366589929e-12	-0.00297022420014281
chr1	201899440	201899654	214	-	exon	LMOD1	0.800993026376741	1	0.602323838121933	1	0.565114108649086	0.998397222027879	8.03188642972929	6.1356421139453	3.55854254016302e-16	1.64883920681505e-14	1.89624431578399
chr1	201900160	201900592	432	-	exon	LMOD1	0.750307651203798	1	0.783780869040824	1	0.850242660111146	0.998397222027879	6.30793022039229	6.1356421139453	3.55854254016302e-16	1.64883920681505e-14	0.172288106446996
chr1	201969591	201969788	197	+	utr3	TIMM17A	0.415513284936407	1	0.357701135337295	1	0.117193096228014	0.998397222027879	-0.899080717631738	-0.508294903732041	0.0283525832063023	0.0921509075445112	-0.390785813899697
chr1	201982702	201982951	249	+	exon	RNPEP	0.915965216496502	1	0.959258134045311	1	0.952860815644599	0.998397222027879	-0.152657070957956	-0.244056989158638	0.14939414698255	0.324976458679882	0.0913999182006817
chr1	201999776	201999909	133	+	utr3	RNPEP	0.296924193799706	1	0.27023986071886	1	0.526618909214066	0.998397222027879	-0.643660889589834	-0.244056989158638	0.14939414698255	0.324976458679882	-0.399603900431196
chr1	202000076	202000314	238	-	exon	RP11-465N4.4	0.68711264577917	1	0.8106352445403	1	0.958292350673839	0.998397222027879	-0.0330495211898461	-0.451055885525246	0.338039473925811	0.557464350585749	0.4180063643354
chr1	202011075	202011187	112	+	utr5	ELF3	0.46911935963327	1	0.394920153474313	1	0.305362288823282	0.998397222027879	-0.627459645380507	-0.145040557094588	0.716074268445662	0.853525171797013	-0.482419088285919
chr1	202015178	202015863	685	+	utr3	ELF3	0.919624170618765	1	0.846178170118833	1	0.407740390580217	0.998397222027879	-0.0795756055639694	-0.145040557094588	0.716074268445662	0.853525171797013	0.0654649515306186
chr1	202016089	202016425	336	+	utr3	ELF3	0.947072002639392	1	0.891642396622843	1	0.790447577775564	0.998397222027879	-0.437747029488502	-0.145040557094588	0.716074268445662	0.853525171797013	-0.292706472393914
chr1	202144528	202144686	158	-	utr5	ARL8A	0.939607099587781	1	0.803508122041199	1	0.854433274769877	0.998397222027879	0.44604177766917	0.271131232955452	0.170349178571666	0.356035360306841	0.174910544713718
chr1	202728772	202729083	311	-	utr3	KDM5B	0.95163813399676	1	0.760569671397671	1	0.843990749594451	0.998397222027879	0.477829829679623	0.64189304058452	0.000374755430034971	0.00247466379438189	-0.164063210904897
chr1	202733467	202733756	289	-	exon	KDM5B	0.656257178189039	1	0.534139186363918	1	0.674237413309025	0.998397222027879	0.53290994098825	0.64189304058452	0.000374755430034971	0.00247466379438189	-0.108983099596271
chr1	202811012	202811282	270	+	exon	PCAT6	0.750570872298615	1	0.821518934494106	1	0.976286955470332	0.998397222027879	1.3153472815132	0.853109254265898	0.0630048801631772	0.17045063636376	0.462238027247301
chr1	202880805	202881256	451	-	utr3	RABIF	0.654574722878451	1	0.896376543435782	1	0.905458956096561	0.998397222027879	-0.580002783979779	-0.639993299945274	0.000849519415712718	0.00502049574316879	0.0599905159654948
chr1	202941189	202941364	175	-	utr3	ADIPOR1	0.947267584472936	1	0.827551337519916	1	0.957894264093259	0.998397222027879	-0.130894425204261	-0.00941693077827337	0.954259205472474	0.980122307272368	-0.121477494425987
chr1	202951078	202951200	122	-	utr5	ADIPOR1	0.773847627738175	1	0.885134857298532	1	0.970391423812115	0.998397222027879	0.152833320278303	-0.00941693077827337	0.954259205472474	0.980122307272368	0.162250251056577
chr1	203307069	203307488	419	+	utr3	BTG2	0.359483369430488	1	0.440695853813749	1	0.544688488053418	0.998397222027879	-0.22137275185811	-0.474080218124351	0.0510214879187759	0.14521062976462	0.252707466266241
chr1	203683101	203683302	201	+	utr5	ATP2B4	0.836226010125942	1	0.734057303070635	1	0.454608165426705	0.998397222027879	2.86501931895727	2.81573108470227	6.30344292497192e-39	1.60961917001894e-36	0.0492882342550045
chr1	203698100	203698222	122	+	exon	ATP2B4	0.6583814937292	1	0.525437206301887	1	0.61554203652479	0.998397222027879	2.43110234236796	2.81573108470227	6.30344292497192e-39	1.60961917001894e-36	-0.384628742334309
chr1	203739720	203740133	413	+	utr3	ATP2B4	0.665902135916683	1	0.60392007767164	1	0.504102914255007	0.998397222027879	2.74415757409128	2.81573108470227	6.30344292497192e-39	1.60961917001894e-36	-0.0715735106109938
chr1	203797164	203797679	515	+	utr5	ZBED6	0.750966562792372	1	0.657298856445085	1	0.605719138805294	0.998397222027879	0.660931373548457	0.761348983311566	0.000245990752689595	0.00172411085035446	-0.100417609763109
chr1	203798901	203799119	218	+	utr5	ZC3H11A	0.576141616984972	1	0.527732496728355	1	0.498651399171578	0.998397222027879	0.687164557130393	0.379873792509234	0.0213954495898669	0.0739119568310811	0.307290764621159
chr1	203853703	203853810	107	+	utr3	ZC3H11A	0.863228179799323	1	0.760383812463498	1	0.817222827887329	0.998397222027879	0.335400030781754	0.379873792509234	0.0213954495898669	0.0739119568310811	-0.0444737617274799
chr1	204126014	204126475	461	+	utr3	SOX13	0.410843492292022	1	0.355735830869922	1	0.523009708777733	0.998397222027879	-0.240139638498016	-0.185434762809462	0.457143745696592	0.667391536246924	-0.0547048756885546
chr1	204198237	204198402	165	-	utr3	GOLT1A	0.376629518036374	1	0.428229238959365	1	0.52569196142153	0.998397222027879	-0.695348652644326	-1.14866451078748	0.0185728428804402	0.0660846996560266	0.453315858143158
chr1	204221304	204221536	232	-	utr3	PLEKHA6	0.820421267891698	1	0.631226956498146	1	0.693758849755479	0.998397222027879	0.667680758908888	0.659338510119478	0.0143444133396384	0.0537699082321922	0.00834224878941048
chr1	204221915	204222633	718	-	utr3	PLEKHA6	0.701214191101794	1	0.82199732533582	1	0.913193004245104	0.998397222027879	0.83055026109498	0.659338510119478	0.0143444133396384	0.0537699082321922	0.171211750975503
chr1	204259363	204259784	421	-	exon	PLEKHA6	0.67769685639597	1	0.761673234424826	1	0.921610784896752	0.998397222027879	0.880900896503935	0.659338510119478	0.0143444133396384	0.0537699082321922	0.221562386384457
chr1	204273687	204273792	105	-	utr5	PLEKHA6	0.262134398593451	1	0.315345432413764	1	0.479134117308492	0.998397222027879	1.30947084349105	0.659338510119478	0.0143444133396384	0.0537699082321922	0.650132333371571
chr1	204277058	204277192	134	+	exon	RP11-203F10.5	0.469254121212316	1	0.396976462741794	1	0.598537937436309	0.998397222027879	1.49698582520791	1.72740764234138	0.0168503732784901	0.0610107012004092	-0.230421817133463
chr1	204288198	204288325	127	-	intron	PLEKHA6	0.995735673633213	1	0.95394899717349	1	0.732606294098592	0.998397222027879	2.28605996905784	0.659338510119478	0.0143444133396384	0.0537699082321922	1.62672145893836
chr1	204377671	204377874	203	+	exon	RP11-739N20.2	0.971462483338228	1	0.885859112112847	1	0.839476961857067	0.998397222027879	-1.74751964575615	-1.69357050094832	1.87718697897685e-06	2.24578402659271e-05	-0.053949144807832
chr1	204378045	204378247	202	+	intron	RP11-739N20.2	0.547797848339529	1	0.662775533189602	1	0.829545699318053	0.998397222027879	-1.91814432160694	-1.69357050094832	1.87718697897685e-06	2.24578402659271e-05	-0.224573820658624
chr1	204406023	204406332	309	-	utr3	PPP1R15B	0.688766191617988	1	0.626740119213286	1	0.590267199797286	0.998397222027879	-0.0767881417489716	-0.0196025247113508	0.915806989135097	0.962052494438454	-0.0571856170376208
chr1	204409558	204410041	483	-	exon	PPP1R15B	0.87127443571132	1	0.729222634131045	1	0.80331147263279	0.998397222027879	-0.148801443001767	-0.0196025247113508	0.915806989135097	0.962052494438454	-0.129198918290416
chr1	204410519	204410861	342	-	exon	PPP1R15B	0.186151152201528	1	0.180180112474767	1	0.251178227160047	0.998397222027879	-0.265188359822638	-0.0196025247113508	0.915806989135097	0.962052494438454	-0.245585835111288
chr1	204411195	204411557	362	-	utr5	PPP1R15B	0.901675040389501	1	0.921812777483217	1	0.959197252428939	0.998397222027879	-0.169484864101896	-0.0196025247113508	0.915806989135097	0.962052494438454	-0.149882339390546
chr1	204411591	204411873	282	-	utr5	PPP1R15B	0.168944969566419	1	0.435953750278681	1	0.643959892863883	0.998397222027879	0.0272190622414211	-0.0196025247113508	0.915806989135097	0.962052494438454	0.0468215869527719
chr1	204469238	204469435	197	-	exon	PIK3C2B	0.986785443939164	1	0.869584752224173	1	0.912114977420544	0.998397222027879	0.123062662187451	-0.00907624412850607	0.962872762275026	0.984471189375635	0.132138906315957
chr1	204469492	204469676	184	-	exon	PIK3C2B	0.519199054839676	1	0.717260653376343	1	0.814619086418368	0.998397222027879	0.109747694991069	-0.00907624412850607	0.962872762275026	0.984471189375635	0.118823939119575
chr1	204549106	204549684	578	+	utr3	MDM4	0.960691810506123	1	0.85497777000778	1	0.690110138357676	0.998397222027879	-0.0438678856138617	-0.0352309120441202	0.893649115242129	0.951972001784305	-0.0086369735697415
chr1	205147297	205147631	334	-	utr3	DSTYK	0.692632014588564	1	0.613558809321955	1	0.621003339540956	0.998397222027879	-0.12722313468208	-0.0407245456792615	0.838963101518103	0.921700368042881	-0.0864985890028185
chr1	205169234	205169882	648	-	exon	DSTYK	0.877751072108949	1	0.741111688406872	1	0.668485033766802	0.998397222027879	-0.149535077263925	-0.0407245456792615	0.838963101518103	0.921700368042881	-0.108810531584663
chr1	205187461	205187685	224	-	exon	DSTYK	0.552774621402273	1	0.7573501737712	1	0.768999181906102	0.998397222027879	-0.0584381569177357	-0.0407245456792615	0.838963101518103	0.921700368042881	-0.0177136112384742
chr1	205211360	205211611	251	-	utr5	DSTYK	0.667269320784053	1	0.721234152373131	1	0.781240585136705	0.998397222027879	0.363074636332024	-0.0407245456792615	0.838963101518103	0.921700368042881	0.403799182011285
chr1	205269284	205269481	197	+	exon	TMCC2	0.603392939680782	1	0.51831928286993	1	0.554035141834603	0.998397222027879	0.382317458563529	0.262206788500645	0.378143148206424	0.596833035648653	0.120110670062884
chr1	205302149	205302537	388	-	utr3	NUAK2	0.880798092496231	1	0.972197438780102	1	0.98451952022741	0.998397222027879	-1.61626122456967	-2.04297969599987	1.44162970165752e-23	1.29420053919895e-21	0.426718471430207
chr1	205302962	205304132	1170	-	utr3	NUAK2	0.533065768644	1	0.734078979675749	1	0.797149239681102	0.998397222027879	-1.86453708915175	-2.04297969599987	1.44162970165752e-23	1.29420053919895e-21	0.17844260684812
chr1	205531343	205531923	580	+	utr3	CDK18	0.632931474356151	1	0.514391140597541	1	0.323279637533358	0.998397222027879	7.23026719245393	7.28326033919308	5.66380318323803e-21	4.10616797341251e-19	-0.052993146739146
chr1	205616327	205616677	350	-	utr3	ELK4	0.8208973217472	1	0.742357327242222	1	0.720780274856168	0.998397222027879	-0.166400443866747	0.0134116689174388	0.960260627945682	0.983409743182766	-0.179812112784186
chr1	205620021	205620712	691	-	exon	ELK4	0.968112100438826	1	0.91372704974704	1	0.864787162081588	0.998397222027879	-0.252323489724172	0.0134116689174388	0.960260627945682	0.983409743182766	-0.265735158641611
chr1	205662923	205663605	682	-	exon	SLC45A3	0.339233932340586	1	0.417674440581999	1	0.472414657565562	0.998397222027879	0.534575531992861	0.20919426635885	0.40268665023401	0.619488894549703	0.325381265634011
chr1	205719627	205719728	101	-	exon	NUCKS1	0.759446039673791	1	0.641337382952632	1	0.775833041704083	0.998397222027879	-0.376779439442608	-0.325626058947651	0.114396179849457	0.267560859485062	-0.051153380494957
chr1	205769388	205769619	231	-	utr3	RAB29	0.930066491101215	1	0.848014656650365	1	0.881666612615148	0.998397222027879	0.0904436390320565	0.122781371735932	0.5892987617296	0.767584031881544	-0.0323377327038752
chr1	205770076	205770287	211	-	utr3	RAB29	0.363305092040949	1	0.335624073510586	1	0.379534282953366	0.998397222027879	-0.558156392693965	0.122781371735932	0.5892987617296	0.767584031881544	-0.680937764429896
chr1	205810128	205810349	221	-	exon	SLC41A1	0.611806973539462	1	0.933313839252193	1	0.929539843212546	0.998397222027879	-0.523312226515987	-0.35331303183327	0.0216197430185744	0.0745018554258579	-0.169999194682718
chr1	205810747	205811111	364	-	utr5	SLC41A1	0.092825753876408	1	0.132716798448316	1	0.343709190729018	0.998397222027879	-0.647820442492673	-0.35331303183327	0.0216197430185744	0.0745018554258579	-0.294507410659403
chr1	205812909	205813162	253	-	utr5	SLC41A1	0.909934597297161	1	0.960281964951551	1	0.991678160700844	0.998397222027879	0.275739794664528	-0.35331303183327	0.0216197430185744	0.0745018554258579	0.629052826497798
chr1	205978148	205978548	400	-	utr3	RAB7B	0.83942501042071	1	0.928119095733186	1	0.824520178407735	0.998397222027879	3.60610159832641	3.60861341508287	2.68164112263041e-25	2.81413133699963e-23	-0.00251181675646395
chr1	205978640	205978846	206	-	utr3	RAB7B	0.774225853684444	1	0.67870023376397	1	0.436361625336359	0.998397222027879	3.58682429155197	3.60861341508287	2.68164112263041e-25	2.81413133699963e-23	-0.0217891235309051
chr1	206052992	206053103	111	+	utr5	C1orf186	0.247512693459051	1	0.475477283026873	1	0.923058625731582	0.998397222027879	1.06337488394103	0.644980183480093	0.00141308702112467	0.0077860383408025	0.418394700460935
chr1	206098199	206098439	240	+	exon	C1orf186	0.202356591931895	1	0.28979605843375	1	0.506967994621229	0.998397222027879	0.295696328661075	0.644980183480093	0.00141308702112467	0.0077860383408025	-0.349283854819018
chr1	206101732	206101910	178	+	exon	C1orf186	0.314129241464856	1	0.309080554615398	1	0.4586176314321	0.998397222027879	0.311477850252674	0.644980183480093	0.00141308702112467	0.0077860383408025	-0.333502333227419
chr1	206102131	206102254	123	+	utr3	C1orf186	0.354536430926262	1	0.345493525324113	1	0.370202322673097	0.998397222027879	0.448706626738445	0.644980183480093	0.00141308702112467	0.0077860383408025	-0.196273556741648
chr1	206454165	206454623	458	+	utr3	SRGAP2	0.320750949228351	1	0.481278963581461	1	0.691198756202696	0.998397222027879	-0.528920092918278	-0.655120120449761	0.000164158810764445	0.00121191705396353	0.126200027531482
chr1	206455836	206456105	269	+	utr3	SRGAP2	0.905215132223027	1	0.81569133188155	1	0.866307231608386	0.998397222027879	-0.527382488589283	-0.655120120449761	0.000164158810764445	0.00121191705396353	0.127737631860478
chr1	206458612	206458848	236	+	exon	SRGAP2	0.540347852629716	1	0.755971355443413	1	0.841323361300195	0.998397222027879	-0.311522306976442	-0.655120120449761	0.000164158810764445	0.00121191705396353	0.343597813473319
chr1	206461126	206461331	205	+	exon	SRGAP2	0.420912270916354	1	0.654673299613664	1	0.745798963558492	0.998397222027879	-0.498735873323567	-0.655120120449761	0.000164158810764445	0.00121191705396353	0.156384247126194
chr1	206461395	206461603	208	+	utr3	SRGAP2	0.952113734446985	1	0.80299926460947	1	0.862129743716813	0.998397222027879	-0.901215609507304	-0.655120120449761	0.000164158810764445	0.00121191705396353	-0.246095489057543
chr1	206463613	206463773	160	+	utr3	SRGAP2	0.863655538404991	1	0.775197579988701	1	0.818708071815094	0.998397222027879	-0.797885474148289	-0.655120120449761	0.000164158810764445	0.00121191705396353	-0.142765353698528
chr1	206463946	206464227	281	+	utr3	SRGAP2	0.751199854155079	1	0.929765946176294	1	0.936856554439078	0.998397222027879	-0.922804019560251	-0.655120120449761	0.000164158810764445	0.00121191705396353	-0.26768389911049
chr1	206470521	206470663	142	+	utr5	IKBKE	0.927731888959558	1	0.952144297998181	1	0.985104595737339	0.998397222027879	-0.656856601028934	-0.684456005157566	0.00312997735483665	0.0152789166458912	0.0275994041286319
chr1	206496272	206496589	317	+	utr3	IKBKE	0.364760278001096	1	0.610252201480596	1	0.776333180237192	0.998397222027879	-0.652746974075149	-0.684456005157566	0.00312997735483665	0.0152789166458912	0.0317090310824171
chr1	206635581	206635727	146	+	utr5	DYRK3	0.605526462750845	1	0.64809968853999	1	0.639664493156653	0.998397222027879	1.00233008635114	0.371379274055717	0.0968049123744573	0.237055993200829	0.630950812295427
chr1	206647491	206648177	686	+	exon	DYRK3	0.63589791369986	1	0.568018818493035	1	0.474601126140895	0.998397222027879	0.204801491272779	0.371379274055717	0.0968049123744573	0.237055993200829	-0.166577782782938
chr1	206648360	206648788	428	+	exon	DYRK3	0.870815387847621	1	0.748491878240233	1	0.927026098620002	0.998397222027879	0.120013321052026	0.371379274055717	0.0968049123744573	0.237055993200829	-0.251365953003691
chr1	206684970	206685127	157	+	utr5	MAPKAPK2	0.749274133958649	1	0.781378342749254	1	0.7932768881691	0.998397222027879	-0.396164868886477	-0.769784121329397	3.52860869256876e-07	4.89996888052056e-06	0.37361925244292
chr1	206732684	206733026	342	+	utr3	MAPKAPK2	0.990618013290162	1	0.889972420643941	1	0.840491664615935	0.998397222027879	-0.743576896255133	-0.769784121329397	3.52860869256876e-07	4.89996888052056e-06	0.0262072250742642
chr1	207021848	207022060	212	-	utr3	C1orf116	0.116615715408322	1	0.127488852841509	1	0.233097130542219	0.998397222027879	-0.398089031255706	-0.0393701366839415	0.895744113333227	0.952564369403827	-0.358718894571765
chr1	207023023	207023169	146	-	utr5	C1orf116	0.827517649569301	1	0.756343538051757	1	0.97082720062655	0.998397222027879	-0.119445554104698	-0.0393701366839415	0.895744113333227	0.952564369403827	-0.0800754174207561
chr1	207048607	207049618	1011	-	utr3	YOD1	0.60357197885212	1	0.533267013934981	1	0.371715178156647	0.998397222027879	-0.356038001158886	0.113529721612614	0.692645123896135	0.838173253647354	-0.4695677227715
chr1	207752094	207752219	125	+	utr5	CD46	0.706180821173532	1	0.884160131660618	1	0.877456425462153	0.998397222027879	0.217340054849876	0.519781311796723	0.00387541980845788	0.018284725526171	-0.302441256946847
chr1	207801781	207802064	283	-	exon	C1orf132	0.012481428016134	1	0.0327688271784643	1	0.0584549947384776	0.998397222027879	5.22902199006301	4.26675117934149	6.57003307651763e-85	9.43703126028301e-82	0.962270810721523
chr1	207802220	207802445	225	-	exon	C1orf132	0.0711532943489333	1	0.110824166031932	1	0.23202485408027	0.998397222027879	5.89055025560561	4.26675117934149	6.57003307651763e-85	9.43703126028301e-82	1.62379907626412
chr1	208216839	208216978	139	-	exon	PLXNA2	0.342947815632222	1	0.376348562501585	1	0.500797200970384	0.998397222027879	0.017893466554893	0.330569587021014	0.354114333901127	0.573521899619678	-0.312676120466121
chr1	209675673	209676189	516	+	utr3	G0S2	0.275625161855224	1	0.20440481862805	1	0.301687982026444	0.998397222027879	-0.806169416548659	-0.272684343509794	0.480020605686716	0.685840936230417	-0.533485073038865
chr1	209782800	209783576	776	-	utr3	C1orf74	0.792926212019506	1	0.9631872832162	1	0.891622972326596	0.998397222027879	-0.100800979352653	-0.120278164734176	0.683378729869348	0.831415113390134	0.0194771853815238
chr1	209851214	209851328	114	+	exon	DIEXF	0.964793172936324	1	0.917119290598032	1	0.919243698311569	0.998397222027879	-0.898728948767309	-0.855918893052159	0.000236646815729376	0.00166522263291259	-0.0428100557151505
chr1	209851468	209851595	127	+	utr3	DIEXF	0.811494732635643	1	0.737538680805733	1	0.728312013205683	0.998397222027879	-0.795461237777118	-0.855918893052159	0.000236646815729376	0.00166522263291259	0.0604576552750413
chr1	210181347	210181759	412	+	intergenic	NA	0.0605546590490699	1	0.0888277321805422	1	0.126231110440912	0.998397222027879	-3.30381612763319	NA	NA	NA	NA
chr1	210233728	210233845	117	-	exon	SERTAD4-AS1	0.557886300099424	1	0.572758148854015	1	0.575217066745698	0.998397222027879	-2.73149279315127	-3.10050922782939	1.2449895350675e-13	4.37497698699102e-12	0.369016434678118
chr1	210241628	210241981	353	+	exon	SERTAD4	0.773289933021142	1	0.846286157078794	1	0.944048997295684	0.998397222027879	-1.5050594662038	-1.44792496844943	1.47257757921055e-05	0.000144318882411159	-0.0571344977543715
chr1	210242126	210242478	352	+	utr3	SERTAD4	0.82577473005855	1	0.878200713854935	1	0.914736972214208	0.998397222027879	-1.03895290525581	-1.44792496844943	1.47257757921055e-05	0.000144318882411159	0.408972063193624
chr1	210674276	210674579	303	+	utr3	HHAT	0.884080835688534	1	0.936217714403602	1	0.940160078988387	0.998397222027879	0.0804411348189215	-0.135063750865703	0.542191482438173	0.735345128384339	0.215504885684625
chr1	210678812	210679076	264	-	utr3	KCNH1	0.598386654449027	1	0.636061604784621	1	0.673620270904784	0.998397222027879	-0.00143670345137926	-0.658392064631568	0.022931295383967	0.0779365617442074	0.656955361180188
chr1	210682673	210682971	298	-	utr3	KCNH1	0.882733445598615	1	0.937367520626382	1	0.947342363193773	0.998397222027879	-0.465050546481599	-0.658392064631568	0.022931295383967	0.0779365617442074	0.193341518149969
chr1	210683203	210683388	185	-	utr3	KCNH1	0.849297050853356	1	0.924835550347549	1	0.968674412947662	0.998397222027879	-0.37183560203341	-0.658392064631568	0.022931295383967	0.0779365617442074	0.286556462598158
chr1	210683409	210683772	363	-	exon	KCNH1	0.636529944865983	1	0.723991102535135	1	0.945667450944199	0.998397222027879	-0.318709617670513	-0.658392064631568	0.022931295383967	0.0779365617442074	0.339682446961055
chr1	210683802	210683914	112	-	exon	KCNH1	0.60998838756909	1	0.706069130752961	1	0.882257920340205	0.998397222027879	-0.281051708994149	-0.658392064631568	0.022931295383967	0.0779365617442074	0.377340355637419
chr1	210919818	210919933	115	-	exon	KCNH1	0.874944079579756	1	0.812351649870814	1	0.832396434650947	0.998397222027879	-0.694864247031997	-0.658392064631568	0.022931295383967	0.0779365617442074	-0.0364721824004289
chr1	211133922	211134032	110	-	utr5	KCNH1	0.981497272033914	1	0.943479965678923	1	0.840713366768157	0.998397222027879	-0.776961273414674	-0.658392064631568	0.022931295383967	0.0779365617442074	-0.118569208783106
chr1	211313684	211313955	271	+	utr3	RCOR3	0.577906846060366	1	0.746059924052653	1	0.69260253554661	0.998397222027879	0.365250551148855	0.197601815280103	0.251144656337129	0.462521555568548	0.167648735868753
chr1	211372421	211372790	369	+	utr3	TRAF5	0.92551333558069	1	0.829917526477872	1	0.77635151853918	0.998397222027879	0.113506433903262	0.236836537358495	0.399293815003662	0.616415023605438	-0.123330103455233
chr1	211374508	211374617	109	+	utr3	TRAF5	0.546655490942161	1	0.500693183316285	1	0.60712205049568	0.998397222027879	0.143683217913424	0.236836537358495	0.399293815003662	0.616415023605438	-0.0931533194450716
chr1	211575375	211575816	441	-	utr3	SLC30A1	0.537070231402064	1	0.477970280261508	1	0.236988567361405	0.998397222027879	0.337035844010444	0.694547720836188	0.000887422915385896	0.00521205045780697	-0.357511876825744
chr1	211576049	211576349	300	-	exon	SLC30A1	0.564208634450996	1	0.495506663405414	1	0.680655274480626	0.998397222027879	0.388105089584713	0.694547720836188	0.000887422915385896	0.00521205045780697	-0.306442631251475
chr1	211578075	211578333	258	-	exon	SLC30A1	0.605210220965687	1	0.702982760409021	1	0.715763841023084	0.998397222027879	0.575342979836724	0.694547720836188	0.000887422915385896	0.00521205045780697	-0.119204740999464
chr1	211578533	211579125	592	-	utr5	SLC30A1	0.500445875351924	1	0.543250161402042	1	0.454294876540192	0.998397222027879	0.638436759246982	0.694547720836188	0.000887422915385896	0.00521205045780697	-0.0561109615892056
chr1	211675451	211675585	134	-	utr5	NEK2	0.696330047713186	1	0.822750931694859	1	0.935763244659404	0.998397222027879	-0.366393608128549	-0.535960564160879	0.047363561078596	0.136798964522847	0.169566956032329
chr1	211749789	211749941	152	-	utr3	LPGAT1	0.570595881123725	1	0.528696542191206	1	0.492282610120527	0.998397222027879	0.0321589389208353	0.0395290005796651	0.868818701680961	0.939277596820523	-0.00737006165882984
chr1	211941803	211942113	310	-	utr3	INTS7	0.796037702560731	1	0.916798899420778	1	0.94901630891498	0.998397222027879	-0.842505502543306	-1.03361647496636	7.63470276359297e-05	0.000618909131967879	0.191110972423057
chr1	212100654	212101012	358	+	exon	DTL	0.949449658238429	1	0.840786634554272	1	0.772159741068804	0.998397222027879	-0.913037616047714	-0.897312220645822	0.00179917187884367	0.0095758610744755	-0.015725395401892
chr1	212285479	212285856	377	+	utr5	PPP2R5A	0.701903397817659	1	0.755687124982235	1	0.800293286137015	0.998397222027879	0.508208578629161	0.0412872922834302	0.833855592294089	0.919340086169247	0.466921286345731
chr1	212286018	212286176	158	+	utr5	PPP2R5A	0.59030890988568	1	0.628410122645482	1	0.640563996319362	0.998397222027879	0.39764694358668	0.0412872922834302	0.833855592294089	0.919340086169247	0.35635965130325
chr1	212329088	212329281	193	+	exon	PPP2R5A	0.852978593761955	1	0.761578090926972	1	0.672325362886445	0.998397222027879	0.0704600061464101	0.0412872922834302	0.833855592294089	0.919340086169247	0.0291727138629799
chr1	212365038	212365206	168	-	utr3	TMEM206	0.465081313444658	1	0.417440922066392	1	0.499802370355644	0.998397222027879	-0.584955844484605	-0.265773976284709	0.232471822186346	0.43900307456751	-0.319181868199896
chr1	212619557	212619663	106	+	utr3	ATF3	0.62749866176592	1	0.562160295793098	1	0.609550251507296	0.998397222027879	-0.706476349971061	-0.0956477495403255	0.811482954084909	0.908933680221239	-0.610828600430736
chr1	212686783	212686938	155	-	utr3	BATF3	0.509348439816547	1	0.465639201731267	1	0.603499646693513	0.998397222027879	3.93258590900468	4.09754170985693	1.63922847260742e-05	0.000158222380333741	-0.164955800852251
chr1	212726461	212726639	178	-	utr3	NSL1	0.97845207833363	1	0.894681864629905	1	0.962800025794566	0.998397222027879	-0.541812129560864	-0.177605237495049	0.424182066711574	0.638914160254646	-0.364206892065815
chr1	212738440	212738606	166	-	utr3	NSL1	0.721803566726783	1	0.664485180293225	1	0.568325993395946	0.998397222027879	-0.373660648769366	-0.177605237495049	0.424182066711574	0.638914160254646	-0.196055411274317
chr1	212791619	212791731	112	-	exon	NSL1	0.374135062461271	1	0.560811737598549	1	0.655923008038072	0.998397222027879	-0.125654629140561	-0.177605237495049	0.424182066711574	0.638914160254646	0.0519506083544879
chr1	212856753	212857161	408	-	exon	FLVCR1-AS1	0.274263863385874	1	0.453768599056373	1	0.688353957697695	0.998397222027879	-0.576553865566804	-0.757971391566886	0.0173656201576058	0.062456444829749	0.181417526000082
chr1	212858323	212859052	729	+	utr5	FLVCR1	0.532835842124952	1	0.604722818552981	1	0.563197733338256	0.998397222027879	-0.592405252127967	-0.773557595247313	0.000315436572564459	0.00212778494589856	0.181152343119346
chr1	213005189	213005359	170	-	exon	ANGEL2	0.406397976634737	1	0.542939406892008	1	0.745410648577111	0.998397222027879	0.122321036819092	0.12776014087457	0.482762364411165	0.688095054508645	-0.00543910405547846
chr1	213241059	213241220	161	+	exon	RPS6KC1	0.873433188473138	1	0.772239543718081	1	0.924324543064484	0.998397222027879	0.386664645796668	0.328572751676296	0.0494606996135695	0.141575015384114	0.0580918941203712
chr1	213241290	213241445	155	+	exon	RPS6KC1	0.786494093681976	1	0.888033105310895	1	0.863430335846138	0.998397222027879	0.404791776724502	0.328572751676296	0.0494606996135695	0.141575015384114	0.0762190250482054
chr1	213241557	213241792	235	+	exon	RPS6KC1	0.933030057548047	1	0.953412720081385	1	0.908723513902196	0.998397222027879	0.346376151521048	0.328572751676296	0.0494606996135695	0.141575015384114	0.0178033998447517
chr1	213241893	213242224	331	+	exon	RPS6KC1	0.410063059756965	1	0.369374261804051	1	0.318041519196699	0.998397222027879	0.0158893805299166	0.328572751676296	0.0494606996135695	0.141575015384114	-0.31268337114638
chr1	214281184	214281351	167	+	utr5	SMYD2	0.639782405654822	1	0.701795127902082	1	0.837893775081861	0.998397222027879	1.29063856650823	1.21161641704881	8.1397466192248e-15	3.28188871584253e-13	0.0790221494594201
chr1	214357937	214358041	104	-	utr3	PTPN14	0.790017322406218	1	0.677961115931268	1	0.818623717052225	0.998397222027879	-0.547062677806791	-0.505519315878611	0.00284969920301926	0.0141054893568358	-0.0415433619281799
chr1	214378054	214378172	118	-	utr3	PTPN14	0.828644796075135	1	0.665124571206409	1	0.720736200822236	0.998397222027879	-0.605084385097412	-0.505519315878611	0.00284969920301926	0.0141054893568358	-0.0995650692188014
chr1	214383372	214383738	366	-	utr3	PTPN14	0.593465881710497	1	0.666496064990686	1	0.545650468450167	0.998397222027879	-0.27463301409061	-0.505519315878611	0.00284969920301926	0.0141054893568358	0.230886301788001
chr1	214383949	214384252	303	-	utr3	PTPN14	0.924115721596638	1	0.933040416822976	1	0.913302262666187	0.998397222027879	-0.502697197947181	-0.505519315878611	0.00284969920301926	0.0141054893568358	0.00282211793142995
chr1	214384310	214384531	221	-	utr3	PTPN14	0.399948248009759	1	0.28823262339212	1	0.544438747507894	0.998397222027879	-0.761258299517234	-0.505519315878611	0.00284969920301926	0.0141054893568358	-0.255738983638623
chr1	214532134	214532332	198	-	exon	PTPN14	0.891415221504139	1	0.989317640051688	1	0.960050413420256	0.998397222027879	-1.40814299294246	-0.505519315878611	0.00284969920301926	0.0141054893568358	-0.902623677063851
chr1	214551461	214551581	120	-	exon	PTPN14	0.559532577880901	1	0.713376000683069	1	0.813411435388728	0.998397222027879	-0.486019424244694	-0.505519315878611	0.00284969920301926	0.0141054893568358	0.019499891633917
chr1	214640250	214640433	183	+	exon	CENPF	0.890399448204678	1	0.818387136829917	1	0.696481862435829	0.998397222027879	-0.185249009777086	-0.361243051288195	0.16000772672313	0.340904381615804	0.175994041511108
chr1	214643125	214643230	105	+	exon	CENPF	0.806540902482255	1	0.90565892824353	1	0.954502017248074	0.998397222027879	-0.118742813015548	-0.361243051288195	0.16000772672313	0.340904381615804	0.242500238272647
chr1	214644509	214645067	558	+	exon	CENPF	0.859905799319398	1	0.966237377198603	1	0.981756347868713	0.998397222027879	-0.0817918905882941	-0.361243051288195	0.16000772672313	0.340904381615804	0.2794511606999
chr1	214645581	214645938	357	+	exon	CENPF	0.670734503892988	1	0.524650025618482	1	0.479997447898831	0.998397222027879	-0.426458332412845	-0.361243051288195	0.16000772672313	0.340904381615804	-0.0652152811246502
chr1	214647070	214647319	249	+	exon	CENPF	0.957098021219908	1	0.932414551686997	1	0.862424140624018	0.998397222027879	-0.235869590432772	-0.361243051288195	0.16000772672313	0.340904381615804	0.125373460855423
chr1	214656911	214657204	293	+	exon	CENPF	0.769296063748308	1	0.68305498628982	1	0.651138090698987	0.998397222027879	-0.481471878716625	-0.361243051288195	0.16000772672313	0.340904381615804	-0.120228827428431
chr1	214658787	214658893	106	+	exon	CENPF	0.537083913483134	1	0.715534847461354	1	0.854048477567366	0.998397222027879	-0.272895608767793	-0.361243051288195	0.16000772672313	0.340904381615804	0.0883474425204019
chr1	214663694	214663860	166	+	utr3	CENPF	0.830567133610908	1	0.999464261124687	1	0.924531929767257	0.998397222027879	-0.542740866770135	-0.361243051288195	0.16000772672313	0.340904381615804	-0.181497815481941
chr1	215234955	215235249	294	+	utr3	KCNK2	0.379216943773568	1	0.351711007402178	1	0.301325909694409	0.998397222027879	-0.284790939414165	-0.196137798735094	0.474523144791865	0.681153452767253	-0.0886531406790707
chr1	215567331	215567582	251	+	utr5	KCTD3	0.636913646144763	1	0.685785966036078	1	0.739741156943527	0.998397222027879	0.0473163037892127	-0.273177615631354	0.12012670217297	0.277239593225468	0.320493919420566
chr1	215620033	215620272	239	+	exon	KCTD3	0.403863065614752	1	0.366857781213422	1	0.544994208831111	0.998397222027879	-0.316488420732769	-0.273177615631354	0.12012670217297	0.277239593225468	-0.0433108051014156
chr1	217431082	217431336	254	-	utr3	GPATCH2	0.87153083891284	1	0.924354003276211	1	0.984477115567212	0.998397222027879	0.517134243874411	0.197791611258133	0.347645792276868	0.567362277951071	0.319342632616278
chr1	217619841	217620340	499	-	exon	GPATCH2	0.723896581042122	1	0.627405289047492	1	0.567169417293977	0.998397222027879	0.0759029066173577	0.197791611258133	0.347645792276868	0.567362277951071	-0.121888704640775
chr1	218345368	218345569	201	-	exon	TGFB2-AS1	0.894011317399045	1	0.833530355951012	1	0.652860296926016	0.998397222027879	-1.38471424758947	-1.6132856049648	0.000134680432859214	0.00101850138465629	0.228571357375334
chr1	218346243	218346374	131	+	utr5	TGFB2	0.937754060993801	1	0.998479412516888	1	0.979225598201231	0.998397222027879	-1.45807822798745	-1.26506025789295	4.17616591836639e-05	0.000362176019380741	-0.193017970094508
chr1	218346739	218346951	212	+	exon	TGFB2	0.690016597926054	1	0.806075061717699	1	0.974675280186559	0.998397222027879	-1.31693690229951	-1.26506025789295	4.17616591836639e-05	0.000362176019380741	-0.0518766444065595
chr1	218441221	218441420	199	+	utr3	TGFB2	0.6270078740521	1	0.689510055137716	1	0.744359814361884	0.998397222027879	-0.669070776660184	-1.26506025789295	4.17616591836639e-05	0.000362176019380741	0.595989481232762
chr1	218441517	218441746	229	+	utr3	TGFB2	0.967536045853051	1	0.922798046472875	1	0.67858523816539	0.998397222027879	-0.605864877240295	-1.26506025789295	4.17616591836639e-05	0.000362176019380741	0.659195380652652
chr1	218441832	218442053	221	+	utr3	TGFB2	0.869600833989941	1	0.830795548622641	1	0.478103993695971	0.998397222027879	-0.723606058748831	-1.26506025789295	4.17616591836639e-05	0.000362176019380741	0.541454199144115
chr1	220094180	220094309	129	+	utr5	IARS2	0.902882329118223	1	0.974589208158003	1	0.800913599943206	0.998397222027879	0.119727176733851	-0.0232115836754511	0.880807797938949	0.945435748551349	0.142938760409302
chr1	220690394	220690661	267	+	utr5	C1orf115	0.326395885456801	1	0.340978282491317	1	0.535914463104159	0.998397222027879	3.70890349871638	3.11339556698513	2.71032606734445e-36	5.87629374336889e-34	0.595507931731248
chr1	220696701	220696930	229	+	utr3	C1orf115	0.529569578563859	1	0.516322860918684	1	0.528079663730384	0.998397222027879	2.94477280669044	3.11339556698513	2.71032606734445e-36	5.87629374336889e-34	-0.168622760294687
chr1	220697327	220697467	140	+	utr3	C1orf115	0.710212223247718	1	0.648761180318389	1	0.756666060022005	0.998397222027879	2.71763487523416	3.11339556698513	2.71032606734445e-36	5.87629374336889e-34	-0.395760691750973
chr1	220697692	220697816	124	+	utr3	C1orf115	0.238751795974394	1	0.252117322866802	1	0.375331091384063	0.998397222027879	2.62534538511954	3.11339556698513	2.71032606734445e-36	5.87629374336889e-34	-0.488050181865592
chr1	220697976	220698390	414	+	utr3	C1orf115	0.349994279348821	1	0.35879118341533	1	0.347291110512697	0.998397222027879	2.92691405849681	3.11339556698513	2.71032606734445e-36	5.87629374336889e-34	-0.186481508488322
chr1	220748312	220748525	213	+	utr5	MARC2	0.542463407808001	1	0.632958138339368	1	0.729547077022704	0.998397222027879	2.11287809733215	1.91845680211206	2.35888120819419e-19	1.46915468636095e-17	0.194421295220091
chr1	220755971	220756364	393	+	exon	MARC2	0.0972952849727628	1	0.120163343697143	1	0.229155156468681	0.998397222027879	0.790737323878783	1.91845680211206	2.35888120819419e-19	1.46915468636095e-17	-1.12771947823328
chr1	220813522	220813794	272	+	utr3	MARC1	0.912410568295073	1	0.868028674133267	1	0.711530997223097	0.998397222027879	-1.28375924369739	-1.71224845038197	2.45937146005383e-14	9.37334575372422e-13	0.428489206684578
chr1	220813966	220814119	153	+	utr3	MARC1	0.758822097003939	1	0.690833669963795	1	0.715655686962019	0.998397222027879	-1.94084847005061	-1.71224845038197	2.45937146005383e-14	9.37334575372422e-13	-0.228600019668642
chr1	220879710	220879972	262	+	utr5	HLX	0.636798380757739	1	0.694283629911401	1	0.758823320592467	0.998397222027879	0.326625919258468	-0.0994220582297817	0.703724507123855	0.845470051896097	0.42604797748825
chr1	220884181	220884994	813	+	utr3	HLX	0.609971094333818	1	0.754771775497384	1	0.703096238302516	0.998397222027879	0.164835979934942	-0.0994220582297817	0.703724507123855	0.845470051896097	0.264258038164724
chr1	221739001	221739237	236	-	exon	DUSP10	0.715990114130044	1	0.630755842145528	1	0.595378527166775	0.998397222027879	-2.31614288151144	-2.31399912500748	2.61916428540116e-19	1.62246990854689e-17	-0.00214375650396637
chr1	221739616	221739786	170	-	utr5	DUSP10	0.671660292938155	1	0.772224449399156	1	0.772097991143553	0.998397222027879	-2.68059826648344	-2.31399912500748	2.61916428540116e-19	1.62246990854689e-17	-0.366599141475962
chr1	222557331	222557440	109	-	utr3*	TAF1A	0.49420507196058	1	0.451214089820578	1	0.479988617755202	0.998397222027879	-1.21244001763433	-0.723560261780617	0.00885885773097878	0.0363561193523847	-0.488879755853715
chr1	222557726	222557930	204	-	utr3	TAF1A	0.77044113831214	1	0.834980494471234	1	0.90078539064112	0.998397222027879	-0.955250692054724	-0.723560261780617	0.00885885773097878	0.0363561193523847	-0.231690430274108
chr1	222627645	222627782	137	+	exon	MIA3	0.706106615759592	1	0.652018191146381	1	0.661253351630263	0.998397222027879	-0.337549768504739	0.483959424385148	0.0117987178318282	0.045927868091307	-0.821509192889886
chr1	222627907	222628099	192	+	exon	MIA3	0.977444603762679	1	0.889667958791303	1	0.994531200851498	0.998397222027879	0.340209727361503	0.483959424385148	0.0117987178318282	0.045927868091307	-0.143749697023645
chr1	222629611	222630132	521	+	exon	MIA3	0.785783433506546	1	0.602669379552795	1	0.662042424727602	0.998397222027879	0.282122279140195	0.483959424385148	0.0117987178318282	0.045927868091307	-0.201837145244953
chr1	222665426	222665642	216	+	utr3	MIA3	0.638504378796247	1	0.52389872162615	1	0.738031876529114	0.998397222027879	0.213236493740619	0.483959424385148	0.0117987178318282	0.045927868091307	-0.270722930644529
chr1	222711919	222712144	225	-	exon	AIDA	0.867144066337223	1	0.985089508059085	1	0.975250929965918	0.998397222027879	0.665233758574768	0.225437211103029	0.338477670472487	0.557866740017118	0.439796547471739
chr1	222712594	222712821	227	+	utr5	BROX	0.933344856234435	1	0.782097784881255	1	0.909141284003205	0.998397222027879	-1.1977938292456	-0.0767749693335747	0.771911832087814	0.887388455906104	-1.12101885991203
chr1	223002506	223002888	382	+	exon	DISP1	0.855359237146758	1	0.977092638117359	1	0.977332869746598	0.998397222027879	-0.407333628786156	-0.659160748150046	0.0117623513052442	0.0458173487622242	0.25182711936389
chr1	223003886	223004118	232	+	exon	DISP1	0.52655754928727	1	0.618808352272062	1	0.58830430137048	0.998397222027879	-0.559613623230105	-0.659160748150046	0.0117623513052442	0.0458173487622242	0.0995471249199409
chr1	223005148	223005307	159	+	exon	DISP1	0.400730890205816	1	0.353933864047724	1	0.551757014883075	0.998397222027879	-0.717851124494165	-0.659160748150046	0.0117623513052442	0.0458173487622242	-0.0586903763441196
chr1	223005612	223005755	143	+	exon	DISP1	0.824806364075587	1	0.908668628252114	1	0.927380023474453	0.998397222027879	-0.464963501223507	-0.659160748150046	0.0117623513052442	0.0458173487622242	0.194197246926539
chr1	223712548	223712749	201	+	utr5	CAPN2	0.715821412050749	1	0.77942768751722	1	0.782992034233432	0.998397222027879	0.0687876232503307	-0.33043392996626	0.0904112191494298	0.225483520183635	0.399221553216591
chr1	223756848	223756968	120	+	intron	CAPN2	0.667977817716934	1	0.598696159658327	1	0.741283090685861	0.998397222027879	-0.629932775387534	-0.33043392996626	0.0904112191494298	0.225483520183635	-0.299498845421273
chr1	223780534	223780833	299	-	utr3	TP53BP2	0.735725877910822	1	0.646666029628099	1	0.635749993285353	0.998397222027879	-0.205809071059882	-0.135280726422784	0.451466626281546	0.662229674392261	-0.0705283446370983
chr1	223795894	223796398	504	-	utr3	TP53BP2	0.995429661891673	1	0.829428044580096	1	0.919444550531753	0.998397222027879	-0.135921357038865	-0.135280726422784	0.451466626281546	0.662229674392261	-0.000640630616081078
chr1	223846285	223846497	212	-	utr5*	TP53BP2	0.68824215770808	1	0.735415418426324	1	0.769166971673231	0.998397222027879	0.63608100439918	-0.135280726422784	0.451466626281546	0.662229674392261	0.771361730821964
chr1	224012321	224012494	173	+	intergenic	NA	0.332942811055218	1	0.400901899106059	1	0.723210718948501	0.998397222027879	1.04848758988856	NA	NA	NA	NA
chr1	224012552	224013126	574	+	intergenic	NA	0.720071750445914	1	0.844161444960216	1	0.988087590939613	0.998397222027879	0.847482716655093	NA	NA	NA	NA
chr1	224013351	224013464	113	+	intergenic	NA	0.767190243765384	1	0.69548794289307	1	0.660447581355298	0.998397222027879	0.61495006391128	NA	NA	NA	NA
chr1	224114132	224114333	201	+	exon	FBXO28	0.542114437347617	1	0.58052733727598	1	0.506297925105584	0.998397222027879	-0.0881845288649757	-0.321504153961624	0.177073235908919	0.365436162684877	0.233319625096648
chr1	224157438	224157941	503	+	utr3	FBXO28	0.842018496927519	1	0.944770419782575	1	0.935314446989625	0.998397222027879	-0.328757366013556	-0.321504153961624	0.177073235908919	0.365436162684877	-0.00725321205193208
chr1	224183227	224183358	131	+	utr5	DEGS1	0.620952445284715	1	0.694064515556805	1	0.692143276140162	0.998397222027879	0.505088222440866	0.29213611044376	0.13485330908329	0.30100997954081	0.212952111997106
chr1	224189654	224189880	226	+	exon	DEGS1	0.732393201183412	1	0.82873501721663	1	0.787526090667477	0.998397222027879	0.486272044058999	0.29213611044376	0.13485330908329	0.30100997954081	0.194135933615239
chr1	224192464	224192727	263	+	utr3	DEGS1	0.578158305415519	1	0.512423264338277	1	0.279691480738653	0.998397222027879	0.262314400759511	0.29213611044376	0.13485330908329	0.30100997954081	-0.0298217096842497
chr1	224389508	224389880	372	-	utr3	WDR26	0.678235814957013	1	0.600638927421208	1	0.445827179584241	0.998397222027879	0.139297146520051	0.138756552529174	0.37411781450777	0.592841178584953	0.00054059399087697
chr1	224433781	224434406	625	-	utr5	WDR26	0.683694807304385	1	0.746201505324687	1	0.78657502671927	0.998397222027879	0.207285218772917	0.138756552529174	0.37411781450777	0.592841178584953	0.0685286662437433
chr1	224434685	224434800	115	+	exon	CNIH3	0.312259973686949	1	0.26005051831942	1	0.18866996137683	0.998397222027879	-0.00871593244848538	-0.0490517934402827	0.894998979499084	0.952303928730379	0.0403358609917973
chr1	225497561	225497843	282	-	utr3	ENAH	0.859444576691993	1	0.757822612653304	1	0.814592005862491	0.998397222027879	0.197547107387114	0.235233763011211	0.126947428549448	0.288418789003922	-0.0376866556240972
chr1	225517263	225517459	196	-	exon	ENAH	0.767780458801994	1	0.603219489161598	1	0.81090251927224	0.998397222027879	-0.0724645816915852	0.235233763011211	0.126947428549448	0.288418789003922	-0.307698344702796
chr1	225652834	225653000	166	-	utr5	ENAH	0.722958045155899	1	0.830511381148731	1	0.950753518488651	0.998397222027879	0.249688382681759	0.235233763011211	0.126947428549448	0.288418789003922	0.014454619670548
chr1	225716229	225716329	100	+	intron	RP11-145A3.1	0.250589160886701	1	0.221596638063496	1	0.392586760815202	0.998397222027879	3.14364894444895	1.69824320918325	0.068766143379025	0.182197775782425	1.44540573526571
chr1	225828702	225828832	130	+	utr5	EPHX1	0.42457241212855	1	0.354265877524369	1	0.604744692827157	0.998397222027879	1.05533654519711	1.29635543658263	2.42803897646078e-10	5.71148329140448e-09	-0.241018891385512
chr1	225846519	225846733	214	-	utr3	TMEM63A	0.956989871487005	1	0.85335507125399	1	0.87042917121448	0.998397222027879	0.756919724582288	0.709024342009152	0.00102145777577076	0.00589679542897857	0.0478953825731356
chr1	225846832	225846952	120	-	utr3	TMEM63A	0.9426496205928	1	0.893240666984854	1	0.836377523128906	0.998397222027879	0.866582322620628	0.709024342009152	0.00102145777577076	0.00589679542897857	0.157557980611476
chr1	225879309	225879424	115	-	utr5	TMEM63A	0.651332113215198	1	0.725804773198068	1	0.664198196121506	0.998397222027879	0.799284656753822	0.709024342009152	0.00102145777577076	0.00589679542897857	0.0902603147446702
chr1	225882476	225882592	116	-	utr5*	TMEM63A	0.118723621004571	1	0.0797571076315686	1	0.151926857865779	0.998397222027879	2.19545946248207	0.709024342009152	0.00102145777577076	0.00589679542897857	1.48643512047291
chr1	225886510	225886772	262	-	utr3	RP4-559A3.7	1	1	0.310168945722957	1	0.706010574251798	0.998397222027879	8.58810412238094	NA	NA	NA	NA
chr1	225886869	225887042	173	-	utr3	RP4-559A3.7	1	1	0.326885256188593	1	0.695515783588293	0.998397222027879	7.68230780018231	NA	NA	NA	NA
chr1	225924115	225924281	166	-	utr5	RP4-559A3.7	0.290830960162587	1	0.346365871376729	1	0.495722534062708	0.998397222027879	0.389241787459808	NA	NA	NA	NA
chr1	225937627	225937763	136	-	exon	LEFTY2	0.381942718089369	1	0.999687886766525	1	NA	NA	10.6225014852926	11.3021402427258	4.43572689082514e-21	3.23625001285534e-19	-0.679638757433146
chr1	225941019	225941218	199	-	utr5	LEFTY2	1	1	0.458674353401574	1	0.622530997978693	0.998397222027879	9.33281296929453	11.3021402427258	4.43572689082514e-21	3.23625001285534e-19	-1.96932727343125
chr1	225985246	225985587	341	-	utr3	SDE2	0.902391144336898	1	0.881012923654185	1	0.877329706699806	0.998397222027879	-0.132539815894601	-0.00644739860357756	0.974182577804183	0.98920443613731	-0.126092417291023
chr1	225987943	225988281	338	-	exon	SDE2	0.342559715419952	1	0.302356105831252	1	0.403305242015704	0.998397222027879	-0.161821471823924	-0.00644739860357756	0.974182577804183	0.98920443613731	-0.155374073220347
chr1	226146710	226146883	173	-	exon	ACBD3	0.491314853449238	1	0.402428555636883	1	0.570364889495175	0.998397222027879	0.0167621986070374	0.335165563294063	0.0377067339734075	0.114991528685888	-0.318403364687025
chr1	226152400	226152515	115	-	exon	ACBD3	0.71868108872937	1	0.621184534880712	1	0.644198175952651	0.998397222027879	0.129070941905461	0.335165563294063	0.0377067339734075	0.114991528685888	-0.206094621388602
chr1	226186539	226186735	196	-	utr5	ACBD3	0.921381079206269	1	0.989867112740798	1	0.931764329985399	0.998397222027879	0.542984495393438	0.335165563294063	0.0377067339734075	0.114991528685888	0.207818932099375
chr1	226232368	226232478	110	-	utr3	LIN9	0.527819055893391	1	0.491063388549043	1	0.26991453125652	0.998397222027879	-1.45215819159562	-0.933213223715456	0.00516918703231407	0.0232300071131486	-0.518944967880169
chr1	226407875	226408089	214	-	utr5	PARP1	0.976754707609093	1	0.902654211989988	1	0.836958158876944	0.998397222027879	-0.627736936962351	-0.585628627651205	0.0010468550981971	0.00602223375889006	-0.0421083093111462
chr1	226735572	226737000	1428	-	exon	ITPKB	0.55706231095496	1	0.796313396273558	1	0.863543454851792	0.998397222027879	-0.265652132769874	-0.348533262319752	0.113468663060281	0.266068443470195	0.0828811295498776
chr1	226895713	226895964	251	+	utr3	PSEN2	0.552456176932237	1	0.477766143538675	1	0.589051893436348	0.998397222027879	-0.0921137137958288	-0.128370121536107	0.520521995691451	0.71921099651181	0.0362564077402783
chr1	226961327	226961484	157	+	utr5	ADCK3	0.753965092187938	1	0.880471164284901	1	0.993441303268725	0.998397222027879	1.23899026970171	0.946659811809647	9.72078881893619e-05	0.000765341447882123	0.29233045789206
chr1	226964989	226965344	355	+	exon	ADCK3	0.68081233058278	1	0.776480261117264	1	0.636513704926428	0.998397222027879	1.29529145066329	0.946659811809647	9.72078881893619e-05	0.000765341447882123	0.348631638853646
chr1	226981959	226982073	114	+	exon	ADCK3	0.516942056393875	1	0.57008578447816	1	0.427926617639911	0.998397222027879	1.50911283525764	0.946659811809647	9.72078881893619e-05	0.000765341447882123	0.562453023447989
chr1	226986625	226986820	195	+	utr3	ADCK3	0.562735376829438	1	0.471638550733195	1	0.773633625924278	0.998397222027879	0.929381995855294	0.946659811809647	9.72078881893619e-05	0.000765341447882123	-0.0172778159543525
chr1	226994010	226994291	281	-	utr3	CDC42BPA	0.827891621226656	1	0.68454002831814	1	0.817843475576404	0.998397222027879	0.379765847838235	0.321340219399786	0.0699014955410186	0.184588782089359	0.058425628438449
chr1	227028727	227029184	457	-	exon	CDC42BPA	0.620986819359928	1	0.526578213544015	1	0.611351176994188	0.998397222027879	0.252984610041527	0.321340219399786	0.0699014955410186	0.184588782089359	-0.0683556093582585
chr1	227317671	227317954	283	-	utr5	CDC42BPA	0.866444197705079	1	0.719167343751297	1	0.738889858159226	0.998397222027879	0.360703018192126	0.321340219399786	0.0699014955410186	0.184588782089359	0.0393627987923406
chr1	227318162	227318333	171	-	utr5	CDC42BPA	0.684285029290472	1	0.776505473544519	1	0.857836468644971	0.998397222027879	0.360073922466866	0.321340219399786	0.0699014955410186	0.184588782089359	0.0387337030670798
chr1	227654387	227654586	199	+	exon	ZNF678	0.373664087337467	1	0.343525017795237	1	0.31871550320328	0.998397222027879	-0.265614222594112	0.0837721372293963	0.787520873794476	0.896942478006489	-0.349386359823509
chr1	227655262	227655365	103	+	exon	ZNF678	0.50247656312442	1	0.449280305943696	1	0.5028192567894	0.998397222027879	-0.19598399488828	0.0837721372293963	0.787520873794476	0.896942478006489	-0.279756132117676
chr1	227731469	227731816	347	-	utr3	JMJD4	0.975823376830375	1	0.825749736671194	1	0.96071285260331	0.998397222027879	-0.567230823000972	-0.505859722599042	0.0292675160823365	0.0945496281422909	-0.0613711004019304
chr1	227732198	227732789	591	-	utr3	JMJD4	0.444439068218621	1	0.791862384547112	1	0.888376179419424	0.998397222027879	-0.414698199772753	-0.505859722599042	0.0292675160823365	0.0945496281422909	0.0911615228262893
chr1	227733986	227734097	111	+	exon	SNAP47	0.825349519472315	1	0.978569695111027	1	0.974265891921825	0.998397222027879	-0.368051192471119	-0.119115353026499	0.558444875895933	0.747999774906186	-0.24893583944462
chr1	227734737	227734935	198	-	exon	JMJD4	0.218444103431226	1	0.489695812336588	1	0.743407906680313	0.998397222027879	-0.161675084638685	-0.505859722599042	0.0292675160823365	0.0945496281422909	0.344184637960357
chr1	227735069	227735235	166	+	utr5	SNAP47	0.765551413035132	1	0.819801900676166	1	0.867632166128164	0.998397222027879	-0.137893891865768	-0.119115353026499	0.558444875895933	0.747999774906186	-0.0187785388392695
chr1	227747689	227747861	172	+	utr5	SNAP47	0.63165877274967	1	0.578843312963927	1	0.821234170818393	0.998397222027879	-0.0781952834827324	-0.119115353026499	0.558444875895933	0.747999774906186	0.0409200695437663
chr1	227748016	227748189	173	+	exon	SNAP47	0.642515494657822	1	0.790702151689789	1	0.79871391265626	0.998397222027879	0.0909723772496559	-0.119115353026499	0.558444875895933	0.747999774906186	0.210087730276155
chr1	227758930	227759070	140	+	utr5	SNAP47	0.815043004806161	1	0.654402986374552	1	0.757081805888784	0.998397222027879	-0.217694586743454	-0.119115353026499	0.558444875895933	0.747999774906186	-0.0985792337169549
chr1	227759133	227759247	114	+	exon	SNAP47	0.971644260133075	1	0.829108697181779	1	0.917343317794074	0.998397222027879	-0.0333776607760208	-0.119115353026499	0.558444875895933	0.747999774906186	0.0857376922504779
chr1	227780493	227781131	638	+	utr3	SNAP47	0.703865181020289	1	0.894017802728436	1	0.821323291850495	0.998397222027879	0.0796958961813044	-0.119115353026499	0.558444875895933	0.747999774906186	0.198811249207803
chr1	228097045	228097162	117	+	utr5	ARF1	0.923584997443541	1	0.772261075504859	1	0.919635379486444	0.998397222027879	-0.127696029714334	-0.152036728783374	0.41646716779427	0.632851656324247	0.0243406990690396
chr1	228100814	228101161	347	-	utr3	C1orf35	0.540708279960362	1	0.814128933689954	1	0.824417390350658	0.998397222027879	-0.22034137215866	-0.490413182772036	0.0998944089278664	0.24245150554232	0.270071810613376
chr1	228104401	228104672	271	-	exon	C1orf35	0.958477585709451	1	0.954645599953114	1	0.940513136334043	0.998397222027879	0.0827661147865659	-0.490413182772036	0.0998944089278664	0.24245150554232	0.573179297558602
chr1	228108978	228109078	100	-	utr5	MRPL55	0.851154064939533	1	0.948823334718147	1	0.928515401264531	0.998397222027879	-0.140209142239635	-0.204892005803134	0.408553145883201	0.625332560685163	0.0646828635634986
chr1	228140274	228140544	270	+	utr5	GUK1	0.856337683949584	1	0.898392610127835	1	0.932195456082246	0.998397222027879	0.268407129238951	-0.210645359179391	0.369463721417079	0.587979727553999	0.479052488418342
chr1	228141095	228141216	121	+	utr5	GUK1	0.690824136745054	1	0.591706574086778	1	0.923586579262802	0.998397222027879	-0.383165486318248	-0.210645359179391	0.369463721417079	0.587979727553999	-0.172520127138857
chr1	228141467	228141764	297	+	utr5	GUK1	0.605934309955877	1	0.534870630667031	1	0.793296022144199	0.998397222027879	-0.427422027296217	-0.210645359179391	0.369463721417079	0.587979727553999	-0.216776668116826
chr1	228142227	228142454	227	+	intron	GUK1	0.215827689403793	1	0.157573900901609	1	0.343975545564439	0.998397222027879	-0.459996758901968	-0.210645359179391	0.369463721417079	0.587979727553999	-0.249351399722577
chr1	228145454	228145559	105	+	utr5	GUK1	0.560859154444387	1	0.625915670817559	1	0.615568793344309	0.998397222027879	0.275481621609921	-0.210645359179391	0.369463721417079	0.587979727553999	0.486126980789313
chr1	228175109	228175605	496	+	utr3	IBA57	0.37190808653431	1	0.650380503155758	1	0.704399401540632	0.998397222027879	-0.54283959085497	-0.618672176085185	0.00250157237800646	0.0126520986776726	0.0758325852302154
chr1	228184223	228184334	111	+	utr3*	IBA57	0.75862976220957	1	0.670103686308535	1	0.856657596962235	0.998397222027879	-0.236220393410717	-0.618672176085185	0.00250157237800646	0.0126520986776726	0.382451782674468
chr1	228394452	228395563	1111	-	utr3	TRIM11	0.32695361319705	1	0.235557050795652	1	0.387128694670959	0.998397222027879	-0.811765973645438	-0.607801735850103	0.00544367368470127	0.024280399284022	-0.203964237795335
chr1	228395668	228395973	305	-	utr3	TRIM11	0.662436132950696	1	0.590455688153192	1	0.59627343579495	0.998397222027879	-1.24770539543393	-0.607801735850103	0.00544367368470127	0.024280399284022	-0.63990365958383
chr1	228396348	228396706	358	-	utr3	TRIM11	0.745404643531463	1	0.652915506463262	1	0.660467747384158	0.998397222027879	-1.39606787505742	-0.607801735850103	0.00544367368470127	0.024280399284022	-0.788266139207315
chr1	228396814	228396916	102	-	utr3	TRIM11	0.15565030173737	1	0.260060877982398	1	0.32181186811274	0.998397222027879	-1.61018423591267	-0.607801735850103	0.00544367368470127	0.024280399284022	-1.00238250006257
chr1	228406549	228406760	211	-	utr5	TRIM11	0.660891409511418	1	0.710410059281618	1	0.753016602587195	0.998397222027879	-0.0574946930075859	-0.607801735850103	0.00544367368470127	0.024280399284022	0.550307042842517
chr1	228410803	228410903	100	-	intron	TRIM17	0.365374604639253	1	0.291872456234592	1	0.569008461412342	0.998397222027879	-1.10802788119455	0.0706378638484717	0.85102544919016	0.928957294257065	-1.17866574504302
chr1	228457216	228457362	146	-	utr3	HIST3H2A	0.247853196165575	1	0.228235244844239	1	0.417525318556404	0.998397222027879	-0.748285182389251	-0.253685372321492	0.442467744086056	0.654910394447461	-0.494599810067758
chr1	228650954	228651056	102	+	exon	DUSP5P1	0.369318877616852	1	0.302807392446056	1	0.447621146744413	0.998397222027879	2.53980722451459	2.34343140036258	0.000232880427363813	0.00164274339523485	0.196375824152012
chr1	229268481	229268771	290	-	intron	RP5-1061H20.4	0.948564668806066	1	0.95013020157281	1	0.979189931610261	0.998397222027879	-0.0347335459875043	0.517695551072163	0.413405849921801	0.6298238808686	-0.552429097059667
chr1	229269255	229269503	248	-	exon	RP5-1061H20.4	0.900368566728103	1	0.826380067665758	1	0.716154200752559	0.998397222027879	0.162513114865623	0.517695551072163	0.413405849921801	0.6298238808686	-0.35518243620654
chr1	229325067	229325417	350	-	utr3	CCSAP	0.948075629938386	1	0.86163921196852	1	0.975459510926369	0.998397222027879	0.353857757446355	0.476686269769052	0.0360698071528502	0.111149947437222	-0.122828512322698
chr1	229326881	229327037	156	-	exon	CCSAP	0.785163408774242	1	0.694563923297668	1	0.842222204126433	0.998397222027879	0.406530926399628	0.476686269769052	0.0360698071528502	0.111149947437222	-0.0701553433694243
chr1	229342258	229342463	205	-	exon	CCSAP	0.574307430411471	1	0.611774913423937	1	0.634741171582752	0.998397222027879	0.644127942656789	0.476686269769052	0.0360698071528502	0.111149947437222	0.167441672887737
chr1	229508163	229508272	109	-	utr5	NUP133	0.477991472173154	1	0.550928478395996	1	0.662182652100426	0.998397222027879	-0.155205626818292	-0.224511077572767	0.301656991946869	0.520081094442831	0.0693054507544745
chr1	229518083	229518254	171	-	utr3	ABCB10	0.745346872882383	1	0.706911597976879	1	0.406152038762453	0.998397222027879	0.480481897054333	0.0917855184306155	0.676505249474458	0.827465576854563	0.388696378623717
chr1	229593977	229595139	1162	-	utr3	TAF5L	0.701641976028226	1	0.578112634864787	1	0.551785633819974	0.998397222027879	-0.274944565929226	-0.247666859170036	0.169850331416955	0.355154245894318	-0.0272777067591906
chr1	229602247	229602709	462	-	exon	TAF5L	0.558556819329881	1	0.481986929638816	1	0.520134536909474	0.998397222027879	-0.47033087746023	-0.247666859170036	0.169850331416955	0.355154245894318	-0.222664018290195
chr1	229635110	229635496	386	+	exon	URB2	0.994224656933369	1	0.804364521030953	1	0.872921398563055	0.998397222027879	-1.42222025284778	-1.31866285810396	1.01089594219782e-08	1.849714215254e-07	-0.103557394743824
chr1	229635626	229635824	198	+	exon	URB2	0.763548349847897	1	0.969666171109772	1	0.98651945770172	0.998397222027879	-1.30777511894945	-1.31866285810396	1.01089594219782e-08	1.849714215254e-07	0.010887739154507
chr1	229635915	229636182	267	+	exon	URB2	0.804603906499856	1	0.677070794298748	1	0.769529703215383	0.998397222027879	-1.36172132820387	-1.31866285810396	1.01089594219782e-08	1.849714215254e-07	-0.043058470099909
chr1	229636283	229636573	290	+	exon	URB2	0.827324562111712	1	0.959934457215053	1	0.947913551212286	0.998397222027879	-1.2969736691695	-1.31866285810396	1.01089594219782e-08	1.849714215254e-07	0.0216891889344524
chr1	229636682	229637425	743	+	exon	URB2	0.991108018619046	1	0.87826752173541	1	0.753793809669075	0.998397222027879	-1.15274864310288	-1.31866285810396	1.01089594219782e-08	1.849714215254e-07	0.165914215001076
chr1	229637897	229638191	294	+	exon	URB2	0.573929918846024	1	0.758152690950235	1	0.812335137216482	0.998397222027879	-1.30334037158211	-1.31866285810396	1.01089594219782e-08	1.849714215254e-07	0.0153224865218453
chr1	229659210	229659359	149	+	utr3	URB2	0.416291717934114	1	0.378115116258747	1	0.341741944577542	0.998397222027879	-1.63022132240838	-1.31866285810396	1.01089594219782e-08	1.849714215254e-07	-0.311558464304421
chr1	230067232	230067335	103	+	utr5	GALNT2	0.876635373681907	1	0.939036948846466	1	0.793110783034845	0.998397222027879	1.81011063520131	1.44364010319623	6.18581808432908e-11	1.57958301348946e-09	0.36647053200508
chr1	230279534	230279703	169	+	utr3	GALNT2	0.169179980236849	1	0.526564872327783	1	0.472562700408282	0.998397222027879	1.84531506204096	1.44364010319623	6.18581808432908e-11	1.57958301348946e-09	0.401674958844727
chr1	230279784	230279920	136	+	utr3	GALNT2	0.743613523269162	1	0.922151678381789	1	0.91884181455071	0.998397222027879	1.5155354532385	1.44364010319623	6.18581808432908e-11	1.57958301348946e-09	0.0718953500422639
chr1	230322100	230322363	263	-	utr3	PGBD5	0.395602086224861	1	0.360840612109615	1	0.457339982371875	0.998397222027879	-1.75494535521922	-1.23034674324393	7.09201047359901e-06	7.44240112804806e-05	-0.524598611975285
chr1	230322892	230323564	672	-	utr3	PGBD5	0.75188535922354	1	0.880626913442276	1	0.831715759262515	0.998397222027879	-1.05053221671864	-1.23034674324393	7.09201047359901e-06	7.44240112804806e-05	0.179814526525296
chr1	230357175	230357321	146	-	exon	PGBD5	0.873594286186906	1	0.976353647813499	1	0.970131054747534	0.998397222027879	-0.900513328405065	-1.23034674324393	7.09201047359901e-06	7.44240112804806e-05	0.329833414838867
chr1	230693388	230693524	136	+	utr3	COG2	0.60338585930239	1	0.829247090750388	1	0.863711282621717	0.998397222027879	-0.390639869957456	-0.407463330459622	0.0324653776294524	0.102545259576701	0.0168234605021654
chr1	230703272	230703377	105	-	exon	AGT	0.488424843953668	1	0.546240840809973	1	0.679961935711868	0.998397222027879	4.30735296482467	4.11708560103809	2.35717896631248e-31	3.78829979047507e-29	0.190267363786578
chr1	230710022	230710848	826	-	exon	RP11-99J16__A.2	0.887454227303609	1	0.779620817261746	1	0.479588458610904	0.998397222027879	3.91931959592903	-0.720186204621894	0.859904470455097	NA	4.63950580055092
chr1	230838858	230839044	186	-	utr3	C1orf198	0.471343158316324	1	0.418486829626288	1	0.574899019045867	0.998397222027879	0.367531128372073	0.482550264783421	0.0241928279744169	0.0812975549676687	-0.115019136411348
chr1	230839274	230839446	172	-	utr3	C1orf198	0.237820086628733	1	0.214175093954331	1	0.442899437147713	0.998397222027879	0.123123537714625	0.482550264783421	0.0241928279744169	0.0812975549676687	-0.359426727068796
chr1	230843515	230843630	115	-	utr5	C1orf198	0.366662298344366	1	0.485197623359536	1	0.772711307902643	0.998397222027879	0.895684352431716	0.482550264783421	0.0241928279744169	0.0812975549676687	0.413134087648295
chr1	230843691	230843908	217	-	utr5	C1orf198	0.711862794894771	1	0.846143620632829	1	0.936088777345503	0.998397222027879	0.689666007791996	0.482550264783421	0.0241928279744169	0.0812975549676687	0.207115743008575
chr1	230868253	230868498	245	-	utr5	C1orf198	0.67065844851023	1	0.737230782826867	1	0.952438440612892	0.998397222027879	0.724711968640929	0.482550264783421	0.0241928279744169	0.0812975549676687	0.242161703857508
chr1	231000245	231000442	197	+	utr3	ARV1	0.839142317297064	1	0.764303574774263	1	0.734620127460474	0.998397222027879	0.0487832687517173	-0.0351025963290651	0.873530094857389	0.941416410773336	0.0838858650807824
chr1	231019658	231020077	419	-	utr3	FAM89A	0.786976926273049	1	0.671115810637254	1	0.785654464378218	0.998397222027879	-0.56933848062326	-0.394753068221912	0.0872662837267426	0.21937800619208	-0.174585412401348
chr1	231224240	231224419	179	-	utr3	C1orf131	0.960465678022255	1	0.847115439883831	1	0.918746075337896	0.998397222027879	-0.102961017722267	-0.10260517357905	0.638115936148528	0.800763374716909	-0.000355844143217279
chr1	231267713	231267853	140	+	exon	GNPAT	0.707358025507146	1	0.627732910251509	1	0.715198980465611	0.998397222027879	-0.400356876974402	-0.0106419073840717	0.962885953029641	0.984471189375635	-0.389714969590331
chr1	231335588	231336321	733	-	exon	EXOC8	0.648225689284564	1	0.549725763081077	1	0.410180882298645	0.998397222027879	-0.208629487436214	0.0240950788598661	0.912153079794947	0.9605967135521	-0.23272456629608
chr1	231336428	231337265	837	+	utr5	SPRTN	0.949577910403683	1	0.825217475802064	1	0.906263095729295	0.998397222027879	-0.256055366662798	-0.359809473885839	0.0611263645025202	0.166821768079435	0.103754107223041
chr1	231337410	231337833	423	+	utr5	SPRTN	0.0927722315114598	1	0.208134537058488	1	0.411595374050695	0.998397222027879	0.127025910685601	-0.359809473885839	0.0611263645025202	0.166821768079435	0.48683538457144
chr1	231352759	231352902	143	+	utr3	SPRTN	0.776676005317092	1	0.871283074034892	1	0.89210323251085	0.998397222027879	-0.204919814663834	-0.359809473885839	0.0611263645025202	0.166821768079435	0.154889659222005
chr1	231353103	231353349	246	+	utr3	SPRTN	0.904078107288727	1	0.95047360925546	1	0.989820978477436	0.998397222027879	-0.400674949409956	-0.359809473885839	0.0611263645025202	0.166821768079435	-0.0408654755241171
chr1	231366187	231366336	149	-	utr3	EGLN1	NA	NA	0.570115507410447	1	0.286657911995175	0.998397222027879	0.376730370851986	0.461260373943692	0.00434226663208929	0.0201075905175652	-0.0845300030917062
chr1	231421094	231421417	323	-	exon	EGLN1	0.634327664692913	1	0.795144439741949	1	0.886843998910397	0.998397222027879	0.438668365104092	0.461260373943692	0.00434226663208929	0.0201075905175652	-0.0225920088396007
chr1	231421596	231421830	234	-	exon	EGLN1	0.628539031934436	1	0.675394648322212	1	0.687419830175442	0.998397222027879	0.783859564152049	0.461260373943692	0.00434226663208929	0.0201075905175652	0.322599190208356
chr1	231421894	231422237	343	-	utr5	EGLN1	0.615097955421135	1	0.650525294431995	1	0.742187357585742	0.998397222027879	0.742025113916974	0.461260373943692	0.00434226663208929	0.0201075905175652	0.280764739973282
chr1	231694033	231694758	725	+	utr3	TSNAX-DISC1	0.542339762650017	1	0.739246628759626	1	0.828775002510284	0.998397222027879	0.167323957949583	0.241598496366498	0.94620144321153	NA	-0.0742745384169152
chr1	232464933	232465354	421	-	exon	SIPA1L2	0.285960915995371	1	0.336954534214257	1	0.527111493769185	0.998397222027879	-0.23205085938333	-0.0135868113575662	0.935833090396166	0.971753573786	-0.218464048025764
chr1	232514074	232514490	416	-	exon	SIPA1L2	0.65412803540697	1	0.597879108236846	1	0.730903448095669	0.998397222027879	-0.334623910929253	-0.0135868113575662	0.935833090396166	0.971753573786	-0.321037099571687
chr1	232514884	232515096	212	-	exon	SIPA1L2	0.889352995825393	1	0.756929960537556	1	0.894416392754474	0.998397222027879	-0.410427626691291	-0.0135868113575662	0.935833090396166	0.971753573786	-0.396840815333725
chr1	232805690	232806238	548	+	exon	MAP10	0.61687745809753	1	0.73966908897064	1	0.735438204545972	0.998397222027879	0.649949966846465	0.429067597122411	0.0695519388257497	0.183855838290014	0.220882369724054
chr1	232806304	232806405	101	+	exon	MAP10	0.790097105457421	1	0.889331468587418	1	0.770850215363576	0.998397222027879	0.0673048465427742	0.429067597122411	0.0695519388257497	0.183855838290014	-0.361762750579637
chr1	232806925	232807108	183	+	exon	MAP10	0.979612833904304	1	0.948305386690397	1	0.957819685513247	0.998397222027879	0.711462435340895	0.429067597122411	0.0695519388257497	0.183855838290014	0.282394838218484
chr1	232807441	232807672	231	+	exon	MAP10	0.287571790533362	1	0.263340632839834	1	0.328628624669164	0.998397222027879	0.290700040310659	0.429067597122411	0.0695519388257497	0.183855838290014	-0.138367556811752
chr1	232807783	232807982	199	+	exon	MAP10	0.887200514769715	1	0.803681975092432	1	0.773880867313893	0.998397222027879	0.234765077191435	0.429067597122411	0.0695519388257497	0.183855838290014	-0.194302519930976
chr1	232976652	232976767	115	+	utr3	NTPCR	0.284844889425955	1	0.228160067882172	1	0.454624467765486	0.998397222027879	-0.59030888577714	-0.435565277932942	0.00987207381413218	0.0397825706463941	-0.154743607844198
chr1	232983516	232983628	112	+	utr3	NTPCR	0.792864104410899	1	0.903953496153492	1	0.899566203281964	0.998397222027879	-0.142417527696081	-0.435565277932942	0.00987207381413218	0.0397825706463941	0.293147750236861
chr1	232984231	232984410	179	-	utr3	PCNX2	0.740032892697883	1	0.811522958874359	1	0.788507768263545	0.998397222027879	-0.265326939805126	-0.516148196882003	0.0172889010209641	0.0622842441180024	0.250821257076877
chr1	232985725	232986078	353	-	utr3	PCNX2	0.807577695477311	1	0.689906342729534	1	0.83362992956134	0.998397222027879	-1.49140016193388	-0.516148196882003	0.0172889010209641	0.0622842441180024	-0.97525196505188
chr1	233258091	233259209	1118	-	utr5	PCNX2	0.803816139664971	1	0.648524470021478	1	0.707524022902985	0.998397222027879	-0.533089870502167	-0.516148196882003	0.0172889010209641	0.0622842441180024	-0.0169416736201637
chr1	233327762	233328686	924	+	utr5	RP5-862P8.2	0.734880632343315	1	0.775749225965022	1	0.473233828964536	0.998397222027879	-0.609173924533917	-0.755362442721328	0.00141608897525381	0.00780070873185114	0.146188518187411
chr1	233379100	233379649	549	+	exon	RP5-862P8.2	0.57704233128592	1	0.515049747802258	1	0.542435897508372	0.998397222027879	-0.805460044341672	-0.755362442721328	0.00141608897525381	0.00780070873185114	-0.0500976016203435
chr1	233382259	233382795	536	+	utr3	RP5-862P8.2	0.790004586091293	1	0.927927409259907	1	0.996443585333038	0.998397222027879	-0.723481760262613	-0.755362442721328	0.00141608897525381	0.00780070873185114	0.0318806824587152
chr1	233613767	233613942	175	+	utr5*	KCNK1	0.89097538652536	1	0.827517314051037	1	0.900019264551877	0.998397222027879	3.36957807308976	0.563941991338566	0.0140632993044675	0.0530003544759179	2.80563608175119
chr1	233666807	233666908	101	+	exon	KCNK1	0.878549327341488	1	0.775339380941277	1	0.911081265493151	0.998397222027879	0.615187371862092	0.563941991338566	0.0140632993044675	0.0530003544759179	0.0512453805235258
chr1	233671366	233671557	191	+	utr3	KCNK1	0.87146218798792	1	0.948145550622021	1	0.986510631146112	0.998397222027879	0.772550238147409	0.563941991338566	0.0140632993044675	0.0530003544759179	0.208608246808842
chr1	233904951	233905835	884	+	utr5	SLC35F3	6.54253656018272e-06	0.00860343557664028	1.14398883732776e-05	0.2258233964885	2.33714313714247e-07	0.00153238685025308	3.75614328155264	-0.113034689290035	0.737592554370433	0.86698813853014	3.86917797084268
chr1	233906005	233906231	226	+	intron	SLC35F3	0.803853000170682	1	0.739253886497376	1	0.841051610701499	0.998397222027879	-1.78184779573004	-0.113034689290035	0.737592554370433	0.86698813853014	-1.66881310644001
chr1	234383719	234383879	160	+	utr3	COA6	0.947614888609332	1	0.967357628237844	1	0.954402739347174	0.998397222027879	-0.275863379501843	-0.543501186570588	0.00648256614398228	0.0280458844994698	0.267637807068745
chr1	234607046	234607256	210	-	utr3	IRF2BP2	0.952530408993395	1	0.859601072709938	1	0.706424950326789	0.998397222027879	0.0950221156540192	-0.126867421821439	0.580616393702582	0.762703663476456	0.221889537475458
chr1	234607310	234607881	571	+	exon	RP4-781K5.2	0.771099080613197	1	0.982224173459012	1	0.933163178472016	0.998397222027879	-0.107058060885175	NA	NA	NA	NA
chr1	234608512	234608793	281	-	exon	IRF2BP2	0.740113609647174	1	0.795221415760375	1	0.843710705839015	0.998397222027879	-0.0330323667212529	-0.126867421821439	0.580616393702582	0.762703663476456	0.0938350551001861
chr1	234608850	234609523	673	-	utr5	IRF2BP2	0.756838209526434	1	0.806633308727245	1	0.84223058651512	0.998397222027879	0.209752010154835	-0.126867421821439	0.580616393702582	0.762703663476456	0.336619431976274
chr1	234610042	234610159	117	-	utr5*	IRF2BP2	0.885534389697551	1	0.837278378068123	1	0.595263145425835	0.998397222027879	0.13906332276253	-0.126867421821439	0.580616393702582	0.762703663476456	0.265930744583969
chr1	235131729	235131911	182	-	utr3	ARID4B	0.642495735744997	1	0.580204136604483	1	0.398552250540464	0.998397222027879	-0.797030674473364	0.562507617746033	0.00230797370837983	0.0118502796617483	-1.3595382922194
chr1	235160967	235161122	155	-	utr3	ARID4B	0.722291948450439	1	0.929961104830842	1	0.882751794608899	0.998397222027879	-0.480791848883126	0.562507617746033	0.00230797370837983	0.0118502796617483	-1.04329946662916
chr1	235181893	235182244	351	-	exon	ARID4B	0.4832446277427	1	0.426853505397713	1	0.436906177481829	0.998397222027879	0.2408110224306	0.562507617746033	0.00230797370837983	0.0118502796617483	-0.321696595315433
chr1	235328057	235328159	102	-	utr5	ARID4B	0.444013298005503	1	0.549175295926479	1	0.661801889577513	0.998397222027879	0.84815036894688	0.562507617746033	0.00230797370837983	0.0118502796617483	0.285642751200847
chr1	235328935	235329145	210	+	utr5	GGPS1	0.275922037559387	1	0.225280661536898	1	0.447295692777422	0.998397222027879	-0.992832386112042	0.0626159087774941	0.726817866428691	0.860429185958835	-1.05544829488954
chr1	235329368	235329839	471	+	exon	GGPS1	0.117748563102684	1	0.19392837434131	1	0.362129438110229	0.998397222027879	-0.871405946048829	0.0626159087774941	0.726817866428691	0.860429185958835	-0.934021854826323
chr1	235342156	235342391	235	+	exon	GGPS1	0.836477242431159	1	0.728176242771467	1	0.816551862209414	0.998397222027879	-0.142923851328528	0.0626159087774941	0.726817866428691	0.860429185958835	-0.205539760106023
chr1	235450138	235450300	162	-	utr3	B3GALNT2	0.961459809108856	1	0.799546629809912	1	0.872841091685576	0.998397222027879	-0.861922024037784	-0.719151258966321	4.53734724345663e-05	0.000390991054927335	-0.142770765071462
chr1	235504226	235504389	163	-	utr5	B3GALNT2	0.782143690191507	1	0.826110015818559	1	0.849107097042412	0.998397222027879	-0.246608323757167	-0.719151258966321	4.53734724345663e-05	0.000390991054927335	0.472542935209154
chr1	235759377	235759532	155	-	utr3	LYST	0.242611447710483	1	0.221144637486958	1	0.393457322501417	0.998397222027879	-0.0319435598037199	0.211271052877947	0.310710858131018	0.529454804001414	-0.243214612681667
chr1	235808779	235808964	185	-	exon	LYST	0.718727119691328	1	0.789691416231653	1	0.768270373725334	0.998397222027879	0.244522953702673	0.211271052877947	0.310710858131018	0.529454804001414	0.0332519008247255
chr1	236064946	236065129	183	-	utr5	NID1	0.734817981624207	1	0.802029964089829	1	0.980572426811609	0.998397222027879	0.83336408439401	0.686056201263773	0.00380099848108447	0.018018677205504	0.147307883130237
chr1	236218419	236218555	136	-	utr3	ERO1B	0.861725791857136	1	0.815046020567257	1	0.782418837789784	0.998397222027879	0.739313404134849	0.405913531280047	0.111437311592462	0.262591232955803	0.333399872854802
chr1	236281761	236281932	171	-	utr5	ERO1B	0.61599658570844	1	0.651406546495722	1	0.63364517212213	0.998397222027879	0.854159893385561	0.405913531280047	0.111437311592462	0.262591232955803	0.448246362105514
chr1	236483161	236483265	104	+	utr3	EDARADD	0.649896619427491	1	0.492159316402035	1	0.476041458231983	0.998397222027879	-0.388152416474071	-1.26650932179461	0.622015418894117	NA	0.878356905320536
chr1	236543152	236543323	171	+	exon	LGALS8	0.0813282129038131	1	0.0811508728749405	1	0.296562896159849	0.998397222027879	-0.720432756178646	0.845957877986662	3.37845682396487e-05	0.000299666903621616	-1.56639063416531
chr1	236543463	236543590	127	+	exon	LGALS8	0.162308984395796	1	0.162914376073333	1	0.365801297242132	0.998397222027879	-0.275192506770715	0.845957877986662	3.37845682396487e-05	0.000299666903621616	-1.12115038475738
chr1	236547453	236547620	167	-	intron	RP11-385F5.4	0.714524336853372	1	0.616212933250824	1	0.611190106687554	0.998397222027879	-1.06285275308062	0.687604582449463	0.524134727366675	0.722075548755601	-1.75045733553009
chr1	236795394	236795570	176	+	utr5	MTR	0.300290418092286	1	0.379089331775904	1	0.689270379826483	0.998397222027879	0.824901589957885	0.899826078442988	5.98220690077627e-07	7.94240779859274e-06	-0.0749244884851039
chr1	236894298	236894490	192	+	exon	MTR	0.192041236218852	1	0.34391587811285	1	0.557292788564193	0.998397222027879	1.07117239340008	0.899826078442988	5.98220690077627e-07	7.94240779859274e-06	0.17134631495709
chr1	236897678	236898284	606	+	utr3	MTR	0.800733147484676	1	0.706152793777579	1	0.731620912858451	0.998397222027879	0.618081026306052	0.899826078442988	5.98220690077627e-07	7.94240779859274e-06	-0.281745052136937
chr1	236899180	236899393	213	+	utr3	MTR	0.328896309436282	1	0.307116651146653	1	0.337754609167253	0.998397222027879	0.617256634780258	0.899826078442988	5.98220690077627e-07	7.94240779859274e-06	-0.28256944366273
chr1	236903537	236903827	290	+	utr3	MTR	0.691207081289831	1	0.608124520016289	1	0.602285878695071	0.998397222027879	1.09393832871637	0.899826078442988	5.98220690077627e-07	7.94240779859274e-06	0.194112250273381
chr1	238355133	238355302	169	+	intergenic	NA	0.356090944900548	1	0.411332087597498	1	0.519898180054412	0.998397222027879	-0.0937170955175633	NA	NA	NA	NA
chr1	238481240	238481523	283	-	exon	LINC01139	0.185266265435549	1	0.294959162903963	1	0.494418579296265	0.998397222027879	0.779747573470617	1.08169755174551	5.01142166366311e-06	5.45324302435159e-05	-0.301949978274894
chr1	240091999	240092261	262	+	utr5	FMN2	0.383489203514619	1	0.416999345996751	1	0.392378282615681	0.998397222027879	-0.762230664862304	-0.932383292781996	5.71999983084897e-05	0.000478373493859428	0.170152627919692
chr1	240092335	240092827	492	+	exon	FMN2	0.520875111864165	1	0.628990879569313	1	0.626065663251027	0.998397222027879	-0.85118524375237	-0.932383292781996	5.71999983084897e-05	0.000478373493859428	0.0811980490296264
chr1	240092882	240093720	838	+	exon	FMN2	0.826009037157656	1	0.891329687411354	1	0.835306187728304	0.998397222027879	-0.848955565692864	-0.932383292781996	5.71999983084897e-05	0.000478373493859428	0.083427727089132
chr1	240206842	240207056	214	+	exon	FMN2	0.340144121575255	1	0.529547549096424	1	0.65424417544129	0.998397222027879	-0.695036470628397	-0.932383292781996	5.71999983084897e-05	0.000478373493859428	0.237346822153599
chr1	240207133	240207709	576	+	exon	FMN2	0.816362853412815	1	0.698332535508554	1	0.894208719950117	0.998397222027879	-0.856530337492189	-0.932383292781996	5.71999983084897e-05	0.000478373493859428	0.0758529552898075
chr1	241593787	241594082	295	+	utr3	KMO	0.717816767789341	1	0.655928607143561	1	0.522778779079616	0.998397222027879	2.0040211406357	2.52716829924803	9.02975424430093e-15	3.6090749920439e-13	-0.52314715861233
chr1	241633711	241634820	1109	-	utr3	CHML	0.785050066406851	1	0.716079476578484	1	0.563546178707667	0.998397222027879	0.569048950639757	0.78769515020024	0.00736756022257658	0.0311653357326072	-0.218646199560483
chr1	241635184	241635300	116	-	exon	CHML	0.78985378822711	1	0.738470819629619	1	0.746033863457853	0.998397222027879	0.63416347924111	0.78769515020024	0.00736756022257658	0.0311653357326072	-0.15353167095913
chr1	241635438	241636004	566	-	utr3	CHML	0.898715582021674	1	0.814435077375389	1	0.855199240305825	0.998397222027879	0.478356682447182	0.78769515020024	0.00736756022257658	0.0311653357326072	-0.309338467753058
chr1	241640045	241640341	296	-	utr5	OPN3	0.408938797889034	1	0.446478858455872	1	0.53393225291943	0.998397222027879	1.92724825823745	1.99382440508263	1.36730158420993e-12	4.25790311765752e-11	-0.0665761468451709
chr1	241878790	241878964	174	+	exon	EXO1	0.791313675677196	1	0.861464372809381	1	0.991281126526619	0.998397222027879	-0.413344318398685	-0.58829934296658	0.0393326554902646	0.118814811839808	0.174955024567896
chr1	243225282	243225382	100	-	utr5	CEP170	0.703924074479329	1	0.795409898842929	1	0.983304165483056	0.998397222027879	0.123993380662078	0.139635771130017	0.467154825415032	0.675357123840237	-0.0156423904679392
[truncated: 17,860 more rows]
