# Supplementary material for: Limits in the detection of m6A changes using MeRIP/m6A-seq
Source: Sci Rep. 2020 Apr 20;10:6590. doi: 10.1038/s41598-020-63355-3 (PMC7170965; doi:10.1038/s41598-020-63355-3)
Supplement: Supplementary file 3 — Supplementary information 3. [file 41598_2020_63355_MOESM3_ESM.zip › additional_file4_v2/macs2_deq_results/liu_endometrialtumours_2018_deq_results.txt]

seqnames	start	end	width	strand	annot	main.gene	deseq2.p	deseq2.padj	edger.p	edger.padj	qnb.p	qnb.padj	peak.l2fc	gene.l2fc	gene.p	gene.padj	diff.l2fc
chr1	83830	84007	177	+	intergenic	NA	NA	NA	0.984960598018453	1	0.937172984072985	0.998590159291325	1.72727231729979	NA	NA	NA	NA
chr1	133388	133488	100	-	exon	RP11-34P13.7	0.524657181836624	1	0.620886045900055	1	0.585043495652225	0.998590159291325	3.69234655005026	NA	NA	NA	NA
chr1	184998	185099	101	-	utr3	FO538757.1	NA	NA	0.476944319078635	1	0.600038572626693	0.998590159291325	0.0546345571623293	-0.479715469212418	0.709570606543746	0.999497652262284	0.534350026374747
chr1	905403	905580	177	+	intron	RP11-54O7.16	0.645622665390908	1	0.859447932362628	1	0.950968946338509	0.998590159291325	1.21200642049918	2.6812907831077	0.0748857891841201	0.574295859219009	-1.46928436260852
chr1	910515	910616	101	+	intron	RP11-54O7.16	NA	NA	0.621013082306566	1	0.556454102204902	0.998590159291325	1.61346860659394	2.6812907831077	0.0748857891841201	0.574295859219009	-1.06782217651376
chr1	913064	913336	272	+	exon	RP11-54O7.1	0.729699206005752	1	0.361258184755448	1	0.388199109637489	0.998590159291325	1.8785451758042	2.00406677518417	NA	NA	-0.125521599379966
chr1	914113	914614	501	+	exon	RP11-54O7.1	0.691896443307727	1	0.696599058627102	1	0.529354834773413	0.998590159291325	1.47957648198941	2.00406677518417	NA	NA	-0.524490293194756
chr1	914892	915201	309	+	exon	RP11-54O7.1	0.527585972777799	1	0.203624093444406	1	0.175040708283795	0.998590159291325	2.37843131986963	2.00406677518417	NA	NA	0.374364544685462
chr1	915320	915488	168	+	intron	RP11-54O7.16	0.207845741861532	1	0.180226644030946	1	0.260083884396484	0.998590159291325	1.72537528993874	2.6812907831077	0.0748857891841201	0.574295859219009	-0.955915493168956
chr1	915692	915923	231	+	exon	RP11-54O7.16	0.403648048400065	1	0.704936326149895	1	0.965595011958379	0.998590159291325	3.00418124399776	2.6812907831077	0.0748857891841201	0.574295859219009	0.322890460890067
chr1	916923	917415	492	-	exon	RP11-54O7.3	0.792925311805179	1	0.682018163112664	1	0.762464634176483	0.998590159291325	0.986933173961444	-0.228346623853641	0.868425755601352	0.999497652262284	1.21527979781508
chr1	917806	918131	325	-	exon	RP11-54O7.3	0.29909532009952	1	0.653996059221154	1	0.678883334025753	0.998590159291325	2.11950654813406	-0.228346623853641	0.868425755601352	0.999497652262284	2.3478531719877
chr1	919492	919797	305	-	exon	RP11-54O7.3	0.561947303570187	1	0.385579426803411	1	0.513457021572256	0.998590159291325	-0.534473468711997	-0.228346623853641	0.868425755601352	0.999497652262284	-0.306126844858357
chr1	920234	920379	145	-	exon	RP11-54O7.3	0.171194354613061	1	0.327904289145297	1	0.579420107212821	0.998590159291325	0.30774658856993	-0.228346623853641	0.868425755601352	0.999497652262284	0.536093212423571
chr1	920453	920730	277	-	exon	RP11-54O7.3	0.561930295294717	1	0.520720365749339	1	0.735295673915259	0.998590159291325	-0.55994714955564	-0.228346623853641	0.868425755601352	0.999497652262284	-0.331600525701999
chr1	926949	927068	119	+	intron	SAMD11	0.729499582848201	1	0.882136358965225	1	0.974378406504424	0.998590159291325	-1.43153889731272	-0.952707514537815	NA	NA	-0.478831382774908
chr1	939852	940068	216	+	intron	SAMD11	0.740804962774072	1	0.67132693808679	1	0.582606490736876	0.998590159291325	-0.959976443657204	-0.952707514537815	NA	NA	-0.00726892911938948
chr1	941440	941684	244	+	intron	SAMD11	NA	NA	0.800577894346445	1	0.648627863187534	0.998590159291325	-1.90404121494611	-0.952707514537815	NA	NA	-0.951333700408296
chr1	942526	942630	104	+	exon	SAMD11	0.311785673330376	1	0.127834902555837	1	0.426387857717325	0.998590159291325	-1.03258466130218	-0.952707514537815	NA	NA	-0.0798771467643675
chr1	942764	943363	599	+	utr3	SAMD11	0.919816228910772	1	0.956742306433376	1	0.904283425232562	0.998590159291325	-0.156282137074324	-0.952707514537815	NA	NA	0.796425377463491
chr1	943650	944201	551	+	utr3	SAMD11	0.656309796497051	1	0.710188744826819	1	0.97290231392065	0.998590159291325	0.00533319180710295	-0.952707514537815	NA	NA	0.958040706344918
chr1	944292	944527	235	+	utr3	SAMD11	0.646648293304783	1	0.771260096200667	1	0.971773091618837	0.998590159291325	0.602278363991497	-0.952707514537815	NA	NA	1.55498587852931
chr1	944608	944849	241	-	utr3	NOC2L	0.77868321783801	1	0.892913968402523	1	0.904914825665216	0.998590159291325	1.77172860989304	1.28540614979287	NA	NA	0.486322460100178
chr1	945056	945295	239	-	exon	NOC2L	0.878141907685555	1	0.566693423123363	1	0.685801109833907	0.998590159291325	0.581633155898627	1.28540614979287	NA	NA	-0.70377299389424
chr1	945536	945693	157	-	exon	NOC2L	0.432843046378134	1	0.434985898271409	1	0.487695007649853	0.998590159291325	0.404282897922696	1.28540614979287	NA	NA	-0.881123251870171
chr1	946183	946351	168	-	exon	NOC2L	0.312274001446724	1	0.396183813953569	1	0.492029482498893	0.998590159291325	-0.187384539935407	1.28540614979287	NA	NA	-1.47279068972827
chr1	955048	955448	400	-	intron	NOC2L	0.727407904713698	1	0.912666724741651	1	0.993694542321417	0.998590159291325	-0.0972798238303779	1.28540614979287	NA	NA	-1.38268597362324
chr1	956907	957251	344	-	exon	NOC2L	0.493354189274751	1	0.581086202964521	1	0.592023353250936	0.998590159291325	0.244126187863877	1.28540614979287	NA	NA	-1.04127996192899
chr1	958960	959096	136	-	exon	NOC2L	0.38030285703762	1	0.806403037213517	1	0.932313950157483	0.998590159291325	0.419513423471875	1.28540614979287	NA	NA	-0.865892726320992
chr1	965447	965615	168	+	utr3	KLHL17	0.753992831409975	1	0.496315806341223	1	0.60518290470908	0.998590159291325	1.33459843825161	0.932603725670615	0.496373489753283	0.983580103286966	0.401994712580993
chr1	974427	974550	123	+	exon	PLEKHN1	0.85218236267211	1	0.729465375261914	1	0.95619090371701	0.998590159291325	1.3386103079186	1.57572218669057	NA	NA	-0.237111878771974
chr1	974773	975779	1006	+	utr3	PLEKHN1	0.620658072605243	1	0.905995194475971	1	0.545356396268265	0.998590159291325	2.85907902060019	1.57572218669057	NA	NA	1.28335683390962
chr1	997105	997426	321	-	exon	RP11-54O7.17	0.994944701026739	1	0.670043289297694	1	0.770577484921907	0.998590159291325	-1.00560002464287	-1.36269090196058	0.334544651379492	0.938277880959542	0.357090877317713
chr1	997563	997677	114	-	exon	RP11-54O7.17	0.451833065072397	1	0.304946311082989	1	0.583069851287207	0.998590159291325	-0.555620553696901	-1.36269090196058	0.334544651379492	0.938277880959542	0.807070348263681
chr1	997852	997952	100	-	exon	RP11-54O7.17	0.504535205010299	1	0.560033863593503	1	0.617717879452596	0.998590159291325	-1.73502789392832	-1.36269090196058	0.334544651379492	0.938277880959542	-0.372336991967736
chr1	999356	999498	142	-	exon	HES4	0.572870104160697	1	0.68242178349121	1	0.79337615687551	0.998590159291325	0.248145234294266	-0.925813891712051	NA	NA	1.17395912600632
chr1	999555	999705	150	-	exon	HES4	0.898776973843583	1	0.930546572551634	1	0.7980914047912	0.998590159291325	-0.076851870676244	-0.925813891712051	NA	NA	0.848962021035807
chr1	1000393	1000743	350	+	utr5*	ISG15	0.241407483260125	1	0.256430057568798	1	0.175825652690658	0.998590159291325	-0.539685664237113	4.1357679521632	0.00089994721482893	0.0703263143527692	-4.67545361640031
chr1	1013911	1014495	584	+	utr3	ISG15	0.818679486651482	1	0.583323608154588	1	0.41754503464529	0.998590159291325	3.60483784756892	4.1357679521632	0.00089994721482893	0.0703263143527692	-0.530930104594281
chr1	1022140	1022309	169	+	utr5	AGRN	0.905835928612133	1	0.210412394932008	1	0.169159223148725	0.998590159291325	1.14741233699019	1.02789588794388	0.318451491708942	0.928810247776118	0.119516449046307
chr1	1035660	1035776	116	+	intron	AGRN	NA	NA	0.789369516123446	1	0.724004424810174	0.998590159291325	0.971107274178504	1.02789588794388	0.318451491708942	0.928810247776118	-0.0567886137653765
chr1	1043807	1043907	100	+	exon	AGRN	0.523163039444065	1	0.482580247724288	1	0.404052996137569	0.998590159291325	0.120642276707258	1.02789588794388	0.318451491708942	0.928810247776118	-0.907253611236622
chr1	1044065	1044384	319	+	exon	AGRN	NA	NA	0.594741094701454	1	0.467918362694382	0.998590159291325	0.883191699657597	1.02789588794388	0.318451491708942	0.928810247776118	-0.144704188286283
chr1	1045682	1045844	162	+	exon	AGRN	0.249541189697871	1	0.29845502829348	1	0.34548020751035	0.998590159291325	-0.0687324336932545	1.02789588794388	0.318451491708942	0.928810247776118	-1.09662832163713
chr1	1045964	1046223	259	+	exon	AGRN	0.532311644080194	1	0.488681766284272	1	0.200359034245731	0.998590159291325	0.387832158423726	1.02789588794388	0.318451491708942	0.928810247776118	-0.640063729520154
chr1	1046328	1046430	102	+	exon	AGRN	0.95234549453679	1	0.340138019746319	1	0.284233658032004	0.998590159291325	0.756263095892823	1.02789588794388	0.318451491708942	0.928810247776118	-0.271632792051057
chr1	1046437	1046550	113	+	exon	AGRN	0.692366130308096	1	0.926763409630552	1	0.69418170171897	0.998590159291325	0.955614534746048	1.02789588794388	0.318451491708942	0.928810247776118	-0.0722813531978319
chr1	1047299	1047414	115	+	exon	AGRN	0.83590611386413	1	0.631934338612976	1	0.632371607912594	0.998590159291325	0.416876106628277	1.02789588794388	0.318451491708942	0.928810247776118	-0.611019781315603
chr1	1047513	1047652	139	+	exon	AGRN	0.916669132659585	1	0.486587321665062	1	0.493913396300706	0.998590159291325	0.643250139707582	1.02789588794388	0.318451491708942	0.928810247776118	-0.384645748236298
chr1	1048072	1048363	291	+	exon	AGRN	0.68220727410338	1	0.886360651165038	1	0.684949257780586	0.998590159291325	1.60624083852115	1.02789588794388	0.318451491708942	0.928810247776118	0.578344950577272
chr1	1049307	1049423	116	+	exon	AGRN	0.891547441169461	1	0.513345683150961	1	0.633635803798727	0.998590159291325	1.0139546656705	1.02789588794388	0.318451491708942	0.928810247776118	-0.0139412222733806
chr1	1049529	1049698	169	+	exon	AGRN	0.809963334785703	1	0.654598403438717	1	0.489647336157706	0.998590159291325	1.36559190583008	1.02789588794388	0.318451491708942	0.928810247776118	0.337696017886199
chr1	1050390	1050575	185	+	exon	AGRN	0.649413506020271	1	0.471233162907701	1	0.528123737872974	0.998590159291325	0.651739052479308	1.02789588794388	0.318451491708942	0.928810247776118	-0.376156835464573
chr1	1050680	1050786	106	+	exon	AGRN	0.326034253041479	1	0.196486010989973	1	0.0381336976878733	0.998590159291325	1.3426715950116	1.02789588794388	0.318451491708942	0.928810247776118	0.314775707067721
chr1	1053687	1053912	225	+	exon	AGRN	0.620041986409976	1	0.802176455643113	1	0.513787551474611	0.998590159291325	0.579104038098686	1.02789588794388	0.318451491708942	0.928810247776118	-0.448791849845194
chr1	1054379	1054537	158	+	exon	AGRN	0.856951268913971	1	0.871537307561328	1	0.930982743580529	0.998590159291325	1.28778832494454	1.02789588794388	0.318451491708942	0.928810247776118	0.259892437000659
chr1	1054797	1054972	175	+	exon	AGRN	0.175858631265931	1	0.42694355075599	1	0.681679913776281	0.998590159291325	2.73796711495193	1.02789588794388	0.318451491708942	0.928810247776118	1.71007122700805
chr1	1055056	1055432	376	+	utr3	AGRN	0.865342219917128	1	0.743181096562069	1	0.648782087049787	0.998590159291325	1.72854834679075	1.02789588794388	0.318451491708942	0.928810247776118	0.700652458846875
chr1	1055494	1055710	216	+	utr3	AGRN	0.335529952666303	1	0.694005803776917	1	0.627037849433991	0.998590159291325	2.02972374522856	1.02789588794388	0.318451491708942	0.928810247776118	1.00182785728468
chr1	1055764	1056004	240	+	utr3	AGRN	0.362013779954624	1	0.360741816423222	1	0.348261449980771	0.998590159291325	1.07152878269045	1.02789588794388	0.318451491708942	0.928810247776118	0.0436328947465707
chr1	1059006	1059107	101	+	intergenic	NA	1	1	0.231501613496921	1	0.585117806302375	0.998590159291325	3.43813519540381	NA	NA	NA	NA
chr1	1060611	1060891	280	+	intron	RP11-465B22.3	0.602109964556989	1	0.661378690035127	1	0.830831100799701	0.998590159291325	1.6912815965493	2.09624662494512	0.0542257961865047	0.50830450451676	-0.404965028395828
chr1	1063180	1063351	171	-	exon	RP11-54O7.18	0.874212867988901	1	0.627273797037352	1	0.838466534091209	0.998590159291325	1.92830902784064	0.742082093438038	0.641638193684163	0.999497652262284	1.1862269344026
chr1	1065768	1066265	497	+	exon	RP11-465B22.3	0.952750233776144	1	0.762849011830556	1	0.764486450573028	0.998590159291325	2.16106824828478	2.09624662494512	0.0542257961865047	0.50830450451676	0.0648216233396544
chr1	1071075	1071341	266	-	utr3	RNF223	0.655008412408276	1	0.334326490032849	1	0.274697411368102	0.998590159291325	1.34741267539811	2.61281510792476	NA	NA	-1.26540243252666
chr1	1074116	1074271	155	-	utr5	RNF223	0.0237736021958772	1	0.0306620205691534	1	0.0702059186650163	0.998590159291325	1.16141914410157	2.61281510792476	NA	NA	-1.4513959638232
chr1	1081846	1083020	1174	-	utr3	C1orf159	0.607855394083255	1	0.766262409188197	1	0.604636409705686	0.998590159291325	1.53257975921835	1.02234483506475	NA	NA	0.510234924153602
chr1	1088057	1088173	116	-	intron	C1orf159	NA	NA	0.987616800792762	1	0.94096017405324	0.998590159291325	2.12908493086725	1.02234483506475	NA	NA	1.1067400958025
chr1	1090029	1090140	111	-	intron	C1orf159	NA	NA	0.243881339577564	1	0.374748673926708	0.998590159291325	-0.0307225100700435	1.02234483506475	NA	NA	-1.05306734513479
chr1	1092637	1092737	100	-	utr5	C1orf159	NA	NA	0.741293344605679	1	0.789925552851864	0.998590159291325	0.444328926742988	1.02234483506475	NA	NA	-0.57801590832176
chr1	1093646	1093746	100	-	intron	C1orf159	0.485528410700639	1	0.45032010272124	1	0.373046514425062	0.998590159291325	0.469748411673105	1.02234483506475	NA	NA	-0.552596423391643
chr1	1126072	1126338	266	+	intergenic	NA	0.70375685743588	1	0.631644214047778	1	0.594091795415512	0.998590159291325	7.67929910066235	NA	NA	NA	NA
chr1	1129478	1129725	247	+	intergenic	NA	0.282014058906395	1	0.0285569153168384	1	0.0373639829305245	0.998590159291325	4.01423887448158	NA	NA	NA	NA
chr1	1130294	1130499	205	+	intergenic	NA	0.259411765854559	1	0.0544897965294975	1	0.186670051087992	0.998590159291325	2.73345354869215	NA	NA	NA	NA
chr1	1130649	1131217	568	+	intergenic	NA	0.930868878573856	1	0.758396530153017	1	0.653747153856568	0.998590159291325	3.40461755558332	NA	NA	NA	NA
chr1	1131344	1131486	142	+	intergenic	NA	0.646661570163441	1	0.482989839880969	1	0.536064701072484	0.998590159291325	3.96017239579614	NA	NA	NA	NA
chr1	1132706	1132806	100	+	intergenic	NA	0.161976520065951	1	0.0492008264624957	1	0.203303813231123	0.998590159291325	2.02184907501669	NA	NA	NA	NA
chr1	1138842	1139098	256	+	intron	LINC01342	0.592487832603118	1	0.57554985255722	1	0.911724240983309	0.998590159291325	3.24599955553167	2.31147642927546	NA	NA	0.934523126256211
chr1	1160905	1161028	123	+	intergenic	NA	0.820011738173803	1	0.916715869443444	1	0.817159855754355	0.998590159291325	3.58553465286244	NA	NA	NA	NA
chr1	1161282	1161834	552	+	intergenic	NA	0.636741876196215	1	0.335727866003846	1	0.325878029946263	0.998590159291325	3.99007318193884	NA	NA	NA	NA
chr1	1163003	1163201	198	+	intergenic	NA	NA	NA	0.412640350608557	1	0.292259012836793	0.998590159291325	2.0104231594317	NA	NA	NA	NA
chr1	1168896	1168998	102	+	intergenic	NA	NA	NA	0.415457917282344	1	0.178769435566129	0.998590159291325	2.02616634390858	NA	NA	NA	NA
chr1	1169244	1170251	1007	+	exon	RP11-465B22.8	0.566292337766644	1	0.632874421922144	1	0.898438687540467	0.998590159291325	3.27641149942808	2.19847461612217	0.121825998312469	0.697318973512558	1.07793688330591
chr1	1175945	1176127	182	-	exon	TTLL10-AS1	0.877525093588307	1	0.594218669854092	1	0.463272517501367	0.998590159291325	1.52627016495066	1.21285036002091	NA	NA	0.313419804929748
chr1	1176248	1176435	187	-	exon	TTLL10-AS1	0.365080801901377	1	0.569584812848306	1	0.797311332234875	0.998590159291325	2.33300112963069	1.21285036002091	NA	NA	1.12015076960978
chr1	1178880	1179123	243	-	intron	TTLL10-AS1	NA	NA	0.874640292923247	1	0.535953813580395	0.998590159291325	2.86430161662337	1.21285036002091	NA	NA	1.65145125660245
chr1	1180035	1180210	175	+	utr5	TTLL10	0.902447950592135	1	0.976775180573272	1	0.683327896253299	0.998590159291325	1.33761862006864	1.50956639916731	0.323430956445979	0.932314686206753	-0.171947779098662
chr1	1197737	1197840	103	+	exon	TTLL10	0.237171263671996	1	0.999539992343714	1	NA	NA	3.671334781723	1.50956639916731	0.323430956445979	0.932314686206753	2.16176838255569
chr1	1203546	1204269	723	-	utr3	TNFRSF18	0.500108515742937	1	0.722817622951989	1	0.775880451767971	0.998590159291325	4.80266094652878	3.24926754575037	NA	NA	1.55339340077841
chr1	1205428	1205615	187	-	utr5	TNFRSF18	0.819590005180346	1	0.658843743833181	1	0.737408987742497	0.998590159291325	3.45031764387903	3.24926754575037	NA	NA	0.20105009812866
chr1	1211987	1212143	156	-	exon	TNFRSF4	0.597665803235133	1	0.545488976507939	1	0.985554821255792	0.998590159291325	0.784009062549527	-0.184181082205209	0.90285035870378	0.999497652262284	0.968190144754735
chr1	1213017	1213151	134	-	exon	TNFRSF4	0.4965707564754	1	0.41821749003361	1	0.495730135320616	0.998590159291325	1.00799446266519	-0.184181082205209	0.90285035870378	0.999497652262284	1.1921755448704
chr1	1217014	1217762	748	-	utr3	SDF4	0.669671273404804	1	0.847269330428264	1	0.875159104067965	0.998590159291325	0.172750627315681	0.272943720780878	0.719815122219282	0.999497652262284	-0.100193093465198
chr1	1218520	1218998	478	-	utr3	SDF4	0.71427619568121	1	0.909986427631879	1	0.859970464306479	0.998590159291325	0.0218400318654734	0.272943720780878	0.719815122219282	0.999497652262284	-0.251103688915405
chr1	1223323	1223424	101	-	exon	SDF4	0.869152463390511	1	0.700047435200365	1	0.54543187892076	0.998590159291325	-0.344087351625986	0.272943720780878	0.719815122219282	0.999497652262284	-0.617031072406864
chr1	1223856	1224036	180	-	exon	SDF4	0.242022937326319	1	0.411028576096609	1	0.414964049473636	0.998590159291325	-0.221560184334216	0.272943720780878	0.719815122219282	0.999497652262284	-0.494503905115094
chr1	1228483	1229009	526	-	utr5	SDF4	0.570256403272506	1	0.519464295337348	1	0.557182413092994	0.998590159291325	-0.0531956784863606	0.272943720780878	0.719815122219282	0.999497652262284	-0.326139399267239
chr1	1232967	1233306	339	+	utr3	B3GALT6	0.964629085826498	1	0.521596249290346	1	0.616363126671463	0.998590159291325	0.1398299978216	1.45165967592292	0.158349416491735	0.765272982340239	-1.31182967810132
chr1	1233388	1233556	168	+	utr3	B3GALT6	0.809295963434624	1	0.600518124310026	1	0.69395764329122	0.998590159291325	0.946002390494544	1.45165967592292	0.158349416491735	0.765272982340239	-0.505657285428372
chr1	1233949	1234052	103	+	utr3	B3GALT6	0.802131165462452	1	0.906836543492963	1	0.863717994588151	0.998590159291325	0.432699516458931	1.45165967592292	0.158349416491735	0.765272982340239	-1.01896015946399
chr1	1234195	1234962	767	+	utr3	B3GALT6	0.861328982708062	1	0.70916209691125	1	0.855285371167607	0.998590159291325	0.859267442796433	1.45165967592292	0.158349416491735	0.765272982340239	-0.592392233126483
chr1	1237725	1237825	100	+	intergenic	NA	NA	NA	0.626028324748654	1	0.604562489844894	0.998590159291325	1.90272736802759	NA	NA	NA	NA
chr1	1244563	1244745	182	-	exon	FAM132A	NA	NA	0.579772956661673	1	0.496539794814818	0.998590159291325	1.55997854031603	1.10750865648677	0.51660459839662	0.987547146510956	0.452469883829252
chr1	1254048	1254191	143	-	utr3	UBE2J2	0.821363456721285	1	0.681325066320211	1	0.873889943513969	0.998590159291325	1.03588820519085	0.519421124765643	0.668009814310232	0.999497652262284	0.516467080425204
chr1	1254979	1255452	473	-	utr3	UBE2J2	0.91454990774966	1	0.658069545110822	1	0.650008608014683	0.998590159291325	0.723035617380365	0.519421124765643	0.668009814310232	0.999497652262284	0.203614492614722
chr1	1273110	1273211	101	-	utr5	UBE2J2	NA	NA	0.690638954568968	1	0.866262790246468	0.998590159291325	-0.70052997091876	0.519421124765643	0.668009814310232	0.999497652262284	-1.2199510956844
chr1	1274084	1274191	107	-	utr5*	UBE2J2	0.73479381474065	1	0.677989338696923	1	0.879117275372068	0.998590159291325	0.485050975448527	0.519421124765643	0.668009814310232	0.999497652262284	-0.0343701493171155
chr1	1274246	1274473	227	-	utr5*	UBE2J2	0.545129890397765	1	0.959016624792281	1	0.877140581685339	0.998590159291325	0.0314645765991377	0.519421124765643	0.668009814310232	0.999497652262284	-0.487956548166505
chr1	1274739	1275273	534	+	exon	RP5-902P8.10	0.420586540184259	1	0.650474443039407	1	0.967652588384287	0.998590159291325	-1.22621484289784	-0.332410006315786	0.811801884900532	0.999497652262284	-0.893804836582052
chr1	1279023	1279204	181	+	exon	RP5-902P8.10	0.904154178008369	1	0.912309350359626	1	0.976321506134978	0.998590159291325	-0.302633064184068	-0.332410006315786	0.811801884900532	0.999497652262284	0.0297769421317181
chr1	1283945	1284065	120	+	utr5	SCNN1D	0.927412317640716	1	0.764592001012008	1	0.904046761742844	0.998590159291325	-0.391691526699303	0.0167076937365176	NA	NA	-0.408399220435821
chr1	1284527	1284769	242	+	intron	SCNN1D	NA	NA	0.297028639361298	1	0.421999635803936	0.998590159291325	0.726559509349829	0.0167076937365176	NA	NA	0.709851815613312
chr1	1285110	1285216	106	+	intron	SCNN1D	NA	NA	0.226655496925115	1	0.464680838728751	0.998590159291325	-1.00420444367962	0.0167076937365176	NA	NA	-1.02091213741614
chr1	1285871	1286060	189	+	exon	SCNN1D	0.634778671134341	1	0.910174331818696	1	0.721675648673348	0.998590159291325	-0.55879458046044	0.0167076937365176	NA	NA	-0.575502274196958
chr1	1291376	1291821	445	+	utr3	SCNN1D	0.379065847532604	1	0.689215724980126	1	0.559559672461813	0.998590159291325	1.40889666905963	0.0167076937365176	NA	NA	1.39218897532311
chr1	1292506	1292607	101	-	utr3	ACAP3	0.746454304189457	1	0.87248449416617	1	0.919873737240246	0.998590159291325	1.04179893462671	-0.491729744093972	NA	NA	1.53352867872068
chr1	1293569	1293745	176	-	exon	ACAP3	0.867253862968121	1	0.84259765850435	1	0.84958138264324	0.998590159291325	-0.497705092513033	-0.491729744093972	NA	NA	-0.00597534841906122
chr1	1293859	1293985	126	-	exon	ACAP3	0.60571954377124	1	0.82958666868902	1	0.934571730260881	0.998590159291325	0.34538096934705	-0.491729744093972	NA	NA	0.837110713441023
chr1	1294108	1294214	106	-	exon	ACAP3	0.773206232159025	1	0.852022735020317	1	0.98491764185268	0.998590159291325	0.15104457275772	-0.491729744093972	NA	NA	0.642774316851693
chr1	1294555	1294690	135	-	exon	ACAP3	0.796599118098916	1	0.991521167522796	1	0.869759063956848	0.998590159291325	-0.164122933027657	-0.491729744093972	NA	NA	0.327606811066315
chr1	1294748	1294869	121	-	exon	ACAP3	0.841759152027295	1	0.906844635951481	1	0.850389390851831	0.998590159291325	-0.35394710224148	-0.491729744093972	NA	NA	0.137782641852493
chr1	1295500	1295606	106	-	exon	ACAP3	0.54822659076529	1	0.505547525898399	1	0.72266748201979	0.998590159291325	-0.99971630784487	-0.491729744093972	NA	NA	-0.507986563750897
chr1	1295767	1295954	187	-	exon	ACAP3	0.924289121554249	1	0.878948772646643	1	0.993964116355	0.998590159291325	-0.456714893205024	-0.491729744093972	NA	NA	0.0350148508889479
chr1	1296472	1296699	227	-	exon	ACAP3	0.898990193814425	1	0.90158990243051	1	0.879534794658126	0.998590159291325	-0.894911987866107	-0.491729744093972	NA	NA	-0.403182243772134
chr1	1297845	1297970	125	-	exon	ACAP3	0.936289670197734	1	0.552862828900593	1	0.802885340189632	0.998590159291325	-0.526217983746434	-0.491729744093972	NA	NA	-0.0344882396524617
chr1	1298064	1298337	273	-	exon	ACAP3	0.960484881130238	1	0.731210842469501	1	0.884327266764091	0.998590159291325	-0.143764361226886	-0.491729744093972	NA	NA	0.347965382867086
chr1	1299296	1299428	132	-	exon	ACAP3	NA	NA	0.604980065649824	1	0.78671124838343	0.998590159291325	-2.06820368057107	-0.491729744093972	NA	NA	-1.5764739364771
chr1	1299774	1299945	171	-	exon	ACAP3	0.703940028206946	1	0.694537032963576	1	0.748646800327473	0.998590159291325	-0.930275534600676	-0.491729744093972	NA	NA	-0.438545790506704
chr1	1300170	1300383	213	-	utr3	ACAP3	0.742268199500409	1	0.959486002008057	1	0.918503511418256	0.998590159291325	0.167546997576254	-0.491729744093972	NA	NA	0.659276741670227
chr1	1300475	1300813	338	-	utr3	ACAP3	0.605865350957045	1	0.86692345628218	1	0.970844109701505	0.998590159291325	-0.235446334005275	-0.491729744093972	NA	NA	0.256283410088698
chr1	1302009	1302111	102	-	utr3	ACAP3	0.752738414710102	1	0.883472015300709	1	0.757525520359933	0.998590159291325	-0.806481160727594	-0.491729744093972	NA	NA	-0.314751416633622
chr1	1303367	1303679	312	-	exon	ACAP3	NA	NA	0.584591126150999	1	0.856984223139211	0.998590159291325	-1.21018240603972	-0.491729744093972	NA	NA	-0.718452661945749
chr1	1311681	1311951	270	-	utr3	CPSF3L	0.952082932545572	1	0.98630125109539	1	0.920732672710533	0.998590159291325	0.432723793645039	-0.543579382223354	0.606893369991003	0.999497652262284	0.976303175868393
chr1	1312059	1313761	1702	-	utr3	CPSF3L	0.758102301223018	1	0.804488431783048	1	0.759983137035855	0.998590159291325	-0.381791415943932	-0.543579382223354	0.606893369991003	0.999497652262284	0.161787966279422
chr1	1313884	1314236	352	-	utr3	CPSF3L	0.691848525007293	1	0.647872797905647	1	0.676885593811997	0.998590159291325	-0.437283702811395	-0.543579382223354	0.606893369991003	0.999497652262284	0.106295679411959
chr1	1314288	1314634	346	-	utr3	CPSF3L	0.4756142211971	1	0.729234733127419	1	0.864246240327356	0.998590159291325	0.0601809283370282	-0.543579382223354	0.606893369991003	0.999497652262284	0.603760310560382
chr1	1314904	1315393	489	-	utr3	CPSF3L	0.495375085455376	1	0.971833975153618	1	0.888371369436498	0.998590159291325	0.457689072689246	-0.543579382223354	0.606893369991003	0.999497652262284	1.0012684549126
chr1	1315869	1316041	172	-	intron	CPSF3L	0.178450941463023	1	0.558092932370849	1	0.505404995545661	0.998590159291325	0.852633557233058	-0.543579382223354	0.606893369991003	0.999497652262284	1.39621293945641
chr1	1317505	1317722	217	-	exon	RP5-890O3.9	0.298697902831141	1	0.42069066566531	1	0.385090919186652	0.998590159291325	1.53814586599385	-0.0482117193911832	0.973932440423188	0.999497652262284	1.58635758538503
chr1	1318859	1319531	672	-	utr3	CPSF3L	0.994128564761203	1	0.900086318454045	1	0.89108757285139	0.998590159291325	-0.610129424694269	-0.543579382223354	0.606893369991003	0.999497652262284	-0.0665500424709148
chr1	1320506	1320615	109	-	utr3	CPSF3L	0.820191383120478	1	0.950191275292024	1	0.836240295784511	0.998590159291325	-0.558002071685909	-0.543579382223354	0.606893369991003	0.999497652262284	-0.0144226894625552
chr1	1320903	1321162	259	-	utr3	CPSF3L	0.808779641486374	1	0.84922605613676	1	0.795630814770104	0.998590159291325	-0.563281074209444	-0.543579382223354	0.606893369991003	0.999497652262284	-0.0197016919860897
chr1	1323186	1323317	131	-	utr5	CPSF3L	0.46441520687249	1	0.627255250699044	1	0.874846932689921	0.998590159291325	-1.89298301782788	-0.543579382223354	0.606893369991003	0.999497652262284	-1.34940363560453
chr1	1324000	1324100	100	-	intron	CPSF3L	NA	NA	0.577448245868055	1	0.933214624395823	0.998590159291325	-0.312398318072256	-0.543579382223354	0.606893369991003	0.999497652262284	0.231181064151098
chr1	1326969	1327210	241	+	exon	CPTP	0.17202327486202	1	0.309696201082107	1	0.480822181834332	0.998590159291325	3.21353008231133	1.00176889908764	0.411757396420946	0.964717079032068	2.21176118322369
chr1	1327243	1328815	1572	+	utr3	CPTP	0.584909885253502	1	0.705457230235187	1	0.565933250811209	0.998590159291325	1.21514881190825	1.00176889908764	0.411757396420946	0.964717079032068	0.213379912820615
chr1	1333137	1333306	169	+	exon	TAS1R3	NA	NA	0.837675900763893	1	0.88175430377464	0.998590159291325	1.39229337289356	0.520572073439513	NA	NA	0.871721299454044
chr1	1333616	1334134	518	+	exon	TAS1R3	NA	NA	0.870096426446161	1	0.834562150047072	0.998590159291325	1.03862621709717	0.520572073439513	NA	NA	0.518054143657662
chr1	1334731	1334916	185	+	utr3	TAS1R3	0.733104828593985	1	0.579877540863893	1	0.874177919686293	0.998590159291325	1.82292398885068	0.520572073439513	NA	NA	1.30235191541117
chr1	1334989	1335207	218	+	utr3	TAS1R3	0.275611892092798	1	0.116635412368922	1	0.216151009231198	0.998590159291325	3.41535785084927	0.520572073439513	NA	NA	2.89478577740976
chr1	1335397	1335688	291	-	utr3	DVL1	0.479937924372815	1	0.429425388735926	1	0.335714891105426	0.998590159291325	1.30494897662912	0.21138148821333	0.840749434725553	0.999497652262284	1.09356748841578
chr1	1335802	1336564	762	-	utr3	DVL1	0.685446493898527	1	0.757974161266463	1	0.755118373954474	0.998590159291325	0.76659240404816	0.21138148821333	0.840749434725553	0.999497652262284	0.55521091583483
chr1	1338025	1338246	221	-	exon	DVL1	0.807978613142547	1	0.810378840280034	1	0.763037765332924	0.998590159291325	-0.134951616332997	0.21138148821333	0.840749434725553	0.999497652262284	-0.346333104546327
chr1	1338303	1338699	396	-	exon	DVL1	0.990938134180804	1	0.879560741654512	1	0.837355148451763	0.998590159291325	-0.180049190962642	0.21138148821333	0.840749434725553	0.999497652262284	-0.391430679175973
chr1	1339374	1339498	124	-	exon	DVL1	0.336089439063013	1	0.335405130474755	1	0.656118914267101	0.998590159291325	-1.47904060164973	0.21138148821333	0.840749434725553	0.999497652262284	-1.69042208986306
chr1	1340116	1340219	103	-	exon	DVL1	0.550601094311674	1	0.621199292682354	1	0.591140456802617	0.998590159291325	-0.319044383217744	0.21138148821333	0.840749434725553	0.999497652262284	-0.530425871431075
chr1	1340273	1340377	104	-	exon	DVL1	0.763358462810522	1	0.638700457611836	1	0.563127967083339	0.998590159291325	-1.13475859165318	0.21138148821333	0.840749434725553	0.999497652262284	-1.34614007986651
chr1	1340437	1340553	116	-	exon	DVL1	0.800981080483963	1	0.777400623436417	1	0.859396766952148	0.998590159291325	-0.629236059174066	0.21138148821333	0.840749434725553	0.999497652262284	-0.840617547387396
chr1	1341705	1341878	173	-	exon	DVL1	0.894956827465628	1	0.685168222082324	1	0.853922015230803	0.998590159291325	-0.480307520352859	0.21138148821333	0.840749434725553	0.999497652262284	-0.691689008566189
chr1	1342054	1342213	159	-	exon	DVL1	0.598002630328386	1	0.588596414185461	1	0.781861039862052	0.998590159291325	-1.0607771424879	0.21138148821333	0.840749434725553	0.999497652262284	-1.27215863070123
chr1	1342394	1342542	148	-	exon	DVL1	0.56082895568242	1	0.53975295010218	1	0.587938866868885	0.998590159291325	-0.567661329407112	0.21138148821333	0.840749434725553	0.999497652262284	-0.779042817620443
chr1	1351481	1351760	279	-	utr3*	MXRA8	NA	NA	0.786680016832927	1	0.68856171287628	0.998590159291325	1.4048565524222	-1.00030822948986	0.269269730350953	0.89357961927583	2.40516478191206
chr1	1352269	1352659	390	-	utr3*	MXRA8	NA	NA	0.338564105254238	1	0.357958583096227	0.998590159291325	0.953493695556453	-1.00030822948986	0.269269730350953	0.89357961927583	1.95380192504631
chr1	1352794	1353371	577	-	utr3	MXRA8	0.645719931433401	1	0.528085275821946	1	0.53553069505108	0.998590159291325	-0.446983003337257	-1.00030822948986	0.269269730350953	0.89357961927583	0.553325226152599
chr1	1353580	1353804	224	-	utr3	MXRA8	0.508600564800809	1	0.629584317384952	1	0.410595747485237	0.998590159291325	0.281261053272625	-1.00030822948986	0.269269730350953	0.89357961927583	1.28156928276248
chr1	1354377	1354563	186	-	exon	MXRA8	0.603528463282148	1	0.663188999432568	1	0.601692799969266	0.998590159291325	-0.636021906656069	-1.00030822948986	0.269269730350953	0.89357961927583	0.364286322833787
chr1	1354814	1355221	407	-	exon	MXRA8	0.630843750459346	1	0.71648803949676	1	0.657944042046638	0.998590159291325	-2.00154674732544	-1.00030822948986	0.269269730350953	0.89357961927583	-1.00123851783559
chr1	1355285	1355416	131	-	exon	MXRA8	0.784326913774253	1	0.909386119786694	1	0.640966684471643	0.998590159291325	-1.05026229576771	-1.00030822948986	0.269269730350953	0.89357961927583	-0.049954066277849
chr1	1355639	1355822	183	-	exon	MXRA8	0.0977846615174654	1	0.140569280659704	1	0.235986904458828	0.998590159291325	-1.30864055566451	-1.00030822948986	0.269269730350953	0.89357961927583	-0.308332326174649
chr1	1356679	1356786	107	-	exon	MXRA8	0.754830179877103	1	0.797189817614392	1	0.688828615525812	0.998590159291325	-0.0144108319927023	-1.00030822948986	0.269269730350953	0.89357961927583	0.985897397497154
chr1	1357261	1357458	197	-	intron	MXRA8	0.912604127214961	1	0.371491841305402	1	0.263089868799747	0.998590159291325	1.25332048479074	-1.00030822948986	0.269269730350953	0.89357961927583	2.2536287142806
chr1	1361381	1361645	264	-	utr5	MXRA8	NA	NA	0.295819455976203	1	0.219268297539315	0.998590159291325	2.89969669013876	-1.00030822948986	0.269269730350953	0.89357961927583	3.90000491962861
chr1	1373763	1374508	745	-	utr3	AURKAIP1	0.920747812564122	1	0.689517663279826	1	0.933460670982464	0.998590159291325	0.799312305622413	1.45398471164726	0.137565824217323	0.732504368884202	-0.654672406024846
chr1	1386053	1386261	208	-	exon	CCNL2	0.734226292553117	1	0.892824106751125	1	0.984889324594205	0.998590159291325	0.368501827717062	-0.157241106740885	0.817647761504894	0.999497652262284	0.525742934457947
chr1	1386882	1387296	414	-	utr3	CCNL2	0.707109088000845	1	0.718164885369269	1	0.894927135883225	0.998590159291325	0.224377018004318	-0.157241106740885	0.817647761504894	0.999497652262284	0.381618124745203
chr1	1387389	1387636	247	-	utr3	CCNL2	0.90825392216607	1	0.892614364795325	1	0.834706809197944	0.998590159291325	0.164937007656227	-0.157241106740885	0.817647761504894	0.999497652262284	0.322178114397112
chr1	1387796	1388126	330	-	utr3	CCNL2	0.959560530401886	1	0.955860957841308	1	0.816584807707179	0.998590159291325	-0.106238488182953	-0.157241106740885	0.817647761504894	0.999497652262284	0.051002618557932
chr1	1391231	1391538	307	-	utr3	CCNL2	0.820696749414491	1	0.817242850049715	1	0.838646774549189	0.998590159291325	-0.297545449539632	-0.157241106740885	0.817647761504894	0.999497652262284	-0.140304342798747
chr1	1399072	1399213	141	-	exon	CCNL2	NA	NA	0.0396594877399077	1	0.0144948846848213	0.998590159291325	-0.479838829166141	-0.157241106740885	0.817647761504894	0.999497652262284	-0.322597722425256
chr1	1399601	1399757	156	+	exon	RP4-758J18.2	0.252003223472923	1	0.21425253456973	1	0.472701032556975	0.998590159291325	0.0200820298065468	0.951594881556983	0.387986925238203	0.957062401564148	-0.931512851750436
chr1	1400103	1400497	394	+	exon	RP4-758J18.2	0.76271898989053	1	0.695196402640604	1	0.71277347146215	0.998590159291325	0.220463920056033	0.951594881556983	0.387986925238203	0.957062401564148	-0.73113096150095
chr1	1400599	1401415	816	+	exon	RP4-758J18.2	0.927181327486108	1	0.809200106429874	1	0.786509734823904	0.998590159291325	0.421401665552904	0.951594881556983	0.387986925238203	0.957062401564148	-0.530193216004079
chr1	1402059	1402223	164	-	utr3	MRPL20	0.646871815912041	1	0.663585702109173	1	0.432718142737082	0.998590159291325	0.415845801060723	1.25370330097758	0.148709929986306	0.74757216249128	-0.837857499916855
chr1	1406976	1407087	111	-	exon	MRPL20	0.792573420784771	1	0.732842847154688	1	0.55790607506622	0.998590159291325	-0.213393611572684	1.25370330097758	0.148709929986306	0.74757216249128	-1.46709691255026
chr1	1407157	1407276	119	-	utr5	MRPL20	0.126282709307057	1	0.173701580567221	1	0.239419641202053	0.998590159291325	-0.444961353294235	1.25370330097758	0.148709929986306	0.74757216249128	-1.69866465427181
chr1	1418884	1419553	669	-	utr3	ANKRD65	0.659332031709838	1	0.656271873776617	1	0.753555683727719	0.998590159291325	0.70427464356435	1.86095054003554	0.0872610996439161	0.614352340019253	-1.15667589647119
chr1	1420810	1421289	479	-	utr5	ANKRD65	0.804743578942316	1	0.504900255771802	1	0.344081603441797	0.998590159291325	1.53654457047209	1.86095054003554	0.0872610996439161	0.614352340019253	-0.324405969563446
chr1	1422556	1422762	206	+	exon	RP4-758J18.7	0.778361508671939	1	0.844088542181866	1	0.769407531232423	0.998590159291325	-0.463087316541237	0.31288556580158	0.862829116543899	NA	-0.775972882342816
chr1	1428251	1428374	123	+	intergenic	NA	0.11423480509861	1	0.259700153533552	1	0.815499978303971	0.998590159291325	3.67013776877598	NA	NA	NA	NA
chr1	1430311	1430863	552	-	exon	RP4-758J18.10	0.59105349260814	1	0.681089786055075	1	0.984586639342743	0.998590159291325	0.930688811940118	-1.47644929466334	0.264863183017042	0.888969572319475	2.40713810660346
chr1	1431551	1431726	175	-	intron	RP4-758J18.10	0.843158275915812	1	0.662140775184462	1	0.886532237059101	0.998590159291325	-0.315606128793203	-1.47644929466334	0.264863183017042	0.888969572319475	1.16084316587013
chr1	1434249	1434569	320	-	exon	RP4-758J18.10	0.639801026079993	1	0.981658400103297	1	0.699435367278064	0.998590159291325	-0.319535142927738	-1.47644929466334	0.264863183017042	0.888969572319475	1.1569141517356
chr1	1437035	1437468	433	+	utr3	VWA1	0.232949389235037	1	0.420223394232385	1	0.587714868911436	0.998590159291325	-0.0655403179031288	-0.178934489114434	0.832585918062437	0.999497652262284	0.113394171211305
chr1	1439000	1439374	374	+	utr3	VWA1	0.0877044174031489	1	0.108442487670473	1	0.139607692760777	0.998590159291325	-0.212967451834226	-0.178934489114434	0.832585918062437	0.999497652262284	-0.0340329627197917
chr1	1439792	1440666	874	+	utr3	VWA1	NA	NA	0.601542145747549	1	0.58805246958382	0.998590159291325	0.671876220045858	-0.178934489114434	0.832585918062437	0.999497652262284	0.850810709160292
chr1	1441273	1441399	126	+	utr3	VWA1	0.416427543276614	1	0.296868744973953	1	0.313856281610008	0.998590159291325	0.0647662603532039	-0.178934489114434	0.832585918062437	0.999497652262284	0.243700749467638
chr1	1441572	1441962	390	+	utr3	VWA1	0.731511068797136	1	0.847851116543849	1	0.443668339519337	0.998590159291325	0.679762765952878	-0.178934489114434	0.832585918062437	0.999497652262284	0.858697255067312
chr1	1442153	1442814	661	+	utr3	VWA1	0.302625232345908	1	0.340553537770446	1	0.297659167322868	0.998590159291325	1.12888802415523	-0.178934489114434	0.832585918062437	0.999497652262284	1.30782251326966
chr1	1469316	1469420	104	+	utr3	ATAD3C	0.446126172855879	1	0.714715814884109	1	0.930363212547859	0.998590159291325	1.89734326924491	1.23865510828554	0.355106733439971	0.946466832510992	0.658688160959369
chr1	1490274	1490377	103	+	exon	ATAD3B	0.587860245100814	1	0.91697969304222	1	0.82423462302368	0.998590159291325	0.910348830906495	1.19530808508001	NA	NA	-0.284959254173514
chr1	1495435	1495805	370	+	exon	ATAD3B	0.904762892843947	1	0.790905057209737	1	0.556382075859773	0.998590159291325	0.986178305357365	1.19530808508001	NA	NA	-0.209129779722644
chr1	1495867	1496162	295	+	utr3	ATAD3B	0.916440869729945	1	0.987469457844733	1	0.647376354051029	0.998590159291325	2.28739983157533	1.19530808508001	NA	NA	1.09209174649532
chr1	1524970	1525278	308	+	exon	ATAD3A	0.199259011630837	1	0.274037610253865	1	0.368168624419479	0.998590159291325	2.96381221911919	1.73254697098863	NA	NA	1.23126524813056
chr1	1527229	1527331	102	+	exon	ATAD3A	0.719027890149728	1	0.883742968511595	1	0.982592939096945	0.998590159291325	1.7063698393229	1.73254697098863	NA	NA	-0.026177131665726
chr1	1527543	1527804	261	+	exon	ATAD3A	0.775883243921439	1	0.424243731412926	1	0.404832360572676	0.998590159291325	0.675661247601044	1.73254697098863	NA	NA	-1.05688572338759
chr1	1528317	1528563	246	+	intron	ATAD3A	0.624149321623342	1	0.656006733495462	1	0.809758124452805	0.998590159291325	2.3813014732615	1.73254697098863	NA	NA	0.648754502272872
chr1	1534020	1534126	106	+	utr3	ATAD3A	0.782437656665105	1	0.34392346395941	1	0.237896864707002	0.998590159291325	0.892064227956273	1.73254697098863	NA	NA	-0.840482743032358
chr1	1534313	1534596	283	+	utr3	ATAD3A	0.711464725054231	1	0.506415911056045	1	0.127784099797456	0.998590159291325	1.47158243325555	1.73254697098863	NA	NA	-0.260964537733078
chr1	1535205	1535567	362	-	utr3	TMEM240	0.735492253089784	1	0.968405289031119	1	0.779202432964751	0.998590159291325	-2.29584046499877	-0.612605677067616	0.655069905178533	0.999497652262284	-1.68323478793116
chr1	1540785	1540976	191	-	utr3*	SSU72	0.635312682911022	1	0.988080432691006	1	0.890911900483367	0.998590159291325	1.54598408023321	0.610673821290313	0.427860458133594	0.966500878898202	0.935310258942893
chr1	1541148	1541248	100	-	utr3*	SSU72	0.5493721208651	1	0.703030587523812	1	0.73830413607715	0.998590159291325	0.981516901068282	0.610673821290313	0.427860458133594	0.966500878898202	0.370843079777969
chr1	1542017	1542238	221	-	utr3	SSU72	0.827300494390365	1	0.938991659509629	1	0.922981401776675	0.998590159291325	0.226378747577535	0.610673821290313	0.427860458133594	0.966500878898202	-0.384295073712778
chr1	1542367	1542470	103	-	intron	SSU72	NA	NA	0.161859780996457	1	0.395812469724785	0.998590159291325	-1.08503890694972	0.610673821290313	0.427860458133594	0.966500878898202	-1.69571272824004
chr1	1543218	1543541	323	-	intron	SSU72	0.930025696975392	1	0.893540388737713	1	0.957593684807967	0.998590159291325	0.109494788505267	0.610673821290313	0.427860458133594	0.966500878898202	-0.501179032785046
chr1	1543928	1544057	129	-	exon	SSU72	0.438543807009367	1	0.474217049217997	1	0.420972034746193	0.998590159291325	-0.143136254976204	0.610673821290313	0.427860458133594	0.966500878898202	-0.753810076266517
chr1	1547149	1547249	100	-	intron	SSU72	0.452834351635297	1	0.484972720740387	1	0.578424960454571	0.998590159291325	-0.836371094146133	0.610673821290313	0.427860458133594	0.966500878898202	-1.44704491543645
chr1	1564842	1564967	125	-	exon	SSU72	0.623656226958048	1	0.38391709965793	1	0.276568195574744	0.998590159291325	-0.0129930273438388	0.610673821290313	0.427860458133594	0.966500878898202	-0.623666848634152
chr1	1598091	1598769	678	-	utr3	FNDC10	0.826741301477694	1	0.506999741684499	1	0.212417175216452	0.998590159291325	4.23430983437176	4.94344581991747	0.00120245259192126	0.0778737529419948	-0.709135985545715
chr1	1599000	1599133	133	-	utr3	FNDC10	0.757641578865934	1	0.387541223794936	1	0.433751831174759	0.998590159291325	3.19889266218925	4.94344581991747	0.00120245259192126	0.0778737529419948	-1.74455315772822
chr1	1602405	1602510	105	+	intergenic	NA	0.394389670259476	1	0.0931188201421045	1	0.168553894379674	0.998590159291325	3.49435019855871	NA	NA	NA	NA
chr1	1614538	1614656	118	-	exon	RP11-345P4.9	0.78029268747843	1	0.953225219639228	1	0.870612775374461	0.998590159291325	0.375604526979996	-0.0556365597476777	0.957952304190262	0.999497652262284	0.431241086727674
chr1	1615074	1615336	262	-	exon	RP11-345P4.9	0.710816685517888	1	0.407390643620262	1	0.572810521422824	0.998590159291325	-0.515541800687369	-0.0556365597476777	0.957952304190262	0.999497652262284	-0.459905240939691
chr1	1615461	1615751	290	+	utr5	MIB2	0.743380109959168	1	0.283027804238167	1	0.503405122123985	0.998590159291325	-0.754162605882561	-0.199686831080039	NA	NA	-0.554475774802522
chr1	1616461	1616604	143	+	utr5	MIB2	0.63301572523324	1	0.682626367849993	1	0.873145446818827	0.998590159291325	0.196189058936464	-0.199686831080039	NA	NA	0.395875890016503
chr1	1623347	1623633	286	+	utr5	MIB2	0.550149001362893	1	0.853179790208113	1	0.923044670026021	0.998590159291325	1.08388667931067	-0.199686831080039	NA	NA	1.28357351039071
chr1	1623719	1623917	198	+	utr3	MIB2	0.571862047818385	1	0.279316826488756	1	0.52345711204536	0.998590159291325	-0.788016181053551	-0.199686831080039	NA	NA	-0.588329349973511
chr1	1624712	1625144	432	+	utr3	MIB2	0.953210758755555	1	0.905861289360927	1	0.971240843488834	0.998590159291325	-0.111005166943131	-0.199686831080039	NA	NA	0.0886816641369085
chr1	1625211	1625718	507	+	utr3	MIB2	0.88847603503579	1	0.871309147019449	1	0.991531478396872	0.998590159291325	-0.480631069944906	-0.199686831080039	NA	NA	-0.280944238864867
chr1	1626354	1627430	1076	+	utr3	MIB2	0.997002749009514	1	0.778050314890288	1	0.95813259476101	0.998590159291325	-0.18663473561476	-0.199686831080039	NA	NA	0.0130520954652792
chr1	1627595	1627812	217	+	utr3	MIB2	0.753505440069358	1	0.784331983414233	1	0.743795266759183	0.998590159291325	0.606909885953444	-0.199686831080039	NA	NA	0.806596717033483
chr1	1627854	1628900	1046	+	utr3	MIB2	0.907350725597882	1	0.888320483868189	1	0.540291926136154	0.998590159291325	-0.25222041559038	-0.199686831080039	NA	NA	-0.0525335845103412
chr1	1629103	1629251	148	+	utr3	MIB2	0.705727384763684	1	0.946730428508325	1	0.874380305742295	0.998590159291325	0.382231407533222	-0.199686831080039	NA	NA	0.581918238613261
chr1	1629361	1629471	110	+	utr3	MIB2	0.22407062294977	1	0.674018010409583	1	0.775902904524214	0.998590159291325	1.35844815976728	-0.199686831080039	NA	NA	1.55813499084732
chr1	1629574	1629691	117	+	utr3	MIB2	0.293825173048921	1	0.36495826670886	1	0.325589106657586	0.998590159291325	1.03114744594302	-0.199686831080039	NA	NA	1.23083427702305
chr1	1630226	1630531	305	+	utr3	MIB2	0.245476365759474	1	0.579674921582879	1	0.72667091194869	0.998590159291325	2.00150679492635	-0.199686831080039	NA	NA	2.20119362600639
chr1	1636404	1636531	127	-	utr3	CDK11B	0.141113016109041	1	0.19012849552719	1	0.139402445067691	0.998590159291325	-0.560536867450827	0.570428051160349	0.587129781261272	0.998240400299827	-1.13096491861118
chr1	1636948	1637065	117	-	utr3	CDK11B	0.901279841991343	1	0.627146189621593	1	0.838358791491979	0.998590159291325	0.507379170194117	0.570428051160349	0.587129781261272	0.998240400299827	-0.0630488809662317
chr1	1637442	1637583	141	-	utr3	CDK11B	0.623595488108404	1	0.785773275147661	1	0.71798210255328	0.998590159291325	-0.367965142348491	0.570428051160349	0.587129781261272	0.998240400299827	-0.93839319350884
chr1	1645136	1645241	105	-	exon	CDK11B	NA	NA	0.732893133317752	1	0.847044093893916	0.998590159291325	1.04728818130205	0.570428051160349	0.587129781261272	0.998240400299827	0.476860130141706
chr1	1649509	1649676	167	-	exon	CDK11B	0.469373736922551	1	0.648077410570781	1	0.491816797492888	0.998590159291325	-0.359780940551223	0.570428051160349	0.587129781261272	0.998240400299827	-0.930208991711572
chr1	1665069	1665931	862	-	utr3	SLC35E2B	0.934205288649359	1	0.738674240746801	1	0.672750508115342	0.998590159291325	-0.145051651813693	-0.202243811236596	0.774368919306726	0.999497652262284	0.0571921594229033
chr1	1669801	1669929	128	-	exon	SLC35E2B	0.162327726898759	1	0.380889544106136	1	0.438923195249494	0.998590159291325	1.66906256638824	-0.202243811236596	0.774368919306726	0.999497652262284	1.87130637762483
chr1	1672705	1672859	154	+	exon	RP11-345P4.6	0.641086713644168	1	0.902465666253119	1	0.775229238744224	0.998590159291325	0.00582257942884343	0.244763588322315	0.852504978899934	0.999497652262284	-0.238941008893472
chr1	1712272	1712386	114	-	exon	RP1-283E3.8	0.742315175534754	1	0.729193646423279	1	0.561503361148532	0.998590159291325	0.563885706827614	0.742952237439994	0.569838883847502	0.995697231400183	-0.17906653061238
chr1	1735262	1735466	204	-	exon	RP1-283E3.8	0.944967873339806	1	0.796472151838442	1	0.732596338196543	0.998590159291325	0.138830705688355	0.742952237439994	0.569838883847502	0.995697231400183	-0.604121531751639
chr1	1752786	1753128	342	-	utr3	NADK	0.867173249587958	1	0.793382717523975	1	0.804054711868751	0.998590159291325	0.319634817246965	0.11054026193341	0.887131864213279	0.999497652262284	0.209094555313556
chr1	1754605	1754726	121	-	utr3	NADK	0.263326350606017	1	0.292527727418959	1	0.201204430965769	0.998590159291325	0.0862301394457176	0.11054026193341	0.887131864213279	0.999497652262284	-0.0243101224876921
chr1	1756568	1756669	101	-	utr3	NADK	0.633778579190031	1	0.592184923965542	1	0.639192733544623	0.998590159291325	-0.23379123009189	0.11054026193341	0.887131864213279	0.999497652262284	-0.3443314920253
chr1	1760430	1760659	229	-	intron	NADK	NA	NA	0.709218246114325	1	0.892784107216145	0.998590159291325	0.823037583400248	0.11054026193341	0.887131864213279	0.999497652262284	0.712497321466838
chr1	1789179	1789317	138	-	exon	GNB1	0.829388296421686	1	0.843263371884809	1	0.713302609303446	0.998590159291325	-0.254941641415018	-0.14778678046318	0.805175323263281	0.999497652262284	-0.107154860951838
chr1	1806505	1806606	101	-	utr5	GNB1	0.485255702665066	1	0.500180817518372	1	0.480228367357272	0.998590159291325	-0.278445759583136	-0.14778678046318	0.805175323263281	0.999497652262284	-0.130658979119955
chr1	1815800	1815907	107	-	exon	GNB1	0.931546822531774	1	0.960123420263276	1	0.769443606630746	0.998590159291325	-0.146073127942691	-0.14778678046318	0.805175323263281	0.999497652262284	0.00171365252048933
chr1	1815975	1816174	199	-	intron	GNB1	0.994500920537122	1	0.688431589870811	1	0.732564295377818	0.998590159291325	0.339660590057507	-0.14778678046318	0.805175323263281	0.999497652262284	0.487447370520688
chr1	1856381	1856530	149	-	intron	GNB1	0.880637071310105	1	0.95973516513981	1	0.736381725877072	0.998590159291325	0.816862862357201	-0.14778678046318	0.805175323263281	0.999497652262284	0.964649642820382
chr1	1901082	1901311	229	+	intergenic	NA	NA	NA	0.901637821317158	1	0.421956411486684	0.998590159291325	2.98449167787553	NA	NA	NA	NA
chr1	1968714	1968856	142	-	exon	CFAP74	0.527931392209016	1	0.507757852216769	1	0.313021005079059	0.998590159291325	1.71212682619013	2.89906804112784	0.0187429000417792	0.314859024606672	-1.18694121493771
chr1	1972052	1972152	100	-	exon	CFAP74	0.319948494556932	1	0.310743717566653	1	0.345271270682937	0.998590159291325	1.24663753894429	2.89906804112784	0.0187429000417792	0.314859024606672	-1.65243050218355
chr1	1985284	1985479	195	-	exon	CFAP74	0.210013647472746	1	0.0515091620649918	1	0.0765723205798796	0.998590159291325	1.73375923128282	2.89906804112784	0.0187429000417792	0.314859024606672	-1.16530880984502
chr1	2065577	2065730	153	+	intron	PRKCZ	0.241808118715773	1	0.407981850223651	1	0.570419799256406	0.998590159291325	4.82684906053743	1.44562166393341	0.237846166011218	0.859700699549972	3.38122739660403
chr1	2076993	2077093	100	+	intron	PRKCZ	0.630455775663663	1	0.578164190244376	1	0.673953538018692	0.998590159291325	1.57837245666579	1.44562166393341	0.237846166011218	0.859700699549972	0.132750792732382
chr1	2180502	2180768	266	+	intron	PRKCZ	0.593501527271628	1	0.383314636607894	1	0.412642841031717	0.998590159291325	0.766981212481574	1.44562166393341	0.237846166011218	0.859700699549972	-0.678640451451831
chr1	2181940	2182054	114	-	exon	RP11-181G12.2	0.995863177415015	1	0.646374791950984	1	0.700007715281555	0.998590159291325	0.628146353944872	0.403831031071898	0.748302773664874	0.999497652262284	0.224315322872975
chr1	2182179	2182306	127	-	exon	RP11-181G12.2	0.869992806970881	1	0.791344746559107	1	0.969657034574877	0.998590159291325	-0.128401715425184	0.403831031071898	0.748302773664874	0.999497652262284	-0.532232746497082
chr1	2182402	2182636	234	-	exon	RP11-181G12.2	0.827764133754065	1	0.510008624624493	1	0.719789220359339	0.998590159291325	-0.428508590363503	0.403831031071898	0.748302773664874	0.999497652262284	-0.8323396214354
chr1	2184538	2184955	417	+	utr3	PRKCZ	0.987724588622085	1	0.499756820007663	1	0.510564375628006	0.998590159291325	0.701237768344261	1.44562166393341	0.237846166011218	0.859700699549972	-0.744383895589144
chr1	2185081	2185368	287	-	utr3	FAAP20	0.480492536485747	1	0.680597167591394	1	0.708278553021989	0.998590159291325	3.34684647591797	1.00435642276263	NA	NA	2.34249005315534
chr1	2187022	2187170	148	-	utr3	FAAP20	0.554224528813008	1	0.496228975099671	1	0.806282434528879	0.998590159291325	1.12044156129219	1.00435642276263	NA	NA	0.116085138529557
chr1	2187297	2187399	102	-	intron	FAAP20	NA	NA	0.790666819301504	1	0.55545369258528	0.998590159291325	2.32460747123161	1.00435642276263	NA	NA	1.32025104846898
chr1	2187715	2187961	246	-	intron	FAAP20	0.397600578914257	1	0.587063940244002	1	0.770295391456101	0.998590159291325	0.725334206811891	1.00435642276263	NA	NA	-0.279022215950738
chr1	2189613	2190018	405	-	utr3	FAAP20	NA	NA	0.50816060427215	1	0.0804374717654137	0.998590159291325	1.58836536482637	1.00435642276263	NA	NA	0.584008942063738
chr1	2190227	2191399	1172	-	exon	FAAP20	0.981328392853732	1	0.75348552946946	1	0.840598415106326	0.998590159291325	0.234216325640151	1.00435642276263	NA	NA	-0.770140097122478
chr1	2191997	2192189	192	-	utr3	FAAP20	0.404195404296781	1	0.646355729587249	1	0.651165117297803	0.998590159291325	1.83900855646555	1.00435642276263	NA	NA	0.83465213370292
chr1	2192543	2192722	179	-	utr3	FAAP20	0.978104952578309	1	0.638863446792249	1	0.756453593199356	0.998590159291325	0.405084240389519	1.00435642276263	NA	NA	-0.59927218237311
chr1	2193661	2193969	308	-	exon	FAAP20	0.886336668357978	1	0.384883735483107	1	0.336825424515848	0.998590159291325	0.443569723789561	1.00435642276263	NA	NA	-0.560786698973068
chr1	2194029	2194129	100	-	exon	FAAP20	NA	NA	0.914689143501633	1	0.936349467257308	0.998590159291325	1.56065712910054	1.00435642276263	NA	NA	0.556300706337911
chr1	2206829	2207031	202	-	intron	FAAP20	0.557545078728882	1	0.857370598658155	1	0.936232308771293	0.998590159291325	3.27517015646884	1.00435642276263	NA	NA	2.27081373370621
chr1	2207447	2207600	153	-	exon	FAAP20	NA	NA	0.910458921665194	1	0.983948497625415	0.998590159291325	0.88370284508647	1.00435642276263	NA	NA	-0.120653577676158
chr1	2209591	2209840	249	-	intron	FAAP20	NA	NA	0.960394734023588	1	0.978876816417586	0.998590159291325	-1.06928323424126	1.00435642276263	NA	NA	-2.07363965700389
chr1	2211190	2211290	100	-	intron	FAAP20	NA	NA	0.852005648960429	1	0.67381322266021	0.998590159291325	-0.902885977297268	1.00435642276263	NA	NA	-1.9072424000599
chr1	2212210	2212472	262	-	exon	FAAP20	0.975967127826148	1	0.76478939136154	1	0.992879868395017	0.998590159291325	0.197605937890889	1.00435642276263	NA	NA	-0.80675048487174
chr1	2212729	2213155	426	+	intron	RP11-181G12.4	0.44362131775504	1	0.64729286119837	1	0.875853305262765	0.998590159291325	-1.12301335013128	1.17007097336807	0.51956713869639	0.987974044902115	-2.29308432349935
chr1	2213257	2213563	306	+	intron	RP11-181G12.4	0.125658692989173	1	0.328615192088056	1	0.574988216960826	0.998590159291325	-2.33768523277468	1.17007097336807	0.51956713869639	0.987974044902115	-3.50775620614274
chr1	2228802	2228917	115	+	exon	SKI	0.51630201695776	1	0.89147812445933	1	0.74830073835781	0.998590159291325	0.125472153274784	-0.807650253146187	0.300486467852921	0.915366685503011	0.933122406420971
chr1	2229055	2229706	651	+	exon	SKI	0.94700136723011	1	0.988509286709963	1	0.985508052225828	0.998590159291325	-0.74453162536214	-0.807650253146187	0.300486467852921	0.915366685503011	0.0631186277840476
chr1	2240204	2240402	198	+	intron	SKI	NA	NA	0.840492711730265	1	0.928652712112319	0.998590159291325	-0.707168180322891	-0.807650253146187	0.300486467852921	0.915366685503011	0.100482072823296
chr1	2280532	2280689	157	+	intron	SKI	0.732202837296524	1	0.732142146910698	1	0.886089575305097	0.998590159291325	-0.0576796774266135	-0.807650253146187	0.300486467852921	0.915366685503011	0.749970575719574
chr1	2280994	2281143	149	+	intron	SKI	0.541036811136541	1	0.390546863331389	1	0.573633797739743	0.998590159291325	0.0635864996315534	-0.807650253146187	0.300486467852921	0.915366685503011	0.871236752777741
chr1	2282403	2282553	150	+	intron	SKI	0.760158999936811	1	0.996819412134075	1	0.867897207371298	0.998590159291325	-0.340306958501404	-0.807650253146187	0.300486467852921	0.915366685503011	0.467343294644783
chr1	2282705	2282805	100	+	intron	SKI	0.969637284509755	1	0.754640341125319	1	0.802212864247248	0.998590159291325	-0.790733170815625	-0.807650253146187	0.300486467852921	0.915366685503011	0.016917082330562
chr1	2282843	2282990	147	+	intron	SKI	NA	NA	0.587223983809968	1	0.840383237956462	0.998590159291325	0.245128311833553	-0.807650253146187	0.300486467852921	0.915366685503011	1.05277856497974
chr1	2299246	2299451	205	+	intron	SKI	NA	NA	0.647822338974606	1	0.600205050255827	0.998590159291325	-1.48100993784145	-0.807650253146187	0.300486467852921	0.915366685503011	-0.67335968469526
chr1	2303240	2303378	138	+	exon	SKI	0.948468623801008	1	0.922015999218296	1	0.864338451553252	0.998590159291325	-0.937097484415729	-0.807650253146187	0.300486467852921	0.915366685503011	-0.129447231269542
chr1	2303781	2304082	301	+	exon	SKI	0.899472079644981	1	0.993128809516302	1	0.781712199462277	0.998590159291325	-0.415391664174876	-0.807650253146187	0.300486467852921	0.915366685503011	0.392258588971311
chr1	2304242	2304551	309	+	exon	SKI	0.856100898376436	1	0.984415499825299	1	0.912266166693305	0.998590159291325	-0.405095257056285	-0.807650253146187	0.300486467852921	0.915366685503011	0.402554996089903
chr1	2305956	2306209	253	+	exon	SKI	0.912680976750552	1	0.995988537634558	1	0.818285127730781	0.998590159291325	-0.713358457460202	-0.807650253146187	0.300486467852921	0.915366685503011	0.0942917956859856
chr1	2306536	2306744	208	+	exon	SKI	0.433101214348788	1	0.922533935333549	1	0.930635773464412	0.998590159291325	0.705408385033255	-0.807650253146187	0.300486467852921	0.915366685503011	1.51305863817944
chr1	2307146	2307622	476	+	utr3	SKI	0.671343147753198	1	0.868752877345975	1	0.983915863867642	0.998590159291325	-0.515819898856494	-0.807650253146187	0.300486467852921	0.915366685503011	0.291830354289694
chr1	2307804	2307941	137	+	utr3	SKI	0.312044484369327	1	0.321837523865355	1	0.44998276474068	0.998590159291325	-0.491192005155336	-0.807650253146187	0.300486467852921	0.915366685503011	0.316458247990852
chr1	2308187	2308399	212	+	utr3	SKI	0.146845058016392	1	0.265355185195653	1	0.320172216838821	0.998590159291325	-0.424279119954827	-0.807650253146187	0.300486467852921	0.915366685503011	0.383371133191361
chr1	2308980	2309226	246	+	utr3	SKI	0.28523709852429	1	0.24073248179434	1	0.234669107350393	0.998590159291325	-0.198731024465657	-0.807650253146187	0.300486467852921	0.915366685503011	0.608919228680531
chr1	2318371	2318496	125	+	intergenic	NA	1	1	0.930149185876398	1	0.792874779296216	0.998590159291325	-1.01295236183928	NA	NA	NA	NA
chr1	2318986	2319121	135	+	intergenic	NA	0.479049694468352	1	0.327853693042182	1	0.459347333479311	0.998590159291325	1.3759191746527	NA	NA	NA	NA
chr1	2319558	2319835	277	-	utr3*	MORN1	0.146420122210011	1	0.0578553835179397	1	0.27222139309715	0.998590159291325	1.49136915528464	0.611327826606352	NA	NA	0.880041328678292
chr1	2319975	2320288	313	-	utr3*	MORN1	0.542256116497916	1	0.191137785773768	1	0.277152128719266	0.998590159291325	1.17925414074227	0.611327826606352	NA	NA	0.567926314135919
chr1	2321291	2321692	401	-	utr3	MORN1	0.650234274794432	1	0.322643737253391	1	0.34517277367409	0.998590159291325	-0.00658053216990784	0.611327826606352	NA	NA	-0.61790835877626
chr1	2322779	2322940	161	-	intron	MORN1	0.57997148749044	1	0.536573772299254	1	0.789011507026354	0.998590159291325	-2.18154207417696	0.611327826606352	NA	NA	-2.79286990078331
chr1	2323056	2323199	143	-	intron	MORN1	0.48311284844449	1	0.344052892949186	1	0.583564382252539	0.998590159291325	-1.93302508159517	0.611327826606352	NA	NA	-2.54435290820152
chr1	2323293	2323642	349	-	intron	MORN1	0.688863751754339	1	0.897778067190833	1	0.792359529752954	0.998590159291325	-2.48112769921123	0.611327826606352	NA	NA	-3.09245552581759
chr1	2323995	2324218	223	-	exon	MORN1	0.608869880429418	1	0.3684678238044	1	0.428012315953296	0.998590159291325	-1.59978068068808	0.611327826606352	NA	NA	-2.21110850729443
chr1	2324906	2325028	122	-	intron	MORN1	NA	NA	0.415900080018211	1	0.75355332311727	0.998590159291325	0.70290685432854	0.611327826606352	NA	NA	0.0915790277221881
chr1	2325090	2325352	262	-	intron	MORN1	0.946593437135095	1	0.919047499790929	1	0.823592393277292	0.998590159291325	-0.343879227191355	0.611327826606352	NA	NA	-0.955207053797706
chr1	2330250	2330384	134	-	intron	MORN1	NA	NA	0.532848096453497	1	0.772769748188932	0.998590159291325	-1.81527568388102	0.611327826606352	NA	NA	-2.42660351048737
chr1	2332138	2332482	344	-	exon	MORN1	0.532493061612731	1	0.330329927744633	1	0.626051730946069	0.998590159291325	0.693305899220275	0.611327826606352	NA	NA	0.0819780726139226
chr1	2347904	2348491	587	-	intron	MORN1	0.924725606493804	1	0.742398024087051	1	0.609016556758981	0.998590159291325	0.987572386836193	0.611327826606352	NA	NA	0.376244560229841
chr1	2350458	2351247	789	-	exon	RP4-740C4.5	0.9556911092493	1	0.998843626392267	1	0.796170379473394	0.998590159291325	1.18321359748419	0.969312572388455	0.433561025046787	0.968361861267689	0.213901025095732
chr1	2351302	2351613	311	-	exon	RP4-740C4.5	0.548900032286134	1	0.634621496464967	1	0.641761860570541	0.998590159291325	0.592901701087401	0.969312572388455	0.433561025046787	0.968361861267689	-0.376410871301054
chr1	2352564	2352776	212	-	exon	RP4-740C4.5	0.341443232696657	1	0.510091500071921	1	0.390269602949116	0.998590159291325	0.1616712991589	0.969312572388455	0.433561025046787	0.968361861267689	-0.807641273229554
chr1	2353336	2353498	162	-	intron	MORN1	0.76054939059169	1	0.74322988071753	1	0.557011060299613	0.998590159291325	0.436588390694601	0.611327826606352	NA	NA	-0.17473943591175
chr1	2372498	2372599	101	-	exon	MORN1	0.722857692859193	1	0.832368175882081	1	0.892541552591025	0.998590159291325	-0.044749885640395	0.611327826606352	NA	NA	-0.656077712246747
chr1	2376277	2376385	108	-	utr3	MORN1	0.436585104128815	1	0.650701148875867	1	0.842541479022242	0.998590159291325	2.24311478797518	0.611327826606352	NA	NA	1.63178696136883
chr1	2377666	2377836	170	-	utr3	MORN1	0.7812339208611	1	0.943410362216668	1	0.856446852167783	0.998590159291325	0.756342431878686	0.611327826606352	NA	NA	0.145014605272334
chr1	2383328	2383436	108	-	intron	MORN1	0.67972361317195	1	0.940677368970291	1	0.634025808974457	0.998590159291325	0.590480766408608	0.611327826606352	NA	NA	-0.0208470601977442
chr1	2383662	2383791	129	-	intron	MORN1	0.728911033379532	1	0.702474360579855	1	0.49238466762711	0.998590159291325	0.424787351873943	0.611327826606352	NA	NA	-0.186540474732409
chr1	2383878	2383996	118	-	intron	MORN1	0.929804909604048	1	0.799088567434882	1	0.786019926319534	0.998590159291325	1.58279508855685	0.611327826606352	NA	NA	0.971467261950501
chr1	2384161	2384353	192	-	intron	MORN1	0.583990901738236	1	0.193301455735152	1	0.186515281495006	0.998590159291325	1.07259824233554	0.611327826606352	NA	NA	0.461270415729188
chr1	2390732	2390836	104	-	intron	MORN1	0.556991841570025	1	0.586427352777438	1	0.3502643327029	0.998590159291325	2.05810522971191	0.611327826606352	NA	NA	1.44677740310556
chr1	2391098	2391214	116	-	intron	MORN1	0.943873879628071	1	0.770137063507425	1	0.79498746165358	0.998590159291325	1.86186644306232	0.611327826606352	NA	NA	1.25053861645597
chr1	2392850	2393152	302	+	intron	RER1	0.857764753017496	1	0.99750389283795	1	0.688970749844193	0.998590159291325	-0.126465578474536	0.0677440512702667	0.908635707257671	0.999497652262284	-0.194209629744803
chr1	2393535	2393644	109	+	intron	RER1	0.339352912288176	1	0.632826747074609	1	0.884218076692158	0.998590159291325	0.16970218194995	0.0677440512702667	0.908635707257671	0.999497652262284	0.101958130679684
chr1	2395340	2395495	155	+	utr5	RER1	0.459275477218923	1	0.841544897656185	1	0.714901484623893	0.998590159291325	-0.875127949488754	0.0677440512702667	0.908635707257671	0.999497652262284	-0.94287200075902
chr1	2401172	2401414	242	+	intron	RER1	NA	NA	0.585042557522417	1	0.60176851173516	0.998590159291325	1.29153862155834	0.0677440512702667	0.908635707257671	0.999497652262284	1.22379457028807
chr1	2401434	2401535	101	+	intron	RER1	0.474621992611663	1	0.556638126353745	1	0.734331896668923	0.998590159291325	1.90638064850359	0.0677440512702667	0.908635707257671	0.999497652262284	1.83863659723332
chr1	2401721	2401905	184	+	intron	RER1	0.777231608990669	1	0.923972138588819	1	0.889491447802211	0.998590159291325	-0.37433434853782	0.0677440512702667	0.908635707257671	0.999497652262284	-0.442078399808087
chr1	2403002	2403157	155	+	utr3	RER1	0.927473799375067	1	0.868367850704369	1	0.865576440890615	0.998590159291325	0.0440806057796846	0.0677440512702667	0.908635707257671	0.999497652262284	-0.0236634454905821
chr1	2403334	2403566	232	+	utr3	RER1	0.361440674385068	1	0.514777859859933	1	0.696388154001836	0.998590159291325	-0.139131529910596	0.0677440512702667	0.908635707257671	0.999497652262284	-0.206875581180863
chr1	2404812	2404922	110	+	utr3	RER1	0.209941037090986	1	0.262162213882386	1	0.212964248527432	0.998590159291325	0.228696326642747	0.0677440512702667	0.908635707257671	0.999497652262284	0.16095227537248
chr1	2404934	2405101	167	+	utr3	RER1	0.973234681614755	1	0.813616726048999	1	0.692007618966739	0.998590159291325	0.43716754437665	0.0677440512702667	0.908635707257671	0.999497652262284	0.369423493106383
chr1	2405153	2405403	250	+	utr3	RER1	0.576027677345418	1	0.674711714681832	1	0.788031087918993	0.998590159291325	1.08803601331777	0.0677440512702667	0.908635707257671	0.999497652262284	1.0202919620475
chr1	2405480	2405628	148	-	utr3	PEX10	0.736358121484684	1	0.998637285257261	1	0.866863568018002	0.998590159291325	0.441226117082966	0.904874214474597	0.34161131053587	0.942237984557854	-0.46364809739163
chr1	2408690	2408887	197	-	utr3	PEX10	0.696105510577473	1	0.964819791120149	1	0.912897038223884	0.998590159291325	-0.313098979477925	0.904874214474597	0.34161131053587	0.942237984557854	-1.21797319395252
chr1	2411133	2411282	149	-	intron	PEX10	0.498623261840906	1	0.887249379744945	1	0.921614027776379	0.998590159291325	2.74059027912208	0.904874214474597	0.34161131053587	0.942237984557854	1.83571606464748
chr1	2503923	2504182	259	+	utr3	PLCH2	0.318526532468698	1	0.318344174078516	1	0.910650517658582	0.998590159291325	1.51539138849689	-0.140300142499631	0.924301177078571	0.999497652262284	1.65569153099652
chr1	2504287	2505424	1137	+	utr3	PLCH2	0.452446388517616	1	0.275402249029994	1	0.516619095390961	0.998590159291325	2.9611964228196	-0.140300142499631	0.924301177078571	0.999497652262284	3.10149656531923
chr1	2506934	2507101	167	-	utr3*	PANK4	NA	NA	0.241725069051988	1	0.238444949926733	0.998590159291325	-0.664069215969314	-0.202142368099135	0.824050052418606	0.999497652262284	-0.461926847870179
chr1	2507416	2507516	100	+	utr3*	PLCH2	NA	NA	0.966588800654143	1	0.952995939211849	0.998590159291325	-0.498327798981163	-0.140300142499631	0.924301177078571	0.999497652262284	-0.358027656481532
chr1	2508218	2508412	194	-	utr3*	PANK4	0.601747088239439	1	0.55890032446433	1	0.660228110981176	0.998590159291325	-0.649442729942288	-0.202142368099135	0.824050052418606	0.999497652262284	-0.447300361843153
chr1	2508818	2509094	276	-	utr3	PANK4	0.929465545954938	1	0.967960810815705	1	0.925299050116013	0.998590159291325	-0.447223946467784	-0.202142368099135	0.824050052418606	0.999497652262284	-0.245081578368649
chr1	2526478	2526582	104	-	exon	PANK4	0.151007013762124	1	0.202122779556782	1	0.273611803651441	0.998590159291325	-0.100538711866012	-0.202142368099135	0.824050052418606	0.999497652262284	0.101603656233123
chr1	2546664	2546973	309	+	exon	RP3-395M20.12	0.827683563991143	1	0.73386942178462	1	0.587885189139969	0.998590159291325	1.98575492391203	1.88050822987638	NA	NA	0.105246694035652
chr1	2551546	2552057	511	-	exon	RP3-395M20.8	0.340982389873675	1	0.505730589413185	1	0.796012390236094	0.998590159291325	1.5748595428403	1.26700132787422	0.368792534307341	0.951233032266317	0.307858214966084
chr1	2552386	2552598	212	-	exon	RP3-395M20.8	0.973422551840999	1	0.773036587225504	1	0.785148299256037	0.998590159291325	2.17931111490334	1.26700132787422	0.368792534307341	0.951233032266317	0.912309787029124
chr1	2555817	2556021	204	+	utr5	TNFRSF14	NA	NA	0.33680198672421	1	0.545361661491736	0.998590159291325	0.840547495080447	0.1406298602283	NA	NA	0.699917634852147
chr1	2556242	2556732	490	+	utr5	TNFRSF14	0.961610800212034	1	0.965342805280392	1	0.971088243580177	0.998590159291325	0.346706135401941	0.1406298602283	NA	NA	0.206076275173641
chr1	2558849	2559933	1084	+	exon	TNFRSF14	0.961162307179184	1	0.951731344396284	1	0.995650049126011	0.998684580728923	-0.464946884509374	0.1406298602283	NA	NA	-0.605576744737674
chr1	2560578	2560704	126	+	exon	TNFRSF14	0.739024495113507	1	0.897802297306813	1	0.760540209744886	0.998590159291325	0.300737006846998	0.1406298602283	NA	NA	0.160107146618698
chr1	2561476	2561741	265	+	utr3	TNFRSF14	0.443159050817944	1	0.693403230515466	1	0.628842089134417	0.998590159291325	-0.413820565062366	0.1406298602283	NA	NA	-0.554450425290666
chr1	2563074	2563704	630	+	utr3	TNFRSF14	0.548007165480494	1	0.741917305623164	1	0.713475628241666	0.998590159291325	1.05181700909848	0.1406298602283	NA	NA	0.911187148870179
chr1	2589465	2589565	100	+	utr3	FAM213B	0.639136061842607	1	0.375448499858472	1	0.556611974005872	0.998590159291325	0.607053400112155	1.35729687852953	0.0670509644971287	0.548862713572167	-0.750243478417375
chr1	2589796	2589901	105	+	utr3	FAM213B	0.573276914466262	1	0.569583560223381	1	0.761426943508396	0.998590159291325	0.237917498678695	1.35729687852953	0.0670509644971287	0.548862713572167	-1.11937937985084
chr1	2590737	2590958	221	+	utr3	FAM213B	0.134760305240755	1	0.223646996726645	1	0.107602778553229	0.998590159291325	1.05307894956569	1.35729687852953	0.0670509644971287	0.548862713572167	-0.304217928963845
chr1	2872972	2873093	121	+	intergenic	NA	NA	NA	0.865921307775947	1	0.897977564894454	0.998590159291325	1.35448552650561	NA	NA	NA	NA
chr1	3067757	3067871	114	-	exon	LINC00982	NA	NA	0.679609211574395	1	0.859307110022903	0.998590159291325	4.84932740666021	3.37793165696643	NA	NA	1.47139574969378
chr1	3200872	3200972	100	+	intron	PRDM16	NA	NA	0.118731723125593	1	0.347267368906118	0.998590159291325	4.08287173848291	2.02055002962845	NA	NA	2.06232170885446
chr1	3239911	3240148	237	+	intron	PRDM16	NA	NA	0.966313164666239	1	0.381585543332802	0.998590159291325	4.57071963858425	2.02055002962845	NA	NA	2.5501696089558
chr1	3269365	3269634	269	+	intron	PRDM16	NA	NA	0.258424477518838	1	0.369572573862047	0.998590159291325	2.13861675519375	2.02055002962845	NA	NA	0.118066725565298
chr1	3269834	3269974	140	+	intron	PRDM16	NA	NA	0.232605701474495	1	0.568985279018905	0.998590159291325	3.00733997715836	2.02055002962845	NA	NA	0.986789947529911
chr1	3270187	3270539	352	+	intron	PRDM16	NA	NA	0.289338618510142	1	0.292202478866719	0.998590159291325	2.53898365144539	2.02055002962845	NA	NA	0.518433621816936
chr1	3270636	3270801	165	+	intron	PRDM16	NA	NA	0.538856988723264	1	0.568308495502605	0.998590159291325	2.49203240005879	2.02055002962845	NA	NA	0.471482370430339
chr1	3279611	3279750	139	+	intron	PRDM16	NA	NA	0.840497281699164	1	0.831603854078722	0.998590159291325	3.73198695880922	2.02055002962845	NA	NA	1.71143692918077
chr1	3463154	3463621	467	+	exon	ARHGEF16	0.698005857213278	1	0.53908806071941	1	0.346930831988743	0.998590159291325	0.801287985681618	0.530150889193661	0.619205806684639	0.999497652262284	0.271137096487957
chr1	3467114	3467306	192	+	utr5	ARHGEF16	NA	NA	0.0877866671159662	1	0.0299367416104266	0.998590159291325	0.908040234291826	0.530150889193661	0.619205806684639	0.999497652262284	0.377889345098165
chr1	3469372	3469552	180	+	utr5	ARHGEF16	0.744080028680194	1	0.707078276149132	1	0.525582425466385	0.998590159291325	0.803512831041699	0.530150889193661	0.619205806684639	0.999497652262284	0.273361941848038
chr1	3473044	3473173	129	+	exon	ARHGEF16	NA	NA	0.16106050691082	1	0.0250703246517663	0.998590159291325	0.759197570355679	0.530150889193661	0.619205806684639	0.999497652262284	0.229046681162018
chr1	3477983	3478473	490	+	exon	ARHGEF16	0.536255328931775	1	0.926307166383099	1	0.673070320768688	0.998590159291325	1.8626305639665	0.530150889193661	0.619205806684639	0.999497652262284	1.33247967477284
chr1	3478919	3480011	1092	+	exon	ARHGEF16	0.667833202540161	1	0.933787246307345	1	0.809633125398336	0.998590159291325	3.33766418176508	0.530150889193661	0.619205806684639	0.999497652262284	2.80751329257142
chr1	3480115	3480934	819	+	utr3	ARHGEF16	0.832460109298604	1	0.850209042489373	1	0.462056159102341	0.998590159291325	2.72950466070245	0.530150889193661	0.619205806684639	0.999497652262284	2.19935377150879
chr1	3483550	3483666	116	+	intergenic	NA	0.848780752348119	1	0.500808820490448	1	0.387732180403169	0.998590159291325	4.47594240043533	NA	NA	NA	NA
chr1	3483980	3484089	109	+	intergenic	NA	0.219158402888942	1	0.566419541955317	1	0.867740212625341	0.998590159291325	4.7983326747693	NA	NA	NA	NA
chr1	3484201	3484445	244	+	intergenic	NA	0.415166361948037	1	0.631618717441878	1	0.970173574829678	0.998590159291325	3.53907153076648	NA	NA	NA	NA
chr1	3485311	3485448	137	+	intergenic	NA	0.400238357787744	1	0.599474739162824	1	0.820155750450258	0.998590159291325	2.78377183244725	NA	NA	NA	NA
chr1	3489019	3489773	754	-	utr3*	MEGF6	0.699314811996703	1	0.614743252823716	1	0.480788381000507	0.998590159291325	2.28172027738631	1.10884497658945	NA	NA	1.17287530079685
chr1	3489963	3490643	680	-	utr3	MEGF6	0.694333865492616	1	0.660457380769296	1	0.697755658778567	0.998590159291325	2.46670314575194	1.10884497658945	NA	NA	1.35785816916249
chr1	3502002	3502165	163	-	intron	MEGF6	NA	NA	0.916301106081222	1	0.489407806428352	0.998590159291325	2.78004175302754	1.10884497658945	NA	NA	1.67119677643809
chr1	3628620	3628722	102	+	utr3	TPRG1L	0.924104605183329	1	0.944069145595544	1	0.990937264214306	0.998590159291325	-0.143480865422359	-0.465997328849115	0.470454563402469	0.978993146139489	0.322516463426756
chr1	3629505	3629710	205	+	utr3	TPRG1L	0.356743309035046	1	0.565901521496577	1	0.491863404103248	0.998590159291325	-0.468674915366543	-0.465997328849115	0.470454563402469	0.978993146139489	-0.002677586517428
chr1	3631343	3631617	274	-	utr3	WRAP73	0.898654325725969	1	0.606878953351256	1	0.806675774280024	0.998590159291325	0.436410529365529	0.895203809884767	0.413394689961325	0.965487198796614	-0.458793280519238
chr1	3733019	3733416	397	+	utr3	TP73	0.920344945818202	1	0.9406142348189	1	0.71821030795733	0.998590159291325	1.53814852886685	1.11807172467201	0.27949732586219	0.899242843875173	0.420076804194841
chr1	3733607	3733831	224	+	utr3	TP73	0.484016271904556	1	0.374455720234062	1	0.45421816203452	0.998590159291325	1.60114560693652	1.11807172467201	0.27949732586219	0.899242843875173	0.483073882264516
chr1	3736249	3736427	178	-	exon	TP73-AS1	0.754599729793264	1	0.824735946611891	1	0.87184677309894	0.998590159291325	0.12173279594213	-0.394474972553116	0.631119239029624	0.999497652262284	0.516207768495246
chr1	3737993	3738685	692	-	exon	TP73-AS1	0.523724664526086	1	0.680850790227294	1	0.785366862232481	0.998590159291325	-0.0831050933695154	-0.394474972553116	0.631119239029624	0.999497652262284	0.3113698791836
chr1	3740173	3740325	152	-	exon	TP73-AS1	0.436607500914195	1	0.530131693870622	1	0.775208786300257	0.998590159291325	-0.250049588745803	-0.394474972553116	0.631119239029624	0.999497652262284	0.144425383807313
chr1	3742855	3742982	127	-	exon	TP73-AS1	0.504572916745752	1	0.89931800776691	1	0.9451895181304	0.998590159291325	0.150995608178444	-0.394474972553116	0.631119239029624	0.999497652262284	0.545470580731559
chr1	3743104	3743234	130	-	exon	TP73-AS1	0.328753142816309	1	0.566186614764361	1	0.853711593847192	0.998590159291325	-0.241627319989965	-0.394474972553116	0.631119239029624	0.999497652262284	0.152847652563151
chr1	3745613	3746217	604	-	exon	TP73-AS1	0.918200402182382	1	0.84475848586863	1	0.995008321096527	0.998605131088093	-0.392482659502212	-0.394474972553116	0.631119239029624	0.999497652262284	0.0019923130509038
chr1	3746436	3747082	646	+	exon	CCDC27	0.967661854576972	1	0.853921467052001	1	0.840691587226846	0.998590159291325	-0.308323492200934	0.280919888616256	0.84425391374058	0.999497652262284	-0.58924338081719
chr1	3751981	3752082	101	+	intron	CCDC27	NA	NA	0.999580031953284	1	NA	NA	5.45189942141719	0.280919888616256	0.84425391374058	0.999497652262284	5.17097953280093
chr1	3766742	3766938	196	+	intron	CCDC27	NA	NA	0.887536402724309	1	0.675678571750108	0.998590159291325	3.07603491361219	0.280919888616256	0.84425391374058	0.999497652262284	2.79511502499594
chr1	3768095	3768217	122	+	intron	CCDC27	NA	NA	0.676032568015747	1	0.6661677413073	0.998590159291325	2.4530738128723	0.280919888616256	0.84425391374058	0.999497652262284	2.17215392425604
chr1	3775256	3775370	114	+	utr5	SMIM1	0.145457542794391	1	0.521393317822669	1	0.672088618417621	0.998590159291325	0.856043748094029	0.684144062371046	NA	NA	0.171899685722983
chr1	3776037	3776400	363	+	utr3*	SMIM1	0.157645843067307	1	0.305783262167541	1	0.485949605787075	0.998590159291325	0.428531659127523	0.684144062371046	NA	NA	-0.255612403243524
chr1	3778939	3779157	218	-	utr3	LRRC47	1	1	0.796103354288487	1	0.731566486998658	0.998590159291325	-1.19461017928964	0.907897266987973	0.404970564538627	0.962604594733759	-2.10250744627761
chr1	3781081	3781261	180	-	utr3	LRRC47	0.933673221311744	1	0.724083601413571	1	0.98985349557945	0.998590159291325	0.206810609538551	0.907897266987973	0.404970564538627	0.962604594733759	-0.701086657449422
chr1	3784014	3784171	157	-	exon	LRRC47	0.47112326411017	1	0.554079210109538	1	0.674064123719863	0.998590159291325	-0.617710834478947	0.907897266987973	0.404970564538627	0.962604594733759	-1.52560810146692
chr1	3785091	3785376	285	+	exon	RP1-286D6.5	0.849325851055099	1	0.995469465985168	1	0.986570917601653	0.998590159291325	-0.407771292255267	0.256720536573875	0.836628211438411	0.999497652262284	-0.664491828829142
chr1	3786747	3787391	644	-	exon	LRRC47	0.351247189668022	1	0.615680547216621	1	0.500657327517874	0.998590159291325	0.189649169206595	0.907897266987973	0.404970564538627	0.962604594733759	-0.718248097781378
chr1	3795888	3796022	134	-	exon	LRRC47	0.245496088561798	1	0.325824860816007	1	0.600181421328903	0.998590159291325	-0.428505266219383	0.907897266987973	0.404970564538627	0.962604594733759	-1.33640253320736
chr1	3815275	3815550	275	-	utr3	CEP104	0.507935096358485	1	0.301373848634538	1	0.41720910336789	0.998590159291325	0.716083670884674	0.517127311114946	0.434140134744214	0.968361861267689	0.198956359769728
chr1	3816308	3816416	108	-	exon	CEP104	0.363408268009248	1	0.40640435415499	1	0.532757754226715	0.998590159291325	0.116831805429785	0.517127311114946	0.434140134744214	0.968361861267689	-0.400295505685161
chr1	3823178	3823290	112	-	exon	CEP104	0.619776998686962	1	0.721145938404219	1	0.763541906933636	0.998590159291325	0.178415153267801	0.517127311114946	0.434140134744214	0.968361861267689	-0.338712157847145
chr1	3823469	3823601	132	-	exon	CEP104	0.658336326706507	1	0.642288616879748	1	0.556255549653313	0.998590159291325	-0.0847134245167562	0.517127311114946	0.434140134744214	0.968361861267689	-0.601840735631702
chr1	3889988	3890120	132	-	exon	C1orf174	0.914627789227426	1	0.970737073940355	1	0.840115300866742	0.998590159291325	-0.135405363046092	0.240914269205221	0.809969779789245	0.999497652262284	-0.376319632251313
chr1	3890594	3890850	256	-	exon	C1orf174	0.909183165264093	1	0.741116238139719	1	0.511281777977893	0.998590159291325	-0.292699842228234	0.240914269205221	0.809969779789245	0.999497652262284	-0.533614111433454
chr1	4712341	4712452	111	+	exon	AJAP1	0.851540528633118	1	0.89593404309551	1	0.757857379536023	0.998590159291325	0.293773133069667	0.061865360071552	0.962496706227727	0.999497652262284	0.231907772998115
chr1	4741043	4741162	119	+	intron	AJAP1	0.648478232514996	1	0.962730274013813	1	0.908890274268533	0.998590159291325	2.51536414959342	0.061865360071552	0.962496706227727	0.999497652262284	2.45349878952187
chr1	4996159	4996377	218	+	intergenic	NA	NA	NA	0.869084652272693	1	0.949555922079919	0.998590159291325	1.88315245158152	NA	NA	NA	NA
chr1	5315166	5315321	155	+	intergenic	NA	NA	NA	0.193360212275506	1	0.744319591414718	0.998590159291325	1.61823681974189	NA	NA	NA	NA
chr1	5416051	5416175	124	+	intergenic	NA	0.750738855437836	1	0.324184874033455	1	0.650226260584275	0.998590159291325	0.943275033522544	NA	NA	NA	NA
chr1	5701710	5701869	159	+	intergenic	NA	NA	NA	0.730524132429659	1	0.883773696205499	0.998590159291325	1.87164361391774	NA	NA	NA	NA
chr1	5863117	5863457	340	-	utr3	NPHP4	0.84001155171736	1	0.914632525120041	1	0.868715041421073	0.998590159291325	0.168367852977636	0.160209279778936	0.887985469729321	0.999497652262284	0.00815857319870072
chr1	6000955	6001064	109	+	intron	KCNAB2	0.518950774613052	1	0.954816417733993	1	0.844332431756616	0.998590159291325	3.34821317017688	1.11866022790418	0.311578471330666	0.923238808606047	2.2295529422727
chr1	6011191	6011449	258	+	intron	KCNAB2	NA	NA	0.867318644345617	1	0.556587703285068	0.998590159291325	4.51897904673063	1.11866022790418	0.311578471330666	0.923238808606047	3.40031881882645
chr1	6029261	6029366	105	+	intron	KCNAB2	NA	NA	0.686399854195484	1	0.421756871278979	0.998590159291325	3.93955736145869	1.11866022790418	0.311578471330666	0.923238808606047	2.82089713355451
chr1	6032551	6032720	169	+	intron	KCNAB2	NA	NA	0.989670563916943	1	0.660063518672087	0.998590159291325	3.67663933370302	1.11866022790418	0.311578471330666	0.923238808606047	2.55797910579884
chr1	6053392	6053696	304	+	intron	KCNAB2	0.941215730580946	1	0.747792922184532	1	0.765038531405426	0.998590159291325	2.13169003196441	1.11866022790418	0.311578471330666	0.923238808606047	1.01302980406023
chr1	6061409	6061511	102	+	intron	KCNAB2	0.38780407601714	1	0.440368826089767	1	0.597895395961313	0.998590159291325	2.00285739042417	1.11866022790418	0.311578471330666	0.923238808606047	0.884197162519985
chr1	6098718	6098980	262	+	utr3	KCNAB2	0.880495104770801	1	0.982767202381382	1	0.841394817974109	0.998590159291325	0.00533868215134108	1.11866022790418	0.311578471330666	0.923238808606047	-1.11332154575284
chr1	6099797	6100053	256	+	utr3	KCNAB2	0.914287779817293	1	0.924728708264796	1	0.795196938565882	0.998590159291325	0.478866717520032	1.11866022790418	0.311578471330666	0.923238808606047	-0.639793510384148
chr1	6100840	6100948	108	+	utr3	KCNAB2	0.824916345887004	1	0.681435593008736	1	0.810059684362675	0.998590159291325	1.46914518875899	1.11866022790418	0.311578471330666	0.923238808606047	0.35048496085481
chr1	6185728	6185926	198	-	utr3	RPL22	0.853129232906524	1	0.903071114605515	1	0.841119576396744	0.998590159291325	-0.354654636643971	-0.859455218345195	0.218595463468435	0.838336667029933	0.504800581701223
chr1	6207692	6207870	178	+	exon	RNF207	0.514948273179839	1	0.759835355135889	1	0.494095427421741	0.998590159291325	-0.275769188488413	0.310508289014355	0.768526289721049	0.999497652262284	-0.586277477502768
chr1	6210659	6210862	203	+	exon	RNF207	0.779076085108331	1	0.796963358530077	1	0.593296465084689	0.998590159291325	0.0810270229472398	0.310508289014355	0.768526289721049	0.999497652262284	-0.229481266067115
chr1	6220447	6220581	134	+	utr3	RNF207	0.568776610492604	1	0.635565619974085	1	0.690448196108583	0.998590159291325	0.90781465373254	0.310508289014355	0.768526289721049	0.999497652262284	0.597306364718185
chr1	6223031	6223216	185	-	utr3	ICMT	0.941932639487819	1	0.940857892030862	1	0.73270019509276	0.998590159291325	-0.062993814954345	0.741929674121817	0.44947282018906	0.973871718884376	-0.804923489076162
chr1	6223745	6223847	102	-	utr3	ICMT	0.738000907665253	1	0.587545797773112	1	0.687360861282398	0.998590159291325	0.12996805792265	0.741929674121817	0.44947282018906	0.973871718884376	-0.611961616199167
chr1	6224696	6225117	421	-	utr3	ICMT	0.574063507735452	1	0.575148979235512	1	0.596463785498652	0.998590159291325	0.11178156134354	0.741929674121817	0.44947282018906	0.973871718884376	-0.630148112778278
chr1	6248790	6249107	317	-	utr3	GPR153	0.863109185986023	1	0.712546633433888	1	0.788229639945483	0.998590159291325	-0.660412962342567	-1.05117667177052	0.303658790917764	0.917656386350604	0.390763709427951
chr1	6249168	6249323	155	-	utr3	GPR153	0.351842528790959	1	0.667245613756563	1	0.633918472059874	0.998590159291325	-0.592637919272445	-1.05117667177052	0.303658790917764	0.917656386350604	0.458538752498073
chr1	6249996	6250096	100	-	exon	GPR153	0.112460251616486	1	0.196256987397049	1	0.454307717243849	0.998590159291325	-0.391070780836626	-1.05117667177052	0.303658790917764	0.917656386350604	0.660105890933892
chr1	6250256	6250360	104	-	intron	GPR153	0.140327528219103	1	0.303198580664386	1	0.921285276307263	0.998590159291325	-1.30711242406339	-1.05117667177052	0.303658790917764	0.917656386350604	-0.255935752292869
chr1	6250558	6250658	100	-	exon	GPR153	0.610129219042805	1	0.687421318827555	1	0.810498093870237	0.998590159291325	-0.426174986698315	-1.05117667177052	0.303658790917764	0.917656386350604	0.625001685072203
chr1	6252558	6252817	259	-	intron	GPR153	0.136167417123039	1	0.153107037033084	1	0.271965933882474	0.998590159291325	-0.276606404020205	-1.05117667177052	0.303658790917764	0.917656386350604	0.774570267750313
chr1	6264576	6264751	175	-	utr3	ACOT7	0.834049750125297	1	0.841180130673728	1	0.974115876800603	0.998590159291325	0.0938370829304908	1.31865802661276	0.148038581916791	0.746427517514226	-1.22482094368227
chr1	6416447	6416621	174	-	utr3	HES2	0.51724763313067	1	0.260641522129088	1	0.188911947176739	0.998590159291325	1.26150399831871	3.34419912428539	0.00443242855333812	0.14851952916146	-2.08269512596668
chr1	6418401	6418884	483	-	utr3	HES2	0.691525643018453	1	0.298047636339581	1	0.134797462025556	0.998590159291325	2.15766720924289	3.34419912428539	0.00443242855333812	0.14851952916146	-1.1865319150425
chr1	6430730	6430921	191	+	intron	ESPN	0.516069333662452	1	0.150161648203589	1	0.00702598956895736	0.764680366921743	4.36734201799548	3.65798386509744	0.00249731538525751	0.116114014752235	0.709358152898037
chr1	6430992	6431115	123	+	intron	ESPN	0.806255071369895	1	0.844353917621059	1	0.81837432814143	0.998590159291325	5.80744287812083	3.65798386509744	0.00249731538525751	0.116114014752235	2.14945901302339
chr1	6431579	6431765	186	+	intron	ESPN	0.843271999450946	1	0.234316980809074	1	0.143212682093772	0.998590159291325	6.98596797314716	3.65798386509744	0.00249731538525751	0.116114014752235	3.32798410804972
chr1	6442843	6442949	106	+	intron	ESPN	0.136392559468804	1	0.411024378509756	1	0.808714556021477	0.998590159291325	7.30941413307355	3.65798386509744	0.00249731538525751	0.116114014752235	3.65143026797611
chr1	6448589	6448690	101	+	utr5	ESPN	0.967186511313232	1	0.782046130469411	1	0.578801087288241	0.998590159291325	1.97538088997805	3.65798386509744	0.00249731538525751	0.116114014752235	-1.68260297511939
chr1	6451777	6452094	317	+	exon	ESPN	0.876976961023345	1	0.533106143214611	1	0.218300918332917	0.998590159291325	2.29145031810648	3.65798386509744	0.00249731538525751	0.116114014752235	-1.36653354699096
chr1	6455811	6455994	183	+	exon	ESPN	1	1	0.729220457310192	1	0.416134881936261	0.998590159291325	3.6244785991665	3.65798386509744	0.00249731538525751	0.116114014752235	-0.0335052659309412
chr1	6456082	6456542	460	+	utr3	ESPN	0.838993018175651	1	0.392878348601442	1	0.228914577422428	0.998590159291325	3.43138937320232	3.65798386509744	0.00249731538525751	0.116114014752235	-0.226594491895123
chr1	6457120	6457260	140	+	exon	ESPN	0.992247622467866	1	0.508603376727367	1	0.292290623594239	0.998590159291325	2.28986434236092	3.65798386509744	0.00249731538525751	0.116114014752235	-1.36811952273652
chr1	6459942	6460370	428	+	utr3	ESPN	0.564388541969498	1	0.0961112089060567	1	0.0416604012226863	0.998590159291325	2.42248950803815	3.65798386509744	0.00249731538525751	0.116114014752235	-1.23549435705929
chr1	6461398	6462241	843	-	utr3	TNFRSF25	0.796082890117564	1	0.954447937816518	1	0.767384483258124	0.998590159291325	1.81073376460774	1.88343194083235	0.186023969496383	0.806419805751301	-0.0726981762246062
chr1	6462672	6462836	164	-	intron	TNFRSF25	0.582824318873549	1	0.536250065688598	1	0.513949175501484	0.998590159291325	0.974365416447065	1.88343194083235	0.186023969496383	0.806419805751301	-0.909066524385286
chr1	6462927	6463142	215	-	utr5	TNFRSF25	0.959014271054123	1	0.827364521676809	1	0.842288485767435	0.998590159291325	1.67826910178488	1.88343194083235	0.186023969496383	0.806419805751301	-0.205162839047475
chr1	6466872	6467084	212	-	utr3	PLEKHG5	0.517194717886251	1	0.401577589777245	1	0.441966644141581	0.998590159291325	0.354799685499378	0.823383626711409	NA	NA	-0.468583941212031
chr1	6467472	6467746	274	-	utr3	PLEKHG5	0.990919872409035	1	0.635907559961029	1	0.680148420601195	0.998590159291325	0.643321225947735	0.823383626711409	NA	NA	-0.180062400763675
chr1	6467838	6468650	812	-	utr3	PLEKHG5	0.39888153849151	1	0.452372260186569	1	0.361131992830311	0.998590159291325	0.488814957838737	0.823383626711409	NA	NA	-0.334568668872672
chr1	6468755	6469254	499	-	exon	PLEKHG5	NA	NA	0.455563390843543	1	0.294523901897288	0.998590159291325	0.77497218794588	0.823383626711409	NA	NA	-0.0484114387655298
chr1	6469601	6469703	102	-	exon	PLEKHG5	0.295588205436341	1	0.593141553919409	1	0.551477621550765	0.998590159291325	-0.391312561960383	0.823383626711409	NA	NA	-1.21469618867179
chr1	6470246	6470368	122	-	exon	PLEKHG5	0.925603968571674	1	0.662969036841664	1	0.704247082390441	0.998590159291325	0.579481838254528	0.823383626711409	NA	NA	-0.243901788456881
chr1	6471512	6471626	114	-	exon	PLEKHG5	0.747329699331273	1	0.509304595710179	1	0.535160125401467	0.998590159291325	-0.152545154138629	0.823383626711409	NA	NA	-0.975928780850038
chr1	6473042	6473148	106	-	exon	PLEKHG5	0.524373850983059	1	0.675909497060593	1	0.695253908075388	0.998590159291325	-0.46855846796303	0.823383626711409	NA	NA	-1.29194209467444
chr1	6473328	6473483	155	-	exon	PLEKHG5	0.819154886189111	1	0.424203818137993	1	0.578299903261922	0.998590159291325	-0.727921668760215	0.823383626711409	NA	NA	-1.55130529547162
chr1	6475057	6475190	133	-	exon	PLEKHG5	0.883930066805269	1	0.718384000844207	1	0.570539842024932	0.998590159291325	0.144051139374566	0.823383626711409	NA	NA	-0.679332487336844
chr1	6475464	6475595	131	-	exon	PLEKHG5	0.822851404344068	1	0.630731682144133	1	0.572648400547593	0.998590159291325	0.126826371741376	0.823383626711409	NA	NA	-0.696557254970034
chr1	6524544	6524698	154	-	utr3	NOL9	0.898803308076617	1	0.836275766639497	1	0.974336998620811	0.998590159291325	-0.150385185714407	0.29609136779224	0.687925172486837	0.999497652262284	-0.446476553506646
chr1	6552763	6552885	122	-	intron	NOL9	NA	NA	0.945000003135728	1	0.979624825256131	0.998590159291325	0.181524166063205	0.29609136779224	0.687925172486837	0.999497652262284	-0.114567201729034
chr1	6574709	6574908	199	+	exon	TAS1R1	0.319548680444038	1	0.25689875158688	1	0.144018331958476	0.998590159291325	1.71803335135748	3.79011454866985	0.00464753273856421	0.152851377265054	-2.07208119731237
chr1	6579449	6579674	225	+	utr3	TAS1R1	0.596307673312674	1	0.3111694930939	1	0.490830764596993	0.998590159291325	2.8722829097154	3.79011454866985	0.00464753273856421	0.152851377265054	-0.91783163895445
chr1	6580573	6581275	702	+	utr5	ZBTB48	0.951189925220826	1	0.876077037830699	1	0.810359792055115	0.998590159291325	0.186237359962323	0.424874864506723	0.642117110377465	0.999497652262284	-0.238637504544401
chr1	6585239	6585351	112	+	exon	ZBTB48	0.519720135977046	1	0.68745339152777	1	0.726255659147106	0.998590159291325	-0.0676123267131734	0.424874864506723	0.642117110377465	0.999497652262284	-0.492487191219897
chr1	6588211	6588392	181	+	utr3	ZBTB48	0.461810153811968	1	0.423343416510292	1	0.399238044768501	0.998590159291325	0.493133041138055	0.424874864506723	0.642117110377465	0.999497652262284	0.0682581766313314
chr1	6588855	6589240	385	+	utr3	ZBTB48	0.833582801362907	1	0.802562969833881	1	0.927760572550202	0.998590159291325	1.76502688323683	0.424874864506723	0.642117110377465	0.999497652262284	1.34015201873011
chr1	6592466	6593721	1255	-	utr3	KLHL21	0.358611689776839	1	0.619346824344218	1	0.506154882205639	0.998590159291325	-0.322428190069757	-0.360989885071344	0.613860835326626	0.999497652262284	0.0385616950015868
chr1	6599078	6599462	384	-	utr5	KLHL21	0.415637820532079	1	0.557149237108679	1	0.815407948905402	0.998590159291325	-0.592149603563319	-0.360989885071344	0.613860835326626	0.999497652262284	-0.231159718491975
chr1	6602287	6602509	222	-	exon	KLHL21	0.613920374900248	1	0.563612679204618	1	0.857077020024178	0.998590159291325	-0.966640050637269	-0.360989885071344	0.613860835326626	0.999497652262284	-0.605650165565925
chr1	6619865	6620267	402	+	exon	PHF13	0.715122692093284	1	0.789223195737955	1	0.843222815061985	0.998590159291325	-0.0805955269127269	-0.312014957326498	0.586263581765631	0.997947136758897	0.231419430413771
chr1	6621360	6621917	557	+	utr3	PHF13	0.311541601016998	1	0.599249958399836	1	0.481176148973234	0.998590159291325	-0.23105709568098	-0.312014957326498	0.586263581765631	0.997947136758897	0.0809578616455177
chr1	6628491	6628638	147	+	exon	THAP3	0.377485461252476	1	0.423024536998643	1	0.634539815222082	0.998590159291325	-0.783275007489282	0.495021076530961	0.618314294113052	0.999497652262284	-1.27829608402024
chr1	6632780	6633477	697	+	utr3	THAP3	0.958309842348699	1	0.906848465310275	1	0.869260188140495	0.998590159291325	0.156261429123405	0.495021076530961	0.618314294113052	0.999497652262284	-0.338759647407556
chr1	6634424	6635023	599	+	utr3	THAP3	0.834030304614065	1	0.884734509423816	1	0.931052852609986	0.998590159291325	0.892794202478657	0.495021076530961	0.618314294113052	0.999497652262284	0.397773125947696
chr1	6635237	6635484	247	+	utr3	THAP3	0.66299239847356	1	0.514432396903102	1	0.585304866048816	0.998590159291325	0.681623402549338	0.495021076530961	0.618314294113052	0.999497652262284	0.186602326018378
chr1	6637229	6637374	145	-	exon	DNAJC11	NA	NA	0.0515085052423428	1	0.00536420696939702	0.653850472225317	0.464823856719226	-0.0765819571864986	0.914759515013208	0.999497652262284	0.541405813905725
chr1	6647049	6647159	110	-	intron	DNAJC11	0.76227859931944	1	0.441738388798525	1	0.158989103900731	0.998590159291325	1.20089925148968	-0.0765819571864986	0.914759515013208	0.999497652262284	1.27748120867618
chr1	6648132	6648254	122	-	intron	DNAJC11	NA	NA	0.564035921832522	1	0.399162079379322	0.998590159291325	1.79419565862302	-0.0765819571864986	0.914759515013208	0.999497652262284	1.87077761580952
chr1	6667716	6667842	126	-	exon	DNAJC11	0.984951071141684	1	0.548511690022998	1	0.554436383701171	0.998590159291325	0.772133501077017	-0.0765819571864986	0.914759515013208	0.999497652262284	0.848715458263516
chr1	6680953	6681070	117	-	exon	DNAJC11	0.656307831280079	1	0.562277869736743	1	0.574882672324231	0.998590159291325	0.249336934979692	-0.0765819571864986	0.914759515013208	0.999497652262284	0.325918892166191
chr1	6748667	6748768	101	+	intergenic	NA	NA	NA	0.0593630131633206	1	0.224391382161428	0.998590159291325	2.84400899275506	NA	NA	NA	NA
chr1	6926461	6926595	134	+	intron	CAMTA1	NA	NA	0.704428415330907	1	0.645716603067533	0.998590159291325	2.00051870188395	0.00735641819645592	0.994536464949646	0.999497652262284	1.99316228368749
chr1	7594069	7594238	169	+	intron	CAMTA1	NA	NA	0.240937508678595	1	0.272546813184243	0.998590159291325	2.48689826806649	0.00735641819645592	0.994536464949646	0.999497652262284	2.47954184987003
chr1	7772770	7772975	205	+	utr5	VAMP3	0.812079064987822	1	0.748120630972813	1	0.709856464570849	0.998590159291325	0.0277473509846974	-0.654520412598389	0.357437119971042	0.946763206753406	0.682267763583087
chr1	7780887	7780987	100	+	utr3	VAMP3	0.895746369535134	1	0.88466257469638	1	0.769764229983309	0.998590159291325	-0.363656624780723	-0.654520412598389	0.357437119971042	0.946763206753406	0.290863787817667
chr1	7827200	7827385	185	-	exon	RP3-467L1.4	0.6087059286827	1	0.76192998860622	1	0.844895541654223	0.998590159291325	-1.44897041331275	-2.16816971653362	0.234200054488472	NA	0.719199303220869
chr1	7906413	7906518	105	+	intergenic	NA	NA	NA	0.519806234138508	1	0.491381344613697	0.998590159291325	1.12200096093917	NA	NA	NA	NA
chr1	7912688	7912789	101	+	intergenic	NA	0.733636389756652	1	0.714637004191382	1	0.547949348587948	0.998590159291325	3.81762501396863	NA	NA	NA	NA
chr1	7953948	7954101	153	+	utr5*	PARK7	0.573430669501773	1	0.767148723083834	1	0.530197512181807	0.998590159291325	6.80249679013981	0.752437633976452	0.296598219071006	0.912021070288362	6.05005915616336
chr1	7984895	7985089	194	+	utr3	PARK7	0.69715586532334	1	0.737192555439965	1	0.75390444821161	0.998590159291325	-0.0277831678818325	0.752437633976452	0.296598219071006	0.912021070288362	-0.780220801858285
chr1	7994892	7995224	332	+	intergenic	NA	NA	NA	0.933972529430692	1	0.708821106973045	0.998590159291325	1.95607001241395	NA	NA	NA	NA
chr1	8004126	8004243	117	-	utr3*	ERRFI1	0.835350334581269	1	0.9425322855003	1	0.962027482898541	0.998590159291325	-0.0374867923379915	-0.439852680750458	0.662322033728377	0.999497652262284	0.402365888412467
chr1	8005600	8005708	108	-	intron	ERRFI1	0.373651960273327	1	0.652872643412091	1	0.650795239917904	0.998590159291325	-1.07192438054727	-0.439852680750458	0.662322033728377	0.999497652262284	-0.632071699796814
chr1	8013156	8013345	189	-	utr3	ERRFI1	0.551987415062555	1	0.513184039143807	1	0.358141013968472	0.998590159291325	-0.67658567957366	-0.439852680750458	0.662322033728377	0.999497652262284	-0.236732998823201
chr1	8157893	8158032	139	+	intergenic	NA	NA	NA	0.96980660767914	1	0.862530307856553	0.998590159291325	-0.20927314799273	NA	NA	NA	NA
chr1	8324284	8324491	207	+	exon	SLC45A1	0.868843187012513	1	0.51025361207724	1	0.639237697747319	0.998590159291325	-2.18561582499928	-2.6153092931754	0.0452931840026619	0.466543675640776	0.429693468176128
chr1	8325828	8326030	202	+	exon	SLC45A1	0.195302756142484	1	0.178314383445622	1	0.224247323773047	0.998590159291325	-0.845135122010475	-2.6153092931754	0.0452931840026619	0.466543675640776	1.77017417116493
chr1	8330155	8330530	375	+	exon	SLC45A1	0.165204647759524	1	0.112998707774633	1	0.145166262778516	0.998590159291325	-1.65042476996887	-2.6153092931754	0.0452931840026619	0.466543675640776	0.964884523206538
chr1	8330638	8330914	276	+	exon	SLC45A1	0.0428930945248856	1	0.0559455028073034	1	0.0640358419139378	0.998590159291325	-1.20943900477348	-2.6153092931754	0.0452931840026619	0.466543675640776	1.40587028840192
chr1	8343046	8343303	257	+	intron	SLC45A1	0.420585943213471	1	0.319576699225202	1	0.478839883878733	0.998590159291325	-1.47987030118745	-2.6153092931754	0.0452931840026619	0.466543675640776	1.13543899198795
chr1	8343896	8344108	212	+	utr3	SLC45A1	0.519589593257955	1	0.428274305194783	1	0.582987619388899	0.998590159291325	-0.354644975886309	-2.6153092931754	0.0452931840026619	0.466543675640776	2.26066431728909
chr1	8356159	8356321	162	-	exon	RERE	0.885721704356963	1	0.993586546886455	1	0.91417581238101	0.998590159291325	-0.876545148989979	-0.385388542970885	0.617656476824856	0.999497652262284	-0.491156606019094
chr1	8358135	8359071	936	-	exon	RERE	0.714551812281617	1	0.7251309007416	1	0.66162481790248	0.998590159291325	-0.677976799796839	-0.385388542970885	0.617656476824856	0.999497652262284	-0.292588256825953
chr1	8359663	8360031	368	-	exon	RERE	NA	NA	0.759161422183018	1	0.775832765800429	0.998590159291325	-0.0723087601926436	-0.385388542970885	0.617656476824856	0.999497652262284	0.313079782778242
chr1	8360128	8360342	214	-	exon	RERE	0.629870586111106	1	0.966054665803438	1	0.984329667403832	0.998590159291325	-1.02627327226127	-0.385388542970885	0.617656476824856	0.999497652262284	-0.640884729290383
chr1	8360504	8360793	289	-	exon	RERE	0.970330109308634	1	0.607152348806162	1	0.558860853865168	0.998590159291325	-0.987167486276157	-0.385388542970885	0.617656476824856	0.999497652262284	-0.601778943305272
chr1	8361034	8361545	511	-	exon	RERE	0.374210109775981	1	0.52871060803831	1	0.545631504749453	0.998590159291325	-0.436015606085556	-0.385388542970885	0.617656476824856	0.999497652262284	-0.0506270631146702
chr1	8362745	8362892	147	-	exon	RERE	0.622100162489407	1	0.620053383288591	1	0.483589144822105	0.998590159291325	-0.707690410021472	-0.385388542970885	0.617656476824856	0.999497652262284	-0.322301867050587
chr1	8364158	8364331	173	-	utr5	RERE	0.691422352059376	1	0.940287780318585	1	0.876599879641629	0.998590159291325	-0.620929818982969	-0.385388542970885	0.617656476824856	0.999497652262284	-0.235541276012084
chr1	8446277	8446388	111	-	intron	RERE	0.912932668753972	1	0.860388902118682	1	0.927497968503561	0.998590159291325	1.79862502889311	-0.385388542970885	0.617656476824856	0.999497652262284	2.184013571864
chr1	8656175	8656375	200	-	utr5	RERE	0.64549500780589	1	0.363738043455234	1	0.293938308245898	0.998590159291325	0.406395548044987	-0.385388542970885	0.617656476824856	0.999497652262284	0.791784091015872
chr1	8787076	8787218	142	-	intron	RERE	0.724604972903467	1	0.633167720045376	1	0.649150906464227	0.998590159291325	0.342197141599532	-0.385388542970885	0.617656476824856	0.999497652262284	0.727585684570417
chr1	8817299	8817445	146	-	utr5	RERE	0.729175515609362	1	0.506946443537373	1	0.253454514862589	0.998590159291325	0.236833386194641	-0.385388542970885	0.617656476824856	0.999497652262284	0.622221929165526
chr1	8817501	8817651	150	-	utr5	RERE	NA	NA	0.925390755236186	1	0.473275120301009	0.998590159291325	2.39699604397499	-0.385388542970885	0.617656476824856	0.999497652262284	2.78238458694588
chr1	8843923	8844180	257	+	intergenic	NA	NA	NA	0.862522830965433	1	0.86163503303768	0.998590159291325	2.08785916382939	NA	NA	NA	NA
chr1	8861293	8861416	123	-	utr3	ENO1	0.181794307988963	1	0.200414079225474	1	0.0842756776503946	0.998590159291325	0.281171821233517	1.62655706408752	0.011665736426665	0.245283878732498	-1.34538524285401
chr1	8863267	8863409	142	-	exon	ENO1	0.536801615074632	1	0.560579481543236	1	0.737422872957943	0.998590159291325	0.448061962351936	1.62655706408752	0.011665736426665	0.245283878732498	-1.17849510173559
chr1	8863937	8864133	196	-	exon	ENO1	0.830124565275392	1	0.706651304749799	1	0.830643329085936	0.998590159291325	0.322472619661108	1.62655706408752	0.011665736426665	0.245283878732498	-1.30408444442642
chr1	8865380	8865519	139	-	exon	ENO1	0.426713127488986	1	0.324703612859959	1	0.367409435390543	0.998590159291325	0.265702600557008	1.62655706408752	0.011665736426665	0.245283878732498	-1.36085446353052
chr1	8866365	8866548	183	-	exon	MIR6728	0.633905223049959	1	0.574258358737113	1	0.691684713675825	0.998590159291325	0.0303127138160472	2.1936447501765	0.232712119077205	NA	-2.16333203636045
chr1	8874891	8874992	101	-	utr5	ENO1	0.577079888530575	1	0.535037079788146	1	0.389285850007421	0.998590159291325	0.0357002197552611	1.62655706408752	0.011665736426665	0.245283878732498	-1.59085684433226
chr1	8878583	8878708	125	-	utr5	ENO1	0.571668599202429	1	0.489166128571329	1	0.425508089335908	0.998590159291325	0.0712269289466548	1.62655706408752	0.011665736426665	0.245283878732498	-1.55533013514087
chr1	9102916	9103041	125	-	utr3	GPR157	NA	NA	0.96234853758143	1	0.496560667098718	0.998590159291325	2.39745611165284	1.42529648351995	NA	NA	0.972159628132895
chr1	9103820	9103922	102	-	utr3	GPR157	0.681718851312006	1	0.66537243100094	1	0.653664668863408	0.998590159291325	0.189533608161683	1.42529648351995	NA	NA	-1.23576287535827
chr1	9131831	9131931	100	+	intergenic	NA	0.647787254248965	1	0.601716764948279	1	0.823961863656345	0.998590159291325	2.62081098406707	NA	NA	NA	NA
chr1	9150774	9150973	199	-	exon	MIR34A	0.805063455840839	1	0.964963658696982	1	0.577041535698219	0.998590159291325	0.0800368877564119	0.508590629175009	0.654750439400951	0.999497652262284	-0.428553741418597
chr1	9164807	9164968	161	-	intron	MIR34A	0.525912561839741	1	0.550782991401913	1	0.428218208903278	0.998590159291325	0.21877381839151	0.508590629175009	0.654750439400951	0.999497652262284	-0.289816810783499
chr1	9183608	9183754	146	-	exon	MIR34A	0.514705754823922	1	0.366309975665617	1	0.40690875103201	0.998590159291325	0.558247247743716	0.508590629175009	0.654750439400951	0.999497652262284	0.0496566185687072
chr1	9223342	9223517	175	+	intergenic	NA	NA	NA	0.945954482979435	1	0.738807932571326	0.998590159291325	2.98838438057526	NA	NA	NA	NA
chr1	9223696	9223833	137	+	intergenic	NA	NA	NA	0.797922118192645	1	0.851237960139002	0.998590159291325	3.04775600894819	NA	NA	NA	NA
chr1	9244947	9245492	545	+	exon	H6PD	0.854250461388707	1	0.987538986784443	1	0.985682302784732	0.998590159291325	-0.297048124267948	-0.174076678748383	0.803990532027174	0.999497652262284	-0.122971445519564
chr1	9262027	9262216	189	+	exon	H6PD	0.541402822966686	1	0.573773695998435	1	0.607248022053817	0.998590159291325	-0.8068685077698	-0.174076678748383	0.803990532027174	0.999497652262284	-0.632791829021416
chr1	9263324	9263788	464	+	exon	H6PD	0.903486148129132	1	0.597283412137087	1	0.780743055741616	0.998590159291325	-0.848687332690039	-0.174076678748383	0.803990532027174	0.999497652262284	-0.674610653941655
chr1	9263893	9264423	530	+	exon	H6PD	0.377156428342333	1	0.645244497148862	1	0.530529918522225	0.998590159291325	-0.476237352534671	-0.174076678748383	0.803990532027174	0.999497652262284	-0.302160673786288
chr1	9264499	9265515	1016	+	utr3	H6PD	0.401287008750845	1	0.575704725940838	1	0.700459007154835	0.998590159291325	-0.639358763853377	-0.174076678748383	0.803990532027174	0.999497652262284	-0.465282085104994
chr1	9267176	9267302	126	+	utr3	H6PD	0.65114581805558	1	0.959656628747378	1	0.901475736331011	0.998590159291325	-0.718655961894799	-0.174076678748383	0.803990532027174	0.999497652262284	-0.544579283146416
chr1	9267613	9267729	116	+	utr3	H6PD	0.911816461619551	1	0.966625487947059	1	0.929030451485021	0.998590159291325	0.012416342719577	-0.174076678748383	0.803990532027174	0.999497652262284	0.18649302146796
chr1	9268190	9268316	126	+	utr3	H6PD	0.726345933620544	1	0.588592689706176	1	0.318080117799668	0.998590159291325	0.651150961354618	-0.174076678748383	0.803990532027174	0.999497652262284	0.825227640103001
chr1	9269025	9269510	485	+	utr3	H6PD	0.304781177037824	1	0.55101859560835	1	0.624891603534764	0.998590159291325	-0.625590104101559	-0.174076678748383	0.803990532027174	0.999497652262284	-0.451513425353176
chr1	9269748	9270216	468	+	utr3	H6PD	0.832801380350993	1	0.866063679931709	1	0.983098342228545	0.998590159291325	-0.497526889478267	-0.174076678748383	0.803990532027174	0.999497652262284	-0.323450210729884
chr1	9270512	9270892	380	+	utr3	H6PD	0.702256730629595	1	0.812138815357851	1	0.751217420713149	0.998590159291325	-0.00579488152615737	-0.174076678748383	0.803990532027174	0.999497652262284	0.168281797222226
chr1	9316161	9316300	139	+	intron	SPSB1	NA	NA	0.193333264797996	1	0.24267467686177	0.998590159291325	-2.24290558412054	-1.06810251959073	0.158248983205415	0.765272982340239	-1.17480306452981
chr1	9325841	9326057	216	+	intron	SPSB1	0.859335754824757	1	0.451284756709676	1	0.652157181022283	0.998590159291325	-0.95909150779539	-1.06810251959073	0.158248983205415	0.765272982340239	0.109011011795341
chr1	9326366	9326578	212	+	intron	SPSB1	0.504065525665784	1	0.241765394828144	1	0.446176068028114	0.998590159291325	-0.995642430198416	-1.06810251959073	0.158248983205415	0.765272982340239	0.0724600893923149
chr1	9333812	9333912	100	+	intron	SPSB1	0.324303080120894	1	0.0860252507244899	1	0.186460224277173	0.998590159291325	-1.38545491131161	-1.06810251959073	0.158248983205415	0.765272982340239	-0.31735239172088
chr1	9339653	9339799	146	+	intron	SPSB1	NA	NA	0.318070089664012	1	0.513519491919931	0.998590159291325	-1.84771098441949	-1.06810251959073	0.158248983205415	0.765272982340239	-0.779608464828758
chr1	9354745	9354977	232	+	intron	SPSB1	0.983069956603076	1	0.457749466429736	1	0.605736028476508	0.998590159291325	-1.81348664813917	-1.06810251959073	0.158248983205415	0.765272982340239	-0.745384128548441
chr1	9355765	9356690	925	+	utr5	SPSB1	0.339781146676385	1	0.530981758818658	1	0.470601667810392	0.998590159291325	-0.418045854703519	-1.06810251959073	0.158248983205415	0.765272982340239	0.650056664887213
chr1	9360064	9360177	113	+	intron	SPSB1	0.795573840991846	1	0.992103514035229	1	0.821496582766192	0.998590159291325	-0.256928702957007	-1.06810251959073	0.158248983205415	0.765272982340239	0.811173816633724
chr1	9360357	9360497	140	+	intron	SPSB1	0.90070510924876	1	0.81822483771917	1	0.965748414644368	0.998590159291325	-0.969260604183157	-1.06810251959073	0.158248983205415	0.765272982340239	0.0988419154075743
chr1	9367376	9367788	412	+	utr3	SPSB1	0.41741939444479	1	0.492699259435832	1	0.578824374437437	0.998590159291325	-0.676833098650026	-1.06810251959073	0.158248983205415	0.765272982340239	0.391269420940705
chr1	9367865	9368120	255	+	utr3	SPSB1	0.770270043643604	1	0.792598118893743	1	0.701156434049126	0.998590159291325	-0.532564292223723	-1.06810251959073	0.158248983205415	0.765272982340239	0.535538227367008
chr1	9368612	9368911	299	+	utr3	SPSB1	0.893495904289107	1	0.863005639823917	1	0.664240047217347	0.998590159291325	-0.478761502778075	-1.06810251959073	0.158248983205415	0.765272982340239	0.589341016812656
chr1	9379604	9379865	261	+	intergenic	NA	NA	NA	0.958876444782057	1	0.788201150055368	0.998590159291325	-1.46433243042174	NA	NA	NA	NA
chr1	9380182	9380417	235	+	intergenic	NA	NA	NA	0.474244899181539	1	0.669119464911767	0.998590159291325	-1.57590236850091	NA	NA	NA	NA
chr1	9397206	9397356	150	+	intergenic	NA	NA	NA	0.468356338443709	1	0.258736619788598	0.998590159291325	-0.362490719213289	NA	NA	NA	NA
chr1	9425560	9425739	179	+	intergenic	NA	0.249407557226898	1	0.29215035990636	1	0.372269713972388	0.998590159291325	-0.838841680450144	NA	NA	NA	NA
chr1	9470114	9470246	132	+	intergenic	NA	NA	NA	0.752482702171173	1	0.375387072790929	0.998590159291325	-0.134876996354059	NA	NA	NA	NA
chr1	9502867	9502981	114	-	intron	RP13-392I16.1	NA	NA	0.343221727809456	1	0.687194028200928	0.998590159291325	3.58633159566057	1.80867350856815	0.564943966010176	NA	1.77765808709241
chr1	9536524	9536629	105	+	intergenic	NA	NA	NA	0.141691353240498	1	0.0809604977953719	0.998590159291325	6.00108768480415	NA	NA	NA	NA
chr1	9613134	9613459	325	+	utr3	TMEM201	0.937354393233277	1	0.756451968601698	1	0.762458977939059	0.998590159291325	0.0772430066136191	-0.0939604006769825	0.933379867037643	0.999497652262284	0.171203407290602
chr1	9613845	9614094	249	+	utr3	TMEM201	0.767462433169128	1	0.854873927723966	1	0.821736773299915	0.998590159291325	0.006720649706826	-0.0939604006769825	0.933379867037643	0.999497652262284	0.100681050383808
chr1	9624216	9624322	106	+	intergenic	NA	NA	NA	0.852916058430749	1	0.806532913594781	0.998590159291325	-0.638625300025299	NA	NA	NA	NA
chr1	9674637	9674737	100	-	intron	PIK3CD-AS2	0.469450223648152	1	0.57741258153436	1	0.92680643636752	0.998590159291325	3.94665998292927	2.65286545054258	NA	NA	1.29379453238668
chr1	9720701	9720817	116	+	exon	PIK3CD	0.43051764142988	1	0.67887179140583	1	0.816797606662446	0.998590159291325	-0.163511162487268	0.182846715881819	0.863402237212894	0.999497652262284	-0.346357878369087
chr1	9726982	9727148	166	+	utr3	PIK3CD	0.903156689432084	1	0.868600974123062	1	0.972305817500463	0.998590159291325	-0.184702882720078	0.182846715881819	0.863402237212894	0.999497652262284	-0.367549598601897
chr1	9727263	9727458	195	+	utr3	PIK3CD	0.929551110349142	1	0.843475995303526	1	0.971652915606736	0.998590159291325	-0.156705836862152	0.182846715881819	0.863402237212894	0.999497652262284	-0.339552552743971
chr1	9728520	9728623	103	+	utr3	PIK3CD	0.704868542264893	1	0.540361278235125	1	0.53084847875996	0.998590159291325	0.707411439604378	0.182846715881819	0.863402237212894	0.999497652262284	0.524564723722559
chr1	9729396	9729596	200	-	utr3	CLSTN1	0.83931805681473	1	0.867428888556718	1	0.908372643114526	0.998590159291325	-0.0448230326957111	-0.522325579876993	0.407760085326609	0.962604594733759	0.477502547181282
chr1	9729694	9729969	275	-	utr3	CLSTN1	0.903415624708768	1	0.870429559568896	1	0.85328949514553	0.998590159291325	-0.407393483034227	-0.522325579876993	0.407760085326609	0.962604594733759	0.114932096842767
chr1	9730150	9730825	675	-	utr3	CLSTN1	0.550832143364601	1	0.767066137039839	1	0.81882229789206	0.998590159291325	-0.154180894398181	-0.522325579876993	0.407760085326609	0.962604594733759	0.368144685478813
chr1	9731121	9731470	349	-	exon	CLSTN1	0.96906112875155	1	0.982801598298863	1	0.985140473124309	0.998590159291325	-0.554342290012888	-0.522325579876993	0.407760085326609	0.962604594733759	-0.0320167101358952
chr1	9733504	9733624	120	-	exon	CLSTN1	0.908096228278661	1	0.922917941696606	1	0.759182551528318	0.998590159291325	-0.614890496012848	-0.522325579876993	0.407760085326609	0.962604594733759	-0.0925649161358548
chr1	9733987	9734213	226	-	exon	CLSTN1	0.893256046263385	1	0.898888255508357	1	0.993128707286568	0.998590159291325	-0.423631981667521	-0.522325579876993	0.407760085326609	0.962604594733759	0.0986935982094723
chr1	9734976	9735083	107	-	exon	CLSTN1	0.817062403650474	1	0.879151466650632	1	0.721737256155509	0.998590159291325	-0.434783900069948	-0.522325579876993	0.407760085326609	0.962604594733759	0.0875416798070454
chr1	9735959	9736072	113	-	exon	CLSTN1	0.892745718952397	1	0.880353246892001	1	0.98890629214555	0.998590159291325	-0.124349245271069	-0.522325579876993	0.407760085326609	0.962604594733759	0.397976334605924
chr1	9744427	9744698	271	-	exon	CLSTN1	NA	NA	0.375930493076766	1	0.357753890070599	0.998590159291325	-0.31289954550192	-0.522325579876993	0.407760085326609	0.962604594733759	0.209426034375073
chr1	9751547	9751702	155	-	exon	CLSTN1	0.584378748454771	1	0.716473097936247	1	0.66290193675061	0.998590159291325	-0.481197124922948	-0.522325579876993	0.407760085326609	0.962604594733759	0.0411284549540454
chr1	9762515	9762656	141	-	intron	CLSTN1	NA	NA	0.663934407705445	1	0.983674657861738	0.998590159291325	-1.19525377930755	-0.522325579876993	0.407760085326609	0.962604594733759	-0.672928199430556
chr1	9768962	9769192	230	-	intron	CLSTN1	NA	NA	0.659986163768284	1	0.840491143636028	0.998590159291325	-0.87315358809719	-0.522325579876993	0.407760085326609	0.962604594733759	-0.350828008220197
chr1	9837890	9838008	118	+	intergenic	NA	1	1	0.405059896106741	1	0.605822948981851	0.998590159291325	-0.248524726450794	NA	NA	NA	NA
chr1	9871989	9872112	123	-	utr5	CTNNBIP1	0.610713389001963	1	0.474929530927899	1	0.363590681073198	0.998590159291325	0.169164111689405	0.294912415157338	0.690775248590107	0.999497652262284	-0.125748303467933
chr1	10033171	10033411	240	+	utr5	UBE4B	0.82104018486544	1	0.926521625557181	1	0.852138412165561	0.998590159291325	-0.141141803620511	-0.403662762848356	0.500623500579498	0.984325161954503	0.262520959227846
chr1	10179378	10179531	153	+	exon	UBE4B	0.921420622822845	1	0.97602871451491	1	0.808203288291765	0.998590159291325	-0.559208394982107	-0.403662762848356	0.500623500579498	0.984325161954503	-0.15554563213375
chr1	10179834	10180130	296	+	utr3	UBE4B	0.833838878191809	1	0.896886153552813	1	0.902741038592534	0.998590159291325	-0.357728934039488	-0.403662762848356	0.500623500579498	0.984325161954503	0.0459338288088686
chr1	10303405	10303639	234	+	exon	KIF1B	0.732771477072973	1	0.63992971390645	1	0.895314578163321	0.998590159291325	-0.266293434404119	-0.15102651537427	0.808713068533963	0.999497652262284	-0.115266919029849
chr1	10304570	10304675	105	+	utr3	KIF1B	0.282519230364004	1	0.266041172423229	1	0.399475932869	0.998590159291325	-0.613632495508508	-0.15102651537427	0.808713068533963	0.999497652262284	-0.462605980134238
chr1	10378224	10378464	240	+	utr3	KIF1B	0.917540854287359	1	0.829781572733075	1	0.58877632125508	0.998590159291325	-0.149087616956702	-0.15102651537427	0.808713068533963	0.999497652262284	0.00193889841756795
chr1	10380668	10380780	112	+	utr3	KIF1B	0.890333729198751	1	0.801368916378704	1	0.861899039666882	0.998590159291325	0.207208889352464	-0.15102651537427	0.808713068533963	0.999497652262284	0.358235404726734
chr1	10408018	10408118	100	+	exon	PGD	0.240100274329398	1	0.224305161637312	1	0.158535703923414	0.998590159291325	0.34075908107931	1.25933881128498	0.0677734918637822	0.551146194540244	-0.918579730205667
chr1	10411360	10411536	176	+	exon	PGD	0.932402325610896	1	0.837978688788634	1	0.978941744905577	0.998590159291325	0.073744453284688	1.25933881128498	0.0677734918637822	0.551146194540244	-1.18559435800029
chr1	10450169	10450579	410	+	utr5	CORT	0.449414354979365	1	0.5741294425917	1	0.616011661505792	0.998590159291325	1.43045408850134	0.936193942368908	0.504763758934872	NA	0.494260146132429
chr1	10461411	10461744	333	-	utr3	DFFA	0.748915627012751	1	0.696176557597008	1	0.644824521400966	0.998590159291325	-0.118305082969024	0.952312294783704	0.298920330439372	0.913969768527886	-1.07061737775273
chr1	10463053	10463268	215	-	utr3	DFFA	0.933261483459711	1	0.872577084448053	1	0.803189823192303	0.998590159291325	0.243002514954362	0.952312294783704	0.298920330439372	0.913969768527886	-0.709309779829342
chr1	10463461	10463662	201	-	exon	DFFA	0.757024215644776	1	0.734954364499892	1	0.713622562391046	0.998590159291325	-0.0694627430336411	0.952312294783704	0.298920330439372	0.913969768527886	-1.02177503781734
chr1	10472385	10472486	101	-	utr5	DFFA	0.310817594227115	1	0.299319715382006	1	0.607820608878382	0.998590159291325	-0.280717526254204	0.952312294783704	0.298920330439372	0.913969768527886	-1.23302982103791
chr1	10536151	10536276	125	+	exon	PEX14	0.917588693232596	1	0.950452354383817	1	0.801257975484792	0.998590159291325	-0.347177888470606	0.861160903494232	0.361461668340545	0.948583397755099	-1.20833879196484
chr1	10629508	10630610	1102	+	utr3	PEX14	0.842463799165737	1	0.681759860782085	1	0.739557583637372	0.998590159291325	0.531738100750849	0.861160903494232	0.361461668340545	0.948583397755099	-0.329422802743383
chr1	10637195	10637530	335	-	utr3	CASZ1	0.932941813636269	1	0.743988474859741	1	0.534451113264953	0.998590159291325	0.659923770763428	-0.435103422925752	0.715587762264653	0.999497652262284	1.09502719368918
chr1	10638278	10638525	247	-	utr3	CASZ1	0.7967867647845	1	0.963830505867677	1	0.796104327697373	0.998590159291325	-0.142910595569417	-0.435103422925752	0.715587762264653	0.999497652262284	0.292192827356335
chr1	10638710	10638824	114	-	utr3	CASZ1	0.330312092916056	1	0.422957684687635	1	0.605956750923189	0.998590159291325	0.0643507296276457	-0.435103422925752	0.715587762264653	0.999497652262284	0.499454152553397
chr1	10639057	10639213	156	-	exon	CASZ1	NA	NA	0.73597195099632	1	0.605032767702433	0.998590159291325	0.868749294519797	-0.435103422925752	0.715587762264653	0.999497652262284	1.30385271744555
chr1	10639395	10639758	363	+	exon	RP4-734G22.3	0.0317370334530715	1	0.0684458785670274	1	0.0793677133847097	0.998590159291325	0.257557465965012	-1.09096420629029	0.450070565575802	0.973871718884376	1.3485216722553
chr1	10639852	10640043	191	+	exon	RP4-734G22.3	0.570720128827085	1	0.665071471029021	1	0.439491706056487	0.998590159291325	0.02689297911036	-1.09096420629029	0.450070565575802	0.973871718884376	1.11785718540065
chr1	10646231	10646379	148	-	exon	CASZ1	0.627740261068586	1	0.581852076542228	1	0.373853388353156	0.998590159291325	-0.331170347919251	-0.435103422925752	0.715587762264653	0.999497652262284	0.1039330750065
chr1	10648059	10648169	110	+	exon	RP4-734G22.3	0.600827785719682	1	0.862886596092695	1	0.73033579124799	0.998590159291325	-0.845595612662108	-1.09096420629029	0.450070565575802	0.973871718884376	0.245368593628181
chr1	10653753	10654229	476	+	exon	RP4-734G22.3	0.806506395304005	1	0.674824177400767	1	0.471226027050828	0.998590159291325	-0.468039730450418	-1.09096420629029	0.450070565575802	0.973871718884376	0.622924475839871
chr1	10657897	10658012	115	-	exon	CASZ1	NA	NA	0.385283188390623	1	0.217825787786578	0.998590159291325	-0.443602485595834	-0.435103422925752	0.715587762264653	0.999497652262284	-0.00849906267008227
chr1	10659917	10660101	184	-	exon	CASZ1	0.50258059941557	1	0.698317726985573	1	0.431808262703433	0.998590159291325	-0.649186690723225	-0.435103422925752	0.715587762264653	0.999497652262284	-0.214083267797473
chr1	10663766	10663980	214	-	intron	CASZ1	NA	NA	0.807009139365376	1	0.645539225777204	0.998590159291325	-1.33605898590501	-0.435103422925752	0.715587762264653	0.999497652262284	-0.900955562979255
chr1	10665106	10665544	438	-	exon	CASZ1	NA	NA	0.695758428631471	1	0.952813370585995	0.998590159291325	-0.586648195615668	-0.435103422925752	0.715587762264653	0.999497652262284	-0.151544772689917
chr1	10666243	10666343	100	-	intron	CASZ1	NA	NA	0.762747103941329	1	0.769228927365968	0.998590159291325	-0.728457389974097	-0.435103422925752	0.715587762264653	0.999497652262284	-0.293353967048345
chr1	10668480	10668592	112	-	intron	CASZ1	NA	NA	0.605309320022536	1	0.785742749327005	0.998590159291325	-2.17450976175633	-0.435103422925752	0.715587762264653	0.999497652262284	-1.73940633883058
chr1	10717276	10717405	129	-	intron	CASZ1	0.434179252946055	1	0.325005575109919	1	0.399156487159562	0.998590159291325	-0.375750099634902	-0.435103422925752	0.715587762264653	0.999497652262284	0.0593533232908499
chr1	10758133	10758327	194	-	intron	CASZ1	0.97036240968216	1	0.806156828597926	1	0.688251706783186	0.998590159291325	0.630737114623194	-0.435103422925752	0.715587762264653	0.999497652262284	1.06584053754895
chr1	10760650	10760890	240	-	utr5	CASZ1	0.564484180604896	1	0.495735977082292	1	0.355650858395801	0.998590159291325	-0.615382219023492	-0.435103422925752	0.715587762264653	0.999497652262284	-0.18027879609774
chr1	10770068	10770178	110	-	intron	CASZ1	NA	NA	0.912125115935554	1	0.9326973613954	0.998590159291325	1.08189831965049	-0.435103422925752	0.715587762264653	0.999497652262284	1.51700174257624
chr1	10784993	10785330	337	-	intron	CASZ1	NA	NA	0.833442438234429	1	0.621641748285837	0.998590159291325	1.25429990671613	-0.435103422925752	0.715587762264653	0.999497652262284	1.68940332964188
chr1	10892590	10892690	100	+	intergenic	NA	NA	NA	0.999651995362646	1	NA	NA	4.28068588934408	NA	NA	NA	NA
chr1	10892857	10892960	103	+	intergenic	NA	NA	NA	0.970851712075097	1	0.886832521788873	0.998590159291325	2.3981282380047	NA	NA	NA	NA
chr1	10947977	10948390	413	-	exon	C1orf127	NA	NA	0.220984993531805	1	0.540222204712905	0.998590159291325	3.12271939483723	2.65604261970495	0.10133320059514	NA	0.466676775132279
chr1	10987302	10987435	133	+	intergenic	NA	NA	NA	0.808653713606904	1	0.784428232361022	0.998590159291325	1.8571403192086	NA	NA	NA	NA
chr1	10991026	10991126	100	-	exon	CFL1P6	0.765831248357144	1	0.832788520351202	1	0.826382953712131	0.998590159291325	4.06133406220886	1.79448996344134	0.303441642973492	0.917656386350604	2.26684409876752
chr1	11023360	11023514	154	+	utr3	TARDBP	0.40932746622807	1	0.718480738311128	1	0.649259594201226	0.998590159291325	0.0151013959664194	-0.15714238920425	0.815713415594092	0.999497652262284	0.172243785170669
chr1	11054685	11054845	160	-	utr3	SRM	0.824959780276982	1	0.767415367496525	1	0.540358064049654	0.998590159291325	1.09648179663413	1.30636311208855	0.193635315439978	0.814447454036847	-0.209881315454423
chr1	11055020	11055211	191	-	exon	SRM	0.79501022580523	1	0.654973557575388	1	0.629806672985679	0.998590159291325	1.72172386969876	1.30636311208855	0.193635315439978	0.814447454036847	0.415360757610212
chr1	11058826	11058929	103	-	utr3	SRM	0.603685756479285	1	0.652621084809081	1	0.798059921904786	0.998590159291325	-0.0357796425922062	1.30636311208855	0.193635315439978	0.814447454036847	-1.34214275468076
chr1	11069605	11069788	183	-	exon	EXOSC10	0.660577033864067	1	0.705754536541855	1	0.632715501642716	0.998590159291325	-0.577096792153024	-0.0343409907843248	0.957936485035561	0.999497652262284	-0.542755801368699
chr1	11106938	11107140	202	-	utr3	MTOR	0.661346039067818	1	0.893546778881901	1	0.892050899226369	0.998590159291325	-0.169383242918915	0.940765415189857	0.175773070618214	0.793650424911458	-1.11014865810877
chr1	11133109	11133237	128	-	exon	MTOR	0.458769005961199	1	0.487415762108173	1	0.292676063385471	0.998590159291325	-0.247302301406064	0.940765415189857	0.175773070618214	0.793650424911458	-1.18806771659592
chr1	11287826	11287987	161	+	utr3	UBIAD1	0.706316575140947	1	0.761026882870587	1	0.88643830253324	0.998590159291325	2.41794807673407	0.678388262351617	0.528233312388458	0.990747494636702	1.73955981438245
chr1	11339775	11339912	137	+	intergenic	NA	0.210178971007469	1	0.0373589009203484	1	0.0495381520853955	0.998590159291325	1.30398966643473	NA	NA	NA	NA
chr1	11379911	11380042	131	+	intergenic	NA	0.752094267376984	1	0.890001883204215	1	0.943611963540694	0.998590159291325	1.497471672246	NA	NA	NA	NA
chr1	11631865	11631969	104	+	intergenic	NA	NA	NA	0.33529270760702	1	0.509000144453022	0.998590159291325	0.339971100587135	NA	NA	NA	NA
chr1	11648680	11648843	163	-	utr3	FBXO2	0.733522275216053	1	0.584047028224558	1	0.673137163701383	0.998590159291325	1.53469234995523	2.87505939377131	0.0378451780176203	0.43196024540239	-1.34036704381608
chr1	11650008	11650110	102	-	exon	FBXO2	0.703354303590162	1	0.514668945394959	1	0.642497452097267	0.998590159291325	1.82272042583534	2.87505939377131	0.0378451780176203	0.43196024540239	-1.05233896793597
chr1	11650716	11650866	150	-	exon	FBXO2	0.861811822131959	1	0.679977330590697	1	0.89472221649264	0.998590159291325	2.39820488586904	2.87505939377131	0.0378451780176203	0.43196024540239	-0.476854507902272
chr1	11654504	11654674	170	-	utr5	FBXO2	0.889641675207684	1	0.56204245403648	1	0.820604205736151	0.998590159291325	0.840235132973534	2.87505939377131	0.0378451780176203	0.43196024540239	-2.03482426079777
chr1	11655793	11656068	275	+	utr5	FBXO44	0.753193310533324	1	0.833815842496956	1	0.901679956327841	0.998590159291325	-0.37665185136789	0.556638111919608	0.635869811694006	0.999497652262284	-0.933289963287498
chr1	11658205	11658338	133	+	exon	FBXO44	0.73344730102828	1	0.781002149111152	1	0.732144060738138	0.998590159291325	0.0516300387448345	0.556638111919608	0.635869811694006	0.999497652262284	-0.505008073174773
chr1	11661391	11662203	812	+	utr3	FBXO44	0.841853465463342	1	0.969601708985376	1	0.970141479257933	0.998590159291325	0.70513635506637	0.556638111919608	0.635869811694006	0.999497652262284	0.148498243146762
chr1	11668763	11668876	113	+	exon	FBXO6	0.719631662468815	1	0.981780977034593	1	0.865283065730596	0.998590159291325	0.620241857026027	1.21941834525279	0.249477575170423	0.871376985010833	-0.599176488226764
chr1	11673787	11673913	126	+	utr3	FBXO6	0.770573214900692	1	0.554938103128159	1	0.605664449915304	0.998590159291325	1.23112350089378	1.21941834525279	0.249477575170423	0.871376985010833	0.0117051556409884
chr1	11720533	11720875	342	+	utr3	DRAXIN	0.646680601464148	1	0.174286040990948	1	0.186000114921574	0.998590159291325	5.2659412475844	3.4274104703349	0.0113230464745692	0.241764573360473	1.8385307772495
chr1	11747306	11747438	132	+	intron	AGTRAP	0.681904793666898	1	0.803585866400463	1	0.841324340120519	0.998590159291325	0.0797244894452335	1.21477361795627	0.155066062040668	0.758735421935869	-1.13504912851103
chr1	11750173	11750450	277	+	utr3	AGTRAP	0.380727596184852	1	0.653811149587513	1	0.440675949272101	0.998590159291325	0.384528145892564	1.21477361795627	0.155066062040668	0.758735421935869	-0.830245472063702
chr1	11750567	11750675	108	+	utr3	AGTRAP	0.37775162185451	1	0.211450730215021	1	0.0751412289454555	0.998590159291325	1.41819357883623	1.21477361795627	0.155066062040668	0.758735421935869	0.20341996087996
chr1	11766955	11767058	103	+	exon	C1orf167	1	1	0.772515104357493	1	0.814335611169515	0.998590159291325	3.28476938296437	4.60214227974851	NA	NA	-1.31737289678414
chr1	11787918	11788020	102	-	utr3	MTHFR	0.318447348186794	1	0.727712227950424	1	0.883686566658508	0.998590159291325	1.50833306248445	0.182621623899901	0.874162050998363	0.999497652262284	1.32571143858455
chr1	11788059	11788362	303	-	utr3	MTHFR	0.46339317171299	1	0.592902202828888	1	0.756896018141638	0.998590159291325	0.193201381405635	0.182621623899901	0.874162050998363	0.999497652262284	0.0105797575057335
chr1	11788560	11788887	327	-	utr3	MTHFR	0.625999097039755	1	0.748147584331332	1	0.7237173145845	0.998590159291325	0.087625606982781	0.182621623899901	0.874162050998363	0.999497652262284	-0.0949960169171204
chr1	11789271	11789474	203	-	utr3	MTHFR	0.135291782025775	1	0.239284949359624	1	0.3291732122594	0.998590159291325	3.26267069490664	0.182621623899901	0.874162050998363	0.999497652262284	3.08004907100674
chr1	11790237	11790787	550	-	utr3	MTHFR	0.981469250565519	1	0.980719243150604	1	0.811429607104664	0.998590159291325	0.148679195861441	0.182621623899901	0.874162050998363	0.999497652262284	-0.0339424280384608
chr1	11805549	11805680	131	-	utr5	MTHFR	0.52623395116327	1	0.586217641955273	1	0.655342035558865	0.998590159291325	-0.411027540348625	0.182621623899901	0.874162050998363	0.999497652262284	-0.593649164248527
chr1	11829652	11829881	229	+	exon	CLCN6	0.646289667355102	1	0.936903070406878	1	0.846249786029019	0.998590159291325	0.108728505160027	-0.424754621714978	0.48594148661811	0.981272043065543	0.533483126875005
chr1	11835963	11836063	100	+	exon	CLCN6	0.686012654603582	1	0.982828908161514	1	0.783067143691964	0.998590159291325	-0.785070534897334	-0.424754621714978	0.48594148661811	0.981272043065543	-0.360315913182355
chr1	11920164	11920316	152	-	utr3	KIAA2013	0.418617550846423	1	0.433943978007604	1	0.446070447147263	0.998590159291325	0.460186803415197	1.1825297472862	0.222021974541958	0.84150015999619	-0.722342943871008
chr1	11922692	11922842	150	-	exon	KIAA2013	0.687169588276433	1	0.959591697854064	1	0.793637463817254	0.998590159291325	0.601079589189615	1.1825297472862	0.222021974541958	0.84150015999619	-0.581450158096589
chr1	11922991	11923294	303	-	exon	KIAA2013	0.862395866523495	1	0.734398292519514	1	0.878230414108842	0.998590159291325	0.269061966879562	1.1825297472862	0.222021974541958	0.84150015999619	-0.913467780406643
chr1	11923431	11923556	125	-	exon	KIAA2013	0.800341543994282	1	0.663592215907282	1	0.499052295615842	0.998590159291325	-0.099669423048532	1.1825297472862	0.222021974541958	0.84150015999619	-1.28219917033474
chr1	11925237	11925417	180	-	exon	KIAA2013	0.867588700520987	1	0.768768756894798	1	0.6768663547856	0.998590159291325	-0.0611287065700047	1.1825297472862	0.222021974541958	0.84150015999619	-1.24365845385621
chr1	11949719	11949880	161	+	exon	PLOD1	0.460605838823674	1	0.45280589403871	1	0.34985418449296	0.998590159291325	0.351507444494015	1.29882833904921	0.0422414334109699	0.452419852308028	-0.947320894555196
chr1	11950285	11950491	206	+	exon	PLOD1	0.570488892238473	1	0.604616490341771	1	0.481419623125636	0.998590159291325	0.140841110077126	1.29882833904921	0.0422414334109699	0.452419852308028	-1.15798722897208
chr1	11956863	11956970	107	+	exon	PLOD1	0.445094159264556	1	0.453013447564171	1	0.410717221070434	0.998590159291325	-0.0628275156507007	1.29882833904921	0.0422414334109699	0.452419852308028	-1.36165585469991
chr1	11957767	11957868	101	+	exon	PLOD1	0.399816160083697	1	0.606148359423074	1	0.532765418389852	0.998590159291325	-0.19049272115021	1.29882833904921	0.0422414334109699	0.452419852308028	-1.48932106019942
chr1	11958458	11958559	101	+	exon	PLOD1	0.674993765742607	1	0.740389169683209	1	0.640594139657343	0.998590159291325	0.249622740918767	1.29882833904921	0.0422414334109699	0.452419852308028	-1.04920559813044
chr1	11960629	11960730	101	+	exon	PLOD1	0.39458306636309	1	0.47659407801758	1	0.419274665673341	0.998590159291325	-0.114402409476038	1.29882833904921	0.0422414334109699	0.452419852308028	-1.41323074852525
chr1	11963460	11963612	152	+	exon	PLOD1	0.557583620380936	1	0.643443820454155	1	0.603589526566604	0.998590159291325	-0.0795878010884689	1.29882833904921	0.0422414334109699	0.452419852308028	-1.37841614013768
chr1	11964143	11964245	102	+	exon	PLOD1	0.419395848930848	1	0.490239091313874	1	0.442421296896724	0.998590159291325	-0.0142929572590221	1.29882833904921	0.0422414334109699	0.452419852308028	-1.31312129630823
chr1	11966944	11967054	110	+	exon	PLOD1	0.492226469188692	1	0.559350238333174	1	0.529472284868512	0.998590159291325	0.0554617354599126	1.29882833904921	0.0422414334109699	0.452419852308028	-1.2433666035893
chr1	11970602	11970713	111	+	exon	PLOD1	0.579502291246091	1	0.56593942710837	1	0.444650699464933	0.998590159291325	-0.0472773717041527	1.29882833904921	0.0422414334109699	0.452419852308028	-1.34610571075336
chr1	11974621	11975471	850	+	utr3	PLOD1	0.991306321755457	1	0.785527044185876	1	0.871781899012745	0.998590159291325	1.12268093216487	1.29882833904921	0.0422414334109699	0.452419852308028	-0.17614740688434
chr1	11996128	11996254	126	+	exon	MFN2	0.9633483458957	1	0.999022144387802	1	0.853754972793505	0.998590159291325	-0.0796483987838105	-0.179760901569539	0.760011737682387	0.999497652262284	0.100112502785728
chr1	11997243	11997368	125	+	exon	MFN2	0.48741499425936	1	0.585243656605583	1	0.594053752581622	0.998590159291325	-0.0817362988866133	-0.179760901569539	0.760011737682387	0.999497652262284	0.0980246026829254
chr1	12011479	12012106	627	+	utr3	MFN2	0.255012547701774	1	0.523939775511876	1	0.650150718207824	0.998590159291325	-0.294185113461374	-0.179760901569539	0.760011737682387	0.999497652262284	-0.114424211891835
chr1	12021618	12021850	232	+	utr5	MIIP	0.796180466523611	1	0.962514637428815	1	0.985632231226474	0.998590159291325	0.33847456932464	0.401409404958215	0.742683191423898	0.999497652262284	-0.0629348356335751
chr1	12022021	12022418	397	+	exon	MIIP	0.345791884442766	1	0.266200624139824	1	0.138415918801332	0.998590159291325	0.147453546739843	0.401409404958215	0.742683191423898	0.999497652262284	-0.253955858218372
chr1	12028962	12029067	105	+	exon	MIIP	0.497839427224133	1	0.803368055573946	1	0.68886663453347	0.998590159291325	-0.391411337039592	0.401409404958215	0.742683191423898	0.999497652262284	-0.792820741997807
chr1	12029979	12030082	103	+	exon	MIIP	0.765920801313254	1	0.718538436214233	1	0.848367323469908	0.998590159291325	-0.35027843409229	0.401409404958215	0.742683191423898	0.999497652262284	-0.751687839050505
chr1	12031658	12031985	327	+	utr3	MIIP	0.806393151519424	1	0.602200366561829	1	0.499462488168738	0.998590159291325	0.797225895285047	0.401409404958215	0.742683191423898	0.999497652262284	0.395816490326832
chr1	12113576	12113706	130	+	intron	TNFRSF8	0.499567238913738	1	0.571088524532773	1	0.852225005589358	0.998590159291325	-1.14906836923234	-0.368344663410482	0.753245659702659	0.999497652262284	-0.780723705821857
chr1	12142509	12142993	484	+	utr3	TNFRSF8	0.242363859447611	1	0.363480943024122	1	0.357256072487249	0.998590159291325	0.178471465704571	-0.368344663410482	0.753245659702659	0.999497652262284	0.546816129115053
chr1	12143698	12143862	164	+	utr3	TNFRSF8	0.452276667130708	1	0.599703059170813	1	0.61732006601609	0.998590159291325	0.157223066053265	-0.368344663410482	0.753245659702659	0.999497652262284	0.525567729463747
chr1	12184419	12184556	137	+	intron	TNFRSF1B	0.914274327878597	1	0.549622452933899	1	0.625571157125232	0.998590159291325	-0.702917214643	-0.304992674766471	0.683173557333664	0.999497652262284	-0.397924539876529
chr1	12191270	12191452	182	+	intron	TNFRSF1B	0.78173156670419	1	0.77386651784326	1	0.861580091013397	0.998590159291325	-0.0424645034607499	-0.304992674766471	0.683173557333664	0.999497652262284	0.262528171305722
chr1	12191721	12191826	105	+	exon	MIR4632	0.875399970821297	1	0.756049546067608	1	0.971421676881325	0.998590159291325	-0.426140946459592	NA	NA	NA	NA
chr1	12192910	12193046	136	+	exon	TNFRSF1B	0.278270841130574	1	0.374365298151281	1	0.333626761607504	0.998590159291325	-0.854667048440603	-0.304992674766471	0.683173557333664	0.999497652262284	-0.549674373674131
chr1	12201950	12202129	179	+	exon	TNFRSF1B	0.782625477391668	1	0.907233898178476	1	0.960227968091879	0.998590159291325	-0.339933806301326	-0.304992674766471	0.683173557333664	0.999497652262284	-0.0349411315348546
chr1	12206701	12207316	615	+	utr3	TNFRSF1B	0.702777883869637	1	0.863227353442936	1	0.863192039366473	0.998590159291325	-0.124980534325701	-0.304992674766471	0.683173557333664	0.999497652262284	0.180012140440771
chr1	12207410	12207642	232	+	utr3	TNFRSF1B	0.6699096119662	1	0.655890200957125	1	0.84247588944094	0.998590159291325	-0.00923490539754162	-0.304992674766471	0.683173557333664	0.999497652262284	0.29575776936893
chr1	12207826	12207952	126	+	utr3	TNFRSF1B	0.740064525296681	1	0.98408616597528	1	0.904094883594584	0.998590159291325	-0.660326953687583	-0.304992674766471	0.683173557333664	0.999497652262284	-0.355334278921112
chr1	12208498	12209137	639	+	utr3	TNFRSF1B	NA	NA	0.832696534947945	1	0.891728181092208	0.998590159291325	0.902145393903146	-0.304992674766471	0.683173557333664	0.999497652262284	1.20713806866962
chr1	12310847	12310947	100	+	intron	VPS13D	NA	NA	0.258408310790435	1	0.56587060095461	0.998590159291325	-0.452823406705669	0.0907913165922185	0.893769817746889	0.999497652262284	-0.543614723297887
chr1	12381898	12382157	259	+	intron	VPS13D	NA	NA	0.447127239213791	1	0.772899019159051	0.998590159291325	4.73808516110306	0.0907913165922185	0.893769817746889	0.999497652262284	4.64729384451084
chr1	12508964	12509138	174	+	utr3	VPS13D	0.869512757700536	1	0.831263512782788	1	0.758479799131741	0.998590159291325	0.78697546745694	0.0907913165922185	0.893769817746889	0.999497652262284	0.696184150864721
chr1	12528035	12528246	211	+	exon	RP5-888M10.2	0.338512993745828	1	0.238627129998758	1	0.203704373101092	0.998590159291325	1.31118504504179	3.04814553603925	0.0444641890595331	NA	-1.73696049099745
chr1	12543478	12543582	104	+	intergenic	NA	NA	NA	0.180513384837741	1	0.217583457581157	0.998590159291325	0.746358387162724	NA	NA	NA	NA
chr1	12568120	12568484	364	-	utr3	DHRS3	0.989140197789964	1	0.755250877283712	1	0.74655454183569	0.998590159291325	0.692108216560047	1.60818448380977	0.034641523094592	0.413112517114324	-0.916076267249727
chr1	12572778	12572916	138	-	exon	DHRS3	0.682257459460472	1	0.599827815945886	1	0.397669042023067	0.998590159291325	-0.0490537347105483	1.60818448380977	0.034641523094592	0.413112517114324	-1.65723821852032
chr1	12573232	12573345	113	-	intron	DHRS3	0.896389402164197	1	0.86215419025318	1	0.822949356336613	0.998590159291325	0.509385120163295	1.60818448380977	0.034641523094592	0.413112517114324	-1.09879936364648
chr1	12578928	12579039	111	-	exon	MIR6730	0.532654938768637	1	0.527624714984192	1	0.494805341360533	0.998590159291325	0.564846358086749	0.0619992192758969	0.971718200487594	NA	0.502847138810852
chr1	12580599	12580727	128	-	utr5	DHRS3	0.881076189477957	1	0.206934701382667	1	0.0228598484160522	0.998590159291325	0.840118341826305	1.60818448380977	0.034641523094592	0.413112517114324	-0.768066141983469
chr1	12585033	12585136	103	-	intron	DHRS3	0.470465881400203	1	0.425452019503257	1	0.39926348082318	0.998590159291325	-0.53763146047216	1.60818448380977	0.034641523094592	0.413112517114324	-2.14581594428193
chr1	12585363	12585612	249	-	intron	DHRS3	0.507941525681	1	0.832274293816716	1	0.64384694319763	0.998590159291325	0.408927607361579	1.60818448380977	0.034641523094592	0.413112517114324	-1.1992568764482
chr1	12589382	12589515	133	-	intron	DHRS3	NA	NA	0.638363368585778	1	0.426309878234602	0.998590159291325	1.84369083128429	1.60818448380977	0.034641523094592	0.413112517114324	0.235506347474517
chr1	12609727	12610018	291	-	intron	DHRS3	0.946087773729838	1	0.792602571644373	1	0.879447907379342	0.998590159291325	0.414501022067443	1.60818448380977	0.034641523094592	0.413112517114324	-1.19368346174233
chr1	12614763	12614895	132	-	intron	DHRS3	0.268401759276988	1	0.18828528945645	1	0.090085122805977	0.998590159291325	-0.125715915788203	1.60818448380977	0.034641523094592	0.413112517114324	-1.73390039959798
chr1	12616229	12616330	101	-	intron	DHRS3	0.761250363513754	1	0.993235804091148	1	0.962480379805776	0.998590159291325	0.266398305696913	1.60818448380977	0.034641523094592	0.413112517114324	-1.34178617811286
chr1	12617179	12617368	189	-	utr5	DHRS3	0.576417650601373	1	0.372178674337208	1	0.42168905689285	0.998590159291325	0.962210603160251	1.60818448380977	0.034641523094592	0.413112517114324	-0.645973880649523
chr1	12617890	12618334	444	-	utr5*	DHRS3	0.89050618719576	1	0.323242419900663	1	0.354175681854188	0.998590159291325	1.81050484859021	1.60818448380977	0.034641523094592	0.413112517114324	0.202320364780437
chr1	12657982	12658181	199	+	intron	AADACL4	NA	NA	0.748742007463029	1	0.715347674414646	0.998590159291325	1.33669176806814	0.35605077342762	0.848994932748476	NA	0.980640994640519
chr1	12757330	12757438	108	+	intron	C1orf158	NA	NA	0.553970003105482	1	0.447834132731566	0.998590159291325	1.17941485979907	3.90194550364383	0.00367922317389546	0.137818502956374	-2.72253064384476
chr1	13504766	13504920	154	-	intron	LRRC38	NA	NA	0.636710682662582	1	0.460481197021273	0.998590159291325	3.82952622883505	-0.80421386215865	0.794936964136803	NA	4.6337400909937
chr1	13778425	13778756	331	+	exon	PRDM2	0.39495062475185	1	0.773400158226141	1	0.737164019445001	0.998590159291325	0.296369060322333	0.0492896119039795	0.934238790135344	0.999497652262284	0.247079448418354
chr1	13780830	13780930	100	+	exon	PRDM2	0.816063542999	1	0.354066675759006	1	0.353921268983019	0.998590159291325	0.202872036035804	0.0492896119039795	0.934238790135344	0.999497652262284	0.153582424131825
chr1	13782529	13782648	119	+	exon	PRDM2	0.785712314734846	1	0.699519839298399	1	0.674814867621024	0.998590159291325	-0.0259794330611017	0.0492896119039795	0.934238790135344	0.999497652262284	-0.0752690449650812
chr1	13786699	13786851	152	+	utr3	PRDM2	0.206936947110475	1	0.298699758812366	1	0.259399332272391	0.998590159291325	-0.0932991799076203	0.0492896119039795	0.934238790135344	0.999497652262284	-0.1425887918116
chr1	14047795	14047920	125	+	intron	KAZN	NA	NA	0.811182121817178	1	0.48986093887454	0.998590159291325	4.13539210735237	0.298598127506628	0.727493599594426	0.999497652262284	3.83679397984574
chr1	14257894	14257999	105	+	intron	KAZN	0.807977946351238	1	0.731052926078879	1	0.340567747810458	0.998590159291325	5.15167976156904	0.298598127506628	0.727493599594426	0.999497652262284	4.85308163406241
chr1	14277580	14277683	103	+	intron	KAZN	0.597076037042643	1	0.256730187981889	1	0.0946943329085173	0.998590159291325	3.6517534629314	0.298598127506628	0.727493599594426	0.999497652262284	3.35315533542477
chr1	14280333	14280440	107	+	intron	KAZN	0.482343973066728	1	0.682357555617747	1	0.945036448977727	0.998590159291325	4.46738025954931	0.298598127506628	0.727493599594426	0.999497652262284	4.16878213204268
chr1	14334770	14334907	137	+	intron	KAZN	0.308228556737804	1	0.380916385225706	1	0.330853826966541	0.998590159291325	1.67766932542259	0.298598127506628	0.727493599594426	0.999497652262284	1.37907119791596
chr1	14465381	14465518	137	+	intron	KAZN	0.686865372479615	1	0.971083315761245	1	0.921440416023113	0.998590159291325	3.70126421126071	0.298598127506628	0.727493599594426	0.999497652262284	3.40266608375409
chr1	14473589	14473692	103	+	intron	KAZN	0.429449872680686	1	0.609592915160315	1	0.254313416826767	0.998590159291325	2.5859321785966	0.298598127506628	0.727493599594426	0.999497652262284	2.28733405108997
chr1	14561896	14561996	100	+	intron	KAZN	0.788506799554	1	0.659179078948345	1	0.430012592529932	0.998590159291325	5.16393337794607	0.298598127506628	0.727493599594426	0.999497652262284	4.86533525043944
chr1	14587394	14587551	157	+	intron	KAZN	0.601092665140799	1	0.604590940571409	1	0.294072911151114	0.998590159291325	5.4065900299191	0.298598127506628	0.727493599594426	0.999497652262284	5.10799190241247
chr1	14615238	14615399	161	+	intron	KAZN	0.802211682785964	1	0.825823775691417	1	0.579197809353913	0.998590159291325	0.912845101932693	0.298598127506628	0.727493599594426	0.999497652262284	0.614246974426065
chr1	14615990	14616149	159	+	intron	KAZN	0.6859350504557	1	0.656213593043289	1	0.488960007354102	0.998590159291325	0.727290776118662	0.298598127506628	0.727493599594426	0.999497652262284	0.428692648612035
chr1	14667188	14667307	119	+	intron	KAZN	0.980127047949155	1	0.787671519701286	1	0.658846909747582	0.998590159291325	0.930114811946723	0.298598127506628	0.727493599594426	0.999497652262284	0.631516684440096
chr1	14711741	14711919	178	+	intron	KAZN	0.561773357975257	1	0.580168540348491	1	0.697512788986952	0.998590159291325	1.16043222037772	0.298598127506628	0.727493599594426	0.999497652262284	0.861834092871094
chr1	14755901	14756033	132	+	intron	KAZN	0.8066583556898	1	0.89829512024609	1	0.743694863474496	0.998590159291325	0.708081310713695	0.298598127506628	0.727493599594426	0.999497652262284	0.409483183207067
chr1	14762679	14762784	105	+	intron	KAZN	0.643101665117421	1	0.712918517367769	1	0.466280758354448	0.998590159291325	2.82999078283904	0.298598127506628	0.727493599594426	0.999497652262284	2.53139265533241
chr1	14883215	14883474	259	+	intron	KAZN	0.685299871468421	1	0.637620296692241	1	0.992582298406272	0.998590159291325	3.52249754464238	0.298598127506628	0.727493599594426	0.999497652262284	3.22389941713576
chr1	14912112	14912237	125	+	intron	KAZN	0.635304374468271	1	0.602610856345146	1	0.233480699721119	0.998590159291325	2.41175565611556	0.298598127506628	0.727493599594426	0.999497652262284	2.11315752860893
chr1	14960753	14960992	239	+	exon	KAZN	0.897378809446489	1	0.973340740195416	1	0.835457797135067	0.998590159291325	0.35205901641499	0.298598127506628	0.727493599594426	0.999497652262284	0.0534608889083622
chr1	15024155	15024280	125	+	intron	KAZN	0.559013061357137	1	0.659950437571052	1	0.65746804816237	0.998590159291325	0.364828222349041	0.298598127506628	0.727493599594426	0.999497652262284	0.0662300948424134
chr1	15034694	15034823	129	+	exon	KAZN	0.616304596329625	1	0.898216496218115	1	0.788573396486898	0.998590159291325	0.0319273780987508	0.298598127506628	0.727493599594426	0.999497652262284	-0.266670749407877
chr1	15043972	15044158	186	+	exon	KAZN	0.491450733142941	1	0.523126376928524	1	0.481113357739186	0.998590159291325	0.751638856127897	0.298598127506628	0.727493599594426	0.999497652262284	0.45304072862127
chr1	15046444	15046859	415	+	intron	KAZN	NA	NA	0.963093596079965	1	0.880792855043035	0.998590159291325	2.90603327348221	0.298598127506628	0.727493599594426	0.999497652262284	2.60743514597558
chr1	15056045	15056188	143	+	exon	KAZN	0.080956208637089	1	0.242993170668194	1	0.441506335162092	0.998590159291325	0.795579407296139	0.298598127506628	0.727493599594426	0.999497652262284	0.496981279789511
chr1	15101038	15101224	186	+	intron	KAZN	0.471489612869791	1	0.269162298527292	1	0.379702487852022	0.998590159291325	4.01672968818396	0.298598127506628	0.727493599594426	0.999497652262284	3.71813156067733
chr1	15115068	15115248	180	+	utr3	KAZN	0.315294477106632	1	0.44725042003634	1	0.597759716082446	0.998590159291325	1.32179603209691	0.298598127506628	0.727493599594426	0.999497652262284	1.02319790459028
chr1	15117052	15117921	869	+	utr3	KAZN	0.486533820623083	1	0.704803704162547	1	0.804662061433477	0.998590159291325	1.71390706668711	0.298598127506628	0.727493599594426	0.999497652262284	1.41530893918048
chr1	15172366	15172596	230	+	intron	TMEM51	NA	NA	0.895668003550137	1	0.391007028272675	0.998590159291325	2.1469853208605	0.939845826432504	0.259561102080584	0.883955618416212	1.20713949442799
chr1	15200377	15200549	172	+	intron	TMEM51	0.469161375346918	1	0.745570033358983	1	0.873717186210708	0.998590159291325	3.74016269200787	0.939845826432504	0.259561102080584	0.883955618416212	2.80031686557537
chr1	15215125	15215315	190	+	exon	TMEM51	0.797057043032901	1	0.781575415174777	1	0.424310087524437	0.998590159291325	0.325636644378985	0.939845826432504	0.259561102080584	0.883955618416212	-0.614209182053519
chr1	15219278	15220030	752	+	utr3	TMEM51	0.354232795989171	1	0.385059224417746	1	0.25525807512091	0.998590159291325	0.367897683182151	0.939845826432504	0.259561102080584	0.883955618416212	-0.571948143250353
chr1	15220123	15220296	173	+	utr3	TMEM51	0.847289759883764	1	0.997405553748998	1	0.905679388995974	0.998590159291325	2.5468489901203	0.939845826432504	0.259561102080584	0.883955618416212	1.60700316368779
chr1	15331649	15331757	108	-	intron	RP3-467K16.2	0.393014842331134	1	0.536215773911881	1	0.809101742440636	0.998590159291325	4.15255295738081	-0.291962474877062	0.850711738581799	NA	4.44451543225787
chr1	15352843	15352972	129	+	exon	FHAD1	0.122876585702172	1	0.133318099616023	1	0.0593056750375365	0.998590159291325	1.16556721744223	2.26249223853463	0.032376888466353	0.40345586673487	-1.0969250210924
chr1	15360448	15360553	105	+	exon	FHAD1	0.290492647696735	1	0.221149258881647	1	0.140906518156834	0.998590159291325	1.14657500277445	2.26249223853463	0.032376888466353	0.40345586673487	-1.11591723576018
chr1	15369311	15369476	165	+	exon	FHAD1	0.183877742489852	1	0.15115660324396	1	0.0399787044417743	0.998590159291325	1.11593437519163	2.26249223853463	0.032376888466353	0.40345586673487	-1.146557863343
chr1	15374441	15374548	107	+	exon	FHAD1	0.392737986080256	1	0.279683433056786	1	0.167422486430789	0.998590159291325	1.58985498133978	2.26249223853463	0.032376888466353	0.40345586673487	-0.672637257194852
chr1	15378451	15378565	114	+	intron	FHAD1	0.871562654244665	1	0.872895190233974	1	0.757793262372862	0.998590159291325	2.1168088839919	2.26249223853463	0.032376888466353	0.40345586673487	-0.145683354542733
chr1	15389339	15389490	151	+	intron	FHAD1	0.731993534441858	1	0.528001171201509	1	0.419866398325708	0.998590159291325	2.85717781178109	2.26249223853463	0.032376888466353	0.40345586673487	0.594685573246458
chr1	15397240	15397376	136	+	utr3	FHAD1	0.132191154251912	1	0.097373792917116	1	0.0563138493419675	0.998590159291325	1.15747173299254	2.26249223853463	0.032376888466353	0.40345586673487	-1.1050205055421
chr1	15427094	15427234	140	+	exon	EFHD2	0.239688449890277	1	0.125487249320856	1	0.038259756058939	0.998590159291325	0.0120176183224245	-0.0154351305096192	0.985732987827888	0.999497652262284	0.0274527488320438
chr1	15428529	15428808	279	+	utr3	EFHD2	0.584858017788585	1	0.665474599660362	1	0.659255809402309	0.998590159291325	0.672359504714187	-0.0154351305096192	0.985732987827888	0.999497652262284	0.687794635223806
chr1	15428895	15429731	836	+	utr3	EFHD2	0.624362086568668	1	0.640108353516477	1	0.57509141975189	0.998590159291325	0.294566260063073	-0.0154351305096192	0.985732987827888	0.999497652262284	0.310001390572692
chr1	15492610	15492913	303	-	utr3	CASP9	0.933661489850631	1	0.909244462768233	1	0.858854265182387	0.998590159291325	-0.579433903413984	-1.0012643038795	0.357839978003244	0.946763206753406	0.421830400465511
chr1	15518159	15518439	280	-	utr5	CASP9	0.802152023811339	1	0.882948469252504	1	0.840900680458442	0.998590159291325	-1.2406324626851	-1.0012643038795	0.357839978003244	0.946763206753406	-0.239368158805601
chr1	15524653	15524765	112	-	utr5	CASP9	NA	NA	0.834239130138954	1	0.584295371684686	0.998590159291325	-2.68408766887053	-1.0012643038795	0.357839978003244	0.946763206753406	-1.68282336499103
chr1	15661404	15661507	103	+	utr3	DDI2	0.874795483340369	1	0.917559689893463	1	0.794220102871041	0.998590159291325	-0.504475441742455	0.501629029222022	0.474591915610232	0.980285153474695	-1.00610447096448
chr1	15725300	15725526	226	+	exon	PLEKHM2	0.841585642124126	1	0.94011947143396	1	0.919514913001585	0.998590159291325	-0.304762963229881	-0.440577442204139	0.558203072503342	0.99418799202106	0.135814478974258
chr1	15726948	15727430	482	+	exon	PLEKHM2	0.695935191540564	1	0.867144748772441	1	0.814687881727224	0.998590159291325	-0.334711908843069	-0.440577442204139	0.558203072503342	0.99418799202106	0.10586553336107
chr1	15727493	15727827	334	+	exon	PLEKHM2	0.783146533383748	1	0.669306576099454	1	0.803208613597447	0.998590159291325	-0.145169581678178	-0.440577442204139	0.558203072503342	0.99418799202106	0.295407860525961
chr1	15727963	15728125	162	+	exon	PLEKHM2	0.306150362703749	1	0.335222424843466	1	0.393895667034904	0.998590159291325	-0.462418022577886	-0.440577442204139	0.558203072503342	0.99418799202106	-0.0218405803737469
chr1	15731845	15731980	135	+	exon	PLEKHM2	0.773119246472358	1	0.967874242648667	1	0.99234311708907	0.998590159291325	-0.0131454640950691	-0.440577442204139	0.558203072503342	0.99418799202106	0.42743197810907
chr1	15733474	15734674	1200	+	utr3	PLEKHM2	0.985061888912809	1	0.901903142788474	1	0.87266558502881	0.998590159291325	0.110148686064394	-0.440577442204139	0.558203072503342	0.99418799202106	0.550726128268533
chr1	15736207	15736342	135	-	intron	RP11-288I21.1	0.744606708769137	1	0.465823744775753	1	0.547679803505091	0.998590159291325	-1.50211100952467	-0.305335701226328	0.751912794056831	0.999497652262284	-1.19677530829834
chr1	15741148	15741334	186	+	utr3	SLC25A34	0.742491515756096	1	0.90563976482286	1	0.945728292046597	0.998590159291325	0.283766870391753	0.170569334152774	0.901678784314615	0.999497652262284	0.113197536238979
chr1	15764502	15764638	136	+	utr5	FBLIM1	0.316146111990607	1	0.441193084902388	1	0.417947642595068	0.998590159291325	-0.446369790789427	-0.327855005972832	0.581958884653894	0.997432092992796	-0.118514784816595
chr1	15764912	15765142	230	+	utr5	FBLIM1	0.284183230359176	1	0.508147040473816	1	0.398104176616408	0.998590159291325	-0.737307360537149	-0.327855005972832	0.581958884653894	0.997432092992796	-0.409452354564317
chr1	15770338	15770545	207	+	exon	FBLIM1	0.603956560308137	1	0.797062172920084	1	0.995968499501794	0.998713982543422	-0.0283223585617062	-0.327855005972832	0.581958884653894	0.997432092992796	0.299532647411126
chr1	15774570	15774785	215	+	exon	FBLIM1	0.832669990930948	1	0.877147788451221	1	0.837582191885756	0.998590159291325	-0.249418039295251	-0.327855005972832	0.581958884653894	0.997432092992796	0.0784369666775818
chr1	15776778	15776986	208	+	intron	FBLIM1	0.865435734471795	1	0.945599731368139	1	0.832070863285674	0.998590159291325	1.0490739761465	-0.327855005972832	0.581958884653894	0.997432092992796	1.37692898211933
chr1	15784517	15785019	502	+	utr3	FBLIM1	0.66450380159124	1	0.752846857381702	1	0.845419059011433	0.998590159291325	-0.257711488258594	-0.327855005972832	0.581958884653894	0.997432092992796	0.070143517714238
chr1	15785738	15786024	286	+	utr3	FBLIM1	0.653100809596977	1	0.796647856242719	1	0.703087149947289	0.998590159291325	-0.124921193431486	-0.327855005972832	0.581958884653894	0.997432092992796	0.202933812541346
chr1	15807564	15807678	114	-	utr5	UQCRHL	0.676124140344836	1	0.857272431454989	1	0.782322007711459	0.998590159291325	0.288019590311612	0.102613685991213	0.874335260235573	0.999497652262284	0.185405904320399
chr1	15834420	15834523	103	-	exon	FLJ37453	NA	NA	0.665581535658889	1	0.573606912529012	0.998590159291325	1.18964169051951	1.95946848603384	NA	NA	-0.769826795514323
chr1	15834637	15834855	218	-	exon	FLJ37453	0.917791122866336	1	0.843918340824563	1	0.966232723608881	0.998590159291325	0.101463497817092	1.95946848603384	NA	NA	-1.85800498821675
chr1	15835457	15835800	343	-	exon	FLJ37453	0.728986233809192	1	0.803374742292694	1	0.449436648596347	0.998590159291325	-0.0352599848552968	1.95946848603384	NA	NA	-1.99472847088913
chr1	15872816	15872953	137	+	exon	SPEN	0.505356136165729	1	0.670032903441594	1	0.537903075846719	0.998590159291325	-0.133967841160609	0.0816994352557082	0.909378155785499	0.999497652262284	-0.215667276416317
chr1	15876161	15876270	109	+	exon	SPEN	0.781380924020535	1	0.657161381722715	1	0.718878926833103	0.998590159291325	-0.203141347634378	0.0816994352557082	0.909378155785499	0.999497652262284	-0.284840782890087
chr1	15928336	15928498	162	+	exon	SPEN	0.354602825228863	1	0.749856536478512	1	0.957851667654674	0.998590159291325	0.686728641853388	0.0816994352557082	0.909378155785499	0.999497652262284	0.60502920659768
chr1	15928599	15929160	561	+	exon	SPEN	0.384234346670216	1	0.764555087207306	1	0.858028788263976	0.998590159291325	0.360652129886203	0.0816994352557082	0.909378155785499	0.999497652262284	0.278952694630495
chr1	15929235	15929560	325	+	exon	SPEN	0.995131579196073	1	0.824654965243745	1	0.591870117477431	0.998590159291325	0.036423372336426	0.0816994352557082	0.909378155785499	0.999497652262284	-0.0452760629192822
chr1	15929696	15929820	124	+	exon	SPEN	0.960864407313978	1	0.982065014839319	1	0.669447723238608	0.998590159291325	-0.798680717206535	0.0816994352557082	0.909378155785499	0.999497652262284	-0.880380152462244
chr1	15929908	15930011	103	+	exon	SPEN	0.940868420009123	1	0.965262431022895	1	0.766375684033712	0.998590159291325	-0.289609824440804	0.0816994352557082	0.909378155785499	0.999497652262284	-0.371309259696512
chr1	15930930	15931283	353	+	exon	SPEN	0.956237103322202	1	0.633215678220068	1	0.649648580806163	0.998590159291325	-0.0289836190349801	0.0816994352557082	0.909378155785499	0.999497652262284	-0.110683054290688
chr1	15931746	15932573	827	+	exon	SPEN	0.951982564154324	1	0.720155237127423	1	0.656439779587654	0.998590159291325	0.214023095348037	0.0816994352557082	0.909378155785499	0.999497652262284	0.132323660092329
chr1	15932744	15932874	130	+	exon	SPEN	0.87003050970181	1	0.486482851460572	1	0.562845546852703	0.998590159291325	0.118833957331525	0.0816994352557082	0.909378155785499	0.999497652262284	0.0371345220758166
chr1	15932968	15933326	358	+	exon	SPEN	0.466010853606623	1	0.847353233366323	1	0.898583632075647	0.998590159291325	0.0735596284818364	0.0816994352557082	0.909378155785499	0.999497652262284	-0.00813980677387187
chr1	15933431	15933637	206	+	exon	SPEN	0.501976713224849	1	0.720491118551249	1	0.619505980832555	0.998590159291325	-0.174077818387446	0.0816994352557082	0.909378155785499	0.999497652262284	-0.255777253643154
chr1	15934240	15934357	117	+	exon	SPEN	0.880445558175957	1	0.920307943811869	1	0.717731897297478	0.998590159291325	-0.30544940805668	0.0816994352557082	0.909378155785499	0.999497652262284	-0.387148843312388
chr1	15934614	15934837	223	+	exon	SPEN	0.424421597339143	1	0.756988725380847	1	0.996192435149263	0.998713982543422	0.282957798731094	0.0816994352557082	0.909378155785499	0.999497652262284	0.201258363475386
chr1	15935152	15935596	444	+	exon	SPEN	0.7908232705112	1	0.78536620555046	1	0.625130220623875	0.998590159291325	-0.460792728181509	0.0816994352557082	0.909378155785499	0.999497652262284	-0.542492163437217
chr1	15935870	15935975	105	+	exon	SPEN	0.894207576107602	1	0.931235681142066	1	0.954462355550263	0.998590159291325	-0.459967262124904	0.0816994352557082	0.909378155785499	0.999497652262284	-0.541666697380613
chr1	15937327	15937599	272	+	exon	SPEN	0.217422741931836	1	0.530833824785648	1	0.490580427967599	0.998590159291325	-0.711371462623719	0.0816994352557082	0.909378155785499	0.999497652262284	-0.793070897879427
chr1	15939404	15939952	548	+	utr3	SPEN	0.29112274656272	1	0.684777182557074	1	0.811318408723372	0.998590159291325	-0.261620535329854	0.0816994352557082	0.909378155785499	0.999497652262284	-0.343319970585563
chr1	15941938	15942446	508	-	utr3	ZBTB17	0.135256050500138	1	0.409931164830583	1	0.415536755304441	0.998590159291325	1.27081286209841	0.221499739252054	0.802339895953321	0.999497652262284	1.04931312284635
chr1	15942561	15942731	170	-	exon	ZBTB17	0.238864894081878	1	0.346685462829544	1	0.282794680317723	0.998590159291325	-0.499282473806747	0.221499739252054	0.802339895953321	0.999497652262284	-0.720782213058801
chr1	15943360	15943571	211	-	exon	ZBTB17	0.852468567343945	1	0.782985464376475	1	0.819137151016128	0.998590159291325	-0.206908841162118	0.221499739252054	0.802339895953321	0.999497652262284	-0.428408580414172
chr1	15943630	15943942	312	-	exon	ZBTB17	0.843926259153904	1	0.785877264802163	1	0.772347699142504	0.998590159291325	-0.0485815166417373	0.221499739252054	0.802339895953321	0.999497652262284	-0.270081255893791
chr1	15944258	15944659	401	-	exon	ZBTB17	0.745772062111001	1	0.676895331820517	1	0.574739288218209	0.998590159291325	-0.442740561065284	0.221499739252054	0.802339895953321	0.999497652262284	-0.664240300317338
chr1	15944714	15944906	192	-	exon	ZBTB17	0.648194474285281	1	0.496000611670442	1	0.56717117663986	0.998590159291325	0.0512261117165167	0.221499739252054	0.802339895953321	0.999497652262284	-0.170273627535537
chr1	15944960	15945262	302	-	exon	ZBTB17	0.830442464161778	1	0.614685489209864	1	0.587588045659924	0.998590159291325	0.176473343308539	0.221499739252054	0.802339895953321	0.999497652262284	-0.0450263959435154
chr1	15945739	15945944	205	-	exon	ZBTB17	0.679956712726831	1	0.917786554634915	1	0.976743172200585	0.998590159291325	0.126381089629093	0.221499739252054	0.802339895953321	0.999497652262284	-0.0951186496229616
chr1	15946094	15946363	269	-	exon	ZBTB17	0.938113486699081	1	0.817563515941126	1	0.749966385737453	0.998590159291325	-0.0714785828112274	0.221499739252054	0.802339895953321	0.999497652262284	-0.292978322063282
chr1	15946962	15947092	130	-	utr5	ZBTB17	0.83307200855622	1	0.857316384603468	1	0.681834329029692	0.998590159291325	-0.280268854791145	0.221499739252054	0.802339895953321	0.999497652262284	-0.5017685940432
chr1	16004245	16004387	142	+	utr5	C1orf64	0.181977254765024	1	0.152578096594959	1	0.0351877113478494	0.998590159291325	1.05671824737193	3.54277576070192	0.00694041486531319	0.186595282227526	-2.48605751332999
chr1	16005848	16006311	463	-	exon	RP11-5P18.5	0.15373225658645	1	0.145342352608243	1	0.0148026794340863	0.998590159291325	1.18313079023532	NA	NA	NA	NA
chr1	16008964	16009317	353	+	utr3*	C1orf64	0.44768011457658	1	0.345372191361633	1	0.0823915740558234	0.998590159291325	1.22235347939332	3.54277576070192	0.00694041486531319	0.186595282227526	-2.32042228130861
chr1	16015027	16015366	339	-	utr3	HSPB7	0.202609412871454	1	0.214385739183089	1	0.0778871710041515	0.998590159291325	-1.15293960796828	-3.46828474277438	0.000601223435112256	0.0594729207289947	2.3153451348061
chr1	16015508	16015613	105	-	utr3	HSPB7	0.437182108573611	1	0.271723249169099	1	0.194225505172408	0.998590159291325	-1.95786011285769	-3.46828474277438	0.000601223435112256	0.0594729207289947	1.5104246299167
chr1	16017834	16018035	201	-	utr5	HSPB7	0.827378177102256	1	0.35558145850145	1	0.265810441877746	0.998590159291325	-2.13216788675382	-3.46828474277438	0.000601223435112256	0.0594729207289947	1.33611685602056
chr1	16124702	16124802	100	-	utr3	EPHA2	0.651859612114278	1	0.666966556265093	1	0.651562162734091	0.998590159291325	-0.0902299638797	-0.986127053740404	0.214971479897902	0.834649199952419	0.895897089860704
chr1	16124935	16125392	457	-	utr3	EPHA2	0.410030808316852	1	0.546948545115537	1	0.378423985325538	0.998590159291325	-0.0545968582896546	-0.986127053740404	0.214971479897902	0.834649199952419	0.93153019545075
chr1	16130278	16130453	175	-	exon	EPHA2	0.418535943156188	1	0.62238120887044	1	0.687328371987052	0.998590159291325	-0.70290157133266	-0.986127053740404	0.214971479897902	0.834649199952419	0.283225482407744
chr1	16131770	16131892	122	-	exon	EPHA2	0.35962893160997	1	0.511219096787388	1	0.647936691819372	0.998590159291325	0.276923643874097	-0.986127053740404	0.214971479897902	0.834649199952419	1.2630506976145
chr1	16133230	16133423	193	-	exon	EPHA2	0.613843398232058	1	0.688175448010195	1	0.805812897764653	0.998590159291325	-0.298360254886159	-0.986127053740404	0.214971479897902	0.834649199952419	0.687766798854246
chr1	16135057	16135215	158	-	exon	EPHA2	0.333128043348419	1	0.433536978261288	1	0.633428179900062	0.998590159291325	-0.684694065838252	-0.986127053740404	0.214971479897902	0.834649199952419	0.301432987902152
chr1	16136595	16136782	187	-	intron	EPHA2	NA	NA	0.679614672182859	1	0.807536553609245	0.998590159291325	3.40343837908549	-0.986127053740404	0.214971479897902	0.834649199952419	4.38956543282589
chr1	16137886	16138230	344	-	exon	EPHA2	0.170196424357153	1	0.161520164749651	1	0.106132472684186	0.998590159291325	-0.731176866024199	-0.986127053740404	0.214971479897902	0.834649199952419	0.254950187716205
chr1	16148398	16148559	161	-	exon	EPHA2	0.908806364768782	1	0.800806882019543	1	0.89572886558822	0.998590159291325	-0.377040288464507	-0.986127053740404	0.214971479897902	0.834649199952419	0.609086765275897
chr1	16148697	16149071	374	-	exon	EPHA2	0.649061213545424	1	0.638372857688793	1	0.692060713309153	0.998590159291325	-0.383993245764922	-0.986127053740404	0.214971479897902	0.834649199952419	0.602133807975483
chr1	16167388	16167556	168	+	intergenic	NA	NA	NA	0.349853710312614	1	0.356031436928799	0.998590159291325	-1.68034716221965	NA	NA	NA	NA
chr1	16194676	16194820	144	+	intergenic	NA	NA	NA	0.826872199157429	1	0.930536955330629	0.998590159291325	0.137299342001374	NA	NA	NA	NA
chr1	16198366	16198740	374	-	utr3	ARHGEF19	0.384503433349142	1	0.545091300549083	1	0.441667377291403	0.998590159291325	0.397614924427998	1.70829452006886	0.0822718886785013	0.597516158047951	-1.31067959564087
chr1	16202431	16202559	128	-	exon	ARHGEF19	0.76215237370386	1	0.579588452619851	1	0.635569388723859	0.998590159291325	0.21197621661548	1.70829452006886	0.0822718886785013	0.597516158047951	-1.49631830345339
chr1	16207526	16207639	113	-	exon	ARHGEF19	0.148039594919421	1	0.118191741750786	1	0.154234454345195	0.998590159291325	0.614204184144466	1.70829452006886	0.0822718886785013	0.597516158047951	-1.0940903359244
chr1	16208007	16208123	116	-	exon	ARHGEF19	0.975311062253429	1	0.820015298662336	1	0.385813579965313	0.998590159291325	0.2951180439663	1.70829452006886	0.0822718886785013	0.597516158047951	-1.41317647610256
chr1	16208890	16209128	238	-	utr5	ARHGEF19	0.382392434016407	1	0.239905782772563	1	0.100756341631997	0.998590159291325	0.866155115811349	1.70829452006886	0.0822718886785013	0.597516158047951	-0.842139404257516
chr1	16230867	16230969	102	-	utr3*	RSG1	0.801354966304602	1	0.580569223398498	1	0.780068043840834	0.998590159291325	0.826204338468922	0.778747584659598	0.42422904517689	0.965962465517865	0.0474567538093235
chr1	16231421	16231648	227	-	utr3*	RSG1	0.909440142780791	1	0.710320454613166	1	0.865190462736135	0.998590159291325	0.553158174674445	0.778747584659598	0.42422904517689	0.965962465517865	-0.225589409985153
chr1	16231800	16232277	477	-	utr3	RSG1	0.887152246098733	1	0.70316174417326	1	0.693582972496914	0.998590159291325	-0.114899470888186	0.778747584659598	0.42422904517689	0.965962465517865	-0.893647055547785
chr1	16250926	16251580	654	-	exon	FBXO42	0.672553444825601	1	0.660425423647859	1	0.705600672754321	0.998590159291325	-0.229082040142958	-0.135008513137334	0.826798379235159	0.999497652262284	-0.0940735270056245
chr1	16315285	16315442	157	-	utr5	FBXO42	0.761205394490567	1	0.720998903409581	1	0.649053112661634	0.998590159291325	-0.0303070187837201	-0.135008513137334	0.826798379235159	0.999497652262284	0.104701494353614
chr1	16392199	16392342	143	-	intron	SPATA21	0.431767997540417	1	0.552630367787345	1	0.906927361701794	0.998590159291325	1.26878514298862	0.90911375772669	0.503296993621096	0.984699122760019	0.359671385261927
chr1	16393170	16393478	308	+	utr3	SZRD1	0.436171750824019	1	0.429142810068199	1	0.515083048245674	0.998590159291325	-0.199062175489631	0.413165155904287	0.532901537664073	0.991756249977855	-0.612227331393918
chr1	16394971	16395470	499	+	utr3	SZRD1	0.784395801533673	1	0.676528340461241	1	0.750762757196199	0.998590159291325	-0.128259121609015	0.413165155904287	0.532901537664073	0.991756249977855	-0.541424277513302
chr1	16397114	16397296	182	+	utr3	SZRD1	0.595211360614947	1	0.893079878482314	1	0.926735250198175	0.998590159291325	-0.391655916798909	0.413165155904287	0.532901537664073	0.991756249977855	-0.804821072703196
chr1	16409798	16409930	132	-	exon	SPATA21	0.657495284906647	1	0.215567640365829	1	0.417716975794983	0.998590159291325	1.98654118313038	0.90911375772669	0.503296993621096	0.984699122760019	1.07742742540369
chr1	16443596	16443712	116	+	exon	NECAP2	0.968512036659053	1	0.918509116580889	1	0.664202425859952	0.998590159291325	-0.497719468819624	0.573698983258513	0.376448749925505	0.952029424181937	-1.07141845207814
chr1	16447821	16447934	113	+	exon	NECAP2	0.785022751109292	1	0.76205784994368	1	0.567264325178403	0.998590159291325	-0.486246717372373	0.573698983258513	0.376448749925505	0.952029424181937	-1.05994570063089
chr1	16451805	16451958	153	+	utr3	NECAP2	0.405055385984261	1	0.559884464740248	1	0.446027746553226	0.998590159291325	-0.586454830235757	0.573698983258513	0.376448749925505	0.952029424181937	-1.16015381349427
chr1	16458829	16459373	544	+	utr3	NECAP2	0.617540924664451	1	0.580083014626877	1	0.64390490289696	0.998590159291325	-0.30268378261303	0.573698983258513	0.376448749925505	0.952029424181937	-0.876382765871543
chr1	16459652	16459884	232	+	utr3	NECAP2	0.639570650615822	1	0.717655115067221	1	0.75228129977142	0.998590159291325	0.231331163073051	0.573698983258513	0.376448749925505	0.952029424181937	-0.342367820185461
chr1	16460151	16460297	146	+	utr3*	NECAP2	0.236951991522856	1	0.42163688604814	1	0.730191346605038	0.998590159291325	-0.266514643914509	0.573698983258513	0.376448749925505	0.952029424181937	-0.840213627173021
chr1	16462515	16462616	101	+	exon	RP4-798A10.2	0.749721032280047	1	0.756573869475172	1	0.771567210605491	0.998590159291325	-0.0836023083624071	-0.227180594790038	0.86726943784429	0.999497652262284	0.14357828642763
chr1	16464965	16465109	144	+	intron	RP4-798A10.2	0.956792719352587	1	0.98473846126073	1	0.956075074351921	0.998590159291325	0.0162307977369017	-0.227180594790038	0.86726943784429	0.999497652262284	0.243411392526939
chr1	16475897	16476118	221	-	exon	CROCCP3	0.977510744522444	1	0.685154327842263	1	0.955128981944159	0.998590159291325	-1.09744804920298	-1.08506173624047	0.357354439185962	0.946763206753406	-0.0123863129625166
chr1	16478274	16478470	196	-	exon	CROCCP3	0.330371096614786	1	0.428900202308309	1	0.594342124393417	0.998590159291325	-1.21990073698617	-1.08506173624047	0.357354439185962	0.946763206753406	-0.1348390007457
chr1	16483326	16483438	112	-	exon	CROCCP3	0.893593271247313	1	0.958324347015276	1	0.721858037280994	0.998590159291325	-1.13254651294903	-1.08506173624047	0.357354439185962	0.946763206753406	-0.0474847767085593
chr1	16484358	16484524	166	-	exon	CROCCP3	0.786619255730206	1	0.668184589709638	1	0.76378427004328	0.998590159291325	-1.30585968529185	-1.08506173624047	0.357354439185962	0.946763206753406	-0.220797949051383
chr1	16484845	16484945	100	-	exon	CROCCP3	0.691826818243241	1	0.831802385621446	1	0.920648197877738	0.998590159291325	-0.841891891790577	-1.08506173624047	0.357354439185962	0.946763206753406	0.243169844449891
chr1	16485594	16485702	108	-	exon	CROCCP3	0.487994717943409	1	0.486359628948497	1	0.720924419602099	0.998590159291325	-0.817183352884431	-1.08506173624047	0.357354439185962	0.946763206753406	0.267878383356037
chr1	16486454	16486649	195	-	exon	CROCCP3	0.724312218596977	1	0.792321344008409	1	0.723095405455048	0.998590159291325	-0.589489181956748	-1.08506173624047	0.357354439185962	0.946763206753406	0.49557255428372
chr1	16490662	16490844	182	-	exon	CROCCP3	0.915247389692404	1	0.792004287750699	1	0.937148592898678	0.998590159291325	-0.823485510936175	-1.08506173624047	0.357354439185962	0.946763206753406	0.261576225304293
chr1	16491345	16491502	157	-	intron	CROCCP3	NA	NA	0.529418261733532	1	0.715094412907596	0.998590159291325	-1.19672278025297	-1.08506173624047	0.357354439185962	0.946763206753406	-0.111661044012504
chr1	16497125	16497247	122	-	intron	CROCCP3	NA	NA	0.89657176168483	1	0.953696475366922	0.998590159291325	0.252452063822589	-1.08506173624047	0.357354439185962	0.946763206753406	1.33751380006306
chr1	16497549	16497649	100	-	intron	CROCCP3	0.846644217809132	1	0.955790832447495	1	0.800131476187745	0.998590159291325	-0.573865527763678	-1.08506173624047	0.357354439185962	0.946763206753406	0.51119620847679
chr1	16607510	16607696	186	-	exon	NBPF1	0.96077920996995	1	0.720608009041942	1	0.578054027482854	0.998590159291325	-0.0949739065995548	-0.259529321635241	0.806604689980963	0.999497652262284	0.164555415035687
chr1	16618845	16619134	289	-	exon	CROCCP2	0.701054714679731	1	0.824645164261214	1	0.714114840229926	0.998590159291325	-0.208229080298052	0.491797991056027	NA	NA	-0.700027071354079
chr1	16619846	16620007	161	-	exon	CROCCP2	0.475016904086343	1	0.673940959155108	1	0.911231593085552	0.998590159291325	0.174730514515475	0.491797991056027	NA	NA	-0.317067476540552
chr1	16620768	16620873	105	-	intron	CROCCP2	0.758979702901136	1	0.641278782818414	1	0.282667417084921	0.998590159291325	1.93288008732361	0.491797991056027	NA	NA	1.44108209626758
chr1	16624243	16624516	273	-	exon	CROCCP2	NA	NA	0.695640523513237	1	0.616364348174909	0.998590159291325	0.923429303815899	0.491797991056027	NA	NA	0.431631312759872
chr1	16625803	16626055	252	-	exon	CROCCP2	0.768660937332072	1	0.862387450464056	1	0.760966578932993	0.998590159291325	0.701632565219049	0.491797991056027	NA	NA	0.209834574163022
chr1	16627165	16627297	132	-	exon	CROCCP2	0.602214604420842	1	0.572034869407026	1	0.721089416184747	0.998590159291325	0.0818261472636863	0.491797991056027	NA	NA	-0.409971843792341
chr1	16628478	16628726	248	-	exon	CROCCP2	0.840184734138181	1	0.887573854491422	1	0.821111058066212	0.998590159291325	0.727863545963472	0.491797991056027	NA	NA	0.236065554907445
chr1	16631012	16631175	163	-	exon	CROCCP2	0.90402134957533	1	0.675861227474419	1	0.659057061373916	0.998590159291325	1.2751754706577	0.491797991056027	NA	NA	0.783377479601673
chr1	16631472	16631648	176	-	exon	CROCCP2	0.318120900988115	1	0.607394141877142	1	0.890964738589093	0.998590159291325	0.832957835911747	0.491797991056027	NA	NA	0.34115984485572
chr1	16632291	16632432	141	-	exon	CROCCP2	0.879145686236269	1	0.986256490397769	1	0.837526773776546	0.998590159291325	0.360682387579023	0.491797991056027	NA	NA	-0.131115603477004
chr1	16633093	16633409	316	-	exon	CROCCP2	0.955009326713982	1	0.89688342781231	1	0.60078516705678	0.998590159291325	0.940711757941399	0.491797991056027	NA	NA	0.448913766885372
chr1	16635066	16635212	146	-	intron	CROCCP2	0.931949280857812	1	0.829641871017184	1	0.663441228827362	0.998590159291325	1.15748386285697	0.491797991056027	NA	NA	0.665685871800944
chr1	16643070	16643170	100	-	exon	CROCCP2	0.971772314019883	1	0.89080246018256	1	0.786327841806503	0.998590159291325	0.367248959063667	0.491797991056027	NA	NA	-0.12454903199236
chr1	16889288	16889399	111	+	exon	RP11-108M9.5	0.987589020784241	1	0.975721814467501	1	0.898779628190366	0.998590159291325	-1.2629621597841	0.224587309835837	0.942929282125482	NA	-1.48754946961994
chr1	16929842	16929985	143	+	exon	CROCC	0.831201474271934	1	0.360293771561737	1	0.447813719536323	0.998590159291325	-0.550041725082608	-0.523841288297011	0.660156089728263	0.999497652262284	-0.0262004367855962
chr1	16930379	16930562	183	+	exon	CROCC	0.967096254047435	1	0.756924307310927	1	0.693023501475978	0.998590159291325	0.212562306893118	-0.523841288297011	0.660156089728263	0.999497652262284	0.736403595190129
chr1	16936626	16936853	227	+	exon	CROCC	0.998694266722643	1	0.996214676312325	1	0.776199368787757	0.998590159291325	-0.741482741889749	-0.523841288297011	0.660156089728263	0.999497652262284	-0.217641453592737
chr1	16937597	16937698	101	+	exon	CROCC	0.106118229185732	1	0.265247321575504	1	0.398920027603419	0.998590159291325	0.315829528290869	-0.523841288297011	0.660156089728263	0.999497652262284	0.839670816587881
chr1	16938861	16939017	156	+	exon	CROCC	0.735119971635324	1	0.998114455857338	1	0.933622468738434	0.998590159291325	-0.380645141269087	-0.523841288297011	0.660156089728263	0.999497652262284	0.143196147027924
chr1	16939886	16940022	136	+	exon	CROCC	0.926310307416119	1	0.888519382434199	1	0.970582250566809	0.998590159291325	-0.0752369672832678	-0.523841288297011	0.660156089728263	0.999497652262284	0.448604321013744
chr1	16944065	16944278	213	+	exon	CROCC	0.446705683935675	1	0.561964021151734	1	0.453555737200027	0.998590159291325	0.517002078060611	-0.523841288297011	0.660156089728263	0.999497652262284	1.04084336635762
chr1	16946727	16946910	183	+	exon	CROCC	0.604866421820468	1	0.478626149857316	1	0.598902629281718	0.998590159291325	-0.424392549379768	-0.523841288297011	0.660156089728263	0.999497652262284	0.099448738917243
chr1	16948268	16948436	168	+	exon	CROCC	0.662841598675109	1	0.801658127388721	1	0.559539599540374	0.998590159291325	0.388612208698847	-0.523841288297011	0.660156089728263	0.999497652262284	0.912453496995859
chr1	16953232	16953450	218	+	exon	CROCC	0.449433514721971	1	0.683051025831073	1	0.945825106936026	0.998590159291325	0.119611117804419	-0.523841288297011	0.660156089728263	0.999497652262284	0.64345240610143
chr1	16954194	16954333	139	+	exon	CROCC	0.898061346769835	1	0.889241678669966	1	0.58680905941264	0.998590159291325	-0.137571177874674	-0.523841288297011	0.660156089728263	0.999497652262284	0.386270110422338
chr1	16954691	16954813	122	+	exon	CROCC	0.757193518051897	1	0.864360971228717	1	0.972674253564241	0.998590159291325	-0.0782919844817007	-0.523841288297011	0.660156089728263	0.999497652262284	0.445549303815311
chr1	16955255	16955510	255	+	exon	CROCC	0.201636991497422	1	0.414317134399853	1	0.651688243988223	0.998590159291325	-0.0798056054386279	-0.523841288297011	0.660156089728263	0.999497652262284	0.444035682858384
chr1	16955944	16956133	189	+	exon	CROCC	0.549650294055506	1	0.805353723848802	1	0.872463895576126	0.998590159291325	0.263322670846729	-0.523841288297011	0.660156089728263	0.999497652262284	0.78716395914374
chr1	16958541	16958721	180	+	exon	CROCC	0.707558266057304	1	0.999462031423135	1	0.97976597861911	0.998590159291325	-0.319348758042436	-0.523841288297011	0.660156089728263	0.999497652262284	0.204492530254576
chr1	16960728	16960917	189	+	exon	CROCC	0.494187244490216	1	0.419530460465377	1	0.429444287874216	0.998590159291325	-0.156060754691091	-0.523841288297011	0.660156089728263	0.999497652262284	0.36778053360592
chr1	16965681	16965870	189	+	exon	CROCC	0.67568862130047	1	0.617916671340312	1	0.393974883933338	0.998590159291325	-0.187393686742597	-0.523841288297011	0.660156089728263	0.999497652262284	0.336447601554414
chr1	16965926	16966117	191	+	exon	CROCC	0.991321147398446	1	0.954818257006322	1	0.993746063352764	0.998590159291325	-0.131278696288453	-0.523841288297011	0.660156089728263	0.999497652262284	0.392562592008558
chr1	16966332	16966572	240	+	exon	CROCC	0.975468638099994	1	0.99470176304688	1	0.966788528085999	0.998590159291325	-0.54391436267795	-0.523841288297011	0.660156089728263	0.999497652262284	-0.0200730743809383
chr1	16968126	16968409	283	+	exon	CROCC	0.527709918163075	1	0.76873263519964	1	0.947056941847853	0.998590159291325	-0.51929861922906	-0.523841288297011	0.660156089728263	0.999497652262284	0.00454266906795175
chr1	16969046	16969366	320	+	exon	CROCC	0.843341052311917	1	0.79692366768221	1	0.750632031220647	0.998590159291325	-0.516084289349304	-0.523841288297011	0.660156089728263	0.999497652262284	0.00775699894770732
chr1	16969719	16969912	193	+	exon	CROCC	0.72264283871655	1	0.781239091810233	1	0.971922157943685	0.998590159291325	-0.137673238933218	-0.523841288297011	0.660156089728263	0.999497652262284	0.386168049363793
chr1	16970186	16970438	252	+	exon	CROCC	0.930954543753359	1	0.977313411176176	1	0.917363842876203	0.998590159291325	-0.440726802397505	-0.523841288297011	0.660156089728263	0.999497652262284	0.0831144858995062
chr1	16970582	16970793	211	+	exon	CROCC	0.657396791132832	1	0.744136872899991	1	0.7849688242934	0.998590159291325	-0.288965833037168	-0.523841288297011	0.660156089728263	0.999497652262284	0.234875455259843
chr1	16971345	16971644	299	+	exon	CROCC	0.812747515919341	1	0.875779838981069	1	0.907525647783757	0.998590159291325	-0.674703347035947	-0.523841288297011	0.660156089728263	0.999497652262284	-0.150862058738936
chr1	16972303	16972663	360	+	utr3	CROCC	0.983726265100059	1	0.963504758157865	1	0.870056787545404	0.998590159291325	-0.0926522773713064	-0.523841288297011	0.660156089728263	0.999497652262284	0.431189010925705
chr1	16976119	16976247	128	-	exon	MFAP2	0.611415490101786	1	0.580946063773295	1	0.888049385877447	0.998590159291325	-0.455023987247184	0.101526888582645	0.893268069655151	0.999497652262284	-0.556550875829829
chr1	16986066	16986332	266	-	utr3	ATP13A2	0.701264168532775	1	0.365872665582955	1	0.132884795199512	0.998590159291325	1.07610947771694	-0.117996198426938	0.900184176786368	0.999497652262284	1.19410567614388
chr1	16986556	16986876	320	-	exon	ATP13A2	0.398985331538838	1	0.273406934276749	1	0.184637665865325	0.998590159291325	-1.34327254110587	-0.117996198426938	0.900184176786368	0.999497652262284	-1.22527634267894
chr1	16989764	16989884	120	-	exon	ATP13A2	NA	NA	0.278665634193486	1	0.308456473903469	0.998590159291325	-2.65538079317077	-0.117996198426938	0.900184176786368	0.999497652262284	-2.53738459474383
chr1	16994039	16994141	102	+	intron	RP1-37C10.3	0.795656250900631	1	0.831902290214211	1	0.897362789185128	0.998590159291325	-0.0309201638565868	0.38342269091551	0.804990330942743	NA	-0.414342854772097
chr1	17005406	17005605	199	-	utr5	ATP13A2	0.468357051738331	1	0.541028380603826	1	0.487332785851948	0.998590159291325	-1.05549360394943	-0.117996198426938	0.900184176786368	0.999497652262284	-0.937497405522492
chr1	17068786	17068947	161	-	utr3	PADI2	0.267671934482658	1	0.265987778262322	1	0.16687389073177	0.998590159291325	0.454428398555851	3.18022717604684	0.000907630593646362	0.0703263143527692	-2.72579877749099
chr1	17191772	17192041	269	+	intron	RP11-380J14.1	0.855692124490369	1	0.376523984902335	1	0.698618109622925	0.998590159291325	4.00401664829542	3.12017408572239	0.210956784602948	NA	0.883842562573028
chr1	17244670	17244770	100	+	utr3	PADI1	0.213907547399233	1	0.382593065764973	1	0.493304176459965	0.998590159291325	0.951622224036481	2.22739609257386	0.0963973406138491	0.637842288152799	-1.27577386853738
chr1	17245762	17245866	104	+	utr3	PADI1	NA	NA	0.668679696280064	1	0.885946140298717	0.998590159291325	4.18256600417044	2.22739609257386	0.0963973406138491	0.637842288152799	1.95516991159658
chr1	17407153	17407351	198	-	utr3	RCC2	0.371367245786011	1	0.725268539749986	1	0.549285604824827	0.998590159291325	0.969220583573055	1.03748142648299	0.114871600803038	0.68161220177839	-0.0682608429099336
chr1	17407900	17408053	153	-	utr3	RCC2	0.582876729911558	1	0.671083599895664	1	0.629133012955972	0.998590159291325	-0.0312702899455918	1.03748142648299	0.114871600803038	0.68161220177839	-1.06875171642858
chr1	17408140	17408279	139	-	utr3	RCC2	0.199909223320678	1	0.201422925173928	1	0.1267465754349	0.998590159291325	0.308668494895997	1.03748142648299	0.114871600803038	0.68161220177839	-0.728812931586992
chr1	17408981	17409238	257	-	utr3	RCC2	0.885201902715078	1	0.811900023880926	1	0.89125301136715	0.998590159291325	0.132256082765246	1.03748142648299	0.114871600803038	0.68161220177839	-0.905225343717743
chr1	17410013	17410118	105	-	exon	RCC2	0.293459134354713	1	0.604466000780799	1	0.546604082076397	0.998590159291325	0.0304420106416312	1.03748142648299	0.114871600803038	0.68161220177839	-1.00703941584136
chr1	17425959	17426304	345	-	intron	RCC2	0.723507799312762	1	0.874605440969253	1	0.708861457022592	0.998590159291325	1.4332316148463	1.03748142648299	0.114871600803038	0.68161220177839	0.395750188363315
chr1	17439220	17439324	104	-	intron	RCC2	NA	NA	0.908392000301781	1	0.649298098599109	0.998590159291325	4.85205453737086	1.03748142648299	0.114871600803038	0.68161220177839	3.81457311088787
chr1	17587461	17587561	100	+	exon	ARHGEF10L	0.963768575360827	1	0.970507709582599	1	0.675166609534695	0.998590159291325	-0.280795980102298	-0.145841527827351	0.857006756768431	0.999497652262284	-0.134954452274946
chr1	17607821	17607959	138	+	exon	ARHGEF10L	0.72164308134349	1	0.846501274127841	1	0.941393878611903	0.998590159291325	-0.646338306824522	-0.145841527827351	0.857006756768431	0.999497652262284	-0.500496778997171
chr1	17616034	17616153	119	+	exon	ARHGEF10L	0.252666235957134	1	0.479751714435286	1	0.450031530890676	0.998590159291325	-0.509885048098554	-0.145841527827351	0.857006756768431	0.999497652262284	-0.364043520271202
chr1	17663595	17663707	112	+	intron	ARHGEF10L	0.862516522246607	1	0.903353930079165	1	0.923700405341836	0.998590159291325	1.25623087863453	-0.145841527827351	0.857006756768431	0.999497652262284	1.40207240646188
chr1	17669878	17670028	150	+	intron	ARHGEF10L	NA	NA	0.848003379983426	1	0.64192820777646	0.998590159291325	-0.704218731403279	-0.145841527827351	0.857006756768431	0.999497652262284	-0.558377203575928
chr1	17687515	17687725	210	+	exon	ARHGEF10L	0.749852547989403	1	0.94867387063696	1	0.781680676950154	0.998590159291325	-0.0494966456495151	-0.145841527827351	0.857006756768431	0.999497652262284	0.0963448821778363
chr1	17695096	17695226	130	+	utr3	ARHGEF10L	0.933418297114332	1	0.806250934604823	1	0.731092516334221	0.998590159291325	0.355984818371025	-0.145841527827351	0.857006756768431	0.999497652262284	0.501826346198377
chr1	17696784	17697692	908	+	utr3	ARHGEF10L	0.697981724745008	1	0.786834282514034	1	0.827901387700175	0.998590159291325	0.664097268974529	-0.145841527827351	0.857006756768431	0.999497652262284	0.809938796801881
chr1	17727606	17727774	168	+	intron	RP11-473A10.2	NA	NA	0.77421852203445	1	0.692156861912958	0.998590159291325	1.72413066272885	NA	NA	NA	NA
chr1	18097567	18097713	146	+	intergenic	NA	NA	NA	0.87879674741098	1	0.880922603944833	0.998590159291325	1.45851822904772	NA	NA	NA	NA
chr1	18340874	18341123	249	+	intron	IGSF21	NA	NA	0.754476928630837	1	0.901744490101384	0.998590159291325	5.05490616254958	-1.57676195427474	0.232135087101431	0.854209328280112	6.63166811682432
chr1	18359248	18359534	286	+	intron	IGSF21	NA	NA	0.99181706795092	1	0.725988526129216	0.998590159291325	-0.27479510612504	-1.57676195427474	0.232135087101431	0.854209328280112	1.3019668481497
chr1	18481343	18481454	111	+	exon	KLHDC7A	0.329435152134102	1	0.364902441016407	1	0.288039454179129	0.998590159291325	0.766109210918133	3.12381145864312	0.00631249293736507	0.179262609049243	-2.35770224772499
chr1	18484674	18484776	102	+	utr3	KLHDC7A	0.396011673305233	1	0.386520871576745	1	0.314416658320807	0.998590159291325	1.09219419696027	3.12381145864312	0.00631249293736507	0.179262609049243	-2.03161726168285
chr1	18484999	18485246	247	+	utr3	KLHDC7A	0.301540059390152	1	0.308197958703423	1	0.169550980427606	0.998590159291325	0.568938530627198	3.12381145864312	0.00631249293736507	0.179262609049243	-2.55487292801593
chr1	18502804	18503000	196	+	intergenic	NA	NA	NA	0.782689338548386	1	0.953093540037359	0.998590159291325	2.07012304548634	NA	NA	NA	NA
chr1	18908358	18908721	363	-	utr3	RP13-279N23.2	0.705927020179111	1	0.633791595442096	1	0.669499776754587	0.998590159291325	-0.516133248491093	1.92567199340696	0.394845441206695	NA	-2.44180524189805
chr1	18981907	18982089	182	+	intergenic	NA	0.767297422542062	1	0.447989914201508	1	0.274276895746688	0.998590159291325	2.74874381406795	NA	NA	NA	NA
chr1	19020806	19020944	138	+	intergenic	NA	NA	NA	0.621003930261001	1	0.849114333789988	0.998590159291325	0.352804702263759	NA	NA	NA	NA
chr1	19030864	19031021	157	+	intergenic	NA	NA	NA	0.725168535498285	1	0.780553743688003	0.998590159291325	2.43988624199942	NA	NA	NA	NA
chr1	19086206	19086308	102	-	exon	UBR4	0.744809460974969	1	0.854685834477836	1	0.669904271889612	0.998590159291325	-0.603744043973448	-0.286644820473216	0.643426573113497	0.999497652262284	-0.317099223500231
chr1	19087847	19087993	146	-	exon	UBR4	0.86387446815051	1	0.949200262205599	1	0.897809900564984	0.998590159291325	-0.300987631403086	-0.286644820473216	0.643426573113497	0.999497652262284	-0.0143428109298703
chr1	19088764	19088909	145	-	exon	UBR4	0.848329096002295	1	0.731124787851325	1	0.788074756728822	0.998590159291325	-0.298529854856236	-0.286644820473216	0.643426573113497	0.999497652262284	-0.0118850343830193
chr1	19094078	19094205	127	-	exon	UBR4	0.650850798128858	1	0.732396972615878	1	0.995694281931127	0.998696930230766	-0.250281551709102	-0.286644820473216	0.643426573113497	0.999497652262284	0.0363632687641146
chr1	19138021	19138213	192	-	exon	UBR4	0.0687794510656706	1	0.184577966753118	1	0.260744810895249	0.998590159291325	0.0847297437621121	-0.286644820473216	0.643426573113497	0.999497652262284	0.371374564235328
chr1	19139123	19139223	100	-	exon	UBR4	0.738819467234549	1	0.905112747532324	1	0.863265209971598	0.998590159291325	0.140177069467538	-0.286644820473216	0.643426573113497	0.999497652262284	0.426821889940754
chr1	19140808	19140922	114	-	exon	UBR4	0.964238340639803	1	0.92512616262264	1	0.668737786324401	0.998590159291325	-0.136081165135026	-0.286644820473216	0.643426573113497	0.999497652262284	0.15056365533819
chr1	19141397	19141576	179	-	exon	UBR4	0.658899915458503	1	0.995709305311845	1	0.888958348191171	0.998590159291325	0.227525965915392	-0.286644820473216	0.643426573113497	0.999497652262284	0.514170786388608
chr1	19143076	19143251	175	-	intron	UBR4	NA	NA	0.574872488932907	1	0.574155278600163	0.998590159291325	-0.473168690116475	-0.286644820473216	0.643426573113497	0.999497652262284	-0.186523869643259
chr1	19146880	19147017	137	-	exon	UBR4	0.709044788625864	1	0.940831197169131	1	0.83960846428933	0.998590159291325	-0.06330490638465	-0.286644820473216	0.643426573113497	0.999497652262284	0.223339914088566
chr1	19148020	19148120	100	-	exon	UBR4	0.598663587097152	1	0.579204761460057	1	0.586845949754857	0.998590159291325	-0.21134501072992	-0.286644820473216	0.643426573113497	0.999497652262284	0.0752998097432966
chr1	19219252	19219393	141	-	utr3	EMC1	0.68741445035274	1	0.707503680224078	1	0.777112335412521	0.998590159291325	0.117849473839386	0.54638368426698	0.38354656370457	0.957062401564148	-0.428534210427594
chr1	19234778	19234879	101	+	intron	RP1-43E13.2	NA	NA	0.845047818212828	1	0.684203317121619	0.998590159291325	1.8985343373137	1.32799391036541	0.432132166006983	0.96784310582771	0.570540426948286
chr1	19240282	19240444	162	+	exon	RP1-43E13.2	0.793848165707013	1	0.854147090573557	1	0.69423362270157	0.998590159291325	-0.357897426164381	1.32799391036541	0.432132166006983	0.96784310582771	-1.68589133652979
chr1	19242374	19242512	138	-	exon	EMC1	0.876125807502612	1	0.90303439139632	1	0.741502161826301	0.998590159291325	-0.236632698352034	0.54638368426698	0.38354656370457	0.957062401564148	-0.783016382619014
chr1	19251631	19251732	101	+	utr5	MRTO4	1	1	0.596301695785728	1	0.84416704434127	0.998590159291325	0.407631965693814	1.40014333379309	0.178292272427313	0.795410853432145	-0.992511368099281
chr1	19258417	19258529	112	+	exon	MRTO4	0.777595837842224	1	0.705513039069742	1	0.75659484195863	0.998590159291325	0.0849959852248492	1.40014333379309	0.178292272427313	0.795410853432145	-1.31514734856825
chr1	19258659	19258912	253	+	utr3	MRTO4	0.839474309100837	1	0.778778789840231	1	0.777618792840893	0.998590159291325	0.727132315940677	1.40014333379309	0.178292272427313	0.795410853432145	-0.673011017852417
chr1	19304253	19304384	131	-	utr3	AKR7A2	0.995573344107498	1	0.919574828169811	1	0.911327109063092	0.998590159291325	-0.643710388698107	0.432462668261618	0.57761195273022	0.997025346701558	-1.07617305695973
chr1	19317555	19317696	141	+	utr5	PQLC2	0.626615433550861	1	0.156619587919502	1	0.575868195472044	0.998590159291325	0.30236934265644	1.06498677425606	0.368627822286581	0.951233032266317	-0.76261743159962
chr1	19328263	19328427	164	+	intron	PQLC2	0.587364452564456	1	0.48265880833683	1	0.52881968026326	0.998590159291325	0.871361831671484	1.06498677425606	0.368627822286581	0.951233032266317	-0.193624942584576
chr1	19328519	19329032	513	+	utr3	PQLC2	0.89064309558437	1	0.87000069493783	1	0.960173102024772	0.998590159291325	0.88944152870725	1.06498677425606	0.368627822286581	0.951233032266317	-0.17554524554881
chr1	19332166	19332289	123	+	intergenic	NA	0.428758434626435	1	0.568441809792144	1	0.658107373729445	0.998590159291325	0.237462266096846	NA	NA	NA	NA
chr1	19339501	19339669	168	-	utr3	CAPZB	0.381290274866716	1	0.645662178893499	1	0.59378077120723	0.998590159291325	-0.44697709738722	-0.122179265732523	0.847796678865095	0.999497652262284	-0.324797831654698
chr1	19342950	19343069	119	-	intron	CAPZB	0.580916823661058	1	0.890224883816567	1	0.790165528286828	0.998590159291325	-1.70665631848034	-0.122179265732523	0.847796678865095	0.999497652262284	-1.58447705274782
chr1	19343498	19343627	129	-	intron	CAPZB	0.816108826927147	1	0.503775013600823	1	0.559256870524748	0.998590159291325	-1.1182273309864	-0.122179265732523	0.847796678865095	0.999497652262284	-0.996048065253875
chr1	19344484	19344657	173	-	intron	CAPZB	NA	NA	0.839425454591296	1	0.844170688100234	0.998590159291325	-1.28548302899881	-0.122179265732523	0.847796678865095	0.999497652262284	-1.16330376326629
chr1	19345211	19345321	110	-	exon	CAPZB	0.825456933638521	1	0.83823378600852	1	0.859124736103807	0.998590159291325	-0.0556326211520056	-0.122179265732523	0.847796678865095	0.999497652262284	0.0665466445805173
chr1	19351818	19351962	144	-	intron	CAPZB	0.96849162714339	1	0.886887911862473	1	0.973712584888505	0.998590159291325	-0.586246553865036	-0.122179265732523	0.847796678865095	0.999497652262284	-0.464067288132513
chr1	19353260	19353380	120	-	intron	CAPZB	0.505811052614414	1	0.629763134273867	1	0.963909958217882	0.998590159291325	-0.900405103440242	-0.122179265732523	0.847796678865095	0.999497652262284	-0.778225837707719
chr1	19374535	19374688	153	-	intron	CAPZB	0.766912535112962	1	0.93310118781459	1	0.870868125021455	0.998590159291325	-0.318976080937124	-0.122179265732523	0.847796678865095	0.999497652262284	-0.196796815204601
chr1	19375372	19375478	106	-	intron	CAPZB	0.348441330440513	1	0.552093881055141	1	0.792012602729617	0.998590159291325	-0.215210881568765	-0.122179265732523	0.847796678865095	0.999497652262284	-0.0930316158362418
chr1	19381372	19381523	151	-	intron	CAPZB	0.645935181639986	1	0.960994995644237	1	0.86732090797819	0.998590159291325	0.114005182328564	-0.122179265732523	0.847796678865095	0.999497652262284	0.236184448061087
chr1	19385565	19385688	123	-	exon	CAPZB	0.472489758428362	1	0.663268299593678	1	0.770172533092696	0.998590159291325	-0.416971385813607	-0.122179265732523	0.847796678865095	0.999497652262284	-0.294792120081085
chr1	19419671	19419795	124	-	utr5	CAPZB	0.802426679880888	1	0.953503111185895	1	0.810880427642804	0.998590159291325	-0.314401657895114	-0.122179265732523	0.847796678865095	0.999497652262284	-0.192222392162591
chr1	19596985	19597094	109	+	utr5	MINOS1-NBL1	0.957882379909489	1	0.872077882114559	1	0.612594840364978	0.998590159291325	0.513084713083224	-0.069753164131035	0.982222296561541	NA	0.582837877214259
chr1	19608375	19608487	112	+	exon	RP5-1056L3.3	0.348871701579873	1	0.45253788224555	1	0.413686769415549	0.998590159291325	-0.295291906291768	-1.21996603306995	0.11365033616549	0.679005729119204	0.92467412677818
chr1	19643783	19643988	205	+	utr5	NBL1	0.74901471456686	1	0.6406453842893	1	0.79302012936576	0.998590159291325	-1.5713119445488	-2.12992627355577	0.047993109093411	0.481855775780062	0.558614329006972
chr1	19644880	19645037	157	+	intron	MINOS1-NBL1	0.134200696342918	1	0.0777866940535679	1	0.190435687015039	0.998590159291325	-1.0016383404398	-0.069753164131035	0.982222296561541	NA	-0.931885176308765
chr1	19646343	19646524	181	+	intron	MINOS1-NBL1	0.0460403477269312	1	0.0401387907775349	1	0.0471420104146414	0.998590159291325	-0.678238158362923	-0.069753164131035	0.982222296561541	NA	-0.608484994231888
chr1	19655004	19655176	172	+	utr3	MINOS1-NBL1	0.801543080749001	1	0.853195708569408	1	0.697638651308955	0.998590159291325	-0.833265976654004	-0.069753164131035	0.982222296561541	NA	-0.763512812522969
chr1	19655248	19655425	177	+	utr3	MINOS1-NBL1	0.312800980625244	1	0.280889386199236	1	0.296705181754126	0.998590159291325	-1.06882182833204	-0.069753164131035	0.982222296561541	NA	-0.999068664201002
chr1	19656794	19657336	542	+	utr3	MINOS1-NBL1	0.53694437057592	1	0.468325742528986	1	0.493119884112741	0.998590159291325	-0.766911917145786	-0.069753164131035	0.982222296561541	NA	-0.697158753014751
chr1	19657391	19658398	1007	+	utr3	MINOS1-NBL1	0.95428182580415	1	0.623225518127184	1	0.696869018947406	0.998590159291325	-1.01202162097936	-0.069753164131035	0.982222296561541	NA	-0.942268456848326
chr1	19659490	19659680	190	+	utr3*	MINOS1-NBL1	NA	NA	0.911378866965453	1	0.904154040716306	0.998590159291325	-3.48890180615065	-0.069753164131035	0.982222296561541	NA	-3.41914864201962
chr1	19663628	19663729	101	+	utr5*	HTR6	NA	NA	0.691077100853902	1	0.59600793744159	0.998590159291325	1.42736646932581	-3.2279220981897	0.0652008868651714	0.543008735938571	4.65528856751551
chr1	19682313	19682415	102	-	utr3	TMCO4	0.824144431874044	1	0.743251651924565	1	0.699319113433009	0.998590159291325	0.656489755639169	-0.183814652762816	0.800086027042204	0.999497652262284	0.840304408401986
chr1	19682687	19683516	829	-	utr3	TMCO4	0.214441757353657	1	0.415954488012067	1	0.428972548702307	0.998590159291325	0.174290969186258	-0.183814652762816	0.800086027042204	0.999497652262284	0.358105621949074
chr1	19703370	19703629	259	-	intron	TMCO4	NA	NA	0.923982878708184	1	0.908542055895519	0.998590159291325	0.987115667480496	-0.183814652762816	0.800086027042204	0.999497652262284	1.17093032024331
chr1	19907531	19907813	282	+	utr3	OTUD3	0.944818119453771	1	0.845934313646236	1	0.916848417413501	0.998590159291325	0.115383791127682	-0.4603550134469	0.650474037354784	0.999497652262284	0.575738804574581
chr1	19965966	19966067	101	+	intergenic	NA	NA	NA	0.58007966308215	1	0.565763415299073	0.998590159291325	2.5531759760748	NA	NA	NA	NA
chr1	20190529	20190635	106	+	utr5	UBXN10	0.446002680494112	1	0.373175421886892	1	0.303716645540478	0.998590159291325	0.163647495219018	0.980279905916156	0.323321977228198	0.932115154222561	-0.816632410697138
chr1	20190945	20191658	713	+	utr3	UBXN10	0.630957971110984	1	0.785061958367914	1	0.775167953361244	0.998590159291325	0.405929892192433	0.980279905916156	0.323321977228198	0.932115154222561	-0.574350013723723
chr1	20195209	20195444	235	+	utr3	UBXN10	0.554997421552565	1	0.552086746320613	1	0.332888671374717	0.998590159291325	0.661956896599607	0.980279905916156	0.323321977228198	0.932115154222561	-0.318323009316549
chr1	20195609	20195709	100	+	utr3	UBXN10	0.556894462864448	1	0.519435430349789	1	0.444103156158521	0.998590159291325	0.0677802979692924	0.980279905916156	0.323321977228198	0.932115154222561	-0.912499607946863
chr1	20197254	20197473	219	+	utr3*	UBXN10	NA	NA	0.727908709731778	1	0.444727357109309	0.998590159291325	0.601545639157131	0.980279905916156	0.323321977228198	0.932115154222561	-0.378734266759025
chr1	20484522	20484714	192	-	exon	CAMK2N1	0.28903037859704	1	0.274921652303088	1	0.0624391146777769	0.998590159291325	-0.737039329755486	-0.584830359640842	0.597643409557541	0.999497652262284	-0.152208970114643
chr1	20485817	20486200	383	-	utr5	CAMK2N1	0.261483592949844	1	0.422818787666706	1	0.147999934376797	0.998590159291325	-2.12870112131863	-0.584830359640842	0.597643409557541	0.999497652262284	-1.54387076167779
chr1	20499769	20501451	1682	-	utr3	MUL1	0.824730818321803	1	0.87383202069687	1	0.854067507763511	0.998590159291325	-0.312979808627588	0.428829301411937	0.645555159778828	0.999497652262284	-0.741809110039525
chr1	20505532	20505684	152	-	intron	MUL1	NA	NA	0.15543022058509	1	0.476381683050697	0.998590159291325	9.25296520930906	0.428829301411937	0.645555159778828	0.999497652262284	8.82413590789712
chr1	20637976	20638097	121	+	exon	PINK1	0.714716263956638	1	0.752503893030706	1	0.776097061198736	0.998590159291325	-0.325574182988651	-0.451250140999561	0.636836337178507	0.999497652262284	0.12567595801091
chr1	20639828	20639935	107	+	exon	PINK1	0.945717093584802	1	0.923642951817784	1	0.932559946340083	0.998590159291325	-0.382837621257379	-0.451250140999561	0.636836337178507	0.999497652262284	0.0684125197421817
chr1	20644435	20644617	182	+	exon	PINK1	0.78596558905105	1	0.82354151706261	1	0.815540842864638	0.998590159291325	-0.598429127438986	-0.451250140999561	0.636836337178507	0.999497652262284	-0.147178986439425
chr1	20648294	20649217	923	-	exon	PINK1-AS	0.901799637597202	1	0.830354625825225	1	0.645478666660648	0.998590159291325	-0.203472698882445	1.15584060031284	0.292054778092214	0.908563192355873	-1.35931329919529
chr1	20650709	20651094	385	+	utr3	PINK1	0.902461665496304	1	0.99339701626748	1	0.970734544423607	0.998590159291325	-0.23078871290096	-0.451250140999561	0.636836337178507	0.999497652262284	0.2204614280986
chr1	20661255	20661404	149	-	utr5	DDOST	0.868363396857413	1	0.704960485414934	1	0.794664706356202	0.998590159291325	0.387422616064612	0.998633063725447	0.124516061344673	0.703919590587055	-0.611210447660835
chr1	20682709	20682817	108	-	exon	KIF17	0.861758023282147	1	0.825067250026972	1	0.887112750586356	0.998590159291325	-0.443920294327121	0.076463518986818	0.948136084516809	0.999497652262284	-0.520383813313939
chr1	20744919	20745159	240	-	exon	HP1BP3	0.928167902059099	1	0.948247201451553	1	0.943606176743218	0.998590159291325	-0.345067459970484	-0.475683713439302	0.534539088136958	0.991756249977855	0.130616253468817
chr1	20745562	20745708	146	-	exon	HP1BP3	0.605920644408223	1	0.740571408020496	1	0.75645686233889	0.998590159291325	-0.373701184013064	-0.475683713439302	0.534539088136958	0.991756249977855	0.101982529426238
chr1	20776659	20776805	146	-	exon	HP1BP3	0.606367126285461	1	0.880719947401311	1	0.662286328324602	0.998590159291325	-0.583170268817974	-0.475683713439302	0.534539088136958	0.991756249977855	-0.107486555378672
chr1	20807151	20807256	105	-	utr3	EIF4G3	0.987177137573478	1	0.935021249257555	1	0.923171754182108	0.998590159291325	-0.158256714696091	0.138318620618252	0.838321320387733	0.999497652262284	-0.296575335314343
chr1	20851288	20851507	219	-	exon	EIF4G3	0.860843184434652	1	0.925335252848503	1	0.799850840495237	0.998590159291325	0.101921454179591	0.138318620618252	0.838321320387733	0.999497652262284	-0.0363971664386615
chr1	20864540	20864755	215	-	exon	EIF4G3	0.523058100557514	1	0.387785812380506	1	0.430909984780447	0.998590159291325	0.119412529314849	0.138318620618252	0.838321320387733	0.999497652262284	-0.0189060913034031
chr1	20941593	20941867	274	-	exon	EIF4G3	0.743839926991295	1	0.661164665199073	1	0.613606883030817	0.998590159291325	-0.113229405513057	0.138318620618252	0.838321320387733	0.999497652262284	-0.251548026131309
chr1	21176719	21176891	172	-	utr5	EIF4G3	0.772704755916208	1	0.645689856005406	1	0.463046133384133	0.998590159291325	0.0418484197100463	0.138318620618252	0.838321320387733	0.999497652262284	-0.0964702009082059
chr1	21217390	21217634	244	-	utr3	ECE1	0.226042256258048	1	0.22817839166662	1	0.0891045455502727	0.998590159291325	0.619266573629314	-0.377586094566249	0.552252254151462	0.992689242499572	0.996852668195563
chr1	21217734	21218471	737	-	utr3	ECE1	0.688834938576422	1	0.758156106274026	1	0.786665838939903	0.998590159291325	0.0450392106018532	-0.377586094566249	0.552252254151462	0.992689242499572	0.422625305168102
chr1	21218547	21218674	127	-	utr3	ECE1	0.367727508296072	1	0.513000047555313	1	0.59747547941802	0.998590159291325	-0.66956668040507	-0.377586094566249	0.552252254151462	0.992689242499572	-0.291980585838821
chr1	21218892	21219466	574	-	utr3	ECE1	0.708018972338235	1	0.885679777898478	1	0.806167488964566	0.998590159291325	-0.26395146050266	-0.377586094566249	0.552252254151462	0.992689242499572	0.113634634063589
chr1	21219666	21220164	498	-	utr3	ECE1	0.895412768405831	1	0.892406141700326	1	0.999225370624552	0.999407574330929	-0.180568622695542	-0.377586094566249	0.552252254151462	0.992689242499572	0.197017471870707
chr1	21224033	21224150	117	-	intron	ECE1	0.897101719999097	1	0.93582749717022	1	0.953111940136123	0.998590159291325	-0.46091173791112	-0.377586094566249	0.552252254151462	0.992689242499572	-0.083325643344871
chr1	21224906	21225163	257	-	intron	ECE1	0.436791913040846	1	0.347660738735957	1	0.610351448845459	0.998590159291325	-0.161631828622718	-0.377586094566249	0.552252254151462	0.992689242499572	0.21595426594353
chr1	21225329	21225472	143	-	exon	ECE1	0.756894768031984	1	0.981870660668302	1	0.949400761957087	0.998590159291325	-0.000143513820863226	-0.377586094566249	0.552252254151462	0.992689242499572	0.377442580745386
chr1	21225541	21225716	175	-	intron	ECE1	0.542719944448358	1	0.756113980341937	1	0.867996466533333	0.998590159291325	-0.929721330817836	-0.377586094566249	0.552252254151462	0.992689242499572	-0.552135236251587
chr1	21232298	21232408	110	-	intron	ECE1	0.902010245229028	1	0.626569926756226	1	0.358461734373731	0.998590159291325	-0.618474674205402	-0.377586094566249	0.552252254151462	0.992689242499572	-0.240888579639153
chr1	21239070	21239262	192	-	intron	ECE1	0.803296126637746	1	0.429328996003327	1	0.493518128552714	0.998590159291325	0.43409118738621	-0.377586094566249	0.552252254151462	0.992689242499572	0.811677281952459
chr1	21244059	21244179	120	-	intron	ECE1	0.286122316009097	1	0.45489630864914	1	0.793106903896066	0.998590159291325	-0.246380051125417	-0.377586094566249	0.552252254151462	0.992689242499572	0.131206043440832
chr1	21255990	21256166	176	-	exon	ECE1	0.561651406546733	1	0.636882513216708	1	0.794706368466168	0.998590159291325	-0.305870565884905	-0.377586094566249	0.552252254151462	0.992689242499572	0.0717155286813434
chr1	21258753	21258861	108	-	exon	ECE1	0.834488705728739	1	0.783047925961607	1	0.750515464711502	0.998590159291325	-0.526582362951992	-0.377586094566249	0.552252254151462	0.992689242499572	-0.148996268385743
chr1	21272719	21272946	227	-	utr5	ECE1	0.668411307798295	1	0.984900875217501	1	0.969528613271162	0.998590159291325	-0.386326508831909	-0.377586094566249	0.552252254151462	0.992689242499572	-0.0087404142656598
chr1	21279235	21279504	269	-	utr5	ECE1	0.481887752092626	1	0.475670687211606	1	0.530956067909729	0.998590159291325	-0.306649808410068	-0.377586094566249	0.552252254151462	0.992689242499572	0.0709362861561806
chr1	21290084	21290195	111	-	exon	ECE1	0.230895207985271	1	0.195598256318146	1	0.268333626583215	0.998590159291325	-0.201983309155993	-0.377586094566249	0.552252254151462	0.992689242499572	0.175602785410256
chr1	21296915	21297115	200	+	intron	RP5-1071N3.1	0.87669916635763	1	0.813970916892831	1	0.814336522273232	0.998590159291325	-0.987156431752198	-1.97157399444802	0.127513565407366	0.712502660969118	0.984417562695821
chr1	21297188	21297570	382	+	intron	RP5-1071N3.1	0.902005841130412	1	0.639162671159663	1	0.68714530063771	0.998590159291325	0.111581551973621	-1.97157399444802	0.127513565407366	0.712502660969118	2.08315554642164
chr1	21298106	21298377	271	+	exon	RP5-1071N3.1	0.980329683406651	1	0.65327373754371	1	0.68127906252785	0.998590159291325	-0.303844169489424	-1.97157399444802	0.127513565407366	0.712502660969118	1.66772982495859
chr1	21309728	21309833	105	-	intron	ECE1	0.779505555812276	1	0.720114782409348	1	0.84726705658263	0.998590159291325	0.937632832042784	-0.377586094566249	0.552252254151462	0.992689242499572	1.31521892660903
chr1	21317591	21317968	377	-	intron	ECE1	0.282505946980822	1	0.155379946517001	1	0.207279881580054	0.998590159291325	-0.973112401071163	-0.377586094566249	0.552252254151462	0.992689242499572	-0.595526306504914
chr1	21319508	21319645	137	-	intron	ECE1	0.954329967506261	1	0.447400485752053	1	0.516252914924323	0.998590159291325	-1.27704455285207	-0.377586094566249	0.552252254151462	0.992689242499572	-0.899458458285825
chr1	21320748	21320864	116	-	intron	ECE1	0.25869367856922	1	0.0762596101524673	1	0.191126544170816	0.998590159291325	-1.18893098697931	-0.377586094566249	0.552252254151462	0.992689242499572	-0.811344892413061
chr1	21331487	21331640	153	-	intron	ECE1	0.747131031991437	1	0.795398898725588	1	0.701673957244281	0.998590159291325	-0.668526887514629	-0.377586094566249	0.552252254151462	0.992689242499572	-0.29094079294838
chr1	21335262	21335398	136	-	intron	ECE1	0.175478576803668	1	0.0428201687765925	1	0.0350302188204392	0.998590159291325	-0.874193200038904	-0.377586094566249	0.552252254151462	0.992689242499572	-0.496607105472655
chr1	21554812	21554985	173	+	intron	ALPL	NA	NA	0.535056107915381	1	0.895420105041534	0.998590159291325	2.09181555366803	1.53783314700979	0.0789986988199544	0.58785053173376	0.553982406658242
chr1	21563990	21564147	157	+	exon	ALPL	0.3714312949727	1	0.359002247751086	1	0.394578841792783	0.998590159291325	0.951533125797881	1.53783314700979	0.0789986988199544	0.58785053173376	-0.586300021211911
chr1	21573379	21573490	111	+	intron	ALPL	NA	NA	0.620627128896126	1	0.350708032104163	0.998590159291325	3.12971696036132	1.53783314700979	0.0789986988199544	0.58785053173376	1.59188381335153
chr1	21575667	21575870	203	+	exon	ALPL	0.473895769562328	1	0.433275431619206	1	0.370897475815079	0.998590159291325	0.652268803774392	1.53783314700979	0.0789986988199544	0.58785053173376	-0.8855643432354
chr1	21577703	21577907	204	+	utr3	ALPL	0.59615665048939	1	0.502828633914375	1	0.55101827647852	0.998590159291325	0.470572708570512	1.53783314700979	0.0789986988199544	0.58785053173376	-1.06726043843928
chr1	21578141	21578302	161	+	utr3	ALPL	0.352166218742836	1	0.313814531561223	1	0.201899291474333	0.998590159291325	0.877012828578349	1.53783314700979	0.0789986988199544	0.58785053173376	-0.660820318431443
chr1	21596879	21597270	391	-	utr3	RAP1GAP	0.310465546032888	1	0.294486949922151	1	0.178755623115024	0.998590159291325	1.01175921072625	1.22478627983996	0.111510344572103	0.67568351537931	-0.213027069113708
chr1	21599505	21599694	189	-	exon	RAP1GAP	0.682850435377782	1	0.956775239661069	1	0.569052025993442	0.998590159291325	0.678715679543996	1.22478627983996	0.111510344572103	0.67568351537931	-0.546070600295962
chr1	21821666	21821896	230	+	exon	LDLRAD2	0.11501120023782	1	0.0562589623707878	1	0.0441588577418518	0.998590159291325	-1.48909984381437	-1.82918574569659	0.143521667757333	0.740150017356556	0.340085901882223
chr1	21822304	21822584	280	-	utr3	HSPG2	0.761156151190109	1	0.738207048302259	1	0.735134741802456	0.998590159291325	0.690838750811922	-1.73805676471998	0.0497882710255038	0.489407222608768	2.4288955155319
chr1	21822633	21822851	218	-	utr3	HSPG2	0.787949744775571	1	0.743075259724157	1	0.748700310582177	0.998590159291325	-0.274863084946421	-1.73805676471998	0.0497882710255038	0.489407222608768	1.46319367977356
chr1	21822963	21823262	299	-	utr3	HSPG2	0.961870033750104	1	0.982794358319939	1	0.900390101400342	0.998590159291325	-0.150413716479713	-1.73805676471998	0.0497882710255038	0.489407222608768	1.58764304824027
chr1	21823298	21823545	247	-	utr3	HSPG2	0.533229844986817	1	0.382367501347699	1	0.148503301878794	0.998590159291325	-1.09220662913489	-1.73805676471998	0.0497882710255038	0.489407222608768	0.645850135585089
chr1	21823633	21823987	354	+	utr3	LDLRAD2	0.740036698578869	1	0.397469659265784	1	0.351377954371341	0.998590159291325	-0.635384908095739	-1.82918574569659	0.143521667757333	0.740150017356556	1.19380083760085
chr1	21824139	21824460	321	+	utr3	LDLRAD2	0.980056985889973	1	0.871208039640862	1	0.853810651744733	0.998590159291325	-0.531023005690277	-1.82918574569659	0.143521667757333	0.740150017356556	1.29816274000632
chr1	21824569	21824670	101	+	utr3	LDLRAD2	0.767560583332136	1	0.929279499655985	1	0.959565155323069	0.998590159291325	-0.367733448818825	-1.82918574569659	0.143521667757333	0.740150017356556	1.46145229687777
chr1	21828063	21828211	148	-	exon	HSPG2	0.644091551277572	1	0.656232018758055	1	0.81307612742574	0.998590159291325	-0.53687819996212	-1.73805676471998	0.0497882710255038	0.489407222608768	1.20117856475786
chr1	21828306	21828479	173	-	exon	HSPG2	0.913147100170743	1	0.845091752487051	1	0.80203529671984	0.998590159291325	-0.516298258523129	-1.73805676471998	0.0497882710255038	0.489407222608768	1.22175850619685
chr1	21828888	21829094	206	-	exon	HSPG2	0.143947841088169	1	0.165930721027723	1	0.046576656427314	0.998590159291325	-0.838814612201907	-1.73805676471998	0.0497882710255038	0.489407222608768	0.899242152518074
chr1	21829421	21829775	354	-	exon	HSPG2	0.619250013250564	1	0.485090846157184	1	0.378708506883944	0.998590159291325	-0.813067497454315	-1.73805676471998	0.0497882710255038	0.489407222608768	0.924989267265666
chr1	21830020	21830156	136	-	exon	HSPG2	0.456845290877978	1	0.273233925621517	1	0.0715352412566794	0.998590159291325	-1.25074643414434	-1.73805676471998	0.0497882710255038	0.489407222608768	0.487310330575644
chr1	21830994	21831158	164	-	exon	HSPG2	0.820073190890075	1	0.493930053085816	1	0.431218105539093	0.998590159291325	-0.732061487350206	-1.73805676471998	0.0497882710255038	0.489407222608768	1.00599527736977
chr1	21831522	21831624	102	-	exon	HSPG2	0.604329403514375	1	0.758263769151055	1	0.748029849093207	0.998590159291325	-0.31821179449067	-1.73805676471998	0.0497882710255038	0.489407222608768	1.41984497022931
chr1	21831715	21831862	147	-	exon	HSPG2	0.863910089967316	1	0.963056390717081	1	0.984577948308152	0.998590159291325	-0.645751378988004	-1.73805676471998	0.0497882710255038	0.489407222608768	1.09230538573198
chr1	21831903	21832050	147	-	intron	HSPG2	NA	NA	0.866992871561835	1	0.984705366071352	0.998590159291325	-1.24494800681386	-1.73805676471998	0.0497882710255038	0.489407222608768	0.493108757906124
chr1	21832531	21832650	119	-	exon	HSPG2	0.897927823701128	1	0.769364686143247	1	0.902860156358339	0.998590159291325	-0.548319270971904	-1.73805676471998	0.0497882710255038	0.489407222608768	1.18973749374808
chr1	21833572	21833683	111	-	exon	HSPG2	0.76512944596471	1	0.811630409486555	1	0.791180689116557	0.998590159291325	-0.487418101250564	-1.73805676471998	0.0497882710255038	0.489407222608768	1.25063866346942
chr1	21833877	21833992	115	-	exon	HSPG2	0.32033759928008	1	0.458738775827273	1	0.320487505664977	0.998590159291325	-0.572788535549035	-1.73805676471998	0.0497882710255038	0.489407222608768	1.16526822917095
chr1	21834739	21835007	268	-	exon	HSPG2	0.0785926994849842	1	0.29768325841246	1	0.350810441995407	0.998590159291325	-0.449046419320732	-1.73805676471998	0.0497882710255038	0.489407222608768	1.28901034539925
chr1	21836824	21837071	247	-	exon	HSPG2	0.830025788136444	1	0.962580929433412	1	0.957375901679444	0.998590159291325	-0.653378405106397	-1.73805676471998	0.0497882710255038	0.489407222608768	1.08467835961358
chr1	21838896	21839054	158	-	exon	HSPG2	0.921410298942426	1	0.754171522951816	1	0.946340722074044	0.998590159291325	-0.839503494460499	-1.73805676471998	0.0497882710255038	0.489407222608768	0.898553270259481
chr1	21839397	21839613	216	-	exon	HSPG2	0.411913341423531	1	0.218833079325857	1	0.124304126540987	0.998590159291325	-1.19980356704007	-1.73805676471998	0.0497882710255038	0.489407222608768	0.538253197679913
chr1	21841167	21841280	113	-	exon	HSPG2	0.135974205490414	1	0.217010714269567	1	0.127539767112151	0.998590159291325	-0.52716362277834	-1.73805676471998	0.0497882710255038	0.489407222608768	1.21089314194164
chr1	21841615	21841769	154	-	exon	HSPG2	0.598923049337839	1	0.852979061216338	1	0.840420243793498	0.998590159291325	-1.36301157115549	-1.73805676471998	0.0497882710255038	0.489407222608768	0.375045193564493
chr1	21842283	21842402	119	-	exon	HSPG2	0.893786073859816	1	0.708648172104019	1	0.770844665954767	0.998590159291325	-1.24830782646124	-1.73805676471998	0.0497882710255038	0.489407222608768	0.48974893825874
chr1	21843323	21843468	145	-	exon	HSPG2	0.670073921751375	1	0.405356276745268	1	0.324067431801458	0.998590159291325	-1.00620435855346	-1.73805676471998	0.0497882710255038	0.489407222608768	0.731852406166523
chr1	21844189	21844372	183	-	exon	HSPG2	0.634732461137203	1	0.514045346276851	1	0.715678582464217	0.998590159291325	-0.791192888500387	-1.73805676471998	0.0497882710255038	0.489407222608768	0.946863876219594
chr1	21846469	21846649	180	-	exon	HSPG2	0.932596342852474	1	0.581201676934666	1	0.68686415279807	0.998590159291325	-0.647428669641199	-1.73805676471998	0.0497882710255038	0.489407222608768	1.09062809507878
chr1	21847429	21847560	131	-	exon	HSPG2	0.646562305311551	1	0.860361473362665	1	0.794273455654632	0.998590159291325	-0.86120521858843	-1.73805676471998	0.0497882710255038	0.489407222608768	0.87685154613155
chr1	21847702	21847871	169	-	exon	HSPG2	0.665155882602463	1	0.938258251558435	1	0.937806748258331	0.998590159291325	-1.20122423664008	-1.73805676471998	0.0497882710255038	0.489407222608768	0.536832528079902
chr1	21851545	21851765	220	-	exon	HSPG2	0.922782378962207	1	0.635372682486306	1	0.755043194475473	0.998590159291325	-1.09834114871374	-1.73805676471998	0.0497882710255038	0.489407222608768	0.639715616006243
chr1	21852126	21852258	132	-	exon	HSPG2	0.520170825041663	1	0.437056907780334	1	0.666870286151402	0.998590159291325	-0.518643442568468	-1.73805676471998	0.0497882710255038	0.489407222608768	1.21941332215151
chr1	21854660	21854828	168	-	exon	HSPG2	0.703592743820973	1	0.89010052323545	1	0.78357467140762	0.998590159291325	-0.859550068342205	-1.73805676471998	0.0497882710255038	0.489407222608768	0.878506696377776
chr1	21854877	21855047	170	-	exon	HSPG2	0.434049835221066	1	0.26093897483368	1	0.360778471637027	0.998590159291325	-0.93249400319565	-1.73805676471998	0.0497882710255038	0.489407222608768	0.805562761524331
chr1	21855322	21855483	161	-	exon	HSPG2	0.694513016522385	1	0.34915806437036	1	0.360870748450503	0.998590159291325	-1.22606180774838	-1.73805676471998	0.0497882710255038	0.489407222608768	0.511994956971603
chr1	21855597	21855701	104	-	exon	HSPG2	NA	NA	0.312655708380217	1	0.411937760872989	0.998590159291325	-1.46102780170597	-1.73805676471998	0.0497882710255038	0.489407222608768	0.277028963014012
chr1	21857070	21857245	175	-	exon	HSPG2	0.643326502769962	1	0.772051296065224	1	0.798456092003474	0.998590159291325	-0.606056021810098	-1.73805676471998	0.0497882710255038	0.489407222608768	1.13200074290988
chr1	21859963	21860080	117	-	exon	HSPG2	0.679676764641949	1	0.85967266883605	1	0.869594744921525	0.998590159291325	-1.33962734993284	-1.73805676471998	0.0497882710255038	0.489407222608768	0.398429414787143
chr1	21861790	21861913	123	-	exon	HSPG2	0.0567522146043076	1	0.110925260868987	1	0.102847091822527	0.998590159291325	-0.151480174015731	-1.73805676471998	0.0497882710255038	0.489407222608768	1.58657659070425
chr1	21862014	21862168	154	-	exon	HSPG2	0.345733960169277	1	0.506605365542374	1	0.497613871041077	0.998590159291325	-0.431280430458471	-1.73805676471998	0.0497882710255038	0.489407222608768	1.30677633426151
chr1	21864114	21864260	146	-	exon	HSPG2	0.121511572649227	1	0.0803081632444725	1	0.0437860475426451	0.998590159291325	-0.771784175636107	-1.73805676471998	0.0497882710255038	0.489407222608768	0.966272589083873
chr1	21864934	21865073	139	-	exon	HSPG2	0.655613509670834	1	0.416737452967391	1	0.678590445759946	0.998590159291325	-0.654802073784074	-1.73805676471998	0.0497882710255038	0.489407222608768	1.08325469093591
chr1	21870147	21870268	121	-	intron	HSPG2	0.682929022104801	1	0.650696264634172	1	0.773924895066585	0.998590159291325	-0.514195876788647	-1.73805676471998	0.0497882710255038	0.489407222608768	1.22386088793133
chr1	21873962	21874077	115	-	exon	HSPG2	0.350772963770603	1	0.386781550351106	1	0.530455023206574	0.998590159291325	-0.695460696858824	-1.73805676471998	0.0497882710255038	0.489407222608768	1.04259606786116
chr1	21874461	21874594	133	-	exon	HSPG2	0.0816772791576764	1	0.147201715962599	1	0.278950837614964	0.998590159291325	-0.0545529127478569	-1.73805676471998	0.0497882710255038	0.489407222608768	1.68350385197212
chr1	21874673	21874776	103	-	exon	HSPG2	0.979941073470274	1	0.782470156386641	1	0.813116897819615	0.998590159291325	-0.67542064780094	-1.73805676471998	0.0497882710255038	0.489407222608768	1.06263611691904
chr1	21874932	21875055	123	-	exon	HSPG2	0.979696678446034	1	0.810807776385239	1	0.769160371189748	0.998590159291325	-0.714311500902967	-1.73805676471998	0.0497882710255038	0.489407222608768	1.02374526381701
chr1	21881399	21881508	109	-	exon	HSPG2	0.441941495913573	1	0.333051999533328	1	0.226546126000941	0.998590159291325	-0.775198411461045	-1.73805676471998	0.0497882710255038	0.489407222608768	0.962858353258936
chr1	21884581	21884737	156	-	exon	HSPG2	0.910256364819787	1	0.484057290940066	1	0.51942837920677	0.998590159291325	-0.968552742577669	-1.73805676471998	0.0497882710255038	0.489407222608768	0.769504022142311
chr1	21884795	21884974	179	-	exon	HSPG2	0.606948323023135	1	0.714461229806868	1	0.557651115827364	0.998590159291325	-0.393340654254324	-1.73805676471998	0.0497882710255038	0.489407222608768	1.34471611046566
chr1	21885057	21885190	133	-	exon	HSPG2	0.555277160225657	1	0.984930017830625	1	0.860714271324932	0.998590159291325	-1.63918864194593	-1.73805676471998	0.0497882710255038	0.489407222608768	0.0988681227740522
chr1	21885369	21885524	155	-	exon	HSPG2	0.397885605675194	1	0.472219450601478	1	0.368627098736188	0.998590159291325	-0.490116167924976	-1.73805676471998	0.0497882710255038	0.489407222608768	1.24794059679501
chr1	21887224	21887691	467	-	exon	HSPG2	0.249529691381613	1	0.242151767696904	1	0.169798832379214	0.998590159291325	-0.449336054205834	-1.73805676471998	0.0497882710255038	0.489407222608768	1.28872071051415
chr1	21887997	21888139	142	-	exon	HSPG2	0.328460570815512	1	0.209928496452738	1	0.0859282371596604	0.998590159291325	-0.951406443991316	-1.73805676471998	0.0497882710255038	0.489407222608768	0.786650320728665
chr1	21890011	21890181	170	-	exon	HSPG2	0.217550196651045	1	0.309604752406633	1	0.196625434941978	0.998590159291325	-0.413352675367306	-1.73805676471998	0.0497882710255038	0.489407222608768	1.32470408935267
chr1	21890615	21890733	118	-	exon	HSPG2	0.936610213066348	1	0.840053798749959	1	0.867335546068291	0.998590159291325	-0.491246815648193	-1.73805676471998	0.0497882710255038	0.489407222608768	1.24680994907179
chr1	22030419	22030775	356	+	exon	LINC00339	0.886795457403163	1	0.963543708353055	1	0.965729629340666	0.998590159291325	-0.105767909221548	1.12757636096746	0.257737514851649	0.88183290271636	-1.23334427018901
chr1	22117486	22117651	165	-	utr3	WNT4	0.513824849529146	1	0.397563372204426	1	0.638818324753037	0.998590159291325	-0.188731836445983	-1.09866902940181	0.31916536217569	0.92927381406444	0.90993719295583
chr1	22118697	22118801	104	-	utr3	WNT4	0.183963389625812	1	0.235869634924829	1	0.285022313076243	0.998590159291325	-0.650226741074222	-1.09866902940181	0.31916536217569	0.92927381406444	0.44844228832759
chr1	22119660	22119930	270	-	utr3	WNT4	0.519071735058412	1	0.633711212849138	1	0.914419584061253	0.998590159291325	-0.998225377933674	-1.09866902940181	0.31916536217569	0.92927381406444	0.100443651468138
chr1	22120018	22120552	534	-	utr3	WNT4	0.817345901009516	1	0.684626352159889	1	0.536233085173461	0.998590159291325	-0.583905086182165	-1.09866902940181	0.31916536217569	0.92927381406444	0.514763943219647
chr1	22121271	22121374	103	-	exon	WNT4	0.500870814605771	1	0.582298949931821	1	0.795348325632855	0.998590159291325	-0.985815067041646	-1.09866902940181	0.31916536217569	0.92927381406444	0.112853962360166
chr1	22121501	22121611	110	-	exon	WNT4	0.912153596939042	1	0.880038204132139	1	0.943449612679995	0.998590159291325	-1.04150853791286	-1.09866902940181	0.31916536217569	0.92927381406444	0.0571604914889507
chr1	22227526	22227674	148	+	intergenic	NA	NA	NA	0.983067988966653	1	0.922845077513351	0.998590159291325	0.899301503583876	NA	NA	NA	NA
chr1	22279886	22280035	149	+	intergenic	NA	NA	NA	0.0777495387919813	1	0.0831192363363367	0.998590159291325	3.9665033526144	NA	NA	NA	NA
chr1	22360447	22360549	102	+	intergenic	NA	NA	NA	0.847078943190278	1	0.885726418433607	0.998590159291325	1.51471619370182	NA	NA	NA	NA
chr1	22490434	22490560	126	+	exon	ZBTB40	0.953730054694268	1	0.952861420353846	1	0.676740509869145	0.998590159291325	0.012745589353546	0.0404291134813039	0.949067229846575	0.999497652262284	-0.0276835241277579
chr1	22511756	22512106	350	+	exon	ZBTB40	0.347010823359399	1	0.423407459891796	1	0.368741009135691	0.998590159291325	-0.124256144705419	0.0404291134813039	0.949067229846575	0.999497652262284	-0.164685258186723
chr1	22512972	22513072	100	+	exon	ZBTB40	0.492472206130001	1	0.479865633779887	1	0.348564310062075	0.998590159291325	-0.434400138394267	0.0404291134813039	0.949067229846575	0.999497652262284	-0.474829251875571
chr1	22526138	22526523	385	+	utr3	ZBTB40	0.952726195413543	1	0.951662952446348	1	0.568807445160764	0.998590159291325	-0.183106859155014	0.0404291134813039	0.949067229846575	0.999497652262284	-0.223535972636318
chr1	22526579	22526739	160	+	utr3	ZBTB40	0.805124753810554	1	0.54597488344003	1	0.477395585746664	0.998590159291325	-0.0961297161108065	0.0404291134813039	0.949067229846575	0.999497652262284	-0.13655882959211
chr1	22527765	22527980	215	+	utr3	ZBTB40	NA	NA	0.121005344269597	1	0.111407519886134	0.998590159291325	-0.347297633956422	0.0404291134813039	0.949067229846575	0.999497652262284	-0.387726747437726
chr1	22528893	22529027	134	+	utr3	ZBTB40	0.552127214386161	1	0.589871392771384	1	0.682761519644315	0.998590159291325	-0.108516221791932	0.0404291134813039	0.949067229846575	0.999497652262284	-0.148945335273236
chr1	22529229	22529477	248	+	utr3	ZBTB40	0.75528651287385	1	0.836046423091722	1	0.860793423933139	0.998590159291325	-0.0454725370729094	0.0404291134813039	0.949067229846575	0.999497652262284	-0.0859016505542133
chr1	22600241	22600385	144	+	intron	EPHA8	NA	NA	0.286546778077626	1	0.313254198068117	0.998590159291325	10.0654111868485	3.8854534057764	NA	NA	6.17995778107206
chr1	22637541	22637766	225	+	utr5	C1QA	0.650449914933459	1	0.999395317685175	1	0.953559103154394	0.998590159291325	0.957441588172912	1.0864254834034	0.272062399391558	0.894940769054657	-0.128983895230486
chr1	22638765	22639540	775	+	utr3	C1QA	0.517733759738147	1	0.584795999520559	1	0.406741385632548	0.998590159291325	1.65212464713246	1.0864254834034	0.272062399391558	0.894940769054657	0.565699163729064
chr1	22643936	22644199	263	+	utr5	C1QC	0.0360043861648432	1	0.0953331062291375	1	0.0417468881501195	0.998590159291325	0.449497879709488	0.599998006775787	0.526247529607679	0.990059630267451	-0.150500127066299
chr1	22647163	22647506	343	+	exon	C1QC	0.533966840677919	1	0.844885356865644	1	0.733224120820537	0.998590159291325	0.749678085759305	0.599998006775787	0.526247529607679	0.990059630267451	0.149680078983518
chr1	22647618	22647922	304	+	utr3	C1QC	NA	NA	0.965860990794983	1	0.815929055957722	0.998590159291325	1.77806541442976	0.599998006775787	0.526247529607679	0.990059630267451	1.17806740765398
chr1	22660761	22661042	281	+	exon	C1QB	0.34893471317104	1	0.523149913686583	1	0.380099074298214	0.998590159291325	0.939697569729378	0.725385963057425	0.421332966798004	0.965817447697767	0.214311606671954
chr1	22661152	22661453	301	+	utr3	C1QB	0.815230899812865	1	0.728672576622702	1	0.984546842597472	0.998590159291325	0.688868845953883	0.725385963057425	0.421332966798004	0.965817447697767	-0.0365171171035421
chr1	22781257	22781375	118	+	intron	EPHB2	0.927934298146864	1	0.904119322583938	1	0.780074662377257	0.998590159291325	2.14706303284299	1.86505230669439	0.0649521107080655	0.542314766206077	0.282010726148599
chr1	22808109	22808209	100	+	intron	EPHB2	0.589111140732789	1	0.667746860189057	1	0.645406694967842	0.998590159291325	1.68435539173182	1.86505230669439	0.0649521107080655	0.542314766206077	-0.180696914962567
chr1	22824241	22824382	141	+	intron	EPHB2	0.869139185513069	1	0.911420309663822	1	0.551316950708433	0.998590159291325	2.05254450221988	1.86505230669439	0.0649521107080655	0.542314766206077	0.187492195525489
chr1	22913621	22913769	148	+	utr3	EPHB2	0.745275770907157	1	0.814761131340797	1	0.499234528678385	0.998590159291325	1.73864077881618	1.86505230669439	0.0649521107080655	0.542314766206077	-0.126411527878214
chr1	22913887	22914135	248	+	utr3	EPHB2	0.710171178841368	1	0.608651096258522	1	0.471271158294792	0.998590159291325	0.503074281201663	1.86505230669439	0.0649521107080655	0.542314766206077	-1.36197802549273
chr1	22914220	22914474	254	+	utr3	EPHB2	0.531725003342935	1	0.534454005629629	1	0.473242357612062	0.998590159291325	1.27194502442069	1.86505230669439	0.0649521107080655	0.542314766206077	-0.593107282273696
chr1	22914801	22914903	102	+	utr3	EPHB2	0.85163151246003	1	0.927882272988397	1	0.965940967027112	0.998590159291325	1.58071390446202	1.86505230669439	0.0649521107080655	0.542314766206077	-0.284338402232371
chr1	22977483	22977584	101	+	intergenic	NA	NA	NA	0.347209326129661	1	0.663963686009075	0.998590159291325	3.7617443163213	NA	NA	NA	NA
chr1	23030475	23030616	141	+	exon	KDM1A	0.775134674617565	1	0.831822507534093	1	0.582010559941861	0.998590159291325	-0.259878204609071	0.0228271858971231	0.97100755250773	0.999497652262284	-0.282705390506194
chr1	23044369	23044473	104	+	exon	MIR3115	0.607194102441259	1	0.738519248222819	1	0.439463804179364	0.998590159291325	-0.276629273934046	0.924591690050843	0.767052196308516	NA	-1.20122096398489
chr1	23050324	23050464	140	+	exon	KDM1A	0.970710230739901	1	0.94908084406615	1	0.642353936815262	0.998590159291325	-0.042115441489151	0.0228271858971231	0.97100755250773	0.999497652262284	-0.0649426273862741
chr1	23088194	23088318	124	-	utr3	LUZP1	0.481737333031471	1	0.449138979801436	1	0.60510956233838	0.998590159291325	-0.418809645335059	-0.629808443269962	0.30911503948266	0.920994888783659	0.210998797934903
chr1	23088678	23089113	435	-	utr3	LUZP1	0.36149393967686	1	0.594840320530129	1	0.716010499578442	0.998590159291325	-0.0524705656955777	-0.629808443269962	0.30911503948266	0.920994888783659	0.577337877574384
chr1	23091204	23091411	207	-	exon	LUZP1	0.34967848620905	1	0.46845577244662	1	0.669109427483782	0.998590159291325	-0.179282528602206	-0.629808443269962	0.30911503948266	0.920994888783659	0.450525914667756
chr1	23092250	23092353	103	-	exon	LUZP1	0.441494123539758	1	0.767588269241576	1	0.978767073009029	0.998590159291325	-0.183770425599542	-0.629808443269962	0.30911503948266	0.920994888783659	0.446038017670419
chr1	23092601	23092995	394	-	exon	LUZP1	0.678222354987526	1	0.87947456641693	1	0.962051348623565	0.998590159291325	-0.0930252573418199	-0.629808443269962	0.30911503948266	0.920994888783659	0.536783185928142
chr1	23093393	23093538	145	-	exon	LUZP1	0.752880828684662	1	0.66032574429241	1	0.52931419027335	0.998590159291325	-0.229189599962109	-0.629808443269962	0.30911503948266	0.920994888783659	0.400618843307853
chr1	23093749	23093936	187	-	exon	LUZP1	0.535812178521332	1	0.469946632677406	1	0.603718084931158	0.998590159291325	-0.0677609954989054	-0.629808443269962	0.30911503948266	0.920994888783659	0.562047447771056
chr1	23310547	23310875	328	-	exon	HNRNPR	0.349889235736185	1	0.826836502724099	1	0.958624965379234	0.998590159291325	0.0518853639141721	-0.238347969005659	0.732199453148061	0.999497652262284	0.290233332919831
chr1	23361510	23361722	212	-	utr3	ZNF436	0.867706166937413	1	0.849622850566983	1	0.911948103247594	0.998590159291325	-0.412897292756825	-0.828745576433634	0.273814195630061	0.895173632452492	0.415848283676809
chr1	23362228	23362501	273	-	exon	ZNF436	0.382686975410778	1	0.512577714160521	1	0.725926502903362	0.998590159291325	-0.25580807127241	-0.828745576433634	0.273814195630061	0.895173632452492	0.572937505161224
chr1	23362563	23362906	343	-	exon	ZNF436	0.632720219195502	1	0.696929352265082	1	0.662586476523224	0.998590159291325	-0.160488091158404	-0.828745576433634	0.273814195630061	0.895173632452492	0.668257485275231
chr1	23397905	23398022	117	-	exon	TCEA3	0.591202264222915	1	0.385978524363599	1	0.361756046761447	0.998590159291325	-0.687480552306111	0.222484866171827	0.846658363193948	0.999497652262284	-0.909965418477937
chr1	23417262	23417425	163	-	exon	TCEA3	0.786242736738805	1	0.95664860193191	1	0.785660687026789	0.998590159291325	-0.44525897643644	0.222484866171827	0.846658363193948	0.999497652262284	-0.667743842608266
chr1	23431051	23431164	113	-	utr3	ASAP3	0.790059582671583	1	0.879649927427752	1	0.843079038781175	0.998590159291325	-0.328175002832123	-0.910812277015146	0.184909378873164	0.804775752063147	0.582637274183023
chr1	23431732	23431901	169	-	utr3	ASAP3	0.986080289260307	1	0.998626377937132	1	0.970514909876432	0.998590159291325	-0.0977280338043325	-0.910812277015146	0.184909378873164	0.804775752063147	0.813084243210814
chr1	23437188	23437333	145	-	utr3	ASAP3	0.364672714443436	1	0.466652409676245	1	0.664652136841143	0.998590159291325	-1.09552617264371	-0.910812277015146	0.184909378873164	0.804775752063147	-0.18471389562856
chr1	23442538	23442676	138	-	utr3	ASAP3	0.0211397187867848	1	0.0471887197172423	1	0.077854771643655	0.998590159291325	-0.365179719159005	-0.910812277015146	0.184909378873164	0.804775752063147	0.545632557856141
chr1	23531067	23531271	204	-	utr5	E2F2	1	1	0.303834972954276	1	0.718601270805476	0.998590159291325	6.34992802490569	3.33558504749389	0.000974010975162996	0.0711361785100351	3.0143429774118
chr1	23558164	23558471	307	-	utr3	ID3	0.452126888685745	1	0.529162781923437	1	0.643705549791157	0.998590159291325	-0.51446367374907	-0.867285485559563	0.219762958288367	0.839929729400736	0.352821811810492
chr1	23559154	23559429	275	-	utr5	ID3	0.949633023995764	1	0.917536866164308	1	0.70074621748148	0.998590159291325	-1.06087020621781	-0.867285485559563	0.219762958288367	0.839929729400736	-0.193584720658247
chr1	23694596	23694735	139	+	exon	RPL11	0.838795820150743	1	0.818643052151684	1	0.79644080864048	0.998590159291325	-0.252533805446595	0.298249684430368	0.680246243226136	0.999497652262284	-0.550783489876962
chr1	23695747	23695862	115	+	exon	RPL11	0.594631813660405	1	0.668567610829621	1	0.556514493314615	0.998590159291325	-0.354751544811531	0.298249684430368	0.680246243226136	0.999497652262284	-0.653001229241898
chr1	23712570	23712680	110	+	intergenic	NA	0.883531697821896	1	0.676986199466255	1	0.829951937321981	0.998590159291325	1.79036756943516	NA	NA	NA	NA
chr1	23717206	23717310	104	+	intergenic	NA	0.989331965444692	1	0.973505889060521	1	0.703209595754555	0.998590159291325	0.436207324020421	NA	NA	NA	NA
chr1	23744400	23744544	144	+	intron	TCEB3	0.818367500712846	1	0.862990920061626	1	0.837316187688864	0.998590159291325	0.587221114621972	1.01737695593897	0.164544861854722	0.778415095188914	-0.430155841317001
chr1	23750856	23751124	268	+	exon	TCEB3	0.861712796396014	1	0.923147440504649	1	0.855745908506764	0.998590159291325	-0.13640613944818	1.01737695593897	0.164544861854722	0.778415095188914	-1.15378309538715
chr1	23751178	23752002	824	+	exon	TCEB3	0.497448502599438	1	0.402714731526347	1	0.509550021420609	0.998590159291325	0.200802815267645	1.01737695593897	0.164544861854722	0.778415095188914	-0.816574140671328
chr1	23752362	23752465	103	+	exon	TCEB3	0.918296264368619	1	0.931857198697135	1	0.845510522350808	0.998590159291325	-0.175726618993141	1.01737695593897	0.164544861854722	0.778415095188914	-1.19310357493211
chr1	23759527	23759751	224	+	utr3	TCEB3	0.816633192571416	1	0.930427544568726	1	0.913893681371753	0.998590159291325	0.155539426392582	1.01737695593897	0.164544861854722	0.778415095188914	-0.861837529546392
chr1	23760690	23760848	158	+	utr3	TCEB3	0.717140216519405	1	0.90133297194394	1	0.836729133095711	0.998590159291325	-0.0225435234773833	1.01737695593897	0.164544861854722	0.778415095188914	-1.03992047941636
chr1	23787386	23787554	168	+	utr3	PITHD1	0.954430356559672	1	0.975355993705296	1	0.826140281882494	0.998590159291325	-0.170061816175967	0.154016202396455	0.811591243631457	0.999497652262284	-0.324078018572422
chr1	23792621	23792741	120	+	utr5	LYPLA2	0.114690331542298	1	0.42823451929719	1	0.352267525582331	0.998590159291325	0.414028810292173	1.67156138848977	0.0538588841043594	0.507400230669049	-1.2575325781976
chr1	23795806	23796037	231	-	utr3	GALE	0.850490056300332	1	0.87789130311949	1	0.696691322985822	0.998590159291325	1.66806537337935	1.16248199804714	0.141227975732269	0.738886110927765	0.505583375332214
chr1	23798609	23798739	130	-	utr5	GALE	NA	NA	0.0684308234593069	1	0.0240415456439734	0.998590159291325	1.10814156343743	1.16248199804714	0.141227975732269	0.738886110927765	-0.0543404346097147
chr1	23801968	23802327	359	-	utr3	HMGCL	0.649231991056034	1	0.577111947530364	1	0.497070182241151	0.998590159291325	0.671162858808854	0.890523221369428	0.374604536872692	0.952029424181937	-0.219360362560574
chr1	23899837	23900048	211	-	intron	CNR2	NA	NA	0.964669967439253	1	0.649904807825148	0.998590159291325	2.76830411508647	4.16124366338176	0.00391075633844131	0.141925343031607	-1.3929395482953
chr1	24067291	24067461	170	+	intron	RP11-293P20.2	NA	NA	0.672369932988496	1	0.947701140792284	0.998590159291325	4.19687427132334	0.0743639731440023	0.981228262611889	NA	4.12251029817934
chr1	24157092	24157817	725	-	utr3	IFNLR1	0.0292168151964657	1	0.0796204043895998	1	0.0707281587787143	0.998590159291325	0.676998135094478	-0.0811824735243165	0.930833842564096	0.999497652262284	0.758180608618794
chr1	24162596	24163039	443	-	intron	IFNLR1	NA	NA	0.735939155727654	1	0.696072276719701	0.998590159291325	5.07544020661058	-0.0811824735243165	0.930833842564096	0.999497652262284	5.1566226801349
chr1	24298728	24298831	103	+	intergenic	NA	NA	NA	0.863158377167398	1	0.785552379058847	0.998590159291325	0.287465248202017	NA	NA	NA	NA
chr1	24358137	24358587	450	-	utr3	STPG1	0.243197121615652	1	0.346464491607647	1	0.456485724699684	0.998590159291325	0.262132179627328	1.65918453970893	0.112954135818033	0.677089429843511	-1.3970523600816
chr1	24414540	24414645	105	-	exon	STPG1	NA	NA	0.556755247528542	1	0.8122968648769	0.998590159291325	5.83647596929263	1.65918453970893	0.112954135818033	0.677089429843511	4.1772914295837
chr1	24419436	24419585	149	+	utr5	NIPAL3	0.440980814727116	1	0.363310850928929	1	0.312441282624007	0.998590159291325	0.0372866785695741	1.25940799660694	0.0953638139616712	0.635144674578813	-1.22212131803736
chr1	24487589	24487699	110	+	intergenic	NA	NA	NA	0.167429669391922	1	0.263707041245647	0.998590159291325	3.22492938066574	NA	NA	NA	NA
chr1	24505153	24505316	163	+	intron	RCAN3	NA	NA	0.667466125536578	1	0.918589711194208	0.998590159291325	6.81733141208684	1.33413145029629	0.0696642251539929	0.556889025207953	5.48319996179055
chr1	24535133	24535291	158	+	utr3	RCAN3	0.47360153859037	1	0.398817004796792	1	0.428971376070649	0.998590159291325	0.449467696973028	1.33413145029629	0.0696642251539929	0.556889025207953	-0.884663753323263
chr1	24651348	24651500	152	+	exon	SRRM1	0.763234125721294	1	0.966965414736795	1	0.945134547663433	0.998590159291325	0.0413791422128817	0.0492928341281929	0.939370827730895	0.999497652262284	-0.0079136919153112
chr1	24652478	24652596	118	+	exon	SRRM1	0.442505533209928	1	0.596402530935858	1	0.47220098981775	0.998590159291325	-0.544176858179623	0.0492928341281929	0.939370827730895	0.999497652262284	-0.593469692307816
chr1	24666743	24666902	159	+	exon	SRRM1	0.520161398101448	1	0.499685745333166	1	0.558286207652284	0.998590159291325	-0.372177100248244	0.0492928341281929	0.939370827730895	0.999497652262284	-0.421469934376437
chr1	24671323	24671446	123	+	exon	SRRM1	0.642399009809114	1	0.507794991284624	1	0.39219051495812	0.998590159291325	0.0411618881155562	0.0492928341281929	0.939370827730895	0.999497652262284	-0.0081309460126367
chr1	24745411	24745655	244	+	utr5	CLIC4	0.646930661652081	1	0.544266722141051	1	0.600991631493818	0.998590159291325	-0.821637241733156	-2.09062117871548	0.0183258975519944	0.312295261321326	1.26898393698233
chr1	24901448	24901577	129	-	utr3	RUNX3	0.28835204114114	1	0.313235680006151	1	0.43979898624766	0.998590159291325	0.611438661327207	1.7781708479852	0.0975560567691036	0.641004538927933	-1.16673218665799
chr1	24901697	24901915	218	-	utr3	RUNX3	0.35601170112552	1	0.318132485580343	1	0.475602814959778	0.998590159291325	0.298461457408173	1.7781708479852	0.0975560567691036	0.641004538927933	-1.47970939057702
chr1	24902015	24902212	197	-	utr3	RUNX3	0.404521644468209	1	0.3650555385697	1	0.184738068008763	0.998590159291325	1.0801567476508	1.7781708479852	0.0975560567691036	0.641004538927933	-0.698014100334402
chr1	24919275	24919388	113	-	exon	MIR6731	0.890034878361234	1	0.756946144966882	1	0.421585710615301	0.998590159291325	0.406203120445787	0.047625017920682	0.987859247559551	NA	0.358578102525105
chr1	24922041	24922245	204	-	intron	RUNX3	NA	NA	0.761643310276358	1	0.25113526121485	0.998590159291325	2.48024262084499	1.7781708479852	0.0975560567691036	0.641004538927933	0.702071772859794
chr1	24975168	24975278	110	+	intergenic	NA	NA	NA	0.629238538580201	1	0.776756996026665	0.998590159291325	-3.33119127900442	NA	NA	NA	NA
chr1	25228163	25228290	127	-	exon	SYF2	0.323760007796181	1	0.493902432002073	1	0.396097341376137	0.998590159291325	-0.763958050514345	-0.180186958956593	0.79354829930643	0.999497652262284	-0.583771091557752
chr1	25246492	25246621	129	-	exon	RSRP1	0.326545814654847	1	0.494938491752713	1	0.537369527894158	0.998590159291325	-0.314312657691637	0.00978746424830866	0.992838537798588	0.999497652262284	-0.324100121939946
chr1	25246750	25247087	337	-	utr5	RSRP1	0.808340492107206	1	0.938118507882217	1	0.745599051586266	0.998590159291325	-0.241881297658249	0.00978746424830866	0.992838537798588	0.999497652262284	-0.251668761906557
chr1	25252482	25252616	134	-	intron	RSRP1	NA	NA	0.72437918202359	1	0.856720745768386	0.998590159291325	0.779052551904562	0.00978746424830866	0.992838537798588	0.999497652262284	0.769265087656253
chr1	25337040	25337161	121	-	utr5	RSRP1	0.824042707460335	1	0.983626878315664	1	0.834812330668517	0.998590159291325	-0.0453879263718232	0.00978746424830866	0.992838537798588	0.999497652262284	-0.0551753906201319
chr1	25338625	25338733	108	+	exon	TMEM50A	1	1	0.976346133643298	1	0.784879095623622	0.998590159291325	-0.674967164841067	0.193642572157879	0.805879559259518	0.999497652262284	-0.868609736998946
chr1	25361269	25361414	145	+	utr3	TMEM50A	0.121425979363146	1	0.337479273210097	1	0.278918003689378	0.998590159291325	0.0305071098867974	0.193642572157879	0.805879559259518	0.999497652262284	-0.163135462271081
chr1	25563603	25563750	147	+	exon	LDLRAP1	0.904200646493313	1	0.89767094472815	1	0.939645545000914	0.998590159291325	-0.288802515148746	0.652751605746327	0.516128488231019	0.987449833403618	-0.941554120895073
chr1	25566809	25567128	319	+	utr3	LDLRAP1	0.756542543044827	1	0.912308964846949	1	0.860962748140306	0.998590159291325	-0.469353373797564	0.652751605746327	0.516128488231019	0.987449833403618	-1.12210497954389
chr1	25567446	25567584	138	+	utr3	LDLRAP1	0.206258569470161	1	0.299280349495084	1	0.448952143233235	0.998590159291325	-0.0129724235522103	0.652751605746327	0.516128488231019	0.987449833403618	-0.665724029298537
chr1	25599657	25599758	101	+	intergenic	NA	NA	NA	0.538933941486926	1	0.715541303340747	0.998590159291325	0.529193787354162	NA	NA	NA	NA
chr1	25601415	25601682	267	+	intergenic	NA	NA	NA	0.948916624718562	1	0.539512642226055	0.998590159291325	-2.89074648783961	NA	NA	NA	NA
chr1	25617631	25618009	378	+	utr5	MAN1C1	0.796430344597919	1	0.734673090503464	1	0.697205894623988	0.998590159291325	-1.57094607819227	-1.50012330094663	0.0232949202395253	0.343063718548451	-0.0708227772456453
chr1	25783651	25783992	341	+	utr3	MAN1C1	0.673937865261484	1	0.632014570003182	1	0.772239670320217	0.998590159291325	-0.724149887620635	-1.50012330094663	0.0232949202395253	0.343063718548451	0.775973413325992
chr1	25800702	25801089	387	+	exon	SEPN1	0.730413673658628	1	0.617827408697478	1	0.629438064472459	0.998590159291325	-0.190452687249648	0.630385260767572	0.361260802033935	0.948564779313216	-0.82083794801722
chr1	25808561	25808747	186	+	exon	SEPN1	0.350382863748624	1	0.437026961291305	1	0.244460625216203	0.998590159291325	-0.411631161997403	0.630385260767572	0.361260802033935	0.948564779313216	-1.04201642276497
chr1	25808895	25808995	100	+	intron	SEPN1	0.540797783965762	1	0.415551578459496	1	0.27894639412717	0.998590159291325	-1.24371965720485	0.630385260767572	0.361260802033935	0.948564779313216	-1.87410491797242
chr1	25810173	25810332	159	+	intron	SEPN1	0.749789446125069	1	0.892573921767928	1	0.747650759233619	0.998590159291325	-0.23218762220131	0.630385260767572	0.361260802033935	0.948564779313216	-0.862572882968882
chr1	25810918	25811034	116	+	intron	SEPN1	NA	NA	0.86021522265387	1	0.887294186226982	0.998590159291325	-0.224219565549768	0.630385260767572	0.361260802033935	0.948564779313216	-0.85460482631734
chr1	25811651	25811847	196	+	exon	RP1-317E23.6	0.891593132735098	1	0.830410925883646	1	0.740573187363806	0.998590159291325	0.0593919395653958	NA	NA	NA	NA
chr1	25812623	25812776	153	+	utr5	SEPN1	0.10915843180696	1	0.235508504615653	1	0.266228120056273	0.998590159291325	-0.0385846250180598	0.630385260767572	0.361260802033935	0.948564779313216	-0.668969885785632
chr1	25813857	25814160	303	+	utr5	SEPN1	0.721332058774272	1	0.604631410293849	1	0.442878385476996	0.998590159291325	-0.272201549120428	0.630385260767572	0.361260802033935	0.948564779313216	-0.902586809887999
chr1	25814440	25814541	101	+	intron	RP1-317E23.6	0.791262839872255	1	0.812015525505499	1	0.78277282266187	0.998590159291325	-0.29584713561088	NA	NA	NA	NA
chr1	25815686	25816180	494	+	utr3	SEPN1	0.954546412740354	1	0.713062271040688	1	0.845028539656674	0.998590159291325	-0.166151005708066	0.630385260767572	0.361260802033935	0.948564779313216	-0.796536266475638
chr1	25816526	25816659	133	+	utr3	SEPN1	0.856288720302189	1	0.910318080400609	1	0.970958823354468	0.998590159291325	-0.597431774679525	0.630385260767572	0.361260802033935	0.948564779313216	-1.2278170354471
chr1	25820610	25820722	112	+	utr5	MTFR1L	NA	NA	0.0144054594893841	1	1.66055391394778e-11	1.86306601172604e-08	-0.0893330098305114	-0.364145273838164	0.5547758822281	0.992911563916981	0.274812264007652
chr1	25822971	25823114	143	+	utr3	RP1-317E23.6	0.629106646321263	1	0.743458704950827	1	0.632560211543504	0.998590159291325	-0.316791713459024	NA	NA	NA	NA
chr1	25831895	25831995	100	-	utr3	AUNIP	0.343828407832095	1	0.533268624307192	1	0.68572413494241	0.998590159291325	-0.113906604788352	3.37881696079984	0.000667899116375827	0.0616465625366727	-3.49272356558819
chr1	25862488	25862989	501	-	utr3	PAQR7	0.715950375352984	1	0.706238567001618	1	0.810631931966542	0.998590159291325	0.25370993261998	0.852343593244359	0.274004691455344	0.895173632452492	-0.598633660624378
chr1	25863491	25863769	278	-	exon	PAQR7	0.936031505852778	1	0.713290437874739	1	0.911570215186985	0.998590159291325	0.125385554236728	0.852343593244359	0.274004691455344	0.895173632452492	-0.726958039007631
chr1	25875190	25875350	160	+	intergenic	NA	0.525642515765374	1	0.604666567692132	1	0.728458111464467	0.998590159291325	0.221434549703183	NA	NA	NA	NA
chr1	25901009	25901133	124	-	utr3	STMN1	0.902834604190979	1	0.585485019675202	1	0.570426615931606	0.998590159291325	0.137297956462645	0.715987020378186	0.274732790931416	0.896303305120528	-0.578689063915541
chr1	25901567	25901741	174	-	exon	STMN1	0.756430334240754	1	0.675935680818809	1	0.606421608683774	0.998590159291325	-0.0383227106054477	0.715987020378186	0.274732790931416	0.896303305120528	-0.754309730983633
chr1	25903711	25903865	154	-	exon	STMN1	0.593846583494512	1	0.600786693098592	1	0.496870420286384	0.998590159291325	-0.545155383745623	0.715987020378186	0.274732790931416	0.896303305120528	-1.26114240412381
chr1	25961532	25961835	303	-	utr3	PAFAH2	0.866498268465274	1	0.775976389908963	1	0.842821001937467	0.998590159291325	0.661594609508674	1.55187289953215	0.150336482376337	0.750050753954215	-0.89027829002348
chr1	26004040	26004227	187	+	intergenic	NA	NA	NA	0.843611396863295	1	0.336045965370963	0.998590159291325	3.71965990188984	NA	NA	NA	NA
chr1	26036213	26036341	128	+	utr3	EXTL1	0.969913554139199	1	0.705832310686026	1	0.881974903566968	0.998590159291325	-0.267784595623854	-1.75442422087561	0.185474657069975	0.806012449494312	1.48663962525175
chr1	26057250	26057377	127	-	exon	TRIM63	0.905385808061001	1	0.974776228154627	1	0.813610940116371	0.998590159291325	-2.15945613981102	-1.66437612793533	0.303484483551661	0.917656386350604	-0.495080011875691
chr1	26161221	26161938	717	+	utr5	FAM110D	0.599354379105659	1	0.570455594125631	1	0.85341231141074	0.998590159291325	-1.91249822497975	-1.44206767726481	0.10785375904206	0.665142620807639	-0.470430547714936
chr1	26162096	26162366	270	+	utr3	FAM110D	0.383413674916586	1	0.402664902706237	1	0.502802999477421	0.998590159291325	-0.703302080817031	-1.44206767726481	0.10785375904206	0.665142620807639	0.738765596447779
chr1	26169981	26170163	182	-	utr3	RP11-96L14.7	0.942811193100905	1	0.779196488111972	1	0.949268513219802	0.998590159291325	-0.272088184608045	-2.12950791819848	0.131929833125593	0.721777689588401	1.85741973359043
chr1	26170347	26170918	571	-	utr3	RP11-96L14.7	0.825262166759808	1	0.398937100588554	1	0.395935730877075	0.998590159291325	1.09930207906702	-2.12950791819848	0.131929833125593	0.721777689588401	3.2288099972655
chr1	26171291	26171489	198	-	exon	RP11-96L14.7	0.801338151387391	1	0.934548456180191	1	0.90607878803346	0.998590159291325	-0.867980397610371	-2.12950791819848	0.131929833125593	0.721777689588401	1.26152752058811
chr1	26180389	26180584	195	+	utr5	CNKSR1	0.627919571601945	1	0.978007290521719	1	0.719064182076034	0.998590159291325	0.852644294388993	1.10460049286097	0.148974545219343	0.747807609792499	-0.25195619847198
chr1	26180672	26180885	213	+	utr3	CNKSR1	0.992684258319377	1	0.77653678855896	1	0.594604329106098	0.998590159291325	0.888610343773583	1.10460049286097	0.148974545219343	0.747807609792499	-0.21599014908739
chr1	26188552	26188925	373	+	utr3	CNKSR1	0.501766441447388	1	0.608741712441144	1	0.598276246632514	0.998590159291325	0.91962486801125	1.10460049286097	0.148974545219343	0.747807609792499	-0.184975624849723
chr1	26189220	26189570	350	+	utr3	CNKSR1	0.932263973729492	1	0.765714376733492	1	0.569126402487869	0.998590159291325	1.64703055477636	1.10460049286097	0.148974545219343	0.747807609792499	0.542430061915382
chr1	26280696	26280924	228	+	exon	SH3BGRL3	0.841177217927095	1	0.722364593095208	1	0.909400035400305	0.998590159291325	0.501804657665094	1.33005290832104	0.112659681062281	0.67644912614321	-0.828248250655943
chr1	26280978	26281196	218	+	utr3	SH3BGRL3	0.855430711202256	1	0.67216329849396	1	0.811114441002873	0.998590159291325	0.811705662990846	1.33005290832104	0.112659681062281	0.67644912614321	-0.51834724533019
chr1	26282309	26282620	311	-	exon	UBXN11	0.589751835601365	1	0.400726918216134	1	0.0692616927745785	0.998590159291325	0.703849803312028	1.0208309882242	0.30686488142856	0.919613994658207	-0.316981184912175
chr1	26282674	26283003	329	-	exon	UBXN11	0.945038848128149	1	0.810241070630727	1	0.869751488841655	0.998590159291325	0.843854847173126	1.0208309882242	0.30686488142856	0.919613994658207	-0.176976141051078
chr1	26284194	26284310	116	-	exon	UBXN11	0.994047406072813	1	0.784137374610618	1	0.706732124698131	0.998590159291325	0.811675920689391	1.0208309882242	0.30686488142856	0.919613994658207	-0.209155067534812
chr1	26285079	26285352	273	-	exon	UBXN11	0.950193077625353	1	0.753709097762357	1	0.71700052395206	0.998590159291325	0.223383594104052	1.0208309882242	0.30686488142856	0.919613994658207	-0.797447394120151
chr1	26285968	26286077	109	-	utr5	UBXN11	0.382143209331671	1	0.633855906006968	1	0.622416181522817	0.998590159291325	0.17038341313966	1.0208309882242	0.30686488142856	0.919613994658207	-0.850447575084544
chr1	26294229	26294389	160	-	exon	UBXN11	0.653786384616345	1	0.609042309128778	1	0.457381373128394	0.998590159291325	0.15669986138679	1.0208309882242	0.30686488142856	0.919613994658207	-0.864131126837414
chr1	26297998	26298098	100	-	utr5	UBXN11	0.300249069031828	1	0.413112175442098	1	0.421745722468235	0.998590159291325	0.107718788419194	1.0208309882242	0.30686488142856	0.919613994658207	-0.913112199805009
chr1	26468848	26469189	341	+	utr3	DHDDS	0.838666342505454	1	0.742060925692991	1	0.815606826643179	0.998590159291325	1.06483893077542	0.422573482396335	0.603710933649812	0.999497652262284	0.642265448379088
chr1	26471449	26471556	107	+	utr3*	DHDDS	0.816838190396032	1	0.653508408139464	1	0.985606547412429	0.998590159291325	-0.247711768551305	0.422573482396335	0.603710933649812	0.999497652262284	-0.67028525094764
chr1	26472447	26472616	169	+	utr5	HMGN2	0.0633043639837756	1	0.112761052462005	1	0.265270830037516	0.998590159291325	-1.51204855000167	-0.114285143716131	0.912994216760002	0.999497652262284	-1.39776340628554
chr1	26546816	26546943	127	+	utr3	RPS6KA1	0.223008714720381	1	0.283856755932072	1	0.238994561579695	0.998590159291325	0.0409348662664222	1.89406516102211	0.00327610400717706	0.129214313798362	-1.85313029475568
chr1	26561458	26561604	146	+	utr3	RPS6KA1	0.396947797604132	1	0.332524737688844	1	0.239635189554769	0.998590159291325	0.388244746135236	1.89406516102211	0.00327610400717706	0.129214313798362	-1.50582041488687
chr1	26574045	26574412	367	+	utr3	RPS6KA1	0.505924356249968	1	0.402098565680977	1	0.366362673286343	0.998590159291325	1.23562415773279	1.89406516102211	0.00327610400717706	0.129214313798362	-0.658441003289317
chr1	26574822	26574968	146	+	utr3	RPS6KA1	0.553196698745594	1	0.187624007724409	1	0.0973121119691615	0.998590159291325	1.91629022838627	1.89406516102211	0.00327610400717706	0.129214313798362	0.0222250673641644
chr1	26696034	26696153	119	+	utr5	ARID1A	0.261563141831722	1	0.181478129190913	1	0.307117190915059	0.998590159291325	0.400661607409359	0.877022764281808	0.199451362020639	0.815835178643565	-0.476361156872448
chr1	26696539	26696639	100	+	exon	ARID1A	NA	NA	0.957867753548259	1	0.941969513405196	0.998590159291325	1.82885021002234	0.877022764281808	0.199451362020639	0.815835178643565	0.951827445740529
chr1	26696930	26697030	100	+	exon	ARID1A	NA	NA	0.835075532509093	1	0.912173810531823	0.998590159291325	1.82267277822839	0.877022764281808	0.199451362020639	0.815835178643565	0.945650013946583
chr1	26697233	26697333	100	+	exon	ARID1A	0.862819448018873	1	0.850909182647972	1	0.86068672841964	0.998590159291325	0.62416657696496	0.877022764281808	0.199451362020639	0.815835178643565	-0.252856187316848
chr1	26736567	26736719	152	+	intron	ARID1A	NA	NA	0.506728988814574	1	0.243342207579784	0.998590159291325	0.712998849902873	0.877022764281808	0.199451362020639	0.815835178643565	-0.164023914378934
chr1	26760834	26760951	117	+	exon	ARID1A	0.661580168138069	1	0.581352258739873	1	0.602816204224426	0.998590159291325	0.131309530757409	0.877022764281808	0.199451362020639	0.815835178643565	-0.745713233524398
chr1	26779080	26779234	154	+	utr3	ARID1A	0.641612566237362	1	0.743221234104145	1	0.816758274403066	0.998590159291325	0.194310274769272	0.877022764281808	0.199451362020639	0.815835178643565	-0.682712489512535
chr1	26779373	26780774	1401	+	utr3	ARID1A	0.996611426318262	1	0.84631985053564	1	0.745232856972841	0.998590159291325	0.0160468164413712	0.877022764281808	0.199451362020639	0.815835178643565	-0.860975947840436
chr1	26816098	26816328	230	+	intergenic	NA	NA	NA	0.712844673306908	1	0.672956098937784	0.998590159291325	0.582361319434024	NA	NA	NA	NA
chr1	26842087	26842199	112	+	intron	ZDHHC18	NA	NA	0.576402425385381	1	0.486441389613303	0.998590159291325	0.00975720985334265	0.216983128345268	0.738764903194725	0.999497652262284	-0.207225918491925
chr1	26853800	26853909	109	+	utr3	ZDHHC18	0.705739097185707	1	0.962614069173271	1	0.889463503717535	0.998590159291325	0.08821229736261	0.216983128345268	0.738764903194725	0.999497652262284	-0.128770830982658
chr1	26854016	26854286	270	+	utr3	ZDHHC18	0.842948225610793	1	0.887276903150894	1	0.986195339818923	0.998590159291325	0.128527616980629	0.216983128345268	0.738764903194725	0.999497652262284	-0.0884555113646389
chr1	26855133	26855336	203	+	utr3	ZDHHC18	0.967613714471412	1	0.643397870419069	1	0.730376627455827	0.998590159291325	0.647929737083446	0.216983128345268	0.738764903194725	0.999497652262284	0.430946608738179
chr1	26863115	26864424	1309	+	utr3	SFN	0.987988217737818	1	0.641668402482807	1	0.799459951001501	0.998590159291325	0.840528310497136	1.33344568110638	0.20529822869159	0.822691606054243	-0.49291737060924
chr1	26868241	26868395	154	+	intergenic	NA	NA	NA	0.859225766512516	1	0.753216894456001	0.998590159291325	2.91409416916383	NA	NA	NA	NA
chr1	26879450	26879808	358	-	utr3	GPN2	0.636122180427044	1	0.903953135204685	1	0.981312775978351	0.998590159291325	0.0330109775311398	0.185364028500582	0.787060262121954	0.999497652262284	-0.152353050969442
chr1	26889728	26890195	467	-	utr5	GPN2	0.933672643911873	1	0.686959588025474	1	0.74612155830931	0.998590159291325	0.165230328408678	0.185364028500582	0.787060262121954	0.999497652262284	-0.0201337000919042
chr1	26890537	26890743	206	-	utr3	GPATCH3	0.681074324854332	1	0.515439343819561	1	0.605873791117204	0.998590159291325	1.19692887721456	1.48401850506878	0.186162750470751	0.806419805751301	-0.287089627854216
chr1	26890926	26891160	234	-	utr3	GPATCH3	0.861223971520312	1	0.734206263112613	1	0.854848021993899	0.998590159291325	0.0451788872025622	1.48401850506878	0.186162750470751	0.806419805751301	-1.43883961786621
chr1	26894281	26894465	184	-	exon	GPATCH3	0.29312758941447	1	0.655251757772385	1	0.705280429895233	0.998590159291325	-0.251680643360914	1.48401850506878	0.186162750470751	0.806419805751301	-1.73569914842969
chr1	26897471	26897738	267	-	exon	GPATCH3	0.406198943600091	1	0.383415211033183	1	0.466234576320466	0.998590159291325	-0.274307084667271	1.48401850506878	0.186162750470751	0.806419805751301	-1.75832558973605
chr1	26921759	26921911	152	+	utr5	NUDC	0.975388151356452	1	0.864434525349167	1	0.832367256955935	0.998590159291325	0.233515621966248	0.998153966252249	0.170115922301902	0.785387491619886	-0.764638344286001
chr1	26924053	26924154	101	+	utr5	NUDC	0.47304956646967	1	0.501417963898089	1	0.393663108564837	0.998590159291325	-0.319918914663805	0.998153966252249	0.170115922301902	0.785387491619886	-1.31807288091605
chr1	26941389	26941628	239	+	exon	NUDC	0.978022913321159	1	0.550739322790602	1	0.443656248256319	0.998590159291325	-0.0219140635316697	0.998153966252249	0.170115922301902	0.785387491619886	-1.02006802978392
chr1	26941713	26941866	153	+	exon	NUDC	0.650056678729201	1	0.651347317242682	1	0.573208932067764	0.998590159291325	0.176741766617053	0.998153966252249	0.170115922301902	0.785387491619886	-0.821412199635196
chr1	26942582	26942730	148	+	exon	NUDC	0.580502199374297	1	0.831027655641045	1	0.802692428292406	0.998590159291325	0.181833700028483	0.998153966252249	0.170115922301902	0.785387491619886	-0.816320266223766
chr1	26942827	26943013	186	+	exon	NUDC	0.454937679621755	1	0.589639067123329	1	0.551398434441111	0.998590159291325	0.0479633710470043	0.998153966252249	0.170115922301902	0.785387491619886	-0.950190595205245
chr1	26946107	26946336	229	+	utr3	NUDC	0.354558015820254	1	0.312848371183447	1	0.193834586053268	0.998590159291325	-0.145252202167536	0.998153966252249	0.170115922301902	0.785387491619886	-1.14340616841979
chr1	26951533	26951810	277	-	utr3	KDF1	0.399983285517905	1	0.565046034873311	1	0.511434110009921	0.998590159291325	0.886810579648834	1.75079485547133	0.0208403404837743	0.325937920147836	-0.863984275822499
chr1	26951878	26952198	320	-	exon	KDF1	0.235355436833666	1	0.219065431269926	1	0.0940460458795597	0.998590159291325	1.01386070018214	1.75079485547133	0.0208403404837743	0.325937920147836	-0.736934155289191
chr1	27005408	27006226	818	-	utr3	FAM46B	0.925258264831013	1	0.828496007101937	1	0.828344545704238	0.998590159291325	0.880284072446092	1.71703546160816	0.0992408061165531	0.644970247153062	-0.836751389162073
chr1	27006371	27006942	571	-	exon	FAM46B	0.770963865969708	1	0.605469879765854	1	0.643509951394827	0.998590159291325	-0.0353137938599008	1.71703546160816	0.0992408061165531	0.644970247153062	-1.75234925546807
chr1	27099605	27099796	191	-	utr3	SLC9A1	0.73688294580553	1	0.739515420719816	1	0.765283658970662	0.998590159291325	0.136576128297823	0.708379245028124	0.483254338151386	0.981272043065543	-0.5718031167303
chr1	27099983	27100661	678	-	utr3	SLC9A1	0.960244567849425	1	0.856420561873983	1	0.707823471831938	0.998590159291325	-0.039018536135499	0.708379245028124	0.483254338151386	0.981272043065543	-0.747397781163623
chr1	27101757	27101887	130	-	exon	SLC9A1	0.593761997543583	1	0.809169229149486	1	0.861701442327434	0.998590159291325	-0.479197668726117	0.708379245028124	0.483254338151386	0.981272043065543	-1.18757691375424
chr1	27102044	27102189	145	-	exon	SLC9A1	0.384335228530322	1	0.538418088895179	1	0.688213601162744	0.998590159291325	-0.0889147273227398	0.708379245028124	0.483254338151386	0.981272043065543	-0.797293972350864
chr1	27125050	27125309	259	-	intron	SLC9A1	0.882669540842622	1	0.997992311450339	1	0.748640191572347	0.998590159291325	0.791079811945382	0.708379245028124	0.483254338151386	0.981272043065543	0.0827005669172576
chr1	27306123	27306433	310	+	utr3	WDTC1	0.895126753795017	1	0.896353665949856	1	0.819154105352272	0.998590159291325	-0.255444087066247	0.019596228801202	0.97418623990774	0.999497652262284	-0.275040315867449
chr1	27306814	27307034	220	+	utr3	WDTC1	0.0733072968426268	1	0.309780727458612	1	0.385485905595198	0.998590159291325	0.206796037107537	0.019596228801202	0.97418623990774	0.999497652262284	0.187199808306335
chr1	27335441	27335790	349	+	utr3	TMEM222	0.907192320033618	1	0.77638742416898	1	0.82733351832572	0.998590159291325	0.144997482431968	0.750934808944286	0.348135000222152	0.942880284350366	-0.605937326512318
chr1	27336036	27336313	277	+	utr3	TMEM222	0.771475833211055	1	0.581619114717138	1	0.492490315773898	0.998590159291325	0.658431941985852	0.750934808944286	0.348135000222152	0.942880284350366	-0.0925028669584338
chr1	27338125	27338274	149	+	utr3*	TMEM222	NA	NA	0.460221199190105	1	0.108430233337951	0.998590159291325	3.07065416471567	0.750934808944286	0.348135000222152	0.942880284350366	2.31971935577138
chr1	27342323	27342513	190	+	exon	SYTL1	0.300941580507846	1	0.278819914109385	1	0.285959006823629	0.998590159291325	0.642771033709402	1.15719052854856	0.246998315072016	0.868504682875441	-0.514419494839156
chr1	27342822	27342940	118	+	intron	SYTL1	0.303092745852517	1	0.27882542176334	1	0.308086492286194	0.998590159291325	0.747619185411029	1.15719052854856	0.246998315072016	0.868504682875441	-0.409571343137529
chr1	27343086	27343444	358	+	utr5	SYTL1	0.815359241707836	1	0.822363433001666	1	0.937730976499808	0.998590159291325	1.09629170445838	1.15719052854856	0.246998315072016	0.868504682875441	-0.0608988240901736
chr1	27345317	27345489	172	+	utr5	SYTL1	0.0721490335737761	1	0.113514014432308	1	0.0310142817511347	0.998590159291325	1.11210297881581	1.15719052854856	0.246998315072016	0.868504682875441	-0.0450875497327479
chr1	27347370	27347540	170	+	exon	SYTL1	0.0410782726220755	1	0.07653322456812	1	0.0369326873701609	0.998590159291325	1.84146395276262	1.15719052854856	0.246998315072016	0.868504682875441	0.684273424214058
chr1	27348856	27348995	139	+	intron	SYTL1	0.885360158596994	1	0.893073235491609	1	0.810274588977104	0.998590159291325	1.44397425133691	1.15719052854856	0.246998315072016	0.868504682875441	0.286783722788355
chr1	27349334	27349489	155	+	exon	SYTL1	0.697081608158395	1	0.685405797235729	1	0.427164720709691	0.998590159291325	1.40500749459415	1.15719052854856	0.246998315072016	0.868504682875441	0.24781696604559
chr1	27349567	27349741	174	+	exon	SYTL1	0.83528313465296	1	0.960511750582282	1	0.617840007030409	0.998590159291325	1.70376151886551	1.15719052854856	0.246998315072016	0.868504682875441	0.546570990316952
chr1	27350407	27350559	152	+	exon	SYTL1	0.522773659728172	1	0.317093728016411	1	0.258585400332493	0.998590159291325	1.07849744325189	1.15719052854856	0.246998315072016	0.868504682875441	-0.0786930852966721
chr1	27350766	27350976	210	+	exon	SYTL1	0.186005129462151	1	0.19693252725752	1	0.162289413147378	0.998590159291325	0.953032888054235	1.15719052854856	0.246998315072016	0.868504682875441	-0.204157640494323
chr1	27351409	27351531	122	+	exon	SYTL1	0.838571717068907	1	0.973561793973644	1	0.736719652573658	0.998590159291325	1.81193192951047	1.15719052854856	0.246998315072016	0.868504682875441	0.654741400961912
chr1	27355218	27355491	273	-	utr3	MAP3K6	0.65946231054718	1	0.810243860667547	1	0.945177254729247	0.998590159291325	0.772645974496953	-0.969460022573729	0.276714071321878	0.897428516716504	1.74210599707068
chr1	27356445	27356867	422	-	exon	MAP3K6	0.559046389863009	1	0.4391810404371	1	0.607802431824988	0.998590159291325	-0.279249311723413	-0.969460022573729	0.276714071321878	0.897428516716504	0.690210710850316
chr1	27356987	27357264	277	-	exon	MAP3K6	0.72201144070364	1	0.650481763675042	1	0.766560819876288	0.998590159291325	-0.419671672705128	-0.969460022573729	0.276714071321878	0.897428516716504	0.549788349868601
chr1	27357436	27357611	175	-	exon	MAP3K6	0.287793227965323	1	0.482757588311164	1	0.694342385639318	0.998590159291325	-0.976418149327542	-0.969460022573729	0.276714071321878	0.897428516716504	-0.00695812675381302
chr1	27357743	27357898	155	-	exon	MAP3K6	0.221233072035392	1	0.389041321094966	1	0.595098961645437	0.998590159291325	-0.376136859073184	-0.969460022573729	0.276714071321878	0.897428516716504	0.593323163500546
chr1	27358222	27358373	151	-	exon	MAP3K6	0.580862674319375	1	0.956202507930676	1	0.769234420684721	0.998590159291325	-1.28623874766304	-0.969460022573729	0.276714071321878	0.897428516716504	-0.316778725089314
chr1	27358482	27358588	106	-	exon	MAP3K6	0.210522867707184	1	0.526519834992771	1	0.561831111053368	0.998590159291325	-1.17027218576605	-0.969460022573729	0.276714071321878	0.897428516716504	-0.200812163192323
chr1	27366646	27366935	289	-	utr5	MAP3K6	0.554207147195319	1	0.815166411204154	1	0.824621443570756	0.998590159291325	-0.38959947438413	-0.969460022573729	0.276714071321878	0.897428516716504	0.579860548189599
chr1	27382530	27382641	111	-	exon	CD164L2	0.695157572319147	1	0.401006114481057	1	0.232854143764912	0.998590159291325	1.43015474948461	4.86636198156696	0.00027878220167493	0.0403442588646115	-3.43620723208235
chr1	27404904	27405142	238	-	utr3	WASF2	0.536277745082884	1	0.654114285692535	1	0.68649595741897	0.998590159291325	-0.0723971070516911	-0.267556931767437	0.679923986139834	0.999497652262284	0.195159824715746
chr1	27534770	27534930	160	-	utr3	AHDC1	0.390608764495979	1	0.502728280661672	1	0.595044474513047	0.998590159291325	-0.69389486485086	-0.705870253315766	0.468967943254041	0.97867940730352	0.0119753884649053
chr1	27547329	27547880	551	-	exon	AHDC1	0.96758009124568	1	0.850146153014436	1	0.909935417894248	0.998590159291325	-0.577717621225447	-0.705870253315766	0.468967943254041	0.97867940730352	0.128152632090318
chr1	27547906	27549111	1205	-	exon	AHDC1	0.764741247044658	1	0.773884812608582	1	0.751635845486149	0.998590159291325	-0.555719923160107	-0.705870253315766	0.468967943254041	0.97867940730352	0.150150330155659
chr1	27549208	27551976	2768	-	exon	AHDC1	0.565603111536228	1	0.646077554539727	1	0.608075394510637	0.998590159291325	-0.453063500890597	-0.705870253315766	0.468967943254041	0.97867940730352	0.252806752425169
chr1	27552076	27552198	122	-	utr5	AHDC1	0.535572147765806	1	0.920326748625806	1	0.915499101121909	0.998590159291325	-2.22964265656028	-0.705870253315766	0.468967943254041	0.97867940730352	-1.52377240324451
chr1	27553114	27553225	111	-	utr5	AHDC1	0.54733383987401	1	0.966834156137215	1	0.95151780837624	0.998590159291325	-1.00160214727331	-0.705870253315766	0.468967943254041	0.97867940730352	-0.295731893957549
chr1	27558304	27558490	186	-	utr5	AHDC1	0.631611673155782	1	0.639306837541302	1	0.772713817259594	0.998590159291325	0.0429603968353186	-0.705870253315766	0.468967943254041	0.97867940730352	0.748830650151084
chr1	27558746	27558934	188	-	utr5	AHDC1	0.0381506990146791	1	0.0475708348387456	1	0.0439639463667847	0.998590159291325	0.228400986040476	-0.705870253315766	0.468967943254041	0.97867940730352	0.934271239356242
chr1	27597887	27598026	139	-	intron	AHDC1	0.310507483055049	1	0.494735747155892	1	0.505268045336965	0.998590159291325	-0.288337300022223	-0.705870253315766	0.468967943254041	0.97867940730352	0.417532953293543
chr1	27599349	27599469	120	-	intron	AHDC1	NA	NA	0.59701692324954	1	0.868198083142499	0.998590159291325	-1.37317807770241	-0.705870253315766	0.468967943254041	0.97867940730352	-0.667307824386648
chr1	27603407	27603546	139	-	utr5	AHDC1	0.596488243441391	1	0.993840324018165	1	0.925586514021348	0.998590159291325	1.1017661740969	-0.705870253315766	0.468967943254041	0.97867940730352	1.80763642741266
chr1	27603784	27604136	352	-	intron	AHDC1	NA	NA	0.799671778091318	1	0.878227311434425	0.998590159291325	1.12450217670186	-0.705870253315766	0.468967943254041	0.97867940730352	1.83037243001762
chr1	27615529	27615632	103	-	exon	FGR	0.72359292708387	1	0.680635311864377	1	0.867922410702314	0.998590159291325	-1.17567921750901	-0.449727459227939	0.728904735812533	0.999497652262284	-0.725951758281076
chr1	27666131	27666295	164	-	utr3	IFI6	0.163098876388068	1	0.117017379605734	1	0.0362805928534081	0.998590159291325	1.54401462162024	3.83418008887215	1.3887237868788e-05	0.00723494232435256	-2.29016546725191
chr1	27668276	27668417	141	-	exon	IFI6	0.999776562838183	1	0.465236286855389	1	0.0138022860084839	0.998590159291325	3.44265729239333	3.83418008887215	1.3887237868788e-05	0.00723494232435256	-0.391522796478816
chr1	27798585	27798759	174	+	intron	STX12	NA	NA	0.803738666678809	1	0.9918573202372	0.998590159291325	-0.999742346063833	-0.492128910626599	0.527693165196303	0.99067399190769	-0.507613435437234
chr1	27816849	27817152	303	+	intron	STX12	NA	NA	0.697309048570294	1	0.84643906403627	0.998590159291325	-0.44233670663829	-0.492128910626599	0.527693165196303	0.99067399190769	0.0497922039883092
chr1	27841094	27841202	108	+	utr5	PPP1R8	0.973220230005046	1	0.964580263788785	1	0.7060829874782	0.998590159291325	-0.450103244254535	0.216941636474134	0.825480682028969	0.999497652262284	-0.66704488072867
chr1	27850053	27850374	321	+	exon	PPP1R8	0.785869920493915	1	0.735943840052136	1	0.585961086622382	0.998590159291325	-0.363173804546607	0.216941636474134	0.825480682028969	0.999497652262284	-0.580115441020742
chr1	27876399	27876522	123	+	intron	THEMIS2	0.516463141266854	1	0.718752711590736	1	0.771004427031876	0.998590159291325	0.277980581022266	1.46411428321207	0.14794938379396	0.746403637998916	-1.1861337021898
chr1	27881734	27882002	268	+	exon	THEMIS2	0.950819043509932	1	0.810574900447455	1	0.505309118436885	0.998590159291325	2.05621972259005	1.46411428321207	0.14794938379396	0.746403637998916	0.592105439377983
chr1	27882131	27882971	840	+	exon	THEMIS2	0.856871849421056	1	0.763301457597047	1	0.821026075026847	0.998590159291325	0.938379314326771	1.46411428321207	0.14794938379396	0.746403637998916	-0.525734968885296
chr1	27885976	27886354	378	+	utr3	THEMIS2	0.666317778744694	1	0.610297742734716	1	0.673140730114967	0.998590159291325	0.559941739548259	1.46411428321207	0.14794938379396	0.746403637998916	-0.904172543663809
chr1	27914106	27914213	107	-	exon	RPA2	0.612157522560065	1	0.720646013962175	1	0.630309078192757	0.998590159291325	-1.09553359224902	0.120105090662786	0.912057594408501	0.999497652262284	-1.21563868291181
chr1	27916245	27916353	108	-	utr5*	RPA2	NA	NA	0.73888806475305	1	0.820766524948106	0.998590159291325	6.26564404433199	0.120105090662786	0.912057594408501	0.999497652262284	6.14553895366921
chr1	27935054	27935208	154	+	utr5	SMPDL3B	0.410123040789418	1	0.377834080709576	1	0.28774678620914	0.998590159291325	0.0499027385467994	0.810696662345186	NA	NA	-0.760793923798387
chr1	27945175	27945336	161	+	exon	SMPDL3B	0.210403567220519	1	0.209361995916368	1	0.182909449061317	0.998590159291325	-0.0132738207594311	0.810696662345186	NA	NA	-0.823970483104618
chr1	27958696	27959067	371	+	utr3	SMPDL3B	0.31589317324217	1	0.190410136301378	1	0.107491143012123	0.998590159291325	1.19736846208334	0.810696662345186	NA	NA	0.386671799738157
chr1	27967059	27967466	407	+	utr3	XKR8	0.900804085449693	1	0.789725674363568	1	0.829562478734473	0.998590159291325	0.338303657740611	0.725766380888773	0.428279737978564	0.966648943494881	-0.387462723148161
chr1	28149760	28149957	197	-	utr3	PTAFR	0.949182664969971	1	0.770612497827797	1	0.693435357944771	0.998590159291325	1.23967245817295	0.964599638027423	0.293259220844573	0.910440284937996	0.275072820145531
chr1	28201226	28201392	166	-	utr3	DNAJC8	0.984703141985212	1	0.998213341296548	1	0.912292711534531	0.998590159291325	-0.106714606732401	-0.00804224362957949	0.991731094174491	0.999497652262284	-0.0986723631028219
chr1	28236118	28236563	445	+	utr3	ATPIF1	0.72827733975475	1	0.658195197531549	1	0.654294339464237	0.998590159291325	0.200985762915978	0.654467359170744	0.429891927683731	0.967557612761382	-0.453481596254765
chr1	28237782	28237883	101	+	utr3	ATPIF1	0.443837144721835	1	0.456343975115625	1	0.189900028878749	0.998590159291325	0.156997527557464	0.654467359170744	0.429891927683731	0.967557612761382	-0.49746983161328
chr1	28259575	28259860	285	+	utr5	SESN2	0.796406363762881	1	0.847578655588161	1	0.940895912759698	0.998590159291325	-0.933792793848575	0.128614482930865	0.901410348673659	0.999497652262284	-1.06240727677944
chr1	28268656	28268769	113	+	intron	SESN2	0.472776172927361	1	0.515949751235947	1	0.368220506344151	0.998590159291325	-0.139202395263719	0.128614482930865	0.901410348673659	0.999497652262284	-0.267816878194585
chr1	28280920	28281058	138	+	utr3	SESN2	0.581919346316515	1	0.595001443503493	1	0.74925318290405	0.998590159291325	0.0244697813372092	0.128614482930865	0.901410348673659	0.999497652262284	-0.104144701593656
chr1	28334532	28334753	221	+	exon	MED18	0.828759834928668	1	0.626066151030829	1	0.585656034254603	0.998590159291325	0.0414866149986976	1.5057206404309	0.123540514304976	0.701449217090302	-1.4642340254322
chr1	28394243	28394420	177	+	intron	PHACTR4	NA	NA	0.966268581399737	1	0.373799832836805	0.998590159291325	4.80893505191635	0.694975615583462	0.427511345966322	0.966500878898202	4.11395943633288
chr1	28411827	28411932	105	+	intron	PHACTR4	0.546319560572717	1	0.302494642121403	1	0.118883645524328	0.998590159291325	0.461828335920473	0.694975615583462	0.427511345966322	0.966500878898202	-0.233147279662989
chr1	28415203	28415303	100	+	intron	PHACTR4	0.908384762796098	1	0.559237944095444	1	0.278638015644547	0.998590159291325	1.14527310922594	0.694975615583462	0.427511345966322	0.966500878898202	0.450297493642476
chr1	28448334	28448498	164	+	intron	PHACTR4	NA	NA	0.905881994645036	1	0.724868004828713	0.998590159291325	0.838505103048767	0.694975615583462	0.427511345966322	0.966500878898202	0.143529487465305
chr1	28466352	28466593	241	+	utr3	PHACTR4	0.487178227444001	1	0.582443527632617	1	0.476444159148472	0.998590159291325	-0.209826657933877	0.694975615583462	0.427511345966322	0.966500878898202	-0.904802273517339
chr1	28473846	28473966	120	+	utr3	PHACTR4	0.434914744624521	1	0.458175824659781	1	0.362521249152342	0.998590159291325	-0.133907940038455	0.694975615583462	0.427511345966322	0.966500878898202	-0.828883555621917
chr1	28479367	28479467	100	+	intron	PHACTR4	0.644907342636953	1	0.857593497272803	1	0.948689404867333	0.998590159291325	2.31691560720547	0.694975615583462	0.427511345966322	0.966500878898202	1.621939991622
chr1	28480417	28480521	104	+	utr3	PHACTR4	0.666402195000399	1	0.574222959611262	1	0.55356130002681	0.998590159291325	0.00813894679652196	0.694975615583462	0.427511345966322	0.966500878898202	-0.68683666878694
chr1	28496575	28496703	128	+	utr3	PHACTR4	0.43201464710302	1	0.71046686471307	1	0.766526537290045	0.998590159291325	0.13307577526302	0.694975615583462	0.427511345966322	0.966500878898202	-0.561899840320442
chr1	28531793	28531958	165	+	exon	RCC1	0.322896519858939	1	0.516580624521124	1	0.480649655982518	0.998590159291325	0.151765897307145	0.169557896756264	0.833471100102841	0.999497652262284	-0.0177919994491189
chr1	28532185	28532307	122	+	exon	RCC1	0.272039463400443	1	0.329999722126682	1	0.19254018323666	0.998590159291325	0.226288386666709	0.169557896756264	0.833471100102841	0.999497652262284	0.0567304899104451
chr1	28538002	28538174	172	+	utr3	RCC1	0.774297572304128	1	0.522254887699626	1	0.445960368012155	0.998590159291325	0.477724150655018	0.169557896756264	0.833471100102841	0.999497652262284	0.308166253898754
chr1	28538495	28538739	244	+	utr3	RCC1	0.674749575753776	1	0.623258941336164	1	0.597097544003149	0.998590159291325	0.675511165956504	0.169557896756264	0.833471100102841	0.999497652262284	0.50595326920024
chr1	28566256	28566387	131	+	intron	TRNAU1AP	0.932094102192846	1	0.86954681273061	1	0.978581653529011	0.998590159291325	0.898034851061048	0.192904491310871	0.798451322703766	0.999497652262284	0.705130359750177
chr1	28577498	28577627	129	+	exon	TRNAU1AP	0.59587276357239	1	0.583090369294954	1	0.476744017236181	0.998590159291325	0.269682025181685	0.192904491310871	0.798451322703766	0.999497652262284	0.0767775338708145
chr1	28592897	28593111	214	-	intron	TAF12	NA	NA	0.702757950313029	1	0.771641857466673	0.998590159291325	3.0510493285344	1.02852368826479	0.321401872750878	0.931486564990629	2.02252564026961
chr1	28593872	28594131	259	+	utr3	RAB42	NA	NA	0.159369065772952	1	0.0551681560039633	0.998590159291325	2.02052635164793	2.16958605817163	0.0657250479592758	0.54471229075219	-0.149059706523702
chr1	28594505	28594618	113	+	utr3	RAB42	0.215965693194917	1	0.0769624993155736	1	0.000762873150918766	0.182815514409009	5.34321496046983	2.16958605817163	0.0657250479592758	0.54471229075219	3.1736289022982
chr1	28594706	28594883	177	+	utr3	RAB42	0.182276651102507	1	0.204952882758946	1	0.0518557190841697	0.998590159291325	2.82934755384113	2.16958605817163	0.0657250479592758	0.54471229075219	0.659761495669499
chr1	28642733	28642953	220	-	utr5	TAF12	0.790965603036326	1	0.877362874283764	1	0.970823825097236	0.998590159291325	0.483462602448756	1.02852368826479	0.321401872750878	0.931486564990629	-0.545061085816033
chr1	28714013	28714281	268	+	exon	GMEB1	0.650712771949148	1	0.899151971885522	1	0.862217294846682	0.998590159291325	-0.22855581901795	0.638478488819594	0.387811068497449	0.957062401564148	-0.867034307837544
chr1	28714343	28714789	446	+	utr3	GMEB1	0.697097161483299	1	0.539979353867486	1	0.621315485392521	0.998590159291325	0.410130635465852	0.638478488819594	0.387811068497449	0.957062401564148	-0.228347853353742
chr1	28743260	28743443	183	+	exon	YTHDF2	0.375033218597494	1	0.611026089105593	1	0.723882567221869	0.998590159291325	-0.108753265117959	0.165870543000923	0.82054387303362	0.999497652262284	-0.274623808118882
chr1	28743715	28743816	101	+	exon	YTHDF2	0.473894921700891	1	0.384162187465695	1	0.483300110074424	0.998590159291325	0.0671726265582794	0.165870543000923	0.82054387303362	0.999497652262284	-0.0986979164426434
chr1	28897623	28897739	116	+	intron	EPB41	NA	NA	0.390179273933492	1	0.476858828280977	0.998590159291325	0.0711843887691936	0.589262964403474	0.41589798065909	0.965623319503004	-0.51807857563428
chr1	28987459	28987772	313	+	utr5	EPB41	0.423851808445447	1	0.835137087627893	1	0.791918142674984	0.998590159291325	0.427675783100186	0.589262964403474	0.41589798065909	0.965623319503004	-0.161587181303288
chr1	29053175	29053302	127	+	exon	EPB41	0.963217419765921	1	0.815032355929113	1	0.758889635992444	0.998590159291325	-0.0166798552220296	0.589262964403474	0.41589798065909	0.965623319503004	-0.605942819625503
chr1	29118871	29119065	194	+	utr3	EPB41	0.696529023542784	1	0.978342493094356	1	0.93411801542689	0.998590159291325	0.600476643259956	0.589262964403474	0.41589798065909	0.965623319503004	0.0112136788564821
chr1	29119602	29119734	132	-	utr3	TMEM200B	0.412964641203766	1	0.737695219882861	1	0.653668729835242	0.998590159291325	-0.229411421689494	-3.30610447196881	0.00418390655294772	0.14704560153189	3.07669305027932
chr1	29120373	29121498	1125	-	utr3	TMEM200B	0.587358071405183	1	0.45143560843222	1	0.208969374535117	0.998590159291325	-1.37518350204783	-3.30610447196881	0.00418390655294772	0.14704560153189	1.93092096992098
chr1	29121779	29122250	471	-	utr5	TMEM200B	0.420867246405826	1	0.146692122141586	1	0.168999815016205	0.998590159291325	-3.96779958762994	-3.30610447196881	0.00418390655294772	0.14704560153189	-0.661695115661129
chr1	29122382	29122615	233	-	utr5	TMEM200B	0.0919214612894323	1	0.0142187878486683	1	0.0303568224183357	0.998590159291325	-2.06130518070127	-3.30610447196881	0.00418390655294772	0.14704560153189	1.24479929126754
chr1	29122680	29123767	1087	-	intron	TMEM200B	0.414283300355538	1	0.0956695131104746	1	0.0226067776569819	0.998590159291325	-3.46382265142053	-3.30610447196881	0.00418390655294772	0.14704560153189	-0.157718179451718
chr1	29124185	29124501	316	-	utr5*	TMEM200B	0.673323893444856	1	0.268807289114146	1	0.281880824318312	0.998590159291325	-4.23843602325005	-3.30610447196881	0.00418390655294772	0.14704560153189	-0.932331551281232
chr1	29125057	29125399	342	-	utr5*	TMEM200B	0.528722966578812	1	0.15324126857424	1	0.0584167374418947	0.998590159291325	-3.76263884065507	-3.30610447196881	0.00418390655294772	0.14704560153189	-0.456534368686255
chr1	29127676	29128077	401	+	intergenic	NA	0.167009086051159	1	0.0566485387699554	1	0.0728057915865404	0.998590159291325	-1.21744605432954	NA	NA	NA	NA
chr1	29129983	29130224	241	+	intergenic	NA	0.754499994508848	1	0.85921600382389	1	0.725254221678052	0.998590159291325	-2.25544838941974	NA	NA	NA	NA
chr1	29131134	29131397	263	+	intergenic	NA	0.432434716538916	1	0.0663978497183284	1	0.198063369352494	0.998590159291325	-3.3168285223092	NA	NA	NA	NA
chr1	29132167	29132351	184	+	intergenic	NA	0.460074180699002	1	0.0898477098810448	1	0.0758607047101182	0.998590159291325	-2.12611996920416	NA	NA	NA	NA
chr1	29133011	29133295	284	+	intergenic	NA	NA	NA	0.683697578414916	1	0.62984142124069	0.998590159291325	-5.54690108480836	NA	NA	NA	NA
chr1	29133491	29133701	210	+	intergenic	NA	NA	NA	0.561867612297543	1	0.15453995460402	0.998590159291325	-4.4865615556941	NA	NA	NA	NA
chr1	29133990	29134630	640	+	intergenic	NA	0.425391491825782	1	0.330880658246735	1	0.420026063635709	0.998590159291325	-2.02973019675455	NA	NA	NA	NA
chr1	29138118	29138280	162	+	intergenic	NA	NA	NA	0.957629418390922	1	0.749226815571121	0.998590159291325	-2.49572454831909	NA	NA	NA	NA
chr1	29148373	29149243	870	-	utr3	SRSF4	0.945156428415412	1	0.839315851935882	1	0.834222869008912	0.998590159291325	-0.174569219485914	0.0370023334557406	0.960463171588513	0.999497652262284	-0.211571552941655
chr1	29166647	29166852	205	-	exon	SRSF4	0.563490972159222	1	0.75193837873512	1	0.994959610503022	0.998605131088093	-0.373347604389906	0.0370023334557406	0.960463171588513	0.999497652262284	-0.410349937845647
chr1	29170726	29170832	106	-	exon	SRSF4	0.9086857895842	1	0.969313471408127	1	0.712474350648968	0.998590159291325	-0.286050558820688	0.0370023334557406	0.960463171588513	0.999497652262284	-0.323052892276429
chr1	29193453	29193629	176	-	utr3	MECR	0.951730984809458	1	0.884153135384351	1	0.884863785970536	0.998590159291325	-0.0209336944380442	0.974725848406101	0.330660267625287	0.935191234122004	-0.995659542844145
chr1	29193887	29194168	281	-	utr3	MECR	0.707922019785113	1	0.275772845269859	1	0.312045538751729	0.998590159291325	0.651018189549835	0.974725848406101	0.330660267625287	0.935191234122004	-0.323707658856266
chr1	29206813	29206958	145	-	exon	MECR	0.614950480740618	1	0.594482321431423	1	0.625601375415299	0.998590159291325	-0.00249005498563698	0.974725848406101	0.330660267625287	0.935191234122004	-0.977215903391738
chr1	29228391	29228492	101	-	intron	MECR	NA	NA	0.388100661998554	1	0.186413734486377	0.998590159291325	2.74462730185192	0.974725848406101	0.330660267625287	0.935191234122004	1.76990145344582
chr1	29284726	29284833	107	+	exon	PTPRU	0.720861228158866	1	0.822092832303944	1	0.671514739006616	0.998590159291325	-0.0842214912059133	-0.0127943795017314	0.987574166846498	0.999497652262284	-0.0714271117041819
chr1	29291804	29291967	163	+	exon	PTPRU	0.429587700542639	1	0.661182932499935	1	0.634436595396447	0.998590159291325	-0.590740534901111	-0.0127943795017314	0.987574166846498	0.999497652262284	-0.57794615539938
chr1	29325142	29325253	111	+	exon	PTPRU	0.772929935628089	1	0.809256049135885	1	0.991784068821956	0.998590159291325	0.0649308210214814	-0.0127943795017314	0.987574166846498	0.999497652262284	0.0777252005232128
chr1	29325682	29325818	136	+	utr3	PTPRU	0.394510327979082	1	0.469467257718001	1	0.389382818447412	0.998590159291325	0.110271865966354	-0.0127943795017314	0.987574166846498	0.999497652262284	0.123066245468086
chr1	29325948	29326221	273	+	utr3	PTPRU	0.407887028329096	1	0.828892869420386	1	0.678880780854031	0.998590159291325	0.704060870316042	-0.0127943795017314	0.987574166846498	0.999497652262284	0.716855249817773
chr1	29348565	29348779	214	-	intron	RP3-437I16.1	0.308830203044363	1	0.248359336302349	1	0.514566410845903	0.998590159291325	7.05732440128541	-3.70437151846289	0.0951599136180227	NA	10.7616959197483
chr1	29518596	29518703	107	+	intergenic	NA	NA	NA	0.811541055976024	1	0.862140265734575	0.998590159291325	1.34726840247627	NA	NA	NA	NA
chr1	29905422	29905564	142	+	intergenic	NA	NA	NA	0.973604538093434	1	0.825460700507552	0.998590159291325	2.92001250916397	NA	NA	NA	NA
chr1	30464940	30465041	101	+	intergenic	NA	NA	NA	0.72781788944725	1	0.813757001365647	0.998590159291325	5.55903773944916	NA	NA	NA	NA
chr1	30524636	30524771	135	+	intergenic	NA	NA	NA	0.964423827876564	1	0.839207095827211	0.998590159291325	2.97489751497316	NA	NA	NA	NA
chr1	30718872	30719185	313	+	exon	MATN1-AS1	0.377114994044433	1	0.628911377852334	1	0.667254697503392	0.998590159291325	-0.782971683172632	-0.500968134527127	0.688890860642953	0.999497652262284	-0.282003548645505
chr1	30721401	30721637	236	+	exon	MATN1-AS1	0.401957791618996	1	0.476860976142828	1	0.706451431458773	0.998590159291325	-0.703023447858837	-0.500968134527127	0.688890860642953	0.999497652262284	-0.202055313331709
chr1	30732566	30732718	152	-	utr3	LAPTM5	0.400751109289648	1	0.365394994020948	1	0.143194575135775	0.998590159291325	1.79333177685322	1.3747085465775	0.102422392077554	0.652674792026687	0.418623230275722
chr1	30757687	30757805	118	-	utr5	LAPTM5	0.57665228986137	1	0.38126404002762	1	0.306352453659996	0.998590159291325	0.111660097286865	1.3747085465775	0.102422392077554	0.652674792026687	-1.26304844929063
chr1	30824265	30824368	103	+	exon	RP5-1125N11.2	0.687669472690514	1	0.576657409365603	1	0.735991102471694	0.998590159291325	-1.2025142191259	-4.22073845153973	0.011990428967829	NA	3.01822423241383
chr1	30870047	30870599	552	-	utr3	SDC3	0.737301190064138	1	0.878041275105573	1	0.889614671450178	0.998590159291325	0.137644664265977	-0.595225589335363	0.341008899973712	0.942237984557854	0.73287025360134
chr1	30870704	30870990	286	-	utr3	SDC3	0.939634812851987	1	0.986136167672364	1	0.970810335200661	0.998590159291325	-0.428278250231033	-0.595225589335363	0.341008899973712	0.942237984557854	0.16694733910433
chr1	30872792	30873402	610	-	utr3	SDC3	0.125632779585132	1	0.581770222605571	1	0.549136812738888	0.998590159291325	-0.148972540209424	-0.595225589335363	0.341008899973712	0.942237984557854	0.446253049125939
chr1	30874309	30874660	351	-	exon	SDC3	0.257007424241925	1	0.538595085828313	1	0.39780173335444	0.998590159291325	-0.401223992904622	-0.595225589335363	0.341008899973712	0.942237984557854	0.194001596430741
chr1	30876555	30876742	187	-	exon	SDC3	0.734759063003491	1	0.764152563136975	1	0.815246251111968	0.998590159291325	-0.457737780690825	-0.595225589335363	0.341008899973712	0.942237984557854	0.137487808644537
chr1	30876804	30877185	381	-	exon	SDC3	0.986560161861446	1	0.887997413189059	1	0.913691254332708	0.998590159291325	-0.884237231566588	-0.595225589335363	0.341008899973712	0.942237984557854	-0.289011642231225
chr1	31007035	31007151	116	-	utr3	PUM1	0.927156275909821	1	0.962225682387694	1	0.875942461602411	0.998590159291325	0.100940844517606	0.526736587080913	0.408360514375602	0.962945473649328	-0.425795742563307
chr1	31059301	31059629	328	-	utr5	PUM1	0.986696097846154	1	0.947448607432098	1	0.887515253704772	0.998590159291325	-0.22994900406501	0.526736587080913	0.408360514375602	0.962945473649328	-0.756685591145923
chr1	31194298	31194465	167	-	intron	NKAIN1	NA	NA	0.698075962366526	1	0.81043059588625	0.998590159291325	5.75676727003841	1.93920159620655	0.245181385551803	NA	3.81756567383186
chr1	31360565	31360665	100	+	intron	ZCCHC17	0.668964325544609	1	0.921424233191313	1	0.97950537791589	0.998590159291325	-0.706659819438468	0.583799768742844	0.354030629703089	0.945831370216394	-1.29045958818131
chr1	31364018	31364202	184	+	utr3	ZCCHC17	0.986424054421219	1	0.810732178545666	1	0.69642661229913	0.998590159291325	-0.0592375733515842	0.583799768742844	0.354030629703089	0.945831370216394	-0.643037342094428
chr1	31364474	31364661	187	+	utr3	ZCCHC17	0.645329199939859	1	0.688056648912721	1	0.710184241985817	0.998590159291325	-0.0500849580125905	0.583799768742844	0.354030629703089	0.945831370216394	-0.633884726755435
chr1	31423565	31423748	183	+	exon	SERINC2	0.885720037584378	1	0.963995069064747	1	0.845209241443473	0.998590159291325	2.40027056475779	1.02730786804568	0.260091615063786	0.884384110343718	1.37296269671211
chr1	31426688	31426855	167	+	exon	SERINC2	0.151284598943625	1	0.338946409910607	1	0.530514695275036	0.998590159291325	1.87518599232134	1.02730786804568	0.260091615063786	0.884384110343718	0.847878124275655
chr1	31427759	31427859	100	+	intron	SERINC2	1	1	0.541002969189053	1	0.776364753747637	0.998590159291325	4.68260432347903	1.02730786804568	0.260091615063786	0.884384110343718	3.65529645543335
chr1	31432927	31433131	204	+	exon	SERINC2	0.513919386204111	1	0.385647241239368	1	0.483280552637802	0.998590159291325	0.564814588307412	1.02730786804568	0.260091615063786	0.884384110343718	-0.462493279738272
chr1	31434001	31434603	602	+	utr3	SERINC2	0.879230017948235	1	0.704122504115161	1	0.983013149210194	0.998590159291325	0.930159969194544	1.02730786804568	0.260091615063786	0.884384110343718	-0.0971478988511404
chr1	31436719	31437078	359	+	intergenic	NA	0.546650091541988	1	0.327210478216811	1	0.423206578777403	0.998590159291325	4.18064296162471	NA	NA	NA	NA
chr1	31469821	31469975	154	+	intergenic	NA	0.176144829838019	1	0.156258290571876	1	0.125339226113199	0.998590159291325	2.75687655827252	NA	NA	NA	NA
chr1	31481415	31481526	111	+	intergenic	NA	NA	NA	0.835938787974735	1	0.819641143732823	0.998590159291325	5.37470199002814	NA	NA	NA	NA
chr1	31501380	31501506	126	+	exon	LINC01225	0.403473281974523	1	0.257643385977201	1	0.175039606784167	0.998590159291325	1.67607789880028	6.283523589946	NA	NA	-4.60744569114573
chr1	31566786	31566887	101	+	intergenic	NA	0.551423755322019	1	0.536540131358962	1	0.354139104982271	0.998590159291325	1.51668792128432	NA	NA	NA	NA
chr1	31576620	31577458	838	+	utr5	TINAGL1	0.91513855078527	1	0.818269849473651	1	0.949408124243807	0.998590159291325	-1.25288469009106	-1.77506239861378	0.0210914755850968	0.327793428472853	0.522177708522726
chr1	31583371	31583509	138	+	exon	TINAGL1	0.88552115210285	1	0.913808956213175	1	0.958255644903294	0.998590159291325	-0.900207883429447	-1.77506239861378	0.0210914755850968	0.327793428472853	0.874854515184337
chr1	31584356	31584469	113	+	exon	TINAGL1	0.61723872182985	1	0.311391967651073	1	0.63020913475935	0.998590159291325	-1.46667962501066	-1.77506239861378	0.0210914755850968	0.327793428472853	0.308382773603119
chr1	31585748	31585882	134	+	exon	TINAGL1	0.859307011839433	1	0.872675827895286	1	0.866193476430047	0.998590159291325	-0.37504497023525	-1.77506239861378	0.0210914755850968	0.327793428472853	1.40001742837853
chr1	31586609	31587298	689	+	utr3	TINAGL1	0.750692703110379	1	0.727711443954769	1	0.885664654939628	0.998590159291325	-0.933089504820017	-1.77506239861378	0.0210914755850968	0.327793428472853	0.841972893793767
chr1	31630333	31630780	447	-	utr3	PEF1	0.927083848040624	1	0.856100661067039	1	0.913438810867515	0.998590159291325	-0.28263146674921	-0.115266692817458	0.866711975437407	0.999497652262284	-0.167364773931751
chr1	31635287	31635519	232	-	exon	PEF1	0.73950437162965	1	0.895111710338736	1	0.652994233434634	0.998590159291325	-0.562165060807062	-0.115266692817458	0.866711975437407	0.999497652262284	-0.446898367989604
chr1	31652710	31652910	200	-	exon	COL16A1	0.482705458397946	1	0.422346790134565	1	0.330755643566367	0.998590159291325	-0.0907526786858961	-2.76635677535125	0.00756605761230559	0.196952972810428	2.67560409666535
chr1	31653884	31653994	110	-	exon	COL16A1	0.647684415160729	1	0.487535184262862	1	0.56730057348649	0.998590159291325	-0.750155576499008	-2.76635677535125	0.00756605761230559	0.196952972810428	2.01620119885224
chr1	31655347	31655578	231	-	exon	COL16A1	0.574190992076379	1	0.353544944032289	1	0.406070365458507	0.998590159291325	-0.555899265595967	-2.76635677535125	0.00756605761230559	0.196952972810428	2.21045750975528
chr1	31655855	31656085	230	+	exon	RP11-73M7.6	0.750267470319529	1	0.521427370591633	1	0.693743963966671	0.998590159291325	-0.721057955530306	-0.525228015045214	0.692246933685421	0.999497652262284	-0.195829940485092
chr1	31656276	31656521	245	-	exon	COL16A1	0.300516284808091	1	0.231991426128269	1	0.346221300773787	0.998590159291325	-0.550530789541277	-2.76635677535125	0.00756605761230559	0.196952972810428	2.21582598580997
chr1	31658499	31658652	153	-	exon	COL16A1	0.523865431064242	1	0.230755293153901	1	0.147478380615904	0.998590159291325	-0.86063482590504	-2.76635677535125	0.00756605761230559	0.196952972810428	1.90572194944621
chr1	31658929	31659038	109	-	exon	COL16A1	0.625060293385532	1	0.291382457013114	1	0.216037511562956	0.998590159291325	-0.830328156240946	-2.76635677535125	0.00756605761230559	0.196952972810428	1.9360286191103
chr1	31660604	31660708	104	-	exon	COL16A1	0.512324882331076	1	0.270833031988038	1	0.302669028960928	0.998590159291325	-0.908224110962342	-2.76635677535125	0.00756605761230559	0.196952972810428	1.8581326643889
chr1	31661673	31661774	101	-	exon	COL16A1	0.296864603779176	1	0.174639615941815	1	0.112429465686812	0.998590159291325	-0.630982259930285	-2.76635677535125	0.00756605761230559	0.196952972810428	2.13537451542096
chr1	31662352	31662458	106	-	exon	COL16A1	0.344144846734851	1	0.294534550688948	1	0.254244098406731	0.998590159291325	-0.661805260132473	-2.76635677535125	0.00756605761230559	0.196952972810428	2.10455151521877
chr1	31662612	31662712	100	-	exon	COL16A1	0.315053893012504	1	0.288674146548049	1	0.285210937447433	0.998590159291325	-0.742465497301165	-2.76635677535125	0.00756605761230559	0.196952972810428	2.02389127805008
chr1	31665183	31665295	112	-	exon	COL16A1	0.389679582959033	1	0.228326783645831	1	0.294124296115844	0.998590159291325	-1.09666058481178	-2.76635677535125	0.00756605761230559	0.196952972810428	1.66969619053947
chr1	31665585	31665689	104	-	exon	COL16A1	0.370759598843265	1	0.154150827684716	1	0.216801538724264	0.998590159291325	-1.32788252374214	-2.76635677535125	0.00756605761230559	0.196952972810428	1.4384742516091
chr1	31665892	31666157	265	-	exon	COL16A1	0.601212987610415	1	0.215801870066787	1	0.195614739305423	0.998590159291325	-1.43731425557592	-2.76635677535125	0.00756605761230559	0.196952972810428	1.32904251977533
chr1	31670161	31670530	369	-	exon	COL16A1	0.193133121067227	1	0.615808640061454	1	0.626404227185597	0.998590159291325	2.07463520195347	-2.76635677535125	0.00756605761230559	0.196952972810428	4.84099197730471
chr1	31670628	31671019	391	-	exon	COL16A1	0.579377381804724	1	0.587913403586	1	0.509008170821945	0.998590159291325	0.0614270040549628	-2.76635677535125	0.00756605761230559	0.196952972810428	2.82778377940621
chr1	31672434	31672534	100	-	exon	COL16A1	0.705663403526425	1	0.276040989415088	1	0.286046172053916	0.998590159291325	-1.26359527979624	-2.76635677535125	0.00756605761230559	0.196952972810428	1.502761495555
chr1	31679651	31679752	101	-	exon	COL16A1	0.483429344926188	1	0.238709320069966	1	0.264855263779945	0.998590159291325	-0.950697818992326	-2.76635677535125	0.00756605761230559	0.196952972810428	1.81565895635892
chr1	31680918	31681142	224	-	exon	COL16A1	0.329770228651248	1	0.10355919476646	1	0.0935951907361182	0.998590159291325	-1.31313506157482	-2.76635677535125	0.00756605761230559	0.196952972810428	1.45322171377643
chr1	31682958	31683075	117	-	exon	COL16A1	0.485034397588404	1	0.136505262588748	1	0.0600349859717546	0.998590159291325	-1.41380883596966	-2.76635677535125	0.00756605761230559	0.196952972810428	1.35254793938159
chr1	31683204	31683389	185	-	exon	COL16A1	0.410290014323488	1	0.145874005212423	1	0.1629576878436	0.998590159291325	-1.36136899601627	-2.76635677535125	0.00756605761230559	0.196952972810428	1.40498777933498
chr1	31684135	31684299	164	-	exon	COL16A1	0.33190237200749	1	0.0887670115420484	1	0.0633681287603854	0.998590159291325	-1.54241904478335	-2.76635677535125	0.00756605761230559	0.196952972810428	1.2239377305679
chr1	31684540	31684692	152	-	exon	COL16A1	0.305555921435471	1	0.106896616638131	1	0.0716698805788272	0.998590159291325	-1.1116309811399	-2.76635677535125	0.00756605761230559	0.196952972810428	1.65472579421135
chr1	31685679	31685821	142	-	exon	COL16A1	0.400875947957597	1	0.178674996293799	1	0.254915780507492	0.998590159291325	-0.981228572024167	-2.76635677535125	0.00756605761230559	0.196952972810428	1.78512820332708
chr1	31687622	31687723	101	-	intron	COL16A1	0.0863991099027461	1	0.0974790041229111	1	0.0858272060585308	0.998590159291325	-1.28795953686392	-2.76635677535125	0.00756605761230559	0.196952972810428	1.47839723848732
chr1	31691437	31691541	104	-	exon	COL16A1	0.231181764182566	1	0.0511079088708005	1	0.0805277217484546	0.998590159291325	-1.66162431717481	-2.76635677535125	0.00756605761230559	0.196952972810428	1.10473245817644
chr1	31692025	31692141	116	-	exon	COL16A1	0.226022419716113	1	0.0618828885178797	1	0.0475930049585441	0.998590159291325	-1.21936604434232	-2.76635677535125	0.00756605761230559	0.196952972810428	1.54699073100893
chr1	31695068	31695285	217	-	exon	COL16A1	0.252613830978158	1	0.145653491741326	1	0.114917906045587	0.998590159291325	-1.04019652084606	-2.76635677535125	0.00756605761230559	0.196952972810428	1.72616025450518
chr1	31698020	31698184	164	-	exon	COL16A1	0.0692144906478902	1	0.0607045147713624	1	0.00331942785917147	0.483831329479897	-1.09764922064576	-2.76635677535125	0.00756605761230559	0.196952972810428	1.66870755470549
chr1	31699876	31699988	112	-	exon	COL16A1	0.63427783466796	1	0.496640529436877	1	0.613341099236629	0.998590159291325	-1.85758663695975	-2.76635677535125	0.00756605761230559	0.196952972810428	0.908770138391499
chr1	31702181	31702288	107	-	utr5	COL16A1	0.086094665026973	1	0.058827759855698	1	0.0648767401561794	0.998590159291325	-0.685753401533793	-2.76635677535125	0.00756605761230559	0.196952972810428	2.08060337381745
chr1	31703851	31704002	151	-	utr5	COL16A1	0.0922555566231533	1	0.0822073099317911	1	0.0828031078156806	0.998590159291325	-0.637371942797253	-2.76635677535125	0.00756605761230559	0.196952972810428	2.12898483255399
chr1	31727151	31727321	170	-	utr3	ADGRB2	0.876529601405633	1	0.990056061776048	1	0.66722429885618	0.998590159291325	1.29471078673906	-0.274225334913349	0.830350848461049	0.999497652262284	1.56893612165241
chr1	31727451	31727591	140	-	exon	ADGRB2	0.276008301799616	1	0.493940629235671	1	0.632874371093089	0.998590159291325	1.1829131950352	-0.274225334913349	0.830350848461049	0.999497652262284	1.45713852994854
chr1	31794464	31794580	116	-	exon	SPOCD1	0.379353979420637	1	0.503825278083114	1	0.451471866985902	0.998590159291325	-0.469424419829998	0.066936451339004	0.951818158149501	0.999497652262284	-0.536360871169002
chr1	31923288	31923401	113	-	intron	PTP4A2	0.803739757254228	1	0.864419968254395	1	0.880110636056417	0.998590159291325	1.13897545403091	0.375549052392129	0.574858486843013	0.996597083897626	0.763426401638781
chr1	32013874	32014072	198	+	utr5	KHDRBS1	0.322809929821535	1	0.40133822718875	1	0.677517467060397	0.998590159291325	-1.54108963844485	-0.0825745805187892	0.899789974925464	0.999497652262284	-1.45851505792607
chr1	32014276	32014403	127	+	exon	KHDRBS1	0.530122313796622	1	0.481006149887687	1	0.359254165758258	0.998590159291325	-0.193146377557235	-0.0825745805187892	0.899789974925464	0.999497652262284	-0.110571797038446
chr1	32037776	32038014	238	+	exon	KHDRBS1	0.821694696180441	1	0.750564448592247	1	0.73275078848426	0.998590159291325	-0.352465737834411	-0.0825745805187892	0.899789974925464	0.999497652262284	-0.269891157315621
chr1	32102659	32102779	120	+	utr3	TMEM39B	0.816796475847181	1	0.946847313615418	1	0.957847867310016	0.998590159291325	0.581713287058404	-0.117379667444219	0.907601175685172	0.999497652262284	0.699092954502623
chr1	32170889	32171149	260	+	utr3	KPNA6	0.668801730113019	1	0.938172240614801	1	0.929887205955848	0.998590159291325	0.16707154031884	0.13696024662702	0.839011929206481	0.999497652262284	0.0301112936918195
chr1	32176032	32176239	207	+	utr3	KPNA6	0.815121571110252	1	0.928761000485583	1	0.938951543221218	0.998590159291325	0.587067831193358	0.13696024662702	0.839011929206481	0.999497652262284	0.450107584566338
chr1	32180265	32180505	240	+	utr5	TXLNA	0.380390877307972	1	0.511926195486227	1	0.717850727563112	0.998590159291325	-0.356483822579741	0.171441279262325	0.766878448735392	0.999497652262284	-0.527925101842066
chr1	32181205	32181692	487	+	exon	TXLNA	0.609433677669096	1	0.612058762163579	1	0.519816330904319	0.998590159291325	-0.0660827713641289	0.171441279262325	0.766878448735392	0.999497652262284	-0.237524050626454
chr1	32187885	32188081	196	+	exon	TXLNA	0.932300349580987	1	0.682953607788716	1	0.643255211143467	0.998590159291325	-0.314228831604237	0.171441279262325	0.766878448735392	0.999497652262284	-0.485670110866562
chr1	32189981	32190191	210	+	exon	TXLNA	0.887933892448042	1	0.668883039841179	1	0.476101002400339	0.998590159291325	0.0107493296072661	0.171441279262325	0.766878448735392	0.999497652262284	-0.160691949655059
chr1	32192274	32192403	129	+	exon	TXLNA	0.931679379612553	1	0.998927685876201	1	0.713374329532106	0.998590159291325	-0.22062736070789	0.171441279262325	0.766878448735392	0.999497652262284	-0.392068639970216
chr1	32194866	32195314	448	+	utr3	TXLNA	NA	NA	0.339406583586352	1	0.368444175117265	0.998590159291325	-0.0135831510176745	0.171441279262325	0.766878448735392	0.999497652262284	-0.18502443028
chr1	32195674	32195872	198	+	utr3	TXLNA	0.652362673511656	1	0.865307999144426	1	0.804164710333199	0.998590159291325	-0.0833476708390798	0.171441279262325	0.766878448735392	0.999497652262284	-0.254788950101405
chr1	32195909	32196323	414	+	utr3	TXLNA	0.509854296149014	1	0.966873938970371	1	0.847918086869912	0.998590159291325	1.40710846791761	0.171441279262325	0.766878448735392	0.999497652262284	1.23566718865529
chr1	32201864	32202069	205	+	utr5	CCDC28B	0.173734266682461	1	0.485890881911288	1	0.859690262182099	0.998590159291325	0.239683946092171	0.0789114527110887	0.950461149941455	0.999497652262284	0.160772493381082
chr1	32203862	32204226	364	+	exon	CCDC28B	0.461067188873746	1	0.631463310172801	1	0.510527013846549	0.998590159291325	-0.0699118280203548	0.0789114527110887	0.950461149941455	0.999497652262284	-0.148823280731443
chr1	32205125	32205255	130	+	utr3	CCDC28B	0.490457309210814	1	0.47709426625583	1	0.368359269924544	0.998590159291325	0.7964223345125	0.0789114527110887	0.950461149941455	0.999497652262284	0.717510881801411
chr1	32206517	32206722	205	-	exon	RP4-622L5.7	0.710632650974472	1	0.418357882335601	1	0.460777680270904	0.998590159291325	0.208325214544476	-1.09965801434925	0.435261965771579	0.968791562285095	1.30798322889373
chr1	32207541	32207652	111	+	exon	IQCC	0.323540110332671	1	0.673228812030225	1	0.975308558971598	0.998590159291325	0.815893030191133	0.0864089449884369	0.937933190648203	0.999497652262284	0.729484085202697
chr1	32207876	32208195	319	+	utr3	IQCC	0.754821125314198	1	0.92360372282786	1	0.903529250096327	0.998590159291325	0.417545263824065	0.0864089449884369	0.937933190648203	0.999497652262284	0.331136318835628
chr1	32209126	32209251	125	+	exon	DCDC2B	0.987834582781855	1	0.989851899655589	1	0.931410087833869	0.998590159291325	0.381364133924084	0.246193669514137	0.833962465158833	0.999497652262284	0.135170464409948
chr1	32212878	32212990	112	+	intron	DCDC2B	NA	NA	0.893919657668113	1	0.785947172217695	0.998590159291325	-0.858271156651814	0.246193669514137	0.833962465158833	0.999497652262284	-1.10446482616595
chr1	32216244	32216622	378	-	utr3	TMEM234	0.213904979489452	1	0.382883280204564	1	0.52854908633978	0.998590159291325	0.427295589044493	-0.166733522755178	0.810594508961212	0.999497652262284	0.594029111799672
chr1	32222099	32222228	129	-	exon	TMEM234	0.759905417783853	1	0.793491875801677	1	0.691818787679161	0.998590159291325	0.06802020495315	-0.166733522755178	0.810594508961212	0.999497652262284	0.234753727708328
chr1	32226118	32226219	101	+	exon	EIF3I	0.394369533191172	1	0.422073029075011	1	0.202897891262788	0.998590159291325	-0.440426156017184	0.710222716364445	0.304462907900381	0.917656386350604	-1.15064887238163
chr1	32231385	32231539	154	+	utr3	EIF3I	0.952976966157224	1	0.686764635627964	1	0.713825262709477	0.998590159291325	1.09673453749188	0.710222716364445	0.304462907900381	0.917656386350604	0.386511821127431
chr1	32231764	32231998	234	-	exon	MTMR9LP	0.813987256002132	1	0.718066051373512	1	0.975405831671289	0.998590159291325	-0.683518921206032	-1.2481151582719	0.218149843414716	0.838030310304182	0.564596237065864
chr1	32232099	32232211	112	-	exon	MTMR9LP	0.612829602867807	1	0.564892348567708	1	0.618961472606316	0.998590159291325	-0.632596933157259	-1.2481151582719	0.218149843414716	0.838030310304182	0.615518225114636
chr1	32234758	32234864	106	-	exon	MTMR9LP	0.744839316051676	1	0.604923635417927	1	0.531211338843513	0.998590159291325	-0.871506089695027	-1.2481151582719	0.218149843414716	0.838030310304182	0.376609068576868
chr1	32235035	32235154	119	-	exon	MTMR9LP	0.78065584594715	1	0.801920154540881	1	0.921979510684401	0.998590159291325	-0.977737017193861	-1.2481151582719	0.218149843414716	0.838030310304182	0.270378141078034
chr1	32239337	32239470	133	-	exon	MTMR9LP	0.982946770576051	1	0.936076296687593	1	0.909195429528479	0.998590159291325	-1.10360857063136	-1.2481151582719	0.218149843414716	0.838030310304182	0.144506587640532
chr1	32239908	32240171	263	-	exon	MTMR9LP	0.513191851209667	1	0.540024136888131	1	0.693483026685005	0.998590159291325	-1.42275109779157	-1.2481151582719	0.218149843414716	0.838030310304182	-0.174635939519676
chr1	32240453	32240557	104	-	exon	MTMR9LP	0.123002672748229	1	0.263089765537194	1	0.455539943537152	0.998590159291325	-1.11083333124895	-1.2481151582719	0.218149843414716	0.838030310304182	0.137281827022946
chr1	32240615	32240984	369	-	exon	MTMR9LP	0.278782543147652	1	0.177581948561438	1	0.200425271150352	0.998590159291325	-0.754118568066716	-1.2481151582719	0.218149843414716	0.838030310304182	0.493996590205179
chr1	32241219	32241729	510	-	exon	MTMR9LP	0.344276116414082	1	0.480752089595518	1	0.870761826673093	0.998590159291325	-0.341220567660101	-1.2481151582719	0.218149843414716	0.838030310304182	0.906894590611794
chr1	32242369	32242548	179	+	intergenic	NA	NA	NA	0.770122756496968	1	0.598722972937629	0.998590159291325	1.90106805903834	NA	NA	NA	NA
chr1	32247328	32247799	471	+	utr5	FAM167B	0.409966486337339	1	0.448247201472339	1	0.529979195014058	0.998590159291325	0.0198058785571016	-1.57013392014681	0.151562978845013	0.752965135842865	1.58993979870391
chr1	32248287	32248800	513	+	utr3	FAM167B	0.158804066003922	1	0.166782573550992	1	0.207931834198459	0.998590159291325	0.467037161493584	-1.57013392014681	0.151562978845013	0.752965135842865	2.03717108164039
chr1	32272543	32272678	135	+	intron	LCK	0.903860623811171	1	0.754986375938304	1	0.461478195964704	0.998590159291325	2.31514766850314	2.55695699404744	0.0107502990395642	0.235322138826837	-0.241809325544292
chr1	32276323	32276461	138	+	exon	LCK	0.884417316255423	1	0.453067937333527	1	0.506177222525533	0.998590159291325	0.897089216882454	2.55695699404744	0.0107502990395642	0.235322138826837	-1.65986777716498
chr1	32280371	32280518	147	+	intron	LCK	NA	NA	0.500010584197382	1	0.87209695203102	0.998590159291325	3.64551781693028	2.55695699404744	0.0107502990395642	0.235322138826837	1.08856082288285
chr1	32285487	32285789	302	+	utr3	LCK	0.251447908345845	1	0.174709233641622	1	0.232259665490823	0.998590159291325	1.6913342412812	2.55695699404744	0.0107502990395642	0.235322138826837	-0.865622752766235
chr1	32310868	32310998	130	+	intron	HDAC1	NA	NA	0.560405896641713	1	0.204655903454178	0.998590159291325	1.72513081661917	0.422628022568924	0.493895925523471	0.982577699082232	1.30250279405025
chr1	32327323	32327423	100	+	exon	HDAC1	0.904682081991827	1	0.89124315539132	1	0.856303506385449	0.998590159291325	-0.210482696610484	0.422628022568924	0.493895925523471	0.982577699082232	-0.633110719179408
chr1	32332035	32332303	268	+	exon	HDAC1	0.77572250448066	1	0.769046066542217	1	0.554638553154717	0.998590159291325	-0.035287303718654	0.422628022568924	0.493895925523471	0.982577699082232	-0.457915326287578
chr1	32332620	32332743	123	+	exon	HDAC1	0.626110058805687	1	0.72407703014975	1	0.53629804617126	0.998590159291325	0.0301811675719147	0.422628022568924	0.493895925523471	0.982577699082232	-0.392446854997009
chr1	32332977	32333091	114	+	utr3	HDAC1	0.669692182448133	1	0.866245453454067	1	0.71459933673087	0.998590159291325	0.10278629045456	0.422628022568924	0.493895925523471	0.982577699082232	-0.319841732114364
chr1	32334424	32335167	743	-	utr3	MARCKSL1	0.370300218528585	1	0.854389412471169	1	0.957224542270842	0.998590159291325	0.977355635866022	1.23654554113192	0.0941690190877418	0.631788254449248	-0.259189905265902
chr1	32335965	32336129	164	-	utr5	MARCKSL1	NA	NA	0.605839970810917	1	0.502181608780941	0.998590159291325	0.145274367582074	1.23654554113192	0.0941690190877418	0.631788254449248	-1.09127117354985
chr1	32356543	32356777	234	+	intron	TSSK3	NA	NA	0.242480934884503	1	0.290597865609782	0.998590159291325	-0.807221280892897	-0.327226418058609	0.789959110480628	0.999497652262284	-0.479994862834288
chr1	32361490	32361595	105	-	utr3	FAM229A	0.716298320791409	1	0.878795730387123	1	0.781397586572939	0.998590159291325	0.503482392928093	-0.583446138691979	0.65040715862237	0.999497652262284	1.08692853162007
chr1	32361763	32361907	144	-	exon	FAM229A	0.344224188172217	1	0.263073413427976	1	0.320601422022253	0.998590159291325	-0.497864727036936	-0.583446138691979	0.65040715862237	0.999497652262284	0.0855814116550437
chr1	32362028	32362179	151	-	utr5	FAM229A	0.567382554522269	1	0.964073261759948	1	0.963895007041838	0.998590159291325	0.514645489009531	-0.583446138691979	0.65040715862237	0.999497652262284	1.09809162770151
chr1	32363573	32363820	247	+	utr5	TSSK3	0.741150273555793	1	0.795020843322593	1	0.939610787361075	0.998590159291325	-0.344854010132993	-0.327226418058609	0.789959110480628	0.999497652262284	-0.0176275920743834
chr1	32365418	32365604	186	-	utr3	BSDC1	0.983521840550301	1	0.933971802766941	1	0.971343685183755	0.998590159291325	-0.0190046381613059	-0.0710813610399554	0.923869720884212	0.999497652262284	0.0520767228786495
chr1	32366421	32366724	303	-	utr3	BSDC1	0.851785834505159	1	0.993843325338377	1	0.941338952237146	0.998590159291325	-0.520371152036878	-0.0710813610399554	0.923869720884212	0.999497652262284	-0.449289790996923
chr1	32368429	32368616	187	-	utr3	BSDC1	0.288309007414896	1	0.542625433330718	1	0.765723179101606	0.998590159291325	-0.173960075167019	-0.0710813610399554	0.923869720884212	0.999497652262284	-0.102878714127063
chr1	32376272	32376776	504	-	utr3	BSDC1	0.634682743493137	1	0.533513691140155	1	0.621787437387496	0.998590159291325	-0.302089160039399	-0.0710813610399554	0.923869720884212	0.999497652262284	-0.231007798999443
chr1	32383890	32384036	146	-	utr3	BSDC1	0.948990661791313	1	0.967231943040234	1	0.807844379374943	0.998590159291325	-0.42249274777906	-0.0710813610399554	0.923869720884212	0.999497652262284	-0.351411386739105
chr1	32388943	32389047	104	-	intron	BSDC1	0.868374906195693	1	0.7415660173018	1	0.618793023871016	0.998590159291325	1.54673133340592	-0.0710813610399554	0.923869720884212	0.999497652262284	1.61781269444588
chr1	32606208	32606402	194	-	intron	ZBTB8OS	0.98472856786097	1	0.917965964156106	1	0.932724305471238	0.998590159291325	-0.0682757453396929	1.04253401877133	0.361440132405006	0.948583397755099	-1.11080976411102
chr1	32607048	32607156	108	-	intron	ZBTB8OS	0.744729330364513	1	0.901162976720362	1	0.877434531293805	0.998590159291325	-0.399565180402072	1.04253401877133	0.361440132405006	0.948583397755099	-1.4420991991734
chr1	32694888	32695069	181	-	exon	SYNC	0.459862703840638	1	0.390328999003131	1	0.399881347439072	0.998590159291325	-0.757742072854216	-1.92657873077273	0.0752688279815397	0.575008627622501	1.16883665791852
chr1	32695227	32695469	242	-	exon	SYNC	0.0710877903852703	1	0.123427116984947	1	0.204049176509833	0.998590159291325	-0.758881030682186	-1.92657873077273	0.0752688279815397	0.575008627622501	1.16769770009055
chr1	32695546	32695780	234	-	exon	SYNC	0.716171688076329	1	0.410991056168002	1	0.469716057447092	0.998590159291325	-0.562703279372089	-1.92657873077273	0.0752688279815397	0.575008627622501	1.36387545140064
chr1	32722431	32722597	166	-	intron	RP11-114B7.6	NA	NA	0.940097039858657	1	0.686027962178524	0.998590159291325	0.0745521242671505	-0.240410183361975	0.938529000770387	NA	0.314962307629125
chr1	32726920	32727068	148	+	intergenic	NA	NA	NA	0.29676928469673	1	0.421498848490023	0.998590159291325	5.98740126998703	NA	NA	NA	NA
chr1	32770123	32770224	101	+	exon	KIAA1522	0.543722643033012	1	0.716281459446894	1	0.666853835524017	0.998590159291325	0.127250051174752	1.01119996793358	0.108658475739593	0.666905177400687	-0.883949916758825
chr1	32770588	32770702	114	+	exon	KIAA1522	0.717115705109301	1	0.669423545071324	1	0.615988426977797	0.998590159291325	0.0679143198975232	1.01119996793358	0.108658475739593	0.666905177400687	-0.943285648036055
chr1	32771984	32772400	416	+	exon	KIAA1522	0.420659348941494	1	0.38209939428068	1	0.252404793966202	0.998590159291325	0.265419589572251	1.01119996793358	0.108658475739593	0.666905177400687	-0.745780378361327
chr1	32772799	32773000	201	+	utr3	KIAA1522	0.981178899145934	1	0.868194324891965	1	0.606577262706352	0.998590159291325	0.40215037875759	1.01119996793358	0.108658475739593	0.666905177400687	-0.609049589175988
chr1	32773504	32773805	301	+	utr3	KIAA1522	0.512042023751918	1	0.471247338108732	1	0.478722466511251	0.998590159291325	0.608812998387511	1.01119996793358	0.108658475739593	0.666905177400687	-0.402386969546067
chr1	32780141	32780343	202	-	exon	YARS	0.513605198338877	1	0.422107997250786	1	0.349960802815719	0.998590159291325	-0.0658378410972363	0.818306809757507	0.220901275790953	0.84044295839713	-0.884144650854744
chr1	32781077	32781180	103	-	exon	YARS	0.268811338964969	1	0.272950021437091	1	0.314461752528367	0.998590159291325	-0.267881160782768	0.818306809757507	0.220901275790953	0.84044295839713	-1.08618797054027
chr1	32817214	32817324	110	-	utr5	YARS	0.411662209481554	1	0.44792385657091	1	0.326785194699909	0.998590159291325	-0.195422561214166	0.818306809757507	0.220901275790953	0.84044295839713	-1.01372937097167
chr1	32826612	32826728	116	+	exon	S100PBP	0.878536932318411	1	0.649979207332798	1	0.688122139177468	0.998590159291325	-0.19890358355749	-0.169641521201688	0.875742682480368	0.999497652262284	-0.0292620623558026
chr1	32862914	32863045	131	-	utr3	FNDC5	0.221258311081027	1	0.190090383710016	1	0.265017526425807	0.998590159291325	-0.823724889879487	-1.57462883188112	0.186468805638227	0.806419805751301	0.750903942001632
chr1	32863298	32863496	198	-	utr3	FNDC5	0.691472919382618	1	0.732751135172491	1	0.909806397630319	0.998590159291325	-0.8170048483599	-1.57462883188112	0.186468805638227	0.806419805751301	0.757623983521219
chr1	32894654	32894893	239	-	utr3	TMEM54	0.99268995168457	1	0.918070049465272	1	0.927021801668416	0.998590159291325	0.760637060304174	-0.530660844708711	0.63649561912254	0.999497652262284	1.29129790501288
chr1	32936793	32937239	446	-	utr3	RNF19B	0.505303680429215	1	0.583290675898513	1	0.691111961379484	0.998590159291325	-0.299833024177949	0.215874984836555	0.764886135264431	0.999497652262284	-0.515708009014505
chr1	32995933	32996077	144	+	intron	RP1-117O3.2	NA	NA	0.849654103424209	1	0.866848436089241	0.998590159291325	1.14459276965706	0.0154101219369871	0.991557980722577	0.999497652262284	1.12918264772008
chr1	33008096	33008475	379	-	utr3	AK2	0.962168990474426	1	0.789228704527679	1	0.875928016483425	0.998590159291325	0.642813235322132	0.475926348886617	0.433969453632781	0.968361861267689	0.166886886435515
chr1	33026179	33026285	106	+	intron	RP1-117O3.2	0.842838231652786	1	0.859677293187936	1	0.769964766644414	0.998590159291325	0.705621337857343	0.0154101219369871	0.991557980722577	0.999497652262284	0.690211215920356
chr1	33070736	33070884	148	-	intron	AK2	NA	NA	0.852110602164651	1	0.534174460787212	0.998590159291325	3.03231215305604	0.475926348886617	0.433969453632781	0.968361861267689	2.55638580416942
chr1	33120065	33120312	247	+	utr3	AZIN2	0.921668739015155	1	0.664440725624003	1	0.772788036946219	0.998590159291325	-0.334808952073031	-0.831825628213763	0.194492404089773	0.814669089154856	0.497016676140732
chr1	33128230	33128330	100	+	intergenic	NA	0.941776995318206	1	0.630011352134808	1	0.345205130511508	0.998590159291325	1.67167592693133	NA	NA	NA	NA
chr1	33136052	33136417	365	+	intergenic	NA	NA	NA	0.866709246276584	1	0.889989999812429	0.998590159291325	2.12920454666728	NA	NA	NA	NA
chr1	33147524	33147661	137	-	exon	TRIM62	0.476862306373335	1	0.638111715620919	1	0.828774455956635	0.998590159291325	-0.294377867365982	0.121352808438949	0.921651468985556	0.999497652262284	-0.415730675804931
chr1	33250698	33250937	239	+	intergenic	NA	NA	NA	0.98757449388914	1	0.53852302749033	0.998590159291325	2.87279361961258	NA	NA	NA	NA
chr1	33280186	33280353	167	+	exon	ZNF362	0.908237216529035	1	0.801507198969784	1	0.644116937620462	0.998590159291325	-0.507343171575566	0.619705899090562	0.562958097282056	0.995024161862457	-1.12704907066613
chr1	33298983	33299276	293	+	utr3	ZNF362	0.936324083273431	1	0.631118045761783	1	0.75164841678396	0.998590159291325	0.414053680407981	0.619705899090562	0.562958097282056	0.995024161862457	-0.20565221868258
chr1	33299441	33300102	661	+	utr3	ZNF362	0.975126974806501	1	0.860502207969939	1	0.860015291444884	0.998590159291325	0.261587939954237	0.619705899090562	0.562958097282056	0.995024161862457	-0.358117959136324
chr1	33323878	33324171	293	-	utr3	PHC2	0.706723786930996	1	0.894550889910677	1	0.876457828955375	0.998590159291325	-0.19205643179444	0.0587284032763758	0.920172896908268	0.999497652262284	-0.250784835070816
chr1	33324672	33325055	383	-	utr3	PHC2	0.783482419043911	1	0.927585600240331	1	0.941013926204517	0.998590159291325	0.0670758437510392	0.0587284032763758	0.920172896908268	0.999497652262284	0.00834744047466346
chr1	33330102	33330234	132	-	exon	PHC2	0.504822681136462	1	0.682103952609913	1	0.55167125378367	0.998590159291325	-0.261576116377032	0.0587284032763758	0.920172896908268	0.999497652262284	-0.320304519653408
chr1	33332327	33332453	126	-	exon	PHC2	0.711482610391238	1	0.863852105077621	1	0.740067785152656	0.998590159291325	-0.505877139711078	0.0587284032763758	0.920172896908268	0.999497652262284	-0.564605542987453
chr1	33334188	33334293	105	-	utr5	PHC2	0.916515332823196	1	0.852850311190657	1	0.859946494466092	0.998590159291325	-0.320197905258783	0.0587284032763758	0.920172896908268	0.999497652262284	-0.378926308535159
chr1	33370371	33370525	154	-	exon	PHC2	0.811258890387392	1	0.48696755883203	1	0.498043802640345	0.998590159291325	-0.466136071343723	0.0587284032763758	0.920172896908268	0.999497652262284	-0.524864474620098
chr1	33479303	33479478	175	+	exon	ZSCAN20	0.425114542626891	1	0.575696936503915	1	0.728436492212155	0.998590159291325	-0.0956548284147564	0.246991054055438	0.825816495735271	0.999497652262284	-0.342645882470195
chr1	33491476	33491607	131	+	exon	ZSCAN20	0.442621884171118	1	0.528234667941707	1	0.589627747563713	0.998590159291325	0.0479713724148052	0.246991054055438	0.825816495735271	0.999497652262284	-0.199019681640633
chr1	33493376	33493494	118	+	exon	ZSCAN20	0.204026431588996	1	0.676161015564406	1	0.86052070098755	0.998590159291325	0.658506673044072	0.246991054055438	0.825816495735271	0.999497652262284	0.411515618988634
chr1	33507821	33507926	105	+	intergenic	NA	NA	NA	0.564249108213769	1	0.936511810094215	0.998590159291325	3.77546073805851	NA	NA	NA	NA
chr1	34723146	34723309	163	-	intron	SMIM12	NA	NA	0.94018054203084	1	0.453368457155638	0.998590159291325	4.00326523005124	0.818746853817082	0.208559932397147	0.825635165857346	3.18451837623416
chr1	34758088	34758331	243	+	utr3	GJB5	0.102354266157543	1	0.0371906631690492	1	0.0815834702208491	0.998590159291325	1.34443817160268	2.94127037061015	NA	NA	-1.59683219900747
chr1	34785460	34785640	180	+	utr3	GJB3	0.522391691068973	1	0.722416762062279	1	0.947280110618185	0.998590159291325	0.43198264295227	2.00030610463931	0.0499482938872802	0.489942659668734	-1.56832346168704
chr1	34794113	34795687	1574	+	utr3	GJA4	0.238156783411341	1	0.216858279296214	1	0.210181483884842	0.998590159291325	-0.77268310604963	-2.4502442567081	0.0170790291319817	0.301279728344756	1.67756115065847
chr1	34839089	34839194	105	-	intron	SMIM12	NA	NA	0.607832034140244	1	0.931718245800931	0.998590159291325	-0.961713027002923	0.818746853817082	0.208559932397147	0.825635165857346	-1.78045988082
chr1	34839259	34839403	144	-	intron	SMIM12	NA	NA	0.807393252046518	1	0.873473700115732	0.998590159291325	-0.67850795229244	0.818746853817082	0.208559932397147	0.825635165857346	-1.49725480610952
chr1	34855393	34855580	187	-	utr3	SMIM12	0.45325924118473	1	0.474779148859473	1	0.576924280369973	0.998590159291325	0.112113714299762	0.818746853817082	0.208559932397147	0.825635165857346	-0.70663313951732
chr1	34855590	34855905	315	-	utr3	SMIM12	0.703408110699097	1	0.9668518652823	1	0.929915665648926	0.998590159291325	-0.0488966007011378	0.818746853817082	0.208559932397147	0.825635165857346	-0.86764345451822
chr1	34904588	34904729	141	-	exon	DLGAP3	0.181116938762659	1	0.316853276383915	1	0.166148768088506	0.998590159291325	3.21901164653522	1.90307034417681	0.222039310222265	0.84150015999619	1.31594130235841
chr1	34976419	34976659	240	-	exon	RP11-244H3.1	0.600981885937221	1	0.538002902012127	1	0.870660427819095	0.998590159291325	-1.09284248940759	-0.999292229878288	0.354905929269378	0.94633120534779	-0.093550259529299
chr1	35073250	35073407	157	+	intron	ZMYM1	0.760122024279761	1	0.843739097090735	1	0.624327916806986	0.998590159291325	4.33644990708527	-0.352542694946194	0.730299728188548	0.999497652262284	4.68899260203146
chr1	35187060	35187167	107	-	exon	SFPQ	0.537110574970333	1	0.76756449675491	1	0.836745897352353	0.998590159291325	-0.311214984664403	-0.0420820603851739	0.941308718279645	0.999497652262284	-0.26913292427923
chr1	35188042	35188156	114	-	exon	SFPQ	0.360097497570969	1	0.399736880651162	1	0.382283345259487	0.998590159291325	0.041691056639102	-0.0420820603851739	0.941308718279645	0.999497652262284	0.0837731170242759
chr1	35192576	35193082	506	-	utr5	SFPQ	0.751183105134028	1	0.783225763677213	1	0.565393515311539	0.998590159291325	-0.302154898902193	-0.0420820603851739	0.941308718279645	0.999497652262284	-0.260072838517019
chr1	35199408	35199557	149	+	intergenic	NA	NA	NA	0.513129410081834	1	0.866607538401705	0.998590159291325	5.67394156591592	NA	NA	NA	NA
chr1	35250842	35250946	104	+	intergenic	NA	NA	NA	0.0545448490510479	1	0.113511756316936	0.998590159291325	3.96811755732826	NA	NA	NA	NA
chr1	35261584	35261758	174	+	intergenic	NA	NA	NA	0.680561833200761	1	0.321688011523103	0.998590159291325	2.33715507659969	NA	NA	NA	NA
chr1	35419757	35419877	120	+	utr3	ZMYM4	0.895593701047885	1	0.885338560793053	1	0.67574205965438	0.998590159291325	-0.785258982903153	-0.42905087567026	0.578307852192871	0.997025346701558	-0.356208107232893
chr1	35433597	35433697	100	-	utr3	KIAA0319L	0.66634665119074	1	0.537409363774766	1	0.631196396656112	0.998590159291325	1.13043661333331	1.41971058866373	0.115179922619829	0.681806356967623	-0.289273975330424
chr1	35433791	35434048	257	-	utr3	KIAA0319L	0.928396455593324	1	0.554353030191941	1	0.323295664409212	0.998590159291325	1.78868521934545	1.41971058866373	0.115179922619829	0.681806356967623	0.368974630681712
chr1	35434413	35434540	127	-	utr3	KIAA0319L	0.758150010303499	1	0.733663712624922	1	0.560336065292131	0.998590159291325	0.921072282820394	1.41971058866373	0.115179922619829	0.681806356967623	-0.49863830584334
chr1	35434761	35435082	321	-	utr3	KIAA0319L	0.322996181581455	1	0.485725969404114	1	0.357345420741381	0.998590159291325	0.134775915037122	1.41971058866373	0.115179922619829	0.681806356967623	-1.28493467362661
chr1	35435443	35435659	216	-	exon	KIAA0319L	0.81651088986012	1	0.923481830005986	1	0.897275022641872	0.998590159291325	-0.149286120907574	1.41971058866373	0.115179922619829	0.681806356967623	-1.56899670957131
chr1	35437181	35437410	229	-	intron	KIAA0319L	0.89932001931196	1	0.959238391939734	1	0.912859479627225	0.998590159291325	0.239042766878466	1.41971058866373	0.115179922619829	0.681806356967623	-1.18066782178527
chr1	35448204	35448314	110	-	exon	KIAA0319L	0.850343315356645	1	0.646472514340496	1	0.703061308581603	0.998590159291325	0.230975408669282	1.41971058866373	0.115179922619829	0.681806356967623	-1.18873517999445
chr1	35506715	35507132	417	-	exon	KIAA0319L	0.724883386889465	1	0.67755661711467	1	0.43457760785413	0.998590159291325	0.163716057070681	1.41971058866373	0.115179922619829	0.681806356967623	-1.25599453159305
chr1	35559080	35559221	141	+	utr5	NCDN	0.381235096874063	1	0.497170448717894	1	0.788149485692189	0.998590159291325	-0.128936522174895	1.18288022632335	0.268893904704189	0.893461747064972	-1.31181674849824
chr1	35560315	35560593	278	+	exon	NCDN	0.528234650743787	1	0.519093945490058	1	0.684250871812331	0.998590159291325	-0.0979544973867483	1.18288022632335	0.268893904704189	0.893461747064972	-1.28083472371009
chr1	35560698	35561207	509	+	exon	NCDN	0.887952636689416	1	0.71745834625366	1	0.837698268363737	0.998590159291325	0.250324421908322	1.18288022632335	0.268893904704189	0.893461747064972	-0.932555804415025
chr1	35562368	35562547	179	+	exon	NCDN	0.222405006847879	1	0.500433193735469	1	0.662725549457831	0.998590159291325	-0.390605214930684	1.18288022632335	0.268893904704189	0.893461747064972	-1.57348544125403
chr1	35641394	35641521	127	-	utr5	PSMB2	0.870189050614983	1	0.757681173052586	1	0.742650166461694	0.998590159291325	-0.203836300835683	0.701578186929816	0.375932768850449	0.952029424181937	-0.9054144877655
chr1	35715694	35716197	503	-	exon	C1orf216	0.0459865918893314	1	0.156960426106936	1	0.241690134433001	0.998590159291325	-0.666459233378098	-0.156369594354867	0.812609260715454	0.999497652262284	-0.510089639023232
chr1	35813677	35813877	200	+	intron	AGO4	NA	NA	0.999475535989225	1	0.987390779789977	0.998590159291325	0.484576790997429	-0.371263734996208	0.553649657039343	0.992911563916981	0.855840525993637
chr1	35814031	35814209	178	+	intron	AGO4	NA	NA	0.79321121446541	1	0.717890378985417	0.998590159291325	0.0233488667261695	-0.371263734996208	0.553649657039343	0.992911563916981	0.394612601722378
chr1	35818539	35818743	204	+	intron	AGO4	0.756931937126908	1	0.663061441171375	1	0.759175701281828	0.998590159291325	-0.120372044707282	-0.371263734996208	0.553649657039343	0.992911563916981	0.250891690288926
chr1	35853532	35853641	109	+	utr3	AGO4	0.189509264156988	1	0.177770751891793	1	0.0303328809569108	0.998590159291325	-0.539699638846272	-0.371263734996208	0.553649657039343	0.992911563916981	-0.168435903850064
chr1	35855143	35855356	213	+	utr3	AGO4	0.804813275066993	1	0.837920604129875	1	0.934544460031845	0.998590159291325	0.220147231873087	-0.371263734996208	0.553649657039343	0.992911563916981	0.591410966869296
chr1	35855745	35855922	177	+	utr3	AGO4	0.956202540065434	1	0.606405524301311	1	0.665051715212308	0.998590159291325	0.193260057859189	-0.371263734996208	0.553649657039343	0.992911563916981	0.564523792855397
chr1	35901918	35902040	122	+	utr3	AGO1	0.897755053552454	1	0.709118558161138	1	0.401617256219773	0.998590159291325	-0.00025713713116095	0.912489357873042	0.303713053229105	0.917656386350604	-0.912746495004203
chr1	35919577	35919963	386	+	utr3	AGO1	0.574906775205799	1	0.650626806270017	1	0.709828720904874	0.998590159291325	0.0737494664202788	0.912489357873042	0.303713053229105	0.917656386350604	-0.838739891452763
chr1	36010828	36011001	173	-	intron	RP4-665N4.8	NA	NA	0.877420955561222	1	0.986148549553897	0.998590159291325	1.7243118765103	0.455215211649504	0.701445050070102	0.999497652262284	1.26909666486079
chr1	36039439	36039543	104	+	intron	AGO3	NA	NA	0.424440347068508	1	0.202224400124334	0.998590159291325	0.0867778627819603	-0.284134033625958	0.704324719947545	0.999497652262284	0.370911896407919
chr1	36084832	36085036	204	+	utr5	TEKT2	0.751107804832452	1	0.516366133148441	1	0.433696503831577	0.998590159291325	1.15662367552831	2.69298310825709	0.00887896162916021	0.212840875699419	-1.53635943272878
chr1	36085265	36085378	113	+	exon	TEKT2	0.66868257617578	1	0.574791806880622	1	0.725664482894741	0.998590159291325	2.38060413465953	2.69298310825709	0.00887896162916021	0.212840875699419	-0.312378973597556
chr1	36085429	36085550	121	+	intron	TEKT2	0.74971468389553	1	0.457090300340337	1	0.488388560769685	0.998590159291325	3.13095182134599	2.69298310825709	0.00887896162916021	0.212840875699419	0.437968713088905
chr1	36085831	36085944	113	+	utr3	TEKT2	0.711344215126139	1	0.590927303902803	1	0.556019296400656	0.998590159291325	1.61638727030542	2.69298310825709	0.00887896162916021	0.212840875699419	-1.07659583795167
chr1	36086617	36086753	136	+	utr3	TEKT2	0.4823233274811	1	0.447231971402143	1	0.462546301200438	0.998590159291325	0.918788520019492	2.69298310825709	0.00887896162916021	0.212840875699419	-1.77419458823759
chr1	36087150	36087276	126	+	utr3	TEKT2	0.291959826730653	1	0.275956487877843	1	0.249891273039037	0.998590159291325	0.687259838121999	2.69298310825709	0.00887896162916021	0.212840875699419	-2.00572327013509
chr1	36087976	36088098	122	+	utr3	TEKT2	0.0964976212135607	1	0.0952760031369228	1	0.135215002197596	0.998590159291325	1.39512431102484	2.69298310825709	0.00887896162916021	0.212840875699419	-1.29785879723224
chr1	36091947	36092050	103	+	exon	ADPRHL2	0.523038304039222	1	0.807816364206445	1	0.968845590456624	0.998590159291325	0.678123186502242	1.21068850724036	0.236595972423574	0.858630956269082	-0.53256532073812
chr1	36093045	36093656	611	+	utr3	ADPRHL2	0.81827274523784	1	0.631725427166649	1	0.67202239816362	0.998590159291325	0.656509862708372	1.21068850724036	0.236595972423574	0.858630956269082	-0.554178644531991
chr1	36097052	36097265	213	-	utr3	COL8A2	0.544834114348363	1	0.530941266495116	1	0.981117434855636	0.998590159291325	0.329092515461547	1.78176773650762	0.152908866402468	0.754948094682725	-1.45267522104607
chr1	36098346	36098454	108	-	exon	COL8A2	0.797715616183037	1	0.417491609269746	1	0.781366127845497	0.998590159291325	0.660635981739757	1.78176773650762	0.152908866402468	0.754948094682725	-1.12113175476786
chr1	36137105	36137313	208	-	utr3	TRAPPC3	0.525056313289651	1	0.526422699976517	1	0.576876159561684	0.998590159291325	-0.00953423124712646	0.836306494889947	0.350753755236612	0.944515397093457	-0.845840726137073
chr1	36144958	36145072	114	-	intron	TRAPPC3	0.915251255210296	1	0.962190684629593	1	0.750248105997154	0.998590159291325	1.46859480014745	0.836306494889947	0.350753755236612	0.944515397093457	0.632288305257508
chr1	36156191	36156311	120	+	utr5	MAP7D1	0.738641014655803	1	0.487211662147	1	0.888880534053462	0.998590159291325	-0.971797826288053	-0.126859118162019	0.863348913813915	0.999497652262284	-0.844938708126034
chr1	36170938	36171368	430	+	utr5	MAP7D1	0.88011375597627	1	0.935653262341956	1	0.748719258255059	0.998590159291325	-0.483970494329411	-0.126859118162019	0.863348913813915	0.999497652262284	-0.357111376167392
chr1	36171450	36171570	120	+	exon	MAP7D1	0.313430221849444	1	0.43958340260119	1	0.624908984058341	0.998590159291325	-0.228541269118241	-0.126859118162019	0.863348913813915	0.999497652262284	-0.101682150956223
chr1	36172393	36172609	216	+	exon	MAP7D1	NA	NA	0.20936951863571	1	0.185427402231058	0.998590159291325	-0.231360880625503	-0.126859118162019	0.863348913813915	0.999497652262284	-0.104501762463484
chr1	36173301	36173454	153	+	exon	MAP7D1	0.57128097370548	1	0.842763057304806	1	0.857311244967484	0.998590159291325	-0.553345172482002	-0.126859118162019	0.863348913813915	0.999497652262284	-0.426486054319983
chr1	36176197	36176371	174	+	exon	MAP7D1	0.291016817990331	1	0.539701015831024	1	0.90925698373514	0.998590159291325	-0.369093678834854	-0.126859118162019	0.863348913813915	0.999497652262284	-0.242234560672835
chr1	36176659	36176827	168	+	exon	MAP7D1	0.945487972659607	1	0.580147447447035	1	0.705868938550769	0.998590159291325	-0.354550634568237	-0.126859118162019	0.863348913813915	0.999497652262284	-0.227691516406218
chr1	36177803	36178186	383	+	exon	MAP7D1	0.963544595858087	1	0.822599491888111	1	0.921148171759142	0.998590159291325	-0.525396626439364	-0.126859118162019	0.863348913813915	0.999497652262284	-0.398537508277345
chr1	36178352	36179022	670	+	exon	MAP7D1	0.783202123321516	1	0.826617535105259	1	0.867924818479423	0.998590159291325	0.131463281228866	-0.126859118162019	0.863348913813915	0.999497652262284	0.258322399390885
chr1	36179183	36179308	125	+	exon	MAP7D1	0.696636913410643	1	0.973460188640643	1	0.952251075573491	0.998590159291325	-0.0265640150979203	-0.126859118162019	0.863348913813915	0.999497652262284	0.100295103064098
chr1	36179434	36179738	304	+	exon	MAP7D1	0.735390257653326	1	0.751381723894017	1	0.815708543301887	0.998590159291325	-0.252323644201566	-0.126859118162019	0.863348913813915	0.999497652262284	-0.125464526039547
chr1	36179800	36180051	251	+	exon	MAP7D1	0.797043699041043	1	0.632959310636426	1	0.815163746092922	0.998590159291325	-0.185884536414542	-0.126859118162019	0.863348913813915	0.999497652262284	-0.0590254182525236
chr1	36180190	36180398	208	+	utr3	MAP7D1	0.890767207248026	1	0.736449804461113	1	0.74345760343597	0.998590159291325	-0.158243354097729	-0.126859118162019	0.863348913813915	0.999497652262284	-0.03138423593571
chr1	36213853	36213967	114	+	intergenic	NA	NA	NA	0.924387590952358	1	0.7652601277282	0.998590159291325	1.44858539400806	NA	NA	NA	NA
chr1	36286613	36286835	222	+	exon	THRAP3	0.706056908817018	1	0.746649822780843	1	0.642429972400778	0.998590159291325	-0.142744083162198	0.253478623541633	0.682625441962103	0.999497652262284	-0.396222706703831
chr1	36286899	36287043	144	+	exon	THRAP3	0.720357198181259	1	0.733090184552882	1	0.537356116191297	0.998590159291325	-0.389312865630311	0.253478623541633	0.682625441962103	0.999497652262284	-0.642791489171943
chr1	36289205	36289670	465	+	exon	THRAP3	0.702386334611334	1	0.599473808709133	1	0.469620250434071	0.998590159291325	-0.0508806962098161	0.253478623541633	0.682625441962103	0.999497652262284	-0.304359319751449
chr1	36295531	36295653	122	+	intron	THRAP3	0.962414556743405	1	0.685725323585109	1	0.558341341847912	0.998590159291325	0.149137365965753	0.253478623541633	0.682625441962103	0.999497652262284	-0.10434125757588
chr1	36300816	36301113	297	+	exon	THRAP3	0.77258882654576	1	0.965604584712484	1	0.952149980207316	0.998590159291325	-0.107781759280042	0.253478623541633	0.682625441962103	0.999497652262284	-0.361260382821675
chr1	36301479	36301639	160	+	exon	THRAP3	0.847675687720052	1	0.823444512917614	1	0.665390292347991	0.998590159291325	0.120407545976062	0.253478623541633	0.682625441962103	0.999497652262284	-0.133071077565571
chr1	36303858	36304300	442	+	utr3	THRAP3	0.521461332527443	1	0.885613751705614	1	0.937428488111736	0.998590159291325	0.120522778642967	0.253478623541633	0.682625441962103	0.999497652262284	-0.132955844898666
chr1	36319640	36320754	1114	+	utr3	SH3D21	0.93803286311275	1	0.474634314554242	1	0.309983704162761	0.998590159291325	0.470815643180968	0.794498652441948	0.468715560047837	0.978382988045221	-0.32368300926098
chr1	36320852	36321220	368	+	utr3	SH3D21	0.729525569051004	1	0.950074768090105	1	0.868284337408626	0.998590159291325	1.13940806177729	0.794498652441948	0.468715560047837	0.978382988045221	0.344909409335338
chr1	36322047	36322790	743	+	utr3	SH3D21	0.901493817277235	1	0.939613889254799	1	0.908906072676177	0.998590159291325	0.0884998245012369	0.794498652441948	0.468715560047837	0.978382988045221	-0.705998827940711
chr1	36322989	36323453	464	-	utr5	EVA1B	0.583373656897191	1	0.619279351180862	1	0.543306392939854	0.998590159291325	-0.318697231612917	-0.226104111020298	0.866393593769202	0.999497652262284	-0.0925931205926191
chr1	36323696	36323857	161	+	exon	SH3D21	0.580648767938066	1	0.981908388366884	1	0.918431889427944	0.998590159291325	1.36472273530513	0.794498652441948	0.468715560047837	0.978382988045221	0.570224082863179
chr1	36324443	36324687	244	+	utr3	SH3D21	0.463405047424082	1	0.800910469343122	1	0.94584520298553	0.998590159291325	0.387717952608898	0.794498652441948	0.468715560047837	0.978382988045221	-0.40678069983305
chr1	36328131	36328310	179	+	exon	RP11-268J15.5	0.846463236416335	1	0.766425018661116	1	0.994258927775809	0.998590159291325	-0.270590874931761	-0.740393455724404	0.503977540392633	0.984699122760019	0.469802580792643
chr1	36339674	36339826	152	-	utr3	STK40	0.870122249576596	1	0.628744440154226	1	0.580506546678299	0.998590159291325	0.626317358628873	0.230490986622179	0.727201529466515	0.999497652262284	0.395826372006695
chr1	36341595	36341720	125	-	utr3	STK40	0.937449353843326	1	0.920627324763325	1	0.746582965173018	0.998590159291325	-0.0446292711879901	0.230490986622179	0.727201529466515	0.999497652262284	-0.275120257810169
chr1	36348721	36348832	111	-	exon	STK40	0.589779149009201	1	0.591773060203109	1	0.535900574830171	0.998590159291325	-0.416818302061864	0.230490986622179	0.727201529466515	0.999497652262284	-0.647309288684043
chr1	36355232	36355369	137	-	exon	STK40	0.565326051982444	1	0.670690949720281	1	0.557450464354673	0.998590159291325	-0.239400542742888	0.230490986622179	0.727201529466515	0.999497652262284	-0.469891529365066
chr1	36358299	36358434	135	-	exon	STK40	0.476659718590259	1	0.591531113137067	1	0.629863707854649	0.998590159291325	0.00311084664592804	0.230490986622179	0.727201529466515	0.999497652262284	-0.227380139976251
chr1	36361259	36361387	128	-	utr5	STK40	0.944404375765683	1	0.817979738710838	1	0.723483551144255	0.998590159291325	0.125270750215446	0.230490986622179	0.727201529466515	0.999497652262284	-0.105220236406733
chr1	36366567	36366699	132	-	intron	STK40	0.719356928424504	1	0.905025607242874	1	0.988019675010253	0.998590159291325	0.756498905978477	0.230490986622179	0.727201529466515	0.999497652262284	0.526007919356299
chr1	36393625	36394226	601	-	utr3	LSM10	0.690399893052468	1	0.592871573649582	1	0.538916972609659	0.998590159291325	-0.0985134751545417	0.608060064375316	0.508027482467721	0.985142960705107	-0.706573539529858
chr1	36546733	36546931	198	+	intergenic	NA	0.466779728832336	1	0.593797067261052	1	0.945271436501789	0.998590159291325	3.30256764944897	NA	NA	NA	NA
chr1	36949537	36949639	102	-	intron	GRIK3	0.776934801709271	1	0.832585940098924	1	0.82623536004475	0.998590159291325	2.30205323301931	2.47903611012358	0.0616973615916991	0.5322033976314	-0.176982877104263
chr1	37427416	37427703	287	+	intergenic	NA	NA	NA	0.92121644798256	1	0.736936083977153	0.998590159291325	1.54741428301389	NA	NA	NA	NA
chr1	37429511	37429648	137	+	intergenic	NA	1	1	0.548371824260044	1	0.592679099750009	0.998590159291325	1.92618621478515	NA	NA	NA	NA
chr1	37442285	37442963	678	+	intergenic	NA	NA	NA	0.55384907739648	1	0.550877603034812	0.998590159291325	3.15251416343495	NA	NA	NA	NA
chr1	37453827	37454181	354	+	intergenic	NA	0.827566890978349	1	0.738357048463251	1	0.964587427709643	0.998590159291325	3.33107712605677	NA	NA	NA	NA
chr1	37454987	37455494	507	-	exon	LINC01137	0.647807936491415	1	0.577603019036615	1	0.582499677610819	0.998590159291325	1.30602840880212	1.95785155219299	0.119448984608114	0.691928246357214	-0.651823143390865
chr1	37474848	37475100	252	+	intron	ZC3H12A	0.181970753976694	1	0.182038298420963	1	0.119431272696602	0.998590159291325	1.39579705243477	-0.0559478116978304	0.949439539551736	0.999497652262284	1.4517448641326
chr1	37475471	37475924	453	+	utr5	ZC3H12A	0.757187703642661	1	0.756583295656212	1	0.603099223840705	0.998590159291325	0.23738572185905	-0.0559478116978304	0.949439539551736	0.999497652262284	0.293333533556881
chr1	37476637	37476844	207	+	intron	ZC3H12A	0.63719285938362	1	0.799390810569792	1	0.862426453957702	0.998590159291325	0.399776425564466	-0.0559478116978304	0.949439539551736	0.999497652262284	0.455724237262297
chr1	37480218	37480423	205	+	exon	ZC3H12A	0.0598840070871798	1	0.129787162321639	1	0.0957886751141988	0.998590159291325	0.360226793348136	-0.0559478116978304	0.949439539551736	0.999497652262284	0.416174605045966
chr1	37481534	37481673	139	+	exon	ZC3H12A	0.116134000601955	1	0.219736067609087	1	0.0659963406862424	0.998590159291325	0.408276319158512	-0.0559478116978304	0.949439539551736	0.999497652262284	0.464224130856343
chr1	37482753	37483544	791	+	exon	ZC3H12A	0.249222932597381	1	0.372016636230283	1	0.372463979974637	0.998590159291325	0.497965199083135	-0.0559478116978304	0.949439539551736	0.999497652262284	0.553913010780966
chr1	37537729	37537864	135	-	utr3	SNIP1	0.772448509967809	1	0.880682691401768	1	0.91186815550061	0.998590159291325	-0.199236381822191	-0.46838027716365	0.461951153381104	0.977699994571328	0.269143895341459
chr1	37540374	37540786	412	-	exon	SNIP1	0.102622460904882	1	0.35825643721407	1	0.383897977229101	0.998590159291325	-0.103733326065227	-0.46838027716365	0.461951153381104	0.977699994571328	0.364646951098424
chr1	37554049	37554257	208	-	utr5	SNIP1	0.592539846645167	1	0.777968217869134	1	0.639194963974941	0.998590159291325	0.665570981187171	-0.46838027716365	0.461951153381104	0.977699994571328	1.13395125835082
chr1	37556953	37557055	102	+	exon	DNALI1	0.694805820478027	1	0.638968081513591	1	0.396597107140582	0.998590159291325	0.529222957785303	1.62358830155589	0.0624296781916894	0.534551269366679	-1.09436534377059
chr1	37557531	37557715	184	+	exon	DNALI1	0.280338168567967	1	0.268274748801777	1	0.0970205335739632	0.998590159291325	0.0826147713320292	1.62358830155589	0.0624296781916894	0.534551269366679	-1.54097353022386
chr1	37559266	37559413	147	+	exon	DNALI1	0.184051942160913	1	0.178144707728137	1	0.0502381729940727	0.998590159291325	-0.0385035523244151	1.62358830155589	0.0624296781916894	0.534551269366679	-1.66209185388031
chr1	37561504	37561709	205	+	exon	DNALI1	0.329379159762769	1	0.341666659138966	1	0.254327242013074	0.998590159291325	0.428938288454003	1.62358830155589	0.0624296781916894	0.534551269366679	-1.19465001310189
chr1	37562009	37562210	201	+	exon	DNALI1	0.0721477169815615	1	0.125334380282377	1	0.0695064539264864	0.998590159291325	0.581108850840788	1.62358830155589	0.0624296781916894	0.534551269366679	-1.0424794507151
chr1	37566898	37567014	116	-	exon	GNL2	0.607576838108321	1	0.753636737544234	1	0.791823629521452	0.998590159291325	0.135218917421412	0.441500923714407	0.507126230838626	0.985103751677997	-0.306282006292996
chr1	37593810	37593913	103	-	exon	GNL2	0.81668370542543	1	0.762212121566717	1	0.72060129545663	0.998590159291325	-0.281479301652535	0.441500923714407	0.507126230838626	0.985103751677997	-0.722980225366942
chr1	37595774	37595916	142	-	utr5	GNL2	0.802369839905569	1	0.755440800395445	1	0.686216062221899	0.998590159291325	-0.250487742961365	0.441500923714407	0.507126230838626	0.985103751677997	-0.691988666675772
chr1	37612265	37612507	242	-	utr3	RSPO1	0.631378126214546	1	0.483033052121016	1	0.324995334902776	0.998590159291325	-1.1395060068952	-3.84464189963448	0.00146788062338344	0.0877281483860181	2.70513589273927
chr1	37612637	37612992	355	-	utr3	RSPO1	0.276791661379197	1	0.173917920691452	1	0.0848160036255764	0.998590159291325	-1.35065997313075	-3.84464189963448	0.00146788062338344	0.0877281483860181	2.49398192650372
chr1	37613735	37613844	109	-	exon	RSPO1	0.0478520471316856	1	0.0297213692748877	1	0.0350529878736001	0.998590159291325	-1.88738042585936	-3.84464189963448	0.00146788062338344	0.0877281483860181	1.95726147377511
chr1	37616544	37616714	170	-	exon	RSPO1	0.00722095409048272	1	0.00212291893868775	1	0.00403877180422175	0.546241120238934	-1.25614234582979	-3.84464189963448	0.00146788062338344	0.0877281483860181	2.58849955380469
chr1	37629602	37629893	291	-	utr5	RSPO1	0.00168636443046245	1	0.000906985478110074	1	0.00258197135020267	0.417906877620017	-1.35646767165061	-3.84464189963448	0.00146788062338344	0.0877281483860181	2.48817422798387
chr1	37634676	37634850	174	-	utr5	RSPO1	0.305749458204363	1	0.741693902226023	1	0.538825717520082	0.998590159291325	-4.29951156829923	-3.84464189963448	0.00146788062338344	0.0877281483860181	-0.454869668664752
chr1	37699515	37699615	100	+	intron	CDCA8	0.566759498065468	1	0.232906296779246	1	0.034631592981811	0.998590159291325	2.08862416996182	0.304826085677217	0.80947705824904	0.999497652262284	1.7837980842846
chr1	37799896	37800058	162	+	utr3	MANEAL	0.409468007334586	1	0.452410618924464	1	0.392832857456982	0.998590159291325	-0.166486123378903	1.39408795139036	0.172677280930408	0.78901497165534	-1.56057407476927
chr1	37808113	37808282	169	-	utr5	YRDC	0.846218507520415	1	0.506555842115704	1	0.441132582467453	0.998590159291325	1.01423953526945	0.670817409592931	0.524273823322477	0.989167471507564	0.343422125676515
chr1	37808474	37808668	194	+	utr5	C1orf122	0.416077735317293	1	0.888629644277947	1	0.860692958222238	0.998590159291325	1.47941416267142	0.66745549161539	0.442444632105317	0.971001839377055	0.811958671056034
chr1	37808948	37809153	205	+	utr3	C1orf122	0.319221325728654	1	0.162435874385847	1	0.208172419176033	0.998590159291325	-0.175958908043989	0.66745549161539	0.442444632105317	0.971001839377055	-0.843414399659379
chr1	37815181	37815512	331	-	exon	MTF1	0.541058209410717	1	0.529956256376038	1	0.580416170682308	0.998590159291325	-0.0496742075420376	0.587638826213871	0.360788001687624	0.94826664069439	-0.637313033755909
chr1	37857459	37857746	287	-	utr5	MTF1	0.760573202739615	1	0.725549647390081	1	0.437351240448934	0.998590159291325	-0.359898154907446	0.587638826213871	0.360788001687624	0.94826664069439	-0.947536981121317
chr1	37884270	37884408	138	-	exon	SNORA63	NA	NA	0.628056036953604	1	0.512373014589894	0.998590159291325	-1.22298096735684	0.548035587604671	0.674790973528351	0.999497652262284	-1.77101655496151
chr1	37916353	37916488	135	-	intron	INPP5B	NA	NA	0.877121993256076	1	0.743522215053925	0.998590159291325	-0.771439241712815	-0.717376941989101	0.242752159958987	0.864865616336364	-0.0540622997237142
chr1	37969623	37969743	120	-	exon	SF3A3	0.922353986874128	1	0.799603369907654	1	0.791682060414763	0.998590159291325	-0.177184639005988	-0.290032443018887	0.673648233328871	0.999497652262284	0.112847804012899
chr1	37989895	37990052	157	-	utr5	SF3A3	0.821472773748404	1	0.897321207880395	1	0.710997368616507	0.998590159291325	-0.211727881742581	-0.290032443018887	0.673648233328871	0.999497652262284	0.0783045612763063
chr1	37997248	37997358	110	-	utr3	FHL3	0.649727705459562	1	0.439381604179661	1	0.492064426713949	0.998590159291325	-0.799575112774132	-1.31878780580977	0.0498802653804236	0.489695536674476	0.519212693035633
chr1	37997531	37997837	306	-	exon	FHL3	0.0485819839563693	1	0.254442593639451	1	0.228442001596294	0.998590159291325	-0.550033236118637	-1.31878780580977	0.0498802653804236	0.489695536674476	0.768754569691128
chr1	38004692	38004812	120	-	intron	FHL3	0.0509675779212146	1	0.0968576755822285	1	0.241557045227777	0.998590159291325	-1.12736579565696	-1.31878780580977	0.0498802653804236	0.489695536674476	0.191422010152808
chr1	38004946	38005054	108	-	intron	FHL3	0.487501816953537	1	0.336205664616229	1	0.577193256529648	0.998590159291325	-0.735951215907303	-1.31878780580977	0.0498802653804236	0.489695536674476	0.582836589902463
chr1	38012733	38012834	101	+	utr5	UTP11	0.727776071691024	1	0.99675270258368	1	0.78328691293112	0.998590159291325	0.013232645594304	0.385883620359373	0.709344931282718	0.999497652262284	-0.372650974765069
chr1	38341184	38341291	107	+	intergenic	NA	NA	NA	0.255896250077113	1	0.660654388658139	0.998590159291325	2.93586351027443	NA	NA	NA	NA
chr1	38839439	38839557	118	-	utr3	RRAGC	0.781486306056649	1	0.61263189156046	1	0.665324825051688	0.998590159291325	1.09745155712643	0.453446271561642	0.665401877300752	0.999497652262284	0.644005285564784
chr1	38901412	38901512	100	+	intron	RP5-864K19.4	NA	NA	0.452329310408907	1	0.159804603446144	0.998590159291325	2.51877564172779	2.69786914327468	0.0261036351054218	0.363339775488408	-0.179093501546896
chr1	39028681	39028817	136	+	utr5	NDUFS5	0.670731026660575	1	0.699243701116248	1	0.603749453011756	0.998590159291325	-0.0806174147654071	1.07330761187265	0.355015481617207	0.94633120534779	-1.15392502663805
chr1	39043653	39043895	242	+	intergenic	NA	NA	NA	0.831212916834726	1	0.943169720347256	0.998590159291325	3.40937575184842	NA	NA	NA	NA
chr1	39043991	39044113	122	+	intergenic	NA	NA	NA	0.571648166922069	1	0.651662247535142	0.998590159291325	0.0256794371306925	NA	NA	NA	NA
chr1	39044184	39044370	186	+	intergenic	NA	0.998981631494769	1	0.833707162201161	1	0.876829030123173	0.998590159291325	-0.867064097540213	NA	NA	NA	NA
chr1	39044456	39044638	182	+	intergenic	NA	NA	NA	0.820237073165085	1	0.780430839597151	0.998590159291325	-0.385012742719107	NA	NA	NA	NA
chr1	39102119	39102276	157	+	intron	MACF1	NA	NA	0.715047111433256	1	0.621108324340488	0.998590159291325	-1.69686739547711	-1.03144794789674	0.11821641671718	0.689764666053268	-0.665419447580363
chr1	39147006	39147292	286	+	intron	MACF1	NA	NA	0.440666876711617	1	0.587123160526921	0.998590159291325	-0.528561587087974	-1.03144794789674	0.11821641671718	0.689764666053268	0.502886360808769
chr1	39187857	39188007	150	+	intron	MACF1	NA	NA	0.847217575517983	1	0.888240649777546	0.998590159291325	1.02080072423152	-1.03144794789674	0.11821641671718	0.689764666053268	2.05224867212826
chr1	39204883	39205005	122	+	utr5	MACF1	0.166525214398119	1	0.222918716582212	1	0.321068234078901	0.998590159291325	-0.451903592809677	-1.03144794789674	0.11821641671718	0.689764666053268	0.579544355087066
chr1	39269103	39269297	194	+	exon	MACF1	0.165518252449848	1	0.45457742983289	1	0.805956833561387	0.998590159291325	-0.146621066048309	-1.03144794789674	0.11821641671718	0.689764666053268	0.884826881848434
chr1	39296702	39296909	207	+	intron	MACF1	NA	NA	0.918534721259266	1	0.531344709401661	0.998590159291325	-0.581243809243402	-1.03144794789674	0.11821641671718	0.689764666053268	0.450204138653341
chr1	39310802	39310987	185	+	utr3	MACF1	0.64329364234371	1	0.829475819017622	1	0.735385229128702	0.998590159291325	-0.20660304557063	-1.03144794789674	0.11821641671718	0.689764666053268	0.824844902326113
chr1	39318399	39318571	172	+	utr3	MACF1	0.0983711595318964	1	0.239220187296092	1	0.183964344747197	0.998590159291325	0.0617284084066911	-1.03144794789674	0.11821641671718	0.689764666053268	1.09317635630343
chr1	39331152	39331252	100	+	utr5	MACF1	0.243705095278969	1	0.888550901200048	1	0.658548048356727	0.998590159291325	3.03873391227783	-1.03144794789674	0.11821641671718	0.689764666053268	4.07018186017458
chr1	39332584	39332823	239	+	exon	MACF1	0.327836043605932	1	0.297273550331702	1	0.42010702900645	0.998590159291325	-0.634481679345888	-1.03144794789674	0.11821641671718	0.689764666053268	0.396966268550855
chr1	39334622	39334771	149	+	exon	MACF1	0.528933877052714	1	0.450560333377075	1	0.628705713492065	0.998590159291325	-0.811024477755812	-1.03144794789674	0.11821641671718	0.689764666053268	0.220423470140932
chr1	39336153	39336617	464	+	exon	MACF1	0.640705522190282	1	0.65957520285978	1	0.46493447211953	0.998590159291325	-0.581460234374232	-1.03144794789674	0.11821641671718	0.689764666053268	0.449987713522511
chr1	39344343	39344493	150	+	intron	MACF1	NA	NA	0.564689400500092	1	0.756732304948012	0.998590159291325	-0.93725060385667	-1.03144794789674	0.11821641671718	0.689764666053268	0.0941973440400736
chr1	39347079	39347210	131	+	exon	MACF1	0.334058747256445	1	0.361945816717271	1	0.532219886137964	0.998590159291325	-0.306532203255296	-1.03144794789674	0.11821641671718	0.689764666053268	0.724915744641448
chr1	39349436	39349576	140	+	exon	MACF1	0.888789083920221	1	0.905573865743408	1	0.893570584356761	0.998590159291325	-0.364700182436754	-1.03144794789674	0.11821641671718	0.689764666053268	0.666747765459989
chr1	39350776	39350997	221	+	exon	MACF1	0.889741566151771	1	0.865227972716148	1	0.907688933723134	0.998590159291325	-0.201714402368232	-1.03144794789674	0.11821641671718	0.689764666053268	0.829733545528512
chr1	39352938	39353178	240	+	exon	MACF1	0.797392940056206	1	0.825239380377204	1	0.811871601592094	0.998590159291325	-0.37079613040453	-1.03144794789674	0.11821641671718	0.689764666053268	0.660651817492213
chr1	39357335	39357845	510	+	exon	MACF1	0.602466724621692	1	0.694212307902304	1	0.895306985611417	0.998590159291325	-0.426798350133307	-1.03144794789674	0.11821641671718	0.689764666053268	0.604649597763436
chr1	39361322	39361463	141	+	exon	MACF1	0.72149148209544	1	0.719078266531319	1	0.712226083978606	0.998590159291325	-0.314952994073297	-1.03144794789674	0.11821641671718	0.689764666053268	0.716494953823447
chr1	39370004	39370147	143	+	exon	MACF1	0.917915238759114	1	0.992832846542894	1	0.961929591856992	0.998590159291325	-0.403611260434843	-1.03144794789674	0.11821641671718	0.689764666053268	0.6278366874619
chr1	39379266	39379420	154	+	exon	MACF1	0.873788940618244	1	0.856124753263158	1	0.961340884045572	0.998590159291325	-0.463727994043763	-1.03144794789674	0.11821641671718	0.689764666053268	0.567719953852981
chr1	39381970	39382085	115	+	exon	MACF1	0.694695604123108	1	0.81023412740832	1	0.80074882534247	0.998590159291325	-0.29773667227853	-1.03144794789674	0.11821641671718	0.689764666053268	0.733711275618213
chr1	39385470	39385896	426	+	exon	MACF1	0.228477143254544	1	0.36009517851687	1	0.45893821926269	0.998590159291325	-0.278103092508945	-1.03144794789674	0.11821641671718	0.689764666053268	0.753344855387798
chr1	39387123	39387230	107	+	exon	MACF1	0.601486387050069	1	0.657037831353221	1	0.880455547351741	0.998590159291325	-0.349181414071289	-1.03144794789674	0.11821641671718	0.689764666053268	0.682266533825454
chr1	39387305	39387619	314	+	exon	MACF1	0.923193182270996	1	0.968468283900716	1	0.957837017078689	0.998590159291325	-0.316713517010839	-1.03144794789674	0.11821641671718	0.689764666053268	0.714734430885904
chr1	39387728	39387919	191	+	exon	MACF1	0.357024597826144	1	0.493097895053322	1	0.336821901461692	0.998590159291325	-0.412648847458539	-1.03144794789674	0.11821641671718	0.689764666053268	0.618799100438204
chr1	39387990	39388592	602	+	exon	MACF1	0.38670372343228	1	0.6387325117122	1	0.706349793750654	0.998590159291325	-0.185840778453892	-1.03144794789674	0.11821641671718	0.689764666053268	0.845607169442851
chr1	39393749	39393974	225	+	intron	MACF1	NA	NA	0.948974863201613	1	0.649736609239513	0.998590159291325	-2.20507752045516	-1.03144794789674	0.11821641671718	0.689764666053268	-1.17362957255842
chr1	39409673	39409808	135	+	utr5	MACF1	0.675336568790829	1	0.644595104051053	1	0.713942265416912	0.998590159291325	-0.237847972369384	-1.03144794789674	0.11821641671718	0.689764666053268	0.793599975527359
chr1	39410204	39410347	143	+	utr5	MACF1	0.856186048531406	1	0.886018689390146	1	0.975793974772976	0.998590159291325	-0.258238181912007	-1.03144794789674	0.11821641671718	0.689764666053268	0.773209765984737
chr1	39411114	39411679	565	+	exon	MACF1	0.563934976880608	1	0.802388881693434	1	0.804495366482317	0.998590159291325	-0.0220353359479781	-1.03144794789674	0.11821641671718	0.689764666053268	1.00941261194877
chr1	39411985	39412246	261	+	exon	MACF1	0.223741647052183	1	0.372571334559498	1	0.572731922303334	0.998590159291325	-0.0519595201301307	-1.03144794789674	0.11821641671718	0.689764666053268	0.979488427766613
chr1	39412408	39412655	247	+	exon	MACF1	0.54635856206021	1	0.479410500556509	1	0.518902277773921	0.998590159291325	-0.148901825541277	-1.03144794789674	0.11821641671718	0.689764666053268	0.882546122355466
chr1	39412723	39412881	158	+	exon	MACF1	0.325961829909329	1	0.442665169655067	1	0.624119137398555	0.998590159291325	-0.0391911132676161	-1.03144794789674	0.11821641671718	0.689764666053268	0.992256834629127
chr1	39413006	39413120	114	+	exon	MACF1	0.927725722268431	1	0.898825800954417	1	0.914843795838329	0.998590159291325	-0.3668560334444	-1.03144794789674	0.11821641671718	0.689764666053268	0.664591914452343
chr1	39413175	39413385	210	+	exon	MACF1	0.953344702072029	1	0.574663819880319	1	0.634157235997357	0.998590159291325	-1.22064375237195	-1.03144794789674	0.11821641671718	0.689764666053268	-0.189195804475206
chr1	39413656	39413824	168	+	exon	MACF1	NA	NA	0.534468978112648	1	0.438500212604806	0.998590159291325	-1.75017197728731	-1.03144794789674	0.11821641671718	0.689764666053268	-0.718724029390571
chr1	39427935	39428216	281	+	exon	MACF1	0.732711001889438	1	0.766717883432203	1	0.489551667497633	0.998590159291325	-0.294510546918995	-1.03144794789674	0.11821641671718	0.689764666053268	0.736937400977748
chr1	39439281	39439417	136	+	exon	MACF1	0.853977776001939	1	0.773992739707051	1	0.721384165874169	0.998590159291325	-0.210845351680322	-1.03144794789674	0.11821641671718	0.689764666053268	0.820602596216421
chr1	39450991	39451176	185	+	exon	MACF1	0.431820360082123	1	0.425458929929338	1	0.526099187198529	0.998590159291325	-0.308181486694938	-1.03144794789674	0.11821641671718	0.689764666053268	0.723266461201805
chr1	39452091	39452287	196	+	exon	MACF1	0.565906643496527	1	0.674190258213952	1	0.685192159308011	0.998590159291325	-0.285084852877122	-1.03144794789674	0.11821641671718	0.689764666053268	0.746363095019622
chr1	39454877	39455017	140	+	exon	MACF1	0.287906341518333	1	0.406559188489906	1	0.309788201166818	0.998590159291325	-0.356498864312475	-1.03144794789674	0.11821641671718	0.689764666053268	0.674949083584269
chr1	39467262	39467368	106	+	intron	MACF1	0.924819600590822	1	0.92388817506477	1	0.942566312713419	0.998590159291325	-1.57085747317726	-1.03144794789674	0.11821641671718	0.689764666053268	-0.539409525280518
chr1	39483545	39483647	102	+	intron	MACF1	0.915995020911551	1	0.844010944169105	1	0.875854407404553	0.998590159291325	-0.720199799018471	-1.03144794789674	0.11821641671718	0.689764666053268	0.311248148878272
chr1	39485528	39485764	236	+	exon	MACF1	0.583165426955317	1	0.546687761491385	1	0.779038154754833	0.998590159291325	-0.607647079827547	-1.03144794789674	0.11821641671718	0.689764666053268	0.423800868069196
chr1	39516451	39516555	104	+	exon	OXCT2P1	0.252321310549601	1	0.265731406717664	1	0.309176674587646	0.998590159291325	-1.16591475535761	-2.59517430676884	0.0639841430707091	0.539778427545773	1.42925955141122
chr1	39522334	39522548	214	-	exon	RP11-69E11.4	0.966261866508281	1	0.665110477063157	1	0.709762156668435	0.998590159291325	-0.0901718898635046	-0.430712377042898	0.693970689045242	0.999497652262284	0.340540487179393
chr1	39523603	39523720	117	-	exon	RP11-69E11.4	0.910980787421958	1	0.978068373461833	1	0.741986740511511	0.998590159291325	-0.457089503060759	-0.430712377042898	0.693970689045242	0.999497652262284	-0.0263771260178611
chr1	39526045	39526150	105	-	intron	RP11-69E11.4	0.342090379199365	1	0.391873105118072	1	0.650385322347983	0.998590159291325	-0.338623506351983	-0.430712377042898	0.693970689045242	0.999497652262284	0.0920888706909152
chr1	39565268	39565370	102	-	utr3	PABPC4	0.652878849615878	1	0.748507048688801	1	0.719346331026183	0.998590159291325	-0.411624348299603	0.609848387045312	NA	NA	-1.02147273534491
chr1	39576614	39576800	186	-	utr5	PABPC4	0.948665583742111	1	0.630271877568277	1	0.303301717877517	0.998590159291325	1.07245710064993	0.609848387045312	NA	NA	0.462608713604618
chr1	39593082	39593214	132	+	intergenic	NA	NA	NA	0.570899498579205	1	0.825913365409333	0.998590159291325	-3.46152757380884	NA	NA	NA	NA
chr1	39609634	39609769	135	+	intergenic	NA	0.629620761258036	1	0.522366905869977	1	0.734970568749078	0.998590159291325	-1.01695263197526	NA	NA	NA	NA
chr1	39609977	39610392	415	+	intergenic	NA	0.095786474536949	1	0.0474669901065142	1	0.0959179977755772	0.998590159291325	-1.41300912392202	NA	NA	NA	NA
chr1	39610592	39610694	102	+	intergenic	NA	0.262092786446259	1	0.234577957224906	1	0.33983260284362	0.998590159291325	-0.724907508559452	NA	NA	NA	NA
chr1	39615524	39615693	169	+	intergenic	NA	NA	NA	0.229919950463736	1	0.037449908698718	0.998590159291325	-3.00166270262154	NA	NA	NA	NA
chr1	39616228	39616473	245	+	intergenic	NA	NA	NA	0.418230741993805	1	0.321383541934372	0.998590159291325	-1.54694289129947	NA	NA	NA	NA
chr1	39617020	39617352	332	+	intergenic	NA	0.0582770661640886	1	0.052090457561195	1	0.0688350881314826	0.998590159291325	-1.27154255901229	NA	NA	NA	NA
chr1	39624448	39624695	247	-	utr3	HEYL	0.391219736944538	1	0.348061037841573	1	0.468037817906529	0.998590159291325	-0.701468973981765	-1.73949703751881	0.0956534699253176	0.636010311836526	1.03802806353704
chr1	39624768	39626255	1487	-	utr3	HEYL	0.584499948133005	1	0.483739235647787	1	0.452139941893692	0.998590159291325	-0.955003316589466	-1.73949703751881	0.0956534699253176	0.636010311836526	0.784493720929342
chr1	39626346	39626446	100	-	utr3	HEYL	0.692670859302589	1	0.423936438375213	1	0.496950232854455	0.998590159291325	-1.0332021981424	-1.73949703751881	0.0956534699253176	0.636010311836526	0.706294839376411
chr1	39627171	39627286	115	-	exon	HEYL	0.26664241982577	1	0.156625717226344	1	0.284487579920058	0.998590159291325	-0.511114994515388	-1.73949703751881	0.0956534699253176	0.636010311836526	1.22838204300342
chr1	39630231	39630844	613	-	exon	HEYL	0.870536995442789	1	0.915594118114405	1	0.908462917244602	0.998590159291325	-0.864540058817692	-1.73949703751881	0.0956534699253176	0.636010311836526	0.874956978701116
chr1	39632665	39632778	113	-	exon	HEYL	0.238439079175661	1	0.162450459038491	1	0.262612896629897	0.998590159291325	-2.08050256012545	-1.73949703751881	0.0956534699253176	0.636010311836526	-0.341005522606639
chr1	39634803	39634905	102	-	intron	HEYL	0.142063186007912	1	0.205240045333831	1	0.240672208008823	0.998590159291325	-0.589924067717308	-1.73949703751881	0.0956534699253176	0.636010311836526	1.1495729698015
chr1	39753289	39753525	236	+	utr3	PPIE	0.852296846514479	1	0.947120002886862	1	0.928921513235859	0.998590159291325	0.646592662616168	0.655088746634805	0.322672045349696	0.93180597649199	-0.00849608401863755
chr1	39763630	39763836	206	+	utr3	PPIE	0.959677372897774	1	0.597396952586893	1	0.804812050909787	0.998590159291325	0.0304163095346161	0.655088746634805	0.322672045349696	0.93180597649199	-0.624672437100189
chr1	39769672	39769789	117	-	utr3	OXCT2	0.935814867248575	1	0.994391042895085	1	0.795935658352356	0.998590159291325	-0.974722231057254	0.227667554796341	0.887594115834269	NA	-1.2023897858536
chr1	39821443	39821550	107	+	intergenic	NA	NA	NA	0.257422002367881	1	0.52930769180402	0.998590159291325	4.63437169576247	NA	NA	NA	NA
chr1	39823509	39823716	207	+	intergenic	NA	NA	NA	0.748000831669668	1	0.476070825183804	0.998590159291325	6.1126222284657	NA	NA	NA	NA
chr1	39865995	39866103	108	-	intron	TRIT1	NA	NA	0.661880529755485	1	0.737346073761353	0.998590159291325	0.173345416733933	0.238050524803991	0.748069933762939	0.999497652262284	-0.0647051080700578
chr1	39895939	39896083	144	-	utr3	MYCL	0.92511566289553	1	0.697279506648144	1	0.849003391724943	0.998590159291325	0.845407264679354	1.9746076603528	0.116376346967417	0.684305763306776	-1.12920039567345
chr1	39896146	39896246	100	-	utr3	MYCL	0.589463382177664	1	0.508980000158688	1	0.598471104286508	0.998590159291325	1.13745997805961	1.9746076603528	0.116376346967417	0.684305763306776	-0.837147682293192
chr1	39897667	39897770	103	+	exon	RP1-118J21.5	0.970446279169758	1	0.783095453713858	1	0.887499278280982	0.998590159291325	1.07915235790115	0.709380184646905	0.822089390261178	NA	0.369772173254249
chr1	39910444	39910585	141	+	intergenic	NA	NA	NA	0.762273203790872	1	0.51805801853763	0.998590159291325	7.32616606632427	NA	NA	NA	NA
chr1	39917221	39917365	144	+	intergenic	NA	NA	NA	0.491272148329609	1	0.818376692756521	0.998590159291325	-0.782698061707525	NA	NA	NA	NA
chr1	39955541	39955642	101	+	intron	MFSD2A	0.227232214892687	1	0.154473033719278	1	0.321004987006798	0.998590159291325	1.0051643522771	0.33959792941247	0.663470724994901	0.999497652262284	0.665566422864629
chr1	39962625	39962772	147	+	exon	RP3-342P20.2	0.113680595281944	1	0.243783973889882	1	0.535606184296196	0.998590159291325	1.17097291122371	-0.611183244018368	0.650176679918027	0.999497652262284	1.78215615524207
chr1	39969460	39969781	321	+	utr3	MFSD2A	0.95275217845732	1	0.927078110478724	1	0.914949834237702	0.998590159291325	1.36855410891411	0.33959792941247	0.663470724994901	0.999497652262284	1.02895617950164
chr1	40059292	40059428	136	+	utr5	CAP1	0.709323924354722	1	0.755886012570894	1	0.889670725273519	0.998590159291325	-0.205553806829217	0.0592287338109798	0.926437287481345	0.999497652262284	-0.264782540640197
chr1	40060017	40060117	100	+	exon	CAP1	0.708953418349566	1	0.808358844920469	1	0.905751903177775	0.998590159291325	-0.439483380684425	0.0592287338109798	0.926437287481345	0.999497652262284	-0.498712114495404
chr1	40064186	40064286	100	+	exon	CAP1	0.640134176476319	1	0.702188291916842	1	0.694129388347801	0.998590159291325	-0.607928380064695	0.0592287338109798	0.926437287481345	0.999497652262284	-0.667157113875674
chr1	40074307	40074552	245	-	intron	PPT1	NA	NA	0.969492934329083	1	0.618999104219466	0.998590159291325	2.94362391648082	-0.0561251772960817	0.942050224409392	0.999497652262284	2.9997490937769
chr1	40257579	40257884	305	-	exon	RP1-39G22.7	0.523335404148884	1	0.636841798622149	1	0.782487633976107	0.998590159291325	-0.0321760887003301	-1.10361117584958	0.393709882450794	0.959069405899067	1.07143508714925
chr1	40258182	40258320	138	+	utr5	ZMPSTE24	0.686224586517593	1	0.951618547844965	1	0.983734316359332	0.998590159291325	-0.525639999658422	-0.232023180792571	0.737830651389075	0.999497652262284	-0.293616818865851
chr1	40300784	40301436	652	-	utr3	COL9A2	0.812454651969794	1	0.554955005941126	1	0.330408804122817	0.998590159291325	0.726056610272298	1.33344050236346	0.210852225209168	0.829657659810041	-0.607383892091159
chr1	40302665	40302858	193	-	exon	COL9A2	0.442066122403784	1	0.402815499160299	1	0.481794062765824	0.998590159291325	0.104198079408939	1.33344050236346	0.210852225209168	0.829657659810041	-1.22924242295452
chr1	40303555	40303740	185	-	exon	COL9A2	0.46091348708754	1	0.85568934407356	1	0.975617495473233	0.998590159291325	1.05733643066091	1.33344050236346	0.210852225209168	0.829657659810041	-0.27610407170255
chr1	40303870	40304164	294	-	exon	COL9A2	0.970314420312014	1	0.852666610934237	1	0.676874210218028	0.998590159291325	0.406953128768693	1.33344050236346	0.210852225209168	0.829657659810041	-0.926487373594764
chr1	40304499	40304599	100	-	exon	COL9A2	0.641284407355585	1	0.491119598122676	1	0.308928625269668	0.998590159291325	0.690157006211498	1.33344050236346	0.210852225209168	0.829657659810041	-0.643283496151959
chr1	40304808	40304908	100	-	exon	COL9A2	0.185138089972395	1	0.339726043496643	1	0.332115372950094	0.998590159291325	0.328232326438131	1.33344050236346	0.210852225209168	0.829657659810041	-1.00520817592533
chr1	40373831	40373939	108	+	utr5	SMAP2	0.369197191528394	1	0.554205313546512	1	0.899921217175303	0.998590159291325	0.615161230591559	1.17352124855019	0.103119353936237	0.655140179317458	-0.558360017958629
chr1	40374042	40374148	106	+	utr5	SMAP2	0.850532869682391	1	0.918107745054473	1	0.838853948098606	0.998590159291325	0.615840411866778	1.17352124855019	0.103119353936237	0.655140179317458	-0.557680836683411
chr1	40422005	40422108	103	+	utr3	SMAP2	0.397729052235784	1	0.463721185320329	1	0.49813006835157	0.998590159291325	0.104197448906421	1.17352124855019	0.103119353936237	0.655140179317458	-1.06932379964377
chr1	40468261	40468456	195	+	intergenic	NA	NA	NA	0.989601487362656	1	0.466345955179333	0.998590159291325	3.88404240696337	NA	NA	NA	NA
chr1	40489837	40489937	100	+	intron	ZFP69	NA	NA	0.722034207434342	1	0.604119931731684	0.998590159291325	0.786970751925394	-2.23200041537564	0.0162608721095153	0.293374957304733	3.01897116730103
chr1	40507083	40507261	178	-	intron	RP11-656D10.3	NA	NA	0.794709143438152	1	0.433345400984048	0.998590159291325	2.08503797746422	-0.84579411594189	0.534031785057	0.991756249977855	2.93083209340611
chr1	40691750	40691938	188	+	utr5	NFYC	0.0251971730580668	1	0.00998550714576101	1	5.9668121292364e-26	1.84098529732428e-22	-1.11622546259659	0.0696430689778096	0.922227244685933	0.999497652262284	-1.1858685315744
chr1	40762848	40763024	176	+	exon	NFYC	0.77184944075777	1	0.726357591608157	1	0.7678744116104	0.998590159291325	-0.347096758225982	0.0696430689778096	0.922227244685933	0.999497652262284	-0.416739827203791
chr1	40770414	40770576	162	+	exon	NFYC	0.184797467337107	1	0.49904345775467	1	0.469489022357245	0.998590159291325	-0.598162089387577	0.0696430689778096	0.922227244685933	0.999497652262284	-0.667805158365387
chr1	40770679	40770942	263	+	utr3	NFYC	0.915932333426062	1	0.859782623931336	1	0.752533363714055	0.998590159291325	-0.537739371076904	0.0696430689778096	0.922227244685933	0.999497652262284	-0.607382440054714
chr1	40831137	40831237	100	+	exon	KCNQ4	0.330823767504785	1	0.503684400393362	1	0.805084339836703	0.998590159291325	-1.52000581918095	-1.34052258538981	0.301290625682561	0.915994944838669	-0.179483233791146
chr1	40838294	40838755	461	+	utr3	KCNQ4	0.971753901405865	1	0.956032407355715	1	0.705333138080912	0.998590159291325	-1.41353070015745	-1.34052258538981	0.301290625682561	0.915994944838669	-0.0730081147676411
chr1	40838842	40838996	154	+	utr3	KCNQ4	0.673023915389802	1	0.783636903405271	1	0.852969275713488	0.998590159291325	-2.12680914038919	-1.34052258538981	0.301290625682561	0.915994944838669	-0.78628655499938
chr1	40840188	40840290	102	+	utr3	KCNQ4	0.279166841366028	1	0.168736536602164	1	0.281914544729028	0.998590159291325	-0.428784419293908	-1.34052258538981	0.301290625682561	0.915994944838669	0.911738166095898
chr1	40861140	40861713	573	-	utr3	CITED4	0.678154055897307	1	0.280310739465931	1	0.225824235471602	0.998590159291325	0.30233397735388	1.31758031675427	0.160962352553457	0.769494574482717	-1.01524633940039
chr1	40862190	40862326	136	-	utr5	CITED4	0.585655351350048	1	0.736713232418876	1	0.685752180422054	0.998590159291325	-0.295699059443961	1.31758031675427	0.160962352553457	0.769494574482717	-1.61327937619823
chr1	40878971	40879118	147	+	intergenic	NA	NA	NA	0.577902660340325	1	0.360457787212105	0.998590159291325	3.25763243871796	NA	NA	NA	NA
chr1	40908003	40908142	139	+	intergenic	NA	NA	NA	0.239960738816065	1	0.079559399062623	0.998590159291325	4.18013368228724	NA	NA	NA	NA
chr1	40914428	40914555	127	+	intergenic	NA	NA	NA	0.852714977908352	1	0.75888204219485	0.998590159291325	4.68882058965001	NA	NA	NA	NA
chr1	40970643	40970744	101	+	intergenic	NA	NA	NA	0.703594666879349	1	0.936572935053028	0.998590159291325	-0.883975829982256	NA	NA	NA	NA
chr1	40979729	40979831	102	+	utr5	CTPS1	0.540832699904744	1	0.81876941003351	1	0.848446691571962	0.998590159291325	-2.64850376474093	-1.25804992280889	0.0537862401523506	0.507400230669049	-1.39045384193204
chr1	41008601	41008840	239	+	exon	CTPS1	0.717453033910995	1	0.560671935141484	1	0.749711005543252	0.998590159291325	-0.715286730388174	-1.25804992280889	0.0537862401523506	0.507400230669049	0.542763192420713
chr1	41016131	41016255	124	+	exon	SLFNL1-AS1	0.801555034897417	1	0.692108416118882	1	0.764851841060049	0.998590159291325	-1.67296652261893	-1.63041832192146	NA	NA	-0.0425482006974693
chr1	41017282	41017822	540	+	exon	SLFNL1-AS1	NA	NA	0.5010195079381	1	0.430604313971545	0.998590159291325	-1.23768702431981	-1.63041832192146	NA	NA	0.392731297601649
chr1	41018685	41018786	101	+	intron	SLFNL1-AS1	0.929254296698447	1	0.818971809343877	1	0.709794421864468	0.998590159291325	0.461535317063357	-1.63041832192146	NA	NA	2.09195363898481
chr1	41020769	41021021	252	-	utr5	SLFNL1	0.994990617977568	1	0.949925921088092	1	0.853844335976244	0.998590159291325	-0.990345260518648	-2.2311813902382	0.0832897881461695	0.602750230240239	1.24083612971956
chr1	41023494	41023599	105	+	intron	SLFNL1-AS1	0.728638804804928	1	0.604827992233904	1	0.874528960190532	0.998590159291325	-1.27663394445945	-1.63041832192146	NA	NA	0.35378437746201
chr1	41028060	41028212	152	-	utr3	SCMH1	0.927808262867695	1	0.923056457164716	1	0.939121345270388	0.998590159291325	-0.714829496945094	-0.497663429607582	0.652078842593099	0.999497652262284	-0.217166067337512
chr1	41070651	41070779	128	-	exon	SCMH1	0.907674567172991	1	0.960790847913967	1	0.649226688474631	0.998590159291325	-0.591459842562045	-0.497663429607582	0.652078842593099	0.999497652262284	-0.0937964129544631
chr1	41136342	41136476	134	-	intron	SCMH1	0.885948849385296	1	0.952830977121501	1	0.831782766101181	0.998590159291325	-0.333737351083631	-0.497663429607582	0.652078842593099	0.999497652262284	0.163926078523951
chr1	41327001	41327121	120	+	intergenic	NA	NA	NA	0.985861225298184	1	0.901017130090557	0.998590159291325	4.87077210813601	NA	NA	NA	NA
chr1	41381247	41381445	198	+	intron	FOXO6	0.908323378942638	1	0.750086478203135	1	0.931635559878226	0.998590159291325	-2.1378021212426	-0.433545986975084	0.747479826315268	0.999497652262284	-1.70425613426751
chr1	41381574	41382037	463	+	exon	FOXO6	0.712689239184853	1	0.933409006202572	1	0.972409498647435	0.998590159291325	-1.2971030121835	-0.433545986975084	0.747479826315268	0.999497652262284	-0.863557025208411
chr1	41382516	41382778	262	+	exon	FOXO6	0.95092120024283	1	0.512402897665017	1	0.420694037149877	0.998590159291325	-1.27285887837235	-0.433545986975084	0.747479826315268	0.999497652262284	-0.83931289139727
chr1	41478934	41479572	638	-	utr3	EDN2	0.758991048986799	1	0.663795122506035	1	0.390834252395426	0.998590159291325	2.07643118794068	2.78444983119185	NA	NA	-0.708018643251169
chr1	41510392	41511018	626	-	utr3	HIVEP3	0.670584680724105	1	0.973301675669608	1	0.665338706702033	0.998590159291325	1.38120386556856	0.134792141957774	0.891602931544743	0.999497652262284	1.24641172361078
chr1	41513075	41513372	297	-	exon	HIVEP3	0.855735803762973	1	0.939945680956264	1	0.92680428775199	0.998590159291325	-0.0752540467601881	0.134792141957774	0.891602931544743	0.999497652262284	-0.210046188717962
chr1	41513440	41513772	332	-	exon	HIVEP3	0.262629785074262	1	0.505668825329034	1	0.883380813139463	0.998590159291325	0.451642147312095	0.134792141957774	0.891602931544743	0.999497652262284	0.316850005354321
chr1	41562439	41562707	268	-	intron	HIVEP3	NA	NA	0.993298616773189	1	0.661237396158966	0.998590159291325	1.54131402495032	0.134792141957774	0.891602931544743	0.999497652262284	1.40652188299254
chr1	41580038	41580140	102	-	exon	HIVEP3	0.123596381533763	1	0.0713537935525637	1	0.198080222202444	0.998590159291325	-0.120648998638562	0.134792141957774	0.891602931544743	0.999497652262284	-0.255441140596336
chr1	41581811	41582138	327	-	exon	HIVEP3	0.943890818491766	1	0.785695275077069	1	0.483424311281384	0.998590159291325	-0.0721762324467164	0.134792141957774	0.891602931544743	0.999497652262284	-0.206968374404491
chr1	41582275	41582408	133	-	exon	HIVEP3	0.485572751953177	1	0.510958741174378	1	0.386884979961368	0.998590159291325	-0.446599061046182	0.134792141957774	0.891602931544743	0.999497652262284	-0.581391203003956
chr1	41582535	41582683	148	-	exon	HIVEP3	0.794178223471767	1	0.726569109617424	1	0.528718941531081	0.998590159291325	0.218818920733762	0.134792141957774	0.891602931544743	0.999497652262284	0.0840267787759881
chr1	41583845	41583976	131	-	exon	HIVEP3	0.58155366266375	1	0.582187441720085	1	0.757077511326517	0.998590159291325	0.559976153154218	0.134792141957774	0.891602931544743	0.999497652262284	0.425184011196444
chr1	41906787	41906911	124	-	intron	HIVEP3	NA	NA	0.361511366526111	1	0.394255232541701	0.998590159291325	-0.908147032473993	0.134792141957774	0.891602931544743	0.999497652262284	-1.04293917443177
chr1	42179710	42179816	106	-	exon	FOXJ3	0.838671594333208	1	0.885022290471852	1	0.892730886011811	0.998590159291325	-0.168927908540589	-0.299078662223501	0.639178924773451	0.999497652262284	0.130150753682912
chr1	42432011	42432125	114	-	intron	ZMYND12	NA	NA	0.848383235909206	1	0.921525966897452	0.998590159291325	3.90843692503929	1.50362657774671	0.268470853708026	0.892532233087376	2.40481034729258
chr1	42682421	42682614	193	+	utr5	YBX1	0.453078966230234	1	0.266399011431249	1	0.236843304238368	0.998590159291325	-1.3072595044503	0.436261065102342	0.525842982816228	0.990030749208452	-1.74352056955264
chr1	42700827	42701003	176	+	exon	YBX1	0.603348817294396	1	0.639681023143014	1	0.683001599830126	0.998590159291325	-0.113438293128111	0.436261065102342	0.525842982816228	0.990030749208452	-0.549699358230453
chr1	42746451	42746899	448	-	utr3	P3H1	0.971515092138671	1	0.914371814193326	1	0.852308505356296	0.998590159291325	0.516328870394277	0.37492887942353	0.575764511648522	0.996689755499847	0.141399990970747
chr1	42754898	42755109	211	-	exon	P3H1	0.2508236521486	1	0.369346493434827	1	0.477691532920465	0.998590159291325	-0.464775947747721	0.37492887942353	0.575764511648522	0.996689755499847	-0.839704827171251
chr1	42766791	42766967	176	-	exon	P3H1	0.829629955106828	1	0.583912672922818	1	0.804811387282894	0.998590159291325	-0.40300340542332	0.37492887942353	0.575764511648522	0.996689755499847	-0.77793228484685
chr1	42767477	42767577	100	+	exon	RP5-994D16.12	NA	NA	0.0873820072540628	1	0.258339197669547	0.998590159291325	-1.15169943901916	NA	NA	NA	NA
chr1	42775310	42775472	162	+	utr3	RP5-994D16.12	0.272568907256349	1	0.287249541579445	1	0.398299846212501	0.998590159291325	0.264365086539566	NA	NA	NA	NA
chr1	42807340	42807553	213	-	utr3	SVBP	0.886713215636504	1	0.991568831835207	1	0.809448348420491	0.998590159291325	-0.40063864349782	-0.230500632057008	0.840402854842288	0.999497652262284	-0.170138011440812
chr1	42842520	42842685	165	+	exon	ERMAP	0.228816126808243	1	0.309351676691517	1	0.413419498926556	0.998590159291325	0.00694774231364391	-0.431149137303431	0.492101342740292	0.982104107625247	0.438096879617075
chr1	42850921	42851187	266	+	utr5	ZNF691	0.878269385681507	1	0.971000532095799	1	0.823316945754393	0.998590159291325	0.0755407841086148	-0.0626957419045196	0.930324021235523	0.999497652262284	0.138236526013134
chr1	42851330	42851847	517	+	utr3	ZNF691	0.148128109704921	1	0.463083837254175	1	0.473566622168781	0.998590159291325	-0.165200667636937	-0.0626957419045196	0.930324021235523	0.999497652262284	-0.102504925732417
chr1	42926901	42927179	278	-	utr3	SLC2A1	0.430917787855573	1	0.693210483413234	1	0.437637156782138	0.998590159291325	-0.0350738173329343	-0.271703849605499	0.755946357540202	0.999497652262284	0.236630032272564
chr1	42929600	42929973	373	-	utr3	SLC2A1	0.645267668120305	1	0.58126360296463	1	0.80870748741141	0.998590159291325	0.0803468213671565	-0.271703849605499	0.755946357540202	0.999497652262284	0.352050670972655
chr1	42931118	42931282	164	-	exon	SLC2A1	0.722766700683591	1	0.790547426128483	1	0.693135217365694	0.998590159291325	-0.199762254038446	-0.271703849605499	0.755946357540202	0.999497652262284	0.071941595567053
chr1	42934341	42934501	160	-	intron	SLC2A1	0.608032427594257	1	0.5687365669275	1	0.746979232299571	0.998590159291325	-0.698267901776823	-0.271703849605499	0.755946357540202	0.999497652262284	-0.426564052171325
chr1	42934889	42935121	232	-	intron	SLC2A1	0.557215536529174	1	0.599976710116491	1	0.86280920567864	0.998590159291325	0.0981822205021574	-0.271703849605499	0.755946357540202	0.999497652262284	0.369886070107656
chr1	42938873	42938980	107	-	intron	SLC2A1	0.666494357546482	1	0.806582421210901	1	0.891637186371811	0.998590159291325	0.30012880491623	-0.271703849605499	0.755946357540202	0.999497652262284	0.571832654521729
chr1	42940962	42941131	169	-	intron	SLC2A1	0.725433105721743	1	0.750735657934286	1	0.836019654067423	0.998590159291325	-0.215135494738966	-0.271703849605499	0.755946357540202	0.999497652262284	0.0565683548665329
chr1	42943224	42943372	148	-	exon	SLC2A1	0.0748453831868565	1	0.129321434592734	1	0.0882588641571483	0.998590159291325	0.249157979348462	-0.271703849605499	0.755946357540202	0.999497652262284	0.520861828953961
chr1	42958660	42958892	232	-	utr5	SLC2A1	0.538211756168799	1	0.959160799918864	1	0.992960449701869	0.998590159291325	0.798580900543691	-0.271703849605499	0.755946357540202	0.999497652262284	1.07028475014919
chr1	43147925	43148037	112	+	utr5	FAM183A	0.104076179787496	1	0.0987210658271298	1	0.0336075455421913	0.998590159291325	0.944830288265411	4.36246693942752	0.000661373314480759	0.0615287142249481	-3.41763665116211
chr1	43168965	43169091	126	-	exon	EBNA1BP2	0.561108727997415	1	0.538536142917152	1	0.548752842104333	0.998590159291325	0.121602610559678	0.424822272927989	0.550839583122196	0.992689242499572	-0.303219662368311
chr1	43170827	43170938	111	-	exon	EBNA1BP2	NA	NA	0.550529028865888	1	0.502686828342403	0.998590159291325	-0.613726288493307	0.424822272927989	0.550839583122196	0.992689242499572	-1.0385485614213
chr1	43222766	43222871	105	+	exon	CFAP57	0.145014950419157	1	0.117912410112861	1	0.0978648478416498	0.998590159291325	1.2244912133593	4.11184431443451	NA	NA	-2.88735310107521
chr1	43224004	43224121	117	+	exon	CFAP57	0.253705429309179	1	0.21333314639032	1	0.179884443928818	0.998590159291325	1.25241536703839	4.11184431443451	NA	NA	-2.85942894739613
chr1	43254019	43254318	299	+	utr3	CFAP57	0.109231027881298	1	0.0711787707442903	1	0.0141692091825434	0.998590159291325	1.17893620531163	4.11184431443451	NA	NA	-2.93290810912288
chr1	43272115	43272318	203	+	utr5	TMEM125	0.756889566890456	1	0.631138281159869	1	0.35711745356934	0.998590159291325	0.893749923786983	0.916506633023196	0.330312395870057	0.935034649505395	-0.0227567092362133
chr1	43272540	43272781	241	+	utr5	TMEM125	0.280309240045301	1	0.227969202409308	1	0.209686820147246	0.998590159291325	0.976160489277462	0.916506633023196	0.330312395870057	0.935034649505395	0.0596538562542653
chr1	43273260	43273409	149	+	utr3	TMEM125	NA	NA	0.106326013889732	1	0.0079087593488694	0.827169097492133	0.725980890630486	0.916506633023196	0.330312395870057	0.935034649505395	-0.19052574239271
chr1	43273597	43273899	302	+	utr3	TMEM125	0.0923188189080784	1	0.096116825406427	1	0.0343581411552515	0.998590159291325	0.898436687460358	0.916506633023196	0.330312395870057	0.935034649505395	-0.0180699455628387
chr1	43282631	43282818	187	-	utr3	C1orf210	0.589460433098109	1	0.239271876271977	1	0.340275644905578	0.998590159291325	1.1650334870678	1.16701892265984	0.152077527297794	0.753759335046189	-0.00198543559204256
chr1	43301003	43301103	100	+	utr5	TIE1	0.379957004239087	1	0.261403069781885	1	0.282267242350081	0.998590159291325	-0.51901086196334	-1.26432711297557	0.275844220301488	0.896923396543873	0.745316251012231
chr1	43312400	43312559	159	+	exon	TIE1	0.607288643481364	1	0.515594804213098	1	0.534388910836347	0.998590159291325	-1.69573492367866	-1.26432711297557	0.275844220301488	0.896923396543873	-0.43140781070309
chr1	43313774	43313879	105	+	exon	TIE1	0.893827906809486	1	0.847685030462926	1	0.858067959219732	0.998590159291325	-0.163489992237624	-1.26432711297557	0.275844220301488	0.896923396543873	1.10083712073795
chr1	43362976	43363118	142	+	exon	CDC20	0.435712905775395	1	0.167586658285668	1	0.0220120122819462	0.998590159291325	2.78798602242728	2.95322301475655	0.000580485728238697	0.0594729207289947	-0.165236992329269
chr1	43363709	43363932	223	-	utr3	ELOVL1	0.639971596234039	1	0.685955141527876	1	0.754113376427769	0.998590159291325	-0.0283957171423947	0.513915149683687	0.402129729281307	0.962164843755189	-0.542310866826082
chr1	43366014	43366123	109	-	intron	ELOVL1	0.862011610515245	1	0.660476632249736	1	0.521755042179442	0.998590159291325	0.683169601799308	0.513915149683687	0.402129729281307	0.962164843755189	0.16925445211562
chr1	43386052	43386290	238	-	exon	MED8	0.627723489336781	1	0.624025161291466	1	0.611046037941277	0.998590159291325	-0.0974569858497348	0.796191789160181	0.4392340596578	0.970903572941492	-0.893648775009916
chr1	43442824	43442962	138	+	exon	SZT2	0.908083505784878	1	0.870684084622208	1	0.77389841205531	0.998590159291325	-0.952028741815067	-0.0202230136474892	0.979228740926318	0.999497652262284	-0.931805728167578
chr1	43448076	43448206	130	+	exon	SZT2	0.319040647189615	1	0.713454910412948	1	0.97944307883898	0.998590159291325	0.233746110733097	-0.0202230136474892	0.979228740926318	0.999497652262284	0.253969124380586
chr1	43448302	43448420	118	+	exon	SZT2	0.710475468723654	1	0.976908211231402	1	0.989584638763824	0.998590159291325	-0.933120819149324	-0.0202230136474892	0.979228740926318	0.999497652262284	-0.912897805501835
chr1	43449635	43449738	103	+	intron	SZT2	0.584624610752706	1	0.663025060179468	1	0.738741607386536	0.998590159291325	-0.474874454866326	-0.0202230136474892	0.979228740926318	0.999497652262284	-0.454651441218837
chr1	43450353	43451061	708	+	utr3	SZT2	0.98064319831698	1	0.969829774030667	1	0.971351688557341	0.998590159291325	0.319502657656386	-0.0202230136474892	0.979228740926318	0.999497652262284	0.339725671303875
chr1	43451836	43452090	254	+	utr3	SZT2	0.407308333091977	1	0.363703165659271	1	0.27512354959425	0.998590159291325	-0.686606773637677	-0.0202230136474892	0.979228740926318	0.999497652262284	-0.666383759990188
chr1	43452235	43452506	271	+	utr3	SZT2	0.801452368349426	1	0.673004531933025	1	0.68231351763837	0.998590159291325	-0.410526861134612	-0.0202230136474892	0.979228740926318	0.999497652262284	-0.390303847487123
chr1	43453357	43453562	205	-	exon	HYI	0.942719472507446	1	0.732998881624306	1	0.791114091757726	0.998590159291325	-0.131934856852955	0.137758136883524	0.900677160075157	0.999497652262284	-0.269692993736479
chr1	43454016	43454120	104	+	exon	HYI-AS1	0.851865667016087	1	0.927620603399277	1	0.938087000010037	0.998590159291325	1.18207829332769	2.78269382419338	0.0981938412285	0.642672657286947	-1.60061553086568
chr1	43544995	43545129	134	+	utr5	PTPRF	0.589284657260592	1	0.50830013544542	1	0.334685514774175	0.998590159291325	0.249045571562091	0.781641230772839	0.282696530974366	0.901705778525583	-0.532595659210748
chr1	43553749	43553866	117	+	exon	PTPRF	0.158693066947222	1	0.208880693175708	1	0.095138822142342	0.998590159291325	0.141389465650559	0.781641230772839	0.282696530974366	0.901705778525583	-0.640251765122279
chr1	43569557	43569745	188	+	exon	PTPRF	0.448986352552689	1	0.279732933822677	1	0.211889765174099	0.998590159291325	0.156961480603035	0.781641230772839	0.282696530974366	0.901705778525583	-0.624679750169804
chr1	43590927	43591104	177	+	exon	PTPRF	0.404714685615037	1	0.368476707169611	1	0.228227963992832	0.998590159291325	0.0244329488501838	0.781641230772839	0.282696530974366	0.901705778525583	-0.757208281922655
chr1	43594839	43595017	178	+	intron	PTPRF	0.78685877789245	1	0.755582751746369	1	0.681739402527698	0.998590159291325	-0.0982905140722229	0.781641230772839	0.282696530974366	0.901705778525583	-0.879931744845062
chr1	43597699	43598000	301	+	exon	PTPRF	0.983858293417436	1	0.897933643130423	1	0.744549229406529	0.998590159291325	0.0853632409438765	0.781641230772839	0.282696530974366	0.901705778525583	-0.696277989828962
chr1	43603572	43603706	134	+	exon	PTPRF	0.761901110716621	1	0.674394135714494	1	0.801413987062317	0.998590159291325	-0.268888466688073	0.781641230772839	0.282696530974366	0.901705778525583	-1.05052969746091
chr1	43603765	43604050	285	+	exon	PTPRF	0.663199566935978	1	0.9872233738183	1	0.979636846797237	0.998590159291325	0.0289697600552591	0.781641230772839	0.282696530974366	0.901705778525583	-0.75267147071758
chr1	43605207	43605346	139	+	exon	PTPRF	0.394317656396593	1	0.585496822638073	1	0.537840561788429	0.998590159291325	-0.0461964668837796	0.781641230772839	0.282696530974366	0.901705778525583	-0.827837697656618
chr1	43606177	43606413	236	+	exon	PTPRF	0.825494627403125	1	0.813288181597262	1	0.836244944294253	0.998590159291325	-0.045349260297981	0.781641230772839	0.282696530974366	0.901705778525583	-0.82699049107082
chr1	43606766	43606891	125	+	exon	PTPRF	0.226543958979044	1	0.334304291633506	1	0.267727051189212	0.998590159291325	0.0158804801100809	0.781641230772839	0.282696530974366	0.901705778525583	-0.765760750662758
chr1	43613545	43613670	125	+	exon	PTPRF	0.417075560293742	1	0.444724756821198	1	0.410668987005391	0.998590159291325	0.159397603599131	0.781641230772839	0.282696530974366	0.901705778525583	-0.622243627173708
chr1	43618568	43618673	105	+	exon	PTPRF	0.579268250923009	1	0.551428563238409	1	0.535174885345083	0.998590159291325	0.158924356148124	0.781641230772839	0.282696530974366	0.901705778525583	-0.622716874624715
chr1	43618994	43619119	125	+	exon	PTPRF	0.3830594782253	1	0.53983500286961	1	0.451395563958675	0.998590159291325	0.270481774200802	0.781641230772839	0.282696530974366	0.901705778525583	-0.511159456572037
chr1	43619309	43619519	210	+	exon	PTPRF	0.240781544955169	1	0.323908989390476	1	0.248978236314713	0.998590159291325	-0.34079639954455	0.781641230772839	0.282696530974366	0.901705778525583	-1.12243763031739
chr1	43619649	43619754	105	+	exon	PTPRF	0.149650404188541	1	0.188587426393168	1	0.0271757458277351	0.998590159291325	-0.627353020064067	0.781641230772839	0.282696530974366	0.901705778525583	-1.40899425083691
chr1	43620076	43620203	127	+	exon	PTPRF	0.367461254525954	1	0.308810509500955	1	0.250378425783385	0.998590159291325	-0.152805314200721	0.781641230772839	0.282696530974366	0.901705778525583	-0.934446544973559
chr1	43620832	43620950	118	+	exon	PTPRF	0.771760653807887	1	0.646970541200027	1	0.630945210954084	0.998590159291325	-0.260024723972314	0.781641230772839	0.282696530974366	0.901705778525583	-1.04166595474515
chr1	43621080	43621188	108	+	exon	PTPRF	0.909060620419407	1	0.988679727506508	1	0.857008187045988	0.998590159291325	-0.226246303028028	0.781641230772839	0.282696530974366	0.901705778525583	-1.00788753380087
chr1	43622068	43622303	235	+	utr3	PTPRF	0.380458597691935	1	0.369195898743467	1	0.367734034450089	0.998590159291325	0.139123059967407	0.781641230772839	0.282696530974366	0.901705778525583	-0.642518170805432
chr1	43622813	43623036	223	+	utr3	PTPRF	0.195424809970512	1	0.278878987387406	1	0.287727597556154	0.998590159291325	0.361167454447588	0.781641230772839	0.282696530974366	0.901705778525583	-0.420473776325251
chr1	43667898	43668006	108	+	exon	KDM4A	0.705794282189188	1	0.54449769658991	1	0.450843111429381	0.998590159291325	0.45805660599228	0.671917513423731	0.306377181763601	0.918752633541522	-0.213860907431451
chr1	43669052	43669158	106	+	exon	KDM4A	0.669663598607626	1	0.601933338184926	1	0.521771897307086	0.998590159291325	0.0278730578385731	0.671917513423731	0.306377181763601	0.918752633541522	-0.644044455585158
chr1	43671668	43671859	191	+	exon	KDM4A	0.818382431191883	1	0.755480429777488	1	0.743615911021117	0.998590159291325	-0.153783285347272	0.671917513423731	0.306377181763601	0.918752633541522	-0.825700798771003
chr1	43688896	43689013	117	+	exon	KDM4A	0.130196353972751	1	0.173190279167514	1	0.0977797849625886	0.998590159291325	-0.471205868599263	0.671917513423731	0.306377181763601	0.918752633541522	-1.14312338202299
chr1	43692523	43692773	250	+	intron	KDM4A	0.129267428751321	1	0.197630509790281	1	0.273622000880339	0.998590159291325	-0.240869063435851	0.671917513423731	0.306377181763601	0.918752633541522	-0.912786576859582
chr1	43704382	43704687	305	+	utr3	KDM4A	0.737731208556228	1	0.642389548668051	1	0.546156387394113	0.998590159291325	-0.0117656252881034	0.671917513423731	0.306377181763601	0.918752633541522	-0.683683138711835
chr1	43740815	43740974	159	+	intron	ST3GAL3	NA	NA	0.896476984205917	1	0.970904292819923	0.998590159291325	0.0878463247782574	-0.251042795125397	0.809091575553994	0.999497652262284	0.338889119903655
chr1	43817321	43817860	539	+	intron	ST3GAL3	NA	NA	0.577055814359188	1	0.545047968550808	0.998590159291325	1.76086634793271	-0.251042795125397	0.809091575553994	0.999497652262284	2.01190914305811
chr1	43903288	43903397	109	+	intron	ST3GAL3	NA	NA	0.937809208540002	1	0.981697121082707	0.998590159291325	-0.634242956404484	-0.251042795125397	0.809091575553994	0.999497652262284	-0.383200161279086
chr1	43904723	43905450	727	+	intron	ST3GAL3	NA	NA	0.423736067682195	1	0.443375113870626	0.998590159291325	0.103674713964096	-0.251042795125397	0.809091575553994	0.999497652262284	0.354717509089494
chr1	43905954	43906128	174	+	intron	ST3GAL3	NA	NA	0.486447862321331	1	0.576019135188915	0.998590159291325	-0.11884532008629	-0.251042795125397	0.809091575553994	0.999497652262284	0.132197475039108
chr1	43906200	43906388	188	+	intron	ST3GAL3	NA	NA	0.688516909797074	1	0.814859907146925	0.998590159291325	0.534010973041226	-0.251042795125397	0.809091575553994	0.999497652262284	0.785053768166624
chr1	43906538	43906673	135	+	intron	ST3GAL3	NA	NA	0.524202861628019	1	0.691535073626483	0.998590159291325	0.190134741364058	-0.251042795125397	0.809091575553994	0.999497652262284	0.441177536489456
chr1	43930183	43930512	329	+	utr3	ST3GAL3	0.621493822965469	1	0.615852139719505	1	0.731849248479931	0.998590159291325	-0.73946321013821	-0.251042795125397	0.809091575553994	0.999497652262284	-0.488420415012813
chr1	43930906	43931133	227	+	utr3	ST3GAL3	0.780023563201362	1	0.98034620949205	1	0.871813925726215	0.998590159291325	0.517706776352374	-0.251042795125397	0.809091575553994	0.999497652262284	0.768749571477772
chr1	43936716	43937162	446	+	utr3	ARTN	0.588678205474522	1	0.426876961054162	1	0.356983131486546	0.998590159291325	0.641157026949857	0.689401069598003	0.493931654693885	0.982577699082232	-0.048244042648146
chr1	43947033	43947352	319	+	utr5	IPO13	0.627930760264285	1	0.507094220902296	1	0.359258390886608	0.998590159291325	0.0506917893919808	0.649848084449936	0.303239363016571	0.917656386350604	-0.599156295057955
chr1	43949516	43949998	482	+	exon	IPO13	0.184102730156072	1	0.376300679509524	1	0.293921989411766	0.998590159291325	-0.0821786023373321	0.649848084449936	0.303239363016571	0.917656386350604	-0.732026686787268
chr1	43950025	43950145	120	+	exon	IPO13	NA	NA	0.0334915794307998	1	0.0120293873930974	0.998590159291325	-0.15740063335065	0.649848084449936	0.303239363016571	0.917656386350604	-0.807248717800585
chr1	43956257	43956407	150	+	exon	IPO13	0.510163005323406	1	0.587443055067427	1	0.675803086988408	0.998590159291325	-0.38541508604664	0.649848084449936	0.303239363016571	0.917656386350604	-1.03526317049658
chr1	43970051	43970313	262	+	utr5	DPH2	0.305573240235304	1	0.509904585980998	1	0.502676562226376	0.998590159291325	-0.222962762995747	-0.162886725123254	0.839832853808142	0.999497652262284	-0.0600760378724921
chr1	43972393	43972705	312	+	utr3	DPH2	0.884894360261035	1	0.773355216593135	1	0.729080483484061	0.998590159291325	0.319856714369536	-0.162886725123254	0.839832853808142	0.999497652262284	0.48274343949279
chr1	43990302	43990769	467	+	utr3	B4GALT2	0.800283140836456	1	0.665213159811466	1	0.767900740984145	0.998590159291325	0.352555184470799	0.940515302066516	0.215886126994726	0.835300785469058	-0.587960117595717
chr1	43991630	43991740	110	+	utr5	CCDC24	0.496430364840411	1	0.712267242880772	1	0.721231314511579	0.998590159291325	0.197654270809972	0.883727420410111	0.34655133924558	0.942237984557854	-0.686073149600139
chr1	43991815	43992005	190	-	utr3	SLC6A9	0.884146872726939	1	0.783860515994551	1	0.952373337385792	0.998590159291325	-0.42466296475146	-0.108537449937942	0.913118235993746	0.999497652262284	-0.316125514813518
chr1	43992097	43992384	287	+	utr3	CCDC24	0.99527033996702	1	0.874794474289096	1	0.68542316406873	0.998590159291325	0.260374911924715	0.883727420410111	0.34655133924558	0.942237984557854	-0.623352508485395
chr1	44008724	44008829	105	-	intron	SLC6A9	NA	NA	0.592704319636746	1	0.515727983078116	0.998590159291325	1.87382259338447	-0.108537449937942	0.913118235993746	0.999497652262284	1.98236004332241
chr1	44099729	44100015	286	+	intron	RP5-1198O20.4	NA	NA	0.636345613825058	1	0.943507208961725	0.998590159291325	-5.12819083342353	-3.82365275975765	0.00467960520717555	0.153616024543282	-1.30453807366588
chr1	44103240	44103360	120	-	exon	KRT8P47	0.676986538553397	1	0.0860097933497243	1	0.263301793584199	0.998590159291325	-3.10514026902578	0.0743639731440023	0.981228262611889	NA	-3.17950424216978
chr1	44105972	44106159	187	+	intron	RP5-1198O20.4	NA	NA	0.00504114032572907	1	0.0129388597271119	0.998590159291325	-2.09197126339181	-3.82365275975765	0.00467960520717555	0.153616024543282	1.73168149636584
chr1	44127652	44127812	160	+	intron	KLF17	NA	NA	0.936880794407644	1	0.799938261098068	0.998590159291325	3.08311915676115	-5.98322951556137	0.000119726327905421	0.0259785217947537	9.06634867232252
chr1	44213645	44213790	145	+	utr5	DMAP1	0.649074200273668	1	0.704112404773209	1	0.856547970441429	0.998590159291325	-0.075826543775628	0.0661339715586089	0.949638441632783	0.999497652262284	-0.141960515334237
chr1	44218080	44218362	282	+	exon	DMAP1	0.94402175401632	1	0.847473916497618	1	0.938236588266083	0.998590159291325	-0.162233832659921	0.0661339715586089	0.949638441632783	0.999497652262284	-0.22836780421853
chr1	44219015	44219222	207	+	exon	DMAP1	0.972103016176653	1	0.81431543004601	1	0.623749228720159	0.998590159291325	-0.314757294386077	0.0661339715586089	0.949638441632783	0.999497652262284	-0.380891265944686
chr1	44219337	44219465	128	+	exon	DMAP1	0.769351451853052	1	0.877642567468586	1	0.946308135241498	0.998590159291325	0.0441945603932612	0.0661339715586089	0.949638441632783	0.999497652262284	-0.0219394111653477
chr1	44219730	44219856	126	+	exon	DMAP1	0.878315028129592	1	0.890202031687939	1	0.764710822180104	0.998590159291325	0.0405283367110906	0.0661339715586089	0.949638441632783	0.999497652262284	-0.0256056348475183
chr1	44219943	44220076	133	+	exon	DMAP1	0.733203691964401	1	0.928524780932577	1	0.844125405492249	0.998590159291325	0.27739631980576	0.0661339715586089	0.949638441632783	0.999497652262284	0.211262348247151
chr1	44220164	44220274	110	+	exon	DMAP1	0.852489859176707	1	0.798523581034053	1	0.638081958478182	0.998590159291325	0.397095069579516	0.0661339715586089	0.949638441632783	0.999497652262284	0.330961098020907
chr1	44220504	44220621	117	+	utr3	DMAP1	0.854526775835401	1	0.792190109912513	1	0.430001990035689	0.998590159291325	0.63901338643218	0.0661339715586089	0.949638441632783	0.999497652262284	0.572879414873571
chr1	44221336	44221637	301	-	utr3	ERI3	0.343161860920935	1	0.321604812714242	1	0.35079905888894	0.998590159291325	-0.152168015833287	0.780525695161241	0.348013504903279	0.942880284350366	-0.932693710994529
chr1	44235616	44235771	155	-	intron	ERI3	0.509483531903536	1	0.687715939355692	1	0.966277439457483	0.998590159291325	0.317364306559625	0.780525695161241	0.348013504903279	0.942880284350366	-0.463161388601616
chr1	44635483	44635635	152	+	utr3	RNF220	0.606034096292486	1	0.496635145177259	1	0.504920268585008	0.998590159291325	0.0726567212769816	0.836420165071726	0.402686086612379	0.962164843755189	-0.763763443794744
[truncated: 47,471 more rows]
