# Supplementary material for: Limits in the detection of m6A changes using MeRIP/m6A-seq
Source: Sci Rep. 2020 Apr 20;10:6590. doi: 10.1038/s41598-020-63355-3 (PMC7170965; doi:10.1038/s41598-020-63355-3)
Supplement: Supplementary file 3 — Supplementary information 3. [file 41598_2020_63355_MOESM3_ESM.zip › additional_file4_v2/macs2_deq_results/tirumuru_hiv_2016_deq_results.txt]

seqnames	start	end	width	strand	annot	main.gene	deseq2.p	deseq2.padj	edger.p	edger.padj	qnb.p	qnb.padj	peak.l2fc	gene.l2fc	gene.p	gene.padj	diff.l2fc
chr1	905156	905653	497	+	intron	RP11-54O7.16	0.236744409280877	0.999954416369198	0.168685115657605	1	0.159709923875323	0.992239636926758	0.67358073735679	0.1580063674848	0.70981329218667	0.854588477285886	0.515574369871991
chr1	910390	910722	332	+	intron	RP11-54O7.16	0.469223025759789	0.999954416369198	0.370430859341142	1	0.423802257819891	0.992239636926758	0.565276449075515	0.1580063674848	0.70981329218667	0.854588477285886	0.407270081590716
chr1	910862	911146	284	+	intron	RP11-54O7.16	0.925581630312755	0.999954416369198	0.898359411794019	1	0.924124023541561	0.992239636926758	0.643308969804346	0.1580063674848	0.70981329218667	0.854588477285886	0.485302602319547
chr1	912488	912916	428	+	exon	RP11-54O7.1	0.806596648513984	0.999954416369198	0.767232231434531	1	0.835298873808628	0.992239636926758	0.39975227292969	0.354853111702519	0.0750322225119655	0.204558211754187	0.0448991612271701
chr1	912969	913498	529	+	exon	RP11-54O7.1	0.817770732910878	0.999954416369198	0.791165356016428	1	0.811896833746877	0.992239636926758	0.529954215035046	0.354853111702519	0.0750322225119655	0.204558211754187	0.175101103332527
chr1	913546	913850	304	+	exon	RP11-54O7.1	0.923268906963342	0.999954416369198	0.905236204192876	1	0.930857530344282	0.992239636926758	0.469881844101659	0.354853111702519	0.0750322225119655	0.204558211754187	0.115028732399139
chr1	913964	914321	357	+	exon	RP11-54O7.1	0.830396637448057	0.999954416369198	0.787821572742314	1	0.817535364920725	0.992239636926758	0.589702745399369	0.354853111702519	0.0750322225119655	0.204558211754187	0.23484963369685
chr1	914437	914616	179	+	exon	RP11-54O7.1	0.488949016295196	0.999954416369198	0.351201268813171	1	0.423896482519657	0.992239636926758	0.221394926134424	0.354853111702519	0.0750322225119655	0.204558211754187	-0.133458185568095
chr1	914903	915191	288	+	exon	RP11-54O7.1	0.472044534942946	0.999954416369198	0.381358327276252	1	0.454682453321534	0.992239636926758	0.497964995056569	0.354853111702519	0.0750322225119655	0.204558211754187	0.14311188335405
chr1	915292	915463	171	+	intron	RP11-54O7.16	0.138481006157361	0.999954416369198	0.0599401395580587	1	0.118432904234579	0.992239636926758	0.584117586841688	0.1580063674848	0.70981329218667	0.854588477285886	0.426111219356888
chr1	915739	915846	107	+	exon	RP11-54O7.16	0.411770112786074	0.999954416369198	0.305676960181957	1	0.353115412705399	0.992239636926758	0.629747465584764	0.1580063674848	0.70981329218667	0.854588477285886	0.471741098099964
chr1	916148	916284	136	+	intergenic	NA	0.44453663923233	0.999954416369198	0.365981937581102	1	0.339243789752438	0.992239636926758	0.64242441800098	NA	NA	NA	NA
chr1	917146	917259	113	-	exon	RP11-54O7.3	0.638511716517965	0.999954416369198	0.561352902782854	1	0.552047145720956	0.992239636926758	0.339562050132097	-0.086055074799044	0.630862015656032	0.802336815821466	0.425617124931141
chr1	917890	918143	253	-	exon	RP11-54O7.3	0.472924805052546	0.999954416369198	0.386900270808848	1	0.430735636668481	0.992239636926758	0.250248964551212	-0.086055074799044	0.630862015656032	0.802336815821466	0.336304039350256
chr1	918776	919089	313	-	exon	RP11-54O7.3	0.584656914361058	0.999954416369198	0.499240649301191	1	0.546675594321996	0.992239636926758	0.326662273730572	-0.086055074799044	0.630862015656032	0.802336815821466	0.412717348529616
chr1	919609	919918	309	-	exon	RP11-54O7.3	0.115262087034874	0.999954416369198	0.0390228882054521	1	0.0874882035709659	0.992239636926758	-0.226775090111713	-0.086055074799044	0.630862015656032	0.802336815821466	-0.140720015312669
chr1	920067	920718	651	-	exon	RP11-54O7.3	0.217729288802392	0.999954416369198	0.134401230806589	1	0.160149617989377	0.992239636926758	0.093457468588216	-0.086055074799044	0.630862015656032	0.802336815821466	0.17951254338726
chr1	925060	925296	236	+	utr5	SAMD11	0.546947234696521	0.999954416369198	0.452624628297156	1	0.587203167469717	0.992239636926758	-0.630185159208898	-0.55981724133629	0.0189913796091208	0.0734150009591651	-0.070367917872608
chr1	942842	942966	124	+	utr3	SAMD11	0.76986641326782	0.999954416369198	0.691981465263854	1	0.770457657647943	0.992239636926758	-0.0343595095352194	-0.55981724133629	0.0189913796091208	0.0734150009591651	0.525457731801071
chr1	945098	945201	103	-	exon	NOC2L	0.908491118981886	0.999954416369198	0.895336639406052	1	0.91473750615308	0.992239636926758	0.0518136275846939	0.0450357208235829	0.638465716339725	0.807634986422542	0.00677790676111104
chr1	955053	955358	305	-	intron	NOC2L	0.464164079855542	0.999954416369198	0.36734697569711	1	0.387415017631333	0.992239636926758	-0.15935994559329	0.0450357208235829	0.638465716339725	0.807634986422542	-0.204395666416873
chr1	959453	959620	167	+	utr5*	KLHL17	0.700069453983818	0.999954416369198	0.657242360920522	1	0.632586432582585	0.992239636926758	-0.932944340499157	-0.531424576210718	7.65990910521671e-08	1.49412123878976e-06	-0.40151976428844
chr1	959671	960027	356	+	utr5*	KLHL17	0.749181332672524	0.999954416369198	0.698434773996722	1	0.752160300434744	0.992239636926758	-0.859068934010948	-0.531424576210718	7.65990910521671e-08	1.49412123878976e-06	-0.327644357800231
chr1	960192	960720	528	+	utr5	KLHL17	0.528891398364546	0.999954416369198	0.456954605702994	1	0.478794670118679	0.992239636926758	-0.585722638134283	-0.531424576210718	7.65990910521671e-08	1.49412123878976e-06	-0.0542980619235649
chr1	960892	961163	271	+	intron	KLHL17	0.9528732974577	0.999954416369198	0.950687785808274	1	0.963019580983847	0.992239636926758	-0.712285818442039	-0.531424576210718	7.65990910521671e-08	1.49412123878976e-06	-0.180861242231321
chr1	999770	999992	222	-	utr5	HES4	0.681841544623762	0.999954416369198	0.641199755818211	1	0.681156671971707	0.992239636926758	0.12733526580807	0.143630537157676	0.150428179884785	0.335585723272382	-0.0162952713496066
chr1	1000305	1000789	484	+	utr5*	ISG15	0.638500155668869	0.999954416369198	0.576890271559692	1	0.63823694754601	0.992239636926758	0.213538458471372	0.321704647183566	0.00161972631667832	0.00981422955121286	-0.108166188712194
chr1	1033418	1033552	134	+	intron	AGRN	0.751916738120854	0.999954416369198	0.696962288690932	1	0.794000596146391	0.992239636926758	-1.87438125113993	-0.764031018856127	3.5979329655819e-17	3.07937083739175e-15	-1.11035023228381
chr1	1033979	1034101	122	+	intron	AGRN	0.106134146095045	0.999954416369198	0.0279665901697618	1	0.0905594724875807	0.992239636926758	-1.2654174170242	-0.764031018856127	3.5979329655819e-17	3.07937083739175e-15	-0.501386398168072
chr1	1034244	1034580	336	+	exon	AGRN	0.705580096793847	0.999954416369198	0.639341191417107	1	0.658196906295719	0.992239636926758	-1.01378505902997	-0.764031018856127	3.5979329655819e-17	3.07937083739175e-15	-0.249754040173839
chr1	1046354	1046514	160	+	exon	AGRN	0.417056448701333	0.999954416369198	0.339932852473	1	0.248530965987433	0.992239636926758	-0.52305830111715	-0.764031018856127	3.5979329655819e-17	3.07937083739175e-15	0.240972717738977
chr1	1048115	1048280	165	+	exon	AGRN	0.861681670271925	0.999954416369198	0.817931526938056	1	0.847936026887192	0.992239636926758	-0.894193465663072	-0.764031018856127	3.5979329655819e-17	3.07937083739175e-15	-0.130162446806946
chr1	1053750	1053920	170	+	exon	AGRN	0.8637246080349	0.999954416369198	0.845789741173033	1	0.860861684420161	0.992239636926758	-0.628832466179707	-0.764031018856127	3.5979329655819e-17	3.07937083739175e-15	0.13519855267642
chr1	1055064	1055684	620	+	utr3	AGRN	0.561750364122323	0.999954416369198	0.536173217203655	1	0.488325919719768	0.992239636926758	-0.581834991614492	-0.764031018856127	3.5979329655819e-17	3.07937083739175e-15	0.182196027241635
chr1	1082304	1082962	658	-	utr3	C1orf159	0.34941742202248	0.999954416369198	0.279802287350845	1	0.356577637944495	0.992239636926758	0.221006847800546	0.0860522145724941	0.473715038304485	0.685693200777755	0.134954633228052
chr1	1213054	1213201	147	-	exon	TNFRSF4	0.838774238783435	0.999954416369198	0.804333112816786	1	0.761807669674744	0.992239636926758	0.655482216981124	0.417050996833087	0.00265387658196399	0.0148600394723439	0.238431220148037
chr1	1213401	1213641	240	-	exon	TNFRSF4	0.0807275182052487	0.999954416369198	0.0276695569990993	1	0.0437831814736191	0.992239636926758	0.279827427147824	0.417050996833087	0.00265387658196399	0.0148600394723439	-0.137223569685262
chr1	1213735	1213837	102	-	exon	TNFRSF4	0.447493875622082	0.999954416369198	0.3618907835462	1	0.283623696390516	0.992239636926758	0.424416785900057	0.417050996833087	0.00265387658196399	0.0148600394723439	0.00736578906696989
chr1	1214016	1214127	111	-	exon	TNFRSF4	0.634180824082135	0.999954416369198	0.55070281000074	1	0.647299616224252	0.992239636926758	0.587680641014077	0.417050996833087	0.00265387658196399	0.0148600394723439	0.17062964418099
chr1	1217382	1217545	163	-	utr3	SDF4	0.479221239513735	0.999954416369198	0.405558241633321	1	0.502338978445777	0.992239636926758	-0.0409208029620567	-0.0671761491875757	0.323162521085003	0.545798568088887	0.026255346225519
chr1	1223919	1224030	111	-	exon	SDF4	0.558992966004853	0.999954416369198	0.522803714784232	1	0.590560615970048	0.992239636926758	0.137366089219857	-0.0671761491875757	0.323162521085003	0.545798568088887	0.204542238407433
chr1	1232606	1232759	153	+	exon	B3GALT6	0.208408820829672	0.999954416369198	0.11433774574143	1	0.209278098420884	0.992239636926758	-0.0767984401996682	0.828785023491653	1.36209362187356e-06	2.00268948831625e-05	-0.905583463691321
chr1	1232901	1233529	628	+	utr3	B3GALT6	0.160151807911666	0.999954416369198	0.0983369083283829	1	0.122094330167315	0.992239636926758	0.544654962699425	0.828785023491653	1.36209362187356e-06	2.00268948831625e-05	-0.284130060792228
chr1	1233947	1234125	178	+	utr3	B3GALT6	0.68314036353878	0.999954416369198	0.585070348777576	1	0.631249968899406	0.992239636926758	0.826782330152323	0.828785023491653	1.36209362187356e-06	2.00268948831625e-05	-0.00200269333933034
chr1	1234495	1234944	449	+	utr3	B3GALT6	0.93863524412205	0.999954416369198	0.91705773457645	1	0.934788096655294	0.992239636926758	0.84469088742505	0.828785023491653	1.36209362187356e-06	2.00268948831625e-05	0.0159058639333974
chr1	1255040	1255450	410	-	utr3	UBE2J2	0.929749632397973	0.999954416369198	0.935456223121521	1	0.974298275182123	0.992239636926758	0.352342149047444	0.182995144077413	0.0913535798488672	0.236820066573177	0.169347004970031
chr1	1274074	1274846	772	-	utr5*	UBE2J2	0.466729672293415	0.999954416369198	0.393895944214014	1	0.444907364710763	0.992239636926758	0.110061575854361	0.182995144077413	0.0913535798488672	0.236820066573177	-0.0729335682230522
chr1	1275094	1275245	151	+	exon	RP5-902P8.10	0.461305537817017	0.999954416369198	0.329145557979098	1	0.424008962398527	0.992239636926758	0.756634973171909	0.187424440160824	0.654437659146785	0.818874067574991	0.569210533011085
chr1	1284489	1284872	383	+	intron	SCNN1D	0.149626310476399	0.999954416369198	0.0742142481204763	1	0.123688966460021	0.992239636926758	0.503083006172575	0.0312839599135873	0.82689409163308	0.917984593736496	0.471799046258987
chr1	1285120	1285498	378	+	intron	SCNN1D	0.198815992533975	0.999954416369198	0.114634960932559	1	0.149052278970437	0.992239636926758	0.61402349874678	0.0312839599135873	0.82689409163308	0.917984593736496	0.582739538833193
chr1	1285895	1286042	147	+	exon	SCNN1D	0.620570593010715	0.999954416369198	0.534025926900279	1	0.557612780957897	0.992239636926758	0.153138149791013	0.0312839599135873	0.82689409163308	0.917984593736496	0.121854189877425
chr1	1291589	1291735	146	+	utr3	SCNN1D	0.616831442742163	0.999954416369198	0.535105634383531	1	0.580590861226363	0.992239636926758	0.370687961610183	0.0312839599135873	0.82689409163308	0.917984593736496	0.339404001696596
chr1	1300210	1300378	168	-	intron	ACAP3	0.789123758632901	0.999954416369198	0.748606480863154	1	0.754527443743419	0.992239636926758	-0.587831092422275	-0.403380406659969	3.39312448506744e-06	4.52471986916682e-05	-0.184450685762305
chr1	1300475	1300792	317	-	utr3	ACAP3	0.699325719107139	0.999954416369198	0.658153233060049	1	0.665178782817727	0.992239636926758	-0.264090623569645	-0.403380406659969	3.39312448506744e-06	4.52471986916682e-05	0.139289783090324
chr1	1312868	1312998	130	-	utr3	CPSF3L	0.153399485225878	0.999954416369198	0.0956511163086007	1	0.156177486083011	0.992239636926758	0.182739867892556	-0.260830598026259	0.000700271703204648	0.00479208983942651	0.443570465918815
chr1	1313119	1313385	266	-	utr3	CPSF3L	0.933023288441991	0.999954416369198	0.933313893344327	1	0.954987110637228	0.992239636926758	0.0268268370240205	-0.260830598026259	0.000700271703204648	0.00479208983942651	0.28765743505028
chr1	1313894	1314072	178	-	utr3	CPSF3L	0.893240917744917	0.999954416369198	0.880451932886992	1	0.894784101141269	0.992239636926758	-0.316823397653039	-0.260830598026259	0.000700271703204648	0.00479208983942651	-0.0559927996267793
chr1	1318914	1319382	468	-	utr3	CPSF3L	0.489336689011184	0.999954416369198	0.454916012482488	1	0.471331223767408	0.992239636926758	-0.232040205895334	-0.260830598026259	0.000700271703204648	0.00479208983942651	0.0287903921309249
chr1	1324838	1325045	207	+	utr5	CPTP	0.423633531830669	0.999954416369198	0.349692590500057	1	0.294214432836996	0.992239636926758	-0.0633580411210872	0.248090076405222	0.0781717597534791	0.210899020362594	-0.311448117526309
chr1	1327341	1328156	815	+	utr3	CPTP	0.321859053691254	0.999954416369198	0.23305651223978	1	0.333383371244985	0.992239636926758	0.178955549985086	0.248090076405222	0.0781717597534791	0.210899020362594	-0.0691345264201355
chr1	1328276	1328805	529	+	utr3	CPTP	0.350454519333055	0.999954416369198	0.270915047571701	1	0.363439857359311	0.992239636926758	0.400445246304693	0.248090076405222	0.0781717597534791	0.210899020362594	0.152355169899471
chr1	1335982	1336177	195	-	utr3	DVL1	0.472440982008508	0.999954416369198	0.392139905099878	1	0.490132905060878	0.992239636926758	-0.127623672163838	-0.0733537703358669	0.300798943607044	0.522302973754611	-0.0542699018279714
chr1	1336374	1336562	188	-	utr3	DVL1	0.613729227131159	0.999954416369198	0.570568748316644	1	0.665994304703118	0.992239636926758	0.0846139328160266	-0.0733537703358669	0.300798943607044	0.522302973754611	0.157967703151894
chr1	1341758	1341872	114	-	exon	DVL1	0.727130625552663	0.999954416369198	0.663138919690067	1	0.727685247168371	0.992239636926758	0.0504431463108799	-0.0733537703358669	0.300798943607044	0.522302973754611	0.123796916646747
chr1	1348967	1349083	116	-	utr5	DVL1	0.694909374908779	0.999954416369198	0.620459266440329	1	0.630378943668556	0.992239636926758	-0.162812738268414	-0.0733537703358669	0.300798943607044	0.522302973754611	-0.0894589679325472
chr1	1351529	1351877	348	-	utr3*	MXRA8	0.918653577605007	0.999954416369198	0.903321194105476	1	0.933366674176458	0.992239636926758	0.972998649771854	0.539032323479586	0.00794422704361333	0.0369148980200667	0.433966326292268
chr1	1352011	1352698	687	-	utr3	MXRA8	0.446229585456086	0.999954416369198	0.376141975194919	1	0.42414706462106	0.992239636926758	0.913366443682774	0.539032323479586	0.00794422704361333	0.0369148980200667	0.374334120203188
chr1	1353099	1353357	258	-	utr3	MXRA8	0.636170389726053	0.999954416369198	0.5384870614529	1	0.624811022968064	0.992239636926758	0.979002808343539	0.539032323479586	0.00794422704361333	0.0369148980200667	0.439970484863953
chr1	1373815	1373915	100	-	exon	AURKAIP1	0.820617635425014	0.999954416369198	0.820283742047507	1	0.882687200196241	0.992239636926758	0.368337654258922	0.174872846807604	0.0404815644827978	0.130667733625721	0.193464807451318
chr1	1374087	1374252	165	-	exon	AURKAIP1	0.934954832949725	0.999954416369198	0.947857127769663	1	0.972510087989527	0.992239636926758	0.197030924344066	0.174872846807604	0.0404815644827978	0.130667733625721	0.0221580775364622
chr1	1375061	1375447	386	-	utr5	AURKAIP1	0.543436521323855	0.999954416369198	0.477728230042791	1	0.524529377311871	0.992239636926758	-0.120434433307686	0.174872846807604	0.0404815644827978	0.130667733625721	-0.29530728011529
chr1	1385996	1386255	259	-	exon	CCNL2	0.565293310214433	0.999954416369198	0.476566173391649	1	0.477255788695906	0.992239636926758	-0.418358036864242	-0.657065701754652	1.11721558155074e-14	7.00962679392318e-13	0.23870766489041
chr1	1386936	1387270	334	-	utr3	CCNL2	0.788092239810989	0.999954416369198	0.761728791506746	1	0.784293620462153	0.992239636926758	-0.474498037050853	-0.657065701754652	1.11721558155074e-14	7.00962679392318e-13	0.182567664703799
chr1	1387476	1387582	106	-	utr3	CCNL2	0.52898683262919	0.999954416369198	0.502027102325175	1	0.582867908898258	0.992239636926758	-0.350047307037585	-0.657065701754652	1.11721558155074e-14	7.00962679392318e-13	0.307018394717067
chr1	1391394	1391502	108	-	utr3	CCNL2	0.882186653699829	0.999954416369198	0.876565797785617	1	0.8575629376179	0.992239636926758	-0.459682319689538	-0.657065701754652	1.11721558155074e-14	7.00962679392318e-13	0.197383382065114
chr1	1399129	1399275	146	-	exon	CCNL2	0.268077993950837	0.999954416369198	0.16910638635352	1	0.229497492345273	0.992239636926758	-0.843932288287796	-0.657065701754652	1.11721558155074e-14	7.00962679392318e-13	-0.186866586533144
chr1	1399527	1399912	385	+	exon	RP4-758J18.2	0.240215034217066	0.999954416369198	0.144425758167389	1	0.21876311318816	0.992239636926758	-0.496207459982984	-0.167172526044418	0.225969342625738	0.436967291518945	-0.329034933938565
chr1	1399973	1400408	435	+	exon	RP4-758J18.2	0.683144354208925	0.999954416369198	0.620135322749176	1	0.642259153140643	0.992239636926758	-0.201923092227706	-0.167172526044418	0.225969342625738	0.436967291518945	-0.0347505661832876
chr1	1400614	1401409	795	+	exon	RP4-758J18.2	0.131330539616491	0.999954416369198	0.0819850804415099	1	0.142760838656248	0.992239636926758	0.268822916551137	-0.167172526044418	0.225969342625738	0.436967291518945	0.435995442595555
chr1	1407169	1407603	434	-	utr5	MRPL20	0.572788625374787	0.999954416369198	0.496620103310675	1	0.556053377070188	0.992239636926758	0.896218536911818	0.31839541483813	0.0169203989401204	0.0670658607189924	0.577823122073687
chr1	1439211	1439330	119	+	utr3	VWA1	0.577237995138132	0.999954416369198	0.45964722958256	1	0.581482097048127	0.992239636926758	-0.103127523112423	0.0968930130407988	0.734078401977216	0.868671042162456	-0.200020536153222
chr1	1440105	1440538	433	+	utr3	VWA1	0.565675283459468	0.999954416369198	0.487360243372604	1	0.510561961021674	0.992239636926758	0.118499621852251	0.0968930130407988	0.734078401977216	0.868671042162456	0.021606608811452
chr1	1520128	1520272	144	+	exon	ATAD3A	0.567300688935337	0.999954416369198	0.455974327219534	1	0.519219442385403	0.992239636926758	0.573425941170718	0.389569132607818	0.00142359590046617	0.00876628592711304	0.1838568085629
chr1	1533978	1534078	100	+	utr3	ATAD3A	0.757081655333604	0.999954416369198	0.713646157850105	1	0.818756758699116	0.992239636926758	0.490640658655758	0.389569132607818	0.00142359590046617	0.00876628592711304	0.10107152604794
chr1	1564871	1564972	101	-	exon	SSU72	0.874603113328123	0.999954416369198	0.870625737077329	1	0.911043670888685	0.992239636926758	0.114349027603168	-0.0886182735512926	0.381700985142293	0.603513983592186	0.202967301154461
chr1	1598102	1598540	438	-	utr3	FNDC10	0.969491552747568	0.999954416369198	0.979426098241139	1	0.988471178424536	0.992239636926758	0.692377070045982	0.577332161088404	4.36803050229752e-05	0.000436642696687083	0.115044908957578
chr1	1598992	1599522	530	-	utr3	FNDC10	0.395963023291706	0.999954416369198	0.32570033653173	1	0.412669202627272	0.992239636926758	0.76689817063324	0.577332161088404	4.36803050229752e-05	0.000436642696687083	0.189566009544836
chr1	1615071	1615322	251	-	exon	RP11-345P4.9	0.225701927683012	0.999954416369198	0.121593348722032	1	0.128079474426627	0.992239636926758	-0.0144870467289246	-0.328563302513974	0.365226067217571	0.587008960591103	0.31407625578505
chr1	1615465	1615756	291	+	utr5	MIB2	0.498125135386565	0.999954416369198	0.394605939790385	1	0.435277262608385	0.992239636926758	-0.598590152175456	-0.579259870559705	2.59598877840985e-15	1.7672193609025e-13	-0.0193302816157512
chr1	1615963	1616092	129	+	utr5	MIB2	0.00833950510289764	0.999954416369198	0.000520403001866117	1	0.00278268985509619	0.667504107463452	-0.867741148757021	-0.579259870559705	2.59598877840985e-15	1.7672193609025e-13	-0.288481278197316
chr1	1616426	1616558	132	+	utr5	MIB2	0.269007789047714	0.999954416369198	0.190056706549973	1	0.191480956849306	0.992239636926758	-0.553816202767772	-0.579259870559705	2.59598877840985e-15	1.7672193609025e-13	0.0254436677919329
chr1	1623334	1623668	334	+	utr5	MIB2	0.0152591581281119	0.999954416369198	0.00492445058671469	1	0.00848320995300771	0.955560273701397	-1.02126832772974	-0.579259870559705	2.59598877840985e-15	1.7672193609025e-13	-0.442008457170037
chr1	1623738	1623880	142	+	utr3	MIB2	0.128394687923613	0.999954416369198	0.0690246852278875	1	0.090658770948454	0.992239636926758	-0.15796845867011	-0.579259870559705	2.59598877840985e-15	1.7672193609025e-13	0.421291411889595
chr1	1624115	1624298	183	+	exon	MIB2	0.0980687591240561	0.999954416369198	0.0634981512966476	1	0.0269638173475375	0.992239636926758	-0.706570146978941	-0.579259870559705	2.59598877840985e-15	1.7672193609025e-13	-0.127310276419237
chr1	1630235	1630371	136	+	utr3	MIB2	0.934457467672098	0.999954416369198	0.936828030533672	1	0.963481049033361	0.992239636926758	-0.38395757044794	-0.579259870559705	2.59598877840985e-15	1.7672193609025e-13	0.195302300111765
chr1	1649537	1649691	154	-	exon	CDK11B	0.632121647566101	0.999954416369198	0.558854273606396	1	0.551610745913544	0.992239636926758	-0.212648566657896	-0.248028311371096	0.0122800965505971	0.0519557223543752	0.0353797447132003
chr1	1663344	1663516	172	-	utr3	SLC35E2B	0.180006067468639	0.999954416369198	0.0889078734318686	1	0.112775244807743	0.992239636926758	-0.496129274817906	-0.365415698010696	0.000151242541674195	0.00128939712266385	-0.13071357680721
chr1	1665099	1665900	801	-	utr3	SLC35E2B	0.918075625095713	0.999954416369198	0.936097113406414	1	0.939453041417468	0.992239636926758	-0.208180816160028	-0.365415698010696	0.000151242541674195	0.00128939712266385	0.157234881850667
chr1	1692770	1692872	102	-	utr5*	SLC35E2B	0.770165731184189	0.999954416369198	0.69656457031132	1	0.818443663341381	0.992239636926758	-0.619388370856204	-0.365415698010696	0.000151242541674195	0.00128939712266385	-0.253972672845508
chr1	1712272	1712379	107	-	exon	RP1-283E3.8	0.0220704363276334	0.999954416369198	0.00400848809320251	1	0.0147618729465425	0.992239636926758	-0.265073435639756	0.281689322065906	0.613277406491022	NA	-0.546762757705662
chr1	1716400	1716517	117	-	exon	RP1-283E3.8	0.850990218399101	0.999954416369198	0.822567482281588	1	0.853805695077107	0.992239636926758	-0.532151964500904	0.281689322065906	0.613277406491022	NA	-0.81384128656681
chr1	1735302	1735460	158	-	exon	RP1-283E3.8	0.475567613541633	0.999954416369198	0.366599143383117	1	0.459990514247688	0.992239636926758	-0.128062145487585	0.281689322065906	0.613277406491022	NA	-0.409751467553491
chr1	1752933	1753073	140	-	utr3	NADK	0.674666493275207	0.999954416369198	0.640384755312288	1	0.709962035786444	0.992239636926758	0.270086810602632	0.00432775792221519	0.964636483527241	0.984989296039818	0.265759052680417
chr1	1754689	1754797	108	-	utr3	NADK	0.514723680921234	0.999954416369198	0.409296329939541	1	0.559027909695925	0.992239636926758	0.311796966721528	0.00432775792221519	0.964636483527241	0.984989296039818	0.307469208799313
chr1	1890881	1891105	224	-	utr5	GNB1	0.163910784445973	0.999954416369198	0.103429760990573	1	0.0834358344817717	0.992239636926758	-0.803967632446034	-0.0594234237296481	0.317526091583256	0.540187146933153	-0.744544208716386
chr1	1917818	1917990	172	-	utr3	TMEM52	0.659866361863185	0.999954416369198	0.587928067502735	1	0.683569268434558	0.992239636926758	0.477217609485753	0.239345993224675	0.498789260439455	0.705193746716841	0.237871616261077
chr1	2184599	2184901	302	+	utr3	PRKCZ	0.763197087955755	0.999954416369198	0.691373291886964	1	0.711465173364454	0.992239636926758	0.4726577719693	-0.313066553527397	0.448033035701649	0.662392201224666	0.785724325496698
chr1	2185099	2185292	193	-	utr3	FAAP20	0.289968102623713	0.999954416369198	0.161723271066559	1	0.245081733550055	0.992239636926758	0.029730584341381	0.288061118119408	0.00338842084303624	0.0182532079838662	-0.258330533778027
chr1	2189654	2189824	170	-	utr3	FAAP20	0.948508438006563	0.999954416369198	0.959611776560063	1	0.992159863225301	0.993021817317432	0.453083971431955	0.288061118119408	0.00338842084303624	0.0182532079838662	0.165022853312547
chr1	2190634	2190995	361	-	exon	FAAP20	0.570316380713803	0.999954416369198	0.486731419190255	1	0.504605460006902	0.992239636926758	0.442548546864232	0.288061118119408	0.00338842084303624	0.0182532079838662	0.154487428744824
chr1	2192034	2192238	204	-	utr3	FAAP20	0.749776405698229	0.999954416369198	0.702157634913816	1	0.779617938709881	0.992239636926758	0.958186983731435	0.288061118119408	0.00338842084303624	0.0182532079838662	0.670125865612027
chr1	2228807	2228911	104	+	exon	SKI	0.843581598905615	0.999954416369198	0.793674151892284	1	0.8641434041264	0.992239636926758	-0.271122742231772	-0.111061215286685	0.219831345337975	0.429797364350066	-0.160061526945087
chr1	2229012	2229253	241	+	exon	SKI	0.426316673845068	0.999954416369198	0.2921232270995	1	0.383610904176347	0.992239636926758	-0.10368711101436	-0.111061215286685	0.219831345337975	0.429797364350066	0.00737410427232485
chr1	2229357	2229678	321	+	exon	SKI	0.182515048102375	0.999954416369198	0.112783159068788	1	0.194598444177283	0.992239636926758	-0.00174729361277326	-0.111061215286685	0.219831345337975	0.429797364350066	0.109313921673912
chr1	2303813	2304020	207	+	exon	SKI	0.692853491256476	0.999954416369198	0.641043788246956	1	0.696844939998526	0.992239636926758	-0.0277809981326705	-0.111061215286685	0.219831345337975	0.429797364350066	0.0832802171540145
chr1	2305973	2306155	182	+	exon	SKI	0.212902709165919	0.999954416369198	0.115994920896617	1	0.196855708863811	0.992239636926758	0.186823557567479	-0.111061215286685	0.219831345337975	0.429797364350066	0.297884772854164
chr1	2306525	2306720	195	+	exon	SKI	0.050640996564073	0.999954416369198	0.0130854546913136	1	0.0369252591850115	0.992239636926758	-0.203182697513473	-0.111061215286685	0.219831345337975	0.429797364350066	-0.0921214822267877
chr1	2307151	2307581	430	+	utr3	SKI	0.827940426888911	0.999954416369198	0.785215816043114	1	0.798601289982983	0.992239636926758	-0.125381723921822	-0.111061215286685	0.219831345337975	0.429797364350066	-0.0143205086351369
chr1	2307814	2307946	132	+	utr3	SKI	0.423309540481681	0.999954416369198	0.314911270710785	1	0.410983116137806	0.992239636926758	0.00952411197334803	-0.111061215286685	0.219831345337975	0.429797364350066	0.120585327260033
chr1	2308195	2308399	204	+	utr3	SKI	0.902923943653038	0.999954416369198	0.868985798230966	1	0.916847527114884	0.992239636926758	-0.414678381090121	-0.111061215286685	0.219831345337975	0.429797364350066	-0.303617165803436
chr1	2391864	2391995	131	+	utr5	RER1	0.0760151080756278	0.999954416369198	0.0435838607032877	1	0.0134299627574192	0.992239636926758	-0.574855244865692	-0.0190318761358032	0.843267076481858	0.92632644303894	-0.555823368729889
chr1	2392863	2393120	257	+	intron	RER1	0.660154690989832	0.999954416369198	0.62799777332544	1	0.560605287715407	0.992239636926758	-0.282281280389373	-0.0190318761358032	0.843267076481858	0.92632644303894	-0.263249404253569
chr1	2403285	2403517	232	+	utr3	RER1	0.396058973400323	0.999954416369198	0.301029885059003	1	0.348277022329581	0.992239636926758	0.244003950336832	-0.0190318761358032	0.843267076481858	0.92632644303894	0.263035826472636
chr1	2405181	2405324	143	+	utr3	RER1	0.982605865863547	0.999954416369198	0.991517726057466	1	0.983523323361649	0.992239636926758	0.436675581012041	-0.0190318761358032	0.843267076481858	0.92632644303894	0.455707457147845
chr1	2430351	2430468	117	+	utr5	PLCH2	0.765395376092923	0.999954416369198	0.703974075595373	1	0.772172224521162	0.992239636926758	-0.182335985790707	-0.539394074204596	0.00198964639704818	0.0117015272984065	0.357058088413889
chr1	2503912	2504255	343	+	utr3	PLCH2	0.409800314162129	0.999954416369198	0.277858338547389	1	0.396837356930169	0.992239636926758	-0.467957433814213	-0.539394074204596	0.00198964639704818	0.0117015272984065	0.0714366403903827
chr1	2504309	2505141	832	+	utr3	PLCH2	0.845302069946437	0.999954416369198	0.803614737202816	1	0.864246179549217	0.992239636926758	-0.590221115890072	-0.539394074204596	0.00198964639704818	0.0117015272984065	-0.0508270416854761
chr1	2526474	2526579	105	-	exon	PANK4	0.427581159783353	0.999954416369198	0.333294836110231	1	0.431219455039015	0.992239636926758	-0.208798023266265	-0.631203968779018	2.24006231406955e-09	5.91055201667769e-08	0.422405945512752
chr1	2546647	2547054	407	+	exon	RP3-395M20.12	0.420741591487379	0.999954416369198	0.301892763726851	1	0.393880969704901	0.992239636926758	-0.0928363861649852	0.0526580407813033	0.856733805471832	0.932301526253882	-0.145494426946289
chr1	2555802	2556032	230	+	utr5	TNFRSF14	0.575590694333734	0.999954416369198	0.490023326599829	1	0.468014150373003	0.992239636926758	-0.351183656950726	-0.562472434625195	1.90886999439464e-06	2.70158679560115e-05	0.211288777674469
chr1	2556273	2556401	128	+	utr5	TNFRSF14	0.426610192741735	0.999954416369198	0.310474412964	1	0.416902888689331	0.992239636926758	-0.696912612252483	-0.562472434625195	1.90886999439464e-06	2.70158679560115e-05	-0.134440177627287
chr1	2558938	2559226	288	+	exon	TNFRSF14	0.765904576885246	0.999954416369198	0.750509497945493	1	0.692885918278138	0.992239636926758	-0.550344247473382	-0.562472434625195	1.90886999439464e-06	2.70158679560115e-05	0.0121281871518137
chr1	2563087	2563668	581	+	utr3	TNFRSF14	0.583861855052725	0.999954416369198	0.576797177735834	1	0.562561825723025	0.992239636926758	-0.225202999479066	-0.562472434625195	1.90886999439464e-06	2.70158679560115e-05	0.337269435146129
chr1	2589506	2589781	275	+	utr3	FAM213B	0.614715121161904	0.999954416369198	0.535077154801559	1	0.611931147734231	0.992239636926758	0.0581917167807353	0.0170248699718905	0.908936336963648	0.959162146799052	0.0411668468088447
chr1	3490136	3490322	186	-	utr3	MEGF6	0.108585314386848	0.999954416369198	0.049570267023351	1	0.0779259372794262	0.992239636926758	0.526733966838822	0.341200217560565	0.0412667290355841	0.13201280916811	0.185533749278257
chr1	3634334	3634653	319	-	exon	WRAP73	0.769687306891004	0.999954416369198	0.704925799689703	1	0.784345044256653	0.992239636926758	-0.832168670060182	-0.347123972875432	0.000222230053656358	0.00179777907339947	-0.48504469718475
chr1	3636225	3636475	250	-	exon	WRAP73	0.482946698782457	0.999954416369198	0.376431677643525	1	0.404937470475664	0.992239636926758	-0.814266658230865	-0.347123972875432	0.000222230053656358	0.00179777907339947	-0.467142685355433
chr1	3738239	3738678	439	-	exon	TP73-AS1	0.809757547113469	0.999954416369198	0.745718433734337	1	0.802691509528796	0.992239636926758	0.175801372592825	-0.0343913120076945	0.845309485446994	0.927293963581458	0.21019268460052
chr1	3745668	3745825	157	-	exon	TP73-AS1	0.748179566097111	0.999954416369198	0.666987821406458	1	0.744177087843846	0.992239636926758	0.0739413332759446	-0.0343913120076945	0.845309485446994	0.927293963581458	0.108332645283639
chr1	3746416	3747003	587	+	exon	CCDC27	0.184324332065513	0.999954416369198	0.0866961506818153	1	0.131699099531348	0.992239636926758	0.011503545731544	0.522716223570736	0.615184058154644	NA	-0.511212677839192
chr1	3785154	3785290	136	+	exon	RP1-286D6.5	0.526876775698297	0.999954416369198	0.448763164476033	1	0.552691542879729	0.992239636926758	0.137168665195895	-0.784081154965103	0.166625076974163	NA	0.921249820160998
chr1	3786786	3787360	574	-	exon	LRRC47	0.418770708401709	0.999954416369198	0.398847336291306	1	0.484649058244577	0.992239636926758	0.0865850458242527	-0.00969463942696112	0.916357803788619	0.96231485374011	0.0962796852512139
chr1	3795929	3796067	138	-	exon	LRRC47	0.185863133610823	0.999954416369198	0.097267943089152	1	0.146025373666038	0.992239636926758	-0.263619157400159	-0.00969463942696112	0.916357803788619	0.96231485374011	-0.253924517973198
chr1	3796362	3796466	104	-	exon	LRRC47	0.54843303728514	0.999954416369198	0.475174027385325	1	0.447796490257941	0.992239636926758	0.0220286554672757	-0.00969463942696112	0.916357803788619	0.96231485374011	0.0317232948942369
chr1	3815270	3815545	275	-	utr3	CEP104	0.613063772107622	0.999954416369198	0.547124313107691	1	0.618491064770982	0.992239636926758	-0.0358520512025643	-0.0815714031999181	0.390613391793406	0.611076792975666	0.0457193519973538
chr1	3828108	3828456	348	-	intron	CEP104	0.637512517311817	0.999954416369198	0.577485901763326	1	0.52685673201973	0.992239636926758	-1.29332580488763	-0.0815714031999181	0.390613391793406	0.611076792975666	-1.21175440168771
chr1	3857051	3857189	138	-	utr5	CEP104	0.0755901937886683	0.999954416369198	0.0354057339645773	1	0.0254942593669346	0.992239636926758	-0.318805210475592	-0.0815714031999181	0.390613391793406	0.611076792975666	-0.237233807275674
chr1	3857503	3857636	133	+	utr5	DFFB	0.42165495637715	0.999954416369198	0.287959624647494	1	0.382219968031803	0.992239636926758	-0.0478724412363633	-0.0627715276322594	0.651569228006239	0.816485507529217	0.0148990863958961
chr1	3883582	3883729	147	+	utr3	DFFB	0.149024109862334	0.999954416369198	0.0577309914160682	1	0.108075030277251	0.992239636926758	-0.358382822834177	-0.0627715276322594	0.651569228006239	0.816485507529217	-0.295611295201917
chr1	3890648	3890870	222	-	exon	C1orf174	0.96153029337355	0.999954416369198	0.972874970075942	1	0.988463565313623	0.992239636926758	-0.047667739447759	-0.322712126183171	0.00896943737794592	0.0404769273784334	0.275044386735412
chr1	5863316	5863435	119	-	utr3	NPHP4	0.495796273211857	0.999954416369198	0.399038543109816	1	0.452847521142233	0.992239636926758	-0.110261270530278	-0.390191391098454	3.35372773226724e-06	4.47656892890377e-05	0.279930120568176
chr1	5875032	5875133	101	-	utr3	NPHP4	0.193073697418346	0.999954416369198	0.15036583739993	1	0.0789589128064307	0.992239636926758	0.313265345750267	-0.390191391098454	3.35372773226724e-06	4.47656892890377e-05	0.703456736848721
chr1	5881741	5881860	119	-	exon	NPHP4	0.183347178230864	0.999954416369198	0.0852056847275124	1	0.144583961245567	0.992239636926758	-1.56230830776735	-0.390191391098454	3.35372773226724e-06	4.47656892890377e-05	-1.17211691666889
chr1	5883427	5883561	134	-	intron	NPHP4	0.531850943392879	0.999954416369198	0.433460902865276	1	0.498173052865071	0.992239636926758	-0.756583000004255	-0.390191391098454	3.35372773226724e-06	4.47656892890377e-05	-0.366391608905801
chr1	6018604	6018769	165	+	utr5	KCNAB2	0.229704066037874	0.999954416369198	0.112142260926498	1	0.168701301802276	0.992239636926758	-0.533054847804999	-0.338733327190966	3.19916977476437e-11	1.17720801306532e-09	-0.194321520614033
chr1	6041631	6041764	133	+	exon	KCNAB2	0.982681397232001	0.999954416369198	0.980456174314293	1	0.935239525321013	0.992239636926758	-0.78327960346277	-0.338733327190966	3.19916977476437e-11	1.17720801306532e-09	-0.444546276271804
chr1	6044813	6044919	106	+	intron	KCNAB2	0.704860202514394	0.999954416369198	0.616195017031521	1	0.714658306055077	0.992239636926758	-0.181355702055716	-0.338733327190966	3.19916977476437e-11	1.17720801306532e-09	0.15737762513525
chr1	6065671	6065825	154	+	intron	KCNAB2	0.982825812054915	0.999954416369198	0.975503090214649	1	0.941114009213023	0.992239636926758	-0.45565176093536	-0.338733327190966	3.19916977476437e-11	1.17720801306532e-09	-0.116918433744393
chr1	6080183	6080300	117	+	intron	KCNAB2	0.251390781069651	0.999954416369198	0.158395641229187	1	0.144759155655288	0.992239636926758	-1.57276487751141	-0.338733327190966	3.19916977476437e-11	1.17720801306532e-09	-1.23403155032044
chr1	6095935	6096134	199	+	intron	KCNAB2	0.966196110711706	0.999954416369198	0.979013211499681	1	0.958268448746103	0.992239636926758	-0.762038227482973	-0.338733327190966	3.19916977476437e-11	1.17720801306532e-09	-0.423304900292006
chr1	6096358	6096504	146	+	exon	KCNAB2	0.645481733831567	0.999954416369198	0.613959044498738	1	0.59246395458084	0.992239636926758	-0.81895609096366	-0.338733327190966	3.19916977476437e-11	1.17720801306532e-09	-0.480222763772694
chr1	6097784	6098004	220	+	utr3	KCNAB2	0.739623604420378	0.999954416369198	0.730407902268477	1	0.685125661695692	0.992239636926758	-0.569371766071132	-0.338733327190966	3.19916977476437e-11	1.17720801306532e-09	-0.230638438880166
chr1	6098716	6098837	121	+	utr3	KCNAB2	0.87695426978035	0.999954416369198	0.89831502963372	1	0.928918367251865	0.992239636926758	-0.10639934562062	-0.338733327190966	3.19916977476437e-11	1.17720801306532e-09	0.232333981570346
chr1	6200574	6200806	232	-	utr5	RPL22	0.0788997472305215	0.999954416369198	0.0244093452227997	1	0.0399472430517519	0.992239636926758	1.17286848605252	0.18682758469085	0.127802339189864	0.299746571588286	0.986040901361668
chr1	6223036	6223185	149	-	utr3	ICMT	0.624852864436351	0.999954416369198	0.537006951355855	1	0.601552805552959	0.992239636926758	0.360844960187516	0.296295265118137	0.0054622968678353	0.0271916533292789	0.0645496950693792
chr1	6223798	6223940	142	-	utr3	ICMT	0.757149286289632	0.999954416369198	0.677156098426461	1	0.726720350334391	0.992239636926758	0.292860819245356	0.296295265118137	0.0054622968678353	0.0271916533292789	-0.00343444587278119
chr1	6224704	6225131	427	-	utr3	ICMT	0.709477414443259	0.999954416369198	0.653733844785551	1	0.691450157148201	0.992239636926758	0.334037448395136	0.296295265118137	0.0054622968678353	0.0271916533292789	0.0377421832769998
chr1	6248869	6249377	508	-	utr3	GPR153	0.819560427529505	0.999954416369198	0.790068459451628	1	0.829663010792573	0.992239636926758	0.256497313627545	0.196910790221216	0.0956779614662022	0.244263162453093	0.059586523406329
chr1	6249900	6250236	336	-	exon	GPR153	0.397836670401905	0.999954416369198	0.292949005933617	1	0.396676535754967	0.992239636926758	0.371286380291055	0.196910790221216	0.0956779614662022	0.244263162453093	0.174375590069839
chr1	6250287	6250419	132	-	intron	GPR153	0.335338063223963	0.999954416369198	0.21304906957242	1	0.30634359511444	0.992239636926758	0.244739171506883	0.196910790221216	0.0956779614662022	0.244263162453093	0.0478283812856672
chr1	6252529	6252792	263	-	intron	GPR153	0.895364185003101	0.999954416369198	0.873592432616449	1	0.92874919809416	0.992239636926758	0.402754966467565	0.196910790221216	0.0956779614662022	0.244263162453093	0.205844176246349
chr1	6349821	6349934	113	-	utr5	ACOT7	0.926233477234755	0.999954416369198	0.901087646986699	1	0.893678750721507	0.992239636926758	0.954369694881389	0.600777768432393	1.32135932624887e-12	5.99676907562613e-11	0.353591926448996
chr1	6393262	6393373	111	-	utr5	ACOT7	0.324488463507173	0.999954416369198	0.223565025341394	1	0.261786141324109	0.992239636926758	0.949242963708667	0.600777768432393	1.32135932624887e-12	5.99676907562613e-11	0.348465195276273
chr1	6424822	6424974	152	+	utr5	ESPN	0.179854078027119	0.999954416369198	0.0924464715694432	1	0.174248799009428	0.992239636926758	-1.17620665863532	0.0207515055834916	0.934843772909674	0.970484023497156	-1.19695816421881
chr1	6460004	6460117	113	+	exon	ESPN	0.783538813575897	0.999954416369198	0.722086622099138	1	0.836216361574917	0.992239636926758	-0.420209712134494	0.0207515055834916	0.934843772909674	0.970484023497156	-0.440961217717986
chr1	6467912	6468012	100	-	exon	PLEKHG5	0.673771317267363	0.999954416369198	0.601853943476769	1	0.666589676314985	0.992239636926758	-0.534965223301199	-0.578460351022492	0.00018547612113374	0.0015379155841875	0.0434951277212936
chr1	6468135	6468300	165	-	exon	PLEKHG5	0.409504828177409	0.999954416369198	0.280799070979807	1	0.312861095976432	0.992239636926758	-0.383826673453178	-0.578460351022492	0.00018547612113374	0.0015379155841875	0.194633677569315
chr1	6468366	6468618	252	-	exon	PLEKHG5	0.296415435671174	0.999954416369198	0.192377600253978	1	0.20176341784444	0.992239636926758	-0.218675058270251	-0.578460351022492	0.00018547612113374	0.0015379155841875	0.359785292752242
chr1	6468880	6469249	369	-	exon	PLEKHG5	0.82631660303633	0.999954416369198	0.776179920137354	1	0.848321518390264	0.992239636926758	-0.476893192825018	-0.578460351022492	0.00018547612113374	0.0015379155841875	0.101567158197475
chr1	6524454	6524681	227	-	utr3	NOL9	0.688102749147293	0.999954416369198	0.61669870811671	1	0.666222718531572	0.992239636926758	0.32849680384043	0.42094698359462	0.00180083369705983	0.0107536626252059	-0.0924501797541897
chr1	6580612	6580724	112	+	exon	ZBTB48	0.488173615521598	0.999954416369198	0.379518090302878	1	0.464433907122218	0.992239636926758	0.632647717832526	-0.00826198101318689	0.950120267904283	0.978360871843655	0.640909698845713
chr1	6580798	6581249	451	+	exon	ZBTB48	0.663755510222867	0.999954416369198	0.610721778833411	1	0.648753590957543	0.992239636926758	0.294549663856641	-0.00826198101318689	0.950120267904283	0.978360871843655	0.302811644869828
chr1	6588918	6589236	318	+	utr3	ZBTB48	0.990929123512764	0.999954416369198	0.976955439601632	1	0.981472563275134	0.992239636926758	0.321580109764374	-0.00826198101318689	0.950120267904283	0.978360871843655	0.329842090777561
chr1	6592605	6592864	259	-	utr3	KLHL21	0.918662219664943	0.999954416369198	0.922516232786305	1	0.956884126289279	0.992239636926758	0.0104610333201041	-0.094096491001344	0.242272521952593	0.455096631675574	0.104557524321448
chr1	6593110	6593698	588	-	utr3	KLHL21	0.763292907079564	0.999954416369198	0.720838647268736	1	0.754457713672736	0.992239636926758	-0.0788784081257011	-0.094096491001344	0.242272521952593	0.455096631675574	0.0152180828756429
chr1	6599139	6599495	356	-	utr5	KLHL21	0.853904799949921	0.999954416369198	0.818178789759513	1	0.849875524961725	0.992239636926758	0.0424481459012329	-0.094096491001344	0.242272521952593	0.455096631675574	0.136544636902577
chr1	6602247	6602626	379	-	exon	KLHL21	0.150201829541998	0.999954416369198	0.0908511032598624	1	0.112885280604936	0.992239636926758	-0.512948862594972	-0.094096491001344	0.242272521952593	0.455096631675574	-0.418852371593628
chr1	6619903	6620265	362	+	exon	PHF13	0.970987355017316	0.999954416369198	0.979342019211646	1	0.990304851590218	0.992640425584104	0.272023148812651	0.0500405194585112	0.599752852374832	0.781145827907017	0.22198262935414
chr1	6621375	6621476	101	+	exon	PHF13	0.867605214214962	0.999954416369198	0.83640124008239	1	0.862028967404104	0.992239636926758	0.056806829148532	0.0500405194585112	0.599752852374832	0.781145827907017	0.00676630969002075
chr1	6621530	6621912	382	+	utr3	PHF13	0.864086041578042	0.999954416369198	0.831240817673148	1	0.849599807970157	0.992239636926758	0.200975576593608	0.0500405194585112	0.599752852374832	0.781145827907017	0.150935057135097
chr1	6632781	6633249	468	+	utr3	THAP3	0.845993734521237	0.999954416369198	0.846677980950037	1	0.885991542736481	0.992239636926758	0.132327171927596	0.0370765572271971	0.774031390192165	0.891150213614554	0.0952506147003986
chr1	6634440	6634963	523	+	utr3	THAP3	0.797024321700496	0.999954416369198	0.777493181296709	1	0.791787191393841	0.992239636926758	0.287956621716147	0.0370765572271971	0.774031390192165	0.891150213614554	0.25088006448895
chr1	6635285	6635499	214	+	utr3	THAP3	0.459263916200942	0.999954416369198	0.368683988019455	1	0.424050757792775	0.992239636926758	0.184363224446072	0.0370765572271971	0.774031390192165	0.891150213614554	0.147286667218875
chr1	7771332	7771542	210	+	utr5	VAMP3	0.0914824149540323	0.999954416369198	0.0429645100634936	1	0.0347407659230465	0.992239636926758	-1.02307310203432	-0.0771544719688559	0.559904129147091	0.751339909160028	-0.945918630065469
chr1	7771845	7772052	207	+	intron	VAMP3	0.729806867943574	0.999954416369198	0.646377014926857	1	0.693058663957424	0.992239636926758	-0.368844305860432	-0.0771544719688559	0.559904129147091	0.751339909160028	-0.291689833891576
chr1	7772285	7772431	146	+	intron	VAMP3	0.398992414005423	0.999954416369198	0.259821093504664	1	0.338964200630925	0.992239636926758	-0.77693560581951	-0.0771544719688559	0.559904129147091	0.751339909160028	-0.699781133850654
chr1	7772799	7772962	163	+	utr5	VAMP3	0.771224274714928	0.999954416369198	0.71654743270949	1	0.780996559280058	0.992239636926758	-0.358101428349196	-0.0771544719688559	0.559904129147091	0.751339909160028	-0.28094695638034
chr1	8355494	8355613	119	-	exon	RERE	0.744867826520131	0.999954416369198	0.672878332363492	1	0.719918504486007	0.992239636926758	-0.249402812388356	-0.602620530005877	4.86871371016633e-09	1.21183797374615e-07	0.353217717617522
chr1	8356159	8356306	147	-	exon	RERE	0.671983893668475	0.999954416369198	0.606157412389181	1	0.62355861150282	0.992239636926758	-0.363447279600477	-0.602620530005877	4.86871371016633e-09	1.21183797374615e-07	0.239173250405401
chr1	8358222	8358936	714	-	exon	RERE	0.947650205272377	0.999954416369198	0.952593855604111	1	0.943131262124427	0.992239636926758	-0.392455771369169	-0.602620530005877	4.86871371016633e-09	1.21183797374615e-07	0.210164758636709
chr1	8359786	8359988	202	-	exon	RERE	0.749078596439946	0.999954416369198	0.679570068104	1	0.758604718575992	0.992239636926758	-0.281903225199184	-0.602620530005877	4.86871371016633e-09	1.21183797374615e-07	0.320717304806694
chr1	8360529	8360759	230	-	exon	RERE	0.184870722000943	0.999954416369198	0.0899525745636507	1	0.117894738999851	0.992239636926758	-0.44960456523852	-0.602620530005877	4.86871371016633e-09	1.21183797374615e-07	0.153015964767357
chr1	8361169	8361518	349	-	exon	RERE	0.340951532483147	0.999954416369198	0.258006313564239	1	0.30898652947455	0.992239636926758	-0.346449258346986	-0.602620530005877	4.86871371016633e-09	1.21183797374615e-07	0.256171271658892
chr1	8656199	8656356	157	-	utr5	RERE	0.426737547577308	0.999954416369198	0.32016506689252	1	0.407487781961555	0.992239636926758	-0.573221698361161	-0.602620530005877	4.86871371016633e-09	1.21183797374615e-07	0.0293988316447161
chr1	8817342	8817466	124	-	utr5	RERE	0.657053126106474	0.999954416369198	0.574047581877323	1	0.590477798742502	0.992239636926758	-0.353383332612133	-0.602620530005877	4.86871371016633e-09	1.21183797374615e-07	0.249237197393745
chr1	8878601	8878714	113	-	utr5	ENO1	0.268795973342742	0.999954416369198	0.270991164953702	1	0.248486990528731	0.992239636926758	-0.101763487380729	-0.173201531232391	0.000304287696437192	0.00236330689503272	0.0714380438516619
chr1	9103980	9104127	147	-	utr3	GPR157	0.808455948296018	0.999954416369198	0.778846385205084	1	0.86830646844159	0.992239636926758	0.579691812818455	0.429858174276607	0.0273128852955583	0.0976536064335679	0.149833638541848
chr1	9244977	9245343	366	+	exon	H6PD	0.39088061636572	0.999954416369198	0.304662594080143	1	0.390659601482529	0.992239636926758	0.292878013783159	0.243024270017304	0.0162169366551255	0.064974682562396	0.0498537437658542
chr1	9263576	9263825	249	+	exon	H6PD	0.745991109408672	0.999954416369198	0.669955543392348	1	0.727723763341446	0.992239636926758	0.489659131789352	0.243024270017304	0.0162169366551255	0.064974682562396	0.246634861772048
chr1	9263985	9264420	435	+	exon	H6PD	0.719334716558018	0.999954416369198	0.653608904017021	1	0.645601223939482	0.992239636926758	0.366659496895814	0.243024270017304	0.0162169366551255	0.064974682562396	0.123635226878509
chr1	9264609	9265027	418	+	utr3	H6PD	0.960940774941091	0.999954416369198	0.964868569207156	1	0.982239533272005	0.992239636926758	0.340005821351306	0.243024270017304	0.0162169366551255	0.064974682562396	0.0969815513340019
chr1	9265102	9265319	217	+	utr3	H6PD	0.096477647100965	0.999954416369198	0.0319027545086265	1	0.0473732488928914	0.992239636926758	-0.0173243923031622	0.243024270017304	0.0162169366551255	0.064974682562396	-0.260348662320466
chr1	9269045	9269299	254	+	utr3	H6PD	0.643440259594641	0.999954416369198	0.560252878351206	1	0.665224109884651	0.992239636926758	0.299331064681936	0.243024270017304	0.0162169366551255	0.064974682562396	0.0563067946646318
chr1	9269772	9270215	443	+	utr3	H6PD	0.232666370538968	0.999954416369198	0.12351168849821	1	0.207145522816541	0.992239636926758	0.34449548367948	0.243024270017304	0.0162169366551255	0.064974682562396	0.101471213662176
chr1	9270569	9270880	311	+	utr3	H6PD	0.952394754417108	0.999954416369198	0.949015066145752	1	0.97453283353914	0.992239636926758	0.164003257348151	0.243024270017304	0.0162169366551255	0.064974682562396	-0.079021012669153
chr1	9355837	9356073	236	+	utr5	SPSB1	0.829326922219175	0.999954416369198	0.784401464479502	1	0.836625260190403	0.992239636926758	0.00731143028074754	-0.182611245617697	0.330200313010986	0.553165592509606	0.189922675898444
chr1	9356120	9356510	390	+	exon	SPSB1	0.801458226889939	0.999954416369198	0.743572530857591	1	0.818584563889024	0.992239636926758	-0.0227652037832568	-0.182611245617697	0.330200313010986	0.553165592509606	0.15984604183444
chr1	9367416	9367581	165	+	utr3	SPSB1	0.785646538378201	0.999954416369198	0.728125556063672	1	0.784200264975984	0.992239636926758	-0.318691536601547	-0.182611245617697	0.330200313010986	0.553165592509606	-0.13608029098385
chr1	9601225	9601346	121	+	exon	TMEM201	0.291509330348075	0.999954416369198	0.17029501034262	1	0.236765539940543	0.992239636926758	-0.099289299649888	-0.12790479811871	0.243481343375639	0.456737185183153	0.0286154984688221
chr1	9602237	9602391	154	+	utr3	TMEM201	0.76632034316525	0.999954416369198	0.699608828913011	1	0.742336890205238	0.992239636926758	0.0842768582966259	-0.12790479811871	0.243481343375639	0.456737185183153	0.212181656415336
chr1	9613144	9613504	360	+	utr3	TMEM201	0.330954732116568	0.999954416369198	0.225609219243278	1	0.292670840242433	0.992239636926758	-0.0397678510538792	-0.12790479811871	0.243481343375639	0.456737185183153	0.0881369470648308
chr1	9613851	9613976	125	+	utr3	TMEM201	0.854483126791289	0.999954416369198	0.824571370549716	1	0.889633560177155	0.992239636926758	0.268576300968462	-0.12790479811871	0.243481343375639	0.456737185183153	0.396481099087172
chr1	9680930	9681030	100	-	exon	PIK3CD-AS2	0.887438553719061	0.999954416369198	0.848746443476388	1	0.886287660685689	0.992239636926758	0.209856143513831	0.0674949746460787	0.824213436767813	0.916789038386592	0.142361168867752
chr1	9726913	9727464	551	+	utr3	PIK3CD	0.938467014809917	0.999954416369198	0.945219324442055	1	0.945055398302047	0.992239636926758	-0.248346252510476	-0.289842678277144	0.000426392121131127	0.00313461852226031	0.0414964257666675
chr1	9728409	9728596	187	+	utr3	PIK3CD	0.177994157827728	0.999954416369198	0.10082054533601	1	0.174524906846278	0.992239636926758	-0.0243442225220253	-0.289842678277144	0.000426392121131127	0.00313461852226031	0.265498455755118
chr1	9730460	9730771	311	-	utr3	CLSTN1	0.908009988903501	0.999954416369198	0.882238508751564	1	0.918285995071811	0.992239636926758	-0.482360431694201	-0.577689934880438	8.0483628937002e-17	6.64111883622595e-15	0.0953295031862375
chr1	9731110	9731285	175	-	exon	CLSTN1	0.285997038364658	0.999954416369198	0.215927523487612	1	0.27303290834091	0.992239636926758	-0.808073796714219	-0.577689934880438	8.0483628937002e-17	6.64111883622595e-15	-0.230383861833781
chr1	9734063	9734180	117	-	exon	CLSTN1	0.0400906886535549	0.999954416369198	0.0178971976922754	1	0.051234480521925	0.992239636926758	-0.167573007015433	-0.577689934880438	8.0483628937002e-17	6.64111883622595e-15	0.410116927865005
chr1	9744568	9744675	107	-	exon	CLSTN1	0.13890256841111	0.999954416369198	0.0905212862982112	1	0.206453121101593	0.992239636926758	-0.207110565648111	-0.577689934880438	8.0483628937002e-17	6.64111883622595e-15	0.370579369232327
chr1	9823765	9823908	143	-	utr5	CLSTN1	0.475441460071062	0.999954416369198	0.377177317230142	1	0.401512657126254	0.992239636926758	-1.15714133349496	-0.577689934880438	8.0483628937002e-17	6.64111883622595e-15	-0.579451398614522
chr1	10033164	10033418	254	+	utr5	UBE4B	0.206698557276137	0.999954416369198	0.104526705906997	1	0.167383311332838	0.992239636926758	-0.0729723560118838	-0.0208193317035734	0.864366967932816	0.936523656565756	-0.0521530243083104
chr1	10179843	10180162	319	+	utr3	UBE4B	0.484996875957885	0.999954416369198	0.3627550980933	1	0.47473793471099	0.992239636926758	0.0278339106354148	-0.0208193317035734	0.864366967932816	0.936523656565756	0.0486532423389882
chr1	10378159	10378598	439	+	utr3	KIF1B	0.469072609849315	0.999954416369198	0.348896472027049	1	0.441379507853365	0.992239636926758	-0.231391415022798	-0.00602633207745263	0.953030920045952	0.979448728999643	-0.225365082945345
chr1	10380683	10380802	119	+	utr3	KIF1B	0.921904774563669	0.999954416369198	0.879932238378033	1	0.928869117523573	0.992239636926758	-0.183731684315438	-0.00602633207745263	0.953030920045952	0.979448728999643	-0.177705352237986
chr1	10431149	10431296	147	+	utr5	APITD1-CORT	0.857223022156416	0.999954416369198	0.822168753420085	1	0.852940187749698	0.992239636926758	0.860181363871108	2.18383817800128	0.399267512480176	NA	-1.32365681413017
chr1	10442249	10442431	182	+	utr3	APITD1-CORT	0.747980925046739	0.999954416369198	0.699266731664042	1	0.604789601774781	0.992239636926758	1.02158229867638	2.18383817800128	0.399267512480176	NA	-1.1622558793249
chr1	10461508	10461738	230	-	utr3	DFFA	0.273492790509925	0.999954416369198	0.159725704943492	1	0.236817678005344	0.992239636926758	0.253028996045875	0.301275097121019	0.0136079511067716	0.0564324289543706	-0.048246101075144
chr1	10629568	10630009	441	+	utr3	PEX14	0.856343098977557	0.999954416369198	0.84925158937733	1	0.874235430133488	0.992239636926758	-0.0522119551561196	-0.128836960773254	0.281773164672026	0.50043590360157	0.0766250056171346
chr1	10653697	10654227	530	+	exon	RP4-734G22.3	0.673171152105468	0.999954416369198	0.589211968009212	1	0.655151171690385	0.992239636926758	0.291352074709659	0.391090267869194	0.469882950059543	0.681958891915646	-0.0997381931595353
chr1	10659802	10659950	148	-	exon	CASZ1	0.0608092073424462	0.999954416369198	0.0132107205394118	1	0.0375758698631092	0.992239636926758	0.776918880380874	0.413358985660892	0.0334712313191647	0.113870768218498	0.363559894719982
chr1	10660150	10660260	110	-	exon	CASZ1	0.736430320452965	0.999954416369198	0.649567987418172	1	0.722485929440805	0.992239636926758	0.285830273986355	0.413358985660892	0.0334712313191647	0.113870768218498	-0.127528711674538
chr1	10660430	10660559	129	-	exon	CASZ1	0.965852838226885	0.999954416369198	0.953586991783908	1	0.952725994783096	0.992239636926758	0.34535029764069	0.413358985660892	0.0334712313191647	0.113870768218498	-0.0680086880202023
chr1	10665153	10665498	345	-	exon	CASZ1	0.511948847804689	0.999954416369198	0.416528491774712	1	0.486018722525548	0.992239636926758	0.377837375395488	0.413358985660892	0.0334712313191647	0.113870768218498	-0.0355216102654037
chr1	11023369	11023545	176	+	utr3	TARDBP	0.930063720023735	0.999954416369198	0.899508520565492	1	0.92437937061252	0.992239636926758	0.14127152032832	-0.045111799242952	0.722176808900412	0.86149896169281	0.186383319571272
chr1	11069624	11069797	173	-	exon	EXOSC10	0.551288880261092	0.999954416369198	0.487366772780056	1	0.555439131448687	0.992239636926758	-0.0157772656040258	-0.262203924449918	0.00482274353826485	0.0244914782817889	0.246426658845892
chr1	11106898	11107166	268	-	utr3	MTOR	0.994803833352227	0.999954416369198	0.989944946348952	1	0.97952162722744	0.992239636926758	0.43155111893508	0.0559240988460067	0.505933480189524	0.710278854689665	0.375627020089073
chr1	11130585	11130725	140	-	exon	MTOR	0.39351475238737	0.999954416369198	0.267023522659872	1	0.340056970338397	0.992239636926758	0.0886259223760956	0.0559240988460067	0.505933480189524	0.710278854689665	0.032701823530089
chr1	11259331	11259467	136	-	utr5	MTOR	0.305164136965721	0.999954416369198	0.206763955916758	1	0.254548276625637	0.992239636926758	0.344282434525401	0.0559240988460067	0.505933480189524	0.710278854689665	0.288358335679395
chr1	11273229	11273462	233	+	utr5	UBIAD1	0.875460861480988	0.999954416369198	0.856795898942938	1	0.903526018738627	0.992239636926758	0.172731365044632	0.150927725821301	0.323594976435282	0.546211951917476	0.021803639223331
chr1	11285853	11286082	229	+	exon	UBIAD1	0.3917091263879	0.999954416369198	0.30073223581088	1	0.350500891109891	0.992239636926758	0.431333960264016	0.150927725821301	0.323594976435282	0.546211951917476	0.280406234442715
chr1	11668638	11668841	203	+	utr5	FBXO6	0.131832717370179	0.999954416369198	0.0491723964427678	1	0.0854737607685952	0.992239636926758	0.69701466292694	0.0776146964487387	0.684889282575139	0.838529342907046	0.619399966478201
chr1	11706555	11706668	113	+	exon	DRAXIN	0.499181618098202	0.999954416369198	0.387684539175969	1	0.493283076416631	0.992239636926758	0.543311226453699	0.4546321277873	0.0648056826538965	0.184510533110163	0.0886790986663997
chr1	11719683	11719931	248	+	utr3	DRAXIN	0.729474591301693	0.999954416369198	0.651357744170339	1	0.749365258402539	0.992239636926758	0.361960164874497	0.4546321277873	0.0648056826538965	0.184510533110163	-0.0926719629128022
chr1	11788113	11788216	103	-	utr3	MTHFR	0.835073862794456	0.999954416369198	0.785141900859334	1	0.823120236009179	0.992239636926758	-0.372673000699317	-0.677270932469903	9.13880724419154e-20	1.10110496132449e-17	0.304597931770586
chr1	11789588	11789777	189	-	utr3	MTHFR	0.337052552996393	0.999954416369198	0.229991718090107	1	0.299866536598089	0.992239636926758	-0.674554213645615	-0.677270932469903	9.13880724419154e-20	1.10110496132449e-17	0.00271671882428837
chr1	11790159	11790803	644	-	utr3	MTHFR	0.626520755233372	0.999954416369198	0.601598698282458	1	0.649757030727525	0.992239636926758	-0.494055933711902	-0.677270932469903	9.13880724419154e-20	1.10110496132449e-17	0.183214998758001
chr1	11802992	11803183	191	-	utr5	MTHFR	0.681072775850572	0.999954416369198	0.61276734613882	1	0.670029255584791	0.992239636926758	-0.463643687569015	-0.677270932469903	9.13880724419154e-20	1.10110496132449e-17	0.213627244900888
chr1	11803296	11803598	302	-	utr5	MTHFR	0.714196390354244	0.999954416369198	0.646918759854942	1	0.721798804273995	0.992239636926758	-0.709006243575182	-0.677270932469903	9.13880724419154e-20	1.10110496132449e-17	-0.0317353111052792
chr1	11803739	11803911	172	-	utr5	MTHFR	0.151352388268224	0.999954416369198	0.0607589377874881	1	0.0947246584315063	0.992239636926758	-0.979253280935455	-0.677270932469903	9.13880724419154e-20	1.10110496132449e-17	-0.301982348465552
chr1	11805508	11805928	420	-	utr5	MTHFR	0.770218717300288	0.999954416369198	0.744580478600762	1	0.751437039413544	0.992239636926758	-0.747574561604349	-0.677270932469903	9.13880724419154e-20	1.10110496132449e-17	-0.0703036291344462
chr1	11829657	11829928	271	+	exon	CLCN6	0.714036271183723	0.999954416369198	0.680119139207057	1	0.625823297593141	0.992239636926758	-1.46118211983945	-0.839786840950137	5.27642151240428e-18	4.98878325634613e-16	-0.621395278889315
chr1	11920217	11920317	100	-	utr3	KIAA2013	0.861104689572767	0.999954416369198	0.839207854392587	1	0.878382348106425	0.992239636926758	0.00573645398778137	-0.0192797165216639	0.835154059112061	0.922940139189181	0.0250161705094453
chr1	11920686	11920915	229	-	intron	KIAA2013	0.692159154622144	0.999954416369198	0.614463482899198	1	0.663099919242717	0.992239636926758	-0.358431302734412	-0.0192797165216639	0.835154059112061	0.922940139189181	-0.339151586212748
chr1	11921325	11921462	137	-	intron	KIAA2013	0.311678599697367	0.999954416369198	0.202771319261361	1	0.247742667187059	0.992239636926758	-0.143030989744288	-0.0192797165216639	0.835154059112061	0.922940139189181	-0.123751273222624
chr1	11925306	11925420	114	-	exon	KIAA2013	0.484277633179193	0.999954416369198	0.39091889378413	1	0.485453302237138	0.992239636926758	-0.0440749942000619	-0.0192797165216639	0.835154059112061	0.922940139189181	-0.024795277678398
chr1	11925618	11925721	103	-	exon	KIAA2013	0.796770305512661	0.999954416369198	0.73839222339123	1	0.789310653556995	0.992239636926758	-0.119867350228678	-0.0192797165216639	0.835154059112061	0.922940139189181	-0.100587633707014
chr1	11926128	11926236	108	-	exon	KIAA2013	0.554762492170298	0.999954416369198	0.428119021343717	1	0.503750149843854	0.992239636926758	-0.118366061016585	-0.0192797165216639	0.835154059112061	0.922940139189181	-0.0990863444949206
chr1	11974766	11974960	194	+	utr3	PLOD1	0.301553855723888	0.999954416369198	0.177981812784341	1	0.25089007815607	0.992239636926758	-0.247153399720899	-0.452122665869721	0.00114293004743839	0.0073090618111196	0.204969266148822
chr1	11975071	11975421	350	+	utr3	PLOD1	0.781285830006666	0.999954416369198	0.729646274703029	1	0.78198635196024	0.992239636926758	-0.24981649164607	-0.452122665869721	0.00114293004743839	0.0073090618111196	0.202306174223651
chr1	12011446	12011663	217	+	utr3	MFN2	0.39261352167333	0.999954416369198	0.27509799919211	1	0.339044266535325	0.992239636926758	-0.243759891911315	-0.222521163508926	0.0118390851519594	0.0504188753030739	-0.0212387284023889
chr1	12011796	12011993	197	+	utr3	MFN2	0.983715170876487	0.999954416369198	0.969112233607136	1	0.983758784375236	0.992239636926758	-0.107555612631072	-0.222521163508926	0.0118390851519594	0.0504188753030739	0.114965550877854
chr1	12021605	12021782	177	+	utr5	MIIP	0.547072705695276	0.999954416369198	0.487147671032647	1	0.575622739310034	0.992239636926758	-0.0871490620327202	-0.327873010411556	0.000125251519140718	0.00109948383823396	0.240723948378836
chr1	12022050	12022251	201	+	exon	MIIP	0.230056107315827	0.999954416369198	0.195086793924852	1	0.215244349828777	0.992239636926758	0.126017523560013	-0.327873010411556	0.000125251519140718	0.00109948383823396	0.453890533971569
chr1	12142512	12142678	166	+	utr3	TNFRSF8	0.331336426500943	0.999954416369198	0.220695045184421	1	0.323202439815076	0.992239636926758	1.08286232810576	0.577757185498572	0.020380565024538	0.0779223231702008	0.505105142607187
chr1	12142783	12142930	147	+	utr3	TNFRSF8	0.49984328784448	0.999954416369198	0.370911027764264	1	0.498899335206669	0.992239636926758	0.786523801008892	0.577757185498572	0.020380565024538	0.0779223231702008	0.208766615510321
chr1	12275995	12276172	177	+	exon	VPS13D	0.395422294349052	0.999954416369198	0.263616100344263	1	0.327205296616911	0.992239636926758	-0.108582963867138	-0.254972371351015	0.00258444420906416	0.0145281618110688	0.146389407483877
chr1	12276975	12277156	181	+	exon	VPS13D	0.701928847788431	0.999954416369198	0.597657925721365	1	0.685935843176176	0.992239636926758	-0.251373020564351	-0.254972371351015	0.00258444420906416	0.0145281618110688	0.00359935078666429
chr1	12277769	12277937	168	+	exon	VPS13D	0.664461573747318	0.999954416369198	0.614701685979537	1	0.649027166026479	0.992239636926758	-0.106834553682624	-0.254972371351015	0.00258444420906416	0.0145281618110688	0.148137817668392
chr1	12508930	12509140	210	+	utr3	VPS13D	0.636355050104175	0.999954416369198	0.575330012920333	1	0.625150151933279	0.992239636926758	-0.433293914829933	-0.254972371351015	0.00258444420906416	0.0145281618110688	-0.178321543478917
chr1	12568126	12568271	145	-	utr3	DHRS3	0.977808323796256	0.999954416369198	0.966275737739246	1	0.969705180112542	0.992239636926758	0.462919504752182	0.311800383663542	0.09820344088111	0.248983211842889	0.15111912108864
chr1	12617917	12618072	155	-	utr5*	DHRS3	0.147216607304607	0.999954416369198	0.0593950916791205	1	0.123380665089051	0.992239636926758	0.354039945225024	0.311800383663542	0.09820344088111	0.248983211842889	0.0422395615614822
chr1	13778400	13778772	372	+	exon	PRDM2	0.858206226720408	0.999954416369198	0.805456306290007	1	0.822019699054479	0.992239636926758	0.417583300364363	-0.0735009330404686	0.45094099267616	0.664564243528747	0.491084233404832
chr1	13779704	13779820	116	+	exon	PRDM2	0.691694105232776	0.999954416369198	0.597367561547783	1	0.641199978922642	0.992239636926758	0.473257893740246	-0.0735009330404686	0.45094099267616	0.664564243528747	0.546758826780715
chr1	13779990	13780174	184	+	exon	PRDM2	0.709936360374673	0.999954416369198	0.640503590434306	1	0.707647204735293	0.992239636926758	0.586436394214298	-0.0735009330404686	0.45094099267616	0.664564243528747	0.659937327254766
chr1	13780799	13780995	196	+	exon	PRDM2	0.194835595568852	0.999954416369198	0.0910710402254891	1	0.143032348416499	0.992239636926758	0.585461019905117	-0.0735009330404686	0.45094099267616	0.664564243528747	0.658961952945585
chr1	13781389	13781543	154	+	exon	PRDM2	0.173713760394602	0.999954416369198	0.0712179441042655	1	0.122517891213569	0.992239636926758	0.78730351868338	-0.0735009330404686	0.45094099267616	0.664564243528747	0.860804451723848
chr1	13781865	13782036	171	+	exon	PRDM2	0.906688047768855	0.999954416369198	0.87827204941091	1	0.908382861549055	0.992239636926758	0.258961132542935	-0.0735009330404686	0.45094099267616	0.664564243528747	0.332462065583403
chr1	13782417	13782679	262	+	exon	PRDM2	0.578041199518023	0.999954416369198	0.4676994317141	1	0.525245683856885	0.992239636926758	0.293951440093106	-0.0735009330404686	0.45094099267616	0.664564243528747	0.367452373133575
chr1	13786662	13786854	192	+	utr3	PRDM2	0.880169586697954	0.999954416369198	0.852768134801454	1	0.879652761520781	0.992239636926758	0.444931515803819	-0.0735009330404686	0.45094099267616	0.664564243528747	0.518432448844288
chr1	15409915	15410232	317	+	utr5	EFHD2	0.53298446762558	0.999954416369198	0.315126430137054	1	0.197973266368386	0.992239636926758	-0.155123738123246	0.229467322430005	0.011098011933179	0.0480290630865326	-0.38459106055325
chr1	15492735	15492896	161	-	utr3	CASP9	0.259824339737101	0.999954416369198	0.143104643900925	1	0.221106020415117	0.992239636926758	0.290541526143142	0.450800495796687	0.0272829445243976	0.097597816526451	-0.160258969653545
chr1	15518222	15518395	173	-	utr5	CASP9	0.939858384232696	0.999954416369198	0.915907694810405	1	0.942001886995934	0.992239636926758	0.911912195892062	0.450800495796687	0.0272829445243976	0.097597816526451	0.461111700095375
chr1	15617490	15617624	134	+	utr5	DDI2	0.808371399207801	0.999954416369198	0.765222955282268	1	0.838365907955285	0.992239636926758	0.251774364379144	0.287955053839574	0.0365320697307027	0.120988598731091	-0.0361806894604299
chr1	15660071	15660229	158	+	utr3	DDI2	0.667463088876404	0.999954416369198	0.55632357121648	1	0.621203031549857	0.992239636926758	0.375504994106906	0.287955053839574	0.0365320697307027	0.120988598731091	0.0875499402673321
chr1	15660283	15660421	138	+	utr3	DDI2	0.962556652821614	0.999954416369198	0.960860376460478	1	0.963946509229172	0.992239636926758	0.241046546903984	0.287955053839574	0.0365320697307027	0.120988598731091	-0.0469085069355905
chr1	15726956	15727747	791	+	exon	PLEKHM2	0.488568368241177	0.999954416369198	0.451922522976081	1	0.504918182078688	0.992239636926758	-0.113753482903935	-0.205161630371249	0.00414799130253443	0.0216097762877077	0.0914081474673133
chr1	15733121	15733237	116	-	intron	RP11-288I21.1	0.831890261276128	0.999954416369198	0.786991400953654	1	0.847080932323968	0.992239636926758	-0.671399072116004	-0.22205208263188	0.691619807805192	NA	-0.449346989484124
chr1	15834594	15834716	122	-	exon	FLJ37453	0.276262129349832	0.999954416369198	0.146266560465189	1	0.22648613657788	0.992239636926758	0.366636397987412	0.0204358361352054	0.938904411396576	0.97282842616558	0.346200561852207
chr1	15835479	15835810	331	-	exon	FLJ37453	0.345547910369112	0.999954416369198	0.231881650771635	1	0.336990327850567	0.992239636926758	0.371281670914272	0.0204358361352054	0.938904411396576	0.97282842616558	0.350845834779067
chr1	15847810	15847948	138	+	utr5	SPEN	0.916174707438611	0.999954416369198	0.897575160156637	1	0.957941020409979	0.992239636926758	-0.840008091305838	-0.583544911401607	2.86605117910419e-19	3.25177390029196e-17	-0.25646317990423
chr1	15848552	15848740	188	+	intron	SPEN	0.304792645496533	0.999954416369198	0.177240125051518	1	0.268051680590969	0.992239636926758	-0.610579978564484	-0.583544911401607	2.86605117910419e-19	3.25177390029196e-17	-0.0270350671628766
chr1	15872773	15873125	352	+	exon	SPEN	0.979555980293409	0.999954416369198	0.988951885292327	1	0.987213552964667	0.992239636926758	-0.653153578834624	-0.583544911401607	2.86605117910419e-19	3.25177390029196e-17	-0.0696086674330165
chr1	15873611	15874101	490	+	utr5	SPEN	0.540187812799553	0.999954416369198	0.471455752283006	1	0.532163261748802	0.992239636926758	-0.761260448484049	-0.583544911401607	2.86605117910419e-19	3.25177390029196e-17	-0.177715537082441
chr1	15876151	15876486	335	+	exon	SPEN	0.382266611368414	0.999954416369198	0.271901622562901	1	0.363501851946497	0.992239636926758	-0.723999602430308	-0.583544911401607	2.86605117910419e-19	3.25177390029196e-17	-0.1404546910287
chr1	15928173	15929165	992	+	exon	SPEN	0.646257901908503	0.999954416369198	0.609107683026661	1	0.66946934168131	0.992239636926758	-0.587958667580598	-0.583544911401607	2.86605117910419e-19	3.25177390029196e-17	-0.00441375617899042
chr1	15929309	15929574	265	+	exon	SPEN	0.835821076890065	0.999954416369198	0.821163260944004	1	0.83144889372266	0.992239636926758	-0.60800866569737	-0.583544911401607	2.86605117910419e-19	3.25177390029196e-17	-0.0244637542957623
chr1	15930617	15930795	178	+	exon	SPEN	0.863274141400468	0.999954416369198	0.84426348540479	1	0.879992689768684	0.992239636926758	-0.608592384886649	-0.583544911401607	2.86605117910419e-19	3.25177390029196e-17	-0.025047473485042
chr1	15930981	15931259	278	+	exon	SPEN	0.682332615259282	0.999954416369198	0.614544976282131	1	0.700484412962266	0.992239636926758	-0.527004047177847	-0.583544911401607	2.86605117910419e-19	3.25177390029196e-17	0.0565408642237603
chr1	15932054	15932526	472	+	exon	SPEN	0.410832863416758	0.999954416369198	0.348354758543554	1	0.445799992391502	0.992239636926758	-0.495771726581298	-0.583544911401607	2.86605117910419e-19	3.25177390029196e-17	0.0877731848203088
chr1	15932757	15932912	155	+	exon	SPEN	0.679227647043833	0.999954416369198	0.60801701698502	1	0.686400017490063	0.992239636926758	-0.668217538275058	-0.583544911401607	2.86605117910419e-19	3.25177390029196e-17	-0.0846726268734512
chr1	15933255	15933378	123	+	exon	SPEN	0.998015544843616	0.999954416369198	0.982370827785906	1	0.987214800497184	0.992239636926758	-0.55129175380921	-0.583544911401607	2.86605117910419e-19	3.25177390029196e-17	0.0322531575923974
chr1	15933455	15933620	165	+	exon	SPEN	0.93073432480248	0.999954416369198	0.930273558618628	1	0.940445720381259	0.992239636926758	-0.463981512620066	-0.583544911401607	2.86605117910419e-19	3.25177390029196e-17	0.119563398781541
chr1	15933945	15934070	125	+	exon	SPEN	0.159792120343613	0.999954416369198	0.0784227886234199	1	0.14254714566888	0.992239636926758	-0.644630862940046	-0.583544911401607	2.86605117910419e-19	3.25177390029196e-17	-0.0610859515384387
chr1	15934216	15934321	105	+	exon	SPEN	0.126145136560583	0.999954416369198	0.0558689933613404	1	0.11384126849191	0.992239636926758	-0.915672579002105	-0.583544911401607	2.86605117910419e-19	3.25177390029196e-17	-0.332127667600498
chr1	15935192	15935580	388	+	exon	SPEN	0.464751623106031	0.999954416369198	0.412718697436734	1	0.512733716654134	0.992239636926758	-0.365111060593246	-0.583544911401607	2.86605117910419e-19	3.25177390029196e-17	0.218433850808361
chr1	15935815	15935947	132	+	exon	SPEN	0.128420811284045	0.999954416369198	0.0495697623050259	1	0.110642894918399	0.992239636926758	-0.827573899023204	-0.583544911401607	2.86605117910419e-19	3.25177390029196e-17	-0.244028987621597
chr1	15937335	15937565	230	+	exon	SPEN	0.257394464938025	0.999954416369198	0.180063485999419	1	0.257508304780785	0.992239636926758	-0.622656246889756	-0.583544911401607	2.86605117910419e-19	3.25177390029196e-17	-0.0391113354881486
chr1	15939442	15939645	203	+	utr3	SPEN	0.707501230831803	0.999954416369198	0.648640578679209	1	0.723733975579401	0.992239636926758	-0.50003080302905	-0.583544911401607	2.86605117910419e-19	3.25177390029196e-17	0.0835141083725571
chr1	15939710	15940003	293	+	utr3	SPEN	0.405911892602255	0.999954416369198	0.334908107473921	1	0.402009923714997	0.992239636926758	-0.390606878377976	-0.583544911401607	2.86605117910419e-19	3.25177390029196e-17	0.192938033023631
chr1	15944391	15944565	174	-	exon	ZBTB17	0.0985591706683925	0.999954416369198	0.0577380364185154	1	0.0868135726454228	0.992239636926758	0.123218098085408	-0.240034744170903	0.00366090725571045	0.0194624179174142	0.363252842256312
chr1	15944758	15944881	123	-	exon	ZBTB17	0.557850765856994	0.999954416369198	0.486735028061944	1	0.514415672751446	0.992239636926758	-0.256045152459561	-0.240034744170903	0.00366090725571045	0.0194624179174142	-0.0160104082886573
chr1	15944988	15945259	271	-	exon	ZBTB17	0.734648225069832	0.999954416369198	0.713356696052507	1	0.737988786533919	0.992239636926758	-0.144285781572811	-0.240034744170903	0.00366090725571045	0.0194624179174142	0.0957489625980929
chr1	15945781	15945908	127	-	exon	ZBTB17	0.178673296878671	0.999954416369198	0.0952781801324689	1	0.1830769692746	0.992239636926758	-0.233672593278017	-0.240034744170903	0.00366090725571045	0.0194624179174142	0.00636215089288628
chr1	15946132	15946357	225	-	exon	ZBTB17	0.738405494170176	0.999954416369198	0.707207906917049	1	0.756634538497495	0.992239636926758	0.0300927056339723	-0.240034744170903	0.00366090725571045	0.0194624179174142	0.270127449804876
chr1	16231508	16231642	134	-	utr3*	RSG1	0.45541022706583	0.999954416369198	0.318497385426744	1	0.374129788477231	0.992239636926758	-0.136366997014096	-0.0567003439168775	0.847458487513883	0.9281029338658	-0.0796666530972184
chr1	16231814	16232262	448	-	utr3	RSG1	0.785970099694597	0.999954416369198	0.731072145722861	1	0.787278333566605	0.992239636926758	-0.0356152880440721	-0.0567003439168775	0.847458487513883	0.9281029338658	0.0210850558728055
chr1	16243992	16244190	198	+	intergenic	NA	0.623719714626237	0.999954416369198	0.535586593858978	1	0.605543720141738	0.992239636926758	-0.728089399080486	NA	NA	NA	NA
chr1	16250707	16251038	331	-	exon	FBXO42	0.521375336152171	0.999954416369198	0.441810791173797	1	0.519272482348826	0.992239636926758	-0.262441523995685	-0.381429897937703	0.000270012926685876	0.00212867747355426	0.118988373942018
chr1	16251140	16251350	210	-	exon	FBXO42	0.769941815245664	0.999954416369198	0.717798228332741	1	0.761102254599501	0.992239636926758	-0.242090602911388	-0.381429897937703	0.000270012926685876	0.00212867747355426	0.139339295026315
chr1	16251447	16251554	107	-	exon	FBXO42	0.11767152905896	0.999954416369198	0.0473099366849404	1	0.0785834512615118	0.992239636926758	-0.0443090177143756	-0.381429897937703	0.000270012926685876	0.00212867747355426	0.337120880223327
chr1	16315331	16315465	134	-	utr5	FBXO42	0.972531257533721	0.999954416369198	0.961418742524655	1	0.980848864658208	0.992239636926758	-0.255908806043069	-0.381429897937703	0.000270012926685876	0.00212867747355426	0.125521091894634
chr1	16393188	16393363	175	+	utr3	SZRD1	0.836105774005521	0.999954416369198	0.80067884765669	1	0.798021076381226	0.992239636926758	0.12855390215806	0.0426435081251957	0.62535594901311	0.799307289317826	0.0859103940328641
chr1	16395168	16395413	245	+	utr3	SZRD1	0.252018706053326	0.999954416369198	0.195878062191916	1	0.2897488393316	0.992239636926758	-0.0613646951788339	0.0426435081251957	0.62535594901311	0.799307289317826	-0.10400820330403
chr1	16440725	16440877	152	+	utr5	NECAP2	0.504528483016928	0.999954416369198	0.416422476718597	1	0.395908698830882	0.992239636926758	-0.523783060371807	-0.0072769220531012	0.943172189972725	0.974348043231966	-0.516506138318706
chr1	16441112	16441315	203	+	exon	NECAP2	0.576877194337719	0.999954416369198	0.473126005226801	1	0.512110597367317	0.992239636926758	-1.01335098011554	-0.0072769220531012	0.943172189972725	0.974348043231966	-1.00607405806244
chr1	16458915	16459300	385	+	utr3	NECAP2	0.619413252948647	0.999954416369198	0.56690197841041	1	0.658626132936348	0.992239636926758	0.251120025284827	-0.0072769220531012	0.943172189972725	0.974348043231966	0.258396947337928
chr1	16490687	16490800	113	-	exon	CROCCP3	0.445240523142163	0.999954416369198	0.316763480512724	1	0.420853117364474	0.992239636926758	0.162661758521813	0.0392168548246484	0.872229461125803	0.940477081906059	0.123444903697165
chr1	16607479	16607756	277	-	exon	NBPF1	0.60008828997058	0.999954416369198	0.530300333705398	1	0.566998538377281	0.992239636926758	-0.674015099706288	-0.663019186486839	1.93276621752369e-08	4.23064502437058e-07	-0.010995913219449
chr1	16613410	16613543	133	-	utr5	NBPF1	0.522900716995065	0.999954416369198	0.476228887283187	1	0.410858678850505	0.992239636926758	-0.798611973418041	-0.663019186486839	1.93276621752369e-08	4.23064502437058e-07	-0.135592786931202
chr1	16618939	16619097	158	-	exon	CROCCP2	0.517367511149779	0.999954416369198	0.420017672224923	1	0.515564099746008	0.992239636926758	0.147288800228602	-0.13524685264622	0.225572310625763	0.436703228573003	0.282535652874822
chr1	16625782	16626056	274	-	exon	CROCCP2	0.408297405160853	0.999954416369198	0.307244953309269	1	0.375162673124091	0.992239636926758	-0.108887262751958	-0.13524685264622	0.225572310625763	0.436703228573003	0.0263595898942624
chr1	16628559	16628668	109	-	exon	CROCCP2	0.385267211397156	0.999954416369198	0.300353888629631	1	0.33056869165964	0.992239636926758	0.0323377974590266	-0.13524685264622	0.225572310625763	0.436703228573003	0.167584650105247
chr1	16631447	16631638	191	-	exon	CROCCP2	0.758270120201198	0.999954416369198	0.690437360940275	1	0.760677474383409	0.992239636926758	-0.739154380042795	-0.13524685264622	0.225572310625763	0.436703228573003	-0.603907527396575
chr1	16633153	16633364	211	-	exon	CROCCP2	0.263260056534629	0.999954416369198	0.175489587726783	1	0.236845631236754	0.992239636926758	-0.07009151573438	-0.13524685264622	0.225572310625763	0.436703228573003	0.0651553369118403
chr1	16930420	16930524	104	+	exon	CROCC	0.640204834916376	0.999954416369198	0.571857654989735	1	0.570295340258933	0.992239636926758	0.518843679738261	0.444507224389564	0.00255947411718661	0.0144079211288052	0.0743364553486975
chr1	16936714	16936822	108	+	exon	CROCC	0.422160589484463	0.999954416369198	0.311546198630493	1	0.39579601203895	0.992239636926758	0.644165794826273	0.444507224389564	0.00255947411718661	0.0144079211288052	0.199658570436709
chr1	16944084	16944239	155	+	exon	CROCC	0.743584772814119	0.999954416369198	0.672250529176778	1	0.717015654423801	0.992239636926758	0.364441151267062	0.444507224389564	0.00255947411718661	0.0144079211288052	-0.0800660731225016
chr1	16948316	16948416	100	+	exon	CROCC	0.470589375702885	0.999954416369198	0.325718072598576	1	0.40595542244124	0.992239636926758	0.674028535604068	0.444507224389564	0.00255947411718661	0.0144079211288052	0.229521311214504
chr1	16955989	16956102	113	+	exon	CROCC	0.33076391520468	0.999954416369198	0.214809357848293	1	0.309960530415871	0.992239636926758	0.0171120149874807	0.444507224389564	0.00255947411718661	0.0144079211288052	-0.427395209402083
chr1	16966365	16966513	148	+	exon	CROCC	0.628089219749377	0.999954416369198	0.538580522010342	1	0.608093958077942	0.992239636926758	0.59415562806257	0.444507224389564	0.00255947411718661	0.0144079211288052	0.149648403673006
chr1	16969115	16969277	162	+	exon	CROCC	0.934637465388474	0.999954416369198	0.900474263376738	1	0.945936343431329	0.992239636926758	0.458038224567524	0.444507224389564	0.00255947411718661	0.0144079211288052	0.0135310001779598
chr1	16970244	16970389	145	+	exon	CROCC	0.283296416682556	0.999954416369198	0.159693044418446	1	0.239845117623421	0.992239636926758	0.672115100198396	0.444507224389564	0.00255947411718661	0.0144079211288052	0.227607875808832
chr1	16970646	16970752	106	+	exon	CROCC	0.533066217129625	0.999954416369198	0.405765980911637	1	0.498404180505187	0.992239636926758	0.514501747241705	0.444507224389564	0.00255947411718661	0.0144079211288052	0.0699945228521412
chr1	17407943	17408051	108	-	utr3	RCC2	0.920667232308438	0.999954416369198	0.887325734064042	1	0.915394300206537	0.992239636926758	0.135305558417108	0.299149193933473	0.000135241387091164	0.00117430579416212	-0.163843635516365
chr1	17409025	17409222	197	-	utr3	RCC2	0.756034997730345	0.999954416369198	0.705578245683347	1	0.772346668200816	0.992239636926758	0.350689124336333	0.299149193933473	0.000135241387091164	0.00117430579416212	0.0515399304028601
chr1	18908359	18908540	181	-	utr3	RP13-279N23.2	0.790688097707391	0.999954416369198	0.727774006601813	1	0.789166327047219	0.992239636926758	0.201271867720055	-0.144048145726161	0.972711128654012	NA	0.345320013446216
chr1	18956462	18956603	141	-	utr5	IFFO2	0.28692823697626	0.999954416369198	0.163905821414863	1	0.275912242170743	0.992239636926758	-0.274640689871223	0.0950553079653515	0.630006302894461	0.801788728164899	-0.369695997836575
chr1	19087885	19087989	104	-	exon	UBR4	0.709083668982756	0.999954416369198	0.646189400606883	1	0.689887935514583	0.992239636926758	-0.529520961780681	-0.585077579525877	3.01848841471068e-05	0.000313827422112925	0.0555566177451952
chr1	19138069	19138227	158	-	exon	UBR4	0.156151978779799	0.999954416369198	0.108038196706346	1	0.109071935743907	0.992239636926758	-0.243535660304249	-0.585077579525877	3.01848841471068e-05	0.000313827422112925	0.341541919221627
chr1	19141421	19141564	143	-	exon	UBR4	0.347554513434734	0.999954416369198	0.236676401492265	1	0.313902168196469	0.992239636926758	-0.281733101527066	-0.585077579525877	3.01848841471068e-05	0.000313827422112925	0.30334447799881
chr1	19210111	19210247	136	-	exon	UBR4	0.167344417803724	0.999954416369198	0.108001047546074	1	0.0685739821678637	0.992239636926758	-0.720127843825261	-0.585077579525877	3.01848841471068e-05	0.000313827422112925	-0.135050264299384
chr1	19219137	19219413	276	-	utr3	EMC1	0.686449341561265	0.999954416369198	0.613882521264746	1	0.685004701351998	0.992239636926758	0.234184670582946	0.128697954016074	0.283308092586633	0.502309804025564	0.105486716566873
chr1	19258682	19258928	246	+	utr3	MRTO4	0.72894966563751	0.999954416369198	0.651260444235207	1	0.701192798292616	0.992239636926758	0.737177721227259	0.617059911331218	0.000102502068072766	0.00092177388164512	0.120117809896041
chr1	19328594	19329023	429	+	utr3	PQLC2	0.732149490294613	0.999954416369198	0.692522861001784	1	0.759637906387708	0.992239636926758	0.105434522734679	0.0716062442278197	0.707992421651499	0.853715496932419	0.0338282785068588
chr1	19342963	19343134	171	-	intron	CAPZB	0.492327933848611	0.999954416369198	0.395294838263216	1	0.431922712136496	0.992239636926758	-1.61309603690178	-0.0980182943843542	0.136761743219061	0.31400455532044	-1.51507774251743
chr1	19344436	19344622	186	-	intron	CAPZB	0.371587136203792	0.999954416369198	0.311521812753584	1	0.424195664080393	0.992239636926758	-0.19188823914959	-0.0980182943843542	0.136761743219061	0.31400455532044	-0.0938699447652354
chr1	19657027	19657289	262	+	utr3	MINOS1-NBL1	0.975078313088532	0.999954416369198	0.979054604421676	1	0.974765664934029	0.992239636926758	0.208325961939737	NA	NA	NA	NA
chr1	19882469	19882662	193	+	utr5	OTUD3	0.045191974387329	0.999954416369198	0.0198154054488735	1	0.0103615924069245	0.992239636926758	-1.07808026697563	-0.416765543736959	0.000264539521145503	0.00208915636913922	-0.661314723238672
chr1	19907521	19907862	341	+	utr3	OTUD3	0.0849264965659821	0.999954416369198	0.0313466581640656	1	0.0713687076043261	0.992239636926758	-0.543629423946884	-0.416765543736959	0.000264539521145503	0.00208915636913922	-0.126863880209925
chr1	20483536	20483741	205	-	utr3	CAMK2N1	0.478375462980066	0.999954416369198	0.366812476269071	1	0.37862651645092	0.992239636926758	-0.554022181677865	-0.23100154766848	0.268711793385639	0.48566455156584	-0.323020634009385
chr1	20485821	20486182	361	-	utr5	CAMK2N1	0.6245541119684	0.999954416369198	0.524141800583131	1	0.588687712312276	0.992239636926758	-0.0960257845731516	-0.23100154766848	0.268711793385639	0.48566455156584	0.134975763095329
chr1	20499767	20499972	205	-	utr3	MUL1	0.802884758346608	0.999954416369198	0.769814311110324	1	0.787357428756896	0.992239636926758	0.351045537406252	0.209823291871423	0.117526921237404	0.282758266945972	0.14122224553483
chr1	20500024	20500517	493	-	utr3	MUL1	0.817551902349589	0.999954416369198	0.768218440546336	1	0.828745762084571	0.992239636926758	0.250349359849565	0.209823291871423	0.117526921237404	0.282758266945972	0.0405260679781426
chr1	20501039	20501265	226	-	exon	MUL1	0.961475570910888	0.999954416369198	0.962842190269894	1	0.981740712333893	0.992239636926758	0.170534824185712	0.209823291871423	0.117526921237404	0.282758266945972	-0.03928846768571
chr1	20644452	20644565	113	+	exon	PINK1	0.157910699745475	0.999954416369198	0.0866674253443907	1	0.190471263031026	0.992239636926758	0.445420027180716	0.0168246711211379	0.913263676748611	0.960809045020932	0.428595356059578
chr1	20650881	20651079	198	+	utr3	PINK1	0.931227467043703	0.999954416369198	0.925741702072381	1	0.957541018914772	0.992239636926758	0.138281677574693	0.0168246711211379	0.913263676748611	0.960809045020932	0.121457006453555
chr1	20661299	20661429	130	-	utr5	DDOST	0.0196524975384438	0.999954416369198	0.00735967007816308	1	0.0898562552440943	0.992239636926758	0.49873716052073	0.057144941366381	0.420395389201005	0.637780696057249	0.441592219154349
chr1	20744994	20745120	126	-	exon	HP1BP3	0.241920761911855	0.999954416369198	0.194733468767957	1	0.366006790229964	0.992239636926758	-0.0771659817625621	-0.28961833450825	2.90835103979463e-06	3.93219457862997e-05	0.212452352745688
chr1	20773544	20773658	114	-	utr5	HP1BP3	0.172618624301211	0.999954416369198	0.127841083155599	1	0.217210480493634	0.992239636926758	0.198989253928303	-0.28961833450825	2.90835103979463e-06	3.93219457862997e-05	0.488607588436552
chr1	20787188	20787300	112	-	utr5	HP1BP3	0.19838502780164	0.999954416369198	0.0290660469723324	1	0.00130175021202534	0.463541416409387	-1.40167032091337	-0.28961833450825	2.90835103979463e-06	3.93219457862997e-05	-1.11205198640512
chr1	20807160	20807261	101	-	utr3	EIF4G3	0.325829891215461	0.999954416369198	0.197393462293217	1	0.300501721524101	0.992239636926758	0.626600684522261	0.178429578901714	0.0940904204488845	0.241448048159595	0.448171105620547
chr1	20851330	20851500	170	-	exon	EIF4G3	0.55727292144209	0.999954416369198	0.438183451362646	1	0.533809218830506	0.992239636926758	0.682610699002226	0.178429578901714	0.0940904204488845	0.241448048159595	0.504181120100512
chr1	20864553	20864686	133	-	exon	EIF4G3	0.271721315980051	0.999954416369198	0.142753239025023	1	0.199469131365372	0.992239636926758	0.330053990405608	0.178429578901714	0.0940904204488845	0.241448048159595	0.151624411503894
chr1	20941588	20941863	275	-	exon	EIF4G3	0.922552649520601	0.999954416369198	0.901924636662298	1	0.952089568946777	0.992239636926758	0.0640008330613841	0.178429578901714	0.0940904204488845	0.241448048159595	-0.11442874584033
chr1	21217743	21218445	702	-	utr3	ECE1	0.909527613334421	0.999954416369198	0.884194370898798	1	0.927468293527214	0.992239636926758	0.308811364690129	0.0133890864949956	0.87276069437173	0.940765529396473	0.295422278195133
chr1	21218968	21219301	333	-	utr3	ECE1	0.972024014618183	0.999954416369198	0.948717269962115	1	0.955828981541658	0.992239636926758	0.372764780649955	0.0133890864949956	0.87276069437173	0.940765529396473	0.359375694154959
chr1	21219702	21220101	399	-	utr3	ECE1	0.846779280490933	0.999954416369198	0.814394110483913	1	0.850752382312213	0.992239636926758	0.0811321204426386	0.0133890864949956	0.87276069437173	0.940765529396473	0.0677430339476431
chr1	21279280	21279391	111	-	utr5	ECE1	0.292830232084365	0.999954416369198	0.184310034946661	1	0.252518952234098	0.992239636926758	0.472977312139339	0.0133890864949956	0.87276069437173	0.940765529396473	0.459588225644344
chr1	21290116	21290229	113	-	utr5	ECE1	0.711329840587063	0.999954416369198	0.646862533389129	1	0.69207736250036	0.992239636926758	-0.175777144554308	0.0133890864949956	0.87276069437173	0.940765529396473	-0.189166231049303
chr1	21345390	21345496	106	-	utr5	ECE1	0.212202501827537	0.999954416369198	0.133108137950386	1	0.162114941437855	0.992239636926758	-0.222429297944646	0.0133890864949956	0.87276069437173	0.940765529396473	-0.235818384439641
chr1	21596864	21597110	246	-	utr3	RAP1GAP	0.749318770718483	0.999954416369198	0.692528257087857	1	0.740425920112376	0.992239636926758	-0.577468030116424	-0.494798939353345	3.05064806868683e-07	5.24426432514787e-06	-0.0826690907630783
chr1	21599556	21599688	132	-	exon	RAP1GAP	0.359486263441911	0.999954416369198	0.259593712532932	1	0.34132948030379	0.992239636926758	-0.0887469121297449	-0.494798939353345	3.05064806868683e-07	5.24426432514787e-06	0.406052027223601
chr1	21617396	21617496	100	-	exon	RAP1GAP	0.614351571180402	0.999954416369198	0.524862902937656	1	0.526313010921323	0.992239636926758	-0.568799699709302	-0.494798939353345	3.05064806868683e-07	5.24426432514787e-06	-0.0740007603559561
chr1	21782902	21783026	124	-	utr5	USP48	0.24257278465695	0.999954416369198	0.142980622889682	1	0.184435287577737	0.992239636926758	-0.350115119134422	-0.516236284042425	9.11563118474543e-07	1.39605532711259e-05	0.166121164908003
chr1	21822317	21822532	215	-	utr3	HSPG2	0.829195564958642	0.999954416369198	0.787636878652557	1	0.824426174800183	0.992239636926758	-0.693983542517373	-0.882012514009208	1.4703499850351e-19	1.74076652576112e-17	0.188028971491835
chr1	21823004	21823176	172	-	utr3	HSPG2	0.736999279531243	0.999954416369198	0.663760217780427	1	0.69267378270174	0.992239636926758	-0.835192681486852	-0.882012514009208	1.4703499850351e-19	1.74076652576112e-17	0.046819832522356
chr1	22030428	22030777	349	+	exon	LINC00339	0.304097652509224	0.999954416369198	0.209036068747237	1	0.300339399954067	0.992239636926758	0.497587473075373	0.0294038011648459	0.926239138860414	0.967177529488262	0.468183671910527
chr1	22490229	22490579	350	+	exon	ZBTB40	0.807661557725309	0.999954416369198	0.766593860427206	1	0.808715241554017	0.992239636926758	-0.241548837370464	-0.319419440804324	0.000321819082252887	0.00247546147167969	0.0778706034338606
chr1	22511689	22512079	390	+	exon	ZBTB40	0.424459665428395	0.999954416369198	0.342880890994153	1	0.397672422348304	0.992239636926758	-0.213003163420222	-0.319419440804324	0.000321819082252887	0.00247546147167969	0.106416277384102
chr1	22526153	22526478	325	+	utr3	ZBTB40	0.461824461348412	0.999954416369198	0.353917318908691	1	0.46474371292586	0.992239636926758	-0.256202755408257	-0.319419440804324	0.000321819082252887	0.00247546147167969	0.0632166853960676
chr1	22526569	22526727	158	+	utr3	ZBTB40	0.726191702488233	0.999954416369198	0.669290672224881	1	0.675095737139756	0.992239636926758	-0.368813902282069	-0.319419440804324	0.000321819082252887	0.00247546147167969	-0.0493944614777446
chr1	22526821	22526968	147	+	utr3	ZBTB40	0.635755063211174	0.999954416369198	0.54008219917869	1	0.620731477884416	0.992239636926758	0.0611927191923274	-0.319419440804324	0.000321819082252887	0.00247546147167969	0.380612159996652
chr1	22527795	22527955	160	+	utr3	ZBTB40	0.742298110154365	0.999954416369198	0.683099423191993	1	0.752485580589385	0.992239636926758	-0.197823273133725	-0.319419440804324	0.000321819082252887	0.00247546147167969	0.121596167670599
chr1	22528023	22528190	167	+	utr3	ZBTB40	0.207648388514696	0.999954416369198	0.0902793996879077	1	0.160423755660792	0.992239636926758	-0.441645063698769	-0.319419440804324	0.000321819082252887	0.00247546147167969	-0.122225622894445
chr1	22528794	22529060	266	+	utr3	ZBTB40	0.420466387819614	0.999954416369198	0.308629746667986	1	0.35622494877964	0.992239636926758	-0.143450558320359	-0.319419440804324	0.000321819082252887	0.00247546147167969	0.175968882483965
chr1	22529304	22529407	103	+	utr3	ZBTB40	0.871135688267816	0.999954416369198	0.853642351394824	1	0.905685127556454	0.992239636926758	0.0740921534054439	-0.319419440804324	0.000321819082252887	0.00247546147167969	0.393511594209768
chr1	22530355	22530578	223	+	utr3	ZBTB40	0.519800363002761	0.999954416369198	0.424330921946424	1	0.494553251626512	0.992239636926758	-0.380564530610944	-0.319419440804324	0.000321819082252887	0.00247546147167969	-0.0611450898066202
chr1	23019506	23019887	381	+	utr5	KDM1A	0.0682408235173647	0.999954416369198	0.0498366489699386	1	0.023409874037835	0.992239636926758	-0.207547099530443	0.133151971218293	0.0574582268253624	0.169034952080231	-0.340699070748736
chr1	23030411	23030569	158	+	exon	KDM1A	0.278320573881022	0.999954416369198	0.200582469239993	1	0.30816985243735	0.992239636926758	0.442713825797707	0.133151971218293	0.0574582268253624	0.169034952080231	0.309561854579414
chr1	23087867	23088074	207	-	utr3	LUZP1	0.993469997432959	0.999954416369198	0.992170068280305	1	0.977403434405658	0.992239636926758	-0.163212925328242	-0.323067784867355	0.000323331255253486	0.00248349029810947	0.159854859539113
chr1	23088668	23089105	437	-	utr3	LUZP1	0.972235342587844	0.999954416369198	0.956997840176171	1	0.98104987873523	0.992239636926758	-0.0923735483072456	-0.323067784867355	0.000323331255253486	0.00248349029810947	0.230694236560109
chr1	23091210	23091578	368	-	exon	LUZP1	0.525536031108179	0.999954416369198	0.447615846160867	1	0.544318419698433	0.992239636926758	-0.149687953668398	-0.323067784867355	0.000323331255253486	0.00248349029810947	0.173379831198957
chr1	23092602	23093021	419	-	exon	LUZP1	0.731532294008263	0.999954416369198	0.670283774002742	1	0.735303481597028	0.992239636926758	-0.19353356886844	-0.323067784867355	0.000323331255253486	0.00248349029810947	0.129534215998915
chr1	23093379	23093583	204	-	exon	LUZP1	0.855626157409019	0.999954416369198	0.835383952509554	1	0.879371722315096	0.992239636926758	-0.369995133074848	-0.323067784867355	0.000323331255253486	0.00248349029810947	-0.0469273482074933
chr1	23093733	23093953	220	-	exon	LUZP1	0.701293269508863	0.999954416369198	0.619202528519766	1	0.675483765046524	0.992239636926758	-0.389277705226675	-0.323067784867355	0.000323331255253486	0.00248349029810947	-0.0662099203593199
chr1	23310600	23310834	234	-	exon	HNRNPR	0.340407065465548	0.999954416369198	0.294489121089048	1	0.356789196640196	0.992239636926758	-0.0467628872956248	0.0320214311509498	0.676396344646478	0.833424772642478	-0.0787843184465746
chr1	23361498	23361693	195	-	utr3	ZNF436	0.999121155413336	0.999954416369198	0.991706786333332	1	0.971535718903715	0.992239636926758	0.416277779370553	0.106975836452142	0.432326505857046	0.648988011865322	0.309301942918412
chr1	23362026	23362155	129	-	exon	ZNF436	0.471416244140858	0.999954416369198	0.36241395552015	1	0.395550356051604	0.992239636926758	0.092282598970168	0.106975836452142	0.432326505857046	0.648988011865322	-0.0146932374819739
chr1	23362264	23362534	270	-	exon	ZNF436	0.375426687123633	0.999954416369198	0.265674714080681	1	0.373164703589252	0.992239636926758	0.395189205849646	0.106975836452142	0.432326505857046	0.648988011865322	0.288213369397504
chr1	23362724	23362905	181	-	exon	ZNF436	0.937249756389431	0.999954416369198	0.909934379465669	1	0.944201034684772	0.992239636926758	0.283394844720369	0.106975836452142	0.432326505857046	0.648988011865322	0.176419008268227
chr1	23363025	23363183	158	-	exon	ZNF436	0.700475657951524	0.999954416369198	0.598293339391682	1	0.664689822530162	0.992239636926758	0.153463673607361	0.106975836452142	0.432326505857046	0.648988011865322	0.0464878371552194
chr1	23369037	23369381	344	-	utr5	ZNF436	0.516049408053408	0.999954416369198	0.399738832207172	1	0.491366907593422	0.992239636926758	-0.658904488979289	0.106975836452142	0.432326505857046	0.648988011865322	-0.765880325431431
chr1	23371289	23371524	235	+	exon	ZNF436-AS1	0.12806506488311	0.999954416369198	0.0581068543711658	1	0.0700083747806559	0.992239636926758	-0.725983724075146	-0.502362237915606	0.00856947562697191	0.0391784454873145	-0.223621486159541
chr1	23509692	23510202	510	-	utr3	E2F2	0.528735268418786	0.999954416369198	0.452301537505071	1	0.545382094649314	0.992239636926758	0.302736145681281	0.302016528693856	0.00051386607225473	0.00366873968209132	0.000719616987424787
chr1	23516402	23516553	151	-	exon	E2F2	0.990029013494025	0.999954416369198	0.975774403715703	1	0.983069922855271	0.992239636926758	0.229292008170204	0.302016528693856	0.00051386607225473	0.00366873968209132	-0.0727245205236525
chr1	23531036	23531276	240	-	utr5	E2F2	0.422695542071105	0.999954416369198	0.328020784378663	1	0.379076091083422	0.992239636926758	-0.0303168852230598	0.302016528693856	0.00051386607225473	0.00366873968209132	-0.332333413916916
chr1	23559313	23559458	145	-	utr5	ID3	0.853258029703989	0.999954416369198	0.85835504613171	1	0.880118491661922	0.992239636926758	0.999118183472621	0.673745521589659	1.02623602941379e-16	8.41699008461973e-15	0.325372661882962
chr1	23627940	23628042	102	+	utr5	MDS2	0.864831605408138	0.999954416369198	0.822039432092987	1	0.888477442615459	0.992239636926758	-0.659997233937062	-0.249940507857246	0.535771456705224	0.735039135735754	-0.410056726079816
chr1	23743380	23743503	123	+	utr5	TCEB3	0.435033256453585	0.999954416369198	0.326388758128219	1	0.392077905138406	0.992239636926758	0.876291236131577	0.12519722879039	0.140037598826261	0.319003718269029	0.751094007341186
chr1	23750823	23750950	127	+	exon	TCEB3	0.727038224329923	0.999954416369198	0.660784550804833	1	0.73422589241501	0.992239636926758	-0.00276664822417936	0.12519722879039	0.140037598826261	0.319003718269029	-0.12796387701457
chr1	23751193	23751950	757	+	exon	TCEB3	0.929540596708721	0.999954416369198	0.907494439844145	1	0.918093513287802	0.992239636926758	0.10931634064752	0.12519722879039	0.140037598826261	0.319003718269029	-0.0158808881428702
chr1	23759466	23759745	279	+	utr3	TCEB3	0.314798506847161	0.999954416369198	0.231402648825272	1	0.342863869991249	0.992239636926758	0.245309997818333	0.12519722879039	0.140037598826261	0.319003718269029	0.120112769027942
chr1	23760690	23760836	146	+	utr3	TCEB3	0.153815424922751	0.999954416369198	0.0785874406779214	1	0.140358136226189	0.992239636926758	0.655413292687747	0.12519722879039	0.140037598826261	0.319003718269029	0.530216063897356
chr1	23778430	23778667	237	+	utr5	PITHD1	0.505570230480397	0.999954416369198	0.444037887358848	1	0.421894216544916	0.992239636926758	0.172330323662546	0.391290843066364	0.000924935679830803	0.00607770235564497	-0.218960519403817
chr1	23787368	23787483	115	+	utr3	PITHD1	0.0744208719001715	0.999954416369198	0.0276725781199565	1	0.0597577744325793	0.992239636926758	0.227282044904239	0.391290843066364	0.000924935679830803	0.00607770235564497	-0.164008798162125
chr1	23802210	23802323	113	-	utr3	HMGCL	0.972971414052761	0.999954416369198	0.951315521108529	1	0.944303407116204	0.992239636926758	0.141584460110704	-0.00542353778892358	0.966317004837507	0.986015590261759	0.147007997899628
chr1	23873963	23874424	461	-	utr3	CNR2	0.682924605352173	0.999954416369198	0.602550978756205	1	0.680459627196256	0.992239636926758	0.715167008761915	0.675841213401097	0.00569830919452297	0.0281273418157738	0.0393257953608178
chr1	24157079	24157578	499	-	utr3	IFNLR1	0.657626748405472	0.999954416369198	0.593109497121616	1	0.703664771378356	0.992239636926758	0.416771261386516	0.0915317124342793	0.701998921949164	0.84976939945484	0.325239548952237
chr1	24157642	24157805	163	-	utr3	IFNLR1	0.331662327227756	0.999954416369198	0.215576496354662	1	0.304792689125039	0.992239636926758	0.288984805335944	0.0915317124342793	0.701998921949164	0.84976939945484	0.197453092901664
chr1	24419398	24419561	163	+	utr5	NIPAL3	0.906415491104337	0.999954416369198	0.90297817669509	1	0.959532172429623	0.992239636926758	0.224967408393612	-0.0583815097965797	0.56029715871142	0.751713713353567	0.283348918190191
chr1	24514310	24514438	128	+	utr5	RCAN3	0.817632022088389	0.999954416369198	0.768767179301286	1	0.80378587483305	0.992239636926758	0.0978634340596781	-0.0962440355669631	0.548108356862139	0.743658718488406	0.194107469626641
chr1	24535153	24535371	218	+	utr3	RCAN3	0.99909935353701	0.999954416369198	0.991908224454734	1	0.979898499433683	0.992239636926758	-0.0764803493195318	-0.0962440355669631	0.548108356862139	0.743658718488406	0.0197636862474313
chr1	24651347	24651461	114	+	exon	SRRM1	0.758523247400205	0.999954416369198	0.69182146229976	1	0.763370650261781	0.992239636926758	-0.225846706662273	-0.490331637357999	7.65855069640568e-09	1.84877956970857e-07	0.264484930695726
chr1	24652394	24652551	157	+	exon	SRRM1	0.856913592561275	0.999954416369198	0.80845900476943	1	0.861077464925452	0.992239636926758	-0.115508127131988	-0.490331637357999	7.65855069640568e-09	1.84877956970857e-07	0.374823510226011
chr1	24666748	24666850	102	+	exon	SRRM1	0.346586451103841	0.999954416369198	0.27016307737015	1	0.308393076592085	0.992239636926758	-0.122398399366892	-0.490331637357999	7.65855069640568e-09	1.84877956970857e-07	0.367933237991107
chr1	24671319	24671433	114	+	exon	SRRM1	0.118327811797448	0.999954416369198	0.067940878918567	1	0.118846865813104	0.992239636926758	-0.254257656705686	-0.490331637357999	7.65855069640568e-09	1.84877956970857e-07	0.236073980652313
chr1	24745382	24745542	160	+	utr5	CLIC4	0.971908244257881	0.999954416369198	0.954323185838447	1	0.980524561589951	0.992239636926758	-0.0164114617441522	-0.138139001929834	0.142744618432364	0.323587742250521	0.121727540185682
chr1	24902063	24902324	261	-	utr3	RUNX3	0.591241712516149	0.999954416369198	0.556118840094063	1	0.592896497803066	0.992239636926758	-0.645248964864763	-0.687514014295916	4.23329022089673e-25	9.44856497664081e-23	0.0422650494311534
chr1	24907337	24907481	144	-	exon	RUNX3	0.0991764854382064	0.999954416369198	0.0705593610797592	1	0.108096237221412	0.992239636926758	-0.286678600594637	-0.687514014295916	4.23329022089673e-25	9.44856497664081e-23	0.400835413701279
chr1	24930063	24930276	213	-	intron	RUNX3	0.738619580678372	0.999954416369198	0.684228781323273	1	0.760448686923358	0.992239636926758	-1.56555206664031	-0.687514014295916	4.23329022089673e-25	9.44856497664081e-23	-0.878038052344394
chr1	25228193	25228303	110	-	exon	SYF2	0.887652237019247	0.999954416369198	0.886270866554533	1	0.933509190389377	0.992239636926758	-0.257489044309713	-0.323402325912424	0.000829572412250436	0.00552034623303504	0.0659132816027114
chr1	25266652	25266833	181	-	exon	RP3-465N24.5	0.609231655989792	0.999954416369198	0.507401439561396	1	0.624596685027177	0.992239636926758	-0.412609831310279	-0.579236223097233	0.345744896073761	NA	0.166626391786954
chr1	25334670	25334867	197	-	intron	RSRP1	0.588729758756	0.999954416369198	0.492436339078412	1	0.583271799798959	0.992239636926758	-0.595827974166428	0.262297984229931	0.00351268529456062	0.0188140087668933	-0.858125958396359
chr1	25337012	25337166	154	-	utr5	RSRP1	0.552409412516783	0.999954416369198	0.463630344419736	1	0.524633096828269	0.992239636926758	-0.502726964466403	0.262297984229931	0.00351268529456062	0.0188140087668933	-0.765024948696334
chr1	25338532	25338928	396	+	exon	TMEM50A	0.145096418843213	0.999954416369198	0.0652411835177654	1	0.0934512670491037	0.992239636926758	-1.09129823474175	0.118802357478719	0.294385300957162	0.515498302911089	-1.21010059222047
chr1	25361816	25361972	156	+	utr3	TMEM50A	0.751288502296326	0.999954416369198	0.665216406897301	1	0.731658119795588	0.992239636926758	0.297982977803735	0.118802357478719	0.294385300957162	0.515498302911089	0.179180620325016
chr1	25458364	25458504	140	+	exon	TMEM57	0.802034452299198	0.999954416369198	0.760822673279253	1	0.814694682551415	0.992239636926758	-0.167294848745486	-0.129106259064135	0.250974621197232	0.465470571802249	-0.0381885896813512
chr1	25458659	25458786	127	+	exon	TMEM57	0.833764985279033	0.999954416369198	0.805783118091805	1	0.843167490226005	0.992239636926758	-0.0485164062127725	-0.129106259064135	0.250974621197232	0.465470571802249	0.0805898528513623
chr1	25498207	25498310	103	+	exon	TMEM57	0.587828192191437	0.999954416369198	0.492856255205253	1	0.55734186336379	0.992239636926758	0.032404292950992	-0.129106259064135	0.250974621197232	0.465470571802249	0.161510552015127
chr1	25553870	25553981	111	+	exon	LDLRAP1	0.16844198747628	0.999954416369198	0.0837134485919867	1	0.0895675964237782	0.992239636926758	0.106228603195665	0.420229027486905	0.00639040047559316	0.0308568476178227	-0.31400042429124
chr1	25566941	25567144	203	+	utr3	LDLRAP1	0.548002329677654	0.999954416369198	0.43084942592566	1	0.467813764270034	0.992239636926758	0.63741455267294	0.420229027486905	0.00639040047559316	0.0308568476178227	0.217185525186035
chr1	25567436	25567641	205	+	utr3	LDLRAP1	0.425399033236186	0.999954416369198	0.29524959032826	1	0.375518390628887	0.992239636926758	0.420620612462784	0.420229027486905	0.00639040047559316	0.0308568476178227	0.000391584975878545
chr1	25815678	25816141	463	+	utr3	SEPN1	0.76745416679106	0.999954416369198	0.70961383008644	1	0.750476133654731	0.992239636926758	0.276750584397092	0.122853092651077	0.380861392422922	0.602676413044873	0.153897491746014
chr1	25821353	25821458	105	+	intron	RP1-317E23.6	0.921882353540031	0.999954416369198	0.905399092875631	1	0.951938703222617	0.992239636926758	-0.590067256026802	NA	NA	NA	NA
chr1	25822990	25823091	101	+	utr3	RP1-317E23.6	0.910103777626085	0.999954416369198	0.907213812489127	1	0.970191614230577	0.992239636926758	0.0296390081786925	NA	NA	NA	NA
chr1	25831880	25832013	133	-	utr3	AUNIP	0.407455975769978	0.999954416369198	0.281283506138242	1	0.389069364304502	0.992239636926758	-0.209671936245605	0.284150508098775	0.358920067403477	0.580436716676367	-0.49382244434438
chr1	25835050	25835254	204	-	exon	AUNIP	0.305820686324076	0.999954416369198	0.180181250086111	1	0.263886895730646	0.992239636926758	0.661506614606485	0.284150508098775	0.358920067403477	0.580436716676367	0.37735610650771
chr1	25862535	25862669	134	-	utr3	PAQR7	0.555786018989033	0.999954416369198	0.435327783208504	1	0.545101521613944	0.992239636926758	-0.298412612367249	-0.192728927634934	0.409177135632758	0.627809583537187	-0.105683684732314
chr1	25862797	25862989	192	-	utr3	PAQR7	0.400259345469363	0.999954416369198	0.277024473418388	1	0.347100219967096	0.992239636926758	-0.26608020522075	-0.192728927634934	0.409177135632758	0.627809583537187	-0.0733512775858158
chr1	25863474	25863689	215	-	exon	PAQR7	0.0955617264812109	0.999954416369198	0.0319693550831384	1	0.0389327578997812	0.992239636926758	-0.0631696341298773	-0.192728927634934	0.409177135632758	0.627809583537187	0.129559293505057
chr1	25885173	25885436	263	-	exon	STMN1	0.846312076265138	0.999954416369198	0.822283428529955	1	0.894470486746667	0.992239636926758	0.0429493961184563	0.391857933747463	8.74755450735018e-10	2.5232617503723e-08	-0.348908537629006
chr1	25903761	25903866	105	-	exon	STMN1	0.184946409208761	0.999954416369198	0.173803330714479	1	0.285554532430722	0.992239636926758	0.630044436279271	0.391857933747463	8.74755450735018e-10	2.5232617503723e-08	0.238186502531808
chr1	25961562	25961827	265	-	utr3	PAFAH2	0.681842212004522	0.999954416369198	0.596776187828602	1	0.696878968177264	0.992239636926758	0.252263864315005	0.183425296113408	0.419644563804575	0.637165243247383	0.0688385682015971
chr1	26121964	26122597	633	+	utr3	PDIK1L	0.543775079746712	0.999954416369198	0.491569137377427	1	0.56552466953914	0.992239636926758	-0.111608156059509	-0.382505083150716	0.00474163644932379	0.0241733674565506	0.270896927091207
chr1	26169948	26170054	106	-	utr3	RP11-96L14.7	0.544247061657239	0.999954416369198	0.489200860741253	1	0.630585062632456	0.992239636926758	0.815553956463637	0.40451016203557	0.622569343899252	NA	0.411043794428067
chr1	26170680	26170803	123	+	utr3	ZNF593	0.794688756339654	0.999954416369198	0.777145864453543	1	0.830627797162944	0.992239636926758	0.515436280813376	1.44037627187193	0.630493110177542	NA	-0.924939991058558
chr1	26255415	26255549	134	+	exon	CEP85	0.876597351441537	0.999954416369198	0.835045132166013	1	0.875644092823704	0.992239636926758	-0.177109069120904	-0.299165960604309	0.000481305200205189	0.00347269226327167	0.122056891483405
chr1	26255657	26255778	121	+	exon	CEP85	0.829535153467706	0.999954416369198	0.80035614950145	1	0.851298331472455	0.992239636926758	-0.165065783271945	-0.299165960604309	0.000481305200205189	0.00347269226327167	0.134100177332364
chr1	26269410	26269526	116	+	exon	CEP85	0.920863911552779	0.999954416369198	0.917969441381127	1	0.938545972038642	0.992239636926758	-0.118995976981878	-0.299165960604309	0.000481305200205189	0.00347269226327167	0.180169983622431
chr1	26276488	26276666	178	+	exon	CEP85	0.892271945132387	0.999954416369198	0.879478281598838	1	0.892202337851364	0.992239636926758	-0.310670546539119	-0.299165960604309	0.000481305200205189	0.00347269226327167	-0.01150458593481
chr1	26277096	26277406	310	+	utr3	CEP85	0.994160125183103	0.999954416369198	0.989579312422706	1	0.989957568120491	0.992640425584104	-0.158270855975425	-0.299165960604309	0.000481305200205189	0.00347269226327167	0.140895104628884
chr1	26279858	26280016	158	+	utr5	SH3BGRL3	0.104220573313336	0.999954416369198	0.037202527606884	1	0.0617827832772148	0.992239636926758	-1.73842206669857	-0.0362772002580152	0.637461956545962	0.807127735364388	-1.70214486644055
chr1	26285963	26286066	103	-	utr5	UBXN11	0.763988229607813	0.999954416369198	0.690119192790274	1	0.72888514309222	0.992239636926758	0.353618373181842	0.416130254035636	0.000891730964703231	0.00587368992957644	-0.0625118808537936
chr1	26468869	26469173	304	+	utr3	DHDDS	0.90448780182265	0.999954416369198	0.873788829643923	1	0.890332313658411	0.992239636926758	0.0450619415616005	-0.0636709592872107	0.573894483378391	0.761692426871258	0.108732900848811
chr1	26472443	26472620	177	+	utr5	HMGN2	0.782613839830039	0.999954416369198	0.774142642888301	1	0.782413799022447	0.992239636926758	0.367209152704138	-0.0548892165093661	0.65004822072834	0.815325578227141	0.422098369213504
chr1	26574216	26574366	150	+	utr3	RPS6KA1	0.261340128781065	0.999954416369198	0.199462459731038	1	0.254577943019957	0.992239636926758	0.310680984953785	-0.02468683287634	0.7805641563506	0.894786896138244	0.335367817830125
chr1	26696043	26696308	265	+	utr5	ARID1A	0.844890180062393	0.999954416369198	0.824700341295647	1	0.830292629199435	0.992239636926758	-0.582912112616396	-0.344586284167763	6.97924646335981e-08	1.37315665604977e-06	-0.238325828448633
chr1	26696350	26697498	1148	+	utr5	ARID1A	0.197973252317757	0.999954416369198	0.0381316281687033	1	0.00505642956523815	0.792328014030611	-0.614536310810473	-0.344586284167763	6.97924646335981e-08	1.37315665604977e-06	-0.26995002664271
chr1	26729610	26729795	185	+	utr5	ARID1A	0.30468013881721	0.999954416369198	0.202799021332275	1	0.309126647271374	0.992239636926758	-0.321314667646756	-0.344586284167763	6.97924646335981e-08	1.37315665604977e-06	0.0232716165210072
chr1	26779143	26779245	102	+	utr3	ARID1A	0.888478619072645	0.999954416369198	0.849445590631183	1	0.895061451043155	0.992239636926758	-0.367640337175538	-0.344586284167763	6.97924646335981e-08	1.37315665604977e-06	-0.0230540530077743
chr1	26779380	26780634	1254	+	utr3	ARID1A	0.226176990645359	0.999954416369198	0.2354564292559	1	0.265665725995694	0.992239636926758	-0.16982647554127	-0.344586284167763	6.97924646335981e-08	1.37315665604977e-06	0.174759808626493
chr1	26826748	26826851	103	+	utr5	ZDHHC18	0.903519065227439	0.999954416369198	0.824409742074876	1	0.872241085538526	0.992239636926758	-1.35002530041968	-0.11481452622832	0.204916703425219	0.411374361122731	-1.23521077419136
chr1	26863157	26863351	194	+	utr5	SFN	0.812202182481386	0.999954416369198	0.758642731542136	1	0.804362600977005	0.992239636926758	0.709777076304373	0.506985419114411	0.0248563612003818	0.090777724716523	0.202791657189962
chr1	26863454	26863987	533	+	utr3	SFN	0.430769237088304	0.999954416369198	0.342179884678988	1	0.428782014190246	0.992239636926758	0.727817527505792	0.506985419114411	0.0248563612003818	0.090777724716523	0.220832108391381
chr1	26864061	26864385	324	+	utr3	SFN	0.537429535923816	0.999954416369198	0.44768286850926	1	0.433178838505434	0.992239636926758	0.822963696389645	0.506985419114411	0.0248563612003818	0.090777724716523	0.315978277275234
chr1	26889754	26890080	326	-	exon	GPN2	0.18956384085885	0.999954416369198	0.124018908429677	1	0.168240670225868	0.992239636926758	-0.0414809452165285	0.128543798567269	0.236610597026997	0.448607892845364	-0.170024743783798
chr1	26890530	26890743	213	-	utr3	GPATCH3	0.778558021302611	0.999954416369198	0.7283095985303	1	0.790206608374207	0.992239636926758	0.45051760448168	0.541565985720742	8.2025021183059e-05	0.000762683141365311	-0.0910483812390618
chr1	26890969	26891156	187	-	utr3	GPATCH3	0.950474729284966	0.999954416369198	0.932941554926138	1	0.960842792724709	0.992239636926758	0.589636380223911	0.541565985720742	8.2025021183059e-05	0.000762683141365311	0.0480703945031694
chr1	26894288	26894468	180	-	exon	GPATCH3	0.409250102887702	0.999954416369198	0.285349228969629	1	0.386845291704084	0.992239636926758	0.46512814638269	0.541565985720742	8.2025021183059e-05	0.000762683141365311	-0.0764378393380513
chr1	26897346	26897717	371	-	exon	GPATCH3	0.554534571475567	0.999954416369198	0.464355705095337	1	0.528718435463617	0.992239636926758	0.618694488614036	0.541565985720742	8.2025021183059e-05	0.000762683141365311	0.0771285028932946
chr1	26921758	26921874	116	+	utr5	NUDC	0.0398342226917372	0.999954416369198	0.0199481223060811	1	0.0366594031730822	0.992239636926758	0.68799641137725	0.483758584211685	8.97572449516204e-09	2.14018369530002e-07	0.204237827165565
chr1	26941404	26941609	205	+	exon	NUDC	0.917272120554841	0.999954416369198	0.925193345435012	1	0.927446060602208	0.992239636926758	0.669837127333029	0.483758584211685	8.97572449516204e-09	2.14018369530002e-07	0.186078543121344
chr1	26941660	26941852	192	+	exon	NUDC	0.305519227061662	0.999954416369198	0.242305859078708	1	0.224618622807463	0.992239636926758	1.12712752759024	0.483758584211685	8.97572449516204e-09	2.14018369530002e-07	0.643368943378556
chr1	26942840	26942958	118	+	exon	NUDC	0.216265020606258	0.999954416369198	0.1652950204982	1	0.276689357412134	0.992239636926758	0.627597590272723	0.483758584211685	8.97572449516204e-09	2.14018369530002e-07	0.143839006061038
chr1	27100144	27100337	193	-	utr3	SLC9A1	0.904394011893194	0.999954416369198	0.877696179615579	1	0.935706549884245	0.992239636926758	-0.214283360662533	-0.163247148031899	0.194800627301323	0.398063710961253	-0.0510362126306338
chr1	27100412	27100637	225	-	exon	SLC9A1	0.629672128567122	0.999954416369198	0.543966366712701	1	0.596770742244218	0.992239636926758	0.0351596995975825	-0.163247148031899	0.194800627301323	0.398063710961253	0.198406847629481
chr1	27154773	27155088	315	-	utr5	SLC9A1	0.819629582971532	0.999954416369198	0.773511826452274	1	0.831437502359468	0.992239636926758	-0.285407712232918	-0.163247148031899	0.194800627301323	0.398063710961253	-0.122160564201019
chr1	27306232	27306333	101	+	utr3	WDTC1	0.512117798204665	0.999954416369198	0.433181645750412	1	0.41349642249112	0.992239636926758	-0.19393413112949	-0.312644753502822	0.0183356444697159	0.0714481395120728	0.118710622373332
chr1	27335526	27335728	202	+	utr3	TMEM222	0.344791489704132	0.999954416369198	0.261637770483567	1	0.289411799379034	0.992239636926758	0.0803485056944567	-0.152912892263874	0.272926831975239	0.49032085041233	0.23326139795833
chr1	27342328	27342563	235	+	exon	SYTL1	0.626390297120253	0.999954416369198	0.524487166109104	1	0.618317997464191	0.992239636926758	-0.345950380264958	-0.0341860255947588	0.703168787967175	0.850473694457681	-0.311764354670199
chr1	27342741	27343239	498	+	utr5	SYTL1	0.429726071406645	0.999954416369198	0.328709675035638	1	0.374313211270112	0.992239636926758	-0.164768169278879	-0.0341860255947588	0.703168787967175	0.850473694457681	-0.13058214368412
chr1	27347369	27347471	102	+	exon	SYTL1	0.858311360297272	0.999954416369198	0.840714976126723	1	0.852278800008955	0.992239636926758	0.353598253665938	-0.0341860255947588	0.703168787967175	0.850473694457681	0.387784279260697
chr1	27349532	27349698	166	+	exon	SYTL1	0.904985277141412	0.999954416369198	0.900074026362803	1	0.886749655537755	0.992239636926758	0.254085392982539	-0.0341860255947588	0.703168787967175	0.850473694457681	0.288271418577297
chr1	27350858	27351011	153	+	exon	SYTL1	0.634743807270528	0.999954416369198	0.57760291337858	1	0.606487284510227	0.992239636926758	-0.249263356547246	-0.0341860255947588	0.703168787967175	0.850473694457681	-0.215077330952487
chr1	27409781	27410008	227	-	exon	WASF2	0.830911415427766	0.999954416369198	0.82360607343089	1	0.862758446067383	0.992239636926758	-0.645747577345749	-0.677360739567603	4.69125606041115e-26	1.1612991138636e-23	0.0316131622218548
chr1	27547319	27547861	542	-	exon	AHDC1	0.16370469393061	0.999954416369198	0.0961786291365801	1	0.164242904328248	0.992239636926758	-0.585175532159169	-0.507863707337675	7.65085847137363e-09	1.84877956970857e-07	-0.0773118248214939
chr1	27548109	27548611	502	-	exon	AHDC1	0.274998706448347	0.999954416369198	0.18520450721362	1	0.270661290936843	0.992239636926758	-0.500533999249459	-0.507863707337675	7.65085847137363e-09	1.84877956970857e-07	0.00732970808821631
chr1	27548728	27548894	166	-	exon	AHDC1	0.14241398576356	0.999954416369198	0.0596613218612142	1	0.112079593682062	0.992239636926758	-0.185790293284152	-0.507863707337675	7.65085847137363e-09	1.84877956970857e-07	0.322073414053523
chr1	27549016	27549449	433	-	exon	AHDC1	0.458008787668998	0.999954416369198	0.394384116190631	1	0.401042708513093	0.992239636926758	-0.451515982866858	-0.507863707337675	7.65085847137363e-09	1.84877956970857e-07	0.0563477244708172
chr1	27549539	27550024	485	-	exon	AHDC1	0.989217697806053	0.999954416369198	0.999349170994195	1	0.986672994657097	0.992239636926758	-0.412658371677333	-0.507863707337675	7.65085847137363e-09	1.84877956970857e-07	0.0952053356603413
chr1	27550117	27550390	273	-	exon	AHDC1	0.189902447098568	0.999954416369198	0.0995951636149869	1	0.165422058505995	0.992239636926758	-0.244998297656404	-0.507863707337675	7.65085847137363e-09	1.84877956970857e-07	0.262865409681271
chr1	27550775	27551960	1185	-	exon	AHDC1	0.504041512371884	0.999954416369198	0.470153488690292	1	0.532855183784516	0.992239636926758	-0.409831013938941	-0.507863707337675	7.65085847137363e-09	1.84877956970857e-07	0.0980326933987341
chr1	27558767	27558931	164	-	utr5	AHDC1	0.24370659599627	0.999954416369198	0.142213844511038	1	0.133405313935062	0.992239636926758	-0.373198962085874	-0.507863707337675	7.65085847137363e-09	1.84877956970857e-07	0.134664745251801
chr1	27603417	27603538	121	-	utr5	AHDC1	0.991210355966318	0.999954416369198	0.989488128228497	1	0.967129993634109	0.992239636926758	0.0225306232313968	-0.507863707337675	7.65085847137363e-09	1.84877956970857e-07	0.530394330569072
chr1	27603785	27603923	138	-	intron	AHDC1	0.831977644099604	0.999954416369198	0.788140673667647	1	0.879188936465858	0.992239636926758	-0.210266725798264	-0.507863707337675	7.65085847137363e-09	1.84877956970857e-07	0.297596981539411
chr1	27603977	27604132	155	-	intron	AHDC1	0.205443370560288	0.999954416369198	0.128052953321719	1	0.26614449073517	0.992239636926758	-0.166939257832254	-0.507863707337675	7.65085847137363e-09	1.84877956970857e-07	0.34092444950542
chr1	27666148	27666269	121	-	utr3	IFI6	0.853219716123431	0.999954416369198	0.84498203825938	1	0.911049725453594	0.992239636926758	0.231513071968087	0.178417947744738	0.227509456927901	0.439118408856446	0.0530951242233492
chr1	27850056	27850357	301	+	exon	PPP1R8	0.547148367708419	0.999954416369198	0.492892382788774	1	0.571985296171296	0.992239636926758	0.288008971507697	0.0461003601884546	0.688282283337416	0.840520520911196	0.241908611319242
chr1	27882357	27882487	130	+	exon	THEMIS2	0.252784389471883	0.999954416369198	0.129734544711974	1	0.231268374762113	0.992239636926758	0.216428962928684	0.416724995542109	0.113617022572753	0.275984970977348	-0.200296032613425
chr1	27882760	27882900	140	+	exon	THEMIS2	0.784259023689316	0.999954416369198	0.715375417883236	1	0.809770449831928	0.992239636926758	0.244426948416843	0.416724995542109	0.113617022572753	0.275984970977348	-0.172298047125266
chr1	27966710	27967061	351	+	exon	XKR8	0.492597240261066	0.999954416369198	0.371721877123385	1	0.436467803610355	0.992239636926758	0.0930666414852063	0.101389712649059	0.639798479035388	0.80810072528537	-0.00832307116385227
chr1	27967124	27967464	340	+	utr3	XKR8	0.0844514099327314	0.999954416369198	0.0261456050708726	1	0.0689230935482925	0.992239636926758	0.204627034106427	0.101389712649059	0.639798479035388	0.80810072528537	0.103237321457369
chr1	28237758	28237877	119	+	utr3	ATPIF1	0.751906821528934	0.999954416369198	0.745882598465002	1	0.828108393986645	0.992239636926758	0.19289496246093	-0.0494608496930653	0.549381354362136	0.744409548133009	0.242355812153995
chr1	28259558	28259858	300	+	utr5	SESN2	0.506746797693009	0.999954416369198	0.443493426214349	1	0.492287275551103	0.992239636926758	0.766910408038053	0.62593238887637	3.80633801504365e-09	9.65051993944492e-08	0.140978019161683
chr1	28280795	28281152	357	+	utr3	SESN2	0.433785356089648	0.999954416369198	0.346965496942647	1	0.411942103371927	0.992239636926758	0.840041534262668	0.62593238887637	3.80633801504365e-09	9.65051993944492e-08	0.214109145386298
chr1	28334517	28334953	436	+	exon	MED18	0.905141945992433	0.999954416369198	0.874963381430368	1	0.895831686136697	0.992239636926758	0.14561879334521	0.0666731179282392	0.700018311483176	0.848636108009932	0.0789456754169711
chr1	28466478	28466681	203	+	utr3	PHACTR4	0.786495644353862	0.999954416369198	0.743473747022675	1	0.801162550223415	0.992239636926758	0.0536635389065263	0.0103393870423742	0.93021009552229	0.968693389239328	0.0433241518641521
chr1	28473808	28473994	186	+	utr3	PHACTR4	0.43344542227077	0.999954416369198	0.312223456316322	1	0.375952087417738	0.992239636926758	0.122039028826829	0.0103393870423742	0.93021009552229	0.968693389239328	0.111699641784454
chr1	28496604	28496739	135	+	utr3	PHACTR4	0.0827214610686481	0.999954416369198	0.0220521976443988	1	0.0422488313369671	0.992239636926758	-0.253639859797234	0.0103393870423742	0.93021009552229	0.968693389239328	-0.263979246839608
chr1	28531743	28531899	156	+	exon	RCC1	0.605827409684017	0.999954416369198	0.552286563893867	1	0.582550851526402	0.992239636926758	0.746438518875017	0.498154289369242	1.47659529252779e-07	2.70576647480025e-06	0.248284229505775
chr1	28537950	28538116	166	+	utr3	RCC1	0.829605251159187	0.999954416369198	0.777141120953163	1	0.820728416904721	0.992239636926758	0.474449336022144	0.498154289369242	1.47659529252779e-07	2.70576647480025e-06	-0.0237049533470976
chr1	28538546	28538701	155	+	utr3	RCC1	0.711691114473328	0.999954416369198	0.670635840479792	1	0.702015662742326	0.992239636926758	0.611083420833336	0.498154289369242	1.47659529252779e-07	2.70576647480025e-06	0.112929131464094
chr1	28577448	28577676	228	+	utr3	TRNAU1AP	0.448669770053777	0.999954416369198	0.337861458546151	1	0.369851632995696	0.992239636926758	0.472932782281236	0.416778210540009	0.00365018716146721	0.0194281853805223	0.056154571741227
chr1	28714069	28714786	717	+	utr3	GMEB1	0.429215121894129	0.999954416369198	0.314477510645743	1	0.364834960549048	0.992239636926758	0.479891176535388	0.4621681239638	0.0188325732082255	0.0729628412605972	0.0177230525715877
chr1	28736937	28737079	142	+	utr5	YTHDF2	0.552492870305616	0.999954416369198	0.475169559112162	1	0.530749431909794	0.992239636926758	0.154511308907774	0.149925081303991	0.134154956482576	0.309894762896212	0.00458622760378349
chr1	28987386	28987769	383	+	utr5	EPB41	0.78000248573499	0.999954416369198	0.738519569408294	1	0.763292177799964	0.992239636926758	-0.119477626439625	-0.158996118720296	0.0610630130546072	0.176433760737262	0.0395184922806716
chr1	29053121	29053230	109	+	exon	EPB41	0.309159107393996	0.999954416369198	0.219992448973498	1	0.344608614609774	0.992239636926758	0.33331946872999	-0.158996118720296	0.0610630130546072	0.176433760737262	0.492315587450286
chr1	29064936	29065051	115	+	exon	EPB41	0.27738424429738	0.999954416369198	0.178635161625532	1	0.23971942032569	0.992239636926758	0.0214495064237577	-0.158996118720296	0.0610630130546072	0.176433760737262	0.180445625144054
chr1	29119615	29119740	125	-	utr3	TMEM200B	0.624019665082322	0.999954416369198	0.538080296996717	1	0.624062380131915	0.992239636926758	-0.0823801181564099	-0.305393531269566	0.826007245425936	NA	0.223013413113156
chr1	29148562	29149219	657	-	exon	SRSF4	0.301861312909669	0.999954416369198	0.298214934617633	1	0.359139557372203	0.992239636926758	-0.181019712909625	-0.351677075573354	6.49953172701262e-06	8.1936226354886e-05	0.170657362663729
chr1	29282635	29282815	180	+	exon	PTPRU	0.975473370655453	0.999954416369198	0.971370847259614	1	0.980368204350995	0.992239636926758	0.123633764763604	-0.173179351488388	0.0322601266661869	0.110810944802861	0.296813116251991
chr1	30719000	30719122	122	-	exon	MATN1	0.16404053982315	0.999954416369198	0.0684093442728241	1	0.131549661738421	0.992239636926758	0.0119156978238878	0.957378927739821	0.189849252548914	NA	-0.945463229915933
chr1	30757722	30757832	110	-	utr5	LAPTM5	0.494711768931682	0.999954416369198	0.440543910157716	1	0.512737334712314	0.992239636926758	-0.158032605348859	-0.299090938682671	7.97974747176879e-06	9.76979061043302e-05	0.141058333333812
chr1	30872805	30872943	138	-	utr3	SDC3	0.296964027159065	0.999954416369198	0.197805813037327	1	0.242745253035044	0.992239636926758	0.453425292335922	0.35200505360797	0.033785202543956	0.114738222159132	0.101420238727951
chr1	30873047	30873173	126	-	utr3	SDC3	0.505163704549178	0.999954416369198	0.394768556220669	1	0.435616837274505	0.992239636926758	0.616951125579053	0.35200505360797	0.033785202543956	0.114738222159132	0.264946071971083
chr1	30874357	30874640	283	-	exon	SDC3	0.237850235703164	0.999954416369198	0.144069560802616	1	0.250513502983288	0.992239636926758	0.586792364200305	0.35200505360797	0.033785202543956	0.114738222159132	0.234787310592335
chr1	30876618	30876730	112	-	exon	SDC3	0.220436230753752	0.999954416369198	0.111754025722891	1	0.172381103347686	0.992239636926758	0.559806777554921	0.35200505360797	0.033785202543956	0.114738222159132	0.20780172394695
chr1	31059294	31059624	330	-	utr5	PUM1	0.374360515428629	0.999954416369198	0.314924319993296	1	0.364584757376988	0.992239636926758	0.123338750996975	-0.135171828064475	0.0931574801414652	0.240033893286535	0.25851057906145
chr1	31259985	31260147	162	-	utr3	SNRNP40	0.917195908040407	0.999954416369198	0.915179424013232	1	0.968911657520422	0.992239636926758	0.338084254892147	0.284503162515383	0.00874746036197841	0.0396996981877092	0.0535810923767645
chr1	31364009	31364186	177	+	utr3	ZCCHC17	0.204510401058408	0.999954416369198	0.127632721678046	1	0.174280300103043	0.992239636926758	0.541286324365296	0.27241389089306	0.0617259427649168	0.177730698180531	0.268872433472236
chr1	31630405	31630651	246	-	utr3	PEF1	0.687174163961562	0.999954416369198	0.653094551409854	1	0.732809132421198	0.992239636926758	0.283610207163052	0.276919196258854	0.00589364606706222	0.0288848060486149	0.00669101090419766
chr1	31635410	31635513	103	-	exon	PEF1	0.553956126781842	0.999954416369198	0.484642158331418	1	0.577186548553247	0.992239636926758	0.533013342325606	0.276919196258854	0.00589364606706222	0.0288848060486149	0.256094146066752
chr1	31727181	31727345	164	-	utr3	ADGRB2	0.555970629528321	0.999954416369198	0.438671519508922	1	0.544600359986442	0.992239636926758	-0.154891358189074	-0.155944455116679	0.166284689646136	0.359416740678224	0.00105309692760433
chr1	31730906	31731273	367	-	exon	ADGRB2	0.380907434308235	0.999954416369198	0.282380523996031	1	0.338639497998606	0.992239636926758	-0.144539959006651	-0.155944455116679	0.166284689646136	0.359416740678224	0.0114044961100274
chr1	31756284	31756716	432	-	exon	ADGRB2	0.647813682666446	0.999954416369198	0.554142195391648	1	0.648539537344053	0.992239636926758	0.0406727275821755	-0.155944455116679	0.166284689646136	0.359416740678224	0.196617182698854
chr1	31938018	31938359	341	-	exon	PTP4A2	0.36434459658993	0.999954416369198	0.100554985727558	1	0.00464074311771725	0.792328014030611	-0.650857155024122	0.1688007501706	0.018897125500549	0.073154496357684	-0.819657905194722
chr1	32154529	32154663	134	+	exon	KPNA6	0.398856796272924	0.999954416369198	0.291211637036404	1	0.407471755637729	0.992239636926758	-0.060825815159235	-0.244119164824964	0.00714820089929739	0.0338985563371418	0.183293349665729
chr1	32169853	32169977	124	+	utr3	KPNA6	0.368140813552727	0.999954416369198	0.253600271287637	1	0.317481323555813	0.992239636926758	-0.396042533646663	-0.244119164824964	0.00714820089929739	0.0338985563371418	-0.151923368821699
chr1	32170939	32171105	166	+	utr3	KPNA6	0.744535272180407	0.999954416369198	0.702846130903015	1	0.75137584840892	0.992239636926758	-0.0285722000593107	-0.244119164824964	0.00714820089929739	0.0338985563371418	0.215546964765653
chr1	32176046	32176243	197	+	utr3	KPNA6	0.660507384360569	0.999954416369198	0.566277491989096	1	0.623231114419067	0.992239636926758	-0.410991036404362	-0.244119164824964	0.00714820089929739	0.0338985563371418	-0.166871871579398
chr1	32180278	32180439	161	+	utr5	TXLNA	0.339229854498567	0.999954416369198	0.259434707799581	1	0.348461687423393	0.992239636926758	0.244337253651384	-0.0430149828504701	0.581170623043018	0.767025788360866	0.287352236501854
chr1	32181212	32181524	312	+	exon	TXLNA	0.40730776304379	0.999954416369198	0.325377953110903	1	0.430645313464156	0.992239636926758	0.000973159239787966	-0.0430149828504701	0.581170623043018	0.767025788360866	0.043988142090258
chr1	32187890	32188033	143	+	exon	TXLNA	0.616347396605203	0.999954416369198	0.50846685715497	1	0.57320248769258	0.992239636926758	0.125135490042898	-0.0430149828504701	0.581170623043018	0.767025788360866	0.168150472893368
chr1	32189989	32190156	167	+	exon	TXLNA	0.288286696270604	0.999954416369198	0.197785317223155	1	0.264661206994167	0.992239636926758	0.391340071367846	-0.0430149828504701	0.581170623043018	0.767025788360866	0.434355054218316
chr1	32194870	32195229	359	+	utr3	TXLNA	0.660325665281698	0.999954416369198	0.64539457859702	1	0.675453111273726	0.992239636926758	0.103132461018633	-0.0430149828504701	0.581170623043018	0.767025788360866	0.146147443869103
chr1	32201855	32202011	156	+	utr5	CCDC28B	0.43343080759414	0.999954416369198	0.373402512871413	1	0.443320138126822	0.992239636926758	0.336213077281521	0.133934919116595	0.335077801659986	0.558189681830504	0.202278158164926
chr1	32205112	32205218	106	+	utr3	CCDC28B	0.601794568951418	0.999954416369198	0.506419380752582	1	0.566696832704837	0.992239636926758	-0.0640569036739102	0.133934919116595	0.335077801659986	0.558189681830504	-0.197991822790506
chr1	32205797	32206041	244	+	exon	IQCC	0.822229404961078	0.999954416369198	0.764067960959876	1	0.837937414042025	0.992239636926758	-0.116126284197553	0.190297517896574	0.34596176151477	0.567773140807382	-0.306423802094127
chr1	32206452	32206718	266	-	exon	RP4-622L5.7	0.60775552341737	0.999954416369198	0.533791446128813	1	0.550811452584669	0.992239636926758	0.609801050098978	-0.210060648378785	0.808452420599254	NA	0.819861698477763
chr1	32207268	32207709	441	+	exon	IQCC	0.462661946105838	0.999954416369198	0.36545958628307	1	0.475944927344968	0.992239636926758	0.388714885070178	0.190297517896574	0.34596176151477	0.567773140807382	0.198417367173604
chr1	32207790	32208290	500	+	utr3	IQCC	0.950999497592248	0.999954416369198	0.928318019360356	1	0.950014992863536	0.992239636926758	0.417881932681726	0.190297517896574	0.34596176151477	0.567773140807382	0.227584414785152
chr1	32216380	32216575	195	-	utr3	TMEM234	0.764180284973336	0.999954416369198	0.72012683814179	1	0.812392016034896	0.992239636926758	0.0543167572482382	-0.0154479575933448	0.957497351199701	0.981449953076749	0.0697647148415831
chr1	32274179	32274349	170	+	utr5	LCK	0.532708131108432	0.999954416369198	0.517893713604933	1	0.639272798344123	0.992239636926758	0.194738262614656	0.0281268198690036	0.617545208815243	0.794020022478	0.166611442745652
chr1	32285508	32285624	116	+	exon	LCK	0.0765879651228606	0.999954416369198	0.0765938431674154	1	0.174629055989572	0.992239636926758	0.350443681910179	0.0281268198690036	0.617545208815243	0.794020022478	0.322316862041175
chr1	32334635	32334856	221	-	exon	MARCKSL1	0.127438365851136	0.999954416369198	0.129551797930789	1	0.0638771442562048	0.992239636926758	0.713617037372222	0.307845980277655	0.000114455718794718	0.00101386767169166	0.405771057094567
chr1	32336004	32336193	189	-	utr5	MARCKSL1	0.289104820333744	0.999954416369198	0.24071857030139	1	0.18206411742124	0.992239636926758	0.116393001192726	0.307845980277655	0.000114455718794718	0.00101386767169166	-0.19145297908493
chr1	32361761	32362111	350	-	utr5	FAM229A	0.257319811544152	0.999954416369198	0.1461044354741	1	0.197139023387308	0.992239636926758	-0.804360517992684	-0.603526824747418	0.00222161125152948	0.0128641442939403	-0.200833693245266
chr1	32363573	32363784	211	+	utr5	TSSK3	0.0261474209113513	0.999954416369198	0.0122317522230751	1	0.00581956956684584	0.857562863094746	-0.0751530323038314	-0.0241083387691573	0.976609732387562	NA	-0.0510446935346741
chr1	32366524	32366692	168	-	utr3	BSDC1	0.898743837817212	0.999954416369198	0.89264189952258	1	0.92472464753412	0.992239636926758	0.107305893064563	-0.338672125836385	0.000103811097115214	0.000932314041704248	0.445978018900947
chr1	32368386	32368614	228	-	utr3	BSDC1	0.994292254949179	0.999954416369198	0.982813948566246	1	0.984114935889671	0.992239636926758	-0.176401335042706	-0.338672125836385	0.000103811097115214	0.000932314041704248	0.162270790793678
chr1	32376299	32376627	328	-	utr3	BSDC1	0.403060583035339	0.999954416369198	0.339967049558628	1	0.43668627758241	0.992239636926758	-0.256529155484212	-0.338672125836385	0.000103811097115214	0.000932314041704248	0.0821429703521728
chr1	32651843	32651951	108	+	utr5	RBBP4	0.767775211791461	0.999954416369198	0.747644778440319	1	0.854777970655456	0.992239636926758	0.581678637982995	0.210715736520334	0.0085030279939765	0.0389793690700303	0.370962901462662
chr1	32772824	32772962	138	+	utr3	KIAA1522	0.416699790362599	0.999954416369198	0.305915109225074	1	0.428301333860751	0.992239636926758	-0.047363623080945	-0.485167892436997	0.0273368196332315	0.0976878738337132	0.437804269356052
chr1	32780187	32780344	157	-	exon	YARS	0.879613596761646	0.999954416369198	0.879625509855088	1	0.910954813998263	0.992239636926758	-0.160538631040137	-0.340011532570635	7.38129239250687e-07	1.16315157319422e-05	0.179472901530498
chr1	32817247	32817389	142	-	utr5	YARS	0.0506222628391399	0.999954416369198	0.0329571223436731	1	0.055202616154505	0.992239636926758	-0.0684284128406185	-0.340011532570635	7.38129239250687e-07	1.16315157319422e-05	0.271583119730017
chr1	32826064	32826224	160	+	utr5	S100PBP	0.75731531704669	0.999954416369198	0.675497819511075	1	0.754964398797016	0.992239636926758	-0.0137750837791133	-0.249893745124386	0.0406932636020705	0.130876641953944	0.236118661345273
chr1	32826327	32826434	107	+	exon	S100PBP	0.566594237567698	0.999954416369198	0.459533644004756	1	0.525242540850831	0.992239636926758	-0.0941020244593798	-0.249893745124386	0.0406932636020705	0.130876641953944	0.155791720665006
chr1	32826561	32826787	226	+	exon	S100PBP	0.344161100281338	0.999954416369198	0.270011103234299	1	0.298836183616423	0.992239636926758	-0.213836176274636	-0.249893745124386	0.0406932636020705	0.130876641953944	0.0360575688497499
chr1	32936829	32937254	425	-	utr3	RNF19B	0.956692363815671	0.999954416369198	0.935329355030122	1	0.961181719736402	0.992239636926758	0.274563248031381	0.219763699756263	0.0407097009676791	0.130876641953944	0.0547995482751179
chr1	33036765	33036928	163	-	utr5	AK2	0.979529824411543	0.999954416369198	0.994420237813107	1	0.990292957802836	0.992640425584104	0.253975772009335	0.123138919868677	0.119912634007182	0.287128123814243	0.130836852140659
chr1	33145613	33145753	140	-	utr3	TRIM62	0.908125326490608	0.999954416369198	0.873369615088851	1	0.909422332439396	0.992239636926758	-0.231860233546235	-0.324290141277451	0.0272419856941494	0.0975025329195174	0.0924299077312169
chr1	33147073	33147296	223	-	utr3	TRIM62	0.879884493507938	0.999954416369198	0.839088841670299	1	0.894395508184737	0.992239636926758	-0.317564373505139	-0.324290141277451	0.0272419856941494	0.0975025329195174	0.00672576777231243
chr1	33147491	33147712	221	-	exon	TRIM62	0.940911302862155	0.999954416369198	0.940339224165151	1	0.959156307248187	0.992239636926758	-0.0392520905651599	-0.324290141277451	0.0272419856941494	0.0975025329195174	0.285038050712291
chr1	33181280	33181539	259	-	utr5	TRIM62	0.911077204532954	0.999954416369198	0.871266658490669	1	0.885893614202953	0.992239636926758	-0.494084655527089	-0.324290141277451	0.0272419856941494	0.0975025329195174	-0.169794514249637
chr1	33280192	33280307	115	+	exon	ZNF362	0.343365097187475	0.999954416369198	0.250423106439682	1	0.261674798603007	0.992239636926758	0.585291499668129	0.219899376667699	0.0726374420066716	0.200281756320108	0.36539212300043
chr1	33299052	33299262	210	+	utr3	ZNF362	0.740948406592664	0.999954416369198	0.675272892892776	1	0.717717189708347	0.992239636926758	0.0686177927857608	0.219899376667699	0.0726374420066716	0.200281756320108	-0.151281583881938
chr1	33299468	33299690	222	+	utr3	ZNF362	0.654158837189519	0.999954416369198	0.598027709979568	1	0.678381249814079	0.992239636926758	0.371665976001943	0.219899376667699	0.0726374420066716	0.200281756320108	0.151766599334245
chr1	33324725	33325024	299	-	utr3	PHC2	0.927549372933245	0.999954416369198	0.907455011634929	1	0.902176273072084	0.992239636926758	0.292998397916694	0.245459102173044	0.00835804637618065	0.0385222753594108	0.0475392957436502
chr1	33479299	33479440	141	+	exon	ZSCAN20	0.671186614076721	0.999954416369198	0.569933252367826	1	0.672660102703425	0.992239636926758	0.477709200613607	0.245106168380527	0.326249390108264	0.548923065536828	0.23260303223308
chr1	33491465	33491588	123	+	exon	ZSCAN20	0.856947209236647	0.999954416369198	0.809964407143087	1	0.87211783548069	0.992239636926758	0.494087005100447	0.245106168380527	0.326249390108264	0.548923065536828	0.24898083671992
chr1	33493373	33493528	155	+	exon	ZSCAN20	0.199257103671942	0.999954416369198	0.100715998840067	1	0.220494526035776	0.992239636926758	0.675859608493332	0.245106168380527	0.326249390108264	0.548923065536828	0.430753440112805
chr1	34855411	34855871	460	-	utr3	SMIM12	0.694100913902239	0.999954416369198	0.655947224948257	1	0.72049910176229	0.992239636926758	0.301120375836516	0.0357257903947359	0.81895154403188	0.914230564116691	0.26539458544178
chr1	34976400	34976677	277	-	exon	RP11-244H3.1	0.443144626871613	0.999954416369198	0.327455657302496	1	0.378964164892343	0.992239636926758	0.0887966022887682	-0.191380292879897	0.518390491273453	0.72070729487267	0.280176895168666
chr1	35191431	35191562	131	-	exon	SFPQ	0.420651322311817	0.999954416369198	0.345852064089295	1	0.373719915356444	0.992239636926758	0.175430060682365	0.187358020105759	0.00906220621531821	0.0407874173955562	-0.0119279594233941
chr1	35192594	35192875	281	-	exon	SFPQ	0.154553945228724	0.999954416369198	0.119104605409617	1	0.16686706353452	0.992239636926758	0.285108989657421	0.187358020105759	0.00906220621531821	0.0407874173955562	0.0977509695516622
chr1	35419725	35419924	199	+	utr3	ZMYM4	0.402860158494675	0.999954416369198	0.287722006486842	1	0.39451230774642	0.992239636926758	0.58285475945797	0.268589955467115	0.0200374979073415	0.0767730650431359	0.314264803990855
chr1	35433874	35434035	161	-	utr3	KIAA0319L	0.94623336114381	0.999954416369198	0.920427040775851	1	0.93984206525842	0.992239636926758	0.0143444631618277	-0.176436528680897	0.123059751540789	0.292707637531071	0.190780991842725
chr1	35506737	35507092	355	-	exon	KIAA0319L	0.850132337163761	0.999954416369198	0.82716637720319	1	0.867489871433899	0.992239636926758	0.0256974305934115	-0.176436528680897	0.123059751540789	0.292707637531071	0.202133959274309
chr1	35560444	35560608	164	+	exon	NCDN	0.607799200233627	0.999954416369198	0.498528496578327	1	0.586025510351924	0.992239636926758	0.124395382043492	-0.101055471052561	0.517097150821189	0.719570493502707	0.225450853096053
chr1	35560699	35561147	448	+	exon	NCDN	0.457654219162792	0.999954416369198	0.350632757853055	1	0.424669067918834	0.992239636926758	0.129866562045108	-0.101055471052561	0.517097150821189	0.719570493502707	0.230922033097669
chr1	35715872	35715974	102	-	exon	C1orf216	0.206129536812183	0.999954416369198	0.113452748437362	1	0.268203506818065	0.992239636926758	0.169190770732527	0.748589220146512	0.0344451898379393	0.116283476231972	-0.579398449413985
chr1	35751271	35751496	225	-	exon	CLSPN	0.87217723357191	0.999954416369198	0.82961337368614	1	0.871713126684122	0.992239636926758	0.441567521188875	0.456587367152372	0.000793972048066774	0.0053250883913444	-0.0150198459634971
chr1	35760440	35760780	340	-	exon	CLSPN	0.496669758866571	0.999954416369198	0.390378760148968	1	0.466787946181424	0.992239636926758	0.535513684615608	0.456587367152372	0.000793972048066774	0.0053250883913444	0.078926317463236
chr1	35764330	35764459	129	-	exon	CLSPN	0.669177070805508	0.999954416369198	0.570805419062478	1	0.646588098454082	0.992239636926758	0.463681201345815	0.456587367152372	0.000793972048066774	0.0053250883913444	0.00709383419344245
chr1	35855196	35855314	118	+	utr3	AGO4	0.35341890272753	0.999954416369198	0.223624454213087	1	0.326749147868204	0.992239636926758	0.622892921669083	0.171940125432047	0.222491761857931	0.432993901900476	0.450952796237037
chr1	35855750	35855945	195	+	utr3	AGO4	0.470451342474877	0.999954416369198	0.362621238347935	1	0.465430005117896	0.992239636926758	0.35232572266126	0.171940125432047	0.222491761857931	0.432993901900476	0.180385597229213
chr1	35883291	35883397	106	+	utr5	AGO1	0.575323086734348	0.999954416369198	0.502689262474543	1	0.4728505464997	0.992239636926758	-0.657066056187823	-0.143235231912964	0.0929442595717017	0.239802178144536	-0.513830824274859
chr1	35919767	35919935	168	+	utr3	AGO1	0.505686684922927	0.999954416369198	0.405495595360104	1	0.446772861984601	0.992239636926758	0.114736929101379	-0.143235231912964	0.0929442595717017	0.239802178144536	0.257972161014343
chr1	36089051	36089156	105	+	exon	ADPRHL2	0.120774116581172	0.999954416369198	0.038814437456173	1	0.0841829567176088	0.992239636926758	-0.375638730799611	-0.0159177563000545	0.887207981113127	0.947284445587525	-0.359720974499557
chr1	36093233	36093340	107	+	exon	ADPRHL2	0.848798116776509	0.999954416369198	0.800277081874873	1	0.856567709111789	0.992239636926758	0.206368788682785	-0.0159177563000545	0.887207981113127	0.947284445587525	0.222286544982839
chr1	36093458	36093636	178	+	utr3	ADPRHL2	0.120408240029461	0.999954416369198	0.0602787976462483	1	0.13231646666929	0.992239636926758	0.307834679766571	-0.0159177563000545	0.887207981113127	0.947284445587525	0.323752436066625
chr1	36137055	36137298	243	-	utr3	TRAPPC3	0.791235163882777	0.999954416369198	0.778454393855041	1	0.838138440977749	0.992239636926758	0.392800637090427	0.342978383930171	0.00158720085648388	0.00964290033959302	0.0498222531602562
chr1	36149356	36149479	123	-	utr5	TRAPPC3	0.817024442369855	0.999954416369198	0.766966511559597	1	0.820105653220125	0.992239636926758	0.309432802046015	0.342978383930171	0.00158720085648388	0.00964290033959302	-0.0335455818841555
chr1	36156128	36156430	302	+	utr5	MAP7D1	0.145665713314236	0.999954416369198	0.0992345957863103	1	0.069690000016874	0.992239636926758	-0.346257851619931	0.0109590103235921	0.885338129351218	0.946213830146385	-0.357216861943523
chr1	36170934	36171235	301	+	utr5	MAP7D1	0.562982161965474	0.999954416369198	0.527747955902916	1	0.604932272999402	0.992239636926758	0.299366175412411	0.0109590103235921	0.885338129351218	0.946213830146385	0.288407165088819
chr1	36172394	36172511	117	+	exon	MAP7D1	0.455732922966751	0.999954416369198	0.393101864246567	1	0.479527214928484	0.992239636926758	0.25523091910738	0.0109590103235921	0.885338129351218	0.946213830146385	0.244271908783788
chr1	36176655	36176784	129	+	exon	MAP7D1	0.633302998448037	0.999954416369198	0.574887168162638	1	0.647407522177272	0.992239636926758	0.163423796585029	0.0109590103235921	0.885338129351218	0.946213830146385	0.152464786261436
chr1	36177821	36178120	299	+	exon	MAP7D1	0.0336433057943124	0.999954416369198	0.0227385674868152	1	0.0417316502879117	0.992239636926758	0.292213830206398	0.0109590103235921	0.885338129351218	0.946213830146385	0.281254819882806
chr1	36178406	36178967	561	+	exon	MAP7D1	0.693411734460204	0.999954416369198	0.666114784003107	1	0.690220089150289	0.992239636926758	0.0227638891571958	0.0109590103235921	0.885338129351218	0.946213830146385	0.0118048788336037
chr1	36289211	36289641	430	+	exon	THRAP3	0.603332304576203	0.999954416369198	0.547013373689386	1	0.624995827902433	0.992239636926758	0.0393168562353512	-0.0787015714298098	0.297153121940288	0.518153144879228	0.118018427665161
chr1	36300823	36301008	185	+	exon	THRAP3	0.767570928117263	0.999954416369198	0.71222085375732	1	0.782605914988898	0.992239636926758	0.00302609261967963	-0.0787015714298098	0.297153121940288	0.518153144879228	0.0817276640494895
chr1	36301483	36301604	121	+	exon	THRAP3	0.630144566003031	0.999954416369198	0.547307029443837	1	0.631479725895489	0.992239636926758	-0.0753308200227398	-0.0787015714298098	0.297153121940288	0.518153144879228	0.00337075140707004
chr1	36303868	36304199	331	+	utr3	THRAP3	0.683730648830749	0.999954416369198	0.636782805795567	1	0.703621942706694	0.992239636926758	-0.0778813620435506	-0.0787015714298098	0.297153121940288	0.518153144879228	0.000820209386259263
chr1	36319662	36320261	599	+	utr3	SH3D21	0.507827476995552	0.999954416369198	0.487110914192062	1	0.396516191427021	0.992239636926758	-0.450042539253655	-0.593159184688851	4.43343222475349e-09	1.11573345175635e-07	0.143116645435196
chr1	36320334	36320741	407	+	utr3	SH3D21	0.779343158732517	0.999954416369198	0.747010531964262	1	0.766789213246361	0.992239636926758	-0.581618554344428	-0.593159184688851	4.43343222475349e-09	1.11573345175635e-07	0.0115406303444229
chr1	36321012	36321345	333	+	utr3	SH3D21	0.298375330894319	0.999954416369198	0.240832100792146	1	0.23463031292244	0.992239636926758	-0.722004642396357	-0.593159184688851	4.43343222475349e-09	1.11573345175635e-07	-0.128845457707506
chr1	36321481	36321611	130	+	exon	SH3D21	0.0729890039087945	0.999954416369198	0.0205614126225249	1	0.0406871416906045	0.992239636926758	-1.2521927565765	-0.593159184688851	4.43343222475349e-09	1.11573345175635e-07	-0.659033571887654
chr1	36322068	36322253	185	-	utr3	EVA1B	0.759250112728487	0.999954416369198	0.723776087823945	1	0.751785302964726	0.992239636926758	-0.379000657078395	-0.606158582154726	0.0012495127806919	0.0078469172090038	0.227157925076331
chr1	36323298	36323409	111	+	intron	SH3D21	0.573297578671715	0.999954416369198	0.465837636405183	1	0.556495920171491	0.992239636926758	-0.594165170283732	-0.593159184688851	4.43343222475349e-09	1.11573345175635e-07	-0.00100598559488141
chr1	36323538	36323638	100	-	exon	EVA1B	0.894313051970995	0.999954416369198	0.881708752468205	1	0.927107830278041	0.992239636926758	-1.11842796376168	-0.606158582154726	0.0012495127806919	0.0078469172090038	-0.512269381606957
chr1	36323701	36323881	180	+	exon	SH3D21	0.219753330236511	0.999954416369198	0.126806294819952	1	0.192684348739038	0.992239636926758	-0.496525812925602	-0.593159184688851	4.43343222475349e-09	1.11573345175635e-07	0.0966333717632488
chr1	36328107	36328324	217	+	exon	RP11-268J15.5	0.546408257681974	0.999954416369198	0.472342599820963	1	0.443714278476869	0.992239636926758	-0.527933560255895	-0.806590845205452	1.39972453516251e-05	0.00015950511391977	0.278657284949556
chr1	36361293	36361397	104	-	utr5	STK40	0.396800899414533	0.999954416369198	0.303933875045398	1	0.380883727936839	0.992239636926758	0.13455234749506	-0.0182458974294005	0.834651701174777	0.922899186840572	0.152798244924461
chr1	36385747	36385863	116	-	utr5	STK40	0.351776453486543	0.999954416369198	0.23386973504678	1	0.35035982935961	0.992239636926758	-0.129876497748237	-0.0182458974294005	0.834651701174777	0.922899186840572	-0.111630600318836
chr1	36393838	36394203	365	-	utr5	LSM10	0.5732027815153	0.999954416369198	0.534069115992411	1	0.613323792881601	0.992239636926758	0.2183637628936	-0.0221844164499974	0.867888643603371	0.938025234790815	0.240548179343597
chr1	37474837	37475065	228	+	intron	ZC3H12A	0.347428846378528	0.999954416369198	0.249943218516369	1	0.264680071883629	0.992239636926758	1.35407425272454	0.692479299186964	1.78545428518089e-11	6.82835957661176e-10	0.661594953537574
chr1	37475443	37475848	405	+	utr5	ZC3H12A	0.985832066454635	0.999954416369198	0.96666441788165	1	0.976846182492799	0.992239636926758	0.754437116626987	0.692479299186964	1.78545428518089e-11	6.82835957661176e-10	0.0619578174400228
chr1	37480238	37480344	106	+	exon	ZC3H12A	0.999501791978068	0.999954416369198	0.998258213500087	1	0.975991178364549	0.992239636926758	0.512060206413623	0.692479299186964	1.78545428518089e-11	6.82835957661176e-10	-0.180419092773341
chr1	37482917	37483182	265	+	exon	ZC3H12A	0.915890852511433	0.999954416369198	0.891107294527392	1	0.896694918423674	0.992239636926758	0.90687792659175	0.692479299186964	1.78545428518089e-11	6.82835957661176e-10	0.214398627404786
chr1	37483321	37483440	119	+	exon	ZC3H12A	0.67087873239984	0.999954416369198	0.594891242786672	1	0.666215787150349	0.992239636926758	0.886667288510271	0.692479299186964	1.78545428518089e-11	6.82835957661176e-10	0.194187989323307
chr1	37537653	37537907	254	-	utr3	SNIP1	0.985159542663021	0.999954416369198	0.973532273583747	1	0.980378371721661	0.992239636926758	0.924192310666707	0.743781104866419	6.21686403079056e-11	2.18151040668076e-09	0.180411205800288
chr1	37540355	37540474	119	-	exon	SNIP1	0.644773195998209	0.999954416369198	0.58020430039209	1	0.614072814133623	0.992239636926758	0.860599630277345	0.743781104866419	6.21686403079056e-11	2.18151040668076e-09	0.116818525410926
chr1	37540553	37540805	252	-	exon	SNIP1	0.737544137147506	0.999954416369198	0.711436917342065	1	0.715740938894903	0.992239636926758	0.980206643936687	0.743781104866419	6.21686403079056e-11	2.18151040668076e-09	0.236425539070268
chr1	37552706	37552815	109	-	exon	SNIP1	0.892109092663131	0.999954416369198	0.861704685625915	1	0.872842823331853	0.992239636926758	1.13373071472673	0.743781104866419	6.21686403079056e-11	2.18151040668076e-09	0.389949609860315
chr1	37554029	37554273	244	-	utr5	SNIP1	0.157791081318354	0.999954416369198	0.112771210324217	1	0.132448451290672	0.992239636926758	1.14928136135609	0.743781104866419	6.21686403079056e-11	2.18151040668076e-09	0.405500256489667
chr1	37566894	37567067	173	-	exon	GNL2	0.67143927033586	0.999954416369198	0.604964032297962	1	0.660976467273916	0.992239636926758	0.107528633411117	-0.0898840401508793	0.333421944592873	0.556520752192223	0.197412673561997
chr1	37595801	37595912	111	-	utr5	GNL2	0.816348612846823	0.999954416369198	0.770300637057434	1	0.818407630666018	0.992239636926758	0.236707480918747	-0.0898840401508793	0.333421944592873	0.556520752192223	0.326591521069626
chr1	37682850	37683030	180	-	utr3	C1orf109	0.729984329124095	0.999954416369198	0.646433409367025	1	0.674793496130313	0.992239636926758	0.616533897914661	0.60810468224316	0.000271788140563699	0.00214019406233358	0.00842921567150079
chr1	37690326	37690444	118	-	utr5	C1orf109	0.836879363665009	0.999954416369198	0.781544435174382	1	0.787288828017	0.992239636926758	0.935578793012444	0.60810468224316	0.000271788140563699	0.00214019406233358	0.327474110769284
chr1	37708297	37708465	168	+	utr3	CDCA8	0.517259876239909	0.999954416369198	0.441001529521982	1	0.523964966933025	0.992239636926758	0.0270846406660885	-0.00045544335540646	0.995128878884724	0.997880624994112	0.027540084021495
chr1	37799866	37800114	248	+	utr3	MANEAL	0.500906377915967	0.999954416369198	0.408963795295292	1	0.450402151139766	0.992239636926758	0.631916377199832	0.212415003267685	0.470226064862016	0.682311400734983	0.419501373932147
chr1	37808073	37808364	291	-	utr5	YRDC	0.236276086832919	0.999954416369198	0.134606665889735	1	0.16567550666503	0.992239636926758	0.505656493498076	0.519753456478807	0.00034497110532717	0.00261077354031652	-0.0140969629807313
chr1	37808469	37808679	210	+	utr5	C1orf122	0.0655548202052374	0.999954416369198	0.0411795704631289	1	0.0171035204870952	0.992239636926758	-0.412179473411009	0.0757939841906123	0.550029395800587	0.744706020557625	-0.487973457601622
chr1	37815151	37815512	361	-	exon	MTF1	0.572019094337842	0.999954416369198	0.464059945728456	1	0.536852772430904	0.992239636926758	0.144736050943709	0.0113995480918457	0.9316136426142	0.969048681512386	0.133336502851863
chr1	37817738	37817856	118	-	intron	MTF1	0.408312779360779	0.999954416369198	0.276128496692751	1	0.406018009110006	0.992239636926758	-0.78997044064945	0.0113995480918457	0.9316136426142	0.969048681512386	-0.801369988741295
chr1	37822269	37822379	110	-	exon	MTF1	0.643164975622614	0.999954416369198	0.537016983989713	1	0.620749595068469	0.992239636926758	0.180927300403311	0.0113995480918457	0.9316136426142	0.969048681512386	0.169527752311465
chr1	37857432	37857715	283	-	utr5	MTF1	0.96242318539541	0.999954416369198	0.95925212715472	1	0.975301181747242	0.992239636926758	-0.12074170592604	0.0113995480918457	0.9316136426142	0.969048681512386	-0.132141254017886
chr1	37969653	37969770	117	-	exon	SF3A3	0.587679240069944	0.999954416369198	0.52225567984499	1	0.596366911834591	0.992239636926758	0.670723016740604	0.388259122692692	3.98773926355221e-05	0.00040157596208035	0.282463894047912
chr1	37989938	37990052	114	-	utr5	SF3A3	0.637526796302106	0.999954416369198	0.564755246479505	1	0.638597823279903	0.992239636926758	0.509655663892988	0.388259122692692	3.98773926355221e-05	0.00040157596208035	0.121396541200296
chr1	37997181	37997288	107	-	utr3	FHL3	0.617170959374125	0.999954416369198	0.536466127997704	1	0.610571822730399	0.992239636926758	0.283064017743477	0.0823833480798531	0.647280756666748	0.8132823460703	0.200680669663624
chr1	39028674	39028803	129	+	utr5	NDUFS5	0.564212753256523	0.999954416369198	0.548535877303141	1	0.630881265396437	0.992239636926758	0.356061712670439	0.110242528341415	0.258957908093998	0.475035289504148	0.245819184329025
chr1	39105397	39105588	191	+	utr5	MACF1	0.0472207641387563	0.999954416369198	0.0164220516293502	1	0.0493076517304457	0.992239636926758	-1.19500084082306	-0.114151181780584	0.0782450489543535	0.21095365756706	-1.08084965904248
chr1	39332601	39332820	219	+	exon	MACF1	0.780464517832236	0.999954416369198	0.729074442636606	1	0.812701936362027	0.992239636926758	0.163717708419224	-0.114151181780584	0.0782450489543535	0.21095365756706	0.277868890199809
chr1	39334620	39334737	117	+	exon	MACF1	0.579869464502698	0.999954416369198	0.457330312369442	1	0.506157223808579	0.992239636926758	0.0855036919584618	-0.114151181780584	0.0782450489543535	0.21095365756706	0.199654873739046
chr1	39334826	39334936	110	+	exon	MACF1	0.108454901536072	0.999954416369198	0.0322501064521716	1	0.0699959536059613	0.992239636926758	-0.121294022945253	-0.114151181780584	0.0782450489543535	0.21095365756706	-0.00714284116466898
chr1	39336177	39336579	402	+	exon	MACF1	0.985992155892685	0.999954416369198	0.97263200537524	1	0.979181766022198	0.992239636926758	0.204988448688144	-0.114151181780584	0.0782450489543535	0.21095365756706	0.319139630468729
chr1	39350766	39350957	191	+	exon	MACF1	0.253099356359118	0.999954416369198	0.141478101698506	1	0.207877871310889	0.992239636926758	-0.172669386597933	-0.114151181780584	0.0782450489543535	0.21095365756706	-0.0585182048173484
chr1	39357380	39357650	270	+	exon	MACF1	0.580968409739719	0.999954416369198	0.512792839577155	1	0.583828483768721	0.992239636926758	-0.136274287722516	-0.114151181780584	0.0782450489543535	0.21095365756706	-0.0221231059419313
chr1	39357706	39357822	116	+	exon	MACF1	0.439710115440545	0.999954416369198	0.330678366344809	1	0.410171685483282	0.992239636926758	-0.223539752262613	-0.114151181780584	0.0782450489543535	0.21095365756706	-0.109388570482029
chr1	39361329	39361542	213	+	exon	MACF1	0.95905875475039	0.999954416369198	0.958909895972937	1	0.978635180854892	0.992239636926758	-0.0524299619900064	-0.114151181780584	0.0782450489543535	0.21095365756706	0.061721219790578
chr1	39369984	39370131	147	+	exon	MACF1	0.297750624780442	0.999954416369198	0.183327972044494	1	0.232283736228898	0.992239636926758	-0.304284266468514	-0.114151181780584	0.0782450489543535	0.21095365756706	-0.19013308468793
chr1	39385526	39385875	349	+	exon	MACF1	0.492780698499595	0.999954416369198	0.398453928769907	1	0.50246522090697	0.992239636926758	-0.089038083693152	-0.114151181780584	0.0782450489543535	0.21095365756706	0.0251130980874324
chr1	39387393	39387568	175	+	exon	MACF1	0.466054872565438	0.999954416369198	0.344329595757005	1	0.409472966568116	0.992239636926758	-0.224195003371346	-0.114151181780584	0.0782450489543535	0.21095365756706	-0.110043821590761
chr1	39388021	39388134	113	+	exon	MACF1	0.140670812512654	0.999954416369198	0.0527926422140536	1	0.105833973095948	0.992239636926758	-0.159776776959118	-0.114151181780584	0.0782450489543535	0.21095365756706	-0.0456255951785332
chr1	39388340	39388592	252	+	exon	MACF1	0.576402440689519	0.999954416369198	0.52779048210165	1	0.568308737129619	0.992239636926758	-0.223896151573472	-0.114151181780584	0.0782450489543535	0.21095365756706	-0.109744969792887
chr1	39409106	39409439	333	+	utr5	MACF1	0.934818696131498	0.999954416369198	0.906658455750683	1	0.941438353843654	0.992239636926758	-0.29923185874029	-0.114151181780584	0.0782450489543535	0.21095365756706	-0.185080676959706
chr1	39409702	39409810	108	+	utr5	MACF1	0.424436916695807	0.999954416369198	0.299082535062426	1	0.429518723987969	0.992239636926758	0.273196334730367	-0.114151181780584	0.0782450489543535	0.21095365756706	0.387347516510951
chr1	39410269	39410448	179	+	exon	MACF1	0.462267017670222	0.999954416369198	0.354286700689433	1	0.436459592172514	0.992239636926758	0.142194094164771	-0.114151181780584	0.0782450489543535	0.21095365756706	0.256345275945355
chr1	39411199	39411669	470	+	exon	MACF1	0.38903206448223	0.999954416369198	0.267227004097393	1	0.385245731613184	0.992239636926758	0.134565335105957	-0.114151181780584	0.0782450489543535	0.21095365756706	0.248716516886541
chr1	39412011	39412189	178	+	exon	MACF1	0.717846715371002	0.999954416369198	0.629823902641256	1	0.719625932537795	0.992239636926758	-0.0625304614221757	-0.114151181780584	0.0782450489543535	0.21095365756706	0.0516207203584087
chr1	39412477	39412647	170	+	exon	MACF1	0.504606992956421	0.999954416369198	0.40574133498949	1	0.50763955698013	0.992239636926758	0.18777192127955	-0.114151181780584	0.0782450489543535	0.21095365756706	0.301923103060134
chr1	39427936	39428149	213	+	exon	MACF1	0.88907086389965	0.999954416369198	0.875524653071848	1	0.883488767456885	0.992239636926758	-0.0228024850110189	-0.114151181780584	0.0782450489543535	0.21095365756706	0.0913486967695655
chr1	39522380	39522507	127	-	exon	RP11-69E11.4	0.994804550656974	0.999954416369198	0.985671553366229	1	0.973583895108885	0.992239636926758	-0.409481613897814	-0.52817977375449	0.105904343223409	0.262974217214429	0.118698159856676
chr1	39576605	39576798	193	-	utr5	PABPC4	0.448660155245102	0.999954416369198	0.354828039181905	1	0.427883869820038	0.992239636926758	-0.0515759422727776	-0.0312841807649079	0.696738602424497	0.846799335399943	-0.0202917615078697
chr1	39625888	39625988	100	-	utr3	HEYL	0.388848561202279	0.999954416369198	0.263104680562708	1	0.433116339848463	0.992239636926758	0.938463284693859	0.423734964287472	0.187235166039499	0.38800712110012	0.514728320406387
chr1	39841829	39841942	113	-	utr3	TRIT1	0.219227725570975	0.999954416369198	0.130282955895446	1	0.204250388482645	0.992239636926758	0.302823130767925	0.155027387916032	0.232017502425421	0.444384965225852	0.147795742851893
chr1	39897695	39897817	122	+	exon	RP1-118J21.5	0.773527489379637	0.999954416369198	0.709691594875301	1	0.790044942357287	0.992239636926758	1.18626383633991	-0.55745815802747	0.712995175287639	NA	1.74372199436738
chr1	39969521	39969756	235	+	utr3	MFSD2A	0.794671825920872	0.999954416369198	0.734318878922857	1	0.784629394800676	0.992239636926758	0.618065587108207	0.151681243898842	0.459839346409851	0.672544065030628	0.466384343209365
chr1	40161396	40161564	168	+	utr5	RLF	0.667381456983205	0.999954416369198	0.598516836116734	1	0.672808729015399	0.992239636926758	-0.307487139363383	-0.352508395374559	1.06962341206103e-05	0.000125867958126283	0.0450212560111752
chr1	40236051	40236308	257	+	exon	RLF	0.331506572154098	0.999954416369198	0.222121471368163	1	0.275743037917824	0.992239636926758	-0.361391058926671	-0.352508395374559	1.06962341206103e-05	0.000125867958126283	-0.00888266355211242
chr1	40239104	40239223	119	+	exon	RLF	0.641763076604548	0.999954416369198	0.567819189906783	1	0.62559574483799	0.992239636926758	-0.219609879532381	-0.352508395374559	1.06962341206103e-05	0.000125867958126283	0.132898515842177
chr1	40240206	40240320	114	+	exon	RLF	0.414614224177884	0.999954416369198	0.309539542907262	1	0.404102147863606	0.992239636926758	-0.257563030846673	-0.352508395374559	1.06962341206103e-05	0.000125867958126283	0.0949453645278855
chr1	40257578	40257886	308	-	exon	RP1-39G22.7	0.419792726097378	0.999954416369198	0.320571290355479	1	0.424647182805536	0.992239636926758	0.0640472703874627	0.126121824159831	0.651277187974021	0.816269807075973	-0.0620745537723685
chr1	40258209	40258315	106	+	utr5	ZMPSTE24	0.823487049560458	0.999954416369198	0.753313104209023	1	0.804777941149819	0.992239636926758	0.545156936743391	0.467228054167228	0.00944957505861422	0.0422793179175263	0.077928882576163
chr1	40292552	40292659	107	+	exon	ZMPSTE24	0.429863446024646	0.999954416369198	0.305837323571948	1	0.378174878572737	0.992239636926758	0.843880405078525	0.467228054167228	0.00944957505861422	0.0422793179175263	0.376652350911297
chr1	40300970	40301293	323	-	utr3	COL9A2	0.919075770635156	0.999954416369198	0.885802995123665	1	0.935803620676249	0.992239636926758	-0.104443651872551	-0.0629100259794181	0.742283289754862	0.873684179124272	-0.0415336258931327
chr1	40303581	40303681	100	-	exon	COL9A2	0.295508904745688	0.999954416369198	0.169557341470603	1	0.242098858509527	0.992239636926758	0.0907679546772518	-0.0629100259794181	0.742283289754862	0.873684179124272	0.15367798065667
chr1	40373762	40373896	134	+	utr5	SMAP2	0.876291835949983	0.999954416369198	0.856099156421062	1	0.898733408175604	0.992239636926758	0.444795568650373	0.0307710102228579	0.750798973328106	0.878718131338619	0.414024558427515
chr1	40374006	40374136	130	+	utr5	SMAP2	0.552607382559199	0.999954416369198	0.467701524769125	1	0.513495722204856	0.992239636926758	0.0177280921251584	0.0307710102228579	0.750798973328106	0.878718131338619	-0.0130429180976995
chr1	40421944	40422113	169	+	utr3	SMAP2	0.425171140322897	0.999954416369198	0.345129144482034	1	0.4184992427239	0.992239636926758	-0.0665339538468007	0.0307710102228579	0.750798973328106	0.878718131338619	-0.0973049640696586
chr1	40626534	40626757	223	-	exon	RIMS3	0.880367561370579	0.999954416369198	0.842696485651816	1	0.895599157631459	0.992239636926758	0.133686102221507	-0.00453299145825383	0.964365298726193	0.984989296039818	0.138219093679761
chr1	40630043	40630206	163	-	intron	RIMS3	0.504108803949796	0.999954416369198	0.426253817147458	1	0.469457368775582	0.992239636926758	-0.336312626838452	-0.00453299145825383	0.964365298726193	0.984989296039818	-0.331779635380198
chr1	40635981	40636087	106	-	exon	RIMS3	0.116726512698766	0.999954416369198	0.0369547189101301	1	0.0821220733332599	0.992239636926758	0.469843455107767	-0.00453299145825383	0.964365298726193	0.984989296039818	0.47437644656602
chr1	40691710	40691815	105	+	utr5	NFYC	0.639753252481952	0.999954416369198	0.524390587577281	1	0.615107044434606	0.992239636926758	0.0303742806846213	0.240325582482383	0.0592672360521841	0.172345881856148	-0.209951301797761
chr1	40691909	40692025	116	+	utr5	NFYC	0.442811984559073	0.999954416369198	0.313186698128397	1	0.425878989096713	0.992239636926758	0.117381681790995	0.240325582482383	0.0592672360521841	0.172345881856148	-0.122943900691387
chr1	40762851	40762973	122	+	exon	NFYC	0.639822166067353	0.999954416369198	0.539170738171108	1	0.605594822945246	0.992239636926758	0.197166881520433	0.240325582482383	0.0592672360521841	0.172345881856148	-0.0431587009619501
chr1	40770694	40770930	236	+	utr3	NFYC	0.756344484908909	0.999954416369198	0.696200138840763	1	0.767604087608263	0.992239636926758	0.370975149142267	0.240325582482383	0.0592672360521841	0.172345881856148	0.130649566659884
chr1	41070655	41070774	119	-	exon	SCMH1	0.300442428858789	0.999954416369198	0.204913994399342	1	0.255103680131151	0.992239636926758	0.513159154789984	0.0351652107401719	0.761907794992936	0.884270277796336	0.477993944049813
chr1	41361806	41362068	262	+	utr5	FOXO6	0.757034762915106	0.999954416369198	0.713798947803835	1	0.816163814812219	0.992239636926758	-0.517227808863237	-0.0674151842047098	0.817964170209925	0.913955958734405	-0.449812624658527
chr1	41381616	41382047	431	+	exon	FOXO6	0.32868254942206	0.999954416369198	0.236268469402529	1	0.249553270134847	0.992239636926758	-0.0978928642487849	-0.0674151842047098	0.817964170209925	0.913955958734405	-0.0304776800440751
chr1	41510574	41510815	241	-	exon	HIVEP3	0.493959012880299	0.999954416369198	0.376871354186642	1	0.491613852845206	0.992239636926758	0.297138884031218	0.0262903940643581	0.879434088698055	0.943984162537372	0.27084848996686
chr1	41513028	41513283	255	-	exon	HIVEP3	0.120375402268148	0.999954416369198	0.0534490009118247	1	0.13901756036106	0.992239636926758	0.61855456172376	0.0262903940643581	0.879434088698055	0.943984162537372	0.592264167659402
chr1	41513504	41513652	148	-	exon	HIVEP3	0.726991598204608	0.999954416369198	0.669049843551154	1	0.789029121091236	0.992239636926758	0.324588660782574	0.0262903940643581	0.879434088698055	0.943984162537372	0.298298266718216
chr1	41847706	41847889	183	-	exon	HIVEP3	0.962527567866638	0.999954416369198	0.934589046400953	1	0.964189415932717	0.992239636926758	0.170543150086979	0.0262903940643581	0.879434088698055	0.943984162537372	0.14425275602262
chr1	41848307	41848480	173	-	exon	HIVEP3	0.0732746412779312	0.999954416369198	0.0194325119190025	1	0.0425862727849706	0.992239636926758	0.377177040795197	0.0262903940643581	0.879434088698055	0.943984162537372	0.350886646730839
chr1	42179546	42179667	121	-	utr3	FOXJ3	0.71727620032331	0.999954416369198	0.639919758440994	1	0.699010072066627	0.992239636926758	-1.03014253134297	-0.830927897949029	1.00932141665659e-23	1.9085987621916e-21	-0.199214633393937
chr1	42179684	42179850	166	-	utr3	FOXJ3	0.541834900053945	0.999954416369198	0.450334475128495	1	0.52995074776513	0.992239636926758	-0.960068177326742	-0.830927897949029	1.00932141665659e-23	1.9085987621916e-21	-0.129140279377713
chr1	42414720	42414876	156	+	exon	RIMKLA	0.903254874761642	0.999954416369198	0.863136228272077	1	0.889189839127206	0.992239636926758	-0.241789843645419	-0.121322543106472	0.266627583349839	0.48330908631448	-0.120467300538947
chr1	42415126	42415477	351	+	utr3	RIMKLA	0.989154761360229	0.999954416369198	0.983233131167742	1	0.969061539411922	0.992239636926758	0.213297572025764	-0.121322543106472	0.266627583349839	0.48330908631448	0.334620115132236
chr1	42682428	42682585	157	+	utr5	YBX1	0.922233331164825	0.999954416369198	0.9106865167394	1	0.900324023898959	0.992239636926758	0.306457263503376	0.129501385868299	0.1105346676202	0.271158468405229	0.176955877635077
chr1	42746481	42746774	293	-	utr3	P3H1	0.391738018022314	0.999954416369198	0.36558279990688	1	0.416868947496523	0.992239636926758	-0.277164246065706	-0.522109732327875	7.03749446102878e-12	2.86872715829063e-10	0.244945486262169
chr1	42766743	42766989	246	-	utr5	P3H1	0.182971965076338	0.999954416369198	0.124060632932095	1	0.20802896303803	0.992239636926758	-0.588046868416284	-0.522109732327875	7.03749446102878e-12	2.86872715829063e-10	-0.0659371360884095
chr1	42767461	42767564	103	+	exon	RP5-994D16.12	0.286977235317222	0.999954416369198	0.210350838839018	1	0.243686960491437	0.992239636926758	0.107716852371312	2.28511764601424	0.615449364052554	NA	-2.17740079364293
chr1	42775221	42775461	240	+	utr3	RP5-994D16.12	0.997130483880693	0.999954416369198	0.983200943662249	1	0.985709626848836	0.992239636926758	-0.110357351894639	2.28511764601424	0.615449364052554	NA	-2.39547499790888
chr1	42807303	42807559	256	-	utr3	SVBP	0.266702532119696	0.999954416369198	0.213372679280786	1	0.225983040734013	0.992239636926758	0.248287366435283	-0.0665273836431997	0.745397363058875	0.875963641667451	0.314814750078483
chr1	42850945	42851195	250	+	utr5	ZNF691	0.880838469634829	0.999954416369198	0.836842624705988	1	0.887263017048436	0.992239636926758	0.379538682208719	0.330712199034073	0.131084483539287	0.305549605099708	0.0488264831746462
chr1	42851346	42851860	514	+	utr3	ZNF691	0.903958902608583	0.999954416369198	0.869818244308265	1	0.911167645056689	0.992239636926758	0.340059894743073	0.330712199034073	0.131084483539287	0.305549605099708	0.00934769570900007
chr1	42943292	42943394	102	-	exon	SLC2A1	0.0201168805163653	0.999954416369198	0.0101624377987237	1	0.00838565820265792	0.955560273701397	-0.786506111916529	-0.509722957913837	7.27672120320002e-17	6.07807111543364e-15	-0.276783154002692
chr1	42958695	42958875	180	-	utr5	SLC2A1	0.12067624521758	0.999954416369198	0.104437390809292	1	0.0715090638560212	0.992239636926758	-0.586561235219406	-0.509722957913837	7.27672120320002e-17	6.07807111543364e-15	-0.0768382773055689
chr1	43359115	43359261	146	+	utr5	CDC20	0.535326721450881	0.999954416369198	0.496062667821192	1	0.665033097015067	0.992239636926758	0.192322176426704	0.00614371908505165	0.927368190910248	0.967658687182377	0.186178457341652
chr1	43367867	43367973	106	-	utr5	ELOVL1	0.578223011939412	0.999954416369198	0.457841583328644	1	0.557853058799909	0.992239636926758	-0.567904806778544	-0.428230242664967	0.000120488517125368	0.00106315694145294	-0.139674564113578
chr1	43450385	43450781	396	+	utr3	SZT2	0.457157046683955	0.999954416369198	0.355063434141595	1	0.439681757132351	0.992239636926758	-0.0980119145811947	-0.0929098545870842	0.409840007926023	0.628104631392364	-0.00510205999411044
chr1	43450827	43451163	336	+	utr3	SZT2	0.923754020629456	0.999954416369198	0.891358070366749	1	0.932850773393939	0.992239636926758	-0.0530223602543532	-0.0929098545870842	0.409840007926023	0.628104631392364	0.0398874943327311
chr1	43453996	43454116	120	+	exon	HYI-AS1	0.684042879228834	0.999954416369198	0.590355653547145	1	0.685608065129869	0.992239636926758	0.313266688164526	0.00413017267539233	0.996378466339678	NA	0.309136515489134
chr1	43530928	43531040	112	+	utr5	PTPRF	0.409832501862253	0.999954416369198	0.331071911673498	1	0.327972077460893	0.992239636926758	-0.306785755850312	-0.197164315866103	0.00772935424278195	0.0360888744909041	-0.109621439984209
chr1	43590938	43591049	111	+	exon	PTPRF	0.906517402238724	0.999954416369198	0.885748787471253	1	0.880921855398699	0.992239636926758	-0.0749806557245726	-0.197164315866103	0.00772935424278195	0.0360888744909041	0.12218366014153
chr1	43591152	43591413	261	+	exon	PTPRF	0.750413014904546	0.999954416369198	0.681116835537203	1	0.743511959093297	0.992239636926758	-0.173330040057722	-0.197164315866103	0.00772935424278195	0.0360888744909041	0.0238342758083808
chr1	43603606	43604048	442	+	exon	PTPRF	0.915680069284782	0.999954416369198	0.886586647772243	1	0.913074699863356	0.992239636926758	-0.123394821233458	-0.197164315866103	0.00772935424278195	0.0360888744909041	0.0737694946326453
chr1	43669044	43669156	112	+	exon	KDM4A	0.660378655843046	0.999954416369198	0.591354013779991	1	0.641987366760313	0.992239636926758	0.0712893509797606	-0.125973586200021	0.239048637176794	0.451648793066396	0.197262937179782
chr1	43688903	43689003	100	+	exon	KDM4A	0.672900101924052	0.999954416369198	0.624310391844403	1	0.704053887128858	0.992239636926758	-0.241835805486467	-0.125973586200021	0.239048637176794	0.451648793066396	-0.115862219286446
chr1	43692523	43692722	199	+	intron	KDM4A	0.835457798648974	0.999954416369198	0.782341429047647	1	0.819362266412525	0.992239636926758	-0.853803428584739	-0.125973586200021	0.239048637176794	0.451648793066396	-0.727829842384718
chr1	43704375	43704685	310	+	utr3	KDM4A	0.92719970464436	0.999954416369198	0.917463838516715	1	0.943222707016763	0.992239636926758	0.00176507924155568	-0.125973586200021	0.239048637176794	0.451648793066396	0.127738665441577
chr1	43930190	43930483	293	+	utr3	ST3GAL3	0.884116979243567	0.999954416369198	0.874547294065954	1	0.91664930986528	0.992239636926758	0.399006215943859	0.185635092353525	0.24008413717683	0.452930416275948	0.213371123590334
chr1	43930833	43931113	280	+	utr3	ST3GAL3	0.635435210466146	0.999954416369198	0.581795534734323	1	0.58210296556938	0.992239636926758	0.204061612902644	0.185635092353525	0.24008413717683	0.452930416275948	0.018426520549119
chr1	43946988	43947148	160	+	utr5	IPO13	0.364955500756903	0.999954416369198	0.24865001499299	1	0.306302302340045	0.992239636926758	0.0327888875933022	0.0972009188923054	0.414055549907566	0.631850068593534	-0.0644120312990033
chr1	43947199	43947406	207	+	utr5	IPO13	0.565304726125235	0.999954416369198	0.46119435800414	1	0.516155366074124	0.992239636926758	0.26722207769749	0.0972009188923054	0.414055549907566	0.631850068593534	0.170021158805184
chr1	43947471	43947611	140	+	utr5	IPO13	0.716385681119424	0.999954416369198	0.622317085964558	1	0.684295368841802	0.992239636926758	0.085348903116079	0.0972009188923054	0.414055549907566	0.631850068593534	-0.0118520157762265
chr1	43949512	43949993	481	+	exon	IPO13	0.914077498444281	0.999954416369198	0.907323601203091	1	0.914886391593037	0.992239636926758	0.078086406471944	0.0972009188923054	0.414055549907566	0.631850068593534	-0.0191145124203614
chr1	43950049	43950185	136	+	exon	IPO13	0.587134444880228	0.999954416369198	0.521531667742552	1	0.548093498232543	0.992239636926758	0.25825658749918	0.0972009188923054	0.414055549907566	0.631850068593534	0.161055668606874
chr1	43956251	43956395	144	+	exon	IPO13	0.857626071679838	0.999954416369198	0.836587559047638	1	0.850266228651066	0.992239636926758	0.458188257534656	0.0972009188923054	0.414055549907566	0.631850068593534	0.36098733864235
chr1	43970030	43970199	169	+	utr5	DPH2	0.56373464678712	0.999954416369198	0.492972238067495	1	0.493298874905983	0.992239636926758	0.0759343227351582	0.0799371657520332	0.476584753588506	0.687872513527777	-0.00400284301687504
chr1	43972436	43972552	116	+	utr3	DPH2	0.982536550648723	0.999954416369198	0.965728615147775	1	0.98104839641593	0.992239636926758	0.23890695074924	0.0799371657520332	0.476584753588506	0.687872513527777	0.158969784997207
chr1	43990283	43990674	391	+	utr3	B4GALT2	0.566027462071963	0.999954416369198	0.499406683065703	1	0.586332065101653	0.992239636926758	0.477224918502582	0.253712001408047	0.0912346437407971	0.236684478295664	0.223512917094535
chr1	44213664	44213782	118	+	utr5	DMAP1	0.642178505668405	0.999954416369198	0.547364471133341	1	0.642245885305496	0.992239636926758	-0.150128022933092	-0.488554104521894	6.56734640692163e-06	8.25617925486963e-05	0.338426081588801
chr1	44218070	44218349	279	+	exon	DMAP1	0.453198346320662	0.999954416369198	0.378543048058944	1	0.365774859519415	0.992239636926758	-0.682421322333931	-0.488554104521894	6.56734640692163e-06	8.25617925486963e-05	-0.193867217812037
chr1	44219028	44219177	149	+	exon	DMAP1	0.282882333941412	0.999954416369198	0.202968856417195	1	0.274170984457787	0.992239636926758	-0.0127933471782915	-0.488554104521894	6.56734640692163e-06	8.25617925486963e-05	0.475760757343602
chr1	44631991	44632198	207	+	utr5	RNF220	0.578131290687278	0.999954416369198	0.4798610860304	1	0.570330185598904	0.992239636926758	-0.110614807421836	-0.143884243516188	0.145517251665968	0.327961824438364	0.033269436094352
chr1	44635469	44635583	114	+	utr3	RNF220	0.508431595532926	0.999954416369198	0.381050782144433	1	0.427997515302545	0.992239636926758	0.366886846551331	-0.143884243516188	0.145517251665968	0.327961824438364	0.510771090067519
chr1	45012823	45012957	134	+	exon	UROD	0.141531935361968	0.999954416369198	0.0800345162637927	1	0.140962339090559	0.992239636926758	0.736938351543496	0.321088735438466	0.0031111057842133	0.0170111266072546	0.41584961610503
chr1	45205080	45205280	200	-	intron	ZSWIM5	0.455830394482133	0.999954416369198	0.345530726402028	1	0.437334272279283	0.992239636926758	-0.168864187014176	0.458102901190375	0.121138970462891	0.289453682494255	-0.62696708820455
chr1	45206040	45206201	161	-	exon	ZSWIM5	0.196294972689437	0.999954416369198	0.106949028169631	1	0.128183630480545	0.992239636926758	-0.173808001952258	0.458102901190375	0.121138970462891	0.289453682494255	-0.631910903142633
chr1	45340158	45340354	196	-	utr5	MUTYH	0.150543022633856	0.999954416369198	0.0721663406197345	1	0.0837002704207378	0.992239636926758	0.488571753562936	0.208638481317286	0.205563752876493	0.412187112726576	0.27993327224565
chr1	45343133	45343503	370	+	exon	TOE1	0.328969326541648	0.999954416369198	0.214135741156975	1	0.31458170192631	0.992239636926758	0.307133835820673	0.28374489533645	0.147228042642097	0.33070953413245	0.0233889404842231
chr1	45508839	45508985	146	+	exon	MMACHC	0.810020220281564	0.999954416369198	0.761395612561102	1	0.818927929316658	0.992239636926758	0.55371621078273	0.300115918239446	0.104144919993756	0.25993273798625	0.253600292543284
chr1	45550908	45551022	114	+	utr5	AKR1A1	0.502974415781131	0.999954416369198	0.411211786544709	1	0.510164730283368	0.992239636926758	0.474922788531294	0.070580289698207	0.486487625091693	0.694945862514259	0.404342498833087
chr1	45583558	45583693	135	+	utr5*	NASP	0.631467140921661	0.999954416369198	0.534837004010262	1	0.626488673234607	0.992239636926758	0.556668907752762	0.398847101336665	2.22355148801308e-07	3.94188196735651e-06	0.157821806416097
chr1	45584049	45584167	118	+	utr5	NASP	0.562651522880713	0.999954416369198	0.512801697700308	1	0.572054227890422	0.992239636926758	0.789180988649828	0.398847101336665	2.22355148801308e-07	3.94188196735651e-06	0.390333887313163
chr1	45607314	45607699	385	+	utr3	NASP	0.485072036901777	0.999954416369198	0.420220915880595	1	0.489987027171001	0.992239636926758	0.664745974781902	0.398847101336665	2.22355148801308e-07	3.94188196735651e-06	0.265898873445237
chr1	45608015	45608154	139	+	utr3	NASP	0.772403499316359	0.999954416369198	0.708806706652569	1	0.763496868655204	0.992239636926758	0.41358767528687	0.398847101336665	2.22355148801308e-07	3.94188196735651e-06	0.0147405739502046
chr1	45628319	45628434	115	-	exon	GPBP1L1	0.979061305449409	0.999954416369198	0.96019587008828	1	0.97767571167412	0.992239636926758	0.263236688692895	-0.119143962772392	0.126660978708425	0.297633625321921	0.382380651465286
chr1	46032146	46032307	161	+	exon	MAST2	0.297983111606863	0.999954416369198	0.18831014115511	1	0.2664942950992	0.992239636926758	-0.0494596251063545	-0.255512846754791	0.00447261382113793	0.0230312546046872	0.206053221648437
chr1	46034911	46035555	644	+	utr3	MAST2	0.860871335040887	0.999954416369198	0.858931460845137	1	0.874375470651018	0.992239636926758	-0.0189488897907295	-0.255512846754791	0.00447261382113793	0.0230312546046872	0.236563956964062
chr1	46035769	46036018	249	+	utr3	MAST2	0.205754200577864	0.999954416369198	0.135731394830892	1	0.166593196774206	0.992239636926758	0.0572615123626187	-0.255512846754791	0.00447261382113793	0.0230312546046872	0.31277435911741
chr1	46043421	46043614	193	-	utr3	PIK3R3	0.873390429960831	0.999954416369198	0.841312551937526	1	0.871405523859232	0.992239636926758	-0.232946539752576	-0.266053748975368	0.00795899238506337	0.0369708909323227	0.0331072092227915
chr1	46197799	46197917	118	-	utr5	POMGNT1	0.0495400656202228	0.999954416369198	0.00957577160087437	1	0.0265152668008964	0.992239636926758	-0.235757967328864	-0.0333390105276798	0.722441563528198	0.861676906477128	-0.202418956801184
chr1	46285757	46285961	204	-	exon	LRRC41	0.808444598521151	0.999954416369198	0.796776660009795	1	0.826922741281841	0.992239636926758	0.15066479149726	0.0527061346697271	0.573721368929655	0.761692426871258	0.0979586568275333
chr1	46302297	46302462	165	-	intron	LRRC41	0.787784455722006	0.999954416369198	0.742143522969908	1	0.806980846893401	0.992239636926758	0.109457493240587	0.0527061346697271	0.573721368929655	0.761692426871258	0.05675135857086
chr1	46361755	46361916	161	+	utr3	NSUN4	0.137757324807545	0.999954416369198	0.0544238294111192	1	0.0837248074865147	0.992239636926758	0.0427425558098774	-0.183535048229804	0.198786622716275	0.403290101070196	0.226277604039681
chr1	46558618	46558842	224	-	utr3	MKNK1	0.353151922965619	0.999954416369198	0.266665873298206	1	0.317328593083663	0.992239636926758	-0.188958596295824	-0.309979427606536	0.0166819894056649	0.0663333194387054	0.121020831310712
chr1	46608186	46608355	169	-	utr3	MOB3C	0.555333983775981	0.999954416369198	0.438650048340233	1	0.529137972504142	0.992239636926758	0.368193627068342	0.190144081058271	0.353828355424755	0.575827523202012	0.178049546010071
chr1	46609435	46609681	246	-	utr3	MOB3C	0.924455478070453	0.999954416369198	0.90684111660452	1	0.952738734975774	0.992239636926758	0.0834651132286332	0.190144081058271	0.353828355424755	0.575827523202012	-0.106678967829638
chr1	46613280	46613407	127	-	utr5	MOB3C	0.0182810606380896	0.999954416369198	0.0032315757655648	1	0.00603619442834401	0.861052270903718	0.474721769801045	0.190144081058271	0.353828355424755	0.575827523202012	0.284577688742774
chr1	46616640	46616809	169	-	utr5	MKNK1	0.816971023732443	0.999954416369198	0.76366346374831	1	0.845966229679394	0.992239636926758	-0.183370630593396	-0.309979427606536	0.0166819894056649	0.0663333194387054	0.12660879701314
chr1	46678433	46678535	102	-	utr3	EFCAB14	0.653151280255613	0.999954416369198	0.563274448142024	1	0.595323121671452	0.992239636926758	0.0224109556745691	-0.092765973247243	0.230953717370603	0.442903800546082	0.115176928921812
chr1	46718006	46718182	176	-	utr5	EFCAB14	0.874151402239679	0.999954416369198	0.866173793083875	1	0.915739169716289	0.992239636926758	-0.0827419890288605	-0.092765973247243	0.230953717370603	0.442903800546082	0.0100239842183826
chr1	46718603	46719110	507	-	utr5	EFCAB14	0.0883297203497831	0.999954416369198	0.0539277621099865	1	0.0808190453339381	0.992239636926758	-0.234398940297474	-0.092765973247243	0.230953717370603	0.442903800546082	-0.141632967050231
chr1	47219490	47219885	395	-	utr3	TAL1	0.763561301686127	0.999954416369198	0.73071773595881	1	0.762972988808051	0.992239636926758	-0.19684840325563	-0.25762631834631	0.000700422973225027	0.00479208983942651	0.0607779150906805
chr1	47219966	47220202	236	-	exon	TAL1	0.88274889169279	0.999954416369198	0.885113470483349	1	0.917820366416923	0.992239636926758	-0.146120644625979	-0.25762631834631	0.000700422973225027	0.00479208983942651	0.111505673720331
chr1	47225510	47225927	417	-	utr5	TAL1	0.262306854030761	0.999954416369198	0.191182600616038	1	0.181465580250815	0.992239636926758	-0.372625773526785	-0.25762631834631	0.000700422973225027	0.00479208983942651	-0.114999455180475
chr1	47230910	47231022	112	-	intron	TAL1	0.753608896183796	0.999954416369198	0.670431875772258	1	0.739439020109975	0.992239636926758	0.243426612568337	-0.25762631834631	0.000700422973225027	0.00479208983942651	0.501052930914647
chr1	47251217	47251619	402	-	exon	STIL	0.828030890420086	0.999954416369198	0.771519062857472	1	0.80658402805242	0.992239636926758	0.0769952171741442	0.0043282997593089	0.964412748438316	0.984989296039818	0.0726669174148353
chr1	47432231	47432342	111	-	exon	FOXD2-AS1	0.890053301492749	0.999954416369198	0.855865957376342	1	0.903763315182216	0.992239636926758	-0.352334353189205	-0.30829403687781	0.0368970474671339	0.12181214870636	-0.044040316311395
chr1	47432487	47432675	188	-	exon	FOXD2-AS1	0.606633520100713	0.999954416369198	0.491466026059329	1	0.542235500163764	0.992239636926758	-0.180506936085682	-0.30829403687781	0.0368970474671339	0.12181214870636	0.127787100792128
chr1	47432771	47433146	375	-	exon	FOXD2-AS1	0.77751625601665	0.999954416369198	0.712337152302752	1	0.775818433479981	0.992239636926758	-0.215258164553746	-0.30829403687781	0.0368970474671339	0.12181214870636	0.0930358723240646
chr1	47433370	47434100	730	-	exon	FOXD2-AS1	0.476665119475269	0.999954416369198	0.413346480451089	1	0.481339446949758	0.992239636926758	-0.25074427288853	-0.30829403687781	0.0368970474671339	0.12181214870636	0.0575497639892806
chr1	47434346	47434562	216	-	exon	FOXD2-AS1	0.79620656038805	0.999954416369198	0.76123793909067	1	0.806266024829717	0.992239636926758	-0.220264701546444	-0.30829403687781	0.0368970474671339	0.12181214870636	0.0880293353313657
chr1	47435862	47435962	100	+	utr5*	FOXD2	0.37524065232842	0.999954416369198	0.244456287903582	1	0.317766424639043	0.992239636926758	-0.400709353878699	-0.184572957110929	0.270051054829875	0.487214159758744	-0.216136396767769
chr1	47436568	47436769	201	+	utr5	FOXD2	0.823492904042837	0.999954416369198	0.761925284971468	1	0.824801129874949	0.992239636926758	-0.535562566295092	-0.184572957110929	0.270051054829875	0.487214159758744	-0.350989609184163
chr1	47437267	47437452	185	+	utr5	FOXD2	0.352477566989082	0.999954416369198	0.233992478341937	1	0.301948415502391	0.992239636926758	-0.474263821241694	-0.184572957110929	0.270051054829875	0.487214159758744	-0.289690864130765
chr1	47437480	47437624	144	+	utr5	FOXD2	0.718871549922119	0.999954416369198	0.626810070054285	1	0.689809542784525	0.992239636926758	-0.211931232239624	-0.184572957110929	0.270051054829875	0.487214159758744	-0.0273582751286943
chr1	47438133	47438348	215	+	utr5	FOXD2	0.785271942779992	0.999954416369198	0.730514098155654	1	0.84971984656949	0.992239636926758	-0.195413014587612	-0.184572957110929	0.270051054829875	0.487214159758744	-0.0108400574766828
chr1	48758200	48758378	178	-	intron	AGBL4	0.662860717174904	0.999954416369198	0.558152303031758	1	0.657024752579044	0.992239636926758	-0.968908482407285	0.599000277133447	0.764333226192671	NA	-1.56790875954073
chr1	48758992	48759342	350	-	exon	BEND5	0.8498473786434	0.999954416369198	0.843489334146407	1	0.894125910454109	0.992239636926758	-0.0308578508713632	-0.000560290383298755	0.996776820817762	0.998256234566917	-0.0302975604880645
chr1	50475599	50475739	140	-	exon	FAF1	0.585538200291756	0.999954416369198	0.507962025501345	1	0.591152909334687	0.992239636926758	0.276278836422218	-0.0559910632422338	0.546297293799739	0.742595612528299	0.332269899664452
chr1	50960048	50960178	130	-	utr5	FAF1	0.262033493577225	0.999954416369198	0.166550250600916	1	0.336227190679483	0.992239636926758	0.182652733929488	-0.0559910632422338	0.546297293799739	0.742595612528299	0.238643797171722
chr1	50968802	50969515	713	+	utr5	CDKN2C	0.342878809868545	0.999954416369198	0.344400892049445	1	0.387344527647207	0.992239636926758	0.5675275548434	0.394235553595255	5.31146686244676e-07	8.65445837693445e-06	0.173292001248145
chr1	50969744	50969979	235	+	utr5	CDKN2C	0.84397415898092	0.999954416369198	0.799767876648541	1	0.837972438870719	0.992239636926758	0.439143787299875	0.394235553595255	5.31146686244676e-07	8.65445837693445e-06	0.0449082337046201
chr1	50973895	50974157	262	+	exon	CDKN2C	0.234953676121071	0.999954416369198	0.185557274491683	1	0.24210662016314	0.992239636926758	0.335547513627889	0.394235553595255	5.31146686244676e-07	8.65445837693445e-06	-0.058688039967366
chr1	51271102	51271416	314	+	utr3	RNF11	0.583821279772225	0.999954416369198	0.517123339319656	1	0.516502692648407	0.992239636926758	0.091443241586781	-0.0434213106816636	0.706718166704293	0.852860116972075	0.134864552268445
chr1	51356752	51356872	120	-	exon	EPS15	0.850651146483841	0.999954416369198	0.828610433334965	1	0.884066847526974	0.992239636926758	0.243593656827779	-0.149451395239068	0.168536303877542	0.362099065376793	0.393045052066847
chr1	51878286	51878709	423	-	utr5	NRDC	0.833598006370823	0.999954416369198	0.798537637363494	1	0.84664140378502	0.992239636926758	-0.0717614488276416	-0.101884141221293	0.189149758665397	0.390370466004149	0.0301226923936516
chr1	52032284	52032625	341	-	utr3	KTI12	0.829232807138414	0.999954416369198	0.806688593465005	1	0.872017493088602	0.992239636926758	0.43065840178412	0.359256694215162	0.13460593888727	0.31062031490681	0.071401707568958
chr1	52032827	52032999	172	-	exon	KTI12	0.811517019479335	0.999954416369198	0.782547672967377	1	0.846571295628477	0.992239636926758	0.366495275256447	0.359256694215162	0.13460593888727	0.31062031490681	0.00723858104128505
chr1	52033143	52033710	567	-	utr3	TXNDC12	0.748723293930326	0.999954416369198	0.676692189381413	1	0.709014176228209	0.992239636926758	0.494165716602399	0.113310965455189	0.279520264293443	0.497668157232278	0.38085475114721
chr1	52055088	52055200	112	-	utr5	TXNDC12	0.898926082436874	0.999954416369198	0.89936091932035	1	0.950341175332817	0.992239636926758	0.245432821709315	0.113310965455189	0.279520264293443	0.497668157232278	0.132121856254126
chr1	52237687	52237811	124	+	exon	ZFYVE9	0.624844299098801	0.999954416369198	0.521390424016057	1	0.566395089131428	0.992239636926758	0.0114936910018939	-0.0994262414224974	0.512627476224632	0.716132063287335	0.110919932424391
chr1	52238293	52238698	405	+	exon	ZFYVE9	0.673205936452051	0.999954416369198	0.605344796749793	1	0.676438296250892	0.992239636926758	-0.107218144487349	-0.0994262414224974	0.512627476224632	0.716132063287335	-0.00779190306485208
chr1	52352692	52352815	123	-	utr3	CC2D1B	0.421570777789121	0.999954416369198	0.298871446672174	1	0.384988994375762	0.992239636926758	-0.30009089647748	-0.278491199643179	0.00336714605518338	0.0181775152820467	-0.0215996968343012
chr1	52361037	52361196	159	-	exon	CC2D1B	0.479789005142298	0.999954416369198	0.372290527262476	1	0.406489639870144	0.992239636926758	0.0129221461473597	-0.278491199643179	0.00336714605518338	0.0181775152820467	0.291413345790539
chr1	52361562	52361666	104	-	exon	CC2D1B	0.983526554224185	0.999954416369198	0.980861384766975	1	0.971620411408088	0.992239636926758	0.0181596381731582	-0.278491199643179	0.00336714605518338	0.0181775152820467	0.296650837816337
chr1	52393555	52393670	115	-	exon	ORC1	0.16826178718223	0.999954416369198	0.0766466033834785	1	0.0918860793919336	0.992239636926758	0.137244210162197	0.486642878535475	2.13956737265709e-05	0.000231559696174295	-0.349398668373277
chr1	52396099	52396287	188	-	exon	ORC1	0.858939274675358	0.999954416369198	0.812298152696864	1	0.852969399988565	0.992239636926758	0.403701438682264	0.486642878535475	2.13956737265709e-05	0.000231559696174295	-0.0829414398532108
chr1	52404618	52404739	121	+	utr5	PRPF38A	0.63079673698548	0.999954416369198	0.57270181633757	1	0.650518653131822	0.992239636926758	0.353850990882559	0.0517145614197657	0.5630999376698	0.753845196791969	0.302136429462793
chr1	52417775	52418033	258	+	utr3	PRPF38A	0.250561705421288	0.999954416369198	0.155584666429259	1	0.235411048290634	0.992239636926758	-0.210845973440204	0.0517145614197657	0.5630999376698	0.753845196791969	-0.26256053485997
chr1	52425431	52425542	111	-	exon	ZCCHC11	0.24205934944786	0.999954416369198	0.116520420157278	1	0.187974521201783	0.992239636926758	-0.127985359064183	-0.180579675687614	0.0651121893097737	0.185112227490618	0.0525943166234305
chr1	52474947	52475239	292	-	exon	ZCCHC11	0.846140992744462	0.999954416369198	0.789595451362101	1	0.842161615906401	0.992239636926758	-0.146889814959459	-0.180579675687614	0.0651121893097737	0.185112227490618	0.0336898607281545
chr1	52475347	52475513	166	-	exon	ZCCHC11	0.581468250912235	0.999954416369198	0.471304022632172	1	0.505294990361871	0.992239636926758	-0.24122113658974	-0.180579675687614	0.0651121893097737	0.185112227490618	-0.060641460902126
chr1	52525769	52525929	160	-	exon	ZCCHC11	0.888831110155338	0.999954416369198	0.864386746939974	1	0.866440464853888	0.992239636926758	-0.505092603903582	-0.180579675687614	0.0651121893097737	0.185112227490618	-0.324512928215968
chr1	52552980	52553084	104	-	utr5	ZCCHC11	0.712067103256995	0.999954416369198	0.648294690234865	1	0.606261804234689	0.992239636926758	-0.304181685966696	-0.180579675687614	0.0651121893097737	0.185112227490618	-0.123602010279082
chr1	52687612	52688163	551	-	utr3	COA7	0.897603416874268	0.999954416369198	0.865083601714741	1	0.893258793500656	0.992239636926758	0.189005872734977	0.0422708913593252	0.821200439877208	0.915695658388876	0.146734981375652
chr1	53210504	53210666	162	+	utr3	CPT2	0.416218742881321	0.999954416369198	0.29820456889414	1	0.393753337208686	0.992239636926758	0.579229542250785	0.346989813253112	0.152115199971254	0.338141148276668	0.232239728997673
chr1	53210925	53211146	221	+	utr3	CPT2	0.70542161431391	0.999954416369198	0.622120875319715	1	0.675286745114995	0.992239636926758	0.469202978838855	0.346989813253112	0.152115199971254	0.338141148276668	0.122213165585743
chr1	53213258	53213422	164	+	utr3	CPT2	0.789371770801743	0.999954416369198	0.731329307599564	1	0.777426761885289	0.992239636926758	1.01751567321685	0.346989813253112	0.152115199971254	0.338141148276668	0.670525859963736
chr1	53220251	53220552	301	-	exon	C1orf123	0.643094416198478	0.999954416369198	0.578418763521208	1	0.657251931420155	0.992239636926758	0.0830842948153842	-0.0932023733559307	0.506462299313761	0.710728118445358	0.176286668171315
chr1	53767825	53768016	191	-	utr3	NDC1	0.375012953625974	0.999954416369198	0.270882616981193	1	0.306522180137527	0.992239636926758	-0.00449430436216591	0.0688089464520682	0.620193838165694	0.796027731019719	-0.0733032508142341
chr1	53945566	53945683	117	-	utr5	HSPB11	0.947538657135698	0.999954416369198	0.926355017977939	1	0.96988397074871	0.992239636926758	-0.0124728823655072	-0.299578553084595	0.0461595189295783	0.144142626198672	0.287105670719087
chr1	53967621	53967837	216	+	exon	LRRC42	0.848127951603963	0.999954416369198	0.844250216039819	1	0.888697810262617	0.992239636926758	0.0503574863192283	-0.222592344615214	0.0549308498709341	0.163400376008907	0.272949830934442
chr1	54053091	54053399	308	-	utr5	TMEM59	0.328111882845944	0.999954416369198	0.261146272488403	1	0.312780396848228	0.992239636926758	-0.161501107327541	-0.243618960475749	0.00619943139869539	0.030112471813499	0.082117853148208
chr1	54096393	54096597	204	+	utr3	TCEANC2	0.140616823679353	0.999954416369198	0.0539635969117395	1	0.105240100018533	0.992239636926758	0.520875096987755	-0.0312115238050383	0.868739277948093	0.938445253237331	0.552086620792793
chr1	54174520	54174625	105	-	utr3	CYB5RL	0.0374801363898342	0.999954416369198	0.00568149101849763	1	0.0305996480159309	0.992239636926758	0.719828701168952	0.0292027974336328	0.912104173262117	0.960276702672729	0.69062590373532
chr1	54226088	54226389	301	-	utr3	SSBP3	0.073801835591489	0.999954416369198	0.0389778460397435	1	0.093149615610983	0.992239636926758	0.158514714693307	-0.360344898006545	2.08600818846305e-05	0.000226664018243611	0.518859612699852
chr1	54406049	54406368	319	-	utr5	SSBP3	0.515123550148683	0.999954416369198	0.442720208475646	1	0.429889123047691	0.992239636926758	-0.757906404439899	-0.360344898006545	2.08600818846305e-05	0.000226664018243611	-0.397561506433355
chr1	54741708	54742017	309	+	utr3	MROH7-TTC4	0.841129088213747	0.999954416369198	0.791439622871707	1	0.824485100077823	0.992239636926758	0.468279812386484	NA	NA	NA	NA
chr1	54742067	54742231	164	+	utr3	MROH7-TTC4	0.716848148604325	0.999954416369198	0.634901769023637	1	0.703558604888801	0.992239636926758	0.320773283811781	NA	NA	NA	NA
chr1	54758585	54758836	251	-	exon	PARS2	0.303359644087946	0.999954416369198	0.18147777614631	1	0.272943453293017	0.992239636926758	0.604818745414013	0.217209918369921	0.469306839299162	0.681631386500756	0.387608827044091
chr1	54852110	54852395	285	-	utr3	DHCR24	0.2676315138114	0.999954416369198	0.268337052074944	1	0.362798480837153	0.992239636926758	-0.290366885643344	-0.544189234772573	3.34766151154464e-21	4.74775119580002e-19	0.253822349129229
chr1	54887047	54887185	138	-	utr5	DHCR24	0.920005437245033	0.999954416369198	0.89721522651853	1	0.910652905929777	0.992239636926758	-0.455142879997886	-0.544189234772573	3.34766151154464e-21	4.74775119580002e-19	0.0890463547746868
chr1	55068694	55069102	408	-	utr3	USP24	0.902404105366004	0.999954416369198	0.895218403777774	1	0.906479340748285	0.992239636926758	-0.233453430133186	-0.259627153802152	0.00160484048662415	0.00974137459892454	0.0261737236689656
chr1	55214978	55215138	160	-	exon	USP24	0.408477365609288	0.999954416369198	0.27387867365979	1	0.353255894117092	0.992239636926758	-0.404730271613278	-0.259627153802152	0.00160484048662415	0.00974137459892454	-0.145103117811127
chr1	55215224	55215343	119	+	intergenic	NA	0.697883935759017	0.999954416369198	0.644665269958579	1	0.706284537374128	0.992239636926758	-0.679271901380722	NA	NA	NA	NA
chr1	58660051	58660182	131	-	exon	MYSM1	0.294918785789305	0.999954416369198	0.168196744445237	1	0.238824455248646	0.992239636926758	-0.892991439193448	-0.500924560619096	1.43342358410193e-06	2.09624727148742e-05	-0.392066878574352
chr1	58682060	58682252	192	-	exon	MYSM1	0.386483702676687	0.999954416369198	0.268348974440039	1	0.352356953337585	0.992239636926758	-0.413751396899484	-0.500924560619096	1.43342358410193e-06	2.09624727148742e-05	0.0871731637196112
chr1	58781775	58782392	617	-	utr3	JUN	0.540849187928135	0.999954416369198	0.511182355106105	1	0.508427564981099	0.992239636926758	1.28935614180911	1.29489904833036	6.82448124227785e-52	1.03239235681792e-48	-0.00554290652124734
chr1	58782587	58782891	304	-	exon	JUN	0.203619191564814	0.999954416369198	0.161161509702997	1	0.202323158398367	0.992239636926758	1.14265538665545	1.29489904833036	6.82448124227785e-52	1.03239235681792e-48	-0.152243661674913
chr1	58783055	58784030	975	-	utr5	JUN	0.20086845332612	0.999954416369198	0.175866296016135	1	0.238534014317473	0.992239636926758	1.15682893758746	1.29489904833036	6.82448124227785e-52	1.03239235681792e-48	-0.1380701107429
chr1	62273504	62273624	120	-	exon	KANK4	0.330299849120039	0.999954416369198	0.240235245166912	1	0.394643035267887	0.992239636926758	1.769876293086	0.73893254947695	0.00623902199226582	0.0302723750622591	1.03094374360905
chr1	62273787	62273943	156	-	exon	KANK4	0.947904261237375	0.999954416369198	0.933596139527363	1	0.925639865495643	0.992239636926758	0.634208519361092	0.73893254947695	0.00623902199226582	0.0302723750622591	-0.104724030115858
chr1	62436921	62437206	285	+	utr5	USP1	0.765429568293072	0.999954416369198	0.750346027166274	1	0.792117249941574	0.992239636926758	0.109124483451007	0.0952407590241866	0.235990801577375	0.447775497768911	0.0138837244268204
chr1	62437209	62437339	130	+	utr5	USP1	0.729222062032992	0.999954416369198	0.667552985941255	1	0.736308286237647	0.992239636926758	0.222804022510077	0.0952407590241866	0.235990801577375	0.447775497768911	0.127563263485891
chr1	62444902	62445071	169	+	exon	USP1	0.966269327145241	0.999954416369198	0.974458801157317	1	0.982532384282322	0.992239636926758	0.146926250547667	0.0952407590241866	0.235990801577375	0.447775497768911	0.0516854915234804
chr1	62448404	62448537	133	+	exon	USP1	0.761763745352197	0.999954416369198	0.690185111555292	1	0.730693896183364	0.992239636926758	0.0703853956249405	0.0952407590241866	0.235990801577375	0.447775497768911	-0.0248553633992461
chr1	63323019	63323323	304	+	utr5	FOXD3	0.0535794543830401	0.999954416369198	0.0106731260043374	1	0.0257845433193012	0.992239636926758	0.088042979377237	0.751653721208768	0.0813587303534641	0.217708159151418	-0.663610741831531
chr1	63593331	63593537	206	+	utr5	PGM1	0.705790228204617	0.999954416369198	0.668554264511477	1	0.687132183534171	0.992239636926758	0.0851855651181676	-0.0359332476792127	0.721229640137776	0.861202142300411	0.12111881279738
chr1	63594207	63594430	223	+	intron	PGM1	0.694421636005085	0.999954416369198	0.591544859308494	1	0.676091213582485	0.992239636926758	-0.91764822556035	-0.0359332476792127	0.721229640137776	0.861202142300411	-0.881714977881137
chr1	63659709	63659871	162	+	utr3	PGM1	0.676361774317551	0.999954416369198	0.642673766707973	1	0.702284729581863	0.992239636926758	0.165150699639203	-0.0359332476792127	0.721229640137776	0.861202142300411	0.201083947318416
chr1	64777805	64777959	154	+	exon	RAVER2	0.850581097974622	0.999954416369198	0.830625106716125	1	0.903941563032349	0.992239636926758	-0.138893320028454	-0.0236128130380718	0.881557036324542	0.945055367303413	-0.115280506990382
chr1	64832914	64833065	151	+	utr3	RAVER2	0.871982545830284	0.999954416369198	0.824585953321353	1	0.881028310206722	0.992239636926758	-0.0759820529171056	-0.0236128130380718	0.881557036324542	0.945055367303413	-0.0523692398790339
chr1	64864884	64864999	115	-	exon	JAK1	0.551375187276106	0.999954416369198	0.463117901249206	1	0.526436326695063	0.992239636926758	-0.264745171007478	-0.326794115112334	3.87982534816889e-05	0.000392450387186623	0.0620489441048555
chr1	65392489	65392764	275	+	exon	DNAJC6	0.255815393309271	0.999954416369198	0.147842965988699	1	0.239910827939828	0.992239636926758	0.579437896963842	0.0626652077899556	0.677519937536952	0.834111036220779	0.516772689173886
chr1	66958054	66958160	106	+	utr5	MIER1	0.388528809283609	0.999954416369198	0.273626659311048	1	0.350972565822266	0.992239636926758	0.171364968540477	-0.0958753446077836	0.407296150211429	0.62616724086818	0.26724031314826
chr1	66984701	66984885	184	+	exon	MIER1	0.649070172327901	0.999954416369198	0.558408523891073	1	0.619119980897749	0.992239636926758	-0.0588826718120879	-0.0958753446077836	0.407296150211429	0.62616724086818	0.0369926727956957
chr1	67685252	67685472	220	+	utr5	GADD45A	0.710224937644712	0.999954416369198	0.614686424713329	1	0.689948566889196	0.992239636926758	0.467982424134983	0.564095294145731	0.0259680093239421	0.0938557066486518	-0.0961128700107476
chr1	67687825	67687981	156	+	utr3	GADD45A	0.667251524188245	0.999954416369198	0.556457359819107	1	0.644654159480989	0.992239636926758	0.0491520498622172	0.564095294145731	0.0259680093239421	0.0938557066486518	-0.514943244283513
chr1	70221450	70221729	279	+	utr5	SRSF11	0.143553505422678	0.999954416369198	0.10240759242735	1	0.166475196768057	0.992239636926758	0.0561628851449665	-0.434056265558135	7.55856411354913e-08	1.4764684419795e-06	0.490219150703102
chr1	70244622	70244722	100	+	exon	SRSF11	0.277284623256875	0.999954416369198	0.213897715172571	1	0.319883846716665	0.992239636926758	-0.188828646062448	-0.434056265558135	7.55856411354913e-08	1.4764684419795e-06	0.245227619495687
chr1	70246749	70246850	101	+	exon	SRSF11	0.295676623798231	0.999954416369198	0.229831404608837	1	0.322571514902165	0.992239636926758	-0.217976210246223	-0.434056265558135	7.55856411354913e-08	1.4764684419795e-06	0.216080055311912
chr1	70354139	70354689	550	-	utr5	ANKRD13C	0.145798355298241	0.999954416369198	0.0808541854702636	1	0.160026093436365	0.992239636926758	-0.327169576776082	-0.169460963870397	0.245836114011329	0.459502100974612	-0.157708612905686
chr1	77631900	77632088	188	-	exon	ZZZ3	0.811712103441354	0.999954416369198	0.743390479982921	1	0.773575296146852	0.992239636926758	-0.00171309706638449	-0.0720811239128556	0.620881013130021	0.796578872386471	0.0703680268464711
chr1	77632196	77632546	350	-	exon	ZZZ3	0.383646600928871	0.999954416369198	0.289334400033894	1	0.340548584732151	0.992239636926758	0.126215653105276	-0.0720811239128556	0.620881013130021	0.796578872386471	0.198296777018132
chr1	77632816	77632979	163	-	exon	ZZZ3	0.865613895541228	0.999954416369198	0.822440676699045	1	0.87182756955275	0.992239636926758	0.00218191584874767	-0.0720811239128556	0.620881013130021	0.796578872386471	0.0742630397616032
chr1	77759698	77759809	111	-	utr5	USP33	0.963265641616812	0.999954416369198	0.939498680794872	1	0.961664177190556	0.992239636926758	0.226268138329623	-0.0278013379452717	0.803042320184038	0.90661250563289	0.254069476274895
chr1	78005020	78005236	216	+	utr5	DNAJB4	0.612281027240115	0.999954416369198	0.531058931331078	1	0.587990081616061	0.992239636926758	0.915643281709339	0.986034906050296	5.53480628120864e-07	8.96033145287225e-06	-0.0703916243409578
chr1	78013061	78013252	191	+	exon	DNAJB4	0.463376810473859	0.999954416369198	0.343428450673605	1	0.355447592066516	0.992239636926758	1.00554450461309	0.986034906050296	5.53480628120864e-07	8.96033145287225e-06	0.0195095985627911
chr1	84077793	84077901	108	-	exon	RP11-486G15.2	0.0359936530466348	0.999954416369198	0.00663217622505006	1	0.0155000771483655	0.992239636926758	-1.09128043323148	-0.436259117165147	0.0686214604312474	0.192278490177286	-0.655021316066328
chr1	84078134	84078433	299	+	utr5	PRKACB	0.957676553345555	0.999954416369198	0.940220912994699	1	0.974967791952728	0.992239636926758	-0.110134555724838	0.126912313279554	0.553339323072291	0.746725630253666	-0.237046869004392
chr1	84078487	84078773	286	+	intron	PRKACB	0.543936137081011	0.999954416369198	0.420154936689012	1	0.496951332979957	0.992239636926758	-0.411232072999554	0.126912313279554	0.553339323072291	0.746725630253666	-0.538144386279108
chr1	84078922	84079072	150	+	intron	PRKACB	0.651774306860306	0.999954416369198	0.546139806898188	1	0.612092572061616	0.992239636926758	-0.526812082355443	0.126912313279554	0.553339323072291	0.746725630253666	-0.653724395634997
chr1	84479276	84479446	170	+	utr5	RPF1	0.756860925454038	0.999954416369198	0.729872065718439	1	0.779133400782853	0.992239636926758	0.477838287934921	0.217350790122328	0.100336940176517	0.253166686527666	0.260487497812593
chr1	84506082	84506196	114	-	utr5	GNG5	0.521491268425008	0.999954416369198	0.491801384613819	1	0.601714102434007	0.992239636926758	0.0754664563864579	-0.120030823806078	0.255516137096983	0.470305827575425	0.195497280192536
chr1	85200443	85200823	380	-	exon	SYDE2	0.908835923952327	0.999954416369198	0.902450242001779	1	0.942964004456316	0.992239636926758	-0.327070651896612	-0.634900383360062	0.00583964347121214	0.0286717439093232	0.30782973146345
chr1	85259442	85259623	181	-	exon	C1orf52	0.415755530610337	0.999954416369198	0.361408624364763	1	0.423080805742092	0.992239636926758	0.36094249341074	0.232972677786784	0.0736147161124785	0.202034557458636	0.127969815623956
chr1	85267649	85267964	315	-	utr3	BCL10	0.797625689387904	0.999954416369198	0.759694317372872	1	0.801626039624251	0.992239636926758	0.201907715860777	0.103842434871576	0.538395141491165	0.737004811120271	0.0980652809892005
chr1	85270703	85270825	122	-	exon	BCL10	0.905029566584632	0.999954416369198	0.873536252352373	1	0.871594424827085	0.992239636926758	0.243310093835221	0.103842434871576	0.538395141491165	0.737004811120271	0.139467658963645
chr1	85276127	85276251	124	-	intron	BCL10	0.997374339209104	0.999954416369198	0.987499203481155	1	0.947618643641224	0.992239636926758	-0.417357285316322	0.103842434871576	0.538395141491165	0.737004811120271	-0.521199720187898
chr1	85276338	85276522	184	-	utr5	BCL10	0.57220466092083	0.999954416369198	0.477057219391041	1	0.555404351627678	0.992239636926758	0.230424678759686	0.103842434871576	0.538395141491165	0.737004811120271	0.12658224388811
chr1	85707944	85708142	198	-	exon	ZNHIT6	0.459887080165319	0.999954416369198	0.37179245342993	1	0.380370575316337	0.992239636926758	0.0553933139859842	-0.253901350629472	0.0953171446838107	0.243707591524898	0.309294664615456
chr1	85708193	85708352	159	-	utr5	ZNHIT6	0.258519517140057	0.999954416369198	0.166051175070726	1	0.148288802725952	0.992239636926758	-0.0582260466833069	-0.253901350629472	0.0953171446838107	0.243707591524898	0.195675303946165
chr1	86914748	86915025	277	+	utr5	HS2ST1	0.260884592676323	0.999954416369198	0.145535291516799	1	0.20758360893434	0.992239636926758	0.146638886366052	0.175005462738008	0.233843471939374	0.445589084561329	-0.0283665763719566
chr1	87328689	87328792	103	+	utr5	LMO4	0.197014345889502	0.999954416369198	0.079778520765655	1	0.159317571626273	0.992239636926758	-0.254618980014977	0.0195410212333138	0.921333287770911	0.964326008072029	-0.274160001248291
chr1	87328947	87329085	138	+	utr5	LMO4	0.679888875562588	0.999954416369198	0.620802570567788	1	0.61425701600815	0.992239636926758	0.148560753908184	0.0195410212333138	0.921333287770911	0.964326008072029	0.12901973267487
chr1	88684284	88684439	155	+	utr5	PKN2	0.348118879758047	0.999954416369198	0.260946961285344	1	0.327724089445053	0.992239636926758	-0.154754529025745	-0.330394808102008	0.0126423948598414	0.0531906665535129	0.175640279076263
chr1	88833216	88833527	311	+	utr3	PKN2	0.816797608794694	0.999954416369198	0.779268449839615	1	0.850745170304836	0.992239636926758	-0.147632435153564	-0.330394808102008	0.0126423948598414	0.0531906665535129	0.182762372948444
chr1	88992650	88992793	143	-	utr5	RBMXL1	0.682675727892345	0.999954416369198	0.617463172568851	1	0.692335397580627	0.992239636926758	-0.248255754679548	0.399001862749244	0.0277344838563346	0.0986944583648706	-0.647257617428792
chr1	89582834	89582938	104	+	exon	LRRC8B	0.884755117542843	0.999954416369198	0.855586939776869	1	0.932765971208487	0.992239636926758	0.70512762324365	0.248596733245153	0.185597193094882	0.385996204313426	0.456530889998497
chr1	89584174	89584484	310	+	utr3	LRRC8B	0.747260001973643	0.999954416369198	0.692873318991641	1	0.79118190942069	0.992239636926758	0.467978405412693	0.248596733245153	0.185597193094882	0.385996204313426	0.21938167216754
chr1	89713048	89713192	144	+	exon	LRRC8C	0.200918045521321	0.999954416369198	0.0942463175601378	1	0.135807609421977	0.992239636926758	0.049859398782687	-0.246000814015167	0.0515603499177051	0.156241745855677	0.295860212797854
chr1	89713726	89713962	236	+	exon	LRRC8C	0.820175780040424	0.999954416369198	0.788766827136	1	0.848757549403246	0.992239636926758	0.078722032899225	-0.246000814015167	0.0515603499177051	0.156241745855677	0.324722846914392
chr1	89821445	89821690	245	+	intron	RP11-302M6.4	0.718750780257615	0.999954416369198	0.625317911585972	1	0.714280074542695	0.992239636926758	0.0523638231501458	NA	NA	NA	NA
chr1	89933275	89933385	110	+	exon	LRRC8D	0.51072986385599	0.999954416369198	0.43101359453191	1	0.429842909551118	0.992239636926758	0.72983521009711	0.124141980421804	0.505915354910449	0.710278854689665	0.605693229675306
chr1	89934441	89934543	102	+	exon	LRRC8D	0.656731528896418	0.999954416369198	0.550779219548916	1	0.627883329443293	0.992239636926758	-0.175028437344712	0.124141980421804	0.505915354910449	0.710278854689665	-0.299170417766516
chr1	89934577	89934725	148	+	exon	LRRC8D	0.325398326841926	0.999954416369198	0.209390230300566	1	0.310749305977924	0.992239636926758	0.115088785169283	0.124141980421804	0.505915354910449	0.710278854689665	-0.00905319525252118
chr1	89935315	89935574	259	+	exon	LRRC8D	0.70129539264472	0.999954416369198	0.615297039693217	1	0.691308873202179	0.992239636926758	0.222948667062963	0.124141980421804	0.505915354910449	0.710278854689665	0.0988066866411586
chr1	90714604	90714791	187	-	exon	BARHL2	0.52147789455964	0.999954416369198	0.394387744254086	1	0.436402362179393	0.992239636926758	0.635913525769434	0.638539160971479	0.0690469511445127	0.193099198507921	-0.00262563520204484
chr1	90783072	90783215	143	-	exon	RP4-665J23.1	0.813066611585925	0.999954416369198	0.766635348554776	1	0.714487428182882	0.992239636926758	-0.355075104546145	-0.118819017140304	0.642645876202552	0.809925354484657	-0.236256087405841
chr1	90937863	90938023	160	-	utr3	ZNF644	0.373762813386913	0.999954416369198	0.236135984440068	1	0.313949292436176	0.992239636926758	0.0809280174602771	0.0163566279021642	0.892767070124932	0.95001769520043	0.0645713895581129
chr1	90939626	90939731	105	-	exon	ZNF644	0.677260157226337	0.999954416369198	0.572073656286473	1	0.647476872315285	0.992239636926758	0.201649688602471	0.0163566279021642	0.892767070124932	0.95001769520043	0.185293060700307
chr1	91524029	91524247	218	+	exon	CDC7	0.624775085748231	0.999954416369198	0.530032908935467	1	0.618524738109576	0.992239636926758	0.184831232572029	-0.0057030753323799	0.969604029088902	0.98781212320749	0.190534307904409
chr1	92475092	92475472	380	-	utr3	GFI1	0.129895867254118	0.999954416369198	0.0652676090501806	1	0.141252107752384	0.992239636926758	-0.0654709813532658	-0.232471385411312	0.0306511183154843	0.106512244988596	0.167000404058046
chr1	92475670	92476002	332	-	utr3	GFI1	0.689899384150669	0.999954416369198	0.661501801962181	1	0.700560781659672	0.992239636926758	0.024103721947174	-0.232471385411312	0.0306511183154843	0.106512244988596	0.256575107358486
chr1	92483467	92483602	135	-	utr5	GFI1	0.314300586761083	0.999954416369198	0.211953444016898	1	0.266758457290306	0.992239636926758	-0.117945519202681	-0.232471385411312	0.0306511183154843	0.106512244988596	0.114525866208631
chr1	92484788	92485131	343	-	intron	GFI1	0.175226465638511	0.999954416369198	0.0921871386568415	1	0.155895928411091	0.992239636926758	-0.197802961528827	-0.232471385411312	0.0306511183154843	0.106512244988596	0.0346684238824856
chr1	92485502	92485899	397	-	intron	GFI1	0.640145454965881	0.999954416369198	0.552962372514104	1	0.630792582068959	0.992239636926758	-0.255612956229056	-0.232471385411312	0.0306511183154843	0.106512244988596	-0.023141570817744
chr1	92841728	92841830	102	+	exon	RPL5	0.220677916883595	0.999954416369198	0.21042430716074	1	0.358225876581202	0.992239636926758	0.415422527383732	0.147798292792945	0.0358802959215333	0.119352609081768	0.267624234590787
chr1	93079302	93079420	118	+	utr5	MTF2	0.699359674712115	0.999954416369198	0.61966474141787	1	0.645385555176308	0.992239636926758	-0.0817124131075472	-0.233852520094307	0.0296536722490598	0.103948184261315	0.15214010698676
chr1	93136680	93137034	354	+	utr3	MTF2	0.43898044346815	0.999954416369198	0.397746351114985	1	0.407739458850002	0.992239636926758	-0.0953653685549668	-0.233852520094307	0.0296536722490598	0.103948184261315	0.13848715153934
chr1	93180294	93180570	276	-	utr5	TMED5	0.467741118078676	0.999954416369198	0.377720628535097	1	0.472632767293265	0.992239636926758	0.427775855243398	0.0608959107046595	0.634321596883851	0.804723121652407	0.366879944538738
chr1	93180678	93180870	192	+	utr5	CCDC18	0.662484449464484	0.999954416369198	0.565755308810347	1	0.635522822873705	0.992239636926758	-0.116002155937694	-0.0533788455763952	0.77966228759598	0.894376874709379	-0.0626233103612984
chr1	93346102	93346448	346	+	utr5	DR1	0.25342556787662	0.999954416369198	0.188073640172434	1	0.273439503676948	0.992239636926758	-0.123058692212291	-0.0187903907497693	0.831557042591741	0.920369402351055	-0.104268301462522
chr1	93346480	93346756	276	+	utr5	DR1	0.828813473134711	0.999954416369198	0.793993957498009	1	0.833707789559501	0.992239636926758	0.0191003271177136	-0.0187903907497693	0.831557042591741	0.920369402351055	0.037890717867483
chr1	93550920	93551041	121	+	exon	FNBP1L	0.989993514849753	0.999954416369198	0.995714238273054	1	0.966386871308675	0.992239636926758	-0.331124110061024	-0.0878807166661468	0.486340307583269	0.69488123494031	-0.243243393394878
chr1	93872133	93872286	153	-	utr3	DNTTIP2	0.962725631905418	0.999954416369198	0.935178676543923	1	0.952596287746574	0.992239636926758	0.720763469897046	0.375904447121506	0.000414392742162897	0.00306718126402418	0.34485902277554
chr1	93877777	93877906	129	-	exon	DNTTIP2	0.833585459709883	0.999954416369198	0.810279380041401	1	0.861006887709365	0.992239636926758	0.60007993640131	0.375904447121506	0.000414392742162897	0.00306718126402418	0.224175489279804
chr1	94926923	94927105	182	-	utr5	CNN3	0.98582412714689	0.999954416369198	0.972282158025336	1	0.987641081671592	0.992239636926758	0.231970364040727	0.116395752303738	0.353288700770726	0.575361921171463	0.115574611736989
chr1	95244303	95244629	326	+	utr3	TMEM56-RWDD3	0.929646710120527	0.999954416369198	0.895791466483477	1	0.924288331725752	0.992239636926758	0.00075877986549125	0.859915028871904	0.796194034126582	NA	-0.859156249006413
chr1	100038117	100038241	124	+	utr5	MFSD14A	0.44185728205634	0.999954416369198	0.344563266678627	1	0.426811554488114	0.992239636926758	-0.257911438645851	-0.272953117677875	0.00411936669430379	0.0214885737712437	0.015041679032024
chr1	100174920	100175020	100	-	intron	LRRC39	0.830556059430765	0.999954416369198	0.763632182964536	1	0.839327893202109	0.992239636926758	-0.721140082911828	-0.576154714176108	0.307184415364947	0.52947408725076	-0.14498536873572
chr1	100895775	100895898	123	-	utr5	EXTL2	0.0857936982884255	0.999954416369198	0.0258615165123887	1	0.0839329899773324	0.992239636926758	0.559516421422762	0.307434232612001	0.213573292032456	0.421585552012329	0.252082188810762
chr1	100990509	100990629	120	-	utr5	DPH5	0.868301110020424	0.999954416369198	0.848961480105102	1	0.912344556893855	0.992239636926758	-0.0677840203095048	-0.0346529100927786	0.871958718020429	0.940341098233437	-0.0331311102167261
chr1	101236830	101237014	184	+	utr5	S1PR1	0.980305819435806	0.999954416369198	0.988789275950786	1	0.981929817823862	0.992239636926758	-0.229325129812398	0.130831856562672	0.229487978691396	0.441497644465643	-0.36015698637507
chr1	101239924	101240279	355	+	utr3	S1PR1	0.670340844955156	0.999954416369198	0.640477884916915	1	0.684333342739157	0.992239636926758	0.257707771867991	0.130831856562672	0.229487978691396	0.441497644465643	0.126875915305319
chr1	107056714	107057469	755	+	utr5	PRMT6	0.896076643022158	0.999954416369198	0.857997158554982	1	0.890898693994974	0.992239636926758	0.760623101557911	0.653420036971633	0.00470692593407051	0.0240468279896323	0.107203064586278
chr1	107057630	107057930	300	+	utr3	PRMT6	0.871187750356841	0.999954416369198	0.830382290796612	1	0.881396530029228	0.992239636926758	0.758436871062474	0.653420036971633	0.00470692593407051	0.0240468279896323	0.105016834090842
chr1	107965131	107965243	112	-	utr5	VAV3	0.192097864060974	0.999954416369198	0.119854917936488	1	0.224753979121611	0.992239636926758	-0.722523881953448	0.0124722853831217	0.91108145125396	0.959570972292308	-0.73499616733657
chr1	108136680	108136807	127	-	utr3	SLC25A24	0.878387412113568	0.999954416369198	0.857810068339818	1	0.918755156508709	0.992239636926758	0.654636529185099	0.422838950507943	0.0217121089633251	0.0818638503283499	0.231797578677157
chr1	108199856	108200198	342	-	utr3	SLC25A24	0.10764003406072	0.999954416369198	0.0366428116296086	1	0.0855170838764625	0.992239636926758	-0.272987249664454	0.422838950507943	0.0217121089633251	0.0818638503283499	-0.695826200172396
chr1	108635060	108635322	262	+	utr3	FAM102B	0.66606801505086	0.999954416369198	0.579556141669218	1	0.647367533654207	0.992239636926758	-0.403473065125787	-0.410093575449833	4.08496011658181e-06	5.36159995180918e-05	0.00662051032404543
chr1	108648755	108648956	201	-	exon	HENMT1	0.249321879676848	0.999954416369198	0.133621602389391	1	0.197879890377724	0.992239636926758	0.402018414169911	0.256025612474507	0.135153709389141	0.31162027998868	0.145992801695404
chr1	108660903	108661055	152	-	utr5	HENMT1	0.112313818408785	0.999954416369198	0.0339783569271426	1	0.0795287130720614	0.992239636926758	0.57298634963511	0.256025612474507	0.135153709389141	0.31162027998868	0.316960737160603
chr1	108692396	108692556	160	+	utr5	PRPF38B	0.908777183611033	0.999954416369198	0.86885547126982	1	0.91257087478996	0.992239636926758	-0.502593945358209	-0.469465267693955	1.74364036966437e-07	3.15687016396017e-06	-0.0331286776642543
chr1	108699332	108699662	330	+	exon	PRPF38B	0.747654804777711	0.999954416369198	0.731984256719176	1	0.798558136882122	0.992239636926758	-0.369564264904137	-0.469465267693955	1.74364036966437e-07	3.15687016396017e-06	0.0999010027898176
chr1	108934696	108934965	269	-	exon	CLCC1	0.891822637201566	0.999954416369198	0.876383498548705	1	0.920216741991201	0.992239636926758	0.0188877704270093	-0.0473706963533908	0.815764604536475	0.912924140289669	0.0662584667804001
chr1	108971285	108971549	264	-	utr3	WDR47	0.194951298010426	0.999954416369198	0.105421639449647	1	0.165582136446905	0.992239636926758	0.185201196671783	-0.0529000652447467	0.684927273042179	0.838529342907046	0.23810126191653
chr1	109011562	109011667	105	-	exon	WDR47	0.791507652364803	0.999954416369198	0.734329300510852	1	0.805836072769479	0.992239636926758	0.0668610965104619	-0.0529000652447467	0.684927273042179	0.838529342907046	0.119761161755209
chr1	109041922	109042096	174	-	utr5	WDR47	0.574702753651	0.999954416369198	0.50316805627728	1	0.507224428462985	0.992239636926758	-0.272868782511907	-0.0529000652447467	0.684927273042179	0.838529342907046	-0.21996871726716
chr1	109064560	109064688	128	-	exon	TAF13	0.0726577862759556	0.999954416369198	0.0213947644529807	1	0.0304106293408776	0.992239636926758	-0.200338243807295	0.0553332989334087	0.780630095654062	0.894786896138244	-0.255671542740704
chr1	109094554	109094683	129	+	utr3	TMEM167B	0.812838805640196	0.999954416369198	0.794616558987238	1	0.848739191865879	0.992239636926758	-0.300524239706118	-0.498775497368903	1.82599755190857e-05	0.000201793479458077	0.198251257662786
chr1	109213910	109214060	150	+	utr5	SARS	0.2246441528836	0.999954416369198	0.180890086713602	1	0.259742258183498	0.992239636926758	0.218136224581502	-0.0600754380522607	0.384458048467809	0.605976482915734	0.278211662633763
chr1	109214664	109214993	329	+	exon	SARS	0.3816150167577	0.999954416369198	0.272854508778654	1	0.376854049130415	0.992239636926758	-0.166643512296811	-0.0600754380522607	0.384458048467809	0.605976482915734	-0.10656807424455
chr1	109237717	109237995	278	+	utr3	SARS	0.833969793394243	0.999954416369198	0.844201249515474	1	0.893836606003263	0.992239636926758	0.132410734588814	-0.0600754380522607	0.384458048467809	0.605976482915734	0.192486172641075
chr1	109249873	109249990	117	+	utr5*	CELSR2	0.261239219019557	0.999954416369198	0.140221509950826	1	0.292513725654955	0.992239636926758	-0.741651152177121	-0.211004938007435	0.0605543567404515	0.175227963235122	-0.530646214169686
chr1	109250561	109251030	469	+	exon	CELSR2	0.724821227336218	0.999954416369198	0.674732952120457	1	0.743740588830014	0.992239636926758	0.157170303658877	-0.211004938007435	0.0605543567404515	0.175227963235122	0.368175241666312
chr1	109251266	109251563	297	+	exon	CELSR2	0.346361029843978	0.999954416369198	0.218022460560154	1	0.304340853958731	0.992239636926758	-0.0186300216630688	-0.211004938007435	0.0605543567404515	0.175227963235122	0.192374916344366
chr1	109251689	109251902	213	+	exon	CELSR2	0.0485529641012877	0.999954416369198	0.014259204510984	1	0.0193814735561224	0.992239636926758	0.332777395598451	-0.211004938007435	0.0605543567404515	0.175227963235122	0.543782333605886
chr1	109252105	109252834	729	+	exon	CELSR2	0.126607523559845	0.999954416369198	0.0546426067253883	1	0.0930248652399826	0.992239636926758	0.073821239506213	-0.211004938007435	0.0605543567404515	0.175227963235122	0.284826177513648
chr1	109253043	109253149	106	+	exon	CELSR2	0.938684086955528	0.999954416369198	0.91183330906338	1	0.96088613429372	0.992239636926758	-0.258980328508314	-0.211004938007435	0.0605543567404515	0.175227963235122	-0.0479753905008792
chr1	109273132	109273264	132	+	exon	CELSR2	0.714157220497301	0.999954416369198	0.657562043958691	1	0.728630596868193	0.992239636926758	-0.0885343730785063	-0.211004938007435	0.0605543567404515	0.175227963235122	0.122470564928929
chr1	109274355	109274803	448	+	utr3	CELSR2	0.504417051179723	0.999954416369198	0.40720967931024	1	0.506430611318636	0.992239636926758	-0.0828344350473616	-0.211004938007435	0.0605543567404515	0.175227963235122	0.128170502960074
chr1	109279924	109280178	254	-	utr3	PSRC1	0.728710000760298	0.999954416369198	0.702719439053921	1	0.756151323007935	0.992239636926758	-0.165329975729271	-0.249598503388963	0.00761222574333903	0.0356854025718615	0.0842685276596914
chr1	109487574	109487685	111	+	utr3	ATXN7L2	0.68083385773455	0.999954416369198	0.58114706938545	1	0.663697941527165	0.992239636926758	-0.0208010197744025	-0.176883372381819	0.278430643674258	0.496377270345033	0.156082352607416
chr1	109491339	109491573	234	+	utr3	ATXN7L2	0.842415587047417	0.999954416369198	0.802469736967148	1	0.850630619832261	0.992239636926758	0.103662136775186	-0.176883372381819	0.278430643674258	0.496377270345033	0.280545509157005
chr1	109495870	109496234	364	+	utr3	CYB561D1	0.689792732627996	0.999954416369198	0.605592941654174	1	0.629499160836995	0.992239636926758	-0.509373364272346	-0.407284523290943	0.0125499685987114	0.05288667062719	-0.102088840981403
chr1	109548605	109548750	145	+	utr5	GNAI3	0.835477348133559	0.999954416369198	0.819392949351102	1	0.90006980880545	0.992239636926758	0.299506921049067	0.0254945409351933	0.797229609934137	0.903168675258219	0.274012380113873
chr1	109631016	109631133	117	+	exon	AMPD2	0.349461002779944	0.999954416369198	0.316066808023968	1	0.312815890470183	0.992239636926758	-0.0495339335548375	-0.3830302719289	8.75117872954347e-07	1.34629715709304e-05	0.333496338374063
chr1	109656164	109656329	165	+	utr5	GSTM4	0.25151186942278	0.999954416369198	0.164940692007795	1	0.333701627101087	0.992239636926758	0.23588413610695	-0.00980495412893787	0.934839303634213	0.970484023497156	0.245689090235888
chr1	109665100	109665378	278	+	utr3	GSTM4	0.682117749197914	0.999954416369198	0.610610625867199	1	0.680150137690979	0.992239636926758	0.238613879058505	-0.00980495412893787	0.934839303634213	0.970484023497156	0.248418833187443
chr1	109923709	109923866	157	+	exon	CSF1	0.159845802173365	0.999954416369198	0.0770821898947714	1	0.112064953797767	0.992239636926758	0.849071654309513	0.446359601896331	0.0326558207746219	0.111542649233938	0.402712052413182
chr1	109928911	109929885	974	+	utr3	CSF1	0.536067580474525	0.999954416369198	0.436842812637509	1	0.529269365496329	0.992239636926758	0.517856258060056	0.446359601896331	0.0326558207746219	0.111542649233938	0.0714966561637245
chr1	109984822	109984939	117	+	utr5	AHCYL1	0.579048180437918	0.999954416369198	0.496988132957124	1	0.570293157320859	0.992239636926758	0.142001126942591	-0.0935497070660099	0.200569201602733	0.405938706677747	0.235550834008601
chr1	110034638	110034797	159	+	exon	STRIP1	0.394596902047194	0.999954416369198	0.335394321094695	1	0.262328035435158	0.992239636926758	-0.591212210837903	-0.214487722969136	0.0343976162212827	0.116180487435565	-0.376724487868767
chr1	110043596	110043750	154	+	utr3	STRIP1	0.518369593302175	0.999954416369198	0.421061426370558	1	0.475678941401536	0.992239636926758	-0.0572127028682353	-0.214487722969136	0.0343976162212827	0.116180487435565	0.157275020100901
chr1	110053617	110054003	386	+	utr3	STRIP1	0.869163579956493	0.999954416369198	0.851713033012846	1	0.861654558998741	0.992239636926758	-0.222744623640743	-0.214487722969136	0.0343976162212827	0.116180487435565	-0.00825690067160664
chr1	110210937	110211177	240	+	utr5*	KCNC4	0.960937186203474	0.999954416369198	0.93955620030423	1	0.954021019946164	0.992239636926758	0.415186516133445	0.228789775656433	0.131470416569375	0.305977730186674	0.186396740477012
chr1	110211582	110211778	196	+	exon	KCNC4	0.274027965517716	0.999954416369198	0.145398844281787	1	0.194750792523493	0.992239636926758	-0.451444984230302	0.228789775656433	0.131470416569375	0.305977730186674	-0.680234759886735
chr1	110211908	110212053	145	+	exon	KCNC4	0.789276964170508	0.999954416369198	0.732315632990482	1	0.809591668567512	0.992239636926758	-0.0475164874845253	0.228789775656433	0.131470416569375	0.305977730186674	-0.276306263140958
chr1	110223526	110223894	368	+	exon	KCNC4	0.631850299256531	0.999954416369198	0.531117060122923	1	0.608444535096546	0.992239636926758	0.196661807844157	0.228789775656433	0.131470416569375	0.305977730186674	-0.0321279678122765
chr1	110339470	110339732	262	+	utr5	RBM15	0.480486180190783	0.999954416369198	0.411362720767661	1	0.480497873412235	0.992239636926758	-0.648084182881231	-0.585432518616112	9.01368682593025e-14	4.92856811787311e-12	-0.0626516642651196
chr1	110340126	110340548	422	+	exon	RBM15	0.532207231195264	0.999954416369198	0.483635498045063	1	0.529431006629435	0.992239636926758	-0.595098009479497	-0.585432518616112	9.01368682593025e-14	4.92856811787311e-12	-0.00966549086338542
chr1	110340900	110342228	1328	+	exon	RBM15	0.514692629570473	0.999954416369198	0.495642355494207	1	0.5572807216053	0.992239636926758	-0.587722810396132	-0.585432518616112	9.01368682593025e-14	4.92856811787311e-12	-0.00229029178002049
chr1	110347315	110347691	376	+	exon	LAMTOR5-AS1	0.984336921289097	0.999954416369198	0.98077351988438	1	0.969332086648902	0.992239636926758	-0.340887471711026	-0.144580110796263	0.66616674346241	0.827225677006558	-0.196307360914763
chr1	110407452	110407690	238	-	utr5	LAMTOR5	0.0995983992389605	0.999954416369198	0.047017360869539	1	0.0842342416383774	0.992239636926758	-0.0671015182497235	-0.256680029200547	0.0154573531004914	0.0623561073965008	0.189578510950824
chr1	110671546	110671670	124	-	utr3*	KCNA3	0.596549962030037	0.999954416369198	0.475168607844362	1	0.541850848803055	0.992239636926758	-0.393733292588099	-0.271786907229651	0.101639135435955	0.255363873216558	-0.121946385358448
chr1	110672115	110672297	182	-	utr3*	KCNA3	0.431352051828639	0.999954416369198	0.304633717085211	1	0.39110204881173	0.992239636926758	-0.20268137642753	-0.271786907229651	0.101639135435955	0.255363873216558	0.0691055308021213
chr1	110673108	110673247	139	-	exon	KCNA3	0.84498410183356	0.999954416369198	0.818321139941184	1	0.88254851844689	0.992239636926758	-0.081287212795471	-0.271786907229651	0.101639135435955	0.255363873216558	0.19049969443418
chr1	110673365	110673531	166	-	exon	KCNA3	0.538372443156263	0.999954416369198	0.402663043048157	1	0.491686284547386	0.992239636926758	-0.412753463708022	-0.271786907229651	0.101639135435955	0.255363873216558	-0.140966556478371
chr1	110673623	110674946	1323	-	utr5	KCNA3	0.0835663935637849	0.999954416369198	0.0478283883118391	1	0.0585982305561013	0.992239636926758	-0.584454170906274	-0.271786907229651	0.101639135435955	0.255363873216558	-0.312667263676623
chr1	110948080	110948223	143	-	exon	LRIF1	0.853556916529502	0.999954416369198	0.800683463500375	1	0.83868492174186	0.992239636926758	0.050792337770763	0.04868774723905	0.758710512911861	0.882440084853493	0.00210459053171302
chr1	111187443	111187646	203	-	utr3	DENND2D	0.606386754067888	0.999954416369198	0.49469748714535	1	0.566183161242645	0.992239636926758	0.484711512304717	0.537901748245216	0.0115452474881203	0.0494459089495935	-0.0531902359404989
chr1	111415020	111415120	100	-	exon	OVGP1	0.941335129957657	0.999954416369198	0.913451867847684	1	0.923425269378852	0.992239636926758	-0.687071526548064	-0.31900256800802	0.220722311677279	0.43096719826275	-0.368068958540044
chr1	111449128	111449235	107	+	utr5	ATP5F1	0.213840958349191	0.999954416369198	0.110226481404782	1	0.167992700312759	0.992239636926758	0.865412685295315	0.139485395700441	0.212716586271163	0.420617795373674	0.725927289594874
chr1	111727049	111727152	103	-	exon	FAM212B	0.640753483249855	0.999954416369198	0.537246714929777	1	0.655914611016399	0.992239636926758	0.464297144262895	0.212639737597745	0.420724627025922	0.637911996863647	0.25165740666515
chr1	111765957	111766187	230	+	exon	DDX20	0.839271182489185	0.999954416369198	0.814907747589163	1	0.866584945400488	0.992239636926758	0.243532194852935	0.158286916811664	0.258201769492099	0.47390661015637	0.0852452780412712
chr1	111766255	111766757	502	+	exon	DDX20	0.106260853527707	0.999954416369198	0.0493609693048719	1	0.0874139911852771	0.992239636926758	0.0601276294392403	0.158286916811664	0.258201769492099	0.47390661015637	-0.0981592873724234
chr1	112455989	112456529	540	+	exon	CTTNBP2NL	0.888140962224907	0.999954416369198	0.847309313844923	1	0.906699191065909	0.992239636926758	-0.0970077145646729	-0.177528644108193	0.388501050065552	0.609733924685013	0.0805209295435197
chr1	112457051	112457329	278	+	exon	CTTNBP2NL	0.145641382623853	0.999954416369198	0.0701330802838852	1	0.123111486049803	0.992239636926758	0.252033215571309	-0.177528644108193	0.388501050065552	0.609733924685013	0.429561859679501
chr1	112618931	112619190	259	-	utr5	ST7L	0.988944559797039	0.999954416369198	0.98544331062841	1	0.968071692580349	0.992239636926758	0.0615672690970941	-0.323904089331031	0.241711960598688	0.45441982098193	0.385471358428126
chr1	112674811	112674937	126	+	utr5	MOV10	0.119360096149538	0.999954416369198	0.0534400143074021	1	0.0922144525072845	0.992239636926758	0.142500811027767	-0.353296958114572	6.71050545771737e-05	0.000639352916772722	0.49579776914234
chr1	112696626	112696758	132	+	exon	MOV10	0.688374706411276	0.999954416369198	0.614101635065994	1	0.67451605867069	0.992239636926758	-0.0460280578391952	-0.353296958114572	6.71050545771737e-05	0.000639352916772722	0.307268900275377
chr1	112701608	112701744	136	-	utr3	RHOC	0.0539943210752735	0.999954416369198	0.0423327472170026	1	0.138239034620825	0.992239636926758	0.239124245163539	-0.158560388202382	0.0392036059562191	0.127933185640273	0.397684633365921
chr1	112703762	112703864	102	-	utr3	RP11-426L16.10	0.174379838114334	0.999954416369198	0.145056655532854	1	0.257845397514634	0.992239636926758	0.16312219059804	-1.15871484318168	0.741747730147821	NA	1.32183703377972
chr1	112913908	112914071	163	-	exon	SLC16A1	0.510461823027447	0.999954416369198	0.394071201367326	1	0.46365188363263	0.992239636926758	0.237265716423088	0.326941293196622	0.00606861131096856	0.0295936680823703	-0.0896755767735337
chr1	112955391	112955525	134	-	utr5	SLC16A1	0.114771268210491	0.999954416369198	0.0412421555687367	1	0.0787562453640231	0.992239636926758	0.375957468777072	0.326941293196622	0.00606861131096856	0.0295936680823703	0.0490161755804497
chr1	112956064	112956217	153	-	utr5	SLC16A1	0.910271124899317	0.999954416369198	0.901454386359278	1	0.95548396851237	0.992239636926758	0.437119559136045	0.326941293196622	0.00606861131096856	0.0295936680823703	0.110178265939423
chr1	112956507	112956667	160	+	exon	SLC16A1-AS1	0.167489213225865	0.999954416369198	0.0797522277339333	1	0.125382886375156	0.992239636926758	0.0362391929248507	0.274644357304421	0.367221676986849	0.58924256124643	-0.23840516437957
chr1	113123862	113124093	231	+	exon	LRIG2	0.883493938667814	0.999954416369198	0.854096699339676	1	0.871981637859872	0.992239636926758	-0.463263725059598	-0.308367627477078	0.0294507434833556	0.103439391989444	-0.15489609758252
chr1	113390547	113390871	324	+	utr5	MAGI3	0.457282747450421	0.999954416369198	0.332388286097232	1	0.421914539332235	0.992239636926758	0.0801248019330756	0.264558114120034	0.0892056418808253	0.232714085879946	-0.184433312186959
chr1	113642072	113642323	251	+	exon	MAGI3	0.659570777067369	0.999954416369198	0.56052391655481	1	0.64958671445886	0.992239636926758	0.287712489475236	0.264558114120034	0.0892056418808253	0.232714085879946	0.023154375355202
chr1	113683793	113683945	152	+	utr3	MAGI3	0.975688946206222	0.999954416369198	0.980636420224344	1	0.952863072754212	0.992239636926758	0.253421453095764	0.264558114120034	0.0892056418808253	0.232714085879946	-0.0111366610242701
chr1	113766069	113766322	253	-	utr3	RSBN1	0.313434707274734	0.999954416369198	0.213473601106093	1	0.292694991473592	0.992239636926758	-0.0647192592684965	-0.318439426886483	0.00212142755970445	0.0123788982464043	0.253720167617986
chr1	113797910	113798078	168	-	exon	RSBN1	0.866920619827538	0.999954416369198	0.84919298510504	1	0.899239779398132	0.992239636926758	-0.457776107271709	-0.318439426886483	0.00212142755970445	0.0123788982464043	-0.139336680385226
chr1	113811817	113812020	203	-	exon	RSBN1	0.565282960695177	0.999954416369198	0.488788519084605	1	0.583101901440845	0.992239636926758	-0.425872453272974	-0.318439426886483	0.00212142755970445	0.0123788982464043	-0.107433026386491
chr1	113812022	113812201	179	-	exon	RSBN1	0.884718093847541	0.999954416369198	0.878041215918002	1	0.920000819736695	0.992239636926758	-0.51000373845198	-0.318439426886483	0.00212142755970445	0.0123788982464043	-0.191564311565497
chr1	113895182	113895341	159	-	exon	AP4B1	0.671480239297958	0.999954416369198	0.565656470471991	1	0.643744736853336	0.992239636926758	0.00635947097009364	-0.263439537962265	0.0880585847713806	0.230516752867208	0.269799008932359
chr1	113900252	113900353	101	+	exon	AP4B1-AS1	0.933750203880121	0.999954416369198	0.895181141267389	1	0.927521257500132	0.992239636926758	-0.09945667618461	-0.934521072381803	0.210147986436976	NA	0.835064396197193
chr1	113904698	113904812	114	-	utr5	AP4B1	0.768024319973694	0.999954416369198	0.722576035504758	1	0.794348204999031	0.992239636926758	-0.0649825695459165	-0.263439537962265	0.0880585847713806	0.230516752867208	0.198456968416349
chr1	113911576	113911910	334	+	exon	DCLRE1B	0.286205137901932	0.999954416369198	0.185860982339859	1	0.285268659354144	0.992239636926758	0.329688476850527	0.276314167549107	0.105748787722133	0.262779657754488	0.0533743093014207
chr1	113912033	113912315	282	+	utr3	DCLRE1B	0.485328422814885	0.999954416369198	0.377263695942533	1	0.434463284763083	0.992239636926758	0.333998429248021	0.276314167549107	0.105748787722133	0.262779657754488	0.0576842616989141
chr1	113929621	113929731	110	+	utr5	HIPK1	0.912490109378532	0.999954416369198	0.895931996893204	1	0.922399268341492	0.992239636926758	-1.20744399701528	-0.572455344165291	4.96093447123184e-18	4.723295302505e-16	-0.634988652849988
chr1	113940694	113941054	360	+	exon	HIPK1	0.428181282080802	0.999954416369198	0.376120993173353	1	0.464203603216369	0.992239636926758	-0.485005629980338	-0.572455344165291	4.96093447123184e-18	4.723295302505e-16	0.0874497141849538
chr1	114397696	114397884	188	-	exon	TRIM33	0.746645136406779	0.999954416369198	0.671755543311858	1	0.745413293250468	0.992239636926758	-0.532631137703178	-0.444219684943912	6.36499294078012e-06	8.04636758483949e-05	-0.0884114527592666
chr1	114405568	114405763	195	-	exon	TRIM33	0.918995579034593	0.999954416369198	0.884698014942059	1	0.926514215483387	0.992239636926758	-0.206081757500328	-0.444219684943912	6.36499294078012e-06	8.04636758483949e-05	0.238137927443584
chr1	114510627	114510798	171	-	exon	TRIM33	0.160863926506332	0.999954416369198	0.0842313955348242	1	0.157321122230471	0.992239636926758	-0.56100249811903	-0.444219684943912	6.36499294078012e-06	8.04636758483949e-05	-0.116782813175119
chr1	114568043	114568261	218	-	utr3	BCAS2	0.795758697030365	0.999954416369198	0.768531100038715	1	0.816207317798822	0.992239636926758	0.415110425962143	0.373483995635517	0.0182660261853064	0.0712176250037076	0.0416264303266267
chr1	114708609	114708711	102	-	exon	NRAS	0.493743812498972	0.999954416369198	0.397640827063532	1	0.481730804914645	0.992239636926758	0.363273241968499	0.07364017083917	0.429549993310182	0.646487091668416	0.289633071129329
chr1	114774202	114774384	182	-	utr3	SIKE1	0.544189193075991	0.999954416369198	0.46737694783881	1	0.455154928491089	0.992239636926758	0.746101025330694	-0.0353679578702787	0.726109205287249	0.863856765989679	0.781468983200973
chr1	114779231	114779335	104	-	exon	SIKE1	0.464728722158079	0.999954416369198	0.398602377949862	1	0.500031396268541	0.992239636926758	-0.164347108385005	-0.0353679578702787	0.726109205287249	0.863856765989679	-0.128979150514726
chr1	114780519	114780655	136	-	utr5	SIKE1	0.859200754939792	0.999954416369198	0.852488398351806	1	0.885565544306359	0.992239636926758	-0.201810562830983	-0.0353679578702787	0.726109205287249	0.863856765989679	-0.166442604960704
chr1	115663604	115663843	239	+	exon	VANGL1	0.00945380221745652	0.999954416369198	0.00172619828139884	1	0.00656077062722152	0.873897436028944	0.60833409307772	0.273455287816678	0.00863572485272786	0.0393390158499974	0.334878805261042
chr1	115685281	115685451	170	+	exon	VANGL1	0.181131386411919	0.999954416369198	0.102654536034024	1	0.12758788763015	0.992239636926758	0.838695129989645	0.273455287816678	0.00863572485272786	0.0393390158499974	0.565239842172967
chr1	115691095	115691211	116	+	exon	VANGL1	0.673889892144195	0.999954416369198	0.615611619137435	1	0.66498829843149	0.992239636926758	0.618507544663199	0.273455287816678	0.00863572485272786	0.0393390158499974	0.345052256846521
chr1	115691497	115691698	201	+	utr3	VANGL1	0.97950783751306	0.999954416369198	0.977365593360845	1	0.974428047519561	0.992239636926758	0.49718946465988	0.273455287816678	0.00863572485272786	0.0393390158499974	0.223734176843202
chr1	116577293	116577404	111	-	utr3	IGSF3	0.612652027017384	0.999954416369198	0.499597328643623	1	0.642428198263355	0.992239636926758	0.869728851687543	0.652632300777188	0.000482268481773127	0.00347779945939678	0.217096550910355
chr1	116579641	116579819	178	-	exon	IGSF3	0.999003995849749	0.999954416369198	0.993451992621758	1	0.952044756528864	0.992239636926758	0.700515308911211	0.652632300777188	0.000482268481773127	0.00347779945939678	0.047883008134023
chr1	116614019	116614152	133	-	exon	IGSF3	0.981463816935766	0.999954416369198	0.966376617549284	1	0.943985806394498	0.992239636926758	0.563076730164147	0.652632300777188	0.000482268481773127	0.00347779945939678	-0.0895555706130403
chr1	117075000	117075780	780	+	exon	TTF2	0.170309178689049	0.999954416369198	0.107710967168193	1	0.18853481955809	0.992239636926758	0.405662059905718	0.190293469484362	0.103001563772884	0.25807255994991	0.215368590421357
chr1	117118243	117118361	118	-	exon	TRIM45	0.654173759875551	0.999954416369198	0.582805421049853	1	0.717106406689308	0.992239636926758	0.00351345724600316	0.294143550262511	0.376358347275648	0.598525801159124	-0.290630093016508
chr1	117366906	117367025	119	+	utr5*	MAN1A2	0.8232109115698	0.999954416369198	0.762909906545631	1	0.842235493693231	0.992239636926758	0.0823791356944795	-0.07295780913233	0.4874713693977	0.695812265353057	0.15533694482681
chr1	117367345	117367676	331	+	utr5	MAN1A2	0.112388325373282	0.999954416369198	0.0487405568895997	1	0.104370176555267	0.992239636926758	-0.201080267111523	-0.07295780913233	0.4874713693977	0.695812265353057	-0.128122457979193
chr1	117367886	117368052	166	+	utr5	MAN1A2	0.64621858207146	0.999954416369198	0.565249148776917	1	0.644483654712637	0.992239636926758	-0.128997762363873	-0.07295780913233	0.4874713693977	0.695812265353057	-0.0560399532315429
chr1	117622989	117623942	953	+	exon	FAM46C	0.316614621542776	0.999954416369198	0.297618386999464	1	0.369226316977116	0.992239636926758	-0.0526591422565146	-0.264976905903602	0.00222176834907976	0.0128641442939403	0.212317763647088
chr1	117959415	117959557	142	+	utr3	WDR3	0.710721864094113	0.999954416369198	0.622091280111715	1	0.655857496068345	0.992239636926758	0.105297274264262	0.262662813745231	0.0724107063194365	0.199893810490768	-0.157365539480969
chr1	119032942	119033135	193	-	utr3	WARS2	0.385678916115277	0.999954416369198	0.256468413427585	1	0.344643658301636	0.992239636926758	0.351786189401451	-0.145506062720864	0.641605269411375	0.809045664225796	0.497292252122315
chr1	119711900	119712055	155	+	utr5	PHGDH	0.418570455941212	0.999954416369198	0.339393289061022	1	0.437419733598327	0.992239636926758	0.56753105320035	0.145537856531224	0.0512139065154775	0.155503420430024	0.421993196669126
chr1	119915201	119915438	237	-	utr3	NOTCH2	0.227615985136204	0.999954416369198	0.132835606953975	1	0.222752988997981	0.992239636926758	-0.240065209367683	-0.177962207027804	0.0371972867002989	0.122691100396623	-0.0621030023398794
chr1	119916307	119916656	349	-	exon	NOTCH2	0.180480751110646	0.999954416369198	0.0866721151312091	1	0.129698410073503	0.992239636926758	-0.11913181527435	-0.177962207027804	0.0371972867002989	0.122691100396623	0.0588303917534539
chr1	119923781	119924007	226	-	exon	NOTCH2	0.680071578689296	0.999954416369198	0.610489110551754	1	0.669105643530743	0.992239636926758	-0.0198453189897377	-0.177962207027804	0.0371972867002989	0.122691100396623	0.158116888038066
chr1	119925468	119925610	142	-	exon	NOTCH2	0.882337423405415	0.999954416369198	0.833149507719998	1	0.87392599391779	0.992239636926758	-0.0864234818594184	-0.177962207027804	0.0371972867002989	0.122691100396623	0.0915387251683853
chr1	119925675	119925785	110	-	exon	NOTCH2	0.691832627593419	0.999954416369198	0.62904000810346	1	0.67976658807906	0.992239636926758	-0.170816971029278	-0.177962207027804	0.0371972867002989	0.122691100396623	0.00714523599852529
chr1	120176383	120176484	101	-	utr5	SEC22B	0.888393680652305	0.999954416369198	0.847320721374873	1	0.862685424619205	0.992239636926758	0.283555967836064	0.136712761994544	0.440004638420911	0.655567393341822	0.14684320584152
chr1	121184108	121184216	108	-	utr5	FAM72B	0.368263232710957	0.999954416369198	0.299350337168178	1	0.329771771733632	0.992239636926758	-0.398832191851913	-0.206209275866038	0.355116579691396	0.577098659039038	-0.192622915985875
chr1	145746875	145746975	100	-	exon	RNF115	0.211359113377246	0.999954416369198	0.105294636280062	1	0.135422438225087	0.992239636926758	-0.0456859223541209	0.0923778169290417	0.484342312389504	0.693409104435657	-0.138063739283163
chr1	145823850	145823950	100	-	utr5	RNF115	0.231258675916961	0.999954416369198	0.130778079110258	1	0.166469106564262	0.992239636926758	-0.456961679787817	0.0923778169290417	0.484342312389504	0.693409104435657	-0.549339496716859
chr1	145849347	145849491	144	-	utr3	PIAS3	0.512373139129425	0.999954416369198	0.404734664539682	1	0.463512708261246	0.992239636926758	0.179227037071588	0.0586412302843414	0.677214423609606	0.833885717413836	0.120585806787247
chr1	145912257	145912516	259	-	exon	PEX11B	0.0907085057756142	0.999954416369198	0.0403983591742121	1	0.0937525329833372	0.992239636926758	0.394088662854398	-0.0142806289479158	0.93122469067197	0.969048681512386	0.408369291802314
chr1	145926923	145927121	198	+	exon	RP11-315I20.1	0.818036464141756	0.999954416369198	0.79722045860411	1	0.839094541309749	0.992239636926758	-0.217382933117813	0.309502689690469	0.672099071845168	NA	-0.526885622808281
chr1	145957870	145957994	124	-	utr5	LIX1L	0.794355259837673	0.999954416369198	0.759305027128598	1	0.814166584238247	0.992239636926758	-0.112205089775736	-0.276387384753989	0.0117475112957362	0.0501229602918987	0.164182294978253
chr1	145977940	145978054	114	+	exon	POLR3GL	0.134105081522621	0.999954416369198	0.0568184884932027	1	0.0944600314366202	0.992239636926758	0.0629638660010363	0.364979829778769	0.0712195302301356	0.19776746972941	-0.302015963777733
chr1	145978338	145978453	115	+	utr3	POLR3GL	0.816154833483034	0.999954416369198	0.757191387862481	1	0.817115415206714	0.992239636926758	0.193074137718381	0.364979829778769	0.0712195302301356	0.19776746972941	-0.171905692060388
chr1	146994331	146994497	166	+	utr3	NBPF12	0.23039804808821	0.999954416369198	0.111132816924201	1	0.175295635450119	0.992239636926758	-1.1060780480917	-0.256946607476869	0.244242840798658	0.457661199762418	-0.849131440614828
chr1	147172051	147172184	133	-	utr5	PRKAB2	0.964636814303956	0.999954416369198	0.963667023533881	1	0.979077642541089	0.992239636926758	-0.0552055001615575	-0.330698108887827	0.00818301997069621	0.0378179962325285	0.27549260872627
chr1	147285295	147285420	125	+	utr3	CHD1L	0.925152452254196	0.999954416369198	0.923407776603131	1	0.968704264833267	0.992239636926758	0.418399196244509	0.208511746987348	0.0355459317470156	0.118820982257701	0.20988744925716
chr1	147618847	147619150	303	+	exon	BCL9	0.766683590742103	0.999954416369198	0.725036308973072	1	0.774307076471852	0.992239636926758	-0.0834067274179126	-0.0163896609272827	0.888071712724982	0.94742958539027	-0.0670170664906299
chr1	147619299	147619702	403	+	exon	BCL9	0.524098216544925	0.999954416369198	0.412275838013783	1	0.527662752381112	0.992239636926758	-0.135447829316248	-0.0163896609272827	0.888071712724982	0.94742958539027	-0.119058168388965
chr1	147620013	147620135	122	+	exon	BCL9	0.714138352684442	0.999954416369198	0.644428910156168	1	0.721629850431012	0.992239636926758	0.00319030341064485	-0.0163896609272827	0.888071712724982	0.94742958539027	0.0195799643379275
chr1	147620430	147620666	236	+	exon	BCL9	0.644944161457793	0.999954416369198	0.551485404948042	1	0.587507159189881	0.992239636926758	-0.0420054508414214	-0.0163896609272827	0.888071712724982	0.94742958539027	-0.0256157899141387
chr1	147623969	147624079	110	+	exon	BCL9	0.974583980723529	0.999954416369198	0.9543585121265	1	0.964468562855319	0.992239636926758	0.571932074407494	-0.0163896609272827	0.888071712724982	0.94742958539027	0.588321735334776
chr1	147624463	147624710	247	+	exon	BCL9	0.602772074999486	0.999954416369198	0.517232574823805	1	0.620363779368734	0.992239636926758	0.311959916215778	-0.0163896609272827	0.888071712724982	0.94742958539027	0.328349577143061
chr1	147624765	147624944	179	+	exon	BCL9	0.292996519132735	0.999954416369198	0.217934413832108	1	0.206281612063944	0.992239636926758	0.705958850961816	-0.0163896609272827	0.888071712724982	0.94742958539027	0.722348511889098
chr1	148459423	148459572	149	+	exon	AC245100.1	0.813909783140703	0.999954416369198	0.755237151896993	1	0.816558682034574	0.992239636926758	0.509123534163509	0.174517081658235	0.723162947905741	0.861923959326462	0.334606452505274
chr1	148953028	148953166	138	+	exon	PDE4DIP	0.477428722481304	0.999954416369198	0.35580682766924	1	0.457685513971282	0.992239636926758	0.0529968388274807	-0.152345418243073	0.433032895921488	0.649668636691025	0.205342257070554
chr1	148981262	148981516	254	+	utr3	PDE4DIP	0.109420357453199	0.999954416369198	0.0404734483844947	1	0.0798117234462717	0.992239636926758	0.246866526806459	-0.152345418243073	0.433032895921488	0.649668636691025	0.399211945049532
chr1	149390645	149390748	103	+	utr5	NBPF19	0.859184370033894	0.999954416369198	0.822967150973758	1	0.907031659712551	0.992239636926758	-0.131228537878926	-0.632617143819594	0.0186132761491529	0.0721815462542149	0.501388605940667
chr1	149886533	149886633	100	-	exon	HIST2H2BE	0.951710745849803	0.999954416369198	0.956314842126074	1	0.99051062860107	0.992640425584104	0.254670457332133	0.0234087751740547	0.862952405531232	0.935511721762014	0.231261682158078
chr1	149899592	149899725	133	+	utr5	BOLA1	0.329537409186751	0.999954416369198	0.220257503160074	1	0.348415362902581	0.992239636926758	0.294113655075932	0.48448053827876	0.000224182118368645	0.00181127042996485	-0.190366883202829
chr1	149900182	149900498	316	+	utr3	BOLA1	0.115827033019705	0.999954416369198	0.0749479302969094	1	0.113728978307611	0.992239636926758	0.428143262393484	0.48448053827876	0.000224182118368645	0.00181127042996485	-0.0563372758852764
chr1	149913462	149913981	519	-	utr5	SV2A	0.686629661335167	0.999954416369198	0.669031518723009	1	0.718241179768601	0.992239636926758	-0.50172008370221	-0.629691548063121	1.26839964697277e-13	6.74580515372435e-12	0.127971464360911
chr1	149943830	149944053	223	-	utr3	OTUD7B	0.945270465495876	0.999954416369198	0.926760719649091	1	0.954763875918393	0.992239636926758	-0.0765038101414273	-0.0845614688519071	0.657184138268588	0.820651384254501	0.00805765871047984
chr1	149944133	149944463	330	-	exon	OTUD7B	0.729869031526468	0.999954416369198	0.662615983258946	1	0.74537861284018	0.992239636926758	0.0785583901036078	-0.0845614688519071	0.657184138268588	0.820651384254501	0.163119858955515
chr1	149944806	149944982	176	-	exon	OTUD7B	0.7878918487055	0.999954416369198	0.730514551862021	1	0.776458702616449	0.992239636926758	0.0678722667572973	-0.0845614688519071	0.657184138268588	0.820651384254501	0.152433735609204
chr1	150010539	150010655	116	-	utr5	OTUD7B	0.263400829456348	0.999954416369198	0.129254951260307	1	0.210516443222243	0.992239636926758	0.215655868306855	-0.0845614688519071	0.657184138268588	0.820651384254501	0.300217337158762
chr1	150144699	150144802	103	+	utr3	VPS45	0.661578455380184	0.999954416369198	0.567039945732912	1	0.650708958836658	0.992239636926758	0.378227001263559	0.000486577107674437	0.997273956382397	0.998478523664933	0.377740424155885
chr1	150150003	150150170	167	+	utr5	PLEKHO1	0.35949156468053	0.999954416369198	0.281868504156777	1	0.326400707631496	0.992239636926758	0.256618226791395	0.279913575759791	0.00135679167073524	0.00843118146830684	-0.0232953489683965
chr1	150150869	150150977	108	+	utr5	PLEKHO1	0.31159843109638	0.999954416369198	0.232616241831698	1	0.232471703934969	0.992239636926758	0.138035785779269	0.279913575759791	0.00135679167073524	0.00843118146830684	-0.141877789980523
chr1	150158864	150159534	670	+	utr3	PLEKHO1	0.478933738118962	0.999954416369198	0.485994183317244	1	0.548401460136022	0.992239636926758	0.480451685591971	0.279913575759791	0.00135679167073524	0.00843118146830684	0.20053810983218
chr1	150226691	150226853	162	-	exon	ANP32E	0.81536534381653	0.999954416369198	0.805242651849833	1	0.854871758397429	0.992239636926758	0.034461751794096	-0.126048577760709	0.114103204583779	0.276770912240896	0.160510329554805
chr1	150231872	150231973	101	-	utr5	ANP32E	0.74488790000218	0.999954416369198	0.709887611290148	1	0.784822201687634	0.992239636926758	-0.179009566236437	-0.126048577760709	0.114103204583779	0.276770912240896	-0.0529609884757281
chr1	150293891	150294057	166	+	utr5	MRPS21	0.358183075747464	0.999954416369198	0.291416788916897	1	0.372230625468145	0.992239636926758	0.209848566012439	0.0258144313821002	0.830128694669405	0.919625889172005	0.184034134630339
chr1	150328278	150328409	131	+	exon	PRPF3	0.144238231968236	0.999954416369198	0.0659246517908027	1	0.0916144075845296	0.992239636926758	0.368239910398058	-0.164723279036676	0.143806957681609	0.32523782871015	0.532963189434733
chr1	150334874	150334981	107	+	exon	PRPF3	0.43563555329086	0.999954416369198	0.333876286593574	1	0.380211676076307	0.992239636926758	0.171433470139914	-0.164723279036676	0.143806957681609	0.32523782871015	0.33615674917659
chr1	150352848	150352991	143	+	utr3	PRPF3	0.474397486180641	0.999954416369198	0.388293286369093	1	0.429571211072981	0.992239636926758	0.102570180799895	-0.164723279036676	0.143806957681609	0.32523782871015	0.267293459836571
chr1	150471068	150471239	171	+	exon	RPRD2	0.720205240484776	0.999954416369198	0.644168221281641	1	0.690956728328092	0.992239636926758	-0.138569256232701	-0.130444291216286	0.197200976235192	0.401089227882004	-0.0081249650164146
chr1	150471480	150471761	281	+	exon	RPRD2	0.233800930102196	0.999954416369198	0.120130265557162	1	0.174300717930879	0.992239636926758	-0.244316516291762	-0.130444291216286	0.197200976235192	0.401089227882004	-0.113872225075476
chr1	150472046	150472389	343	+	exon	RPRD2	0.179481937905628	0.999954416369198	0.0938580176409058	1	0.153984408731857	0.992239636926758	0.243069856970821	-0.130444291216286	0.197200976235192	0.401089227882004	0.373514148187108
chr1	150472897	150473131	234	+	exon	RPRD2	0.243035664716883	0.999954416369198	0.147422963989781	1	0.208676300348042	0.992239636926758	0.034922496544492	-0.130444291216286	0.197200976235192	0.401089227882004	0.165366787760778
chr1	150506907	150507249	342	+	utr3	TARS2	0.274249240424099	0.999954416369198	0.187807589545693	1	0.181477967838481	0.992239636926758	0.442876895718218	0.0385411001653791	0.788252997313045	0.899134095041648	0.404335795552839
chr1	150511670	150511780	110	+	exon	ECM1	0.846531901326225	0.999954416369198	0.801714317554596	1	0.848735879278262	0.992239636926758	0.000310392422802202	-0.246629900560329	0.138784278478237	0.317144671279153	0.246940292983131
chr1	150577094	150577346	252	-	utr3	MCL1	0.185002341905732	0.999954416369198	0.125844837574029	1	0.198015074111704	0.992239636926758	0.288627207217706	0.394093496942297	1.66858881038167e-06	2.39892678493626e-05	-0.10546628972459
chr1	150578310	150578502	192	-	exon	MCL1	0.832035182756116	0.999954416369198	0.796416340480171	1	0.828277168854966	0.992239636926758	0.426196812627312	0.394093496942297	1.66858881038167e-06	2.39892678493626e-05	0.0321033156850152
chr1	150578902	150579580	678	-	utr5	MCL1	0.0891309718493162	0.999954416369198	0.0707587910482053	1	0.107532638003768	0.992239636926758	0.303942817261854	0.394093496942297	1.66858881038167e-06	2.39892678493626e-05	-0.0901506796804428
chr1	150625657	150625764	107	-	utr3	ENSA	0.109679140461651	0.999954416369198	0.0454179502786034	1	0.0734224449884149	0.992239636926758	0.128796246605191	0.199397527510831	0.0242490989525587	0.0890828420705487	-0.0706012809056399
chr1	150629448	150629591	143	-	utr5	ENSA	0.633729572636837	0.999954416369198	0.594928523104333	1	0.653441217179803	0.992239636926758	0.516945809866413	0.199397527510831	0.0242490989525587	0.0890828420705487	0.317548282355582
chr1	150648335	150648633	298	-	exon	GOLPH3L	0.87064154899206	0.999954416369198	0.817026494759312	1	0.849031959301136	0.992239636926758	0.00216166900328151	0.012979048141847	0.931096417844808	0.969048681512386	-0.0108173791385655
chr1	150950752	150950856	104	+	exon	SETDB1	0.568159229044505	0.999954416369198	0.463532702814524	1	0.562894345833303	0.992239636926758	-0.171018379239638	-0.307645779615915	0.00865895339999078	0.0394154632366682	0.136627400376276
chr1	150960569	150960989	420	-	exon	CERS2	0.846965689583374	0.999954416369198	0.818243076147424	1	0.869890469570973	0.992239636926758	-0.0928463418920896	0.131540487847203	0.189357516821952	0.390680798837836	-0.224386829739293
chr1	151002438	151002543	105	-	exon	FAM63A	0.946693205249223	0.999954416369198	0.913075747506159	1	0.947234907527454	0.992239636926758	0.502587771769791	0.133097443761838	0.619787666772505	0.795926153849052	0.369490328007953
chr1	151033979	151034311	332	+	utr3	PRUNE1	0.604445494900826	0.999954416369198	0.556310684724304	1	0.639653347877125	0.992239636926758	0.207124647555199	0.15350646782193	0.173721014416713	0.37066472516589	0.0536181797332693
chr1	151052985	151053352	367	-	utr3	CDC42SE1	0.949881660162584	0.999954416369198	0.928211458535389	1	0.93253808026339	0.992239636926758	0.102602301095222	-0.04171393629282	0.586837550587611	0.771513446432052	0.144316237388042
chr1	151059391	151059576	185	+	utr5	MLLT11	0.344288535854778	0.999954416369198	0.23885695687144	1	0.26047620236697	0.992239636926758	-0.0477668539420149	-0.176760809733309	0.370270364251323	0.592597979226727	0.128993955791294
chr1	151059736	151059841	105	-	utr5	CDC42SE1	0.723988386319562	0.999954416369198	0.647127025770811	1	0.762401326275637	0.992239636926758	-0.278118372405766	-0.04171393629282	0.586837550587611	0.771513446432052	-0.236404436112946
chr1	151060408	151060516	108	+	utr5	MLLT11	0.39151125037957	0.999954416369198	0.260710521626827	1	0.379407441906608	0.992239636926758	0.091544662222085	-0.176760809733309	0.370270364251323	0.592597979226727	0.268305471955394
chr1	151067193	151067553	360	+	utr3	MLLT11	0.748099582853114	0.999954416369198	0.697594757131611	1	0.769179925736974	0.992239636926758	0.269884664453544	-0.176760809733309	0.370270364251323	0.592597979226727	0.446645474186853
chr1	151117959	151118184	225	+	exon	GABPB2	0.690584499359346	0.999954416369198	0.634566872401314	1	0.717868583159237	0.992239636926758	0.926330086647574	0.580096171802745	0.00334936734166559	0.0180958874431655	0.346233914844829
chr1	151133100	151133294	194	-	exon	SEMA6C	0.289652876437376	0.999954416369198	0.156232458996633	1	0.261716135571127	0.992239636926758	-0.21843659126942	0.0454630090273335	0.772543219792475	0.890314536776244	-0.263899600296754
chr1	151160725	151160949	224	-	utr3	LYSMD1	0.387275932563667	0.999954416369198	0.284294382785997	1	0.36672322261932	0.992239636926758	-0.0690953372655443	-0.122785837093277	0.423231256865532	0.640325987579088	0.0536904998277325
chr1	151161840	151162126	286	-	exon	LYSMD1	0.489541274965392	0.999954416369198	0.387135695802282	1	0.467121307550413	0.992239636926758	0.0987048236235676	-0.122785837093277	0.423231256865532	0.640325987579088	0.221490660716844
chr1	151165136	151165297	161	-	utr5	LYSMD1	0.976365908957715	0.999954416369198	0.966784236023528	1	0.970451705158553	0.992239636926758	0.115507152758921	-0.122785837093277	0.423231256865532	0.640325987579088	0.238292989852198
chr1	151165526	151165897	371	-	utr5	LYSMD1	0.625963659037204	0.999954416369198	0.557206090087435	1	0.638645198500571	0.992239636926758	-0.276049794411394	-0.122785837093277	0.423231256865532	0.640325987579088	-0.153263957318118
chr1	151185860	151186005	145	-	exon	VPS72	0.704983007098541	0.999954416369198	0.6562870662817	1	0.732182790321609	0.992239636926758	0.346387619052331	0.209814432947278	0.0567876705415032	0.1674965629165	0.136573186105054
chr1	151198827	151198941	114	+	utr5	PIP5K1A	0.993003901524825	0.999954416369198	0.99889850930786	1	0.982196824616594	0.992239636926758	0.369389971889031	0.100430785795923	0.274619390594845	0.492034115914816	0.268959186093108
chr1	151234186	151234355	169	+	exon	PIP5K1A	0.71332003572508	0.999954416369198	0.634298521454974	1	0.628118742409279	0.992239636926758	-0.101913447709013	0.100430785795923	0.274619390594845	0.492034115914816	-0.202344233504937
chr1	151248075	151248273	198	+	utr3	PIP5K1A	0.920683660218584	0.999954416369198	0.883382060853734	1	0.90780337870664	0.992239636926758	0.0793522621757043	0.100430785795923	0.274619390594845	0.492034115914816	-0.021078523620219
chr1	151267177	151267344	167	+	utr3	PSMD4	0.696399602543767	0.999954416369198	0.649944314452653	1	0.687937664864014	0.992239636926758	0.302872479675713	0.104072698207107	0.25301662496113	0.467481942599432	0.198799781468605
chr1	151286452	151286837	385	+	exon	ZNF687	0.90964925880359	0.999954416369198	0.874464356063938	1	0.911812062092933	0.992239636926758	0.0652117571711615	-0.0886850728225875	0.399919250288112	0.6185278419485	0.153896829993749
chr1	151286940	151287274	334	+	exon	ZNF687	0.536584220276994	0.999954416369198	0.448789893442796	1	0.539845681957574	0.992239636926758	0.0329817825485292	-0.0886850728225875	0.399919250288112	0.6185278419485	0.121666855371117
chr1	151287504	151287908	404	+	exon	ZNF687	0.292655244041146	0.999954416369198	0.196439699388432	1	0.294909810411084	0.992239636926758	0.164997685811923	-0.0886850728225875	0.399919250288112	0.6185278419485	0.25368275863451
chr1	151287957	151288157	200	+	exon	ZNF687	0.852931595792816	0.999954416369198	0.803141674545923	1	0.8527680625987	0.992239636926758	0.126334533811092	-0.0886850728225875	0.399919250288112	0.6185278419485	0.215019606633679
chr1	151289706	151289926	220	+	utr3	ZNF687	0.22118606348063	0.999954416369198	0.110388444151784	1	0.187958165902396	0.992239636926758	-0.561120172802509	-0.0886850728225875	0.399919250288112	0.6185278419485	-0.472435099979921
chr1	151292512	151292830	318	-	utr3	PI4KB	0.597122924072148	0.999954416369198	0.562429180740044	1	0.6302706714962	0.992239636926758	0.0679815241058436	-0.155415220483197	0.0773943550127317	0.209279869612382	0.223396744589041
chr1	151292876	151293050	174	-	utr3	PI4KB	0.417107382793947	0.999954416369198	0.308620535331564	1	0.391361328928029	0.992239636926758	0.124706308409596	-0.155415220483197	0.0773943550127317	0.209279869612382	0.280121528892793
chr1	151315649	151315882	233	-	utr5	PI4KB	0.299733612573758	0.999954416369198	0.220465608101704	1	0.283375238440282	0.992239636926758	0.104709892349893	-0.155415220483197	0.0773943550127317	0.209279869612382	0.260125112833091
chr1	151316060	151316518	458	-	utr5	PI4KB	0.73348351794872	0.999954416369198	0.674283526331332	1	0.741809919302501	0.992239636926758	-0.137025370290005	-0.155415220483197	0.0773943550127317	0.209279869612382	0.0183898501931917
chr1	151326270	151326393	123	-	utr5	PI4KB	0.150912622152621	0.999954416369198	0.0600489783607465	1	0.139163600088709	0.992239636926758	0.396739735241917	-0.155415220483197	0.0773943550127317	0.209279869612382	0.552154955725114
chr1	151327350	151327451	101	-	utr5	PI4KB	0.499275885440035	0.999954416369198	0.371626826358634	1	0.455707899145611	0.992239636926758	-0.529543575522884	-0.155415220483197	0.0773943550127317	0.209279869612382	-0.374128355039687
chr1	151342438	151342592	154	-	exon	RFX5	0.510303790965196	0.999954416369198	0.429533235748193	1	0.513570532665532	0.992239636926758	0.426433870871967	0.232441645179577	0.0160497274278416	0.064370800389972	0.19399222569239
chr1	151342726	151342841	115	-	exon	RFX5	0.268578873919028	0.999954416369198	0.166115660858795	1	0.231535310338679	0.992239636926758	0.536465674969435	0.232441645179577	0.0160497274278416	0.064370800389972	0.304024029789859
chr1	151343115	151343222	107	-	exon	RFX5	0.935463368915494	0.999954416369198	0.93486886644096	1	0.980090286410514	0.992239636926758	0.487190428875508	0.232441645179577	0.0160497274278416	0.064370800389972	0.254748783695931
chr1	151402940	151403162	222	-	utr3	POGZ	0.951794863566413	0.999954416369198	0.919585384314667	1	0.935305654749667	0.992239636926758	-0.682531097328723	-0.534155728251738	2.28154820767575e-10	7.32624501120409e-09	-0.148375369076985
chr1	151404842	151406340	1498	-	exon	POGZ	0.408597899235756	0.999954416369198	0.382130157246744	1	0.480294548692689	0.992239636926758	-0.321127381643527	-0.534155728251738	2.28154820767575e-10	7.32624501120409e-09	0.213028346608211
chr1	151518674	151518893	219	+	exon	CGN	0.0993137067925007	0.999954416369198	0.0298277947393349	1	0.0516621331289088	0.992239636926758	-0.815921833849315	-0.510060610008042	0.000648598797758164	0.00450085251349511	-0.305861223841273
chr1	151519046	151519234	188	+	exon	CGN	0.857560250313024	0.999954416369198	0.825726165259679	1	0.903226028212987	0.992239636926758	-0.402474156542907	-0.510060610008042	0.000648598797758164	0.00450085251349511	0.107586453465135
chr1	151524839	151525024	185	+	exon	CGN	0.964600918346109	0.999954416369198	0.958045314724395	1	0.935784840822417	0.992239636926758	-1.04854685292409	-0.510060610008042	0.000648598797758164	0.00450085251349511	-0.53848624291605
chr1	151529385	151529538	153	+	exon	CGN	0.223547653828994	0.999954416369198	0.100460750159045	1	0.182286848149006	0.992239636926758	-0.21429501791599	-0.510060610008042	0.000648598797758164	0.00450085251349511	0.295765592092052
chr1	151529870	151530036	166	+	exon	CGN	0.494484947976734	0.999954416369198	0.395919078264006	1	0.357997679749213	0.992239636926758	-0.209559190017456	-0.510060610008042	0.000648598797758164	0.00450085251349511	0.300501419990587
chr1	151530474	151530684	210	+	exon	CGN	0.814002093918877	0.999954416369198	0.776857268780097	1	0.819852952143744	0.992239636926758	-0.753957132162173	-0.510060610008042	0.000648598797758164	0.00450085251349511	-0.24389652215413
chr1	151533952	151534085	133	+	exon	CGN	0.512300084742303	0.999954416369198	0.402197864206504	1	0.470987266205609	0.992239636926758	-0.74592982334847	-0.510060610008042	0.000648598797758164	0.00450085251349511	-0.235869213340428
chr1	151536707	151536825	118	+	exon	CGN	0.115434475768784	0.999954416369198	0.0400874010572464	1	0.0709805123512448	0.992239636926758	-1.03989110973463	-0.510060610008042	0.000648598797758164	0.00450085251349511	-0.529830499726591
chr1	151537185	151537412	227	+	utr3	CGN	0.21956605330567	0.999954416369198	0.113102135148368	1	0.175793183153668	0.992239636926758	-0.804055310922464	-0.510060610008042	0.000648598797758164	0.00450085251349511	-0.293994700914422
chr1	151582001	151582154	153	+	utr3	TUFT1	0.995246850819857	0.999954416369198	0.990905772788838	1	0.956872404763165	0.992239636926758	0.644842655666514	0.856970240337852	9.982807706071e-06	0.000118703866304067	-0.212127584671338
chr1	151769215	151769332	117	-	intron	RP11-98D18.3	0.678427230032575	0.999954416369198	0.594074703187208	1	0.689409340372549	0.992239636926758	-0.352488883289299	-0.118224807563162	0.752806757540158	0.879899309643109	-0.234264075726138
chr1	151769457	151769615	158	-	exon	RP11-98D18.3	0.835351731995015	0.999954416369198	0.788894564408412	1	0.848731142653069	0.992239636926758	-0.175653348783356	-0.118224807563162	0.752806757540158	0.879899309643109	-0.0574285412201943
chr1	151770181	151770377	196	-	utr3	TDRKH	0.124798333600874	0.999954416369198	0.0510492824076923	1	0.0728669305690266	0.992239636926758	-0.126976256848309	-0.202429044234553	0.0804043692158676	0.215578079337148	0.0754527873862437
chr1	151791058	151791316	258	-	utr5	TDRKH	0.793741432583285	0.999954416369198	0.744215901555145	1	0.771496671815907	0.992239636926758	-0.952894921477641	-0.202429044234553	0.0804043692158676	0.215578079337148	-0.750465877243088
chr1	151986206	151986321	115	-	utr5	S100A10	0.0822034383712751	0.999954416369198	0.0601321924951619	1	0.0545593644847587	0.992239636926758	-0.504178881648529	-0.292468477340774	0.00143413919815525	0.0088152619335818	-0.211710404307755
chr1	153544729	153544868	139	-	utr5	S100A4	0.700126554291507	0.999954416369198	0.641118169372108	1	0.647254555660201	0.992239636926758	0.541201581175363	0.366284128424307	0.013566127446504	0.056311836946388	0.174917452751056
chr1	153634064	153634246	182	+	utr5	CHTOP	0.448335524108264	0.999954416369198	0.397034052874437	1	0.44172885647758	0.992239636926758	0.338044737374296	0.104607616314371	0.291397276119791	0.512183567566609	0.233437121059925
chr1	153645054	153645382	328	+	utr3	CHTOP	0.622761063151151	0.999954416369198	0.576688221015586	1	0.651565075003055	0.992239636926758	0.20856877385526	0.104607616314371	0.291397276119791	0.512183567566609	0.103961157540889
chr1	153662338	153662490	152	-	utr3	ILF2	0.936203827593662	0.999954416369198	0.95206410799555	1	0.98188184387041	0.992239636926758	0.472613212474146	0.339770839493526	1.28673749277717e-06	1.89804235798063e-05	0.132842372980619
chr1	153728430	153728555	125	+	utr5	INTS3	0.998047621175868	0.999954416369198	0.992248671997686	1	0.977811529368863	0.992239636926758	-0.227076722173867	-0.286785523587401	0.0339342284437451	0.115043456240436	0.0597088014135342
chr1	153773143	153773294	151	+	utr3	INTS3	0.13782524905899	0.999954416369198	0.0731831251199097	1	0.103987063294147	0.992239636926758	-0.115326855007983	-0.286785523587401	0.0339342284437451	0.115043456240436	0.171458668579418
chr1	153828070	153828341	271	-	exon	GATAD2B	0.667975432006391	0.999954416369198	0.610634031232134	1	0.662154838746647	0.992239636926758	-0.655461600617777	-0.74622004664142	1.4031749418714e-13	7.31962713930235e-12	0.0907584460236431
chr1	153930296	153930400	104	-	exon	DENND4B	0.660034360078663	0.999954416369198	0.562317898055514	1	0.641325043571871	0.992239636926758	-0.606259142223401	-0.606992982327642	5.90501828915719e-13	2.87131514310268e-11	0.00073384010424149
chr1	153933586	153933693	107	-	exon	DENND4B	0.362338424420576	0.999954416369198	0.278117405580672	1	0.398788144102727	0.992239636926758	-0.711551365963826	-0.606992982327642	5.90501828915719e-13	2.87131514310268e-11	-0.104558383636184
chr1	153946388	153946642	254	-	utr5	DENND4B	0.791560529973264	0.999954416369198	0.745526506088592	1	0.777036791056703	0.992239636926758	-0.757378945039039	-0.606992982327642	5.90501828915719e-13	2.87131514310268e-11	-0.150385962711397
chr1	153947887	153948141	254	-	utr3	CRTC2	0.958119499832673	0.999954416369198	0.935826224967162	1	0.977126501239325	0.992239636926758	-0.196246257701686	-0.452843844986598	2.43402912649249e-08	5.21878843420397e-07	0.256597587284911
chr1	153951546	153951691	145	-	utr3	CRTC2	0.926453659171431	0.999954416369198	0.905853289650336	1	0.942830488017006	0.992239636926758	-0.195337996498935	-0.452843844986598	2.43402912649249e-08	5.21878843420397e-07	0.257505848487663
chr1	153952145	153952276	131	-	utr3	CRTC2	0.149477922305609	0.999954416369198	0.0856603769131433	1	0.166813835003168	0.992239636926758	-0.259494552134162	-0.452843844986598	2.43402912649249e-08	5.21878843420397e-07	0.193349292852436
chr1	153962614	153962757	143	-	utr5	SLC39A1	0.8802801713367	0.999954416369198	0.838421590875876	1	0.877319554946682	0.992239636926758	-0.00913507153371066	-0.0309922188984855	0.708983056755044	0.853936871481607	0.0218571473647749
chr1	153977468	153977647	179	-	utr5	JTB	0.424435511357859	0.999954416369198	0.181784217186955	1	0.0816214057600393	0.992239636926758	-0.247819011691379	-0.137361243238976	0.115739712587794	0.279495598950482	-0.110457768452403
chr1	154183032	154183206	174	-	utr5	TPM3	0.971292435045236	0.999954416369198	0.94981736878585	1	0.951844301173719	0.992239636926758	0.568493546957784	0.14086211720685	0.0573183761539568	0.168762598791628	0.427631429750934
chr1	154220454	154220608	154	-	utr5	C1orf43	0.00202699807168171	0.999954416369198	0.000665618941352752	1	0.163881159969299	0.992239636926758	0.562211160679899	-0.136630332849664	0.0599975472768973	0.17398649758785	0.698841493529563
chr1	154234539	154234704	165	+	exon	UBAP2L	0.416175779952943	0.999954416369198	0.346505322470037	1	0.41700024173715	0.992239636926758	0.151869632862485	-0.154167983651354	0.0378891466538557	0.12454377074241	0.306037616513839
chr1	154325566	154325667	101	+	utr5	ATP8B2	0.283924476665013	0.999954416369198	0.173463576521208	1	0.252556647943242	0.992239636926758	-1.03178438136221	-0.23511497758327	0.00862930523603894	0.0393390158499974	-0.796669403778936
chr1	154348965	154349428	463	+	utr3	ATP8B2	0.815483995218555	0.999954416369198	0.810833259832243	1	0.83978031419295	0.992239636926758	0.0391625006587592	-0.23511497758327	0.00862930523603894	0.0393390158499974	0.274277478242029
chr1	154550200	154550365	165	-	utr3	UBE2Q1	0.575210616625528	0.999954416369198	0.502820335433372	1	0.568563401155768	0.992239636926758	-0.0251784014719798	-0.0325193220742849	0.72219125858365	0.86149896169281	0.00734092060230508
chr1	154558308	154558619	311	-	utr5	UBE2Q1	0.255117263935134	0.999954416369198	0.175677393236054	1	0.244287743534496	0.992239636926758	0.205097091699062	-0.0325193220742849	0.72219125858365	0.86149896169281	0.237616413773347
chr1	154584799	154584929	130	-	utr3	ADAR	0.325046945331207	0.999954416369198	0.251897832444016	1	0.342820348451765	0.992239636926758	-0.276801507399153	-0.192188951124959	0.00139567277967679	0.00862163561492715	-0.0846125562741943
chr1	154597914	154598030	116	-	exon	ADAR	0.0405008231055849	0.999954416369198	0.0147707376572272	1	0.0403787370612029	0.992239636926758	0.0979212327851334	-0.192188951124959	0.00139567277967679	0.00862163561492715	0.290110183910092
chr1	154598471	154598578	107	-	exon	ADAR	0.225174860318698	0.999954416369198	0.152255062151006	1	0.254184962360587	0.992239636926758	0.192190518129396	-0.192188951124959	0.00139567277967679	0.00862163561492715	0.384379469254355
chr1	154601200	154601655	455	-	exon	ADAR	0.533271967549303	0.999954416369198	0.485706584457538	1	0.571846964512657	0.992239636926758	-0.134740745940432	-0.192188951124959	0.00139567277967679	0.00862163561492715	0.0574482051845267
chr1	154601995	154602254	259	-	utr5	ADAR	0.574339714739632	0.999954416369198	0.520113100664193	1	0.591479577978826	0.992239636926758	-0.129303203749953	-0.192188951124959	0.00139567277967679	0.00862163561492715	0.0628857473750059
chr1	154602359	154602499	140	-	utr5	ADAR	0.507465844325615	0.999954416369198	0.417725084431799	1	0.5258799001407	0.992239636926758	-0.176462796732021	-0.192188951124959	0.00139567277967679	0.00862163561492715	0.0157261543929377
chr1	154944956	154945159	203	-	utr3	PBXIP1	0.833421771737972	0.999954416369198	0.795358902293263	1	0.823850410476219	0.992239636926758	-0.0674261958936258	-0.160544283639099	0.0244834143408305	0.0896683591655559	0.093118087745473
chr1	154945849	154946317	468	-	exon	PBXIP1	0.875990156891438	0.999954416369198	0.851182918903823	1	0.880069508067116	0.992239636926758	-0.124976590345624	-0.160544283639099	0.0244834143408305	0.0896683591655559	0.0355676932934749
chr1	154946552	154946838	286	-	exon	PBXIP1	0.278078705584899	0.999954416369198	0.22211191297843	1	0.355652734453914	0.992239636926758	0.106389755102207	-0.160544283639099	0.0244834143408305	0.0896683591655559	0.266934038741305
chr1	154948261	154948417	156	-	utr3	PBXIP1	0.575024555450239	0.999954416369198	0.52996433629164	1	0.610995328185201	0.992239636926758	-0.0504609895654044	-0.160544283639099	0.0244834143408305	0.0896683591655559	0.110083294073694
chr1	154953109	154953270	161	-	intron	PBXIP1	0.382418146497247	0.999954416369198	0.256407036805098	1	0.296527805831127	0.992239636926758	-0.491221291738444	-0.160544283639099	0.0244834143408305	0.0896683591655559	-0.330677008099345
chr1	154953707	154953807	100	-	utr5	PBXIP1	0.423226021117525	0.999954416369198	0.304503226899619	1	0.354168750228695	0.992239636926758	0.013989995732888	-0.160544283639099	0.0244834143408305	0.0896683591655559	0.174534279371987
chr1	154958416	154958575	159	-	utr3	PYGO2	0.386967839432509	0.999954416369198	0.294182954722697	1	0.390376682940878	0.992239636926758	0.122480561738399	-0.118360473641986	0.180598471342007	0.379288284366188	0.240841035380386
chr1	154958814	154959032	218	-	exon	PYGO2	0.825529437976627	0.999954416369198	0.817834081298496	1	0.865792806997096	0.992239636926758	0.0735112293645986	-0.118360473641986	0.180598471342007	0.379288284366188	0.191871703006585
chr1	154959278	154959382	104	-	exon	PYGO2	0.382984154799001	0.999954416369198	0.295671330207338	1	0.395662198837174	0.992239636926758	-0.00879959458297902	-0.118360473641986	0.180598471342007	0.379288284366188	0.109560879059007
chr1	154959534	154959825	291	-	exon	PYGO2	0.0158215464193386	0.999954416369198	0.00410896432676487	1	0.0173358395883508	0.992239636926758	0.20132304117096	-0.118360473641986	0.180598471342007	0.379288284366188	0.319683514812947
chr1	154970172	154970282	110	-	utr5	SHC1	0.893991112759366	0.999954416369198	0.846714940662343	1	0.887537421876292	0.992239636926758	-0.0253892880175766	-0.316670528447071	0.0106027203007528	0.0462531358201696	0.291281240429494
chr1	154983815	154983972	157	+	utr5	FLAD1	0.50772720416342	0.999954416369198	0.422560075465171	1	0.488825932309363	0.992239636926758	0.663175991363368	0.283532328399006	0.030406648707114	0.105851833839774	0.379643662964362
chr1	154988075	154988351	276	+	utr5	FLAD1	0.823854413044425	0.999954416369198	0.791447959761472	1	0.855187559826115	0.992239636926758	0.606355719461376	0.283532328399006	0.030406648707114	0.105851833839774	0.32282339106237
chr1	154988538	154988793	255	+	utr5	FLAD1	0.322905559137809	0.999954416369198	0.24274017212569	1	0.292641323456214	0.992239636926758	0.672918828023603	0.283532328399006	0.030406648707114	0.105851833839774	0.389386499624597
chr1	155002801	155002926	125	+	utr5	ZBTB7B	0.364400062516105	0.999954416369198	0.266260193950827	1	0.350355989830912	0.992239636926758	0.0304994500620322	-0.383046020994686	1.17279165865868e-05	0.000136125817840051	0.413545471056718
chr1	155014604	155015728	1124	+	utr5	ZBTB7B	0.995497975304001	0.999954416369198	0.979578239398027	1	0.979031841679236	0.992239636926758	-0.262842568147845	-0.383046020994686	1.17279165865868e-05	0.000136125817840051	0.12020345284684
chr1	155016188	155016845	657	+	utr3	ZBTB7B	0.703901291167504	0.999954416369198	0.701808126578616	1	0.727495014495222	0.992239636926758	-0.296830063310558	-0.383046020994686	1.17279165865868e-05	0.000136125817840051	0.0862159576841279
chr1	155069026	155069404	378	+	utr3	EFNA4	0.905986278711684	0.999954416369198	0.896209524700312	1	0.935474319391005	0.992239636926758	0.734871570444322	0.477558203765516	0.038398143813674	0.125831744424049	0.257313366678807
chr1	155078881	155079025	144	+	utr5	EFNA3	0.482129619932725	0.999954416369198	0.386080875203003	1	0.392013334898369	0.992239636926758	-0.9373117978287	-0.724940734526618	1.2945872832393e-10	4.27810821876288e-09	-0.212371063302083
chr1	155134368	155134593	225	+	utr3	EFNA1	0.672307213441519	0.999954416369198	0.60222423234971	1	0.647830272467761	0.992239636926758	0.274303068691371	0.285665577224008	0.225854136313596	0.436887195844187	-0.0113625085326369
chr1	155136010	155136116	106	+	intron	SLC50A1	0.790023694858663	0.999954416369198	0.722232419287835	1	0.836665755963762	0.992239636926758	-1.0741722748694	-0.0306936697636758	0.84207617158336	0.92563112192051	-1.04347860510573
chr1	155140047	155140268	221	-	utr5	DPM3	0.517323383384889	0.999954416369198	0.498447947414321	1	0.527439450913537	0.992239636926758	0.171483781846348	-0.0726896736229955	0.622438935865682	0.797295360659862	0.244173455469344
chr1	155183772	155184008	236	+	exon	TRIM46	0.356292235902386	0.999954416369198	0.22074198961446	1	0.287130887480449	0.992239636926758	-0.510925282328027	-0.441107187159837	0.00190200952895551	0.0112639668276334	-0.0698180951681902
chr1	155184093	155184258	165	+	utr3	TRIM46	0.746530785770987	0.999954416369198	0.686234293382663	1	0.753175876194413	0.992239636926758	-0.594938104411272	-0.441107187159837	0.00190200952895551	0.0112639668276334	-0.153830917251434
chr1	155208904	155209123	219	-	exon	THBS3	0.20119017911701	0.999954416369198	0.0889069532472735	1	0.155896569713981	0.992239636926758	-0.597585688349484	-0.455377958481636	0.0112616106229335	0.0485211483010252	-0.142207729867848
chr1	155250559	155250722	163	-	exon	FAM189B	0.0563932855214056	0.999954416369198	0.0172187527016475	1	0.023086419020373	0.992239636926758	-0.416361659957088	-0.334169111286437	0.00103689139018898	0.00671931284027746	-0.082192548670651
chr1	155255293	155255443	150	-	utr5	FAM189B	0.787843107544097	0.999954416369198	0.735467153411926	1	0.758194281792515	0.992239636926758	-0.240405051353585	-0.334169111286437	0.00103689139018898	0.00671931284027746	0.0937640599328521
chr1	155260612	155260715	103	-	exon	SCAMP3	0.362145979476917	0.999954416369198	0.28242915766286	1	0.342938575489377	0.992239636926758	0.154495517433316	0.0220886182972009	0.808504276012848	0.909474001790241	0.132406899136115
chr1	155262141	155262335	194	-	utr5	SCAMP3	0.656230869918054	0.999954416369198	0.625695425517466	1	0.700673218564219	0.992239636926758	0.341064690779005	0.0220886182972009	0.808504276012848	0.909474001790241	0.318976072481804
chr1	155268760	155268869	109	-	exon	CLK2	0.80348967314709	0.999954416369198	0.790448458174292	1	0.822294535677208	0.992239636926758	-0.698116468451112	-0.893971159721413	1.62026196234192e-17	1.46091831902551e-15	0.195854691270301
chr1	155270931	155271034	103	-	exon	CLK2	0.980786612552217	0.999954416369198	0.993694619440507	1	0.904483897719311	0.992239636926758	-0.539467027922023	-0.893971159721413	1.62026196234192e-17	1.46091831902551e-15	0.354504131799389
chr1	155273231	155273503	272	-	utr5	CLK2	0.586582314851377	0.999954416369198	0.496813974325181	1	0.55703914317654	0.992239636926758	-0.798908774540076	-0.893971159721413	1.62026196234192e-17	1.46091831902551e-15	0.0950623851813365
chr1	155277481	155277812	331	+	utr5	HCN3	0.165986719580461	0.999954416369198	0.076560144344886	1	0.156189390764851	0.992239636926758	-0.219173742844922	-0.323724206243637	0.0280956007818475	0.0996436899106465	0.104550463398714
chr1	155287787	155288156	369	+	exon	HCN3	0.552457969186335	0.999954416369198	0.474959855524755	1	0.48562581630133	0.992239636926758	-0.189274764401377	-0.323724206243637	0.0280956007818475	0.0996436899106465	0.13444944184226
chr1	155288249	155288423	174	+	exon	HCN3	0.600133744590924	0.999954416369198	0.518878455492935	1	0.577289208521128	0.992239636926758	-0.172965103167483	-0.323724206243637	0.0280956007818475	0.0996436899106465	0.150759103076154
chr1	155308857	155308987	130	+	utr5	FDPS	0.526830009786747	0.999954416369198	0.498664699581025	1	0.561592896588275	0.992239636926758	0.00764938604883096	-0.249159964818731	0.00038127453609039	0.00284597193468786	0.256809350867562
chr1	155326700	155327053	353	+	utr3	RUSC1	0.840099316813557	0.999954416369198	0.791538866251761	1	0.841879823913956	0.992239636926758	0.246391659863998	0.157138299746804	0.206067996073378	0.412706671221171	0.0892533601171935
chr1	155330379	155330482	103	+	exon	RUSC1	0.995954828547091	0.999954416369198	0.985928038393106	1	0.976200996291078	0.992239636926758	0.636694561932238	0.157138299746804	0.206067996073378	0.412706671221171	0.479556262185434
chr1	155337532	155337779	247	-	utr3	ASH1L	0.155832308076709	0.999954416369198	0.0646920289127326	1	0.117436931585627	0.992239636926758	-0.727769939588249	-0.640061878698052	6.56363694611435e-13	3.1466167965263e-11	-0.0877080608901964
chr1	155338152	155338435	283	-	exon	ASH1L	0.503927955314331	0.999954416369198	0.412464359516041	1	0.481853582222625	0.992239636926758	-0.479869195786621	-0.640061878698052	6.56363694611435e-13	3.1466167965263e-11	0.160192682911431
chr1	155438388	155438955	567	-	exon	ASH1L	0.806433626614416	0.999954416369198	0.739595365455745	1	0.779130993207334	0.992239636926758	-0.284138005690047	-0.640061878698052	6.56363694611435e-13	3.1466167965263e-11	0.355923873008005
chr1	155477885	155478188	303	-	exon	ASH1L	0.44309666986884	0.999954416369198	0.348391977514233	1	0.377052047956291	0.992239636926758	-0.737494808086788	-0.640061878698052	6.56363694611435e-13	3.1466167965263e-11	-0.0974329293887357
chr1	155478322	155478480	158	-	exon	ASH1L	0.610794991381896	0.999954416369198	0.514621432999723	1	0.570848003320819	0.992239636926758	-0.902357783118078	-0.640061878698052	6.56363694611435e-13	3.1466167965263e-11	-0.262295904420026
chr1	155481620	155482046	426	-	utr3	ASH1L	0.721053185483244	0.999954416369198	0.651220585631957	1	0.725633561130405	0.992239636926758	-0.838076061569635	-0.640061878698052	6.56363694611435e-13	3.1466167965263e-11	-0.198014182871582
chr1	155482100	155482241	141	-	utr3	ASH1L	0.502630358357327	0.999954416369198	0.375367643900192	1	0.453107513610587	0.992239636926758	-0.708682627320413	-0.640061878698052	6.56363694611435e-13	3.1466167965263e-11	-0.0686207486223603
chr1	155521178	155521617	439	-	utr5	ASH1L	0.0230193226706947	0.999954416369198	0.00597670421661515	1	0.0126410083984432	0.992239636926758	-0.974108792855911	-0.640061878698052	6.56363694611435e-13	3.1466167965263e-11	-0.334046914157859
chr1	155563022	155563198	176	+	exon	ASH1L-AS1	0.449729198662636	0.999954416369198	0.339209878066221	1	0.438626775120979	0.992239636926758	0.437869505219169	-0.144530145798792	0.712765158810202	0.856286741127759	0.582399651017961
chr1	155659700	155659919	219	-	utr3	YY1AP1	0.347973395510672	0.999954416369198	0.291382343050497	1	0.363856495525242	0.992239636926758	-0.118976631513544	-0.392076952594327	0.000418759952937705	0.00308915784017374	0.273100321080783
chr1	155660346	155660464	118	-	utr3	YY1AP1	0.87575668913483	0.999954416369198	0.829368293923333	1	0.879884643005628	0.992239636926758	-0.101116152323212	-0.392076952594327	0.000418759952937705	0.00308915784017374	0.290960800271115
chr1	155660699	155660880	181	-	utr3	YY1AP1	0.799735162817746	0.999954416369198	0.770489453016186	1	0.823788949593478	0.992239636926758	-0.244759091051255	-0.392076952594327	0.000418759952937705	0.00308915784017374	0.147317861543071
chr1	155688178	155688312	134	+	utr5	DAP3	0.402278681193391	0.999954416369198	0.305020751181702	1	0.384006827202481	0.992239636926758	0.183183502905335	-0.0166145515111837	0.840300847878926	0.924887613042719	0.199798054416519
chr1	155688452	155688655	203	-	utr5	YY1AP1	0.240619277588175	0.999954416369198	0.122844225997067	1	0.163715064240391	0.992239636926758	-0.305778269049714	-0.392076952594327	0.000418759952937705	0.00308915784017374	0.0862986835446131
chr1	155729147	155729252	105	+	exon	DAP3	0.324103661318679	0.999954416369198	0.252499684610756	1	0.321257117578663	0.992239636926758	0.206484708166376	-0.0166145515111837	0.840300847878926	0.924887613042719	0.22309925967756
chr1	155738230	155738349	119	+	utr3	DAP3	0.551971896297203	0.999954416369198	0.533128379961712	1	0.568534273488133	0.992239636926758	0.112604292439812	-0.0166145515111837	0.840300847878926	0.924887613042719	0.129218843950996
chr1	155752019	155752145	126	-	utr3	GON4L	0.979315599999961	0.999954416369198	0.973521450258048	1	0.962776285321398	0.992239636926758	0.144966657348929	-0.37180562680683	0.000447431945017683	0.00326287409288471	0.516772284155759
chr1	155753269	155753390	121	-	exon	GON4L	0.818149698642516	0.999954416369198	0.760087983850443	1	0.804910594342452	0.992239636926758	0.265165932863185	-0.37180562680683	0.000447431945017683	0.00326287409288471	0.636971559670015
chr1	155754422	155754529	107	-	exon	GON4L	0.819681659474844	0.999954416369198	0.754269443642353	1	0.818201809203631	0.992239636926758	0.0196853596971236	-0.37180562680683	0.000447431945017683	0.00326287409288471	0.391490986503953
chr1	155762278	155762388	110	-	utr3	GON4L	0.534049928907601	0.999954416369198	0.42016079760796	1	0.501314957322594	0.992239636926758	-0.138297551508443	-0.37180562680683	0.000447431945017683	0.00326287409288471	0.233508075298387
chr1	155763395	155763550	155	-	utr3	GON4L	0.848956110705863	0.999954416369198	0.80763375076048	1	0.853018384139271	0.992239636926758	-0.131291237120363	-0.37180562680683	0.000447431945017683	0.00326287409288471	0.240514389686467
chr1	155765104	155765715	611	-	utr3	GON4L	0.700499796745414	0.999954416369198	0.663419883606519	1	0.707132262346922	0.992239636926758	-0.321932779770854	-0.37180562680683	0.000447431945017683	0.00326287409288471	0.0498728470359761
chr1	155766158	155766263	105	-	exon	GON4L	0.822666616560152	0.999954416369198	0.776270133999457	1	0.759907499815639	0.992239636926758	-0.211063175340794	-0.37180562680683	0.000447431945017683	0.00326287409288471	0.160742451466036
chr1	155766447	155766652	205	-	exon	GON4L	0.0950948066751945	0.999954416369198	0.0313971932540635	1	0.0552421435698253	0.992239636926758	-0.0357435679912331	-0.37180562680683	0.000447431945017683	0.00326287409288471	0.336062058815597
chr1	155900306	155900481	175	-	utr3	RIT1	0.419050721540674	0.999954416369198	0.289761937989995	1	0.381311627870659	0.992239636926758	0.247720180079601	0.228795795995366	0.0873277937623205	0.229180314845329	0.0189243840842353
chr1	155933778	155933884	106	-	exon	KIAA0907	0.53064940742441	0.999954416369198	0.468289738949331	1	0.476909934000035	0.992239636926758	0.0122685205213045	-0.234598983819183	0.0157950159011207	0.0634925129890045	0.246867504340487
chr1	155947778	155948074	296	-	utr3	ARHGEF2	0.978652822527393	0.999954416369198	0.988550460497429	1	0.992037416746663	0.993021817317432	-0.103612117221794	-0.144007345267359	0.0309235837060274	0.10729474825626	0.0403952280455644
chr1	155950353	155950490	137	-	utr3	ARHGEF2	0.610799357734404	0.999954416369198	0.592667977260335	1	0.613090114823234	0.992239636926758	0.0724888875700024	-0.144007345267359	0.0309235837060274	0.10729474825626	0.216496232837361
chr1	155950920	155951140	220	-	exon	ARHGEF2	0.864935838162699	0.999954416369198	0.86934877272371	1	0.886424505246453	0.992239636926758	-0.0379269112458404	-0.144007345267359	0.0309235837060274	0.10729474825626	0.106080434021518
chr1	155970180	155970299	119	-	exon	ARHGEF2	0.729361337538706	0.999954416369198	0.647096567016122	1	0.694064978761147	0.992239636926758	-0.440209162206224	-0.144007345267359	0.0309235837060274	0.10729474825626	-0.296201816938865
chr1	155970723	155970911	188	-	exon	ARHGEF2	0.458802388831808	0.999954416369198	0.344396581112131	1	0.404463249537035	0.992239636926758	-0.451068977935819	-0.144007345267359	0.0309235837060274	0.10729474825626	-0.30706163266846
chr1	155978430	155978662	232	-	utr5	ARHGEF2	0.254640412873196	0.999954416369198	0.183860739255377	1	0.23245067609725	0.992239636926758	0.287519740278676	-0.144007345267359	0.0309235837060274	0.10729474825626	0.431527085546035
chr1	156036939	156037128	189	-	utr3	UBQLN4	0.57925013967323	0.999954416369198	0.468053287374541	1	0.547373538765488	0.992239636926758	0.189770058548306	-0.0158365669933146	0.904644300944828	0.957231674666365	0.20560662554162
chr1	156051214	156051318	104	-	exon	UBQLN4	0.415332531201481	0.999954416369198	0.32071727445025	1	0.338342589837959	0.992239636926758	-0.177040125480496	-0.0158365669933146	0.904644300944828	0.957231674666365	-0.161203558487181
chr1	156054782	156054901	119	+	utr5	LAMTOR2	0.343227678257129	0.999954416369198	0.270586957195305	1	0.370829312817204	0.992239636926758	0.255437030746844	0.0703514304411947	0.509271669947519	0.713273715290142	0.18508560030565
chr1	156076446	156077299	853	-	utr3	MEX3A	0.46006075762911	0.999954416369198	0.395362165257639	1	0.427718528459839	0.992239636926758	0.276203153546539	0.0591594761700864	0.594301358147277	0.777123798614596	0.217043677376452
chr1	156077379	156077691	312	-	exon	MEX3A	0.763994771654386	0.999954416369198	0.701238494798891	1	0.763034505953184	0.992239636926758	0.103522328869747	0.0591594761700864	0.594301358147277	0.777123798614596	0.0443628526996601
chr1	156081824	156081935	111	-	exon	MEX3A	0.56187975226733	0.999954416369198	0.495255090762583	1	0.51331805358765	0.992239636926758	-0.0242968671003484	0.0591594761700864	0.594301358147277	0.777123798614596	-0.0834563432704348
chr1	156082261	156082444	183	+	utr5*	LMNA	0.557104647476346	0.999954416369198	0.478171339375555	1	0.570570530213683	0.992239636926758	0.176688573770775	0.323715487134426	0.000426621235530543	0.00313461852226031	-0.147026913363651
chr1	156114719	156115180	461	+	utr5	LMNA	0.282083376477635	0.999954416369198	0.224266986663778	1	0.28251782670495	0.992239636926758	0.250747565563293	0.323715487134426	0.000426621235530543	0.00313461852226031	-0.0729679215711329
chr1	156134760	156134883	123	+	utr3	LMNA	0.832400735857729	0.999954416369198	0.809403429021126	1	0.861835695338515	0.992239636926758	0.463200706102358	0.323715487134426	0.000426621235530543	0.00313461852226031	0.139485218967932
chr1	156135850	156136035	185	+	exon	LMNA	0.624754623038945	0.999954416369198	0.569861971269414	1	0.638826492908421	0.992239636926758	0.492031076326745	0.323715487134426	0.000426621235530543	0.00313461852226031	0.168315589192319
chr1	156176845	156177205	360	+	utr3	SEMA4A	0.614572299932017	0.999954416369198	0.519492369431036	1	0.599513608891573	0.992239636926758	-0.0738897102999503	-0.17085498061287	0.169016324703832	0.362867889791105	0.0969652703129195
chr1	156194122	156194222	100	+	utr5	SLC25A44	0.274977039419893	0.999954416369198	0.166946263402941	1	0.262852078868459	0.992239636926758	0.167361834261834	0.024159019197148	0.817488006237567	0.91372622977789	0.143202815064686
chr1	156195999	156196151	152	+	intron	SLC25A44	0.800088921615665	0.999954416369198	0.729712610859892	1	0.795490890071205	0.992239636926758	0.128143144599673	0.024159019197148	0.817488006237567	0.91372622977789	0.103984125402525
chr1	156199761	156199868	107	+	utr5	SLC25A44	0.352191058435599	0.999954416369198	0.242253028361895	1	0.3419106926839	0.992239636926758	0.432290614986792	0.024159019197148	0.817488006237567	0.91372622977789	0.408131595789644
chr1	156200215	156200408	193	+	exon	SLC25A44	0.727409610562654	0.999954416369198	0.652478669107245	1	0.721756785824258	0.992239636926758	0.300336694997197	0.024159019197148	0.817488006237567	0.91372622977789	0.276177675800049
chr1	156210191	156210608	417	+	utr3	SLC25A44	0.114969081936223	0.999954416369198	0.0541055641742361	1	0.116944627748053	0.992239636926758	0.105659046914831	0.024159019197148	0.817488006237567	0.91372622977789	0.0815000277176828
chr1	156212557	156212703	146	+	utr3	SLC25A44	0.244969880055274	0.999954416369198	0.133700144369604	1	0.219392452256243	0.992239636926758	-0.147652014625985	0.024159019197148	0.817488006237567	0.91372622977789	-0.171811033823133
chr1	156236248	156236394	146	+	utr3	PMF1	0.00463358237908358	0.999954416369198	0.000869493578457775	1	0.00140112403325284	0.467728045115105	0.916917635761929	0.477394958222702	0.0173525613197578	0.0683608571668122	0.439522677539227
chr1	156239498	156239714	216	+	utr3	PMF1	0.403010238797557	0.999954416369198	0.315988896513785	1	0.310622207174972	0.992239636926758	0.613897492157726	0.477394958222702	0.0173525613197578	0.0683608571668122	0.136502533935024
chr1	156243936	156244100	164	-	utr3	PAQR6	0.926084783153574	0.999954416369198	0.922962966670294	1	0.954297416455316	0.992239636926758	-0.199934169654694	-0.344915073667352	0.0718007352199919	0.198894610380507	0.144980904012657
chr1	156250464	156250577	113	-	utr3	SMG5	0.289792135952	0.999954416369198	0.215438885289147	1	0.294477993444483	0.992239636926758	-0.164191506122807	-0.343455904412725	1.37991223985339e-06	2.02243156768062e-05	0.179264398289918
chr1	156265983	156266196	213	-	exon	SMG5	0.304281204597026	0.999954416369198	0.236386207796646	1	0.315305691838187	0.992239636926758	-0.376566244106999	-0.343455904412725	1.37991223985339e-06	2.02243156768062e-05	-0.0331103396942735
chr1	156282667	156282794	127	-	utr5	SMG5	0.479335012538022	0.999954416369198	0.371348829209909	1	0.448167566369193	0.992239636926758	-0.231050762720378	-0.343455904412725	1.37991223985339e-06	2.02243156768062e-05	0.112405141692348
chr1	156285198	156285382	184	+	utr5	TMEM79	0.63702087663956	0.999954416369198	0.567487882453738	1	0.574435049412121	0.992239636926758	0.23698431965185	0.122682974407225	0.557914701243451	0.749852779608054	0.114301345244625
chr1	156285476	156285758	282	+	exon	TMEM79	0.854909127924465	0.999954416369198	0.812117217631481	1	0.862195999136584	0.992239636926758	0.408258999057637	0.122682974407225	0.557914701243451	0.749852779608054	0.285576024650412
chr1	156291604	156292090	486	+	utr3	TMEM79	0.945921846396432	0.999954416369198	0.916019147501202	1	0.938625232053062	0.992239636926758	0.246764030477715	0.122682974407225	0.557914701243451	0.749852779608054	0.12408105607049
chr1	156468156	156468318	162	-	utr3	MEF2D	0.519090783205064	0.999954416369198	0.422035867084279	1	0.54914927168243	0.992239636926758	-0.281631952661232	-0.36603231948533	1.27902260854562e-05	0.000147325658336282	0.0844003668240985
chr1	156526332	156526456	124	-	utr3	IQGAP3	0.0863954882715864	0.999954416369198	0.0276716902392126	1	0.0596902094543676	0.992239636926758	-1.02160265972214	-0.441939472057972	3.37077732085442e-05	0.000346102060508544	-0.579663187664163
chr1	156530223	156530330	107	-	exon	IQGAP3	0.892420539492115	0.999954416369198	0.856493638912305	1	0.922532869975762	0.992239636926758	-0.441648799827152	-0.441939472057972	3.37077732085442e-05	0.000346102060508544	0.000290672230819466
chr1	156586576	156586695	119	+	utr3	TTC24	0.878705989892634	0.999954416369198	0.833422102031049	1	0.902640882366247	0.992239636926758	0.226073899355797	0.349219850800324	0.279182171843407	0.497196241942183	-0.123145951444527
chr1	156594679	156594928	249	-	utr3	GPATCH4	0.0537344026346065	0.999954416369198	0.0138350948304329	1	0.0345046601153369	0.992239636926758	1.0850669862382	0.498316637521414	0.0102414185969856	0.0450086876042476	0.586750348716783
chr1	156594999	156595819	820	-	utr3	GPATCH4	0.448200733367331	0.999954416369198	0.379077595191866	1	0.450560686761848	0.992239636926758	0.713974106693016	0.498316637521414	0.0102414185969856	0.0450086876042476	0.215657469171603
chr1	156723191	156723489	298	-	utr3	ISG20L2	0.228789488372622	0.999954416369198	0.135704322942759	1	0.212697474640594	0.992239636926758	0.316112585788806	0.032487382207479	0.816683277212116	0.913426667152137	0.283625203581327
chr1	156726958	156727313	355	-	exon	ISG20L2	0.345577869343985	0.999954416369198	0.254047190369941	1	0.361431158074514	0.992239636926758	0.296411980199597	0.032487382207479	0.816683277212116	0.913426667152137	0.263924597992118
chr1	156727331	156727609	278	-	exon	ISG20L2	0.342917785489266	0.999954416369198	0.219473287572526	1	0.272348803141825	0.992239636926758	0.0824695530948793	0.032487382207479	0.816683277212116	0.913426667152137	0.0499821708874003
chr1	156728819	156729071	252	+	utr5	RRNAD1	0.823601752482328	0.999954416369198	0.768313648567296	1	0.832897228458297	0.992239636926758	0.174487264900465	-0.165742273528919	0.31455408039239	0.537204069828924	0.340229538429384
chr1	156734277	156734446	169	+	exon	RRNAD1	0.08295393430254	0.999954416369198	0.0258891106256518	1	0.0460533769792959	0.992239636926758	0.0776327829164385	-0.165742273528919	0.31455408039239	0.537204069828924	0.243375056445357
chr1	156744241	156744405	164	-	exon	HDGF	0.392767505477601	0.999954416369198	0.406977540124945	1	0.52674495015828	0.992239636926758	-0.0892438087907122	-0.270800440758734	1.36419127263488e-05	0.000155948481754189	0.181556631968022
chr1	156751395	156751721	326	-	utr5	HDGF	0.936910131744518	0.999954416369198	0.942185559512161	1	0.981815407114825	0.992239636926758	-0.314610130716412	-0.270800440758734	1.36419127263488e-05	0.000155948481754189	-0.0438096899576783
chr1	156786608	156786920	312	+	exon	PRCC	0.7886308819976	0.999954416369198	0.773640500206246	1	0.811763143941387	0.992239636926758	0.276477481886658	0.172848468491224	0.0673424332135519	0.189709751335094	0.103629013395435
chr1	156800345	156800510	165	+	utr3	PRCC	0.0535862940781394	0.999954416369198	0.0208079630315284	1	0.060856255734669	0.992239636926758	0.682020455161039	0.172848468491224	0.0673424332135519	0.189709751335094	0.509171986669815
chr1	156815118	156815219	101	-	exon	SH2D2A	0.157576336290104	0.999954416369198	0.0723709727599617	1	0.0625464928230142	0.992239636926758	0.515645564246253	0.390349161216278	0.10657130049128	0.264052457905145	0.125296403029975
chr1	156937339	156937522	183	-	exon	ARHGEF11	0.883387653044891	0.999954416369198	0.839238071236891	1	0.8753998162489	0.992239636926758	0.117643320909712	-0.0917180271818131	0.444926042461988	0.659746451117048	0.209361348091525
chr1	156939051	156939151	100	-	exon	ARHGEF11	0.626507656762812	0.999954416369198	0.507572747151798	1	0.569027868917304	0.992239636926758	-0.535785156811066	-0.0917180271818131	0.444926042461988	0.659746451117048	-0.444067129629252
chr1	156939577	156939918	341	-	exon	ARHGEF11	0.986328321265134	0.999954416369198	0.986677365036922	1	0.977944754891562	0.992239636926758	0.0827471558831973	-0.0917180271818131	0.444926042461988	0.659746451117048	0.17446518306501
chr1	156940258	156940409	151	-	exon	ARHGEF11	0.573488128776919	0.999954416369198	0.449897702705263	1	0.530864130011286	0.992239636926758	0.161857632911508	-0.0917180271818131	0.444926042461988	0.659746451117048	0.253575660093321
chr1	157123326	157123576	250	-	utr3	ETV3	0.8016138234103	0.999954416369198	0.736746556409572	1	0.767910906623117	0.992239636926758	-0.410053813127927	-0.240417528347165	0.0124242798123634	0.0524353904666236	-0.169636284780763
chr1	157124877	157125375	498	-	exon	ETV3	0.477103713928363	0.999954416369198	0.442487552687362	1	0.470921442857193	0.992239636926758	-0.123798266690465	-0.240417528347165	0.0124242798123634	0.0524353904666236	0.116619261656699
chr1	157125671	157125976	305	-	exon	ETV3	0.99382610109237	0.999954416369198	0.980380119068843	1	0.986435289526637	0.992239636926758	-0.182035684721238	-0.240417528347165	0.0124242798123634	0.0524353904666236	0.0583818436259269
chr1	158094833	158095218	385	+	utr3	KIRREL	0.275171919892631	0.999954416369198	0.178499544368469	1	0.266440823865826	0.992239636926758	-0.0335612108738301	-0.00415044460063286	0.969037202437543	0.987385235083606	-0.0294107662731973
chr1	158180917	158181048	131	+	utr5	CD1D	0.604501468071106	0.999954416369198	0.499423454888914	1	0.559253958061786	0.992239636926758	0.743392686620353	0.664813862912653	2.24492170423414e-06	3.11565841010681e-05	0.0785788237077004
chr1	158184523	158184677	154	+	utr3	CD1D	0.877999754202455	0.999954416369198	0.862919870063021	1	0.915494405972868	0.992239636926758	0.402599243590338	0.664813862912653	2.24492170423414e-06	3.11565841010681e-05	-0.262214619322314
chr1	158195669	158195923	254	-	exon	RP11-404O13.4	0.881629042381234	0.999954416369198	0.861170870691349	1	0.901074791276066	0.992239636926758	0.141873571962884	-0.113557014815612	0.735933438511202	0.869240371764554	0.255430586778496
chr1	158196273	158196476	203	+	intergenic	NA	0.596192154978434	0.999954416369198	0.496939214053847	1	0.593165356676273	0.992239636926758	-0.0841363950212345	NA	NA	NA	NA
chr1	158197964	158198092	128	-	exon	RP11-404O13.5	0.709885297537745	0.999954416369198	0.610973890420812	1	0.661650123401783	0.992239636926758	0.059956964684668	0.0234354527761618	0.940844220410687	0.97326484150697	0.0365215119085062
chr1	159016472	159016628	156	+	utr5	IFI16	0.231561083725899	0.999954416369198	0.15171340979152	1	0.204518814846137	0.992239636926758	0.871332300412595	0.445718818529344	4.93589349557632e-06	6.37591934936163e-05	0.425613481883252
chr1	159032503	159032613	110	+	utr5	IFI16	0.157439519530871	0.999954416369198	0.0775671197762551	1	0.107521214871354	0.992239636926758	0.890630089421813	0.445718818529344	4.93589349557632e-06	6.37591934936163e-05	0.44491127089247
chr1	159051655	159051793	138	+	exon	IFI16	0.903135691547127	0.999954416369198	0.898742487600555	1	0.934477471229658	0.992239636926758	0.738328192435226	0.445718818529344	4.93589349557632e-06	6.37591934936163e-05	0.292609373905882
chr1	160031466	160031702	236	-	exon	PIGM	0.531944812189311	0.999954416369198	0.409035000050027	1	0.47409043187868	0.992239636926758	0.0401839395581143	-0.106016853269006	0.611126070513569	0.789214674834334	0.14620079282712
chr1	160093103	160093232	129	-	exon	IGSF8	0.742510335105647	0.999954416369198	0.70638032552175	1	0.779050519810695	0.992239636926758	0.133263291581622	0.0890953306030813	0.290038114298507	0.510491432114672	0.044167960978541
chr1	160093812	160093912	100	-	exon	IGSF8	0.877182293680079	0.999954416369198	0.869905971634877	1	0.910709882673767	0.992239636926758	0.131389249304914	0.0890953306030813	0.290038114298507	0.510491432114672	0.0422939187018329
chr1	160094041	160094155	114	-	exon	IGSF8	0.875143529508116	0.999954416369198	0.839881296788572	1	0.831799850831349	0.992239636926758	0.183754139277399	0.0890953306030813	0.290038114298507	0.510491432114672	0.0946588086743181
chr1	160098466	160098589	123	-	utr5	IGSF8	0.784679932350162	0.999954416369198	0.734991172653498	1	0.767603459271981	0.992239636926758	-0.0755890619101908	0.0890953306030813	0.290038114298507	0.510491432114672	-0.164684392513272
chr1	160211476	160211594	118	+	utr5	PEA15	0.332126418626458	0.999954416369198	0.253936559691248	1	0.339494062004748	0.992239636926758	0.0804992172692323	-0.177096832079354	0.052603375849932	0.158590558502397	0.257596049348586
chr1	160213402	160213554	152	+	utr3	PEA15	0.468201004746734	0.999954416369198	0.37998537910506	1	0.486449047258919	0.992239636926758	-0.194150737972553	-0.177096832079354	0.052603375849932	0.158590558502397	-0.0170539058931996
chr1	160217316	160217528	212	-	utr3	RP11-574F21.3	0.511031168462315	0.999954416369198	0.445574417191447	1	0.495413164541864	0.992239636926758	-0.217857969072188	-0.143496622212654	0.957892325148831	NA	-0.0743613468595334
chr1	160217586	160217742	156	-	utr3	RP11-574F21.3	0.966199884793943	0.999954416369198	0.942688141872673	1	0.956144345311687	0.992239636926758	-0.229867699856138	-0.143496622212654	0.957892325148831	NA	-0.0863710776434836
chr1	160239895	160240405	510	-	utr5	DCAF8	0.549640713460848	0.999954416369198	0.530806327573646	1	0.558029578913592	0.992239636926758	-0.174516753830758	-0.471768037306055	3.14782294969507e-06	4.23913051039548e-05	0.297251283475296
chr1	160262279	160262453	174	-	utr5	DCAF8	0.996392937781717	0.999954416369198	0.980793205172811	1	0.982886254291053	0.992239636926758	-0.259491106025921	-0.471768037306055	3.14782294969507e-06	4.23913051039548e-05	0.212276931280134
chr1	160370724	160370902	178	+	utr5	NHLH1	0.725937507842511	0.999954416369198	0.681997714840631	1	0.825242743947951	0.992239636926758	-0.865686704518044	-0.511424695998072	0.288653114809035	0.508891268553388	-0.354262008519972
chr1	160418985	160419195	210	+	exon	VANGL2	0.665161605493664	0.999954416369198	0.563333718733632	1	0.63959125643861	0.992239636926758	0.226942230636612	-0.0444137157544377	0.790923481592452	0.900219294589637	0.27135594639105
chr1	160425103	160425358	255	+	exon	VANGL2	0.359668576403301	0.999954416369198	0.243137868680904	1	0.337145108111099	0.992239636926758	0.344704075881125	-0.0444137157544377	0.790923481592452	0.900219294589637	0.389117791635563
chr1	161039409	161040004	595	-	utr3	USF1	0.96239626610386	0.999954416369198	0.979370625794949	1	0.993853428028549	0.994157995195829	-0.111582694673951	-0.2209464447772	0.0166321772520111	0.0661739021876481	0.109363750103249
chr1	161042623	161042723	100	-	utr5	USF1	0.0259633479780421	0.999954416369198	0.00553515100782679	1	0.0203857384863567	0.992239636926758	0.248832013121658	-0.2209464447772	0.0166321772520111	0.0661739021876481	0.469778457898858
chr1	161048472	161049163	691	-	utr3	ARHGAP30	0.83459274707944	0.999954416369198	0.838933304378445	1	0.878169205612018	0.992239636926758	-0.0307893607860644	-0.0574137359259994	0.399884982718166	0.6185278419485	0.0266243751399351
chr1	161049488	161049719	231	-	utr3	ARHGAP30	0.433996880956523	0.999954416369198	0.381246165211728	1	0.45700209154241	0.992239636926758	-0.025082661087869	-0.0574137359259994	0.399884982718166	0.6185278419485	0.0323310748381304
chr1	161051538	161051738	200	-	utr3	ARHGAP30	0.418831972202299	0.999954416369198	0.328689679480372	1	0.429110148755144	0.992239636926758	-0.150241199687377	-0.0574137359259994	0.399884982718166	0.6185278419485	-0.0928274637613776
chr1	161069619	161069904	285	-	utr5	ARHGAP30	0.459128742519646	0.999954416369198	0.394612664581778	1	0.505447106393276	0.992239636926758	0.0758185248092354	-0.0574137359259994	0.399884982718166	0.6185278419485	0.133232260735235
chr1	161100794	161100915	121	-	exon	PFDN2	0.0235040919111979	0.999954416369198	0.011429784495244	1	0.0231650632821653	0.992239636926758	0.518935966048048	0.0106446405075854	0.922897668421457	0.964998982839885	0.508291325540463
chr1	161117931	161118058	127	-	utr5	PFDN2	0.680302588439149	0.999954416369198	0.623035445384405	1	0.713702489037803	0.992239636926758	0.131527320847436	0.0106446405075854	0.922897668421457	0.964998982839885	0.120882680339851
chr1	161120795	161120969	174	+	utr3	NIT1	0.580960473612187	0.999954416369198	0.46864336572264	1	0.55860380009112	0.992239636926758	0.0105361743710748	0.000395905279645436	0.997589673590188	0.998689956318413	0.0101402690914293
chr1	161122109	161122273	164	-	utr3	DEDD	0.962404564999236	0.999954416369198	0.966168799708471	1	0.979783242150816	0.992239636926758	0.177307804129336	-0.0628417851567668	0.6987209899903	0.848322300581232	0.240149589286103
chr1	161122386	161122567	181	-	exon	DEDD	0.990029582295727	0.999954416369198	0.977727809147089	1	0.981418420405163	0.992239636926758	0.062994326895249	-0.0628417851567668	0.6987209899903	0.848322300581232	0.125836112052016
chr1	161124432	161124565	133	+	utr3	NIT1	0.59119579866201	0.999954416369198	0.50684353581641	1	0.572136833826897	0.992239636926758	0.201368351454833	0.000395905279645436	0.997589673590188	0.998689956318413	0.200972446175187
chr1	161158410	161158511	101	+	utr3	UFC1	0.830871792786413	0.999954416369198	0.823479873140432	1	0.892269469408502	0.992239636926758	0.0761733608028003	-0.0617327592262721	0.548884187900123	0.744152463692609	0.137906120029072
chr1	161159518	161159623	105	+	utr5	USP21	0.51634330661055	0.999954416369198	0.397721360243764	1	0.484923823430019	0.992239636926758	-0.284044046997758	-0.463117579695702	2.84552212695495e-05	0.000297782942268037	0.179073532697944
chr1	161160817	161161118	301	+	exon	USP21	0.85385433379922	0.999954416369198	0.81181174113379	1	0.849211818127314	0.992239636926758	-0.352913746513325	-0.463117579695702	2.84552212695495e-05	0.000297782942268037	0.110203833182377
chr1	161229095	161229326	231	+	utr3	TOMM40L	0.750013594217086	0.999954416369198	0.670881173649954	1	0.704814354972483	0.992239636926758	0.509514895020098	0.431680105429207	0.0443198273575817	0.139711611362231	0.0778347895908911
chr1	161230273	161230552	279	-	utr3	NR1I3	0.303727043924365	0.999954416369198	0.18432509769762	1	0.243714501021857	0.992239636926758	0.446306174573562	-0.199331481013626	0.805229142354381	NA	0.645637655587188
chr1	161305663	161305781	118	-	utr3	MPZ	0.483085345044235	0.999954416369198	0.348649509838553	1	0.461601173722935	0.992239636926758	-0.55650067594164	-0.219905725068185	0.288063748855088	0.508292890184295	-0.336594950873455
chr1	161525046	161525200	154	+	exon	HSPA6	0.0505354752928187	0.999954416369198	0.0474003103824401	1	0.00839170524612991	0.955560273701397	2.27592241138967	2.58546789408482	2.46834207982951e-229	3.36064774168788e-225	-0.309545482695148
chr1	161958437	161958638	201	+	exon	ATF6	0.862131296420705	0.999954416369198	0.835438589606821	1	0.878131053695022	0.992239636926758	0.264920101938941	0.132428240535295	0.248897524602637	0.462879360396791	0.132491861403645
chr1	161958687	161958824	137	+	utr3	ATF6	0.450823441469328	0.999954416369198	0.354126452886617	1	0.421584835817758	0.992239636926758	0.294845635272526	0.132428240535295	0.248897524602637	0.462879360396791	0.162417394737231
chr1	162566059	162566276	217	+	utr5	UAP1	0.228413980929183	0.999954416369198	0.141005092986237	1	0.187087857685355	0.992239636926758	0.041011202439148	0.116627680211301	0.270391761280377	0.487498895525356	-0.0756164777721531
chr1	163322003	163322149	146	+	utr5	NUF2	0.615383176812934	0.999954416369198	0.567852079148686	1	0.584506591798254	0.992239636926758	0.684007057730919	-0.0765100530258163	0.456940686803604	0.669887741017666	0.760517110756735
chr1	165827547	165827886	339	-	utr5	TMCO1	0.720153146177303	0.999954416369198	0.67266183348224	1	0.683312671577892	0.992239636926758	-0.179886534574086	0.177152319191864	0.116128580679703	0.280235842955362	-0.35703885376595
chr1	166070305	166070764	459	-	exon	FAM78B	0.866437210213112	0.999954416369198	0.853786964864508	1	0.927209451904077	0.992239636926758	0.514524157997985	0.454267877816744	0.0718752437498982	0.199045782497764	0.0602562801812415
chr1	166840901	166841015	114	+	utr5	POGK	0.262771942614025	0.999954416369198	0.148941974807122	1	0.236423213140728	0.992239636926758	0.315397924545782	0.135599807829663	0.193543580426444	0.396553174944475	0.179798116716118
chr1	166849253	166850238	985	+	exon	POGK	0.689469870411971	0.999954416369198	0.671464808828186	1	0.740207624486799	0.992239636926758	0.283701544107609	0.135599807829663	0.193543580426444	0.396553174944475	0.148101736277946
chr1	166852545	166852838	293	+	utr3	POGK	0.823584543029465	0.999954416369198	0.788103224890277	1	0.845390214716496	0.992239636926758	0.266750066657966	0.135599807829663	0.193543580426444	0.396553174944475	0.131150258828303
chr1	167054310	167054475	165	-	utr3	GPA33	0.346984326296176	0.999954416369198	0.242860062694987	1	0.270371163536393	0.992239636926758	1.07188820656154	0.715511189265443	0.00182218605621369	0.0108478632074112	0.356377017296101
chr1	167221740	167221959	219	+	intron	POU2F1	0.0608162945767284	0.999954416369198	0.0170540343004036	1	0.0309766023291294	0.992239636926758	-1.50543781989306	-0.267695789532566	0.015909170144116	0.0638947939563832	-1.2377420303605
chr1	167222170	167222290	120	+	intron	POU2F1	0.718151295796379	0.999954416369198	0.637495724910811	1	0.717012390482997	0.992239636926758	-1.40647178895536	-0.267695789532566	0.015909170144116	0.0638947939563832	-1.1387759994228
chr1	167411960	167412113	153	+	utr3	POU2F1	0.951001535939542	0.999954416369198	0.940591386523532	1	0.97030600451194	0.992239636926758	-0.331748847967569	-0.267695789532566	0.015909170144116	0.0638947939563832	-0.0640530584350036
chr1	167415543	167416007	464	+	utr3	POU2F1	0.547436530610594	0.999954416369198	0.448667721939376	1	0.528284425555548	0.992239636926758	-0.265360241785499	-0.267695789532566	0.015909170144116	0.0638947939563832	0.00233554774706607
chr1	167430767	167431097	330	-	utr3	CD247	0.812425610084723	0.999954416369198	0.808492983522598	1	0.84952881218167	0.992239636926758	-0.138698230847624	-0.280447079382582	0.000416248992275549	0.00307500272915443	0.141748848534958
chr1	167553509	167553707	198	-	exon	CREG1	0.562633279216276	0.999954416369198	0.494792267080095	1	0.496589771444324	0.992239636926758	-0.946397475754605	-0.0486315688619135	0.750156493017462	0.878419252810936	-0.897765906892692
chr1	167630263	167630393	130	+	utr5	RCSD1	0.194778206348464	0.999954416369198	0.136385616677636	1	0.139520932910759	0.992239636926758	-0.124632872937408	-0.0574393317942416	0.437900992401337	0.653895029206204	-0.0671935411431659
chr1	167697196	167697782	586	+	exon	RCSD1	0.752285557206231	0.999954416369198	0.761264451433067	1	0.793573857485387	0.992239636926758	0.0909205322330826	-0.0574393317942416	0.437900992401337	0.653895029206204	0.148359864027324
chr1	167704618	167704991	373	+	utr3	RCSD1	0.573597687274615	0.999954416369198	0.565723446873181	1	0.630572831627049	0.992239636926758	0.0962894387724852	-0.0574393317942416	0.437900992401337	0.653895029206204	0.153728770566727
chr1	167722004	167722128	124	+	utr5	MPZL1	0.715714261351077	0.999954416369198	0.689518424201707	1	0.68170503973445	0.992239636926758	-0.154567851519823	-0.0745306232546464	0.377334514956334	0.599772936140087	-0.0800372282651768
chr1	167935883	167936015	132	-	utr5	MPC2	0.886582655093871	0.999954416369198	0.893060435933704	1	0.934634550835676	0.992239636926758	-0.0439987596480712	-0.250763056689274	0.0334408469427346	0.113824282781333	0.206764297041203
chr1	168178962	168179077	115	+	utr5	TIPRL	0.38189064598213	0.999954416369198	0.320871928817457	1	0.437194929858162	0.992239636926758	0.259729054884281	-0.00735083808360751	0.939581913332634	0.972841430490717	0.267079892967889
chr1	168226019	168226121	102	+	utr5	SFT2D2	0.693452643251564	0.999954416369198	0.624136431526651	1	0.708047082738635	0.992239636926758	0.347842478847236	0.32161276237649	0.000847466357544807	0.00562019213734659	0.0262297164707458
chr1	168242647	168243031	384	+	utr3	SFT2D2	0.383680960051133	0.999954416369198	0.299060047640946	1	0.392708225181383	0.992239636926758	0.376306460747449	0.32161276237649	0.000847466357544807	0.00562019213734659	0.0546936983709587
chr1	169485769	169485895	126	-	utr5	SLC19A2	0.913658795026034	0.999954416369198	0.900689160193509	1	0.956099289537147	0.992239636926758	0.365792422875068	0.119430174738996	0.56014076853763	0.751583380668161	0.246362248136073
chr1	169708503	169708684	181	-	exon	SELL	0.61968497181924	0.999954416369198	0.543638660794371	1	0.62329114075328	0.992239636926758	0.452266860517202	0.356709936724968	0.0132126037546056	0.0552316856367687	0.0955569237922342
chr1	169793363	169793586	223	-	exon	METTL18	0.803097980241616	0.999954416369198	0.740055987605273	1	0.800072225257987	0.992239636926758	0.223928774268295	0.0198530155102314	0.950009474610361	0.978320777310345	0.204075758758064
chr1	169853478	169853613	135	-	utr3	SCYL3	0.423386946331402	0.999954416369198	0.294821847414392	1	0.354558431672546	0.992239636926758	0.305566154503076	0.264138417725253	0.241548780585686	0.45429862917167	0.0414277367778237
chr1	170074510	170074628	118	-	utr5	KIFAP3	0.84512514757831	0.999954416369198	0.796983983365871	1	0.827365687889475	0.992239636926758	0.0533481420191128	0.100966492721839	0.49903765942992	0.705292947482035	-0.0476183507027265
chr1	170551994	170552360	366	+	utr3	GORAB	0.671440300688768	0.999954416369198	0.604207085635715	1	0.688119500470098	0.992239636926758	0.382624468887371	0.0937501679914426	0.700753259233966	0.849190076389115	0.288874300895929
chr1	171532498	171532887	389	+	utr3	PRRC2C	0.922776139273571	0.999954416369198	0.897254043972499	1	0.921282728831501	0.992239636926758	-0.399036284270791	-0.360778090208101	2.86603428578965e-07	4.95820289720789e-06	-0.0382581940626899
chr1	171535984	171536097	113	+	exon	PRRC2C	0.539067117196814	0.999954416369198	0.432070237733904	1	0.522660790129772	0.992239636926758	-0.385646033453579	-0.360778090208101	2.86603428578965e-07	4.95820289720789e-06	-0.0248679432454782
chr1	171540627	171541029	402	+	exon	PRRC2C	0.175563465803054	0.999954416369198	0.109583033610801	1	0.192789226955248	0.992239636926758	-0.419802364894306	-0.360778090208101	2.86603428578965e-07	4.95820289720789e-06	-0.0590242746862049
chr1	171541168	171541371	203	+	exon	PRRC2C	0.925787403293128	0.999954416369198	0.903685851178921	1	0.940741346419167	0.992239636926758	-0.540979164702031	-0.360778090208101	2.86603428578965e-07	4.95820289720789e-06	-0.18020107449393
chr1	171541494	171541757	263	+	exon	PRRC2C	0.793255938060083	0.999954416369198	0.766519488123617	1	0.794175009964043	0.992239636926758	-0.436392643711605	-0.360778090208101	2.86603428578965e-07	4.95820289720789e-06	-0.0756145535035039
chr1	171541930	171542135	205	+	exon	PRRC2C	0.136891953631121	0.999954416369198	0.0614520232379263	1	0.132707843091153	0.992239636926758	-0.582242029213783	-0.360778090208101	2.86603428578965e-07	4.95820289720789e-06	-0.221463939005682
chr1	171545448	171545594	146	+	exon	PRRC2C	0.407964845402821	0.999954416369198	0.290210816188664	1	0.356993551383975	0.992239636926758	-0.363097405666385	-0.360778090208101	2.86603428578965e-07	4.95820289720789e-06	-0.00231931545828373
chr1	171557219	171557420	201	+	exon	PRRC2C	0.813383584704714	0.999954416369198	0.777880358920884	1	0.811575698890144	0.992239636926758	-0.402660239604723	-0.360778090208101	2.86603428578965e-07	4.95820289720789e-06	-0.0418821493966223
chr1	171557657	171558000	343	+	exon	PRRC2C	0.690943958721495	0.999954416369198	0.643373403555589	1	0.715122894684669	0.992239636926758	-0.323202720936068	-0.360778090208101	2.86603428578965e-07	4.95820289720789e-06	0.037575369272033
chr1	171591574	171591876	302	+	utr3	PRRC2C	0.736976331772083	0.999954416369198	0.681977853933069	1	0.753610056782674	0.992239636926758	0.120536846411058	-0.360778090208101	2.86603428578965e-07	4.95820289720789e-06	0.481314936619159
chr1	171783704	171783842	138	+	utr5	METTL13	0.438094210104603	0.999954416369198	0.313866186876376	1	0.370451338931803	0.992239636926758	0.213556397632145	0.0978537154237976	0.473371739710451	0.685342007247744	0.115702682208348
chr1	171783875	171784129	254	+	exon	METTL13	0.928772258986637	0.999954416369198	0.894158905567391	1	0.919876937410084	0.992239636926758	0.30728004401961	0.0978537154237976	0.473371739710451	0.685342007247744	0.209426328595812
chr1	171796500	171796848	348	+	utr3	METTL13	0.732072146095584	0.999954416369198	0.662916154009065	1	0.738520954520169	0.992239636926758	-0.0188322896027091	0.0978537154237976	0.473371739710451	0.685342007247744	-0.116686005026507
chr1	172442495	172442868	373	-	utr5	PIGC	0.863497159151199	0.999954416369198	0.828426419752194	1	0.841594865365029	0.992239636926758	0.129723091517381	0.229192017792437	0.217415328050525	0.427082627529634	-0.0994689262750556
chr1	172533138	172533334	196	+	utr5	SUCO	0.179476140023442	0.999954416369198	0.0960457258706524	1	0.110580682834225	0.992239636926758	-0.220606148710286	-0.20293890065267	0.0866904332492338	0.228313045959244	-0.0176672480576166
chr1	172589669	172589817	148	+	exon	SUCO	0.862472891492488	0.999954416369198	0.813875973553773	1	0.865620556881707	0.992239636926758	-0.156895122882911	-0.20293890065267	0.0866904332492338	0.228313045959244	0.0460437777697584
chr1	172609993	172610221	228	+	exon	SUCO	0.330904992252636	0.999954416369198	0.232187690611811	1	0.340360655557577	0.992239636926758	-0.0785804533613367	-0.20293890065267	0.0866904332492338	0.228313045959244	0.124358447291333
chr1	173733731	173733836	105	+	exon	KLHL20	0.450024072869141	0.999954416369198	0.32593164586912	1	0.40070377100856	0.992239636926758	0.162510228254961	0.0622838054015167	0.736939085304492	0.870050784462423	0.100226422853445
chr1	173734023	173734203	180	+	exon	KLHL20	0.447252452897071	0.999954416369198	0.328132058358417	1	0.422775775072532	0.992239636926758	0.134156124509574	0.0622838054015167	0.736939085304492	0.870050784462423	0.0718723191080573
chr1	173800263	173800390	127	-	utr3	CENPL	0.185621462419344	0.999954416369198	0.0864817004854451	1	0.12125841829961	0.992239636926758	-0.14432070689059	0.224165340227999	0.191055770547849	0.393171752722033	-0.368486047118589
chr1	173803152	173803274	122	-	exon	CENPL	0.91812557246771	0.999954416369198	0.915108069110656	1	0.965513989124272	0.992239636926758	0.139775055338505	0.224165340227999	0.191055770547849	0.393171752722033	-0.0843902848894944
chr1	173824678	173824866	188	+	utr5	DARS2	0.554969611095729	0.999954416369198	0.452115566766351	1	0.460939207733819	0.992239636926758	0.197107398784997	0.484741305906715	0.011888302830496	0.050565211820432	-0.287633907121718
chr1	173943525	173943625	100	-	exon	RC3H1	0.570360486292757	0.999954416369198	0.46192695819919	1	0.485957213563282	0.992239636926758	-0.25049083045859	-0.453281517579638	6.69502720328157e-06	8.38572174541661e-05	0.202790687121048
chr1	174022198	174022359	161	-	utr5	RC3H1	0.48744234831696	0.999954416369198	0.389608067749111	1	0.476902557108092	0.992239636926758	-0.541309473848558	-0.453281517579638	6.69502720328157e-06	8.38572174541661e-05	-0.0880279562689193
chr1	178916324	178916649	325	+	utr3	RALGPS2	0.674073379028019	0.999954416369198	0.601432121470016	1	0.678260653057895	0.992239636926758	0.064336872991171	-0.143287238641609	0.267553645651544	0.48440729860981	0.20762411163278
chr1	179043880	179044102	222	+	exon	FAM20B	0.842002023182257	0.999954416369198	0.803168983947002	1	0.848293631085075	0.992239636926758	0.126660553849717	0.102565021933588	0.328632597495383	0.551161962909539	0.0240955319161293
chr1	179071928	179072514	586	+	utr3	FAM20B	0.998571904242618	0.999954416369198	0.988793204815673	1	0.987066784192409	0.992239636926758	0.0749937302956844	0.102565021933588	0.328632597495383	0.551161962909539	-0.0275712916379034
chr1	179095183	179095414	231	+	utr3	TOR3A	0.624994501186222	0.999954416369198	0.533657987791779	1	0.58298170472166	0.992239636926758	0.436714006311523	0.562938576079643	8.7867490098169e-05	0.000808321538977413	-0.12622456976812
chr1	179107749	179108355	606	-	exon	ABL2	0.657056005990111	0.999954416369198	0.600692852589469	1	0.677053155730696	0.992239636926758	-0.17697938133441	-0.245903197694166	0.0503008546822201	0.153595509143257	0.0689238163597556
chr1	179108414	179108944	530	-	exon	ABL2	0.544513727259925	0.999954416369198	0.449180695196331	1	0.552895206818356	0.992239636926758	-0.148590183953311	-0.245903197694166	0.0503008546822201	0.153595509143257	0.0973130137408548
chr1	179109152	179109290	138	-	exon	ABL2	0.666209273798792	0.999954416369198	0.560975484217147	1	0.660075234511628	0.992239636926758	-0.0578646640565251	-0.245903197694166	0.0503008546822201	0.153595509143257	0.18803853363764
chr1	179229313	179229544	231	-	utr5	ABL2	0.576587403690846	0.999954416369198	0.485797620210419	1	0.566065975947799	0.992239636926758	-0.129123450113913	-0.245903197694166	0.0503008546822201	0.153595509143257	0.116779747580253
chr1	179846087	179846571	484	-	exon	TOR1AIP2	0.676371779713992	0.999954416369198	0.593321584295005	1	0.668424834551625	0.992239636926758	0.454076876465148	0.0370075916925823	0.730544017942922	0.866181033204989	0.417069284772566
chr1	179850939	179851262	323	-	exon	TOR1AIP2	0.902966965731067	0.999954416369198	0.900595184525361	1	0.952963653915992	0.992239636926758	0.381503387389943	0.0370075916925823	0.730544017942922	0.866181033204989	0.344495795697361
chr1	179865517	179865704	187	-	utr5	TOR1AIP2	0.745813171571429	0.999954416369198	0.665781651542558	1	0.731044901131414	0.992239636926758	-0.012180225837584	0.0370075916925823	0.730544017942922	0.866181033204989	-0.0491878175301663
chr1	179882694	179882871	177	+	utr5	TOR1AIP1	0.762996865894754	0.999954416369198	0.682533614061745	1	0.713860128269184	0.992239636926758	0.0119929614615491	0.0659086392990876	0.528090049315665	0.729203450449572	-0.0539156778375385
chr1	179917806	179918233	427	+	exon	TOR1AIP1	0.303717157061113	0.999954416369198	0.251751977385593	1	0.289507783680187	0.992239636926758	0.240568767809354	0.0659086392990876	0.528090049315665	0.729203450449572	0.174660128510266
chr1	179954804	179955010	206	+	utr5	CEP350	0.752426424731154	0.999954416369198	0.679611755259576	1	0.761266074530097	0.992239636926758	-0.307038937622859	-0.309949919650933	1.93399784464993e-05	0.000211837334311415	0.00291098202807449
chr1	179996729	179997075	346	+	exon	CEP350	0.3480836175506	0.999954416369198	0.258052443601526	1	0.325829591063634	0.992239636926758	-0.295675590365909	-0.309949919650933	1.93399784464993e-05	0.000211837334311415	0.0142743292850242
chr1	180014232	180014365	133	+	exon	CEP350	0.610270004187378	0.999954416369198	0.540453742060783	1	0.602974346709062	0.992239636926758	-0.39090622996874	-0.309949919650933	1.93399784464993e-05	0.000211837334311415	-0.0809563103178064
chr1	180022670	180022798	128	+	exon	CEP350	0.527879310693532	0.999954416369198	0.446854068943971	1	0.388446978355152	0.992239636926758	-0.617333150585744	-0.309949919650933	1.93399784464993e-05	0.000211837334311415	-0.307383230934811
chr1	180084004	180084122	118	+	exon	CEP350	0.121867249468641	0.999954416369198	0.0485720951865276	1	0.0742942037225817	0.992239636926758	-0.0496080502958388	-0.309949919650933	1.93399784464993e-05	0.000211837334311415	0.260341869355095
chr1	180093629	180093949	320	+	exon	CEP350	0.340242148206037	0.999954416369198	0.228158170263181	1	0.266401957844135	0.992239636926758	-0.434740544285794	-0.309949919650933	1.93399784464993e-05	0.000211837334311415	-0.124790624634861
chr1	180095503	180095724	221	+	exon	CEP350	0.909317238471463	0.999954416369198	0.864416589066302	1	0.893209050904634	0.992239636926758	-0.221869366542924	-0.309949919650933	1.93399784464993e-05	0.000211837334311415	0.0880805531080096
chr1	180111223	180111399	176	+	utr3	CEP350	0.437790826079075	0.999954416369198	0.322550614246655	1	0.340419567326308	0.992239636926758	-0.223419142394165	-0.309949919650933	1.93399784464993e-05	0.000211837334311415	0.0865307772567688
chr1	180196333	180196896	563	+	exon	QSOX1	0.445112897437994	0.999954416369198	0.413601861943926	1	0.500360961915907	0.992239636926758	0.339418018843283	0.0708369393701175	0.37795029637855	0.600302529770643	0.268581079473166
chr1	180502155	180502569	414	-	utr5	ACBD6	0.533955321463104	0.999954416369198	0.488324324475799	1	0.486724030723214	0.992239636926758	0.476639648877463	0.44673697032434	0.000185055629585974	0.00153536404437114	0.0299026785531228
chr1	180632052	180632214	162	+	utr5	XPR1	0.929738545164041	0.999954416369198	0.928008966399245	1	0.974404495569805	0.992239636926758	0.117635481911724	0.0219376342274312	0.887425165525544	0.947284445587525	0.0956978476842927
chr1	180884340	180884469	129	+	utr3	XPR1	0.937751635362084	0.999954416369198	0.913465159723529	1	0.955111332445112	0.992239636926758	-0.0488343512485506	0.0219376342274312	0.887425165525544	0.947284445587525	-0.0707719854759818
chr1	180950374	180950492	118	+	utr3	KIAA1614	0.603609505193141	0.999954416369198	0.496520084262499	1	0.6214069961151	0.992239636926758	0.151877017121842	-0.120598016224852	0.813827207341973	0.911895216305013	0.272475033346693
chr1	180976179	180976596	417	-	utr3	STX6	0.566496755477911	0.999954416369198	0.489549146766706	1	0.551815036860707	0.992239636926758	-0.489504006535621	-0.369679490666275	0.000417901718929867	0.00308553790847621	-0.119824515869346
chr1	181005378	181005494	116	-	exon	STX6	0.345501453929413	0.999954416369198	0.228145388397502	1	0.289738712621088	0.992239636926758	-0.210651857631826	-0.369679490666275	0.000417901718929867	0.00308553790847621	0.159027633034448
chr1	181022736	181022891	155	-	utr5	STX6	0.839733724371049	0.999954416369198	0.814142296144524	1	0.729217332021909	0.992239636926758	-0.241637509319789	-0.369679490666275	0.000417901718929867	0.00308553790847621	0.128041981346486
chr1	181055634	181055780	146	+	utr3	MR1	0.578278039331233	0.999954416369198	0.472603208123531	1	0.603460745695534	0.992239636926758	0.712523120600841	0.0828183509627089	0.639096999963851	0.807973951026797	0.629704769638132
chr1	181088773	181088885	112	+	utr5	IER5	0.23514871508425	0.999954416369198	0.147694251786595	1	0.189658293619442	0.992239636926758	1.2191172771692	1.32460948378808	1.01456915248875e-43	6.57779000530204e-41	-0.105492206618878
chr1	181088965	181089065	100	+	exon	IER5	0.277645180047362	0.999954416369198	0.18618362463205	1	0.146905358158292	0.992239636926758	1.31374274817472	1.32460948378808	1.01456915248875e-43	6.57779000530204e-41	-0.0108667356133574
chr1	181089145	181089496	351	+	exon	IER5	0.035667303110251	0.999954416369198	0.0221037537449061	1	0.0099404137723546	0.992239636926758	1.04537604466221	1.32460948378808	1.01456915248875e-43	6.57779000530204e-41	-0.279233439125868
chr1	181089602	181090039	437	+	utr3	IER5	0.389946488723441	0.999954416369198	0.390943923326401	1	0.342917987186741	0.992239636926758	1.40707773553383	1.32460948378808	1.01456915248875e-43	6.57779000530204e-41	0.0824682517457558
chr1	181090247	181090376	129	+	utr3	IER5	0.288492696282725	0.999954416369198	0.230784031652359	1	0.241724757747553	0.992239636926758	1.5937306996976	1.32460948378808	1.01456915248875e-43	6.57779000530204e-41	0.269121215909524
chr1	182585884	182586128	244	-	exon	RNASEL	0.736802057962815	0.999954416369198	0.652409506807298	1	0.735861672641507	0.992239636926758	-0.202135994827859	-0.335293305499477	0.0793706014303354	0.21322627041713	0.133157310671618
chr1	182599010	182599238	228	-	utr3	RGS16	0.544508392671671	0.999954416369198	0.431414815943601	1	0.471288264347165	0.992239636926758	1.25372355618575	1.5156956768518	1.13682270023719e-07	2.12900152183348e-06	-0.261972120666053
chr1	182600032	182600282	250	-	utr3	RGS16	0.433663338463281	0.999954416369198	0.334309020874583	1	0.413256056587878	0.992239636926758	1.30956006956863	1.5156956768518	1.13682270023719e-07	2.12900152183348e-06	-0.206135607283172
chr1	182600358	182600526	168	-	exon	RGS16	0.713269197209483	0.999954416369198	0.636273426539868	1	0.701802127989931	0.992239636926758	1.61765580145506	1.5156956768518	1.13682270023719e-07	2.12900152183348e-06	0.101960124603266
chr1	183472422	183472605	183	+	utr5	SMG7	0.768183436123496	0.999954416369198	0.716813982816814	1	0.730813442862172	0.992239636926758	-0.188605449824053	-0.355417828126987	2.24210621239778e-06	3.11492613079548e-05	0.166812378302934
chr1	183551851	183552066	215	+	utr3	SMG7	0.571397691745916	0.999954416369198	0.476932386953484	1	0.560820762977045	0.992239636926758	-0.483311513259386	-0.355417828126987	2.24210621239778e-06	3.11492613079548e-05	-0.1278936851324
chr1	183553023	183553219	196	+	utr3	SMG7	0.605405258497102	0.999954416369198	0.518311028687305	1	0.607831548879295	0.992239636926758	-0.415154859400546	-0.355417828126987	2.24210621239778e-06	3.11492613079548e-05	-0.0597370312735591
chr1	183627508	183627626	118	-	utr3	ARPC5	0.117667067764758	0.999954416369198	0.0744139656650696	1	0.117234527616136	0.992239636926758	-0.266439012223685	0.0993157154717561	0.184526893838929	0.384678251357682	-0.365754727695441
chr1	183635604	183635867	263	-	utr5	ARPC5	0.745553119695311	0.999954416369198	0.757210496914307	1	0.792156968281506	0.992239636926758	0.240669322689601	0.0993157154717561	0.184526893838929	0.384678251357682	0.141353607217845
chr1	184694097	184694411	314	-	exon	EDEM3	0.908958471838055	0.999954416369198	0.874918195545675	1	0.910720381607187	0.992239636926758	-0.220279026196457	-0.229133611688017	0.0101793425008423	0.0447939250539872	0.00885458549156021
chr1	184710473	184710577	104	-	exon	EDEM3	0.404116865739172	0.999954416369198	0.268153549127172	1	0.368869790466712	0.992239636926758	-0.150712587035499	-0.229133611688017	0.0101793425008423	0.0447939250539872	0.0784210246525177
chr1	185098021	185098163	142	+	exon	RNF2	0.315712845891775	0.999954416369198	0.19763272742237	1	0.242849093703405	0.992239636926758	-0.135561159922117	-0.0777624170728213	0.635592469584302	0.805673054724549	-0.0577987428492958
chr1	186323756	186323874	118	-	exon	TPR	0.388909933243438	0.999954416369198	0.299878293629474	1	0.340349629655288	0.992239636926758	0.102023936886007	-0.259425282246131	0.000398140923059268	0.00295727695987558	0.361449219132138
chr1	186336596	186336742	146	-	exon	TPR	0.757533253222152	0.999954416369198	0.703022576481483	1	0.761420345538151	0.992239636926758	-0.00272310830085627	-0.259425282246131	0.000398140923059268	0.00295727695987558	0.256702173945275
chr1	186375124	186375317	193	-	utr5	TPR	0.328319319283587	0.999954416369198	0.196350258147836	1	0.278503081441852	0.992239636926758	-0.135494321167845	-0.259425282246131	0.000398140923059268	0.00295727695987558	0.123930961078286
chr1	192809063	192809177	114	+	utr5	RGS2	0.568149734528663	0.999954416369198	0.475368456854051	1	0.607226395644153	0.992239636926758	0.946345701321592	0.749438501429952	0.00395277182173495	0.0207227525425188	0.19690719989164
chr1	192811523	192811812	289	+	utr3	RGS2	0.670890251432163	0.999954416369198	0.600386777026017	1	0.681023025711519	0.992239636926758	0.676650353859757	0.749438501429952	0.00395277182173495	0.0207227525425188	-0.0727881475701956
chr1	193059524	193059720	196	+	utr5	TROVE2	0.911169472183134	0.999954416369198	0.892290260652072	1	0.917688821316907	0.992239636926758	-0.469470271311425	-0.548657028799941	8.95763478552528e-06	0.000107641833720147	0.079186757488516
chr1	193059854	193060035	181	-	utr5	UCHL5	0.0909708517256772	0.999954416369198	0.0309268578810241	1	0.0568761122847352	0.992239636926758	-1.21259912042307	0.173008016883538	0.260626270586954	0.476874972993062	-1.38560713730661
chr1	193069039	193069258	219	+	utr5	TROVE2	0.74829571581404	0.999954416369198	0.660486066557102	1	0.703834531580331	0.992239636926758	-0.529201778785816	-0.548657028799941	8.95763478552528e-06	0.000107641833720147	0.0194552500141248
chr1	193122031	193122249	218	+	utr5	CDC73	0.34228112206232	0.999954416369198	0.250856564569206	1	0.226867364169082	0.992239636926758	-0.0551936317348421	0.116748360179981	0.391807255952101	0.612412319663746	-0.171941991914823
chr1	197100688	197100793	105	-	exon	ASPM	0.303191006805142	0.999954416369198	0.173797188116827	1	0.242997546009447	0.992239636926758	0.329801412151169	0.12473513476611	0.0837435331768581	0.222378865930334	0.20506627738506
chr1	197104338	197104461	123	-	exon	ASPM	0.764488856359734	0.999954416369198	0.695278553339686	1	0.742657778502334	0.992239636926758	0.204986576184193	0.12473513476611	0.0837435331768581	0.222378865930334	0.0802514414180834
chr1	197138884	197139093	209	-	exon	SEPT14P12	0.642416502288487	0.999954416369198	0.543949863273715	1	0.630986945719838	0.992239636926758	-1.26818979857101	-1.19379636026744	0.02155479477097	0.0813833973396443	-0.0743934383035714
chr1	197159570	197159798	228	-	exon	ZBTB41	0.639521165625344	0.999954416369198	0.548295530217792	1	0.621554833936794	0.992239636926758	-0.499712505132389	-0.41442839711906	0.0027867424955447	0.0154800077832889	-0.0852841080133288
chr1	197510474	197510778	304	-	utr3	DENND1B	0.0547049164544589	0.999954416369198	0.0155421459543957	1	0.0363470307816452	0.992239636926758	-0.185699972875619	-0.00671770261521685	0.962120636975631	0.984093792534236	-0.178982270260402
chr1	200407035	200407422	387	-	exon	ZNF281	0.331386574793579	0.999954416369198	0.23275257054701	1	0.306508938302961	0.992239636926758	-1.69244846379518e-05	-0.176653686876422	0.153650627603644	0.340321017540852	0.176636762391784
chr1	200408531	200408839	308	-	exon	ZNF281	0.682496234284853	0.999954416369198	0.583302665604525	1	0.640249806866348	0.992239636926758	-0.0708182773640272	-0.176653686876422	0.153650627603644	0.340321017540852	0.105835409512395
chr1	200408915	200409592	677	-	exon	ZNF281	0.657440493708665	0.999954416369198	0.615585017499359	1	0.684396522990261	0.992239636926758	0.101253477591151	-0.176653686876422	0.153650627603644	0.340321017540852	0.277907164467573
chr1	200553499	200553712	213	-	exon	KIF14	0.596944110589607	0.999954416369198	0.485655688456866	1	0.584304365933162	0.992239636926758	-0.197704839389598	-0.0866357807457098	0.401319761513292	0.619778647119269	-0.111069058643888
chr1	200590189	200590321	132	-	exon	KIF14	0.569799006376458	0.999954416369198	0.476791115020843	1	0.570718304416089	0.992239636926758	0.138114154914421	-0.0866357807457098	0.401319761513292	0.619778647119269	0.224749935660131
chr1	200617843	200618097	254	-	exon	KIF14	0.652798934457121	0.999954416369198	0.562304492887989	1	0.618938408868419	0.992239636926758	0.0538515146385375	-0.0866357807457098	0.401319761513292	0.619778647119269	0.140487295384247
chr1	200620569	200620707	138	-	utr5	KIF14	0.733355487893818	0.999954416369198	0.663331747931311	1	0.663920188917466	0.992239636926758	-0.0839049582315075	-0.0866357807457098	0.401319761513292	0.619778647119269	0.0027308225142023
chr1	200666448	200666655	207	-	exon	DDX59	0.485973457698398	0.999954416369198	0.372828272726115	1	0.428018189269339	0.992239636926758	-0.105712213475021	0.0958700516024446	0.593564580226719	0.776607895424445	-0.201582265077465
chr1	200739030	200739166	136	+	utr5*	CAMSAP2	0.891815074449622	0.999954416369198	0.858216552714449	1	0.933336891618886	0.992239636926758	-0.200380992783349	-0.0443628459991563	0.842580584133757	0.925886574090484	-0.156018146784193
chr1	200739423	200739571	148	+	utr5	CAMSAP2	0.490523736315937	0.999954416369198	0.379139729784933	1	0.541425647371571	0.992239636926758	-0.551832129989759	-0.0443628459991563	0.842580584133757	0.925886574090484	-0.507469283990602
chr1	200971543	200971706	163	-	utr3	KIF21B	0.871095202101143	0.999954416369198	0.862777092909828	1	0.916394588868846	0.992239636926758	-0.129262831960662	-0.285954824935598	6.83384368395847e-05	0.000649412783427338	0.156691992974936
chr1	200971745	200971862	117	-	utr3	KIF21B	0.79735346647571	0.999954416369198	0.760543997529394	1	0.800754363328182	0.992239636926758	-0.0488746073530412	-0.285954824935598	6.83384368395847e-05	0.000649412783427338	0.237080217582557
chr1	200973371	200973572	201	-	utr3	KIF21B	0.728038209881893	0.999954416369198	0.669075398502999	1	0.710110171305403	0.992239636926758	-0.275410220520064	-0.285954824935598	6.83384368395847e-05	0.000649412783427338	0.0105446044155342
chr1	200974807	200974951	144	-	exon	KIF21B	0.355545099816312	0.999954416369198	0.25365069636854	1	0.278051294053242	0.992239636926758	-0.277550448751518	-0.285954824935598	6.83384368395847e-05	0.000649412783427338	0.00840437618408074
chr1	200990186	200990360	174	-	exon	KIF21B	0.7618192506662	0.999954416369198	0.698499933575604	1	0.735049217375051	0.992239636926758	0.0151528163363972	-0.285954824935598	6.83384368395847e-05	0.000649412783427338	0.301107641271996
chr1	200991004	200991204	200	-	exon	KIF21B	0.762498716184918	0.999954416369198	0.701889484527626	1	0.765425689767151	0.992239636926758	-0.0214042438007576	-0.285954824935598	6.83384368395847e-05	0.000649412783427338	0.264550581134841
chr1	200996253	200996434	181	-	exon	KIF21B	0.334060146530888	0.999954416369198	0.215564274917227	1	0.279233411679552	0.992239636926758	0.0560578728454888	-0.285954824935598	6.83384368395847e-05	0.000649412783427338	0.342012697781087
chr1	200998471	200998632	161	-	exon	KIF21B	0.553389715145057	0.999954416369198	0.461665672703927	1	0.513227143342375	0.992239636926758	-0.204223488715103	-0.285954824935598	6.83384368395847e-05	0.000649412783427338	0.0817313362204951
chr1	200999412	200999538	126	-	exon	KIF21B	0.773784607249483	0.999954416369198	0.706399162274129	1	0.786030510104526	0.992239636926758	-0.378961945631756	-0.285954824935598	6.83384368395847e-05	0.000649412783427338	-0.0930071206961576
chr1	200999846	201000009	163	-	exon	KIF21B	0.60372987557449	0.999954416369198	0.533562804464844	1	0.594843440340263	0.992239636926758	-0.130239262514157	-0.285954824935598	6.83384368395847e-05	0.000649412783427338	0.155715562421441
chr1	201465681	201466167	486	-	utr3	PHLDA3	0.312992725196718	0.999954416369198	0.213923874955661	1	0.25397599919651	0.992239636926758	0.180418194907013	0.146500276900488	0.39972700352073	0.618511552782672	0.0339179180065249
chr1	201468633	201468758	125	-	exon	PHLDA3	0.52807250942598	0.999954416369198	0.40918263543726	1	0.516659379896302	0.992239636926758	0.0474324405261315	0.146500276900488	0.39972700352073	0.618511552782672	-0.0990678363743563
chr1	201468901	201469211	310	-	utr5	PHLDA3	0.223948102303667	0.999954416369198	0.122991578335194	1	0.19003861935807	0.992239636926758	-0.131949876930602	0.146500276900488	0.39972700352073	0.618511552782672	-0.278450153831089
chr1	201484430	201484532	102	-	utr3	CSRP1	0.223766695368749	0.999954416369198	0.128300181652263	1	0.229553096865921	0.992239636926758	0.542948967178988	0.111875508757108	0.279702904881512	0.49781538911172	0.43107345842188
chr1	201507237	201507344	107	-	utr5	CSRP1	0.50569008072492	0.999954416369198	0.38394294984342	1	0.427602689603843	0.992239636926758	-0.185309335246147	0.111875508757108	0.279702904881512	0.49781538911172	-0.297184844003255
chr1	201514491	201514782	291	+	intron	RP11-134G8.7	0.689110989891842	0.999954416369198	0.621464766057885	1	0.695531991473423	0.992239636926758	-0.356286974031631	-0.192021985451025	0.742721631015357	NA	-0.164264988580606
chr1	201514939	201515182	243	+	intron	RP11-134G8.7	0.56786714637734	0.999954416369198	0.482339578561253	1	0.590423066450317	0.992239636926758	-0.201449256179564	-0.192021985451025	0.742721631015357	NA	-0.00942727072853866
chr1	201520310	201520557	247	+	exon	RP11-134G8.6	0.458340336320894	0.999954416369198	0.331090443738657	1	0.423935333500185	0.992239636926758	-0.488581770154845	NA	NA	NA	NA
chr1	201623227	201623343	116	+	utr5	NAV1	0.466525100691367	0.999954416369198	0.362945310530864	1	0.512527005660043	0.992239636926758	0.113717081282246	0.196249446242808	0.25272854333164	0.467259521654029	-0.0825323649605615
chr1	201876099	201876331	232	+	utr3	IPO9	0.449347697033453	0.999954416369198	0.373725510096649	1	0.454994303357832	0.992239636926758	0.458752599910007	0.275774003134258	0.00212977363748288	0.0124183589183423	0.18297859677575
chr1	201982698	201983021	323	+	exon	RNPEP	0.0959015325847866	0.999954416369198	0.0577952269994191	1	0.0185505790222759	0.992239636926758	-0.363604323567639	0.244653069101744	0.0287750674362685	0.101534539386095	-0.608257392669383
chr1	202133802	202133905	103	-	utr3	ARL8A	0.306865775828178	0.999954416369198	0.255395442871077	1	0.405120445288111	0.992239636926758	0.142119027288655	-0.182753100104112	0.080439034870876	0.215628560694423	0.324872127392767
chr1	202144518	202144713	195	-	utr5	ARL8A	0.262291650054995	0.999954416369198	0.17440954640961	1	0.184467702991341	0.992239636926758	-0.65204284470964	-0.182753100104112	0.080439034870876	0.215628560694423	-0.469289744605528
chr1	202147090	202147599	509	-	utr3	PTPN7	0.388898583391683	0.999954416369198	0.370963456901173	1	0.461039916461207	0.992239636926758	0.511084203568703	0.372681425243873	1.37950992879153e-07	2.53811184871576e-06	0.13840277832483
chr1	202147891	202148079	188	-	utr3	PTPN7	0.688730448842524	0.999954416369198	0.669767590995006	1	0.736643722300891	0.992239636926758	0.524733048767504	0.372681425243873	1.37950992879153e-07	2.53811184871576e-06	0.152051623523631
chr1	202159363	202159503	140	-	utr5	PTPN7	0.228841551140777	0.999954416369198	0.181162695787459	1	0.261327947656798	0.992239636926758	0.611877664068105	0.372681425243873	1.37950992879153e-07	2.53811184871576e-06	0.239196238824232
chr1	202348769	202349068	299	+	utr5	PPP1R12B	0.0674098082498412	0.999954416369198	0.0183919918772058	1	0.0373147854978826	0.992239636926758	-0.795741189675722	-0.76754408827603	3.46365380865419e-11	1.26089964184029e-09	-0.0281971013996918
chr1	202586215	202586377	162	+	utr3	PPP1R12B	0.761763705883379	0.999954416369198	0.694154833556374	1	0.735378307458657	0.992239636926758	-1.21924106434689	-0.76754408827603	3.46365380865419e-11	1.26089964184029e-09	-0.451696976070863
chr1	202729014	202729214	200	-	utr3	KDM5B	0.591512515981757	0.999954416369198	0.507483181400894	1	0.575218264932072	0.992239636926758	-0.207112484416055	-0.161857554601235	0.025628004143851	0.0929971419025937	-0.04525492981482
chr1	202729777	202730071	294	-	exon	KDM5B	0.946533236664162	0.999954416369198	0.956947119535223	1	0.980134265260427	0.992239636926758	-0.062511267206022	-0.161857554601235	0.025628004143851	0.0929971419025937	0.0993462873952133
chr1	202733407	202733537	130	-	exon	KDM5B	0.852860245780447	0.999954416369198	0.832731494313751	1	0.861042467542279	0.992239636926758	-0.223410637046156	-0.161857554601235	0.025628004143851	0.0929971419025937	-0.0615530824449208
chr1	202808303	202808438	135	-	utr5	KDM5B	0.585505416554326	0.999954416369198	0.476777295893886	1	0.561310619789979	0.992239636926758	-0.508760672949381	-0.161857554601235	0.025628004143851	0.0929971419025937	-0.346903118348145
chr1	202810941	202811673	732	+	exon	PCAT6	0.429685161140062	0.999954416369198	0.324385314505123	1	0.397476516350368	0.992239636926758	-1.11388820438987	-0.894008435770426	0.000965006801804757	0.00631358366485909	-0.21987976861944
chr1	202880928	202881137	209	-	utr3	RABIF	0.359589016743882	0.999954416369198	0.272677068194542	1	0.331170955086248	0.992239636926758	0.254279557461576	0.273693544711706	0.158409844481818	0.347327166569557	-0.0194139872501299
chr1	202948381	202948487	106	-	exon	ADIPOR1	0.532424434046236	0.999954416369198	0.493208395732263	1	0.537684789173732	0.992239636926758	0.199413214240786	-0.0451220343892789	0.563415843237588	0.754034921528193	0.244535248630065
chr1	203038607	203038956	349	+	utr5	PPFIA4	0.554173849452825	0.999954416369198	0.473460825592908	1	0.562175050637074	0.992239636926758	-0.723599634112218	-0.690596239442957	2.16145831938809e-17	1.89859709796573e-15	-0.0330033946692608
chr1	203045335	203045443	108	+	utr5	PPFIA4	0.382313350419992	0.999954416369198	0.250822619588008	1	0.349241943734166	0.992239636926758	-0.733904238628171	-0.690596239442957	2.16145831938809e-17	1.89859709796573e-15	-0.0433079991852144
chr1	203046212	203046540	328	+	utr5	PPFIA4	0.20686850416568	0.999954416369198	0.132146890793563	1	0.176657828420817	0.992239636926758	-0.30884778533262	-0.690596239442957	2.16145831938809e-17	1.89859709796573e-15	0.381748454110337
chr1	203047139	203047354	215	+	intron	PPFIA4	0.723864826077253	0.999954416369198	0.664476235303334	1	0.736843609493537	0.992239636926758	-0.451903148827585	-0.690596239442957	2.16145831938809e-17	1.89859709796573e-15	0.238693090615372
chr1	203048138	203048256	118	+	utr5	PPFIA4	0.819261745161538	0.999954416369198	0.791071394603439	1	0.787136937219223	0.992239636926758	-0.493983841483408	-0.690596239442957	2.16145831938809e-17	1.89859709796573e-15	0.196612397959549
chr1	203048324	203048630	306	+	utr5	PPFIA4	0.83783558435832	0.999954416369198	0.799434749253693	1	0.849218265156593	0.992239636926758	-0.808876479784451	-0.690596239442957	2.16145831938809e-17	1.89859709796573e-15	-0.118280240341494
chr1	203076636	203076744	108	+	utr3	PPFIA4	0.104310525259883	0.999954416369198	0.0503758819694312	1	0.0705935257983307	0.992239636926758	-0.387333064253813	-0.690596239442957	2.16145831938809e-17	1.89859709796573e-15	0.303263175189144
chr1	203305532	203305693	161	+	utr5	BTG2	0.919984960028775	0.999954416369198	0.896759195935196	1	0.940251169398552	0.992239636926758	0.22626580378293	0.0660307433783866	0.661841853260691	0.823770974019113	0.160235060404543
chr1	203307052	203307451	399	+	utr3	BTG2	0.251625489146869	0.999954416369198	0.149326465332979	1	0.245696316936621	0.992239636926758	-0.0544573744676955	0.0660307433783866	0.661841853260691	0.823770974019113	-0.120488117846082
chr1	203307617	203307874	257	+	utr3	BTG2	0.820421192416279	0.999954416369198	0.759033549024767	1	0.778076866671335	0.992239636926758	0.177654773606486	0.0660307433783866	0.661841853260691	0.823770974019113	0.1116240302281
chr1	203626818	203627074	256	+	utr5	ATP2B4	0.375452591928439	0.999954416369198	0.261524257939202	1	0.366174632077045	0.992239636926758	-0.342177026136565	-0.24062617048766	5.42044325093945e-05	0.000527138106153861	-0.101550855648905
chr1	203683113	203683301	188	+	utr5	ATP2B4	0.295778054256289	0.999954416369198	0.230035300710452	1	0.320716248918881	0.992239636926758	-0.0758685043390212	-0.24062617048766	5.42044325093945e-05	0.000527138106153861	0.164757666148638
chr1	203699423	203699530	107	+	exon	ATP2B4	0.112844620354753	0.999954416369198	0.0483496954046207	1	0.0993375737446579	0.992239636926758	-0.29900484479278	-0.24062617048766	5.42044325093945e-05	0.000527138106153861	-0.0583786743051207
chr1	203703606	203703725	119	+	exon	ATP2B4	0.0888386805119756	0.999954416369198	0.0399376652889733	1	0.099924154760217	0.992239636926758	0.113796827142013	-0.24062617048766	5.42044325093945e-05	0.000527138106153861	0.354422997629672
chr1	203739971	203740144	173	+	utr3	ATP2B4	0.737024850614405	0.999954416369198	0.667370006634063	1	0.742990187741336	0.992239636926758	-0.309833341161126	-0.24062617048766	5.42044325093945e-05	0.000527138106153861	-0.069207170673466
chr1	203774300	203774645	345	+	exon	LAX1	0.712473396073793	0.999954416369198	0.649025869837695	1	0.754856612468373	0.992239636926758	0.504102585826358	0.236921957733368	0.331444175831842	0.554170754507004	0.26718062809299
chr1	203796131	203796247	116	+	intron	ZC3H11A	0.808327710024614	0.999954416369198	0.754702220502368	1	0.817591799514532	0.992239636926758	-0.532089382237627	-0.372424615703006	3.34247339945912e-06	4.46592495913994e-05	-0.159664766534621
chr1	203797159	203797449	290	+	utr5	ZBED6	0.791424981528152	0.999954416369198	0.719878564201311	1	0.774231975069926	0.992239636926758	-0.763195157793199	-0.87754826239107	3.28559655784959e-06	4.40289341881124e-05	0.11435310459787
chr1	203797567	203797677	110	+	exon	ZBED6	0.881129150585504	0.999954416369198	0.862945398653632	1	0.912637743364621	0.992239636926758	-0.757690010063157	-0.87754826239107	3.28559655784959e-06	4.40289341881124e-05	0.119858252327913
chr1	203798466	203798678	212	+	exon	ZBED6	0.531062761189748	0.999954416369198	0.449235533753979	1	0.486658921197811	0.992239636926758	-0.565113822328475	-0.87754826239107	3.28559655784959e-06	4.40289341881124e-05	0.312434440062594
chr1	203798894	203799062	168	+	utr5	ZC3H11A	0.442326833925065	0.999954416369198	0.311483323403935	1	0.345880225244182	0.992239636926758	-0.776470515524126	-0.372424615703006	3.34247339945912e-06	4.46592495913994e-05	-0.40404589982112
chr1	203853694	203853818	124	+	utr3	ZC3H11A	0.383702204386175	0.999954416369198	0.316341305022739	1	0.386474174640291	0.992239636926758	-0.204099285211369	-0.372424615703006	3.34247339945912e-06	4.46592495913994e-05	0.168325330491637
chr1	203861769	203861948	179	+	exon	SNRPE	0.936993317729228	0.999954416369198	0.922521448293022	1	0.960035327628745	0.992239636926758	0.937965119919842	0.105349669648295	0.599901636180372	0.781145827907017	0.832615450271547
chr1	204151818	204151995	177	-	utr5	ETNK2	0.476581977169272	0.999954416369198	0.336729041707418	1	0.446437842600131	0.992239636926758	-0.100618222687593	0.446602316696773	0.0295099758893448	0.103547488589638	-0.547220539384367
chr1	204406078	204406309	231	-	utr3	PPP1R15B	0.916684668375057	0.999954416369198	0.90983689291373	1	0.913356384303939	0.992239636926758	-0.382730084171634	-0.397433672790954	8.58765563774936e-07	1.32563414408115e-05	0.0147035886193197
chr1	204409689	204409883	194	-	exon	PPP1R15B	0.587350772045678	0.999954416369198	0.506138865812961	1	0.600513738013411	0.992239636926758	-0.487138041102106	-0.397433672790954	8.58765563774936e-07	1.32563414408115e-05	-0.0897043683111523
chr1	204410510	204410727	217	-	exon	PPP1R15B	0.958952424372096	0.999954416369198	0.9660816423533	1	0.951342005011457	0.992239636926758	-0.388689287542587	-0.397433672790954	8.58765563774936e-07	1.32563414408115e-05	0.00874438524836696
chr1	204411225	204411588	363	-	utr5	PPP1R15B	0.458062641826356	0.999954416369198	0.398575500735673	1	0.471293415550272	0.992239636926758	-0.283558840251913	-0.397433672790954	8.58765563774936e-07	1.32563414408115e-05	0.113874832539041
chr1	204411679	204411804	125	-	utr5	PPP1R15B	0.553083833151284	0.999954416369198	0.440192886061911	1	0.514554309711875	0.992239636926758	-0.32372046747461	-0.397433672790954	8.58765563774936e-07	1.32563414408115e-05	0.0737132053163441
chr1	204424642	204424937	295	-	utr3	PIK3C2B	0.534759516784489	0.999954416369198	0.432567646743049	1	0.495628623053149	0.992239636926758	-0.866046392237874	-0.656099475214566	2.5610263224908e-08	5.4652622853781e-07	-0.209946917023308
chr1	204468961	204469434	473	-	exon	PIK3C2B	0.651083694044154	0.999954416369198	0.576509459605185	1	0.613875706521257	0.992239636926758	-0.458889560550956	-0.656099475214566	2.5610263224908e-08	5.4652622853781e-07	0.19720991466361
chr1	204469557	204469932	375	-	utr5	PIK3C2B	0.711074922122345	0.999954416369198	0.651579660748058	1	0.717941206887793	0.992239636926758	-0.481030449028201	-0.656099475214566	2.5610263224908e-08	5.4652622853781e-07	0.175069026186365
chr1	204549137	204549655	518	+	utr3	MDM4	0.4958726085663	0.999954416369198	0.384221068288935	1	0.489447453735042	0.992239636926758	-0.426347303152427	-0.239222499782699	0.0345026666845867	0.11641545201023	-0.187124803369728
chr1	205083534	205083648	114	-	utr3	TMEM81	0.475986682186608	0.999954416369198	0.341414146769117	1	0.447107496313663	0.992239636926758	0.053234035654933	0.165198589059712	0.652200177690456	0.816900222562609	-0.111964553404779
chr1	205169376	205169680	304	-	exon	DSTYK	0.928172471786599	0.999954416369198	0.902293461497753	1	0.953131381506436	0.992239636926758	0.215217009852823	0.0478067109137673	0.753562206354683	0.879985370916804	0.167410298939055
chr1	205187487	205187668	181	-	exon	DSTYK	0.843881680304409	0.999954416369198	0.793940271759994	1	0.868808726499071	0.992239636926758	0.0988198011292413	0.0478067109137673	0.753562206354683	0.879985370916804	0.051013090215474
chr1	205211339	205211636	297	-	utr5	DSTYK	0.995420334417163	0.999954416369198	0.991961109505835	1	0.961806453594878	0.992239636926758	0.0573674703943531	0.0478067109137673	0.753562206354683	0.879985370916804	0.0095607594805858
chr1	205228567	205228672	105	+	exon	TMCC2	0.411696029850814	0.999954416369198	0.272282014686919	1	0.372855448647032	0.992239636926758	0.0794275463433818	0.138574882288185	0.397448863776784	0.617001769844684	-0.0591473359448035
chr1	205268947	205269126	179	+	exon	TMCC2	0.577806018475494	0.999954416369198	0.464647339188082	1	0.554368636994646	0.992239636926758	0.344369681039951	0.138574882288185	0.397448863776784	0.617001769844684	0.205794798751766
chr1	205269207	205269817	610	+	exon	TMCC2	0.747759287130428	0.999954416369198	0.695589015400589	1	0.770721862625953	0.992239636926758	0.407347886929063	0.138574882288185	0.397448863776784	0.617001769844684	0.268773004640878
chr1	205531310	205531559	249	+	utr3	CDK18	0.521842965335103	0.999954416369198	0.425507038503637	1	0.509854852961417	0.992239636926758	-0.259588197665237	-0.294734384733094	0.0100466143092228	0.0443265555179506	0.035146187067857
chr1	205616522	205616676	154	-	utr3	ELK4	0.534141563543232	0.999954416369198	0.445595525319005	1	0.453743580434605	0.992239636926758	-0.152459535394718	-0.317642577024248	0.0017091108853908	0.0102861580684543	0.16518304162953
chr1	205620028	205620267	239	-	exon	ELK4	0.41687965646664	0.999954416369198	0.324225707089565	1	0.426656092116016	0.992239636926758	-0.177201242887016	-0.317642577024248	0.0017091108853908	0.0102861580684543	0.140441334137232
chr1	205620412	205620550	138	-	exon	ELK4	0.641202838076035	0.999954416369198	0.57236603138292	1	0.631234019730547	0.992239636926758	-0.12629120353683	-0.317642577024248	0.0017091108853908	0.0102861580684543	0.191351373487418
chr1	205620623	205620754	131	-	exon	ELK4	0.337859493231972	0.999954416369198	0.220486635308999	1	0.249999969899739	0.992239636926758	-0.427918775371184	-0.317642577024248	0.0017091108853908	0.0102861580684543	-0.110276198346936
chr1	205623792	205623925	133	-	utr5	ELK4	0.434634001917456	0.999954416369198	0.300596678626642	1	0.406166223642644	0.992239636926758	-0.426275847143772	-0.317642577024248	0.0017091108853908	0.0102861580684543	-0.108633270119523
chr1	205663311	205663413	102	-	exon	SLC45A3	0.919234639865229	0.999954416369198	0.83102439702522	1	0.817285508389169	0.992239636926758	0.13877895159424	-0.0488972643959146	0.837649096851039	0.92345229318703	0.187676215990155
chr1	205718380	205718509	129	-	exon	NUCKS1	0.642542090079771	0.999954416369198	0.628215391760906	1	0.683899886243687	0.992239636926758	0.324381633082173	0.185979262842516	0.00975699628539838	0.0433555823843665	0.138402370239657
chr1	205719623	205719739	116	-	exon	NUCKS1	0.275789734620061	0.999954416369198	0.233479103155097	1	0.29520436896323	0.992239636926758	0.253451987464351	0.185979262842516	0.00975699628539838	0.0433555823843665	0.0674727246218345
chr1	205720588	205720712	124	-	exon	NUCKS1	0.426078345609232	0.999954416369198	0.394235000335927	1	0.474929883462106	0.992239636926758	0.244306962275402	0.185979262842516	0.00975699628539838	0.0433555823843665	0.0583276994328857
chr1	205750078	205750198	120	-	utr5	NUCKS1	0.44350540451283	0.999954416369198	0.379517758851507	1	0.454266871158808	0.992239636926758	0.363036387529385	0.185979262842516	0.00975699628539838	0.0433555823843665	0.177057124686869
chr1	205769380	205769598	218	-	utr3	RAB29	0.421216378206501	0.999954416369198	0.301840408894319	1	0.391801454506272	0.992239636926758	0.457825772049022	0.0699466111423531	0.684383121461449	0.838240032268588	0.387879160906669
chr1	205774899	205775061	162	-	utr5	RAB29	0.655261108900456	0.999954416369198	0.577329362706699	1	0.627591062246553	0.992239636926758	0.361045130015675	0.0699466111423531	0.684383121461449	0.838240032268588	0.291098518873322
chr1	205810200	205810499	299	-	utr5	SLC41A1	0.0485610367246385	0.999954416369198	0.018321115613804	1	0.0532723215399299	0.992239636926758	-0.195647974969691	-0.134278544893141	0.107400534045382	0.26581680985782	-0.0613694300765501
chr1	205810684	205811098	414	-	utr5	SLC41A1	0.879840697599033	0.999954416369198	0.839232663403599	1	0.879598142546945	0.992239636926758	-0.153156138852163	-0.134278544893141	0.107400534045382	0.26581680985782	-0.018877593959022
chr1	205812848	205813056	208	-	utr5	SLC41A1	0.572664481216662	0.999954416369198	0.469363078929667	1	0.514562970187636	0.992239636926758	-0.20950078594469	-0.134278544893141	0.107400534045382	0.26581680985782	-0.0752222410515492
chr1	206454148	206454601	453	+	utr3	SRGAP2	0.491417946007128	0.999954416369198	0.407494429112401	1	0.486069911688784	0.992239636926758	-0.420134408175995	-0.335406117776585	0.00297289948983208	0.016334151151761	-0.0847282903994098
chr1	206455855	206456104	249	+	utr3	SRGAP2	0.430720831408842	0.999954416369198	0.32988641102833	1	0.37597216286412	0.992239636926758	-0.600279215088153	-0.335406117776585	0.00297289948983208	0.016334151151761	-0.264873097311567
chr1	206458665	206458804	139	+	exon	SRGAP2	0.955956114772876	0.999954416369198	0.939296096780563	1	0.957210535148516	0.992239636926758	0.221306207443265	-0.335406117776585	0.00297289948983208	0.016334151151761	0.556712325219851
chr1	206461097	206461295	198	+	exon	SRGAP2	0.551348664754696	0.999954416369198	0.449475249773987	1	0.515615941112165	0.992239636926758	0.210084533130223	-0.335406117776585	0.00297289948983208	0.016334151151761	0.545490650906808
chr1	206557203	206557597	394	+	utr5	RASSF5	0.184985705900908	0.999954416369198	0.13703377424872	1	0.108100160624692	0.992239636926758	0.0380164287460092	0.162244457428762	0.0579464815248596	0.170122694176227	-0.124228028682753
chr1	206586796	206586916	120	+	utr3	RASSF5	0.257625222245651	0.999954416369198	0.162688649023462	1	0.26485761995956	0.992239636926758	0.352268309076302	0.162244457428762	0.0579464815248596	0.170122694176227	0.19002385164754
chr1	206587077	206587298	221	+	utr3	RASSF5	0.29168770139861	0.999954416369198	0.221910055460297	1	0.325283528006917	0.992239636926758	0.385717895926955	0.162244457428762	0.0579464815248596	0.170122694176227	0.223473438498193
chr1	206635596	206635736	140	+	utr5	DYRK3	0.0254461193296574	0.999954416369198	0.00415155248886638	1	0.011309867113118	0.992239636926758	0.0749269609736202	0.387647489402288	0.093985666893358	0.241391219534629	-0.312720528428667
chr1	206647437	206647634	197	+	exon	DYRK3	0.935996510653641	0.999954416369198	0.932294062553378	1	0.958212029020639	0.992239636926758	0.49246126749	0.387647489402288	0.093985666893358	0.241391219534629	0.104813778087713
chr1	206647899	206648037	138	+	exon	DYRK3	0.802384351030123	0.999954416369198	0.746546556967769	1	0.844262927781344	0.992239636926758	0.764622208389008	0.387647489402288	0.093985666893358	0.241391219534629	0.37697471898672
chr1	206648397	206648514	117	+	exon	DYRK3	0.537932685137621	0.999954416369198	0.433106129552203	1	0.522008253136706	0.992239636926758	0.756333728099498	0.387647489402288	0.093985666893358	0.241391219534629	0.36868623869721
chr1	206684940	206685274	334	+	utr5	MAPKAPK2	0.156399576646687	0.999954416369198	0.101864434605584	1	0.0642403098543006	0.992239636926758	-0.655198561967356	-0.196345049064435	0.00902504431790824	0.0406499157365522	-0.458853512902921
chr1	206732672	206732900	228	+	utr3	MAPKAPK2	0.824699131258509	0.999954416369198	0.806738249096275	1	0.838929051969164	0.992239636926758	-0.096221978298548	-0.196345049064435	0.00902504431790824	0.0406499157365522	0.100123070765887
chr1	207048916	207049183	267	-	utr3	YOD1	0.469421419948163	0.999954416369198	0.37425792886279	1	0.481504516208861	0.992239636926758	0.0342005540789013	0.00891760427647249	0.943956306746751	0.974741381597043	0.0252829498024288
chr1	207049306	207049643	337	+	utr5	PFKFB2	0.830738642996906	0.999954416369198	0.785143126806708	1	0.838188826998693	0.992239636926758	-0.0403701809107409	-0.413724579681219	0.0199560891999545	0.0765358181570087	0.373354398770478
chr1	207887733	207887851	118	-	utr3	CD34	0.288906510315795	0.999954416369198	0.171568443419291	1	0.19292132943185	0.992239636926758	0.174869020348033	0.220795822490373	0.402749432090909	0.621281839782203	-0.0459268021423402
chr1	209760099	209760307	208	+	exon	TRAF3IP3	0.37492283288113	0.999954416369198	0.259341346762726	1	0.344283963230807	0.992239636926758	0.640368857071808	0.244703638575674	0.0477655844246656	0.147233061340689	0.395665218496134
chr1	209775527	209775634	107	+	exon	TRAF3IP3	0.362394795909196	0.999954416369198	0.239854015233796	1	0.290775631840132	0.992239636926758	0.343719722430207	0.244703638575674	0.0477655844246656	0.147233061340689	0.0990160838545334
chr1	209783058	209783238	180	-	exon	C1orf74	0.996826073557874	0.999954416369198	0.983490063390215	1	0.961226752295159	0.992239636926758	0.0188699676852345	-0.0136348923880298	0.959220097964593	0.982233877390789	0.0325048600732644
chr1	209783369	209783629	260	-	exon	C1orf74	0.747116219990241	0.999954416369198	0.670247897923898	1	0.720580022544772	0.992239636926758	0.205042832968872	-0.0136348923880298	0.959220097964593	0.982233877390789	0.218677725356902
chr1	211313393	211313602	209	+	exon	RCOR3	0.170291917953976	0.999954416369198	0.0769490375034268	1	0.127796639241487	0.992239636926758	-0.31481681094201	-0.336391091189839	0.00762339412249127	0.0357166245621881	0.0215742802478294
chr1	211372309	211372759	450	+	utr3	TRAF5	0.788918650441072	0.999954416369198	0.765520366753245	1	0.79709810651024	0.992239636926758	-0.231668255340511	-0.245765907057157	0.0335016437695166	0.113917302677814	0.0140976517166456
chr1	211374458	211374627	169	+	utr3	TRAF5	0.971977100075783	0.999954416369198	0.9765284470139	1	0.974288621754619	0.992239636926758	-0.214168296383116	-0.245765907057157	0.0335016437695166	0.113917302677814	0.031597610674041
chr1	211575454	211575623	169	-	exon	SLC30A1	0.130959421288827	0.999954416369198	0.0596242360551049	1	0.124251937370935	0.992239636926758	-0.219749068018352	-0.120401326330794	0.2221746662739	0.432562288190926	-0.0993477416875585
chr1	211576189	211576356	167	-	exon	SLC30A1	0.185944435657504	0.999954416369198	0.0987258207404443	1	0.181203893916999	0.992239636926758	-0.262784322787946	-0.120401326330794	0.2221746662739	0.432562288190926	-0.142382996457152
chr1	211578041	211578358	317	-	exon	SLC30A1	0.673061124466137	0.999954416369198	0.613891066723303	1	0.70731338265874	0.992239636926758	-0.101393483219284	-0.120401326330794	0.2221746662739	0.432562288190926	0.0190078431115096
chr1	211578990	211579132	142	-	utr5*	SLC30A1	0.887166349448001	0.999954416369198	0.849625659038662	1	0.894894447333165	0.992239636926758	0.013935313231249	-0.120401326330794	0.2221746662739	0.432562288190926	0.134336639562043
chr1	211674379	211674557	178	-	exon	NEK2	0.000647890671401897	0.999954416369198	1.57268196175872e-05	0.307994035390827	0.000454707711054035	0.269862136999796	-0.911757287791085	-0.179678397496607	0.0703648217316356	0.195953579029703	-0.732078890294478
chr1	211675469	211675601	132	-	utr5	NEK2	0.0906462620831666	0.999954416369198	0.0560685147882443	1	0.0813949073164067	0.992239636926758	-0.285164163380539	-0.179678397496607	0.0703648217316356	0.195953579029703	-0.105485765883932
chr1	212100583	212100846	263	+	exon	DTL	0.387602738073785	0.999954416369198	0.308872365374026	1	0.333452779400509	0.992239636926758	0.672627229204333	0.438863862524961	5.86669159416349e-05	0.00056562810030839	0.233763366679372
chr1	212100903	212101003	100	+	exon	DTL	0.061445025588702	0.999954416369198	0.0231609957120693	1	0.023709800971106	0.992239636926758	0.741185344781281	0.438863862524961	5.86669159416349e-05	0.00056562810030839	0.30232148225632
chr1	212285438	212285943	505	+	utr5	PPP2R5A	0.0845690029958843	0.999954416369198	0.0509785092210634	1	0.0564121710545291	0.992239636926758	-0.344045900748273	-0.211046264746849	0.0219845428029821	0.0825253791735875	-0.132999636001423
chr1	212329085	212329244	159	+	exon	PPP2R5A	0.326867192767591	0.999954416369198	0.224953596976238	1	0.319116386175519	0.992239636926758	-0.119484888773877	-0.211046264746849	0.0219845428029821	0.0825253791735875	0.0915613759729723
chr1	212365078	212365199	121	-	utr3	TMEM206	0.732495254588972	0.999954416369198	0.642692448894442	1	0.705805267065635	0.992239636926758	0.178009787471367	0.1142602597922	0.384103557542958	0.605765080035605	0.0637495276791667
chr1	212608784	212609005	221	+	utr5	ATF3	0.27575211808095	0.999954416369198	0.18728085930504	1	0.244371813130129	0.992239636926758	0.824755488351248	0.926368376643484	2.92243614696971e-08	6.1880199286147e-07	-0.101612888292236
chr1	212609088	212609192	104	+	intron	ATF3	0.172370209900832	0.999954416369198	0.0822538684008156	1	0.0904462120028855	0.992239636926758	1.21118708375358	0.926368376643484	2.92243614696971e-08	6.1880199286147e-07	0.284818707110101
chr1	212619390	212619608	218	+	utr3	ATF3	0.91909940051616	0.999954416369198	0.915941611698565	1	0.946458750432433	0.992239636926758	0.941372912092277	0.926368376643484	2.92243614696971e-08	6.1880199286147e-07	0.0150045354487929
chr1	212686758	212687014	256	-	utr3	BATF3	0.039246866550574	0.999954416369198	0.00980357275355787	1	0.0400851386221956	0.992239636926758	1.2053398840888	0.549356907920472	0.0717401597258808	0.198789776512177	0.65598297616833
chr1	212791607	212791765	158	-	utr5	NSL1	0.941125211069168	0.999954416369198	0.91154253539429	1	0.923900854873781	0.992239636926758	0.37968736986184	0.307132203311505	0.0491294624257169	0.150822464695859	0.0725551665503356
chr1	212858298	212858786	488	+	utr5	FLVCR1	0.542409994948494	0.999954416369198	0.473518526349509	1	0.508620230724383	0.992239636926758	-1.04627463139748	-0.895176858016435	1.1094265711727e-12	5.06873918339474e-11	-0.151097773381049
chr1	212950601	212950723	122	+	utr5	VASH2	0.88525537480151	0.999954416369198	0.844058960998408	1	0.912261421507971	0.992239636926758	-0.288667676255083	-0.549546818747485	1.44898006186908e-06	2.11445482768999e-05	0.260879142492402
chr1	212951285	212951403	118	+	utr5	VASH2	0.0806742048363621	0.999954416369198	0.0224662610829577	1	0.0401073032918415	0.992239636926758	-0.775370270733446	-0.549546818747485	1.44898006186908e-06	2.11445482768999e-05	-0.225823451985961
chr1	212951541	212951721	180	+	utr5	VASH2	0.438776839280994	0.999954416369198	0.309075247223433	1	0.422706610991958	0.992239636926758	-0.543798632851772	-0.549546818747485	1.44898006186908e-06	2.11445482768999e-05	0.00574818589571235
chr1	212972705	212972863	158	+	exon	VASH2	0.690508186966361	0.999954416369198	0.588902126687334	1	0.651193351194494	0.992239636926758	-0.125204959456766	-0.549546818747485	1.44898006186908e-06	2.11445482768999e-05	0.424341859290719
chr1	213013329	213013432	103	-	exon	ANGEL2	0.94215915236352	0.999954416369198	0.92023791539477	1	0.966223126479131	0.992239636926758	-0.138688606107316	-0.105590147924675	0.514255329615704	0.717302152721833	-0.0330984581826411
chr1	213015679	213015803	124	-	utr5	ANGEL2	0.46096682308779	0.999954416369198	0.324327372958073	1	0.43555729930528	0.992239636926758	-0.352199926666754	-0.105590147924675	0.514255329615704	0.717302152721833	-0.24660977874208
chr1	213242011	213242111	100	+	exon	RPS6KC1	0.0894892481348313	0.999954416369198	0.026547931591913	1	0.0719846563863257	0.992239636926758	-0.264019073883211	-0.0257534738601021	0.892986903124392	0.95001769520043	-0.238265600023109
chr1	213997363	213997726	363	+	exon	PROX1	0.037901874815965	0.999954416369198	0.00629763968925261	1	0.0185108293265511	0.992239636926758	-0.956479703713298	-0.372689589680482	0.114688798036883	0.277786931951458	-0.583790114032816
chr1	214613663	214613853	190	+	utr5	CENPF	0.268054459268598	0.999954416369198	0.170921507892044	1	0.25223600848393	0.992239636926758	-0.149997228677759	-0.0267546558815803	0.67659522673649	0.833424772642478	-0.123242572796178
chr1	214616779	214616891	112	+	intron	CENPF	0.956642834267357	0.999954416369198	0.943630255238504	1	0.934846327941301	0.992239636926758	-0.690151065657673	-0.0267546558815803	0.67659522673649	0.833424772642478	-0.663396409776093
chr1	214617009	214617119	110	+	intron	CENPF	0.819833030629284	0.999954416369198	0.768768433320989	1	0.87345447196205	0.992239636926758	-0.664291264488956	-0.0267546558815803	0.67659522673649	0.833424772642478	-0.637536608607376
chr1	214637817	214637923	106	+	exon	CENPF	0.374419791613298	0.999954416369198	0.281851929477319	1	0.350652768226311	0.992239636926758	0.117923544363459	-0.0267546558815803	0.67659522673649	0.833424772642478	0.14467820024504
chr1	214639885	214640062	177	+	exon	CENPF	0.316015575311408	0.999954416369198	0.212872571066221	1	0.260698285904122	0.992239636926758	0.142885706535635	-0.0267546558815803	0.67659522673649	0.833424772642478	0.169640362417215
chr1	214640238	214640433	195	+	exon	CENPF	0.887366548400675	0.999954416369198	0.871321801128639	1	0.904566446923664	0.992239636926758	0.0891467119788368	-0.0267546558815803	0.67659522673649	0.833424772642478	0.115901367860417
chr1	214641612	214641766	154	+	exon	CENPF	0.500893857363809	0.999954416369198	0.412576236927819	1	0.514302548906259	0.992239636926758	-0.0103832383226479	-0.0267546558815803	0.67659522673649	0.833424772642478	0.0163714175589324
chr1	214644524	214644767	243	+	exon	CENPF	0.84490017684163	0.999954416369198	0.815117731423256	1	0.837850976110601	0.992239636926758	0.120987141699951	-0.0267546558815803	0.67659522673649	0.833424772642478	0.147741797581532
chr1	214645102	214645203	101	+	exon	CENPF	0.188232800777245	0.999954416369198	0.0882367749368086	1	0.159453619344062	0.992239636926758	-0.136878841508857	-0.0267546558815803	0.67659522673649	0.833424772642478	-0.110124185627276
chr1	214645354	214645454	100	+	exon	CENPF	0.424987732378155	0.999954416369198	0.309248798802036	1	0.369536689432388	0.992239636926758	-0.0567456309579265	-0.0267546558815803	0.67659522673649	0.833424772642478	-0.0299909750763462
chr1	214645575	214646100	525	+	exon	CENPF	0.328443726347016	0.999954416369198	0.266394816369483	1	0.337547755929071	0.992239636926758	0.00882540125469165	-0.0267546558815803	0.67659522673649	0.833424772642478	0.0355800571362719
chr1	214646549	214646661	112	+	exon	CENPF	0.630715384751748	0.999954416369198	0.542654355166802	1	0.61068234602592	0.992239636926758	-0.0472989249929538	-0.0267546558815803	0.67659522673649	0.833424772642478	-0.0205442691113735
chr1	214647113	214647309	196	+	exon	CENPF	0.820107377891939	0.999954416369198	0.771197789027362	1	0.835190276611313	0.992239636926758	-0.163918707107852	-0.0267546558815803	0.67659522673649	0.833424772642478	-0.137164051226272
chr1	214648620	214648763	143	+	exon	CENPF	0.429574201382709	0.999954416369198	0.329573466683793	1	0.409625351061863	0.992239636926758	-0.0149600380181853	-0.0267546558815803	0.67659522673649	0.833424772642478	0.011794617863395
chr1	214651682	214651803	121	+	exon	CENPF	0.348254201340136	0.999954416369198	0.251604721040587	1	0.337409604000714	0.992239636926758	0.120383947669543	-0.0267546558815803	0.67659522673649	0.833424772642478	0.147138603551123
chr1	214656888	214657055	167	+	exon	CENPF	0.678792418756349	0.999954416369198	0.599609025703498	1	0.655101855438493	0.992239636926758	-0.0342261674550636	-0.0267546558815803	0.67659522673649	0.833424772642478	-0.00747151157348326
chr1	214663556	214663791	235	+	exon	CENPF	0.635776570595013	0.999954416369198	0.600956893679808	1	0.653962645838161	0.992239636926758	0.0151085495291231	-0.0267546558815803	0.67659522673649	0.833424772642478	0.0418632054107034
chr1	215567397	215567518	121	+	utr5	KCTD3	0.927524481860711	0.999954416369198	0.898399562868507	1	0.945716581018624	0.992239636926758	0.263863901696795	0.448436462497611	0.0110083570734492	0.0476825636023563	-0.184572560800816
chr1	217619874	217620166	292	-	exon	GPATCH2	0.122339538701334	0.999954416369198	0.0483254303789359	1	0.0863659272044357	0.992239636926758	-0.217134469159635	0.16916029301716	0.363733387486995	0.586022463618327	-0.386294762176795
chr1	218330928	218331065	137	+	exon	RRP15	0.93852847374564	0.999954416369198	0.922689943738328	1	0.947725041434561	0.992239636926758	0.728173073477165	0.635441224194643	0.00558442756812231	0.0277084480101987	0.092731849282522
chr1	222627908	222628154	246	+	exon	MIA3	0.373124759532516	0.999954416369198	0.258612591793627	1	0.314028097422837	0.992239636926758	0.178955875087539	-0.133293369752481	0.155655595458516	0.343409626151513	0.31224924484002
chr1	222628881	222629046	165	+	exon	MIA3	0.682001174654033	0.999954416369198	0.614398150444716	1	0.656405946828966	0.992239636926758	-0.183482081174638	-0.133293369752481	0.155655595458516	0.343409626151513	-0.0501887114221572
chr1	222629254	222629357	103	+	exon	MIA3	0.488940944792953	0.999954416369198	0.362921288390898	1	0.460462149168599	0.992239636926758	-0.352347957651967	-0.133293369752481	0.155655595458516	0.343409626151513	-0.219054587899486
chr1	222629440	222630056	616	+	exon	MIA3	0.765422573713895	0.999954416369198	0.720913332059941	1	0.777131311037255	0.992239636926758	-0.0898372258409096	-0.133293369752481	0.155655595458516	0.343409626151513	0.0434561439115713
chr1	222665485	222665596	111	+	exon	MIA3	0.786079236417911	0.999954416369198	0.721565409821555	1	0.740313833290648	0.992239636926758	0.0351232446139565	-0.133293369752481	0.155655595458516	0.343409626151513	0.168416614366437
chr1	223221518	223221688	170	-	utr3	SUSD4	0.652736877508088	0.999954416369198	0.561223328311106	1	0.667123455921982	0.992239636926758	0.547525161653622	0.183470607899194	0.333371588912499	0.556504926807709	0.364054553754428
chr1	223221825	223222175	350	-	utr3	SUSD4	0.917169632706018	0.999954416369198	0.901590017528444	1	0.963109519868425	0.992239636926758	0.682414680135633	0.183470607899194	0.333371588912499	0.556504926807709	0.498944072236439
chr1	223363374	223363474	100	-	utr5	SUSD4	0.636280736018957	0.999954416369198	0.563104942642019	1	0.60175705346975	0.992239636926758	0.198523383323864	0.183470607899194	0.333371588912499	0.556504926807709	0.0150527754246697
chr1	223780651	223780784	133	-	utr3	TP53BP2	0.508344365134783	0.999954416369198	0.382049150115128	1	0.465663171222701	0.992239636926758	-0.357360150969981	-0.216002260658169	0.0320991476275239	0.110416850669211	-0.141357890311813
chr1	223795982	223796148	166	-	utr3	TP53BP2	0.800610210738156	0.999954416369198	0.765133734792747	1	0.813778901455264	0.992239636926758	-0.0353082236833624	-0.216002260658169	0.0320991476275239	0.110416850669211	0.180694036974806
chr1	223846294	223846518	224	-	utr5*	TP53BP2	0.785017826588932	0.999954416369198	0.718951348691683	1	0.807699836556506	0.992239636926758	-0.554846260143869	-0.216002260658169	0.0320991476275239	0.110416850669211	-0.3388439994857
chr1	224114150	224114320	170	+	exon	FBXO28	0.121095920351119	0.999954416369198	0.0438920466416524	1	0.0977406328497765	0.992239636926758	0.1803291306534	0.213444001002974	0.143393967654532	0.324573378157348	-0.0331148703495748
chr1	224157378	224157888	510	+	utr3	FBXO28	0.935624733625757	0.999954416369198	0.903303109455433	1	0.926507241225495	0.992239636926758	0.304547187517777	0.213444001002974	0.143393967654532	0.324573378157348	0.0911031865148022
chr1	224183245	224183382	137	+	utr5	DEGS1	0.994389150229443	0.999954416369198	0.980309796076726	1	0.980815108048199	0.992239636926758	0.29431964908375	0.239235332569671	0.128184714890418	0.300539847293447	0.0550843165140791
chr1	224189681	224189781	100	+	exon	DEGS1	0.255447726303838	0.999954416369198	0.173082252807505	1	0.117619727679371	0.992239636926758	0.175380495704917	0.239235332569671	0.128184714890418	0.300539847293447	-0.0638548368647547
chr1	224192543	224192691	148	+	utr3	DEGS1	0.430496036128205	0.999954416369198	0.297817713190531	1	0.37994711110285	0.992239636926758	0.27178418042029	0.239235332569671	0.128184714890418	0.300539847293447	0.0325488478506187
chr1	224389619	224389788	169	-	utr3	WDR26	0.456962346539149	0.999954416369198	0.361702943867851	1	0.418423096674662	0.992239636926758	-0.305067984030009	-0.397140583548978	2.35668822994503e-08	5.08499370058662e-07	0.0920725995189686
chr1	224433908	224434190	282	-	utr5	WDR26	0.430881915850381	0.999954416369198	0.354890526376179	1	0.466770801475731	0.992239636926758	-0.200899711873273	-0.397140583548978	2.35668822994503e-08	5.08499370058662e-07	0.196240871675705
chr1	224434237	224434399	162	-	utr5	WDR26	0.777387294291681	0.999954416369198	0.727130173183799	1	0.797416429791613	0.992239636926758	-0.164614089884046	-0.397140583548978	2.35668822994503e-08	5.08499370058662e-07	0.232526493664932
chr1	224434677	224434786	109	+	exon	CNIH3	0.913435697973677	0.999954416369198	0.901608021041904	1	0.940575142953275	0.992239636926758	-0.782412855125046	0.138198101807016	0.767430728151013	0.887201270593194	-0.920610956932062
chr1	225519241	225519590	349	-	exon	ENAH	0.713436213844161	0.999954416369198	0.659226314126407	1	0.736397068032059	0.992239636926758	0.0740362905301685	-0.0488768155003975	0.782788234960674	0.895902977386481	0.122913106030566
chr1	225652811	225652954	143	-	utr5	ENAH	0.602495567867882	0.999954416369198	0.486361550353895	1	0.613431078735599	0.992239636926758	-0.236345650704716	-0.0488768155003975	0.782788234960674	0.895902977386481	-0.187468835204319
chr1	225828712	225828853	141	+	utr5	EPHX1	0.16780774889338	0.999954416369198	0.0690262134861146	1	0.122873765982814	0.992239636926758	0.335258259513945	-0.147967692599093	0.345322822541911	0.5670007511949	0.483225952113038
chr1	225846509	225846759	250	-	utr3	TMEM63A	0.31585627637699	0.999954416369198	0.228028573315399	1	0.295952711082845	0.992239636926758	-0.985563919085	-0.862988971832646	1.89935942818594e-18	1.91553915664826e-16	-0.122574947252354
chr1	225846843	225846954	111	-	utr3	TMEM63A	0.983771970386595	0.999954416369198	0.972985446009848	1	0.98276048161129	0.992239636926758	-0.88365054229649	-0.862988971832646	1.89935942818594e-18	1.91553915664826e-16	-0.0206615704638441
chr1	225861460	225861579	119	-	exon	TMEM63A	0.933911942169271	0.999954416369198	0.898074474467264	1	0.949130182683609	0.992239636926758	-0.751018415688004	-0.862988971832646	1.89935942818594e-18	1.91553915664826e-16	0.111970556144643
chr1	225879337	225879444	107	-	utr5	TMEM63A	0.776208693719826	0.999954416369198	0.697357709460375	1	0.763762782184946	0.992239636926758	-0.875626959479772	-0.862988971832646	1.89935942818594e-18	1.91553915664826e-16	-0.012637987647126
chr1	225920416	225920524	108	-	utr3	PYCR2	0.852540880270664	0.999954416369198	0.845772981020096	1	0.88013063575461	0.992239636926758	0.484554693011279	0.235393446190465	0.0220525804353084	0.082712364359979	0.249161246820814
chr1	225924138	225924261	123	-	utr5	RP4-559A3.7	0.553297619652483	0.999954416369198	0.486359008379933	1	0.587810135933675	0.992239636926758	0.558764861998709	NA	NA	NA	NA
chr1	225985296	225985567	271	-	utr3	SDE2	0.818290110033039	0.999954416369198	0.774933775126103	1	0.806286463337048	0.992239636926758	0.0831359551773608	0.0151894722043652	0.873998910244507	0.941028044754396	0.0679464829729956
chr1	225987974	225988434	460	-	exon	SDE2	0.845227776498415	0.999954416369198	0.839791075998754	1	0.862246501063282	0.992239636926758	0.0251785302089169	0.0151894722043652	0.873998910244507	0.941028044754396	0.00998905800455169
chr1	225992499	225992606	107	-	exon	SDE2	0.357029752613094	0.999954416369198	0.262231183441391	1	0.341392947732102	0.992239636926758	0.305167452495203	0.0151894722043652	0.873998910244507	0.941028044754396	0.289977980290837
chr1	226146698	226146887	189	-	exon	ACBD3	0.687893767019313	0.999954416369198	0.640893107134989	1	0.720197240316847	0.992239636926758	-0.223192386213737	-0.275515058694497	0.00816629392292121	0.0377663355164988	0.0523226724807595
chr1	226152521	226152682	161	-	exon	ACBD3	0.844918243239657	0.999954416369198	0.827721070390336	1	0.882297326994173	0.992239636926758	-0.0992082378401609	-0.275515058694497	0.00816629392292121	0.0377663355164988	0.176306820854336
chr1	226159292	226159393	101	-	exon	ACBD3	0.675157692675775	0.999954416369198	0.594866299981157	1	0.66969410298246	0.992239636926758	0.0436825731934942	-0.275515058694497	0.00816629392292121	0.0377663355164988	0.319197631887991
chr1	226161584	226161727	143	-	exon	ACBD3	0.929436588196201	0.999954416369198	0.924811486360375	1	0.96565687374371	0.992239636926758	-0.230826888106638	-0.275515058694497	0.00816629392292121	0.0377663355164988	0.044688170587859
chr1	226186534	226186700	166	-	utr5	ACBD3	0.681469019389882	0.999954416369198	0.614578610910592	1	0.666012015292177	0.992239636926758	-0.369206038831694	-0.275515058694497	0.00816629392292121	0.0377663355164988	-0.0936909801371975
chr1	226386400	226386509	109	-	exon	PARP1	0.511248256488208	0.999954416369198	0.438924656117233	1	0.443432137159063	0.992239636926758	0.119654718723234	0.0165555139764978	0.810984408308384	0.910394573102601	0.103099204746736
chr1	226390546	226390660	114	-	exon	PARP1	0.114894721582036	0.999954416369198	0.0683137372600929	1	0.117018075153411	0.992239636926758	0.335917152647579	0.0165555139764978	0.810984408308384	0.910394573102601	0.319361638671081
chr1	226407925	226408074	149	-	utr5	PARP1	0.00661122098757952	0.999954416369198	0.00189088393465855	1	0.00101163612636938	0.395337936183307	-0.506011530529335	0.0165555139764978	0.810984408308384	0.910394573102601	-0.522567044505833
chr1	226634701	226634923	222	-	exon	ITPKB	0.788283974270622	0.999954416369198	0.743879611243088	1	0.786685596777223	0.992239636926758	-0.195000447076109	-0.183069725163883	0.0431967097986766	0.136645725815284	-0.0119307219122258
chr1	226647257	226647358	101	-	exon	ITPKB	0.779694313286544	0.999954416369198	0.706169705839675	1	0.805443619460918	0.992239636926758	-0.0615681506544823	-0.183069725163883	0.0431967097986766	0.136645725815284	0.121501574509401
chr1	226735595	226736652	1057	-	exon	ITPKB	0.462674172498602	0.999954416369198	0.435015279406377	1	0.502109420842252	0.992239636926758	-0.0602164557819817	-0.183069725163883	0.0431967097986766	0.136645725815284	0.122853269381901
chr1	226736732	226737090	358	-	exon	ITPKB	0.847540757602841	0.999954416369198	0.813673698691212	1	0.848982254973876	0.992239636926758	0.00197239272384314	-0.183069725163883	0.0431967097986766	0.136645725815284	0.185042117887726
chr1	226737329	226737598	269	-	utr5	ITPKB	0.42298432507597	0.999954416369198	0.305741693772777	1	0.361035002525271	0.992239636926758	-0.5843799283423	-0.183069725163883	0.0431967097986766	0.136645725815284	-0.401310203178416
chr1	226994044	226994425	381	-	utr3	CDC42BPA	0.971762642630916	0.999954416369198	0.951832639583149	1	0.979488955866307	0.992239636926758	0.380326810618974	0.233364947076679	0.025894625429831	0.0937013501174666	0.146961863542295
chr1	227029056	227029156	100	-	exon	CDC42BPA	0.348150680870854	0.999954416369198	0.225554957575981	1	0.307717430267129	0.992239636926758	0.251982142284539	0.233364947076679	0.025894625429831	0.0937013501174666	0.0186171952078603
chr1	227317703	227317975	272	-	utr5	CDC42BPA	0.919351079119031	0.999954416369198	0.88912188159476	1	0.944529917937979	0.992239636926758	0.120851590203699	0.233364947076679	0.025894625429831	0.0937013501174666	-0.11251335687298
chr1	227318237	227318459	222	-	utr5	CDC42BPA	0.507122418207916	0.999954416369198	0.402516386506715	1	0.488096082730012	0.992239636926758	0.115103990450224	0.233364947076679	0.025894625429831	0.0937013501174666	-0.118260956626455
chr1	227731496	227731668	172	-	utr3	JMJD4	0.999218819825445	0.999954416369198	0.996247819299948	1	0.95353436410546	0.992239636926758	1.38099548451349	0.66612310908164	0.0172203363025381	0.0679579358721901	0.714872375431852
chr1	227732354	227732676	322	-	utr3	JMJD4	0.587242362367933	0.999954416369198	0.498024618691975	1	0.553251478717913	0.992239636926758	0.985279189033802	0.66612310908164	0.0172203363025381	0.0679579358721901	0.319156079952162
chr1	227734794	227734982	188	-	exon	JMJD4	0.433544086756838	0.999954416369198	0.30785559986208	1	0.355895878315945	0.992239636926758	0.795756972834449	0.66612310908164	0.0172203363025381	0.0679579358721901	0.129633863752809
chr1	227747965	227748177	212	+	exon	SNAP47	0.529290102065068	0.999954416369198	0.452884930052275	1	0.558977103792294	0.992239636926758	0.170061414853848	0.0520343156269492	0.684514526831931	0.838261997111355	0.118027099226899
chr1	227758928	227759088	160	+	utr5	SNAP47	0.556521336676969	0.999954416369198	0.476962928869463	1	0.547163208440641	0.992239636926758	0.329251865431613	0.0520343156269492	0.684514526831931	0.838261997111355	0.277217549804664
chr1	227759130	227759239	109	+	exon	SNAP47	0.672534418085317	0.999954416369198	0.581445513468735	1	0.632872032626185	0.992239636926758	0.0270396974879281	0.0520343156269492	0.684514526831931	0.838261997111355	-0.024994618139021
chr1	227780492	227781028	536	+	utr3	SNAP47	0.903010018131873	0.999954416369198	0.870146097415344	1	0.895347745220591	0.992239636926758	0.151261428443347	0.0520343156269492	0.684514526831931	0.838261997111355	0.0992271128163976
chr1	228100923	228101072	149	-	utr3	C1orf35	0.509911086519671	0.999954416369198	0.45311560860692	1	0.511915481330923	0.992239636926758	0.265167230324343	0.0452789290630657	0.636890796707422	0.806779698285406	0.219888301261277
chr1	228101099	228101292	193	-	utr3	C1orf35	0.0961934389951477	0.999954416369198	0.0547634909923727	1	0.0889740628617064	0.992239636926758	0.387513797786524	0.0452789290630657	0.636890796707422	0.806779698285406	0.342234868723458
chr1	228101378	228101527	149	-	exon	C1orf35	0.930601341195912	0.999954416369198	0.923845435909705	1	0.935561485722436	0.992239636926758	0.205024563094165	0.0452789290630657	0.636890796707422	0.806779698285406	0.159745634031099
chr1	228102066	228102192	126	-	exon	C1orf35	0.58955234674973	0.999954416369198	0.51014184934463	1	0.606053552854399	0.992239636926758	0.226939281437581	0.0452789290630657	0.636890796707422	0.806779698285406	0.181660352374515
chr1	228106834	228106953	119	-	exon	MRPL55	0.177892710351318	0.999954416369198	0.109234912745147	1	0.231407306071225	0.992239636926758	0.350019539735233	-0.247152001798013	0.0180731933997013	0.0706884596773724	0.597171541533246
chr1	228140263	228140506	243	+	utr5	GUK1	0.184889167320142	0.999954416369198	0.123629399431852	1	0.094156816070228	0.992239636926758	-1.17412880945701	-0.228325875231399	0.000229450650615994	0.00184741017630796	-0.945802934225615
chr1	228141580	228141724	144	+	utr5	GUK1	0.580643373450911	0.999954416369198	0.499390756422967	1	0.506554389274909	0.992239636926758	-0.235312361207161	-0.228325875231399	0.000229450650615994	0.00184741017630796	-0.00698648597576249
chr1	228175265	228175494	229	+	exon	IBA57	0.387855009481014	0.999954416369198	0.254460764378376	1	0.325601075455539	0.992239636926758	-0.142355521245755	-0.103542489586031	0.54754391528139	0.74339952199403	-0.0388130316597234
chr1	228212758	228212900	142	-	exon	C1orf145	0.515789095199032	0.999954416369198	0.418090533784955	1	0.528818198987232	0.992239636926758	0.398469800852136	-0.0559729983854178	0.891871416406935	0.949474496393809	0.454442799237554
chr1	228213231	228213477	246	-	exon	C1orf145	0.704637135852309	0.999954416369198	0.630460048068699	1	0.699585380854917	0.992239636926758	-0.402541040684807	-0.0559729983854178	0.891871416406935	0.949474496393809	-0.346568042299389
chr1	228219300	228219488	188	+	exon	OBSCN	0.498516376548178	0.999954416369198	0.379434954386129	1	0.397473585936735	0.992239636926758	-0.383518867050877	-0.343649175689218	9.60904181546089e-05	0.00087218069545	-0.0398696913616585
chr1	228243163	228243374	211	+	exon	OBSCN	0.285700887838125	0.999954416369198	0.173595203132159	1	0.234844382828569	0.992239636926758	-0.745656002636345	-0.343649175689218	9.60904181546089e-05	0.00087218069545	-0.402006826947126
chr1	228244252	228244420	168	+	exon	OBSCN	0.960501301036648	0.999954416369198	0.943751528941926	1	0.975280131185542	0.992239636926758	-0.625707535150289	-0.343649175689218	9.60904181546089e-05	0.00087218069545	-0.282058359461071
chr1	228245356	228245613	257	+	exon	OBSCN	0.851037750001532	0.999954416369198	0.820126922693714	1	0.829486001442107	0.992239636926758	-0.607563985713099	-0.343649175689218	9.60904181546089e-05	0.00087218069545	-0.263914810023881
chr1	228246491	228246682	191	+	exon	OBSCN	0.72200787637131	0.999954416369198	0.687941745201723	1	0.62956791297387	0.992239636926758	-0.680482086871062	-0.343649175689218	9.60904181546089e-05	0.00087218069545	-0.336832911181843
chr1	228249937	228250215	278	+	exon	OBSCN	0.707404852255837	0.999954416369198	0.645921353621465	1	0.70935990416393	0.992239636926758	-0.710397301105145	-0.343649175689218	9.60904181546089e-05	0.00087218069545	-0.366748125415927
chr1	228256656	228256836	180	+	exon	OBSCN	0.270264156272316	0.999954416369198	0.158772340171032	1	0.211808724309245	0.992239636926758	-0.695120968367382	-0.343649175689218	9.60904181546089e-05	0.00087218069545	-0.351471792678164
chr1	228264112	228264310	198	+	exon	OBSCN	0.988014831479853	0.999954416369198	0.985160500254863	1	0.971079087236672	0.992239636926758	-0.257193686985333	-0.343649175689218	9.60904181546089e-05	0.00087218069545	0.0864554887038851
chr1	228268536	228268713	177	+	exon	OBSCN	0.91479490661856	0.999954416369198	0.886436654569723	1	0.920037676442962	0.992239636926758	-0.185272389552139	-0.343649175689218	9.60904181546089e-05	0.00087218069545	0.158376786137079
chr1	228271948	228272061	113	-	exon	RP5-1139B12.2	0.997715215274483	0.999954416369198	0.998305131786227	1	0.960996568145877	0.992239636926758	-0.177183314104014	0.268114906056677	0.752342080924186	NA	-0.445298220160691
chr1	228273283	228273466	183	-	exon	RP5-1139B12.2	0.198846739785667	0.999954416369198	0.108824860051283	1	0.11618379198276	0.992239636926758	-0.245048511489105	0.268114906056677	0.752342080924186	NA	-0.513163417545783
chr1	228275755	228275870	115	-	exon	RP5-1139B12.3	0.311134442575858	0.999954416369198	0.180415634274054	1	0.284115632167204	0.992239636926758	-0.483086674067073	-2.13786318751031	0.428566620059301	NA	1.65477651344324
chr1	228281926	228282081	155	+	exon	OBSCN	0.683660684132096	0.999954416369198	0.603796518716013	1	0.632512199117504	0.992239636926758	-0.043355110508114	-0.343649175689218	9.60904181546089e-05	0.00087218069545	0.300294065181104
chr1	228283058	228283197	139	+	exon	OBSCN	0.904083523535463	0.999954416369198	0.873178151186868	1	0.936914588476126	0.992239636926758	-0.431079279186643	-0.343649175689218	9.60904181546089e-05	0.00087218069545	-0.0874301034974249
chr1	228283471	228283719	248	+	exon	OBSCN	0.559146203690803	0.999954416369198	0.457492742669588	1	0.504489333742054	0.992239636926758	-0.196376174168732	-0.343649175689218	9.60904181546089e-05	0.00087218069545	0.147273001520486
chr1	228286887	228286987	100	+	exon	OBSCN	0.104031888258066	0.999954416369198	0.0290406100679693	1	0.0609822609463331	0.992239636926758	-0.218767763796222	-0.343649175689218	9.60904181546089e-05	0.00087218069545	0.124881411892997
chr1	228288037	228288238	201	+	exon	OBSCN	0.446768496329691	0.999954416369198	0.330490059276719	1	0.366802060944536	0.992239636926758	-0.0700432914191812	-0.343649175689218	9.60904181546089e-05	0.00087218069545	0.273605884270037
chr1	228288682	228288822	140	+	exon	OBSCN	0.220709546587012	0.999954416369198	0.106972167991849	1	0.164045221407352	0.992239636926758	0.0141473264317435	-0.343649175689218	9.60904181546089e-05	0.00087218069545	0.357796502120962
chr1	228291880	228292107	227	+	exon	OBSCN	0.751912314453844	0.999954416369198	0.689559917719069	1	0.73355917030454	0.992239636926758	0.00313342233468396	-0.343649175689218	9.60904181546089e-05	0.00087218069545	0.346782598023902
chr1	228293325	228293529	204	+	exon	OBSCN	0.535912627249322	0.999954416369198	0.426924644856919	1	0.500283114935544	0.992239636926758	0.359738400437367	-0.343649175689218	9.60904181546089e-05	0.00087218069545	0.703387576126585
chr1	228294157	228294339	182	+	exon	OBSCN	0.815356970053933	0.999954416369198	0.771105797057644	1	0.818612970214747	0.992239636926758	0.0930006651400323	-0.343649175689218	9.60904181546089e-05	0.00087218069545	0.43664984082925
chr1	228304316	228304463	147	+	exon	OBSCN	0.288494405844268	0.999954416369198	0.158021489868873	1	0.23789183387402	0.992239636926758	-0.0612214524289256	-0.343649175689218	9.60904181546089e-05	0.00087218069545	0.282427723260293
chr1	228318944	228319068	124	+	exon	OBSCN	0.7533584589228	0.999954416369198	0.680979965686514	1	0.733216597284742	0.992239636926758	-0.00983339055389341	-0.343649175689218	9.60904181546089e-05	0.00087218069545	0.333815785135325
chr1	228321342	228321665	323	+	exon	OBSCN	0.907989049433933	0.999954416369198	0.888285462862653	1	0.892225088313463	0.992239636926758	-0.104021213388906	-0.343649175689218	9.60904181546089e-05	0.00087218069545	0.239627962300312
chr1	228321834	228322131	297	+	exon	OBSCN	0.16246148414095	0.999954416369198	0.0834168171763073	1	0.131789804675505	0.992239636926758	-0.411871228824286	-0.343649175689218	9.60904181546089e-05	0.00087218069545	-0.0682220531350678
chr1	228359695	228360296	601	+	utr3	OBSCN	0.930213386195397	0.999954416369198	0.907760499396599	1	0.950690964253127	0.992239636926758	-0.0116817703757163	-0.343649175689218	9.60904181546089e-05	0.00087218069545	0.331967405313502
chr1	228360524	228361166	642	+	utr3	OBSCN	0.838157951205422	0.999954416369198	0.793562656770742	1	0.833398027009427	0.992239636926758	-0.0785991078360091	-0.343649175689218	9.60904181546089e-05	0.00087218069545	0.265050067853209
[truncated: 17,837 more rows]
