# Supplementary material for: Limits in the detection of m6A changes using MeRIP/m6A-seq
Source: Sci Rep. 2020 Apr 20;10:6590. doi: 10.1038/s41598-020-63355-3 (PMC7170965; doi:10.1038/s41598-020-63355-3)
Supplement: Supplementary file 3 — Supplementary information 3. [file 41598_2020_63355_MOESM3_ESM.zip › additional_file4_v2/macs2_deq_results/rubio_hcmv_2018_deq_results.txt]

seqnames	start	end	width	strand	annot	main.gene	deseq2.p	deseq2.padj	edger.p	edger.padj	qnb.p	qnb.padj	peak.l2fc	gene.l2fc	gene.p	gene.padj	diff.l2fc
chr1	854474	854581	107	+	exon	LINC01128	0.212946379070818	NA	0.198117934499282	1	0.258547795099953	0.996887509924365	0.467610070856798	0.100848900917042	0.576074825989116	0.734684267986505	0.366761169939756
chr1	856641	856843	202	+	exon	LINC01128	0.348404559652408	NA	0.221313474791103	1	0.409121329628248	0.996887509924365	-0.0472185859207053	0.100848900917042	0.576074825989116	0.734684267986505	-0.148067486837747
chr1	919695	919864	169	-	exon	RP11-54O7.3	0.700406865496472	NA	0.5717376810619	1	0.691603131902378	0.996887509924365	-0.256546482997321	-0.28120587572357	0.185112614712862	0.33316240254817	0.0246593927262488
chr1	920480	920755	275	-	exon	RP11-54O7.3	0.0525775118822606	NA	0.0594552672755022	1	0.147966751239521	0.996887509924365	0.0824571354769361	-0.28120587572357	0.185112614712862	0.33316240254817	0.363663011200506
chr1	923990	924259	269	+	utr5	SAMD11	0.978913308462876	NA	0.880659991519017	1	0.850380175978989	0.996887509924365	1.14207243411954	0.826003371991842	3.31950477168497e-05	0.000178761278950755	0.316069062127698
chr1	924592	924850	258	+	exon	SAMD11	0.405868719101291	NA	0.302294720077904	1	0.255153321400013	0.996887509924365	0.709151208647224	0.826003371991842	3.31950477168497e-05	0.000178761278950755	-0.116852163344618
chr1	942808	942985	177	+	utr3	SAMD11	0.525064969589629	NA	0.573130249965629	1	0.582154984680496	0.996887509924365	0.955687480935879	0.826003371991842	3.31950477168497e-05	0.000178761278950755	0.129684108944037
chr1	974838	975494	656	+	utr3	PLEKHN1	0.993355723376072	0.999983935122862	0.865126972631908	1	0.883897228726581	0.996887509924365	1.54607604988231	1.89551796342469	2.88006532642181e-35	1.43923466022373e-33	-0.349441913542379
chr1	1000410	1000788	378	+	utr5*	ISG15	0.313643486020238	0.999983935122862	0.209279974795455	1	0.220563052115312	0.996887509924365	2.11747803095698	6.54574973092904	0	0	-4.42827169997205
chr1	1055017	1055281	264	+	utr3	AGRN	0.0997966102814377	0.999983935122862	0.152063811763803	1	0.117798836536695	0.996887509924365	2.05183493467867	1.93448168227888	9.73793782539994e-72	1.06735330672989e-69	0.117353252399789
chr1	1055356	1055611	255	+	utr3	AGRN	0.969869553858151	0.999983935122862	0.712910834911485	1	0.738848163187389	0.996887509924365	1.88275172887508	1.93448168227888	9.73793782539994e-72	1.06735330672989e-69	-0.0517299534037954
chr1	1082329	1082909	580	-	utr3	C1orf159	0.103057935658072	0.999983935122862	0.0694758964874473	1	0.102845995480325	0.996887509924365	-0.253877252820904	0.0187648507092634	0.8801469112327	0.936460075723776	-0.272642103530167
chr1	1217009	1217202	193	-	utr3	SDF4	0.853984684369504	0.999983935122862	0.885903202967761	1	0.961247155456275	0.996887509924365	0.176056905195754	0.382609278939141	5.19702250387699e-05	0.000268709224535876	-0.206552373743387
chr1	1232551	1233558	1007	+	utr3	B3GALT6	0.655328750286875	0.999983935122862	0.504419927904706	1	0.493379717688377	0.996887509924365	-0.867636469350188	-0.81616213289974	6.18638205183952e-10	6.63773031511326e-09	-0.0514743364504483
chr1	1233770	1234159	389	+	utr3	B3GALT6	0.355693615436246	0.999983935122862	0.273201240152116	1	0.283787324248472	0.996887509924365	-1.14992265304813	-0.81616213289974	6.18638205183952e-10	6.63773031511326e-09	-0.333760520148394
chr1	1234337	1234936	599	+	utr3	B3GALT6	0.180866565884153	0.999983935122862	0.279456914573196	1	0.274571320858182	0.996887509924365	-1.06003839402185	-0.81616213289974	6.18638205183952e-10	6.63773031511326e-09	-0.243876261122111
chr1	1254953	1255429	476	-	utr3	UBE2J2	0.97471853912609	0.999983935122862	0.709727905119529	1	0.779040628138584	0.996887509924365	-0.0364632565031553	0.0432817797069954	0.682913531942986	0.813410113758667	-0.0797450362101507
chr1	1307827	1308101	274	-	utr5	ACAP3	0.728035204085245	0.999983935122862	0.871321682064894	1	0.897172155805304	0.996887509924365	-0.468470638843719	-0.54064695664769	9.96542832612616e-06	5.87356305888345e-05	0.0721763178039713
chr1	1313361	1313500	139	-	exon	CPSF3L	0.10568838048365	0.999983935122862	0.0533201695651892	1	0.122638409700727	0.996887509924365	-0.779865471013985	-0.195420529679162	0.0575554634148308	0.131776438394325	-0.584444941334823
chr1	1314384	1314620	236	-	exon	CPSF3L	0.669902931059094	0.999983935122862	0.519634540841882	1	0.543134588659355	0.996887509924365	-0.824621943209838	-0.195420529679162	0.0575554634148308	0.131776438394325	-0.629201413530676
chr1	1314956	1315386	430	-	utr3	CPSF3L	0.0814647967942789	0.999983935122862	0.0508374379467692	1	0.0892397263422082	0.996887509924365	-0.822945766745859	-0.195420529679162	0.0575554634148308	0.131776438394325	-0.627525237066697
chr1	1318869	1319171	302	-	exon	CPSF3L	0.306137732917485	0.999983935122862	0.392561825501403	1	0.547735476341125	0.996887509924365	-0.641770952301136	-0.195420529679162	0.0575554634148308	0.131776438394325	-0.446350422621974
chr1	1319272	1319438	166	-	utr3	CPSF3L	0.57075546248856	0.999983935122862	0.421936732707753	1	0.514568835046833	0.996887509924365	-0.385989993462859	-0.195420529679162	0.0575554634148308	0.131776438394325	-0.190569463783697
chr1	1327612	1328059	447	+	utr3	CPTP	0.182232833692515	0.999983935122862	0.124224513927626	1	0.250131625585933	0.996887509924365	-0.50306513967737	-0.187950168742811	0.0999443173798237	0.205730359615602	-0.315114970934559
chr1	1328224	1328808	584	+	utr3	CPTP	0.490625939847265	0.999983935122862	0.358832418755218	1	0.399620186185032	0.996887509924365	-0.44566579543279	-0.187950168742811	0.0999443173798237	0.205730359615602	-0.257715626689979
chr1	1335509	1335629	120	-	utr3	DVL1	0.941684888753029	0.999983935122862	0.907896299783767	1	0.829789936204734	0.996887509924365	-0.311562144121809	-0.17980304847997	0.137793975292762	0.26594947717026	-0.131759095641838
chr1	1336018	1336179	161	-	utr3	DVL1	0.453882468969991	0.999983935122862	0.618802431834711	1	0.7138659482237	0.996887509924365	-0.139501837354086	-0.17980304847997	0.137793975292762	0.26594947717026	0.0403012111258848
chr1	1349190	1349344	154	-	utr5	DVL1	0.482615945401459	0.999983935122862	0.375591287210299	1	0.356675791398436	0.996887509924365	-0.643399911394862	-0.17980304847997	0.137793975292762	0.26594947717026	-0.463596862914892
chr1	1375046	1375280	234	-	utr5	AURKAIP1	0.204684792473791	0.999983935122862	0.322025422956651	1	0.37666788959761	0.996887509924365	0.173326601766107	0.00262216366487306	0.978850912838086	0.990263615054568	0.170704438101234
chr1	1386905	1387377	472	-	utr3	CCNL2	0.799811877147871	0.999983935122862	0.577548895750841	1	0.648124731809299	0.996887509924365	-0.00212561982514375	0.0969882786241237	0.3179849002608	0.495017454196014	-0.0991138984492674
chr1	1399603	1399723	120	+	exon	RP4-758J18.2	0.570978142409692	NA	0.641143258690801	1	0.721788956402369	0.996887509924365	0.143492605277574	-0.121020627815919	0.419740638847377	0.598049018535845	0.264513233093493
chr1	1400687	1401427	740	+	exon	RP4-758J18.2	0.149898544112179	0.999983935122862	0.101504031216126	1	0.189671596002747	0.996887509924365	-0.448002353104506	-0.121020627815919	0.419740638847377	0.598049018535845	-0.326981725288586
chr1	1407445	1407591	146	-	utr5*	MRPL20	0.736885351138697	NA	0.793604975075691	1	0.886750123004071	0.996887509924365	-0.0319373700795574	-0.144868647747462	0.223856043675554	0.384842292069264	0.112931277667904
chr1	1419085	1419248	163	-	utr3	ANKRD65	0.25010208641758	NA	0.266829121371903	1	0.21095716047897	0.996887509924365	-0.370870903204028	-0.600696513529866	0.112377832970975	0.225882860011265	0.229825610325838
chr1	1439142	1439426	284	+	utr3	VWA1	0.128667410103833	0.999983935122862	0.163050645521927	1	0.274619221136561	0.996887509924365	0.292450763439937	0.0159134742474482	0.921937603887875	0.958913710995677	0.276537289192489
chr1	1439693	1440548	855	+	utr3	VWA1	0.729808195936223	0.999983935122862	0.853959832497028	1	0.992463086496824	0.996887509924365	-0.00530063713077587	0.0159134742474482	0.921937603887875	0.958913710995677	-0.0212141113782241
chr1	1512225	1512372	147	+	utr5	ATAD3A	0.29293800614675	0.999983935122862	0.19763047576479	1	0.38248399301918	0.996887509924365	-0.6188304921411	-0.38816610771447	0.00102392166217306	0.00403287311015513	-0.23066438442663
chr1	1535205	1535461	256	-	utr3	TMEM240	0.24702071817575	0.999983935122862	0.287124336412963	1	0.221919848566945	0.996887509924365	-1.3718755091538	-1.50891135296895	4.32265846429493e-09	4.21825977733138e-08	0.137035843815155
chr1	1598072	1598527	455	-	utr3	FNDC10	0.363716200649106	0.999983935122862	0.268395837732322	1	0.357021349078026	0.996887509924365	-0.29057074234782	-0.0685503814863843	0.525751362770608	0.693693887071435	-0.222020360861435
chr1	1599037	1599589	552	-	utr3	FNDC10	0.867867268874478	0.999983935122862	0.678663504810425	1	0.679521571921251	0.996887509924365	-0.210895630017254	-0.0685503814863843	0.525751362770608	0.693693887071435	-0.14234524853087
chr1	1615491	1615660	169	+	utr5	MIB2	0.711381823970347	NA	0.577495363089559	1	0.641688541453676	0.996887509924365	-0.377260157950363	0.112493255439766	0.282078203567443	0.454431044442786	-0.489753413390129
chr1	1623389	1623637	248	+	utr5	MIB2	0.439509157300722	0.999983935122862	0.600983128233557	1	0.762172344912634	0.996887509924365	0.221419724764685	0.112493255439766	0.282078203567443	0.454431044442786	0.108926469324919
chr1	1663371	1663473	102	-	utr3	SLC35E2B	0.324628544500741	NA	0.200409529939119	1	0.361582274475491	0.996887509924365	-1.05144122110871	-0.61048870971668	7.07383133187367e-07	5.03631204713716e-06	-0.440952511392027
chr1	1665088	1665898	810	-	utr3	SLC35E2B	0.613053894815845	0.999983935122862	0.834172570668962	1	0.866943922865802	0.996887509924365	-0.563531382692185	-0.61048870971668	7.07383133187367e-07	5.03631204713716e-06	0.0469573270244954
chr1	2184560	2185184	624	-	utr3	FAAP20	0.171050194973226	0.999983935122862	0.31812860974755	1	0.458806312684844	0.996887509924365	-0.286715335650045	0.0308836130788544	0.770383299640508	0.868881994404096	-0.317598948728899
chr1	2187708	2187870	162	-	intron	FAAP20	0.7460782494913	NA	0.827866112262733	1	0.917017021079301	0.996887509924365	0.142519845511669	0.0308836130788544	0.770383299640508	0.868881994404096	0.111636232432814
chr1	2190736	2190902	166	-	exon	FAAP20	0.30595975460629	NA	0.30359373774652	1	0.403455640176399	0.996887509924365	-1.00380837571982	0.0308836130788544	0.770383299640508	0.868881994404096	-1.03469198879867
chr1	2194365	2194480	115	-	intron	FAAP20	0.684201364455204	0.999983935122862	0.52211907129152	1	0.612370782569052	0.996887509924365	-0.338572512511417	0.0308836130788544	0.770383299640508	0.868881994404096	-0.369456125590272
chr1	2228052	2228168	116	+	utr5*	SKI	0.606987316968076	NA	0.680884445284923	1	0.691963969037233	0.996887509924365	-0.106798910731633	-0.302461816520275	0.00659446240551601	0.0211250669567305	0.195662905788643
chr1	2228741	2229106	365	+	utr5	SKI	0.0857754328258905	0.999983935122862	0.0509475547819325	1	0.143587804323406	0.996887509924365	-0.664583536767278	-0.302461816520275	0.00659446240551601	0.0211250669567305	-0.362121720247003
chr1	2229371	2229677	306	+	exon	SKI	0.849929299358792	0.999983935122862	0.613934530059627	1	0.703135800476422	0.996887509924365	-0.3572483671722	-0.302461816520275	0.00659446240551601	0.0211250669567305	-0.0547865506519246
chr1	2304464	2304589	125	+	exon	SKI	0.918387171880245	0.999983935122862	0.749356683802727	1	0.798638041942961	0.996887509924365	-0.548812195536609	-0.302461816520275	0.00659446240551601	0.0211250669567305	-0.246350379016333
chr1	2307127	2307583	456	+	utr3	SKI	0.488468412083523	0.999983935122862	0.340410443702074	1	0.429115331263564	0.996887509924365	-0.453057446457824	-0.302461816520275	0.00659446240551601	0.0211250669567305	-0.150595629937549
chr1	2307755	2307999	244	+	utr3	SKI	0.707287741050939	0.999983935122862	0.55264595052058	1	0.718430498780194	0.996887509924365	-0.66104720255675	-0.302461816520275	0.00659446240551601	0.0211250669567305	-0.358585386036474
chr1	2308173	2308386	213	+	utr3	SKI	0.596327823672468	0.999983935122862	0.409292935308076	1	0.627342296038813	0.996887509924365	-0.541678430197374	-0.302461816520275	0.00659446240551601	0.0211250669567305	-0.239216613677098
chr1	2392801	2393086	285	+	intron	RER1	0.141269787188934	0.999983935122862	0.163549703473305	1	0.298104288750274	0.996887509924365	0.51331274421499	0.087234872842288	0.406634535545367	0.585217450176608	0.426077871372702
chr1	2403307	2403625	318	+	utr3	RER1	0.905318106563122	0.999983935122862	0.703717680846588	1	0.739415004123437	0.996887509924365	-0.0121581764602037	0.087234872842288	0.406634535545367	0.585217450176608	-0.0993930493024918
chr1	2405230	2405364	134	+	utr3	RER1	0.881040309589509	0.999983935122862	0.931242736372979	1	0.930988331832176	0.996887509924365	-0.278098361728741	0.087234872842288	0.406634535545367	0.585217450176608	-0.365333234571029
chr1	2508670	2508941	271	-	utr3	PANK4	0.583689966810363	0.999983935122862	0.71447560082478	1	0.74652261963021	0.996887509924365	-0.587171931186822	-0.389732149340483	0.00102886071106106	0.00404830774429599	-0.197439781846339
chr1	2556399	2556520	121	+	utr5	TNFRSF14	0.981656585484988	0.999983935122862	0.941019767982561	1	0.895277784391007	0.996887509924365	0.384609198551237	1.44873033123088	3.6817482497565e-18	7.93936994857818e-17	-1.06412113267965
chr1	2559044	2559166	122	+	exon	TNFRSF14	0.162625367046999	NA	0.171614303771249	1	0.155426038892987	0.996887509924365	1.43814751453089	1.44873033123088	3.6817482497565e-18	7.93936994857818e-17	-0.010582816699988
chr1	2563175	2563362	187	+	utr3	TNFRSF14	0.705004902824417	0.999983935122862	0.585397185219849	1	0.520575345732965	0.996887509924365	1.32590293039708	1.44873033123088	3.6817482497565e-18	7.93936994857818e-17	-0.1228274008338
chr1	2563496	2563725	229	+	utr3	TNFRSF14	0.748097973903753	0.999983935122862	0.865543177555486	1	0.871731451745396	0.996887509924365	1.33658711680905	1.44873033123088	3.6817482497565e-18	7.93936994857818e-17	-0.112143214421832
chr1	2586830	2586944	114	+	exon	FAM213B	0.198373263818213	0.999983935122862	0.253395087633028	1	0.135373905298703	0.996887509924365	-0.204120907383418	-0.526465584021976	0.000158621529880076	0.00074588588084637	0.322344676638557
chr1	3488084	3488379	295	-	utr3*	MEGF6	0.610849973016924	0.999983935122862	0.47526862878235	1	0.513874917000398	0.996887509924365	-0.489060295981205	-0.0247353023185204	0.876990902769878	0.934605850883735	-0.464324993662685
chr1	3488908	3489816	908	-	utr3*	MEGF6	0.419963377500811	0.999983935122862	0.499855738127706	1	0.329840385231608	0.996887509924365	-0.174413684154465	-0.0247353023185204	0.876990902769878	0.934605850883735	-0.149678381835944
chr1	3490013	3490501	488	-	utr3	MEGF6	0.513039400252284	0.999983935122862	0.61179675081639	1	0.462856767936318	0.996887509924365	0.0404047404505366	-0.0247353023185204	0.876990902769878	0.934605850883735	0.065140042769057
chr1	3524676	3524805	129	-	intron	MEGF6	0.358616244820226	NA	0.268394576619221	1	0.325918384611734	0.996887509924365	-1.56072318753585	-0.0247353023185204	0.876990902769878	0.934605850883735	-1.53598788521733
chr1	3628636	3628917	281	+	utr3	TPRG1L	0.535971415566849	0.999983935122862	0.68808030677782	1	0.678024317027474	0.996887509924365	-0.136929558853903	-0.00398042612046346	0.973655793711152	0.987695315817127	-0.132949132733439
chr1	3629877	3630049	172	+	utr3	TPRG1L	0.2195206471688	0.999983935122862	0.320617900723606	1	0.4620925072305	0.996887509924365	-0.136982108763988	-0.00398042612046346	0.973655793711152	0.987695315817127	-0.133001682643524
chr1	3738269	3738457	188	-	exon	TP73-AS1	0.588032141765177	NA	0.654014509102195	1	0.705090180750702	0.996887509924365	-0.541485290309961	-0.442559390316367	0.000303313426798484	0.0013458812512313	-0.0989258999935945
chr1	3740226	3740326	100	-	exon	TP73-AS1	0.153745777478404	NA	0.166407796998973	1	0.240799149247975	0.996887509924365	-0.317651345924946	-0.442559390316367	0.000303313426798484	0.0013458812512313	0.124908044391421
chr1	3745609	3745866	257	-	exon	TP73-AS1	0.231897517430974	0.999983935122862	0.29747401614406	1	0.488034095430187	0.996887509924365	-0.25776978593936	-0.442559390316367	0.000303313426798484	0.0013458812512313	0.184789604377006
chr1	3746076	3746221	145	-	exon	TP73-AS1	0.384287443005777	0.999983935122862	0.248658520453224	1	0.412666538940989	0.996887509924365	-0.320718330612004	-0.442559390316367	0.000303313426798484	0.0013458812512313	0.121841059704363
chr1	3746439	3746789	350	+	exon	CCDC27	0.517092411964854	0.999983935122862	0.660944668153066	1	0.729857577996214	0.996887509924365	-0.242910106579588	-1.00608333607737	0.601389321822883	NA	0.76317322949778
chr1	3786839	3787162	323	-	exon	LRRC47	0.304468045658921	0.999983935122862	0.5372383931682	1	0.645669927282518	0.996887509924365	0.0042464882963067	0.0273083002555266	0.804963917939038	0.892609645519678	-0.0230618119592199
chr1	3796359	3796461	102	-	exon	LRRC47	0.563835292972181	0.999983935122862	0.673939822381058	1	0.621307747609158	0.996887509924365	0.0100680149211068	0.0273083002555266	0.804963917939038	0.892609645519678	-0.0172402853344198
chr1	3815033	3815348	315	-	utr3	CEP104	0.0217531032707823	0.887847522881273	0.0096543855930929	1	0.0573767493303964	0.996887509924365	-0.387478180452346	0.0092258809802704	0.931128873387631	0.964126603295262	-0.396704061432617
chr1	3857076	3857176	100	-	utr5	CEP104	0.552619281973943	NA	0.626224965449439	1	0.71876460639827	0.996887509924365	0.0294676339698308	0.0092258809802704	0.931128873387631	0.964126603295262	0.0202417529895604
chr1	3890662	3890921	259	-	exon	C1orf174	0.632463047312141	0.999983935122862	0.474547139737988	1	0.589720634106494	0.996887509924365	-0.707308921957506	-0.613744011303062	1.56776610061456e-05	8.93248468411609e-05	-0.0935649106544441
chr1	4712011	4712634	623	+	exon	AJAP1	0.777395690514915	0.999983935122862	0.645046123208071	1	0.546178873636385	0.996887509924365	1.28301957491964	1.3287700647858	5.60994656422847e-10	6.05197008633652e-09	-0.0457504898661651
chr1	4782570	4782949	379	+	utr3	AJAP1	0.771481465059851	NA	0.847795562215456	1	0.888797061904988	0.996887509924365	1.29953205687849	1.3287700647858	5.60994656422847e-10	6.05197008633652e-09	-0.0292380079073105
chr1	5991670	5991781	111	-	intron	NPHP4	0.950211891682467	NA	0.87051810125424	1	0.87983185928601	0.996887509924365	-0.432679717256856	-1.12463262080842	3.73603605669894e-16	6.93350975948084e-15	0.691952903551568
chr1	6098701	6098818	117	+	utr3	KCNAB2	0.778455905291215	NA	0.859958221777542	1	0.970045154564345	0.996887509924365	-0.595034486517338	-0.693328688263917	0.105525829080855	0.215117850712606	0.098294201746579
chr1	6222966	6223177	211	-	utr3	ICMT	0.187074355577491	0.999983935122862	0.270406232409875	1	0.356444407876756	0.996887509924365	-0.0204381959483123	-0.289391779142894	0.0079674825293023	0.0248963436602344	0.268953583194582
chr1	6223790	6223951	161	-	utr3	ICMT	0.351603497211663	0.999983935122862	0.230739425547657	1	0.25105499243698	0.996887509924365	-0.62893490167752	-0.289391779142894	0.0079674825293023	0.0248963436602344	-0.339543122534626
chr1	6224645	6225155	510	-	utr3	ICMT	0.943749039134756	0.999983935122862	0.703861043196452	1	0.705856362170315	0.996887509924365	-0.390111406646509	-0.289391779142894	0.0079674825293023	0.0248963436602344	-0.100719627503615
chr1	6247718	6247823	105	-	utr3	GPR153	0.262334498477661	0.999983935122862	0.340706493557963	1	0.423880086599979	0.996887509924365	1.03208387956123	0.945500791145796	4.21251134250417e-17	8.41611405074927e-16	0.0865830884154373
chr1	6248915	6249473	558	-	utr3	GPR153	0.797979312418242	0.999983935122862	0.956266386709053	1	0.940007846877681	0.996887509924365	0.914401348571206	0.945500791145796	4.21251134250417e-17	8.41611405074927e-16	-0.0310994425745903
chr1	6249816	6250259	443	-	exon	GPR153	0.915780975993953	0.999983935122862	0.70705685212094	1	0.716981177660688	0.996887509924365	0.803694643908041	0.945500791145796	4.21251134250417e-17	8.41611405074927e-16	-0.141806147237756
chr1	6250378	6250609	231	-	exon	GPR153	0.976947124836283	0.999983935122862	0.760590903279448	1	0.809282112565002	0.996887509924365	0.842010320872373	0.945500791145796	4.21251134250417e-17	8.41611405074927e-16	-0.103490470273424
chr1	6260918	6261027	109	-	utr5	GPR153	0.512190546993452	0.999983935122862	0.587746152884339	1	0.621370173660086	0.996887509924365	0.505055393030764	0.945500791145796	4.21251134250417e-17	8.41611405074927e-16	-0.440445398115033
chr1	6468148	6468457	309	-	exon	PLEKHG5	0.480763059037989	0.999983935122862	0.386791282292167	1	0.414463120071229	0.996887509924365	-0.180151224620126	-0.126962038440062	0.400224155365621	0.578467653963176	-0.0531891861800637
chr1	6580867	6581115	248	+	exon	ZBTB48	0.849281918387036	0.999983935122862	0.718676275971961	1	0.800192363183581	0.996887509924365	-0.567655754971956	-0.497359812916252	0.00402865637099657	0.0137469063887515	-0.0702959420557032
chr1	6589047	6589228	181	+	utr3	ZBTB48	0.170160256442107	NA	0.168492170236479	1	0.223484574905049	0.996887509924365	-0.47259475989864	-0.497359812916252	0.00402865637099657	0.0137469063887515	0.0247650530176123
chr1	6592673	6593023	350	-	utr3	KLHL21	0.995350117216942	0.999983935122862	0.77161973817817	1	0.882792267474157	0.996887509924365	1.13434970433093	1.4067904152011	1.57690509914069e-31	6.87565280480268e-30	-0.272440710870172
chr1	6593101	6593677	576	-	utr3	KLHL21	0.558468067319981	0.999983935122862	0.756451744955183	1	0.727613214998696	0.996887509924365	1.38667151159316	1.4067904152011	1.57690509914069e-31	6.87565280480268e-30	-0.0201189036079434
chr1	6599127	6599385	258	-	utr5	KLHL21	0.108309227146149	0.999983935122862	0.0457043826764002	1	0.0817032446974139	0.996887509924365	1.27185837083756	1.4067904152011	1.57690509914069e-31	6.87565280480268e-30	-0.134932044363541
chr1	6602223	6602622	399	-	exon	KLHL21	0.280530975525756	0.999983935122862	0.169573065757132	1	0.226193077421306	0.996887509924365	1.07883815919054	1.4067904152011	1.57690509914069e-31	6.87565280480268e-30	-0.327952256010561
chr1	6619910	6620329	419	+	exon	PHF13	0.577962938553892	0.999983935122862	0.806390491550691	1	0.832058859691923	0.996887509924365	-0.784879931436191	-0.697387826302827	4.6341995550896e-09	4.51118179457422e-08	-0.0874921051333638
chr1	6621555	6621928	373	+	utr3	PHF13	0.959755707783851	0.999983935122862	0.842500174692741	1	0.864187235734322	0.996887509924365	-0.644096716639897	-0.697387826302827	4.6341995550896e-09	4.51118179457422e-08	0.0532911096629298
chr1	6632818	6633297	479	+	utr3	THAP3	0.693261025137388	0.999983935122862	0.553964826712355	1	0.565488439356938	0.996887509924365	0.751185443600846	0.905346654967646	4.44088671871297e-11	5.36230989729437e-10	-0.1541612113668
chr1	6634449	6634872	423	+	utr3	THAP3	0.183836691121447	0.999983935122862	0.114002638802007	1	0.211404184653537	0.996887509924365	-0.0317195659881863	0.905346654967646	4.44088671871297e-11	5.36230989729437e-10	-0.937066220955832
chr1	6635429	6635549	120	+	utr3	THAP3	0.518168767560683	0.999983935122862	0.645227172328243	1	0.753118045812668	0.996887509924365	0.154536167039028	0.905346654967646	4.44088671871297e-11	5.36230989729437e-10	-0.750810487928618
chr1	7771880	7772106	226	+	intron	VAMP3	0.193901472649091	0.999983935122862	0.105554815307154	1	0.239937817897121	0.996887509924365	-0.633131251157148	0.142437553150298	0.199232645405076	0.352216757457789	-0.775568804307446
chr1	7772262	7772464	202	+	intron	VAMP3	0.882198192195935	0.999983935122862	0.760141949248094	1	0.845672600636837	0.996887509924365	-0.205043408785366	0.142437553150298	0.199232645405076	0.352216757457789	-0.347480961935663
chr1	7772653	7772977	324	+	utr5	VAMP3	0.933144870369866	0.999983935122862	0.924428958233282	1	0.975594166575132	0.996887509924365	-0.326681963247349	0.142437553150298	0.199232645405076	0.352216757457789	-0.469119516397647
chr1	7827254	7827514	260	-	exon	RP3-467L1.4	0.779561516835586	NA	0.668124811947466	1	0.614401509309227	0.996887509924365	-2.55339035091285	NA	NA	NA	NA
chr1	8013188	8013661	473	-	utr3	ERRFI1	0.60895127883231	0.999983935122862	0.472308446599881	1	0.425621747897263	0.996887509924365	-0.447212838564595	-0.267657349440582	0.145030498131464	0.276766068914016	-0.179555489124012
chr1	8013955	8014231	276	-	utr3	ERRFI1	0.508263452093289	0.999983935122862	0.58834945225417	1	0.544660658047596	0.996887509924365	-0.389961355572409	-0.267657349440582	0.145030498131464	0.276766068914016	-0.122304006131827
chr1	8358251	8358905	654	-	exon	RERE	0.932871367211588	0.999983935122862	0.819587394329007	1	0.826776507278039	0.996887509924365	0.455592157379923	0.435698993187608	6.98334160417733e-05	0.000352884651261523	0.0198931641923154
chr1	8359728	8359891	163	-	exon	RERE	0.445856010036644	0.999983935122862	0.657867740111341	1	0.70542714119357	0.996887509924365	0.465384517697107	0.435698993187608	6.98334160417733e-05	0.000352884651261523	0.0296855245094986
chr1	8360558	8360722	164	-	exon	RERE	0.615298803217678	0.999983935122862	0.755974711406414	1	0.851966913545362	0.996887509924365	0.38648682456261	0.435698993187608	6.98334160417733e-05	0.000352884651261523	-0.0492121686249982
chr1	8361205	8361442	237	-	exon	RERE	0.898659309102749	0.999983935122862	0.87554978412876	1	0.879525074498816	0.996887509924365	0.475869218149689	0.435698993187608	6.98334160417733e-05	0.000352884651261523	0.0401702249620806
chr1	8656056	8656316	260	-	utr5	RERE	0.716095315414458	0.999983935122862	0.832933562824692	1	0.696796948593987	0.996887509924365	-0.68064308921025	0.435698993187608	6.98334160417733e-05	0.000352884651261523	-1.11634208239786
chr1	9149964	9150071	107	-	exon	MIR34A	0.761125339921738	NA	0.63057114989117	1	0.732425776394498	0.996887509924365	0.965271995699148	1.58163230413326	2.26189159578565e-12	3.06723632049156e-11	-0.616360308434113
chr1	9150712	9150929	217	-	exon	MIR34A	0.467722256386088	NA	0.467182655690366	1	0.577830109798459	0.996887509924365	1.45077551571002	1.58163230413326	2.26189159578565e-12	3.06723632049156e-11	-0.130856788423238
chr1	9244941	9245558	617	+	exon	H6PD	0.906081400472911	0.999983935122862	0.855782010107673	1	0.926560916524569	0.996887509924365	0.0207331639348277	0.0173523352235734	0.874609322891791	0.933554436732468	0.00338082871125427
chr1	9263319	9263445	126	+	intron	H6PD	0.0221240616719902	NA	0.0148675900604058	1	0.0840533941765448	0.996887509924365	-0.206210947258908	0.0173523352235734	0.874609322891791	0.933554436732468	-0.223563282482482
chr1	9263614	9264339	725	+	exon	H6PD	0.539622155930202	0.999983935122862	0.345622342682142	1	0.556717429255841	0.996887509924365	-0.0664432345597407	0.0173523352235734	0.874609322891791	0.933554436732468	-0.0837955697833141
chr1	9264749	9265039	290	+	utr3	H6PD	0.566207681421286	0.999983935122862	0.389114685734436	1	0.523606742081728	0.996887509924365	-0.117047351612188	0.0173523352235734	0.874609322891791	0.933554436732468	-0.134399686835761
chr1	9265146	9265513	367	+	utr3	H6PD	0.264118491603632	0.999983935122862	0.381865873774868	1	0.446916333675032	0.996887509924365	0.0416881400321485	0.0173523352235734	0.874609322891791	0.933554436732468	0.0243358048085751
chr1	9268964	9269468	504	+	utr3	H6PD	0.832858862861194	0.999983935122862	0.927565010006103	1	0.938679366428647	0.996887509924365	-0.107830867130816	0.0173523352235734	0.874609322891791	0.933554436732468	-0.125183202354389
chr1	9269757	9270157	400	+	utr3	H6PD	0.49941502254892	0.999983935122862	0.703771263593814	1	0.710554625724956	0.996887509924365	-0.128613426186417	0.0173523352235734	0.874609322891791	0.933554436732468	-0.14596576140999
chr1	9270599	9270861	262	+	utr3	H6PD	0.233480775258166	0.999983935122862	0.314736656131385	1	0.415150837728488	0.996887509924365	-0.081333943348486	0.0173523352235734	0.874609322891791	0.933554436732468	-0.0986862785720594
chr1	9355811	9356631	820	+	utr5	SPSB1	0.646892956546953	0.999983935122862	0.897834155773329	1	0.975066829951584	0.996887509924365	2.12724923061563	2.1507228831511	1.18892941702378e-81	1.55178754633781e-79	-0.023473652535476
chr1	9367428	9368148	720	+	utr3	SPSB1	0.857051492969337	0.999983935122862	0.626314080543045	1	0.654281160712056	0.996887509924365	1.96490377082964	2.1507228831511	1.18892941702378e-81	1.55178754633781e-79	-0.185819112321464
chr1	9539533	9539642	109	+	utr5	SLC25A33	0.577058077341311	NA	0.662507139202894	1	0.735708957868807	0.996887509924365	-0.181896502547757	-0.57707121936692	0.0195050868832409	0.0534994357357412	0.395174716819163
chr1	9602214	9602433	219	+	utr3	TMEM201	0.0577312559878206	0.999983935122862	0.0322031285117162	1	0.0508616627123443	0.996887509924365	-0.792541852764814	-0.535908265019457	5.17907752269577e-05	0.000267921040346184	-0.256633587745357
chr1	9613108	9613377	269	+	utr3	TMEM201	0.276590187594215	0.999983935122862	0.302055043015158	1	0.463746993690809	0.996887509924365	-0.39341812229257	-0.535908265019457	5.17907752269577e-05	0.000267921040346184	0.142490142726887
chr1	9726948	9727492	544	+	utr3	PIK3CD	0.57897860423463	0.999983935122862	0.421953133491781	1	0.363860862597685	0.996887509924365	0.0462513225583033	0.266923838917793	0.105952665122382	0.215766261893136	-0.22067251635949
chr1	9729785	9729910	125	-	utr3	CLSTN1	0.655220377727711	0.999983935122862	0.845794970397551	1	0.86704771211411	0.996887509924365	0.319611297290372	0.290705709920395	0.00394088641624143	0.0134821944493557	0.028905587369977
chr1	9730491	9730619	128	-	utr3	CLSTN1	0.213661431055152	0.999983935122862	0.396790449757107	1	0.539188760777288	0.996887509924365	0.278877612672249	0.290705709920395	0.00394088641624143	0.0134821944493557	-0.0118280972481463
chr1	10033260	10033444	184	+	utr5	UBE4B	0.707897418825682	0.999983935122862	0.606337500547239	1	0.45310372470548	0.996887509924365	-1.35845698401537	-1.28901738785168	1.10857962265157e-19	2.62447626894803e-18	-0.069439596163694
chr1	10210602	10210702	100	+	utr5*	KIF1B	0.289381879582674	0.999983935122862	0.347289388771478	1	0.456798763376434	0.996887509924365	0.173173514045962	-0.179523110181569	0.123814780059605	0.244389754412744	0.352696624227531
chr1	10303433	10303639	206	+	exon	KIF1B	0.244830392430255	0.999983935122862	0.156538084343053	1	0.310001228008555	0.996887509924365	-0.40441358321711	-0.179523110181569	0.123814780059605	0.244389754412744	-0.224890473035541
chr1	10303796	10304253	457	+	exon	KIF1B	0.267542305124205	0.999983935122862	0.200503118441809	1	0.270639403389915	0.996887509924365	-0.463014975955902	-0.179523110181569	0.123814780059605	0.244389754412744	-0.283491865774333
chr1	10304348	10304694	346	+	utr3	KIF1B	0.0188407857137952	0.865813257696398	0.0087127957571607	1	0.0624052574978078	0.996887509924365	-0.477556144395869	-0.179523110181569	0.123814780059605	0.244389754412744	-0.298033034214299
chr1	10431159	10431324	165	+	utr5	APITD1-CORT	0.978106491612314	0.999983935122862	0.880498608570275	1	0.816693830096982	0.996887509924365	-0.989643709451164	NA	NA	NA	NA
chr1	10461286	10461632	346	-	utr3	DFFA	0.381666380128884	0.999983935122862	0.258211385054305	1	0.403441792291119	0.996887509924365	-0.606252633591759	-0.400798572500863	0.000375216214662961	0.00163207947439125	-0.205454061090896
chr1	10629732	10630016	284	+	utr3	PEX14	0.0417947782322482	0.999983935122862	0.0965743492343295	1	0.14484418992872	0.996887509924365	0.548628943838412	0.346439942906126	0.00274019327120978	0.00974241833468295	0.202189000932286
chr1	10653743	10654134	391	+	exon	RP4-734G22.3	0.894000208685354	0.999983935122862	0.776821803154336	1	0.749885657107585	0.996887509924365	2.7747749121684	1.98054135744056	0.00477744757130154	0.0159427724755343	0.794233554727832
chr1	11023321	11023605	284	+	utr3	RP4-635E18.9	0.115967716491595	0.999983935122862	0.261664666699448	1	0.365769497903206	0.996887509924365	-0.223591156982342	NA	NA	NA	NA
chr1	11023819	11023930	111	+	utr3	TARDBP	0.272401146269993	0.999983935122862	0.358971660242212	1	0.457729688881838	0.996887509924365	-0.0867663071873523	-0.337797979601083	0.00568583093593004	0.0185371193738808	0.251031672413731
chr1	11107006	11107134	128	-	utr3	MTOR	0.062619574176889	0.999983935122862	0.0330301513640871	1	0.0812637739439553	0.996887509924365	-0.368307760047369	0.0583768717399714	0.587788855841027	0.744169949650934	-0.426684631787341
chr1	11285823	11286118	295	+	exon	UBIAD1	0.744727303124836	0.999983935122862	0.57238806311643	1	0.639265815978548	0.996887509924365	-0.382354435326956	-0.306322145846867	0.0469390932274621	0.111590733437941	-0.0760322894800884
chr1	11661835	11661966	131	+	utr3	FBXO44	0.241247054877423	NA	0.277578065717734	1	0.318118759296129	0.996887509924365	0.397326690890898	0.324572776052706	0.0304111164442718	0.0776581463686328	0.0727539148381927
chr1	11664148	11664369	221	+	utr5	FBXO6	0.694753271537036	0.999983935122862	0.761524358245308	1	0.716920225689436	0.996887509924365	4.01194242444544	3.33747724332785	3.87410144751417e-146	1.11388838575701e-143	0.674465181117592
chr1	11788752	11788898	146	-	utr3	MTHFR	0.857098702278369	0.999983935122862	0.762790824602638	1	0.738903870017285	0.996887509924365	0.437036748016534	0.604146697855135	0.000117275149447695	0.000567192025814927	-0.167109949838601
chr1	11789560	11789737	177	-	utr3	MTHFR	0.876667020259084	0.999983935122862	0.990205924809529	1	0.981095775131153	0.996887509924365	0.624224236360976	0.604146697855135	0.000117275149447695	0.000567192025814927	0.0200775385058417
chr1	11790128	11790866	738	-	utr3	MTHFR	0.551564731260644	0.999983935122862	0.657417495954808	1	0.62469996762502	0.996887509924365	0.613542624303207	0.604146697855135	0.000117275149447695	0.000567192025814927	0.0093959264480723
chr1	11920121	11920277	156	-	utr3	KIAA2013	0.112107928461145	0.999983935122862	0.0770300754485161	1	0.22160674902693	0.996887509924365	0.457124753706322	0.818477903187742	3.33694547843313e-16	6.21611843630375e-15	-0.361353149481419
chr1	11922713	11922817	104	-	exon	KIAA2013	0.558904338861971	0.999983935122862	0.406570042197278	1	0.529537052775704	0.996887509924365	0.58294911241125	0.818477903187742	3.33694547843313e-16	6.21611843630375e-15	-0.235528790776491
chr1	11925271	11925387	116	-	exon	KIAA2013	0.445213123424925	0.999983935122862	0.641931654503049	1	0.656426859682636	0.996887509924365	0.842591804007796	0.818477903187742	3.33694547843313e-16	6.21611843630375e-15	0.024113900820054
chr1	11925557	11925684	127	-	exon	KIAA2013	0.68200112255444	0.999983935122862	0.485465415576077	1	0.593941367915313	0.996887509924365	0.708623367664973	0.818477903187742	3.33694547843313e-16	6.21611843630375e-15	-0.109854535522768
chr1	11925948	11926381	433	-	utr5	KIAA2013	0.782662049272551	0.999983935122862	0.97776804922963	1	0.96431369726614	0.996887509924365	0.54250481859266	0.818477903187742	3.33694547843313e-16	6.21611843630375e-15	-0.275973084595082
chr1	11974784	11975448	664	+	utr3	PLOD1	0.208991396214541	0.999983935122862	0.456622510116157	1	0.61229011672525	0.996887509924365	0.165161342549686	0.195535814871517	0.0359096868387785	0.0891629883847967	-0.0303744723218304
chr1	12011649	12011896	247	+	utr3	MFN2	0.836929514036468	0.999983935122862	0.926136090725038	1	0.91975068457322	0.996887509924365	0.149510389076565	0.0861570834968289	0.370470822780992	0.548937653525535	0.063353305579736
chr1	12012424	12012682	258	+	utr3	MFN2	0.616609684369098	0.999983935122862	0.880651081899691	1	0.872896612419672	0.996887509924365	-0.02002821046941	0.0861570834968289	0.370470822780992	0.548937653525535	-0.106185293966239
chr1	12021714	12021816	102	+	utr5	MIIP	0.57587305902021	0.999983935122862	0.422805527454603	1	0.551715819886463	0.996887509924365	1.2003885539216	1.34218386916049	3.32767474078866e-30	1.37251017011447e-28	-0.141795315238884
chr1	12142346	12143462	1116	+	utr3	TNFRSF8	0.314301007448982	0.999983935122862	0.347599110094794	1	0.287347598590264	0.996887509924365	7.02087584650518	6.61536673754003	1.21273862423493e-50	9.07906474196102e-49	0.405509108965149
chr1	12143559	12144148	589	+	utr3	TNFRSF8	0.191593808819142	0.999983935122862	0.207074258174961	1	0.163827582588588	0.996887509924365	6.59750983414827	6.61536673754003	1.21273862423493e-50	9.07906474196102e-49	-0.0178569033917606
chr1	12207172	12207285	113	+	utr3	TNFRSF1B	0.283349900466833	NA	0.277075315197686	1	0.320881337212614	0.996887509924365	1.37920696755745	1.53880132781758	1.47929390642399e-26	5.24066282313311e-25	-0.15959436026013
chr1	12207463	12207636	173	+	utr3	TNFRSF1B	0.750526655816706	0.999983935122862	0.599433316263891	1	0.67472109194336	0.996887509924365	1.5259590432053	1.53880132781758	1.47929390642399e-26	5.24066282313311e-25	-0.0128422846122866
chr1	12208575	12209157	582	+	utr3	TNFRSF1B	0.741405960626737	0.999983935122862	0.896262046625273	1	0.972643527501828	0.996887509924365	1.50160524162063	1.53880132781758	1.47929390642399e-26	5.24066282313311e-25	-0.0371960861969498
chr1	12508905	12509143	238	+	utr3	VPS13D	0.213473362084381	0.999983935122862	0.147049559704054	1	0.280746086085923	0.996887509924365	-0.255208034117265	0.0815524394034534	0.447957848042069	0.624967352131266	-0.336760473520718
chr1	12568121	12568370	249	-	utr3	DHRS3	0.774152978363519	0.999983935122862	0.62909940386832	1	0.518332625701788	0.996887509924365	-0.0677449128095751	0.108950191874312	0.564891899087472	0.725224253283916	-0.176695104683887
chr1	13475647	13475805	158	-	utr3	LRRC38	0.0988209707834478	NA	0.100274149836664	1	0.172003700923826	0.996887509924365	6.67830433925076	4.834614481963	2.11510597736423e-17	4.31259891931439e-16	1.84368985728775
chr1	13778587	13778704	117	+	exon	PRDM2	0.271112439903289	0.999983935122862	0.333853239170687	1	0.380283264914778	0.996887509924365	0.137894479835031	0.223935398400002	0.0596996010557613	0.1357144935654	-0.0860409185649708
chr1	13779362	13779464	102	+	exon	PRDM2	0.624247259356545	NA	0.465833127926517	1	0.660887254180287	0.996887509924365	-0.00855418449414793	0.223935398400002	0.0596996010557613	0.1357144935654	-0.23248958289415
chr1	13779650	13779833	183	+	exon	PRDM2	0.982602315612934	0.999983935122862	0.853623749553811	1	0.861229585756727	0.996887509924365	0.126165840439686	0.223935398400002	0.0596996010557613	0.1357144935654	-0.0977695579603155
chr1	13779990	13780228	238	+	exon	PRDM2	0.0589808623503316	0.999983935122862	0.0274627972800883	1	0.0948811262060999	0.996887509924365	-0.192783434433743	0.223935398400002	0.0596996010557613	0.1357144935654	-0.416718832833745
chr1	13780712	13780947	235	+	exon	PRDM2	0.784456395581103	0.999983935122862	0.585433644496722	1	0.6916325116494	0.996887509924365	0.0421016505316913	0.223935398400002	0.0596996010557613	0.1357144935654	-0.181833747868311
chr1	13781422	13781541	119	+	exon	PRDM2	0.437938525686062	NA	0.312148714269117	1	0.485702609364055	0.996887509924365	-0.0760176931146921	0.223935398400002	0.0596996010557613	0.1357144935654	-0.299953091514694
chr1	13781712	13782030	318	+	exon	PRDM2	0.480553471490648	0.999983935122862	0.331194232448677	1	0.489830812480704	0.996887509924365	-0.227770144795725	0.223935398400002	0.0596996010557613	0.1357144935654	-0.451705543195726
chr1	13782291	13782834	543	+	exon	PRDM2	0.642468830690353	0.999983935122862	0.472694863240887	1	0.576503312302677	0.996887509924365	-0.0378434208002301	0.223935398400002	0.0596996010557613	0.1357144935654	-0.261778819200232
chr1	13786584	13786905	321	+	utr3	PRDM2	0.600725791415806	0.999983935122862	0.435020312618121	1	0.595528178805276	0.996887509924365	0.0191501463670543	0.223935398400002	0.0596996010557613	0.1357144935654	-0.204785252032947
chr1	15215012	15215289	277	+	utr5	TMEM51	0.347811106990178	0.999983935122862	0.462616084518128	1	0.491393869360669	0.996887509924365	1.56331976404507	1.61253541443315	7.03489548612015e-37	3.67277083024047e-35	-0.0492156503880785
chr1	15219448	15219983	535	+	utr3	TMEM51	0.590180503836396	0.999983935122862	0.840010871516818	1	0.898950200641668	0.996887509924365	1.69674745122907	1.61253541443315	7.03489548612015e-37	3.67277083024047e-35	0.0842120367959267
chr1	15220113	15220328	215	+	utr3	TMEM51	0.113825849759901	0.999983935122862	0.133787010009549	1	0.229012932321505	0.996887509924365	1.62558449390275	1.61253541443315	7.03489548612015e-37	3.67277083024047e-35	0.0130490794696014
chr1	15409938	15410130	192	+	utr5	EFHD2	0.962429725093511	0.999983935122862	0.842224556047417	1	0.867915122845372	0.996887509924365	0.116690970352448	0.127357494830665	0.191909034951639	0.342104712409522	-0.0106665244782166
chr1	15492754	15492913	159	-	utr3	CASP9	0.892444275159834	NA	0.795416647349052	1	0.891905555473362	0.996887509924365	-0.733185847534222	-0.570244221538684	0.00395867701984196	0.0135313910056245	-0.162941625995537
chr1	15567937	15568063	126	+	utr3	DNAJC16	0.0809075010926586	NA	0.0556640845264094	1	0.183426356306678	0.996887509924365	0.161900383857805	-0.0639892669028361	0.695411387171081	0.822626349656376	0.225889650760641
chr1	15568462	15568620	158	+	utr3	DNAJC16	0.0284931237547185	NA	0.00688214788640967	1	0.0623624923083297	0.996887509924365	-0.457125349517522	-0.0639892669028361	0.695411387171081	0.822626349656376	-0.393136082614685
chr1	15617479	15617675	196	+	utr5	DDI2	0.568182287714645	NA	0.641270824678558	1	0.690238949788526	0.996887509924365	1.06643272718453	1.13064066828951	5.5333795329773e-13	7.90329132863475e-12	-0.0642079411049792
chr1	15660223	15660474	251	+	utr3	DDI2	0.217968230822108	NA	0.130467805724458	1	0.244681061955098	0.996887509924365	0.723534310676417	1.13064066828951	5.5333795329773e-13	7.90329132863475e-12	-0.407106357613095
chr1	15660846	15661243	397	+	utr3	DDI2	0.785575529242535	0.999983935122862	0.885583411243019	1	0.904189939078292	0.996887509924365	0.764911267059589	1.13064066828951	5.5333795329773e-13	7.90329132863475e-12	-0.365729401229923
chr1	15727085	15727397	312	+	exon	PLEKHM2	0.243770920339057	0.999983935122862	0.434145984589311	1	0.473764371376207	0.996887509924365	1.2234482206957	1.11122789518345	2.04217874937733e-28	7.88225373713945e-27	0.112220325512258
chr1	15727518	15727818	300	+	exon	PLEKHM2	0.40078678345358	0.999983935122862	0.608674671432447	1	0.620258258620764	0.996887509924365	1.02026471356172	1.11122789518345	2.04217874937733e-28	7.88225373713945e-27	-0.0909631816217262
chr1	15784646	15784865	219	+	utr3	FBLIM1	0.172449496023949	0.999983935122862	0.120001960158621	1	0.309741166495267	0.996887509924365	-0.722591317265974	-0.39105590309987	0.000438490142235759	0.00187887817101841	-0.331535414166104
chr1	15847877	15847982	105	+	utr5	SPEN	0.379284577227008	NA	0.391975164956005	1	0.573187196115004	0.996887509924365	0.195681990255648	0.0412595744782401	0.730066370536491	0.843355463204463	0.154422415777408
chr1	15872876	15873172	296	+	exon	SPEN	0.106032242693821	0.999983935122862	0.0533785175708216	1	0.170387171972569	0.996887509924365	-0.417304916628572	0.0412595744782401	0.730066370536491	0.843355463204463	-0.458564491106813
chr1	15876201	15876499	298	+	exon	SPEN	0.478060945393637	0.999983935122862	0.55302032185655	1	0.659380081845758	0.996887509924365	-0.186722431269492	0.0412595744782401	0.730066370536491	0.843355463204463	-0.227982005747732
chr1	15928124	15928462	338	+	exon	SPEN	0.114838375769239	0.999983935122862	0.0632483478335416	1	0.185566353161605	0.996887509924365	-0.432931563802708	0.0412595744782401	0.730066370536491	0.843355463204463	-0.474191138280948
chr1	15928539	15928928	389	+	exon	SPEN	0.544544311166369	0.999983935122862	0.397918390784374	1	0.577054036508174	0.996887509924365	-0.567680108370704	0.0412595744782401	0.730066370536491	0.843355463204463	-0.608939682848945
chr1	15929408	15929508	100	+	exon	SPEN	0.835312396160728	NA	0.913304843986081	1	0.884613724351044	0.996887509924365	-0.18190953289493	0.0412595744782401	0.730066370536491	0.843355463204463	-0.22316910737317
chr1	15933482	15933619	137	+	exon	SPEN	0.690661518094199	0.999983935122862	0.495818070007121	1	0.58898729733438	0.996887509924365	-0.155896060418977	0.0412595744782401	0.730066370536491	0.843355463204463	-0.197155634897217
chr1	15935161	15935635	474	+	exon	SPEN	0.288690769970701	0.999983935122862	0.154906897688896	1	0.300601749045812	0.996887509924365	-0.202955873133127	0.0412595744782401	0.730066370536491	0.843355463204463	-0.244215447611368
chr1	15937476	15937577	101	+	exon	SPEN	0.592340701051549	0.999983935122862	0.43586374895755	1	0.555927700564701	0.996887509924365	-0.2062535433495	0.0412595744782401	0.730066370536491	0.843355463204463	-0.24751311782774
chr1	15939436	15939652	216	+	utr3	SPEN	0.324225695621192	0.999983935122862	0.205490701745817	1	0.346445233980435	0.996887509924365	-0.400616515105614	0.0412595744782401	0.730066370536491	0.843355463204463	-0.441876089583854
chr1	15939799	15939989	190	+	utr3	SPEN	0.541175648107375	0.999983935122862	0.408976417470511	1	0.496252298916388	0.996887509924365	-0.354727089324881	0.0412595744782401	0.730066370536491	0.843355463204463	-0.395986663803121
chr1	15941925	15942076	151	-	utr3	ZBTB17	0.904171895523694	0.999983935122862	0.743743919523629	1	0.780837615059021	0.996887509924365	0.461452875220704	0.517057617209933	1.11939850907266e-05	6.54130987378276e-05	-0.055604741989229
chr1	15945021	15945226	205	-	exon	ZBTB17	0.561822707008341	0.999983935122862	0.790666215092493	1	0.858964322469142	0.996887509924365	0.484810269661247	0.517057617209933	1.11939850907266e-05	6.54130987378276e-05	-0.0322473475486861
chr1	16015448	16015557	109	-	utr3	HSPB7	0.720522487980951	0.999983935122862	0.734729104804733	1	0.786631512576399	0.996887509924365	0.346784009348203	0.325657904803952	0.0409000591231999	0.0993652060917417	0.0211261045442512
chr1	16017919	16018028	109	-	utr5	HSPB7	0.663159575236457	0.999983935122862	0.772415881632365	1	0.80173092870977	0.996887509924365	0.259853415699911	0.325657904803952	0.0409000591231999	0.0993652060917417	-0.0658044891040407
chr1	16124687	16125286	599	-	utr3	EPHA2	0.258341740306614	0.999983935122862	0.134751296187181	1	0.192202218296663	0.996887509924365	0.645985825270824	0.988094995198364	6.96733575576809e-14	1.08241953060833e-12	-0.34210916992754
chr1	16148415	16148675	260	-	exon	EPHA2	0.133022049236719	0.999983935122862	0.0642829948937792	1	0.110526252700593	0.996887509924365	0.52132289291301	0.988094995198364	6.96733575576809e-14	1.08241953060833e-12	-0.466772102285354
chr1	16148753	16148963	210	-	exon	EPHA2	0.00722066694607173	0.602306775687326	0.00181032644060272	1	0.012465919281829	0.996887509924365	0.345398829008604	0.988094995198364	6.96733575576809e-14	1.08241953060833e-12	-0.642696166189761
chr1	16155856	16156048	192	-	utr5	EPHA2	0.0978312307536567	0.999983935122862	0.113678983849948	1	0.0831499352641179	0.996887509924365	1.23952577195295	0.988094995198364	6.96733575576809e-14	1.08241953060833e-12	0.251430776754582
chr1	16198280	16198458	178	-	utr3	ARHGEF19	0.740280569592134	0.999983935122862	0.618212987058996	1	0.695432113945391	0.996887509924365	0.0308785869470726	0.28851548394999	0.0326575768965225	0.0823140221128331	-0.257636897002918
chr1	16215674	16215903	229	+	intergenic	NA	0.971693048459579	NA	0.94894448434845	1	0.931664526183685	0.996887509924365	3.23785802412573	NA	NA	NA	NA
chr1	16217273	16217377	104	-	exon	ANO7P1	0.452226820190262	NA	0.486639669823487	1	0.529100182832886	0.996887509924365	2.44296696683764	2.6666006343435	2.91701962590681e-31	1.2526136874105e-29	-0.223633667505867
chr1	16231814	16232210	396	-	utr3	RSG1	0.869730422019942	0.999983935122862	0.994157115540535	1	0.893484136082156	0.996887509924365	-0.655693318065381	-0.62960229742518	0.00073372897731241	0.0029833461816713	-0.0260910206402015
chr1	16236986	16237122	136	-	utr5	RSG1	0.806903282237329	NA	0.892397187755508	1	0.967789086317264	0.996887509924365	-0.787763389956172	-0.62960229742518	0.00073372897731241	0.0029833461816713	-0.158161092530992
chr1	16250690	16251053	363	-	exon	FBXO42	0.404516833819304	0.999983935122862	0.532349812391423	1	0.608264913827524	0.996887509924365	-0.233398912947674	-0.182865636165526	0.157534210121392	0.295064312178842	-0.050533276782148
chr1	16251144	16251366	222	-	exon	FBXO42	0.701880062614807	0.999983935122862	0.550465548479194	1	0.654580642355019	0.996887509924365	-0.388782984852582	-0.182865636165526	0.157534210121392	0.295064312178842	-0.205917348687056
chr1	16251533	16251636	103	-	exon	FBXO42	0.937362733146891	NA	0.790794802036277	1	0.794357099199632	0.996887509924365	-0.480197419888504	-0.182865636165526	0.157534210121392	0.295064312178842	-0.297331783722978
chr1	16395158	16395398	240	+	utr3	SZRD1	0.866782828324371	0.999983935122862	0.638817694823933	1	0.678396435041872	0.996887509924365	0.385287306904359	0.565682436667965	5.5615404732251e-10	6.00628206033275e-09	-0.180395129763606
chr1	16459105	16459288	183	+	utr3	NECAP2	0.334591382129592	0.999983935122862	0.235755530151361	1	0.375186085060637	0.996887509924365	0.480017325732793	0.756517076124505	5.68466067144238e-13	8.11352396120471e-12	-0.276499750391711
chr1	16459634	16459842	208	+	utr3	NECAP2	0.636396384583484	0.999983935122862	0.505587588832365	1	0.544682743152403	0.996887509924365	0.318275072309173	0.756517076124505	5.68466067144238e-13	8.11352396120471e-12	-0.438242003815332
chr1	16613413	16613540	127	-	utr5	NBPF1	0.871921007365194	0.999983935122862	0.971652477235017	1	0.958384657628245	0.996887509924365	-0.715332642255968	-0.816797700512425	8.13745222125462e-07	5.72884721850498e-06	0.101465058256457
chr1	16618874	16618985	111	-	exon	CROCCP2	0.524201519283431	NA	0.597208001371194	1	0.734874151764842	0.996887509924365	-0.153166667071478	-0.10278069542618	0.465457710055455	0.641131396916626	-0.050385971645299
chr1	16625812	16625994	182	-	exon	CROCCP2	0.46798333235076	0.999983935122862	0.571403307995498	1	0.642315744244462	0.996887509924365	0.0512583877132928	-0.10278069542618	0.465457710055455	0.641131396916626	0.154039083139472
chr1	16944108	16944241	133	+	exon	CROCC	0.503842115051265	NA	0.400283608137547	1	0.509980090033725	0.996887509924365	-0.161313993698988	-0.452158522888535	0.000196551966108022	0.000906625076869809	0.290844529189548
chr1	16955402	16955549	147	+	exon	CROCC	0.486193234725112	0.999983935122862	0.575653387769572	1	0.563224329347332	0.996887509924365	-0.0355443324750054	-0.452158522888535	0.000196551966108022	0.000906625076869809	0.41661419041353
chr1	16955997	16956131	134	+	exon	CROCC	0.662668280049564	0.999983935122862	0.53400475252638	1	0.57516594007661	0.996887509924365	-0.000949157672634657	-0.452158522888535	0.000196551966108022	0.000906625076869809	0.451209365215901
chr1	16966406	16966527	121	+	exon	CROCC	0.732907440597757	0.999983935122862	0.885691607923514	1	0.982783792529514	0.996887509924365	-0.806897008402138	-0.452158522888535	0.000196551966108022	0.000906625076869809	-0.354738485513603
chr1	16980962	16981134	172	+	intron	RP1-37C10.3	0.0327206974870258	0.952898516841615	0.0456760802863369	1	0.061535024716651	0.996887509924365	0.286655352147455	-0.608424084558821	0.526476957145664	0.694128991537055	0.895079436706276
chr1	16981213	16981513	300	+	intron	RP1-37C10.3	0.455581913388196	0.999983935122862	0.529534706046313	1	0.611832468640221	0.996887509924365	-0.332459310819513	-0.608424084558821	0.526476957145664	0.694128991537055	0.275964773739309
chr1	17407876	17408042	166	-	utr3	RCC2	0.963786217308772	0.999983935122862	0.775779595548351	1	0.936282456257247	0.996887509924365	0.196457097181891	0.426098900209399	0.00496261833993651	0.0164941171462557	-0.229641803027508
chr1	17408132	17408330	198	-	utr3	RCC2	0.585076343694667	0.999983935122862	0.399747987416109	1	0.524361548428902	0.996887509924365	0.246872106637232	0.426098900209399	0.00496261833993651	0.0164941171462557	-0.179226793572167
chr1	17697154	17697559	405	+	utr3	ARHGEF10L	0.375621067639047	0.999983935122862	0.252654943636508	1	0.345099793002848	0.996887509924365	0.164694544495349	0.380174981476166	0.000877826547615293	0.00350900682614141	-0.215480436980818
chr1	18908337	18908591	254	-	utr3	RP13-279N23.2	0.193034614087227	0.999983935122862	0.105527329342408	1	0.221368394353472	0.996887509924365	-0.0154344428014903	3.31605523777724	0.19638655357906	NA	-3.33148968057873
chr1	18956136	18956598	462	-	utr5	IFFO2	0.615330870802546	0.999983935122862	0.758679658098228	1	0.782580117400401	0.996887509924365	-0.0127726824423366	-0.0450393082048367	0.723210217058993	0.839099800937678	0.0322666257625001
chr1	19210141	19210244	103	-	exon	UBR4	0.122648203500277	NA	0.121455464328301	1	0.117692189732271	0.996887509924365	1.37091734286247	0.873121903221977	3.07631330426254e-13	4.48757203259298e-12	0.497795439640489
chr1	19219095	19219395	300	-	utr3	EMC1	0.0761754467806013	0.999983935122862	0.130860762823433	1	0.243533004837939	0.996887509924365	0.259208164657394	0.17109745809104	0.0903394022443926	0.189735697769056	0.0881107065663543
chr1	19251612	19251734	122	+	utr5	MRTO4	0.941221121826492	0.999983935122862	0.804535107785864	1	0.902230002162687	0.996887509924365	-0.355409319223472	-0.36346133061772	0.00383984248321479	0.0131859029896027	0.00805201139424727
chr1	19258742	19259053	311	+	utr3	MRTO4	0.75509344157676	0.999983935122862	0.54920819591139	1	0.714926755295068	0.996887509924365	-0.385406847703931	-0.36346133061772	0.00383984248321479	0.0131859029896027	-0.0219455170862108
chr1	19260414	19260544	130	+	utr3*	MRTO4	0.262413821897212	NA	0.192274325664914	1	0.202341884568167	0.996887509924365	0.725543715824204	-0.36346133061772	0.00383984248321479	0.0131859029896027	1.08900504644192
chr1	19312404	19312518	114	+	utr5	PQLC2	0.600053198877414	NA	0.67467990627152	1	0.802530215859468	0.996887509924365	0.942232686951475	0.414993972179293	0.000243696398557552	0.00110305563563387	0.527238714772182
chr1	19328657	19329247	590	+	utr3	PQLC2	0.907706541304509	0.999983935122862	0.879972930909163	1	0.952439017125756	0.996887509924365	0.264123145220548	0.414993972179293	0.000243696398557552	0.00110305563563387	-0.150870826958745
chr1	19332129	19332288	159	+	intergenic	NA	0.392062373398348	NA	0.41058858379735	1	0.570294586901429	0.996887509924365	0.337300551362938	NA	NA	NA	NA
chr1	19597001	19597148	147	+	utr5	MINOS1-NBL1	0.0727010728962752	0.999983935122862	0.160243675679165	1	0.236811691403719	0.996887509924365	0.396090919734778	NA	NA	NA	NA
chr1	19643759	19643917	158	+	utr5	NBL1	0.699644143143	NA	0.601169490744026	1	0.592443858012272	0.996887509924365	1.16338669881036	0.575841646771118	5.17742371110814e-07	3.75969652286509e-06	0.587545052039244
chr1	19657138	19657307	169	+	utr3	MINOS1-NBL1	0.144318010413905	0.999983935122862	0.248327305418831	1	0.219774355888416	0.996887509924365	0.601179343286019	NA	NA	NA	NA
chr1	19682288	19682488	200	-	utr3	TMCO4	0.922629352405603	0.999983935122862	0.968032578149047	1	0.979191594166209	0.996887509924365	-0.423027403194239	-0.103077502838912	0.530772221567222	0.69744271451001	-0.319949900355327
chr1	19682775	19683191	416	-	utr3	TMCO4	0.922351622792941	0.999983935122862	0.957308067231093	1	0.85486013632897	0.996887509924365	-0.226638956586762	-0.103077502838912	0.530772221567222	0.69744271451001	-0.12356145374785
chr1	19907587	19907753	166	+	utr3	OTUD3	0.376665168740212	NA	0.389497236221449	1	0.570101719613007	0.996887509924365	-0.121726801631959	-0.551959015243451	0.0096034746878699	0.0292168891784467	0.430232213611492
chr1	20483447	20483627	180	-	utr3	CAMK2N1	0.773737133212849	0.999983935122862	0.917037674554573	1	0.803685598967318	0.996887509924365	0.864036732940111	1.11251584077912	5.83023098645967e-24	1.78221806687787e-22	-0.248479107839012
chr1	20486034	20486188	154	-	utr5	CAMK2N1	0.0849490087708619	0.999983935122862	0.127063508348885	1	0.154471881858525	0.996887509924365	1.05908782965084	1.11251584077912	5.83023098645967e-24	1.78221806687787e-22	-0.0534280111282801
chr1	20500007	20500706	699	-	utr3	MUL1	0.456609745218148	0.999983935122862	0.327263132589044	1	0.454471946554265	0.996887509924365	0.224285682512726	0.438187963856569	7.10103439449213e-05	0.000358284387976423	-0.213902281343843
chr1	20501037	20501291	254	-	exon	MUL1	0.2866985454904	0.999983935122862	0.198505309152573	1	0.356646500798775	0.996887509924365	0.134458556954678	0.438187963856569	7.10103439449213e-05	0.000358284387976423	-0.303729406901891
chr1	20618615	20618812	197	+	utr3	CDA	0.25310277267607	0.999983935122862	0.159905121246836	1	0.18842807852299	0.996887509924365	0.509559271841379	0.816847737274986	5.60002178634002e-05	0.000287970016120269	-0.307288465433607
chr1	20648290	20648451	161	-	exon	PINK1-AS	0.326671297082846	NA	0.210097327484225	1	0.321592059276501	0.996887509924365	0.165561985342155	0.278283200460907	0.242678301412116	0.407498425769595	-0.112721215118752
chr1	20648598	20648841	243	-	exon	PINK1-AS	0.996537389866031	0.999983935122862	0.752525493908336	1	0.874424813735144	0.996887509924365	0.250148798473774	0.278283200460907	0.242678301412116	0.407498425769595	-0.0281344019871324
chr1	20650655	20651083	428	+	utr3	PINK1	0.429289888337247	0.999983935122862	0.688987582520396	1	0.767688853598391	0.996887509924365	0.431878218471455	0.664025087543172	7.90305497071998e-11	9.316025404879e-10	-0.232146869071718
chr1	20720172	20720721	549	-	utr3	SH2D5	0.360552222217725	0.999983935122862	0.472379097827685	1	0.365153026716862	0.996887509924365	1.40587367308265	1.26933532191549	2.48303677750822e-23	7.26562929631055e-22	0.13653835116716
chr1	20721073	20721550	477	-	utr3	SH2D5	0.351155886199338	0.999983935122862	0.469029385985556	1	0.333412813937462	0.996887509924365	1.28740293366333	1.26933532191549	2.48303677750822e-23	7.26562929631055e-22	0.018067611747846
chr1	20721743	20721935	192	-	utr3	SH2D5	0.583895021070486	0.999983935122862	0.463114578415566	1	0.56876627153437	0.996887509924365	1.09566604648221	1.26933532191549	2.48303677750822e-23	7.26562929631055e-22	-0.173669275433275
chr1	20731015	20731299	284	-	utr5	SH2D5	0.634712538585555	0.999983935122862	0.51454462886742	1	0.652267345508801	0.996887509924365	1.37832115533592	1.26933532191549	2.48303677750822e-23	7.26562929631055e-22	0.108985833420435
chr1	20731405	20731573	168	-	utr5	SH2D5	0.383975335644494	NA	0.291473395526495	1	0.336141670879537	0.996887509924365	1.25694138539988	1.26933532191549	2.48303677750822e-23	7.26562929631055e-22	-0.0123939365156025
chr1	20731935	20732113	178	-	intron	SH2D5	0.273592813137259	0.999983935122862	0.34993701185449	1	0.266861023176768	0.996887509924365	1.37232049814402	1.26933532191549	2.48303677750822e-23	7.26562929631055e-22	0.102985176228538
chr1	20732360	20732479	119	-	utr5	SH2D5	0.173017360012724	NA	0.17493593513526	1	0.115101870333065	0.996887509924365	2.11703716468274	1.26933532191549	2.48303677750822e-23	7.26562929631055e-22	0.847701842767256
chr1	20787192	20787310	118	-	utr5	HP1BP3	0.0888814867917787	0.999983935122862	0.141303026942005	1	0.222759404682141	0.996887509924365	0.0977470391888319	-0.138645077901234	0.172758589046385	0.316293618317759	0.236392117090066
chr1	20941498	20941868	370	-	exon	EIF4G3	0.715461323418373	0.999983935122862	0.945501436558959	1	0.993398011293156	0.996887509924365	-0.267524126445835	-0.0763003701983551	0.456657564825235	0.633186289388303	-0.19122375624748
chr1	20942008	20942173	165	-	exon	EIF4G3	0.32001876463571	0.999983935122862	0.24362508521152	1	0.250079698244089	0.996887509924365	-0.378084496561017	-0.0763003701983551	0.456657564825235	0.633186289388303	-0.301784126362662
chr1	21218020	21218225	205	-	utr3	ECE1	0.56655597513651	0.999983935122862	0.38775566518086	1	0.561924435143038	0.996887509924365	0.776474250840016	0.923601962845295	3.31566561206202e-26	1.15605430716517e-24	-0.147127712005279
chr1	21219023	21219249	226	-	utr3	ECE1	0.986126868925411	0.999983935122862	0.725063326435988	1	0.883600689946985	0.996887509924365	0.766183757683613	0.923601962845295	3.31566561206202e-26	1.15605430716517e-24	-0.157418205161682
chr1	21219692	21220029	337	-	utr3	ECE1	0.392234823528519	0.999983935122862	0.285146248576572	1	0.461112131975775	0.996887509924365	0.802545857318351	0.923601962845295	3.31566561206202e-26	1.15605430716517e-24	-0.121056105526944
chr1	21345315	21345421	106	-	utr5	ECE1	0.935573193428556	0.999983935122862	0.845500688994881	1	0.939282344473746	0.996887509924365	1.25944972683009	0.923601962845295	3.31566561206202e-26	1.15605430716517e-24	0.335847763984794
chr1	21440181	21440314	133	+	utr5	NBPF3	0.244039053087445	0.999983935122862	0.296356282723686	1	0.404637507488178	0.996887509924365	-0.665411341488673	-0.90696992318994	1.39803377465948e-11	1.77337545111697e-10	0.241558581701267
chr1	21822311	21822520	209	-	utr3	HSPG2	0.302444535990494	0.999983935122862	0.385345136384376	1	0.367087914621317	0.996887509924365	0.0253556374742945	0.0456253414593654	0.766541382137083	0.866223198918751	-0.0202697039850709
chr1	21937118	21937242	124	-	utr5	HSPG2	0.700973444685868	0.999983935122862	0.797542972242465	1	0.692485901567975	0.996887509924365	-0.109696667441669	0.0456253414593654	0.766541382137083	0.866223198918751	-0.155322008901035
chr1	22030405	22030751	346	+	exon	LINC00339	0.716547574523704	0.999983935122862	0.82819436791367	1	0.906472728973228	0.996887509924365	-0.866012124916511	-0.974591821198208	0.000910742512056273	0.00362451769241412	0.108579696281697
chr1	22490306	22490508	202	+	exon	ZBTB40	0.955026122393321	NA	0.837334230834928	1	0.906905843302746	0.996887509924365	0.22292996065624	0.603218952442769	9.06467255771632e-06	5.39070859929659e-05	-0.380288991786529
chr1	22511750	22512007	257	+	exon	ZBTB40	0.389049636287675	0.999983935122862	0.262083978257188	1	0.420823055803738	0.996887509924365	0.424929094206019	0.603218952442769	9.06467255771632e-06	5.39070859929659e-05	-0.17828985823675
chr1	22526248	22526448	200	+	utr3	ZBTB40	0.788875448659725	0.999983935122862	0.636243515165819	1	0.708326304790148	0.996887509924365	0.551158907725502	0.603218952442769	9.06467255771632e-06	5.39070859929659e-05	-0.0520600447172674
chr1	22526592	22526975	383	+	utr3	ZBTB40	0.346565152579951	0.999983935122862	0.210482715146354	1	0.313686884930437	0.996887509924365	0.336071410041434	0.603218952442769	9.06467255771632e-06	5.39070859929659e-05	-0.267147542401335
chr1	22527800	22527945	145	+	utr3	ZBTB40	0.24147724646053	0.999983935122862	0.147716257032466	1	0.240349386678059	0.996887509924365	0.415648310207409	0.603218952442769	9.06467255771632e-06	5.39070859929659e-05	-0.187570642235361
chr1	22528023	22528166	143	+	utr3	ZBTB40	0.974394890702007	NA	0.947002214705768	1	0.965689114329377	0.996887509924365	0.510474428123968	0.603218952442769	9.06467255771632e-06	5.39070859929659e-05	-0.0927445243188009
chr1	22528852	22529019	167	+	utr3	ZBTB40	0.581369159360386	NA	0.621177872717719	1	0.736794334719168	0.996887509924365	0.403114444392952	0.603218952442769	9.06467255771632e-06	5.39070859929659e-05	-0.200104508049817
chr1	22529121	22529241	120	+	utr3	ZBTB40	0.941188903221651	NA	0.985772839755838	1	0.959811055989234	0.996887509924365	0.371529907369187	0.603218952442769	9.06467255771632e-06	5.39070859929659e-05	-0.231689045073583
chr1	22530372	22530487	115	+	utr3	ZBTB40	0.926132786882814	NA	0.815358443769067	1	0.881244607809367	0.996887509924365	0.36170269782683	0.603218952442769	9.06467255771632e-06	5.39070859929659e-05	-0.241516254615939
chr1	22784444	22784598	154	+	exon	EPHB2	0.573452016487044	0.999983935122862	0.430785830663789	1	0.516419251907848	0.996887509924365	-0.217031103155957	0.140896998570171	0.267404975650556	0.438532840981773	-0.357928101726128
chr1	22784665	22784865	200	+	exon	EPHB2	0.571387988246836	0.999983935122862	0.421873422649515	1	0.512195819881344	0.996887509924365	-0.0679719693926011	0.140896998570171	0.267404975650556	0.438532840981773	-0.208868967962772
chr1	22864979	22865110	131	+	exon	EPHB2	0.0262128301707131	0.924069169724588	0.010141123396466	1	0.0307927261133697	0.996887509924365	-0.326653191386115	0.140896998570171	0.267404975650556	0.438532840981773	-0.467550189956286
chr1	22913620	22914145	525	+	utr3	EPHB2	0.7819534608509	0.999983935122862	0.589696228599213	1	0.704289910515925	0.996887509924365	-0.185219561619902	0.140896998570171	0.267404975650556	0.438532840981773	-0.326116560190074
chr1	22914222	22914465	243	+	utr3	EPHB2	0.871541308908917	0.999983935122862	0.719052845186846	1	0.774642437511619	0.996887509924365	-0.320253779068435	0.140896998570171	0.267404975650556	0.438532840981773	-0.461150777638607
chr1	23019569	23019674	105	+	utr5	KDM1A	0.45330851660588	0.999983935122862	0.355393587565932	1	0.371130805703458	0.996887509924365	-0.855325091973091	-0.630886664535472	2.47403298182411e-08	2.19804479742089e-07	-0.224438427437619
chr1	23087841	23088280	439	-	utr3	LUZP1	0.0629234761305221	0.999983935122862	0.0253065519380207	1	0.15134896970387	0.996887509924365	-0.282945902857953	0.102253443817583	0.387509714853586	0.565604848367022	-0.385199346675536
chr1	23088602	23089054	452	-	utr3	LUZP1	0.988515355978111	0.999983935122862	0.768222869973746	1	0.914267527322161	0.996887509924365	0.0961657656547814	0.102253443817583	0.387509714853586	0.565604848367022	-0.00608767816280159
chr1	23091174	23091642	468	-	exon	LUZP1	0.0898225895630224	0.999983935122862	0.0426400752738133	1	0.106129773752166	0.996887509924365	-0.222527688443229	0.102253443817583	0.387509714853586	0.565604848367022	-0.324781132260812
chr1	23092626	23092912	286	-	exon	LUZP1	0.237717877739798	0.999983935122862	0.136090433149185	1	0.304497177569147	0.996887509924365	-0.206046904098145	0.102253443817583	0.387509714853586	0.565604848367022	-0.308300347915728
chr1	23093112	23093245	133	-	exon	LUZP1	0.587080787590158	0.999983935122862	0.460120235692717	1	0.619395573704486	0.996887509924365	-0.156189924308108	0.102253443817583	0.387509714853586	0.565604848367022	-0.258443368125692
chr1	23093830	23093953	123	-	exon	LUZP1	0.284278119094315	0.999983935122862	0.186103094590796	1	0.318635083522903	0.996887509924365	-0.27814935855608	0.102253443817583	0.387509714853586	0.565604848367022	-0.380402802373663
chr1	23310538	23310847	309	-	exon	HNRNPR	0.905850540172455	0.999983935122862	0.820617587343336	1	0.847241304829664	0.996887509924365	-0.513939894774031	-0.421141835103405	2.07920927395169e-05	0.000116359471892602	-0.092798059670626
chr1	23484283	23484540	257	-	utr5	ASAP3	0.495285726557046	NA	0.547132753307669	1	0.622007676673012	0.996887509924365	0.369416418505605	-0.0376167522653991	0.786570814690395	0.879093295276146	0.407033170771005
chr1	23509728	23510074	346	-	utr3	E2F2	0.506676470164687	NA	0.568619883552245	1	0.632658643328938	0.996887509924365	-1.97333160818067	-2.22893327081954	5.56638237017642e-26	1.90399068692983e-24	0.255601662638867
chr1	23751191	23752005	814	+	exon	TCEB3	0.921480916193807	0.999983935122862	0.820435444207201	1	0.92806045567476	0.996887509924365	-0.191970643933226	-0.0273021072668709	0.797369122436492	0.887142707434007	-0.164668536666355
chr1	23759530	23759752	222	+	utr3	TCEB3	0.395938642959293	0.999983935122862	0.523250599895322	1	0.620644741235876	0.996887509924365	-0.126008450698333	-0.0273021072668709	0.797369122436492	0.887142707434007	-0.0987063434314625
chr1	23778449	23778599	150	+	utr5	PITHD1	0.152998272760461	0.999983935122862	0.215871587843152	1	0.306935726492753	0.996887509924365	-0.546454513921255	-0.798011451734147	2.10251705445555e-09	2.12382056228837e-08	0.251556937812892
chr1	23787391	23787545	154	+	utr3	PITHD1	0.923564501499698	0.999983935122862	0.931982830492223	1	0.85181427211547	0.996887509924365	-0.93690375803284	-0.798011451734147	2.10251705445555e-09	2.12382056228837e-08	-0.138892306298693
chr1	23802033	23802466	433	-	utr3	HMGCL	0.440402375298779	0.999983935122862	0.351963237963828	1	0.298901287535339	0.996887509924365	-0.25689407136633	-0.0553565261727138	0.717313154899912	0.835433584599	-0.201537545193616
chr1	23959333	23959434	101	+	intron	PNRC2	0.551411384912833	NA	0.555928343087274	1	0.75681669449027	0.996887509924365	1.66633263936617	0.994741943402266	1.64639926241127e-13	2.46326658876148e-12	0.671590695963899
chr1	23959512	23959622	110	+	intron	PNRC2	0.797282225846486	NA	0.829207416254343	1	0.922045541496079	0.996887509924365	1.97980758026315	0.994741943402266	1.64639926241127e-13	2.46326658876148e-12	0.985065636860881
chr1	23967530	23967713	183	-	utr3	SRSF10	0.899827108447236	0.999983935122862	0.950787739214496	1	0.97737340493162	0.996887509924365	-0.554769346865258	-0.516215444506605	6.73362110165774e-06	4.09277907585135e-05	-0.0385539023586532
chr1	24358130	24358546	416	-	utr3	STPG1	0.411249733199013	0.999983935122862	0.305568652259672	1	0.389891775736136	0.996887509924365	-0.654454215579378	-0.266881454992314	0.128841981340348	0.252379153614846	-0.387572760587064
chr1	24419467	24419567	100	+	utr5	NIPAL3	0.759055729944764	0.999983935122862	0.586399211183451	1	0.677517401781581	0.996887509924365	0.71620840373065	0.98706083456061	1.92415968103157e-11	2.39782687889355e-10	-0.27085243082996
chr1	24469079	24469320	241	+	utr3	NIPAL3	0.314365289596286	0.999983935122862	0.206566977318486	1	0.321952122275852	0.996887509924365	0.791717357803403	0.98706083456061	1.92415968103157e-11	2.39782687889355e-10	-0.195343476757208
chr1	24669250	24669471	221	+	exon	SRRM1	0.355551076950529	0.999983935122862	0.253091551054884	1	0.464755539879334	0.996887509924365	-0.306687121074955	-0.114086628910061	0.290645662651382	0.464309392369284	-0.192600492164894
chr1	24745438	24745540	102	+	utr5	CLIC4	0.372665620181768	0.999983935122862	0.490155423857896	1	0.441230256433756	0.996887509924365	0.804852625758261	0.535422730145963	5.15295211181606e-06	3.19977270765175e-05	0.269429895612298
chr1	24902040	24902421	381	-	utr3	RUNX3	0.80362185002321	NA	0.673087679071559	1	0.743256413973545	0.996887509924365	1.54515351111965	1.80081525001739	2.94185977495199e-18	6.36461898312677e-17	-0.255661738897736
chr1	25338400	25338515	115	+	utr5	TMEM50A	0.953094703052839	0.999983935122862	0.829297734631491	1	0.889697111333698	0.996887509924365	1.33414854641895	1.30720164682026	2.80995724350142e-31	1.20925687101572e-29	0.0269468995986901
chr1	25361995	25362128	133	+	utr3	TMEM50A	0.0728667603926339	0.999983935122862	0.0358468592495711	1	0.0989030298462696	0.996887509924365	0.974090042475496	1.30720164682026	2.80995724350142e-31	1.20925687101572e-29	-0.33311160434476
chr1	25458627	25458877	250	+	exon	TMEM57	0.587372359494597	0.999983935122862	0.676076529629288	1	0.829746574579672	0.996887509924365	-0.0911552744862548	0.0292510756332509	0.830981083499849	0.90946728221372	-0.120406350119506
chr1	25566912	25567662	750	+	utr3	LDLRAP1	0.860800253215805	0.999983935122862	0.692263512989979	1	0.65766086745145	0.996887509924365	-1.22596831648775	-1.02237322037683	1.32361898001244e-13	1.99994493103327e-12	-0.203595096110922
chr1	25617209	25617830	621	+	utr5	MAN1C1	0.626507604221126	0.999983935122862	0.525216243562034	1	0.539640642760886	0.996887509924365	-0.552599591215159	-0.251431587183241	0.158463988694701	0.296525850944555	-0.301168004031918
chr1	25618062	25618257	195	+	utr5	MAN1C1	0.279440390722797	0.999983935122862	0.205169687761187	1	0.241861731797317	0.996887509924365	-0.701658634119504	-0.251431587183241	0.158463988694701	0.296525850944555	-0.450227046936263
chr1	25783742	25783995	253	+	utr3	MAN1C1	0.714160377589324	NA	0.596623674921481	1	0.622551074920718	0.996887509924365	-0.457586640550848	-0.251431587183241	0.158463988694701	0.296525850944555	-0.206155053367607
chr1	25815702	25816111	409	+	utr3	SEPN1	0.773698724445336	0.999983935122862	0.5374332530433	1	0.696937811807645	0.996887509924365	0.114540937987256	0.32522802873636	0.00112086814399746	0.00436874324337243	-0.210687090749105
chr1	25835107	25835297	190	-	exon	AUNIP	0.640670571844645	NA	0.535101445883274	1	0.552487548636985	0.996887509924365	-2.12015930577208	-1.92679287971662	1.9537445893817e-09	1.98567309983318e-08	-0.193366426055462
chr1	25861541	25861672	131	-	utr3	PAQR7	0.302462577389383	0.999983935122862	0.3663760235849	1	0.439227704230463	0.996887509924365	-0.500578224192396	-0.505614642039739	0.000169605970732164	0.000792466522222187	0.00503641784734288
chr1	25862579	25863079	500	-	utr3	PAQR7	0.484846502066855	0.999983935122862	0.663352785049255	1	0.792946737799035	0.996887509924365	-0.68255870039904	-0.505614642039739	0.000169605970732164	0.000792466522222187	-0.176944058359301
chr1	25863087	25863222	135	+	exon	RP1-125I3.2	0.06604043281954	0.999983935122862	0.0362728131680248	1	0.0730263988510794	0.996887509924365	-1.01160826489043	-1.68356357904437	0.617943554292317	NA	0.671955314153941
chr1	25863322	25863712	390	+	exon	RP1-125I3.2	0.350954623268248	0.999983935122862	0.235025707070401	1	0.386031168595687	0.996887509924365	-0.59831254998101	-1.68356357904437	0.617943554292317	NA	1.08525102906336
chr1	25961520	25961791	271	-	utr3	PAFAH2	0.263144889506769	0.999983935122862	0.296937827363787	1	0.43957931764769	0.996887509924365	-0.686615565322407	-0.786925830185086	0.000187894938241415	0.000869320820842216	0.100310264862679
chr1	26170636	26170847	211	+	utr3	ZNF593	0.815927118581807	0.999983935122862	0.950361777257487	1	0.963199667871568	0.996887509924365	-0.041747768815991	0.220446635260123	0.948516826230539	NA	-0.262194404076114
chr1	26255570	26255680	110	+	exon	CEP85	0.302773828756741	NA	0.195932413776725	1	0.260681556889172	0.996887509924365	-1.48669922243637	-1.06057867935166	1.34012676739031e-10	1.54126231526124e-09	-0.426120543084709
chr1	26432392	26432531	139	+	utr5	DHDDS	0.746425493567032	NA	0.815695714840119	1	0.853347346055832	0.996887509924365	0.254147541516251	-0.339147636824906	0.00941879419074002	0.0287786012552119	0.593295178341158
chr1	26468913	26469172	259	+	utr3	DHDDS	0.623870372278562	0.999983935122862	0.802306129972438	1	0.933732303474047	0.996887509924365	-0.310252943181931	-0.339147636824906	0.00941879419074002	0.0287786012552119	0.0288946936429753
chr1	26471027	26471130	103	+	utr3	DHDDS	0.947446068626855	0.999983935122862	0.819105052903217	1	0.920922030293226	0.996887509924365	-0.431054109843035	-0.339147636824906	0.00941879419074002	0.0287786012552119	-0.091906473018129
chr1	26574224	26574383	159	+	utr3	RPS6KA1	0.426038564450822	NA	0.432856986209962	1	0.555798670329845	0.996887509924365	1.4940913124232	1.15265356329674	1.20496094960995e-07	9.63143443969048e-07	0.341437749126466
chr1	26696063	26696287	224	+	utr5	ARID1A	0.793368619771835	0.999983935122862	0.624626968553821	1	0.660910034492054	0.996887509924365	0.0899958536578784	0.00534269955530985	0.965460697971405	0.983707810952427	0.0846531541025685
chr1	26696403	26697500	1097	+	exon	ARID1A	0.71983807516207	0.999983935122862	0.509670330750141	1	0.58325900725571	0.996887509924365	-0.122680394153038	0.00534269955530985	0.965460697971405	0.983707810952427	-0.128023093708348
chr1	26731240	26731540	300	+	exon	ARID1A	0.226001131645185	0.999983935122862	0.316583647008427	1	0.449549486788108	0.996887509924365	0.0856740608611271	0.00534269955530985	0.965460697971405	0.983707810952427	0.0803313613058172
chr1	26779139	26779765	626	+	utr3	ARID1A	0.360110930480142	0.999983935122862	0.220369903981888	1	0.443806466761908	0.996887509924365	-0.287393829696616	0.00534269955530985	0.965460697971405	0.983707810952427	-0.292736529251926
chr1	26779870	26780801	931	+	utr3	ARID1A	0.991516625918562	0.999983935122862	0.749323798689368	1	0.816940123860338	0.996887509924365	-0.127474954369366	0.00534269955530985	0.965460697971405	0.983707810952427	-0.132817653924676
chr1	26787642	26787834	192	+	utr5	PIGV	0.318159825048659	NA	0.340740643976096	1	0.455290366479252	0.996887509924365	1.21790909942052	0.217793592902194	0.220816706582763	0.380672805169919	1.00011550651833
chr1	26797636	26797880	244	+	utr3	PIGV	0.607952288072138	NA	0.671054622446277	1	0.757348200189552	0.996887509924365	-0.0200640774789968	0.217793592902194	0.220816706582763	0.380672805169919	-0.237857670381191
chr1	26853810	26854196	386	+	utr3	ZDHHC18	0.994067401825875	0.999983935122862	0.784988802831703	1	0.956265612236708	0.996887509924365	-0.244237042905468	-0.100937159239	0.377566073927181	0.555183319051389	-0.143299883666469
chr1	26889758	26890024	266	-	exon	GPN2	0.216837353761082	0.999983935122862	0.132247577542769	1	0.228523500856908	0.996887509924365	0.191731047009782	0.426989720274769	0.000436213528217013	0.00187073933988269	-0.235258673264987
chr1	26890536	26890758	222	-	utr3	GPATCH3	0.474052060699321	0.999983935122862	0.585908635749836	1	0.724790065220188	0.996887509924365	0.69093637635833	0.916972330146732	1.54812080646193e-11	1.9525218486585e-10	-0.226035953788402
chr1	26894296	26894442	146	-	exon	GPATCH3	0.841986211258688	0.999983935122862	0.669765072715526	1	0.744881128796751	0.996887509924365	0.719460219526332	0.916972330146732	1.54812080646193e-11	1.9525218486585e-10	-0.1975121106204
chr1	26897265	26897623	358	-	exon	GPATCH3	0.269080690954848	0.999983935122862	0.396221470389257	1	0.560459204179313	0.996887509924365	0.869675020491017	0.916972330146732	1.54812080646193e-11	1.9525218486585e-10	-0.0472973096557151
chr1	26999964	27000070	106	+	utr3	TRNP1	0.0587046380740344	0.999983935122862	0.0387635776941612	1	0.144999968545502	0.996887509924365	0.145566627776136	0.394735100297963	0.000625498831067387	0.0025815001684098	-0.249168472521827
chr1	27000860	27001079	219	+	utr3	TRNP1	0.0195838997862271	0.883014601172049	0.029104403510944	1	0.135034683981536	0.996887509924365	0.447844034293523	0.394735100297963	0.000625498831067387	0.0025815001684098	0.0531089339955595
chr1	27001299	27001468	169	+	utr3*	TRNP1	0.882932376121413	0.999983935122862	0.997129823905626	1	0.981515261758192	0.996887509924365	0.390375851967825	0.394735100297963	0.000625498831067387	0.0025815001684098	-0.00435924833013779
chr1	27005425	27005577	152	-	utr3	FAM46B	0.951406099581338	NA	0.981913200226751	1	0.929674039959759	0.996887509924365	-2.10361132444489	-2.02532026296731	6.76069128081602e-19	1.51554072678089e-17	-0.0782910614775734
chr1	27005699	27006243	544	-	utr3	FAM46B	0.777218037675177	0.999983935122862	0.650888720611978	1	0.741114870160296	0.996887509924365	-2.37384374576305	-2.02532026296731	6.76069128081602e-19	1.51554072678089e-17	-0.348523482795734
chr1	27006327	27006830	503	-	exon	FAM46B	0.46040099505277	0.999983935122862	0.340528130058641	1	0.285566639598724	0.996887509924365	-1.97719415002973	-2.02532026296731	6.76069128081602e-19	1.51554072678089e-17	0.0481261129375883
chr1	27099610	27099720	110	-	utr3	SLC9A1	0.696013670392989	0.999983935122862	0.947704046448928	1	0.950420574661136	0.996887509924365	0.340730992499765	0.479912718901975	6.00432069876722e-06	3.67766959996428e-05	-0.13918172640221
chr1	27100126	27100350	224	-	utr3	SLC9A1	0.69632011413848	0.999983935122862	0.967888999636807	1	0.940412740255538	0.996887509924365	0.310250982309028	0.479912718901975	6.00432069876722e-06	3.67766959996428e-05	-0.169661736592948
chr1	27154658	27154857	199	-	utr5	SLC9A1	0.439357045299151	0.999983935122862	0.290192031092789	1	0.53010753066267	0.996887509924365	0.259271617076625	0.479912718901975	6.00432069876722e-06	3.67766959996428e-05	-0.22064110182535
chr1	27154963	27155083	120	-	intron	SLC9A1	0.321947545543827	0.999983935122862	0.417039973922829	1	0.49399578680155	0.996887509924365	0.785309217376075	0.479912718901975	6.00432069876722e-06	3.67766959996428e-05	0.3053964984741
chr1	27335521	27335703	182	+	utr3	TMEM222	0.816339267866872	0.999983935122862	0.953970536874616	1	0.953042480624059	0.996887509924365	-0.0124456886295939	0.0971047616817973	0.353932818689381	0.532254301823491	-0.109550450311391
chr1	27355233	27355347	114	-	utr3	MAP3K6	0.259385192642252	0.999983935122862	0.178296059804015	1	0.270987899843695	0.996887509924365	-0.0184459511646616	0.00433376790714761	0.971688323975226	0.986708535565568	-0.0227797190718092
chr1	27409832	27410000	168	-	exon	WASF2	0.311290603354658	0.999983935122862	0.484265592013502	1	0.699641298762039	0.996887509924365	-0.00318417411005444	-0.0650568425879352	0.527842386071468	0.695112187007756	0.0618726684778808
chr1	27547361	27547899	538	-	exon	AHDC1	0.151776624881808	0.999983935122862	0.0857158430835468	1	0.176559129231933	0.996887509924365	-0.663485894662099	-0.252076052012644	0.0173993899926987	0.0485426097686893	-0.411409842649455
chr1	27548068	27548312	244	-	exon	AHDC1	0.150815778183658	0.999983935122862	0.104875606611842	1	0.217407999234991	0.996887509924365	-0.652491105395319	-0.252076052012644	0.0173993899926987	0.0485426097686893	-0.400415053382675
chr1	27548428	27548937	509	-	exon	AHDC1	0.682508458393397	0.999983935122862	0.485155226778757	1	0.635434811447817	0.996887509924365	-0.45748769765052	-0.252076052012644	0.0173993899926987	0.0485426097686893	-0.205411645637876
chr1	27549019	27549399	380	-	exon	AHDC1	0.901091790661259	0.999983935122862	0.672043124893533	1	0.697215254437304	0.996887509924365	-0.299568564164234	-0.252076052012644	0.0173993899926987	0.0485426097686893	-0.0474925121515897
chr1	27549540	27550260	720	-	exon	AHDC1	0.85601781800502	0.999983935122862	0.626389632685779	1	0.629858491993698	0.996887509924365	-0.41070749618843	-0.252076052012644	0.0173993899926987	0.0485426097686893	-0.158631444175786
chr1	27550787	27551923	1136	-	exon	AHDC1	0.849559971015317	0.999983935122862	0.608860055312603	1	0.676107927211986	0.996887509924365	-0.392021487811586	-0.252076052012644	0.0173993899926987	0.0485426097686893	-0.139945435798942
chr1	27603474	27603578	104	-	utr5	AHDC1	0.998841819039886	0.999983935122862	0.838249420253061	1	0.929195089531965	0.996887509924365	-0.42238745929591	-0.252076052012644	0.0173993899926987	0.0485426097686893	-0.170311407283266
chr1	27603723	27604139	416	-	intron	AHDC1	0.0830156491955538	0.999983935122862	0.126792685626616	1	0.211505844489017	0.996887509924365	0.0744162890987293	-0.252076052012644	0.0173993899926987	0.0485426097686893	0.326492341111373
chr1	27668906	27669193	287	-	intron	IFI6	0.417416150747283	0.999983935122862	0.464203539244771	1	0.496369950673435	0.996887509924365	7.47984874334098	5.7263918476305	0	0	1.75345689571047
chr1	27850091	27850374	283	+	exon	PPP1R8	0.263135428248809	0.999983935122862	0.164591959081797	1	0.341051777724484	0.996887509924365	-0.136229451818311	0.0556565001762285	0.636413221264856	0.781009643490875	-0.19188595199454
chr1	27882263	27882943	680	+	exon	THEMIS2	0.8429706142439	0.999983935122862	0.98354015376572	1	0.974839116771003	0.996887509924365	5.77795953719442	5.78209599418029	0	0	-0.00413645698586684
chr1	27885952	27886588	636	+	utr3	THEMIS2	0.643708554687779	0.999983935122862	0.793006523715492	1	0.631509153801083	0.996887509924365	5.6526040781185	5.78209599418029	0	0	-0.129491916061784
chr1	27966713	27967003	290	+	exon	XKR8	0.905740933785474	0.999983935122862	0.911416095184505	1	0.948357152635721	0.996887509924365	2.03323867986655	2.15456758866366	7.97809738940535e-74	9.09640655795476e-72	-0.121328908797105
chr1	27967137	27967595	458	+	utr3	XKR8	0.680725871327017	0.999983935122862	0.524013187663259	1	0.494556523029186	0.996887509924365	2.022142189077	2.15456758866366	7.97809738940535e-74	9.09640655795476e-72	-0.132425399586659
chr1	28232913	28233015	102	-	utr5	DNAJC8	0.181588972802565	0.999983935122862	0.227697798336555	1	0.407698923692367	0.996887509924365	0.390388816915388	0.256467518017365	0.0409738435005137	0.0995322739324957	0.133921298898023
chr1	28236206	28236353	147	+	exon	ATPIF1	0.697367274287018	0.999983935122862	0.875542425805709	1	0.96229140708026	0.996887509924365	0.0744524813051094	0.049616745136626	0.694487545922292	0.821979849362229	0.0248357361684834
chr1	28280836	28281201	365	+	utr3	SESN2	0.266153427613237	0.999983935122862	0.175197988785747	1	0.225364834032144	0.996887509924365	-0.547078178590261	-0.304013100718086	0.0182948568231689	0.0506491298513603	-0.243065077872175
chr1	28334502	28334946	444	+	exon	MED18	0.993119935161838	0.999983935122862	0.806968210592921	1	0.8949937831886	0.996887509924365	0.373518416052731	0.44344086106233	0.0174024367255966	0.0485442832113486	-0.0699224450095988
chr1	28466505	28466718	213	+	utr3	PHACTR4	0.663919245863246	0.999983935122862	0.840014206950767	1	0.871422730121775	0.996887509924365	2.29544748863807	2.21832119892606	4.70787718501903e-60	4.34416630109733e-58	0.0771262897120142
chr1	28473700	28474012	312	+	utr3	PHACTR4	0.992551158481696	0.999983935122862	0.811415463590163	1	0.763802597983933	0.996887509924365	2.11790438122759	2.21832119892606	4.70787718501903e-60	4.34416630109733e-58	-0.100416817698465
chr1	28537919	28538133	214	+	utr3	RCC1	0.736614922307795	0.999983935122862	0.971319033513616	1	0.931862827631416	0.996887509924365	-0.0776090847001204	0.0631148044333165	0.559177412221269	0.72077972068467	-0.140723889133437
chr1	28538489	28538647	158	+	utr3	RCC1	0.350597333295148	0.999983935122862	0.214895761918752	1	0.43570795215595	0.996887509924365	-0.241747976909178	0.0631148044333165	0.559177412221269	0.72077972068467	-0.304862781342495
chr1	28593899	28594120	221	+	utr3	RAB42	0.635117835550526	NA	0.558383763527808	1	0.572324019346522	0.996887509924365	0.240151660063536	0.37118116811484	0.107273246751847	0.217918691614776	-0.131029508051304
chr1	28594795	28594938	143	+	utr3	RAB42	0.798175087908095	NA	0.713900172974951	1	0.837346681934366	0.996887509924365	-0.093131172307121	0.37118116811484	0.107273246751847	0.217918691614776	-0.464312340421961
chr1	28714122	28714775	653	+	utr3	GMEB1	0.696818112737548	0.999983935122862	0.859216851631002	1	0.924067303856501	0.996887509924365	-0.250428483186657	-0.185339154872068	0.288473868615948	0.461809785430529	-0.0650893283145893
chr1	28742640	28742841	201	+	exon	YTHDF2	0.356805156731501	0.999983935122862	0.230124622005169	1	0.452103248073583	0.996887509924365	-0.0489265383754219	0.360963561722057	0.00122219850959523	0.00472378652481196	-0.409890100097479
chr1	28743046	28743216	170	+	exon	YTHDF2	0.0564025011091461	0.999983935122862	0.0362409732352847	1	0.14691734256844	0.996887509924365	-0.0953555957573141	0.360963561722057	0.00122219850959523	0.00472378652481196	-0.456319157479371
chr1	28743296	28743878	582	+	exon	YTHDF2	0.301065985655325	0.999983935122862	0.214700423677693	1	0.364866406158829	0.996887509924365	0.0783434686770368	0.360963561722057	0.00122219850959523	0.00472378652481196	-0.28262009304502
chr1	28769022	28769168	146	+	utr3	YTHDF2	0.428545303824375	NA	0.454390275941809	1	0.467755483320132	0.996887509924365	0.256479333704308	0.360963561722057	0.00122219850959523	0.00472378652481196	-0.104484228017748
chr1	28987626	28987743	117	+	utr5	EPB41	0.937499750951473	NA	0.960404384962777	1	0.96218907152132	0.996887509924365	0.078623193511295	-0.0988373731584946	0.60344435100787	0.756069391408953	0.17746056666979
chr1	29120372	29120618	246	-	utr3	TMEM200B	0.0724125457916734	0.999983935122862	0.145240712764176	1	0.251173629296613	0.996887509924365	-0.558620271535911	-0.577583369816619	5.38056611040779e-06	3.32872580647196e-05	0.0189630982807081
chr1	29120699	29121568	869	-	utr3	TMEM200B	0.740249298241319	0.999983935122862	0.938825382267758	1	0.967485807845094	0.996887509924365	-0.532601025065759	-0.577583369816619	5.38056611040779e-06	3.32872580647196e-05	0.0449823447508598
chr1	29122557	29122668	111	-	intron	TMEM200B	0.882313890559472	0.999983935122862	0.9669796207047	1	0.98317866738314	0.996887509924365	-0.309487788663698	-0.577583369816619	5.38056611040779e-06	3.32872580647196e-05	0.268095581152921
chr1	29123433	29123664	231	-	intron	TMEM200B	0.0676114714107179	NA	0.0401362908975277	1	0.0684551877668194	0.996887509924365	-0.984971834716706	-0.577583369816619	5.38056611040779e-06	3.32872580647196e-05	-0.407388464900088
chr1	29148631	29149166	535	-	exon	SRSF4	0.140719083417238	0.999983935122862	0.323228952701662	1	0.448314001597332	0.996887509924365	0.282379669161574	0.176290661540732	0.0723754759007096	0.158974431620259	0.106089007620842
chr1	30872766	30873172	406	-	utr3	SDC3	0.28651360619444	0.999983935122862	0.216894730438038	1	0.331911543677949	0.996887509924365	-0.198446021773356	0.0817113404064639	0.417627877093003	0.595808964018991	-0.28015736217982
chr1	30874305	30874518	213	-	exon	SDC3	0.177967660205192	0.999983935122862	0.399359520060095	1	0.552392535993028	0.996887509924365	0.0779660097315839	0.0817113404064639	0.417627877093003	0.595808964018991	-0.00374533067488005
chr1	30876650	30876771	121	-	exon	SDC3	0.672578412080929	0.999983935122862	0.489909190099385	1	0.525253189218485	0.996887509924365	-0.000288753743289945	0.0817113404064639	0.417627877093003	0.595808964018991	-0.0820000941497538
chr1	31059244	31059420	176	-	exon	PUM1	0.473443563900004	0.999983935122862	0.621133196855955	1	0.711390529488605	0.996887509924365	0.0407266258813871	0.317339482194321	0.00500017031254577	0.0165939074658072	-0.276612856312933
chr1	31181490	31181612	122	-	utr3	NKAIN1	0.409841078341859	NA	0.410176453635007	1	0.484639180868064	0.996887509924365	4.37051632149707	3.93568981684545	3.99492177536779e-29	1.57346835653128e-27	0.434826504651613
chr1	31239648	31239808	160	-	utr5*	NKAIN1	0.559341346687876	NA	0.575699556221698	1	0.688048582295982	0.996887509924365	4.60456471976335	3.93568981684545	3.99492177536779e-29	1.57346835653128e-27	0.668874902917899
chr1	31360528	31360684	156	+	intron	ZCCHC17	0.781642514405364	NA	0.753506044663031	1	0.797681881980715	0.996887509924365	-0.285257429863049	-0.471198546733171	0.00108086015011559	0.00422442563399196	0.185941116870122
chr1	31364043	31364339	296	+	utr3	ZCCHC17	0.701273981943905	0.999983935122862	0.833602853042571	1	0.854952787250698	0.996887509924365	-0.506366971034461	-0.471198546733171	0.00108086015011559	0.00422442563399196	-0.0351684243012902
chr1	31586801	31587091	290	+	utr3	TINAGL1	0.260751680263233	0.999983935122862	0.296302958690718	1	0.274247700645363	0.996887509924365	1.79961155233239	1.61806250527208	9.79616102390046e-20	2.32728004325686e-18	0.181549047060311
chr1	31630346	31630669	323	-	utr3	PEF1	0.890607399620013	0.999983935122862	0.676023326740752	1	0.780513183707395	0.996887509924365	-0.0409229567188212	0.143137051727237	0.172776834318799	0.316297832984282	-0.184060008446058
chr1	31703862	31703992	130	-	utr5	COL16A1	0.0298418583332043	0.9309322236367	0.0422529660479413	1	0.0811607452757738	0.996887509924365	0.171399816316633	-0.202931949575026	0.0694012672266948	0.153512291282239	0.374331765891659
chr1	31727184	31727529	345	-	utr3	ADGRB2	0.691148716145342	0.999983935122862	0.844905664542815	1	0.860673456555422	0.996887509924365	-0.331740438887882	-0.289030106504959	0.028847839252579	0.0743455810511711	-0.0427103323829237
chr1	31730998	31731238	240	-	exon	ADGRB2	0.774733519442047	0.999983935122862	0.592243608364144	1	0.641073910587911	0.996887509924365	-0.348836049397055	-0.289030106504959	0.028847839252579	0.0743455810511711	-0.0598059428920962
chr1	31756269	31756733	464	-	exon	ADGRB2	0.963820569519699	0.999983935122862	0.767604333171967	1	0.691932518167752	0.996887509924365	-0.401990540195856	-0.289030106504959	0.028847839252579	0.0743455810511711	-0.112960433690897
chr1	31798529	31798694	165	-	exon	SPOCD1	0.99880812215902	0.999983935122862	0.791691743791916	1	0.845313913514214	0.996887509924365	0.137662929127403	0.446464007546531	7.71281460403576e-06	4.64524981570934e-05	-0.308801078419129
chr1	32102545	32102753	208	+	utr3	TMEM39B	0.0915432112522249	0.999983935122862	0.0669129451662048	1	0.045801148139634	0.996887509924365	-0.920351085564074	-0.370469651427858	0.00376060059020778	0.012950278616409	-0.549881434136216
chr1	32170893	32171179	286	+	utr3	KPNA6	0.144049602120422	0.999983935122862	0.2173308514216	1	0.295336185728583	0.996887509924365	0.323091272689188	0.178344996440162	0.139167740971992	0.267871234417711	0.144746276249025
chr1	32176119	32176247	128	+	utr3	KPNA6	0.383045558978733	0.999983935122862	0.424632536924147	1	0.567351894289729	0.996887509924365	0.0694870192262366	0.178344996440162	0.139167740971992	0.267871234417711	-0.108857977213926
chr1	32180402	32180505	103	+	exon	TXLNA	0.339771031784862	0.999983935122862	0.209116798941463	1	0.435120367974436	0.996887509924365	-0.210151651795181	0.0260429704660681	0.805176830568563	0.892696051282538	-0.236194622261249
chr1	32181272	32181520	248	+	exon	TXLNA	0.351966420593567	0.999983935122862	0.536165684562418	1	0.561229607427708	0.996887509924365	0.053718796716418	0.0260429704660681	0.805176830568563	0.892696051282538	0.0276758262503499
chr1	32194895	32195268	373	+	utr3	TXLNA	0.185344412728363	0.999983935122862	0.283632278762891	1	0.372925590866185	0.996887509924365	0.210013677489801	0.0260429704660681	0.805176830568563	0.892696051282538	0.183970707023733
chr1	32216283	32216682	399	-	utr3	TMEM234	0.291220622394457	0.999983935122862	0.39874448280883	1	0.511341777280745	0.996887509924365	0.0330363744348055	-0.288680733346576	0.157185651024575	0.294467056721109	0.321717107781382
chr1	32231429	32231545	116	+	utr3	EIF3I	0.19571748572498	0.999983935122862	0.268250534895077	1	0.242319631416162	0.996887509924365	0.2145367002016	0.210423664503286	0.0302589651743608	0.0774120908027375	0.00411303569831467
chr1	32240823	32241019	196	-	exon	MTMR9LP	0.944681805501521	NA	0.955845258751767	1	0.911893602234137	0.996887509924365	0.20717459234473	0.120190907389098	0.581673654691061	0.7390482742824	0.0869836849556319
chr1	32241445	32241730	285	-	exon	MTMR9LP	0.608086757116192	0.999983935122862	0.689565249146363	1	0.691353379450419	0.996887509924365	0.323962512972415	0.120190907389098	0.581673654691061	0.7390482742824	0.203771605583317
chr1	32247254	32247700	446	+	utr5	FAM167B	0.666051890375765	0.999983935122862	0.781130247015492	1	0.769785307913692	0.996887509924365	0.89529808813612	0.810043987393436	1.80399794767508e-05	0.000101790430272827	0.0852541007426839
chr1	32248289	32248401	112	+	exon	FAM167B	0.278921269590901	NA	0.329061055192246	1	0.324895309459924	0.996887509924365	0.762590092524328	0.810043987393436	1.80399794767508e-05	0.000101790430272827	-0.0474538948691081
chr1	32334503	32334764	261	-	utr3	MARCKSL1	0.998302449270742	0.999983935122862	0.833163390364431	1	0.785862360443672	0.996887509924365	0.024588043720476	0.230626392668327	0.0454399976067857	0.108494898606454	-0.206038348947851
chr1	32366453	32366692	239	-	utr3	BSDC1	0.123772273195355	0.999983935122862	0.207053846132213	1	0.363541039910824	0.996887509924365	0.194966393016581	0.138890367256561	0.219585935932968	0.378979154673698	0.0560760257600199
chr1	32376255	32376598	343	-	utr3	BSDC1	0.613282290360974	0.999983935122862	0.816810341857497	1	0.914216760815334	0.996887509924365	-0.000934723881814391	0.138890367256561	0.219585935932968	0.378979154673698	-0.139825091138376
chr1	32680531	32680865	334	-	utr3	SYNC	0.415060759399542	0.999983935122862	0.526298623464617	1	0.567244158424655	0.996887509924365	0.713233051731917	0.758154768317778	1.45296595196897e-12	2.00315437950746e-11	-0.0449217165858614
chr1	32681444	32681772	328	+	utr3	RBBP4	0.478331103403687	0.999983935122862	0.34377487436221	1	0.478051836975301	0.996887509924365	0.417787556901462	-0.279894294834192	0.0256756702339724	0.0676018077998378	0.697681851735653
chr1	32695187	32695354	167	-	exon	SYNC	0.031662694223191	0.952360394788544	0.0197758158990828	1	0.0719530413693495	0.996887509924365	0.329735950960755	0.758154768317778	1.45296595196897e-12	2.00315437950746e-11	-0.428418817357023
chr1	32695522	32695970	448	-	utr5	SYNC	0.417934831075006	0.999983935122862	0.675427436945975	1	0.753884703978503	0.996887509924365	0.71172933403579	0.758154768317778	1.45296595196897e-12	2.00315437950746e-11	-0.046425434281988
chr1	32702576	32702722	146	-	utr5	SYNC	0.573340475992651	0.999983935122862	0.740996324613966	1	0.85262116366453	0.996887509924365	0.727070409540722	0.758154768317778	1.45296595196897e-12	2.00315437950746e-11	-0.0310843587770563
chr1	32769970	32770240	270	+	exon	KIAA1522	0.999983442841429	1	0.805046389194655	1	0.822438234195363	0.996887509924365	0.758996240204901	0.798308318357898	2.94976315226045e-14	4.75388717934159e-13	-0.0393120781529976
chr1	32771292	32771521	229	+	exon	KIAA1522	0.592503271174623	0.999983935122862	0.766501709740576	1	0.786596504264077	0.996887509924365	0.895270197728027	0.798308318357898	2.94976315226045e-14	4.75388717934159e-13	0.0969618793701289
chr1	32771990	32772447	457	+	exon	KIAA1522	0.554245630594314	0.999983935122862	0.778532257855432	1	0.775292118473579	0.996887509924365	0.865286160638893	0.798308318357898	2.94976315226045e-14	4.75388717934159e-13	0.0669778422809948
chr1	32772845	32773052	207	+	utr3	KIAA1522	0.572265944640628	0.999983935122862	0.801618498774881	1	0.860197415123976	0.996887509924365	0.810408962284614	0.798308318357898	2.94976315226045e-14	4.75388717934159e-13	0.0121006439267153
chr1	32775749	32775924	175	-	utr3	YARS	0.355256778637178	0.999983935122862	0.244568909921537	1	0.42293741579894	0.996887509924365	-0.417521350816295	-0.222353258877464	0.0325308103254382	0.0820992009663296	-0.195168091938832
chr1	32826401	32826813	412	+	exon	S100PBP	0.876471053462985	0.999983935122862	0.708007983954981	1	0.796776312381432	0.996887509924365	-0.213328875622138	-0.00481024031460978	0.974894515564939	0.98819396557801	-0.208518635307528
chr1	32936791	32937229	438	-	utr3	RNF19B	0.843587023148369	0.999983935122862	0.657003696007117	1	0.652254495122406	0.996887509924365	2.28794635017881	2.52023174003454	1.54124486843529e-97	2.35205822652983e-95	-0.232285389855736
chr1	33008136	33008258	122	-	utr3	AK2	0.740873720458776	NA	0.785272797077308	1	0.843406727333557	0.996887509924365	0.181388865887343	0.21388830673958	0.0439603973837094	0.105687145382381	-0.0324994408522372
chr1	33013119	33013291	172	-	utr3	AK2	0.47477476908035	0.999983935122862	0.705410088487259	1	0.788590853653	0.996887509924365	0.269588510941741	0.21388830673958	0.0439603973837094	0.105687145382381	0.0557002042021608
chr1	33147096	33147225	129	-	utr3	TRIM62	0.134871479144561	NA	0.0700972662287385	1	0.183317140944557	0.996887509924365	0.352964763409116	0.929969988771502	1.07397791991914e-09	1.120223341392e-08	-0.577005225362386
chr1	33181550	33181726	176	-	utr5	TRIM62	0.739586387195593	0.999983935122862	0.608302661013077	1	0.722803963747448	0.996887509924365	0.800516886131675	0.929969988771502	1.07397791991914e-09	1.120223341392e-08	-0.129453102639828
chr1	33299434	33299739	305	+	utr3	ZNF362	0.0764062281323561	0.999983935122862	0.137869125040266	1	0.210583469674714	0.996887509924365	-0.976497357379017	-1.00097825147671	6.98048005224359e-18	1.46700999742013e-16	0.0244808940976956
chr1	33324728	33324936	208	-	utr3	PHC2	0.595071249949106	0.999983935122862	0.800178036091835	1	0.893020173779473	0.996887509924365	0.096316515701375	0.204374925202946	0.0834558446638273	0.17814509385471	-0.108058409501571
chr1	33491220	33491362	142	+	exon	ZSCAN20	0.712998980162049	NA	0.774302951536352	1	0.871008443388871	0.996887509924365	0.0800720668389999	0.0721146158027432	0.737660512938552	0.848472107849486	0.00795745103625674
chr1	33491462	33491588	126	+	exon	ZSCAN20	0.607395937811161	NA	0.452415457901482	1	0.560831139441975	0.996887509924365	-0.360688002151798	0.0721146158027432	0.737660512938552	0.848472107849486	-0.432802617954541
chr1	33493371	33493535	164	+	exon	ZSCAN20	0.36615856427495	NA	0.280587037350641	1	0.461491511206975	0.996887509924365	0.34947336135192	0.0721146158027432	0.737660512938552	0.848472107849486	0.277358745549177
chr1	34855349	34855854	505	-	utr3	SMIM12	0.585576609161442	0.999983935122862	0.443627476642033	1	0.512340361467975	0.996887509924365	-0.116281094288014	0.0246401706200049	0.837436379361885	0.912450589310217	-0.140921264908018
chr1	35419766	35419902	136	+	utr3	ZMYM4	0.0206707390005593	NA	0.0105322933808613	1	0.0737906213871861	0.996887509924365	0.105835371938729	0.241566824105848	0.0362573939254847	0.0899025669400938	-0.135731452167119
chr1	35433838	35433995	157	-	utr3	KIAA0319L	0.816555591560896	0.999983935122862	0.984931622896442	1	0.98631310664493	0.996887509924365	0.309247375580221	0.245039496058819	0.0364988422617133	0.0904334371962195	0.0642078795214029
chr1	35506855	35507066	211	-	exon	KIAA0319L	0.266758059392157	0.999983935122862	0.160385357143489	1	0.277623368956082	0.996887509924365	-0.0843844372466369	0.245039496058819	0.0364988422617133	0.0904334371962195	-0.329423933305455
chr1	35560438	35560662	224	+	exon	NCDN	0.810215572236497	0.999983935122862	0.623618461394131	1	0.668643112873875	0.996887509924365	0.0841301801130896	0.193084832710484	0.0571359337897668	0.130967046846353	-0.108954652597394
chr1	35561093	35561213	120	+	exon	NCDN	0.928527941325378	0.999983935122862	0.777419097980375	1	0.883245008610842	0.996887509924365	-0.0381912762689281	0.193084832710484	0.0571359337897668	0.130967046846353	-0.231276108979412
chr1	35714641	35714834	193	-	utr3	C1orf216	0.35168030541685	0.999983935122862	0.443647644146095	1	0.468438446871923	0.996887509924365	-0.658837340971674	-0.426818978388346	0.00124189777731964	0.00479152275461774	-0.232018362583328
chr1	35715677	35716199	522	-	exon	C1orf216	0.215371922533702	0.999983935122862	0.159347615075331	1	0.149903279720916	0.996887509924365	-0.673489108296067	-0.426818978388346	0.00124189777731964	0.00479152275461774	-0.246670129907721
chr1	35719047	35719265	218	-	utr5	C1orf216	0.0493595856048125	NA	0.021823012139102	1	0.0338401612641924	0.996887509924365	-1.15212085655376	-0.426818978388346	0.00124189777731964	0.00479152275461774	-0.725301878165411
chr1	35751253	35751420	167	-	exon	CLSPN	0.677383908612836	0.999983935122862	0.796739332017408	1	0.748993972860171	0.996887509924365	-1.39106259470636	-1.24440130856433	1.18197874238221e-19	2.79490777951379e-18	-0.146661286142023
chr1	35760348	35760768	420	-	exon	CLSPN	0.98890414065495	0.999983935122862	0.84892069051655	1	0.870009970558826	0.996887509924365	-1.3250627645309	-1.24440130856433	1.18197874238221e-19	2.79490777951379e-18	-0.0806614559665648
chr1	35764296	35764506	210	-	exon	CLSPN	0.199818324054422	NA	0.141863905817472	1	0.14915757837558	0.996887509924365	-1.87143222528166	-1.24440130856433	1.18197874238221e-19	2.79490777951379e-18	-0.627030916717328
chr1	35919724	35919945	221	+	utr3	AGO1	0.477233194988132	0.999983935122862	0.557320049305776	1	0.676722239534127	0.996887509924365	0.0136089907959977	-0.0809388343304616	0.510757074306786	0.681249804838801	0.0945478251264593
chr1	36089096	36089249	153	+	exon	ADPRHL2	0.386719669045054	0.999983935122862	0.268898170372353	1	0.390367268482075	0.996887509924365	1.34886589912706	1.58121125088416	1.03352439452565e-45	6.95053913999809e-44	-0.2323453517571
chr1	36093168	36093344	176	+	exon	ADPRHL2	0.589690925795348	0.999983935122862	0.439170513741382	1	0.535125576434526	0.996887509924365	1.34943796158234	1.58121125088416	1.03352439452565e-45	6.95053913999809e-44	-0.231773289301818
chr1	36093413	36093797	384	+	utr3	ADPRHL2	0.53065729627178	0.999983935122862	0.399773715069088	1	0.492096521509568	0.996887509924365	1.31283691837013	1.58121125088416	1.03352439452565e-45	6.95053913999809e-44	-0.268374332514028
chr1	36095893	36096315	422	-	utr3	COL8A2	0.352530597030662	0.999983935122862	0.490498992780698	1	0.682916932796457	0.996887509924365	-0.397339218870966	-0.31350168456674	0.00966915183445381	0.0293806560336543	-0.0838375343042261
chr1	36096709	36097236	527	-	utr3	COL8A2	0.199466450894274	0.999983935122862	0.322863051096703	1	0.428451325540814	0.996887509924365	-0.208818327270763	-0.31350168456674	0.00966915183445381	0.0293806560336543	0.104683357295977
chr1	36097363	36097992	629	-	utr3	COL8A2	0.906624493326132	0.999983935122862	0.821479678232616	1	0.88685904118561	0.996887509924365	-0.337451074996598	-0.31350168456674	0.00966915183445381	0.0293806560336543	-0.0239493904298581
chr1	36098530	36098794	264	-	exon	COL8A2	0.449448104550581	0.999983935122862	0.596824696916148	1	0.63076240232704	0.996887509924365	-0.217206798722294	-0.31350168456674	0.00966915183445381	0.0293806560336543	0.0962948858444461
chr1	36136939	36137232	293	-	utr3	TRAPPC3	0.703114212560498	0.999983935122862	0.924057218073699	1	0.901997953879027	0.996887509924365	-0.103134074803475	0.0139837045461572	0.906923195506925	0.950983174754884	-0.117117779349632
chr1	36149270	36149461	191	-	utr5	TRAPPC3	0.175624588047508	0.999983935122862	0.279697000890249	1	0.332933029339063	0.996887509924365	0.29778771463567	0.0139837045461572	0.906923195506925	0.950983174754884	0.283804010089513
chr1	36289237	36289585	348	+	exon	THRAP3	0.705987444544601	0.999983935122862	0.909282171015081	1	0.92894280662658	0.996887509924365	-0.453082694211063	-0.350290545313662	0.000428363136401517	0.00184105205005843	-0.102792148897401
chr1	36300965	36301108	143	+	exon	THRAP3	0.396479518409291	0.999983935122862	0.609145443939106	1	0.702069446541947	0.996887509924365	-0.328751120106123	-0.350290545313662	0.000428363136401517	0.00184105205005843	0.0215394252075388
chr1	36303885	36304236	351	+	utr3	THRAP3	0.393879686809981	0.999983935122862	0.574213461023959	1	0.750355076725488	0.996887509924365	-0.296538862025142	-0.350290545313662	0.000428363136401517	0.00184105205005843	0.0537516832885191
chr1	36322110	36322425	315	+	utr3	SH3D21	0.933037309107323	0.999983935122862	0.748052890753266	1	0.644123027280838	0.996887509924365	0.255156703296465	-1.01974260966581	1.07458670264339e-08	1.00276225746671e-07	1.27489931296227
chr1	36341596	36341832	236	-	utr3	STK40	0.653134002057636	0.999983935122862	0.911513978979417	1	0.993403014689436	0.996887509924365	0.132034027640006	0.177696428695757	0.0731653634090745	0.160372074320255	-0.0456624010557506
chr1	36385755	36385880	125	-	utr5	STK40	0.0707231912055316	0.999983935122862	0.110037854646429	1	0.291781764205511	0.996887509924365	0.309342138630852	0.177696428695757	0.0731653634090745	0.160372074320255	0.131645709935095
chr1	36393669	36394154	485	-	utr3	LSM10	0.962513093916631	0.999983935122862	0.864682792023305	1	0.659857028868786	0.996887509924365	-0.265999382002079	-0.157201392100176	0.315178961661183	0.4920005838694	-0.108797989901903
chr1	37455114	37455515	401	-	exon	LINC01137	0.7061072349383	0.999983935122862	0.590264583422065	1	0.613106413012843	0.996887509924365	-0.380891886540285	-0.0379532944343173	0.875285660697386	0.933741583189516	-0.342938592105968
chr1	37455626	37455811	185	-	exon	LINC01137	0.787119088250036	NA	0.666207724674248	1	0.794237970048222	0.996887509924365	-0.25934751498335	-0.0379532944343173	0.875285660697386	0.933741583189516	-0.221394220549032
chr1	37475473	37475839	366	+	utr5	ZC3H12A	0.954064458522258	0.999983935122862	0.764512023155152	1	0.796718607528273	0.996887509924365	1.56885492893112	1.80098601663651	1.93259202583497e-49	1.40958430884338e-47	-0.232131087705394
chr1	37482950	37483309	359	+	exon	ZC3H12A	0.615967187110164	0.999983935122862	0.444314770442268	1	0.505077420565818	0.996887509924365	1.75991320699999	1.80098601663651	1.93259202583497e-49	1.40958430884338e-47	-0.041072809636526
chr1	37537670	37537997	327	-	utr3	SNIP1	0.750722876371956	0.999983935122862	0.586407210593781	1	0.701888336520329	0.996887509924365	0.645757015928719	0.865002977642659	2.69479713916598e-11	3.31445012051543e-10	-0.21924596171394
chr1	37540323	37540779	456	-	exon	SNIP1	0.63038614246571	0.999983935122862	0.847282563111827	1	0.918358808639608	0.996887509924365	0.81733529117581	0.865002977642659	2.69479713916598e-11	3.31445012051543e-10	-0.0476676864668484
chr1	37554014	37554239	225	-	utr5	SNIP1	0.129890853240496	0.999983935122862	0.169564569274652	1	0.257289370367054	0.996887509924365	1.09793679792326	0.865002977642659	2.69479713916598e-11	3.31445012051543e-10	0.232933820280599
chr1	37561632	37561751	119	+	exon	DNALI1	0.502362696688505	0.999983935122862	0.595818380255071	1	0.636667840336886	0.996887509924365	0.487114613425703	0.391601158126154	0.0296379754277086	0.0760853771364274	0.0955134552995486
chr1	37562038	37562217	179	+	exon	DNALI1	0.378909310292097	0.999983935122862	0.477605855058687	1	0.528130908653854	0.996887509924365	0.537517016084844	0.391601158126154	0.0296379754277086	0.0760853771364274	0.14591585795869
chr1	37566907	37567049	142	-	exon	GNL2	0.700706520548651	0.999983935122862	0.895781822999957	1	0.870642172471017	0.996887509924365	-0.0240655271960005	0.0481853932652214	0.643965823120825	0.786497189690999	-0.0722509204612219
chr1	37682858	37682959	101	-	utr3	C1orf109	0.744783882295611	NA	0.603916940297542	1	0.676585404716997	0.996887509924365	-0.189025470344938	-0.317235565074916	0.0757427794800162	0.164928218867747	0.128210094729978
chr1	37708308	37708438	130	+	utr3	CDCA8	0.79076727677508	0.999983935122862	0.640540871319787	1	0.619503726558916	0.996887509924365	-0.977401653678856	-0.964511804716491	8.76177231779828e-13	1.23192630058682e-11	-0.0128898489623656
chr1	37799901	37800113	212	+	utr3	MANEAL	0.0253020734928852	NA	0.00672528537146606	1	0.0398504851729249	0.996887509924365	-1.62447981125627	-0.848373307630638	0.00654726115447182	0.0209908070529358	-0.776106503625636
chr1	37815179	37815525	346	-	exon	MTF1	0.460290846537051	0.999983935122862	0.313484817695903	1	0.388441101457225	0.996887509924365	0.528184451280838	0.774525418522956	3.96656208581355e-07	2.93519143027423e-06	-0.246340967242118
chr1	37822164	37822592	428	-	exon	MTF1	0.00711186247711359	0.602306775687326	0.00184825218540993	1	0.0128168220289705	0.996887509924365	0.435053172075807	0.774525418522956	3.96656208581355e-07	2.93519143027423e-06	-0.339472246447149
chr1	37857395	37857600	205	-	exon	MTF1	0.662989044684723	NA	0.726530727860575	1	0.812858264546645	0.996887509924365	0.309400963739833	0.774525418522956	3.96656208581355e-07	2.93519143027423e-06	-0.465124454783123
chr1	37989895	37990134	239	-	utr5	SF3A3	0.153125892818144	0.999983935122862	0.275027893083853	1	0.413928165897363	0.996887509924365	-0.2212749569506	-0.419476632389203	6.0113879139471e-05	0.000307450180007209	0.198201675438603
chr1	37997116	37997404	288	-	utr3	FHL3	0.291508788345235	0.999983935122862	0.475875548562375	1	0.710630063004589	0.996887509924365	0.398570250494676	0.371765157930143	0.000496178829873319	0.00209440251188442	0.026805092564533
chr1	38004503	38004735	232	-	intron	FHL3	0.668755157131927	NA	0.725708839953018	1	0.801766360490348	0.996887509924365	-0.0995080798959058	0.371765157930143	0.000496178829873319	0.00209440251188442	-0.471273237826049
chr1	38005315	38005455	140	-	utr5	FHL3	0.128013905685011	0.999983935122862	0.0723429483451	1	0.0922677946338187	0.996887509924365	0.209054279436108	0.371765157930143	0.000496178829873319	0.00209440251188442	-0.162710878494035
chr1	38838928	38839563	635	-	utr3	RRAGC	0.864452957390034	0.999983935122862	0.976053022132964	1	0.957669600979537	0.996887509924365	0.894452505594908	1.01677028922821	3.30377883486113e-12	4.4166892388686e-11	-0.122317783633305
chr1	38859419	38859652	233	-	utr5	RRAGC	0.619119076643728	0.999983935122862	0.744448649205856	1	0.620736552283385	0.996887509924365	0.953259130196654	1.01677028922821	3.30377883486113e-12	4.4166892388686e-11	-0.0635111590315592
chr1	39105403	39105556	153	+	utr5	MACF1	0.712764552711701	0.999983935122862	0.811405289449827	1	0.722877771966755	0.996887509924365	0.853692503460879	0.139520422502764	0.213092328439627	0.370739165475204	0.714172080958115
chr1	39357471	39357624	153	+	exon	MACF1	0.968832563386073	0.999983935122862	0.849513536129421	1	0.950550915734428	0.996887509924365	0.579941268024392	0.139520422502764	0.213092328439627	0.370739165475204	0.440420845521628
chr1	39385553	39385824	271	+	exon	MACF1	0.819955625692244	0.999983935122862	0.985085576894706	1	0.910316245384195	0.996887509924365	0.630222981501953	0.139520422502764	0.213092328439627	0.370739165475204	0.490702558999189
chr1	39387368	39387558	190	+	exon	MACF1	0.982327915806915	0.999983935122862	0.900421000707476	1	0.979275326892292	0.996887509924365	0.360757019996012	0.139520422502764	0.213092328439627	0.370739165475204	0.221236597493248
chr1	39388199	39388648	449	+	exon	MACF1	0.760904712184106	0.999983935122862	0.568541937366189	1	0.617083636989585	0.996887509924365	0.563207377887659	0.139520422502764	0.213092328439627	0.370739165475204	0.423686955384895
chr1	39409090	39409557	467	+	utr5	MACF1	0.562094585763336	0.999983935122862	0.728345305399538	1	0.706846963658263	0.996887509924365	-0.390650177614904	0.139520422502764	0.213092328439627	0.370739165475204	-0.530170600117668
chr1	39409631	39409870	239	+	utr5	MACF1	0.892814107389302	0.999983935122862	0.955909567681677	1	0.986612238682444	0.996887509924365	-0.491173991165922	0.139520422502764	0.213092328439627	0.370739165475204	-0.630694413668685
chr1	39410073	39410459	386	+	utr5	MACF1	0.845877780150963	0.999983935122862	0.98114770388622	1	0.98617046884331	0.996887509924365	-0.506326973522118	0.139520422502764	0.213092328439627	0.370739165475204	-0.645847396024882
chr1	39410572	39410674	102	+	exon	MACF1	0.830742620943794	0.999983935122862	0.952995813382978	1	0.915482196132312	0.996887509924365	-0.645201128595589	0.139520422502764	0.213092328439627	0.370739165475204	-0.784721551098353
chr1	39411189	39411722	533	+	exon	MACF1	0.946878062415607	0.999983935122862	0.875935755726531	1	0.881990948363797	0.996887509924365	-0.631338072426142	0.139520422502764	0.213092328439627	0.370739165475204	-0.770858494928906
chr1	39411901	39412891	990	+	exon	MACF1	0.664112381448622	0.999983935122862	0.487495470230224	1	0.578643268866282	0.996887509924365	-0.742005212386381	0.139520422502764	0.213092328439627	0.370739165475204	-0.881525634889145
chr1	39414210	39414423	213	+	exon	MACF1	0.170649675082785	0.999983935122862	0.0846392105821018	1	0.189017850125897	0.996887509924365	-0.891102497431863	0.139520422502764	0.213092328439627	0.370739165475204	-1.03062291993463
chr1	39969662	39969765	103	+	utr3	MFSD2A	0.298315800798658	NA	0.220426158623862	1	0.264573245602709	0.996887509924365	0.886965659737506	1.49642137099382	3.45646833458481e-14	5.54796725645857e-13	-0.609455711256318
chr1	40239114	40239223	109	+	exon	RLF	0.47511227071589	NA	0.361788535780338	1	0.483051955456488	0.996887509924365	0.100767322865593	0.580281608438517	0.00445480572568609	0.0150023579684071	-0.479514285572924
chr1	40258104	40258296	192	+	utr5	ZMPSTE24	0.207838401265358	0.999983935122862	0.308416883378242	1	0.489527657663506	0.996887509924365	0.602833897911631	0.236397857279438	0.0563590169581214	0.129470418878204	0.366436040632193
chr1	40292520	40292693	173	+	utr3	ZMPSTE24	0.995738646271213	0.999983935122862	0.878405840509373	1	0.964682817835233	0.996887509924365	-0.0486605075298558	0.236397857279438	0.0563590169581214	0.129470418878204	-0.285058364809294
chr1	40373744	40373867	123	+	utr5	SMAP2	0.453909287407945	0.999983935122862	0.53526707033665	1	0.572962948681568	0.996887509924365	-0.364676596362649	-0.264738143108754	0.0238568575516849	0.0634805472504025	-0.0999384532538956
chr1	40421990	40422123	133	+	utr3	SMAP2	0.399991762028759	0.999983935122862	0.281000180913119	1	0.386472944315893	0.996887509924365	-0.565312769459608	-0.264738143108754	0.0238568575516849	0.0634805472504025	-0.300574626350855
chr1	40514748	40515204	456	-	exon	RP11-656D10.5	0.256294953045812	0.999983935122862	0.159448722231392	1	0.241091612765133	0.996887509924365	-0.9486224852042	NA	NA	NA	NA
chr1	40515379	40515642	263	+	exon	EXO5	0.955329378766877	0.999983935122862	0.879810714555253	1	0.898675106454631	0.996887509924365	-0.636250032806362	-0.65174986969258	0.00563471619603633	0.0184042039205079	0.0154998368862187
chr1	40861273	40861553	280	-	utr3	CITED4	0.476247271754081	0.999983935122862	0.30019810397467	1	0.497895276356514	0.996887509924365	-0.0695692743575508	0.230410689446445	0.161501643248854	0.300989300179804	-0.299979963803996
chr1	41012017	41012117	100	+	utr3	CTPS1	0.111185585584168	0.999983935122862	0.148047103788238	1	0.148938341767179	0.996887509924365	-0.646323377158529	-0.906966218106788	4.06643754338198e-13	5.87932730301311e-12	0.26064284094826
chr1	41510429	41510952	523	-	utr3	HIVEP3	0.277426140496766	0.999983935122862	0.173736316990437	1	0.280538977871052	0.996887509924365	-0.0914120204613254	0.0508556400830865	0.741602531667301	0.850934217799166	-0.142267660544412
chr1	41513019	41513316	297	-	exon	HIVEP3	0.802385849256104	0.999983935122862	0.648600389848127	1	0.732393375114865	0.996887509924365	-0.111474638775893	0.0508556400830865	0.741602531667301	0.850934217799166	-0.16233027885898
chr1	41513489	41513715	226	-	exon	HIVEP3	0.720160294454033	NA	0.567290142904151	1	0.685875921640253	0.996887509924365	-0.227655641949852	0.0508556400830865	0.741602531667301	0.850934217799166	-0.278511282032938
chr1	41581779	41581907	128	-	exon	HIVEP3	0.668932763422579	NA	0.531955097543874	1	0.602359252167811	0.996887509924365	-0.109350889789103	0.0508556400830865	0.741602531667301	0.850934217799166	-0.160206529872189
chr1	42459884	42460060	176	+	utr3	PPCS	0.174538037030678	NA	0.129019004752598	1	0.111513933406119	0.996887509924365	-0.890509536987304	0.104951715482458	0.51930920943223	0.68803094737051	-0.995461252469761
chr1	42746435	42746722	287	-	utr3	P3H1	0.643996370698184	0.999983935122862	0.922154403942584	1	0.991314429033098	0.996887509924365	0.133216398275589	0.192922642152713	0.0408850465827245	0.0993408988554404	-0.0597062438771244
chr1	42775259	42775473	214	+	utr3	RP5-994D16.12	0.212708692303354	0.999983935122862	0.135659418915017	1	0.235513146708389	0.996887509924365	-0.767402627173137	-0.741339139440293	0.855834087310309	NA	-0.0260634877328443
chr1	42807283	42807481	198	-	utr3	SVBP	0.319769084373376	0.999983935122862	0.224677321560672	1	0.293056117995227	0.996887509924365	-0.589014729460295	-0.259436810422896	0.320902581433429	0.498152293666494	-0.329577919037398
chr1	42842592	42843292	700	+	utr3	ERMAP	0.38965069255851	0.999983935122862	0.30325406859289	1	0.294555165406413	0.996887509924365	-0.397348564213948	-0.0556604863289821	0.763244087867535	0.864022793677834	-0.341688077884966
chr1	42850987	42851205	218	+	exon	ZNF691	0.382172734862434	NA	0.257452944006669	1	0.372214865832998	0.996887509924365	-0.62808485719864	-0.346500004822157	0.133289914994948	0.258994968029851	-0.281584852376483
chr1	42851444	42851835	391	+	utr3	ZNF691	0.555302570136773	0.999983935122862	0.43610049522946	1	0.408378193405261	0.996887509924365	-0.617414335095611	-0.346500004822157	0.133289914994948	0.258994968029851	-0.270914330273454
chr1	42926558	42926711	153	-	utr3	SLC2A1	0.777078432689033	0.999983935122862	0.595220018950269	1	0.666990488543131	0.996887509924365	-0.231985647120924	0.0427450962057619	0.915976815542223	0.956072186223084	-0.274730743326686
chr1	42926893	42927036	143	-	utr3	SLC2A1	0.779166149085829	0.999983935122862	0.595778458395794	1	0.673002308103289	0.996887509924365	-0.323887181792943	0.0427450962057619	0.915976815542223	0.956072186223084	-0.366632277998705
chr1	42958716	42958870	154	-	utr5	SLC2A1	0.838844103450009	0.999983935122862	0.888673567070715	1	0.576659171142156	0.996887509924365	0.192414344920339	0.0427450962057619	0.915976815542223	0.956072186223084	0.149669248714578
chr1	43363764	43363918	154	-	utr3	ELOVL1	0.90934515035212	0.999983935122862	0.870068377782359	1	0.817584437137534	0.996887509924365	0.370386350077154	0.397956760652049	3.89921581872636e-05	0.000207001719635302	-0.027570410574895
chr1	43450395	43450709	314	+	utr3	SZT2	0.665227382700297	0.999983935122862	0.463856168943153	1	0.586396406287408	0.996887509924365	0.277786316232966	0.290757484637355	0.0142832130490577	0.0410494949558534	-0.0129711684043893
chr1	43450807	43451005	198	+	utr3	SZT2	0.843419041706442	0.999983935122862	0.66926418844648	1	0.763838033217536	0.996887509924365	0.179561159990995	0.290757484637355	0.0142832130490577	0.0410494949558534	-0.11119632464636
chr1	43453966	43454110	144	-	utr5	HYI	0.74121893470066	0.999983935122862	0.856526980053161	1	0.758370640900681	0.996887509924365	0.715767789709049	-0.18561980669881	0.165090753907251	0.305982386656012	0.901387596407859
chr1	43530922	43531046	124	+	utr5	PTPRF	0.803663559491422	0.999983935122862	0.99942755635868	1	0.994347101077257	0.996887509924365	-0.0925143867682807	-0.035387238780226	0.732240361809039	0.844588170809856	-0.0571271479880548
chr1	43590986	43591203	217	+	exon	PTPRF	0.906577285077951	0.999983935122862	0.707302556322945	1	0.825871139924539	0.996887509924365	-0.147797989707595	-0.035387238780226	0.732240361809039	0.844588170809856	-0.112410750927369
chr1	43603703	43604087	384	+	exon	PTPRF	0.9436686431607	0.999983935122862	0.704937715275721	1	0.839699852142925	0.996887509924365	-0.0609256403628863	-0.035387238780226	0.732240361809039	0.844588170809856	-0.0255384015826603
chr1	43622113	43622248	135	+	utr3	PTPRF	0.474668347003699	0.999983935122862	0.309772514107455	1	0.463955142323938	0.996887509924365	-0.209004719668774	-0.035387238780226	0.732240361809039	0.844588170809856	-0.173617480888548
chr1	43704350	43704763	413	+	utr3	KDM4A	0.733689132409451	0.999983935122862	0.96260677651488	1	0.956981766980756	0.996887509924365	0.155570218805459	0.436759368594884	8.72816778556894e-05	0.000432787104968513	-0.281189149789425
chr1	43930191	43930479	288	+	utr3	ST3GAL3	0.658610297912274	0.999983935122862	0.782852553822316	1	0.807193850060923	0.996887509924365	-0.355057313789835	-0.335438120277135	0.0114963887380903	0.0340718339072263	-0.0196191935126994
chr1	43930827	43931121	294	+	utr3	ST3GAL3	0.319927150142051	0.999983935122862	0.430072020291858	1	0.533365346625581	0.996887509924365	-0.25929914797535	-0.335438120277135	0.0114963887380903	0.0340718339072263	0.0761389723017851
chr1	43946989	43947347	358	+	utr5	IPO13	0.261232871479366	0.999983935122862	0.401886153609842	1	0.548671139362188	0.996887509924365	-0.181276409126767	-0.205620407682851	0.0693401681506627	0.153394245756133	0.0243439985560834
chr1	43949558	43949947	389	+	exon	IPO13	0.743673594939981	0.999983935122862	0.564657007194164	1	0.716169048862536	0.996887509924365	-0.364998820973134	-0.205620407682851	0.0693401681506627	0.153394245756133	-0.159378413290284
chr1	43970049	43970190	141	+	utr5	DPH2	0.880525185805243	0.999983935122862	0.966752616248907	1	0.984904544154567	0.996887509924365	0.261831909135107	0.392661850856898	0.00873434637090699	0.0269865593602903	-0.130829941721791
chr1	43972468	43972684	216	+	utr3	DPH2	0.527353132278423	0.999983935122862	0.64577028620037	1	0.713468380370848	0.996887509924365	0.41889264281231	0.392661850856898	0.00873434637090699	0.0269865593602903	0.0262307919554121
chr1	43985639	43985755	116	+	exon	B4GALT2	0.722505834702317	0.999983935122862	0.888493776770749	1	0.881612212093062	0.996887509924365	-0.192154455305088	-0.141387003103547	0.145989071887098	0.277980343331236	-0.0507674522015412
chr1	43990362	43990611	249	+	utr3	B4GALT2	0.744757600120844	0.999983935122862	0.966430684862202	1	0.996660922067503	0.997333342066199	-0.279034713170848	-0.141387003103547	0.145989071887098	0.277980343331236	-0.137647710067301
chr1	43997427	43997646	219	-	utr3	SLC6A9	0.580286303807608	0.999983935122862	0.387391254297015	1	0.371857990919692	0.996887509924365	1.33265345584125	1.51536431337381	5.42686491317011e-26	1.86269157460868e-24	-0.182710857532562
chr1	44031339	44031442	103	-	utr5	SLC6A9	0.0653487859676802	0.999983935122862	0.0785122261547834	1	0.114299581944443	0.996887509924365	1.80997291767772	1.51536431337381	5.42686491317011e-26	1.86269157460868e-24	0.294608604303913
chr1	44632000	44632244	244	+	utr5	RNF220	0.558710779483302	0.999983935122862	0.777866922677965	1	0.827847843589162	0.996887509924365	0.0785913862610199	0.0568746343451294	0.590970159285015	0.746815529018116	0.0217167519158905
chr1	44636200	44636321	121	+	utr3	RNF220	0.956262745413034	NA	0.914703930502537	1	0.934323625299316	0.996887509924365	-0.15782100173075	0.0568746343451294	0.590970159285015	0.746815529018116	-0.214695636075879
chr1	44654546	44654894	348	-	utr3	TMEM53	0.678796679040549	0.999983935122862	0.597716960135518	1	0.356073468158696	0.996887509924365	-0.296347177932238	0.0297634688104792	0.88883353628912	0.941209956041625	-0.326110646742717
chr1	44767221	44767338	117	+	utr3	KIF2C	0.0239883426397157	0.899206236565421	0.0239065890885814	1	0.0581901482719489	0.996887509924365	-0.126614924898111	-0.281998072244334	0.058382331899286	0.1333157323377	0.155383147346223
chr1	44800440	44800551	111	+	utr5	PLK3	0.114147137862271	0.999983935122862	0.0683511445125375	1	0.149161176261354	0.996887509924365	0.637077948592891	1.09452444807287	1.72658551251011e-19	4.04323371859268e-18	-0.457446499479981
chr1	44806396	44806667	271	-	exon	TCTEX1D4	0.749135795546141	NA	0.785407612633651	1	0.777183288214497	0.996887509924365	1.67727426473792	1.43686322346755	0.000382874880767948	0.00166211263885237	0.240411041270376
chr1	44813292	44813399	107	+	exon	BTBD19	0.961347566911992	NA	0.854970151305244	1	0.963388119339684	0.996887509924365	0.638862583502423	0.576974125922971	0.00052166015612099	0.00219170178680312	0.0618884575794522
chr1	44813679	44813983	304	+	utr3	BTBD19	0.912935655965862	0.999983935122862	0.768258995378533	1	0.80919610443104	0.996887509924365	0.598133111493228	0.576974125922971	0.00052166015612099	0.00219170178680312	0.0211589855702571
chr1	45326990	45327182	192	+	utr5	HPDL	0.0752084449712789	NA	0.0636633460043086	1	0.0823440193070092	0.996887509924365	-1.38583295020628	-1.58639979490219	8.60021126213428e-08	7.03585943214359e-07	0.200566844695909
chr1	45343111	45343486	375	+	exon	TOE1	0.45167884935584	0.999983935122862	0.557611793398739	1	0.602053202510298	0.996887509924365	-0.641121977712074	-0.678534792854777	1.67332379611753e-05	9.49904221017468e-05	0.037412815142703
chr1	45508944	45509072	128	+	exon	MMACHC	0.862235457596657	NA	0.747894791460841	1	0.833183169824679	0.996887509924365	-1.15913796669248	-0.782625013720848	0.000555987868493333	0.00232411363738711	-0.376512952971629
chr1	45606445	45606597	152	+	utr3	NASP	0.497315260796004	0.999983935122862	0.629263178634955	1	0.564402656906562	0.996887509924365	-0.0127817301312814	0.197612908419858	0.0881198996736215	0.186019439202487	-0.21039463855114
chr1	45607303	45607845	542	+	utr3	NASP	0.93581759556865	0.999983935122862	0.837059557709888	1	0.923144822829442	0.996887509924365	-0.443718648856696	0.197612908419858	0.0881198996736215	0.186019439202487	-0.641331557276555
chr1	45608023	45608221	198	+	utr3	NASP	0.805950610187616	0.999983935122862	0.650351702837395	1	0.780815050026136	0.996887509924365	-0.43136436844336	0.197612908419858	0.0881198996736215	0.186019439202487	-0.628977276863218
chr1	46034795	46035344	549	+	utr3	MAST2	0.676707190827636	0.999983935122862	0.978711990749806	1	0.997779192370483	0.998056117908932	-0.316994288210474	-0.18451470299818	0.0398449114497245	0.0972902397847489	-0.132479585212294
chr1	46035473	46035650	177	+	utr3	MAST2	0.08904888441112	0.999983935122862	0.0622116095405785	1	0.200025610339228	0.996887509924365	-0.530210798489413	-0.18451470299818	0.0398449114497245	0.0972902397847489	-0.345696095491233
chr1	46035773	46036045	272	+	utr3	MAST2	0.647224308563949	0.999983935122862	0.456176182575223	1	0.627579031775225	0.996887509924365	-0.381441083145798	-0.18451470299818	0.0398449114497245	0.0972902397847489	-0.196926380147618
chr1	46188784	46188892	108	-	utr3	POMGNT1	0.643918052365654	0.999983935122862	0.800119238048915	1	0.845397114930149	0.996887509924365	-0.0576254956790639	-0.0117802389397653	0.910899186343465	0.953078896570223	-0.0458452567392986
chr1	46219743	46220156	413	-	utr5	POMGNT1	0.855020425522292	0.999983935122862	0.733892131516279	1	0.785466148698986	0.996887509924365	-0.749638127429333	-0.0117802389397653	0.910899186343465	0.953078896570223	-0.737857888489568
chr1	46285556	46285939	383	-	exon	LRRC41	0.643624924676398	0.999983935122862	0.467600373170515	1	0.610097313278075	0.996887509924365	-0.0296760722854194	0.178284050691107	0.0719835668852938	0.158359057821839	-0.207960122976526
chr1	46302305	46302524	219	-	intron	LRRC41	0.935162920921248	NA	0.81788577092217	1	0.904905206583584	0.996887509924365	0.577290394541212	0.178284050691107	0.0719835668852938	0.158359057821839	0.399006343850105
chr1	46361755	46361887	132	+	utr3	NSUN4	0.956547490656521	NA	0.84191961492647	1	0.934960992909209	0.996887509924365	0.185427330840493	0.457720994949365	0.000692294888386059	0.00282950933059148	-0.272293664108872
chr1	46608165	46608331	166	-	utr3	MOB3C	0.185840788697983	0.999983935122862	0.0993492871848038	1	0.126996035872253	0.996887509924365	1.87500828522259	2.15619147358879	8.2857450876585e-66	8.38678044867637e-64	-0.281183188366204
chr1	46609316	46609687	371	-	utr3	MOB3C	0.390480889382881	0.999983935122862	0.504852919167202	1	0.60941072839251	0.996887509924365	2.18365007773688	2.15619147358879	8.2857450876585e-66	8.38678044867637e-64	0.0274586041480873
chr1	46612993	46613360	367	-	utr5	MOB3C	0.0521259922370566	0.999983935122862	0.0269982327266615	1	0.0243318857244444	0.996887509924365	1.66562690144813	2.15619147358879	8.2857450876585e-66	8.38678044867637e-64	-0.490564572140665
chr1	46616658	46616879	221	-	utr5	MKNK1	0.000107205613833334	0.0596165313497938	7.43108687208754e-05	1	0.000569181866959453	0.319694873980539	2.3943270592087	0.509099712162056	0.00013729500729875	0.000655704297014902	1.88522734704665
chr1	46635691	46635830	139	-	utr3	ATPAF1	0.952510488917087	0.999983935122862	0.81655309027192	1	0.769057679174095	0.996887509924365	-0.482045471846284	-0.378516567843189	0.0036816612457892	0.0127137471636574	-0.103528904003095
chr1	46678438	46678555	117	-	utr3	EFCAB14	0.990247936589807	0.999983935122862	0.882367529980076	1	0.959113744811917	0.996887509924365	0.351225019302565	0.467331017406879	2.06225852000567e-05	0.00011554122219258	-0.116105998104314
chr1	46718773	46719088	315	-	utr5	EFCAB14	0.869513744519408	0.999983935122862	0.904734591166783	1	0.94664565892898	0.996887509924365	0.403156070031157	0.467331017406879	2.06225852000567e-05	0.00011554122219258	-0.0641749473757212
chr1	47251494	47251674	180	-	exon	STIL	0.608752789685084	NA	0.488388495699887	1	0.558553672270168	0.996887509924365	-0.950994957543584	-0.546314267943519	0.000609688531606865	0.00252465263588992	-0.404680689600065
chr1	47280262	47280458	196	-	exon	STIL	0.843103373463819	NA	0.957562832932167	1	0.97006797074944	0.996887509924365	-0.712736325050314	-0.546314267943519	0.000609688531606865	0.00252465263588992	-0.166422057106794
chr1	47280876	47280999	123	-	exon	STIL	0.440482217149447	NA	0.305214294556499	1	0.315753199153231	0.996887509924365	-0.912407832523761	-0.546314267943519	0.000609688531606865	0.00252465263588992	-0.366093564580241
chr1	47432922	47433038	116	-	exon	FOXD2-AS1	0.983618731527803	NA	0.887214251926289	1	0.933496622633959	0.996887509924365	-1.23008417310446	-0.93533659109056	0.000138110920637152	0.00065880801984142	-0.294747582013904
chr1	47433423	47433612	189	-	exon	FOXD2-AS1	0.840041881652293	NA	0.899100301419038	1	0.940795904942066	0.996887509924365	-1.10346669990792	-0.93533659109056	0.000138110920637152	0.00065880801984142	-0.168130108817357
chr1	47439306	47439498	192	+	exon	FOXD2	0.947574471055704	NA	0.953223866695054	1	0.959394563795597	0.996887509924365	0.0810593974255213	-0.180987189989796	0.398488466453758	0.576510367060192	0.262046587415317
chr1	50968831	50969334	503	+	utr5	CDKN2C	0.548062564281189	0.999983935122862	0.823932146250385	1	0.885884635450939	0.996887509924365	0.494460460625832	0.713919553320907	2.21501927061741e-09	2.23405019368474e-08	-0.219459092695075
chr1	50969680	50969897	217	+	utr5	CDKN2C	0.188509234386497	0.999983935122862	0.0969816812589411	1	0.235827522078161	0.996887509924365	0.361502367842567	0.713919553320907	2.21501927061741e-09	2.23405019368474e-08	-0.352417185478341
chr1	50973910	50974249	339	+	exon	CDKN2C	0.460597546060903	0.999983935122862	0.30363178351376	1	0.45011264451389	0.996887509924365	0.846661926740318	0.713919553320907	2.21501927061741e-09	2.23405019368474e-08	0.132742373419411
chr1	51271156	51271305	149	+	exon	RNF11	0.348034966718305	0.999983935122862	0.240769963613137	1	0.431788527703294	0.996887509924365	-0.0937410993199281	0.307697024082962	0.00223848166562746	0.00814997940252948	-0.40143812340289
chr1	51356708	51356830	122	-	exon	EPS15	0.297182314328559	0.999983935122862	0.324509077565087	1	0.465495121046296	0.996887509924365	0.384360717809565	0.381070134826438	0.00573939292745734	0.018689989966296	0.00329058298312701
chr1	51840323	51840424	101	-	exon	NRDC	0.662998222401373	0.999983935122862	0.526742714077924	1	0.612499654417551	0.996887509924365	-0.177460466236242	0.270565225783549	0.00625424867643508	0.0201621773629827	-0.448025692019791
chr1	51878338	51878708	370	-	utr5	NRDC	0.825663113662829	0.999983935122862	0.884372512996839	1	0.943317071727941	0.996887509924365	0.264346984601366	0.270565225783549	0.00625424867643508	0.0201621773629827	-0.00621824118218267
chr1	51909692	51909800	108	-	utr3	RAB3B	0.288568284638811	0.999983935122862	0.384060541299985	1	0.350574886721616	0.996887509924365	0.204610282697668	0.158324422114849	0.287184449287289	0.460474605141075	0.0462858605828184
chr1	51919832	51919993	161	-	utr3	RAB3B	0.88017792195967	0.999983935122862	0.661206329117473	1	0.800011143577861	0.996887509924365	0.0392011178903148	0.158324422114849	0.287184449287289	0.460474605141075	-0.119123304224535
chr1	51990574	51990682	108	-	utr5	RAB3B	0.230744558648459	0.999983935122862	0.265641394010159	1	0.225487442753207	0.996887509924365	0.423901836968783	0.158324422114849	0.287184449287289	0.460474605141075	0.265577414853934
chr1	52032305	52032923	618	-	utr3	KTI12	0.957224389617692	0.999983935122862	0.733653536075376	1	0.84739248137817	0.996887509924365	0.598603219909374	0.825713731629456	3.40700216311632e-08	2.94644794743089e-07	-0.227110511720082
chr1	52033141	52033436	295	+	exon	RP11-91A18.4	0.605298929674918	0.999983935122862	0.409408621488775	1	0.494720855082699	0.996887509924365	0.77916476168724	2.67139084269721	0.302145123634995	NA	-1.89222608100997
chr1	52033580	52033759	179	-	utr3	TXNDC12	0.938531858155405	0.999983935122862	0.903631944536535	1	0.963935238556057	0.996887509924365	0.684626832224607	0.0566899222292536	0.650808861685202	0.791404818617131	0.627936909995354
chr1	52055058	52055185	127	-	utr5	TXNDC12	0.0124376550467838	0.748695544517223	0.00540025066862714	1	0.0218071666412816	0.996887509924365	-0.736850298509328	0.0566899222292536	0.650808861685202	0.791404818617131	-0.793540220738582
chr1	52055316	52055485	169	-	utr5	TXNDC12	0.908706530505774	0.999983935122862	0.949820810427687	1	0.899280727099712	0.996887509924365	-0.959907945064817	0.0566899222292536	0.650808861685202	0.791404818617131	-1.01659786729407
chr1	52352620	52353008	388	-	utr3	CC2D1B	0.978137137839169	0.999983935122862	0.874204298996492	1	0.824633429285275	0.996887509924365	-0.289163030154407	-0.194232071584084	0.110652637203662	0.223206677120838	-0.0949309585703231
chr1	52393490	52393690	200	-	exon	ORC1	0.798214660585756	0.999983935122862	0.646490484518474	1	0.63908591667235	0.996887509924365	-1.09141303290122	-0.950160367441882	1.39082511016423e-10	1.59679278706876e-09	-0.14125266545934
chr1	52475277	52475377	100	-	exon	ZCCHC11	0.539356833350376	NA	0.552066572190466	1	0.602436220372765	0.996887509924365	-0.943364104245855	-0.773213834170709	8.59557646235989e-08	7.03496870613688e-07	-0.170150270075146
chr1	52608657	52608765	108	+	utr3	GPX7	0.251500036914702	0.999983935122862	0.186695730332598	1	0.219980271192343	0.996887509924365	-0.545424261688675	-0.137826751100278	0.36759060810986	0.546223509421879	-0.407597510588397
chr1	52687591	52688150	559	-	utr3	COA7	0.790560858086184	0.999983935122862	0.585905029010173	1	0.708801278949664	0.996887509924365	-0.333300120654014	-0.191366066657025	0.129057258070783	0.25267610212832	-0.141934053996989
chr1	52771110	52771245	135	+	exon	ZYG11B	0.675126715987341	NA	0.74532743135557	1	0.891140453604272	0.996887509924365	-0.680542580930522	-0.516748153884989	0.000305921975418815	0.00135549565278895	-0.163794427045534
chr1	53062092	53062369	277	+	utr5	PODN	0.448275021382715	0.999983935122862	0.558488502640777	1	0.532470600217145	0.996887509924365	0.359324871669181	0.352547401398215	0.00880000204833941	0.0271598071930625	0.0067774702709667
chr1	53063143	53063337	194	+	intron	PODN	0.996210557581922	0.999983935122862	0.839979061410273	1	0.899947326438897	0.996887509924365	-0.0171717923335961	0.352547401398215	0.00880000204833941	0.0271598071930625	-0.369719193731811
chr1	53083721	53084075	354	-	intron	RP11-334A14.5	0.0321095084032864	0.952360394788544	0.0416216557560107	1	0.0862067981542096	0.996887509924365	0.210532716016919	NA	NA	NA	NA
chr1	53085035	53085340	305	+	utr3	PODN	0.372927263269668	0.999983935122862	0.46763334800181	1	0.443967315766749	0.996887509924365	0.199509394925465	0.352547401398215	0.00880000204833941	0.0271598071930625	-0.15303800647275
chr1	53087395	53087648	253	-	utr3	SLC1A7	0.439352072109567	NA	0.482217639957853	1	0.58444161292037	0.996887509924365	0.748647369643878	0.288166385966643	0.136898548300248	0.264478556795075	0.460480983677235
chr1	53087736	53087864	128	-	utr3	SLC1A7	0.547333607466029	NA	0.604906534100348	1	0.721070536132013	0.996887509924365	0.339700802094449	0.288166385966643	0.136898548300248	0.264478556795075	0.0515344161278062
chr1	53087972	53088433	461	-	utr3	SLC1A7	0.3455891882152	0.999983935122862	0.403348091257503	1	0.444516968121246	0.996887509924365	0.319936772867992	0.288166385966643	0.136898548300248	0.264478556795075	0.0317703869013492
chr1	53210515	53210685	170	+	utr3	CPT2	0.67558579432603	NA	0.784538795277037	1	0.875844404513539	0.996887509924365	-0.095735480611459	0.136429966914359	0.477951970403554	0.652676840641252	-0.232165447525818
chr1	53214493	53214659	166	-	utr3	C1orf123	0.99725792034365	0.999983935122862	0.818273195924887	1	0.718692652166493	0.996887509924365	-0.317800779708288	-0.238372391107994	0.0975983818454051	0.201945587967354	-0.0794283886002933
chr1	53220367	53220579	212	-	utr5	C1orf123	0.673709944923603	0.999983935122862	0.798081149241082	1	0.895854950023759	0.996887509924365	0.0603919806278942	-0.238372391107994	0.0975983818454051	0.201945587967354	0.298764371735889
chr1	53594169	53594346	177	-	exon	GLIS1	0.881810506532725	NA	0.976372330354365	1	0.93164185560922	0.996887509924365	-1.06559729891388	-0.941592063411158	3.90583371561918e-09	3.83983325491421e-08	-0.124005235502726
chr1	53594659	53594759	100	-	exon	GLIS1	0.767874404603062	NA	0.682579466220164	1	0.517722164688728	0.996887509924365	-1.37505573696423	-0.941592063411158	3.90583371561918e-09	3.83983325491421e-08	-0.433463673553076
chr1	53952101	53952209	108	+	exon	LRRC42	0.970313470153402	0.999983935122862	0.871251990110051	1	0.8735838036206	0.996887509924365	-0.432318908690519	-0.257798856981741	0.0306196551588949	0.0780901579505483	-0.174520051708779
chr1	53967763	53967869	106	+	exon	LRRC42	0.069033708698674	0.999983935122862	0.0886095236129418	1	0.126043412789896	0.996887509924365	-0.270265674267201	-0.257798856981741	0.0306196551588949	0.0780901579505483	-0.0124668172854602
chr1	54053084	54053362	278	-	utr5	TMEM59	0.430940230991649	0.999983935122862	0.680742732800115	1	0.839623911397595	0.996887509924365	0.613056480885946	0.513596339462017	3.89172978684e-07	2.88304806725611e-06	0.0994601414239298
chr1	54226064	54226324	260	-	utr3	SSBP3	0.79542031337206	0.999983935122862	0.990241553958523	1	0.928190813219532	0.996887509924365	0.390025348974244	0.58317366303301	4.02172720564827e-09	3.94594688589792e-08	-0.193148314058766
chr1	54406028	54406129	101	-	utr5	SSBP3	0.190836132581108	0.999983935122862	0.328225903048573	1	0.519143917137949	0.996887509924365	0.764684835041996	0.58317366303301	4.02172720564827e-09	3.94594688589792e-08	0.181511172008985
chr1	54406198	54406383	185	-	utr5	SSBP3	0.00733836913625501	0.602410454748258	0.0102621118731223	1	0.0389169360187686	0.996887509924365	1.07538217211976	0.58317366303301	4.02172720564827e-09	3.94594688589792e-08	0.492208509086748
chr1	54609078	54609288	210	+	utr3	ACOT11	0.664844787690601	NA	0.756486245145044	1	0.80948895351861	0.996887509924365	-0.607518325976025	-0.486100432807692	0.00563173986709372	0.0184022982712848	-0.121417893168333
chr1	54609519	54609882	363	+	utr3	ACOT11	0.907387937026272	0.999983935122862	0.957214708441971	1	0.940039143964934	0.996887509924365	-0.678030740919191	-0.486100432807692	0.00563173986709372	0.0184022982712848	-0.191930308111499
chr1	54741558	54742226	668	+	utr3	MROH7-TTC4	0.388601908446627	0.999983935122862	0.284563116762086	1	0.380545952294275	0.996887509924365	-0.395578731876786	NA	NA	NA	NA
chr1	54757702	54758002	300	-	utr3	PARS2	0.331723550632662	NA	0.201444091245018	1	0.388025607012813	0.996887509924365	0.225875454915315	0.387343860550341	0.0795803870882549	0.171664162166347	-0.161468405635026
chr1	54758648	54758851	203	-	exon	PARS2	0.940381378903816	NA	0.848896443138169	1	0.958001551887502	0.996887509924365	0.24550937085807	0.387343860550341	0.0795803870882549	0.171664162166347	-0.141834489692271
chr1	54850634	54850821	187	-	utr3	DHCR24	0.640740419570661	0.999983935122862	0.886154689472342	1	0.97391962146085	0.996887509924365	-0.344478150752398	-0.20159226571773	0.0421728384491323	0.101908275516728	-0.142885885034668
chr1	54851600	54851722	122	-	utr3	DHCR24	0.806571758788032	0.999983935122862	0.633997838663169	1	0.589135858959065	0.996887509924365	-0.388885756827971	-0.20159226571773	0.0421728384491323	0.101908275516728	-0.187293491110241
chr1	54851952	54852287	335	-	utr3	DHCR24	0.503801991317556	0.999983935122862	0.730532890983005	1	0.71693717014804	0.996887509924365	-0.213394499213848	-0.20159226571773	0.0421728384491323	0.101908275516728	-0.0118022334961173
chr1	55039590	55039760	170	+	utr5	PCSK9	0.838407380472774	0.999983935122862	0.743804116603754	1	0.33944771316809	0.996887509924365	-0.7440954793578	-0.648466696361334	6.98581875749383e-05	0.000352919934631831	-0.0956287829964666
chr1	55063797	55064031	234	+	utr3	PCSK9	0.771428015513824	0.999983935122862	0.66871348619522	1	0.423757344761858	0.996887509924365	-0.953753681337982	-0.648466696361334	6.98581875749383e-05	0.000352919934631831	-0.305286984976649
chr1	55064212	55064492	280	+	utr3	PCSK9	0.936646482573526	0.999983935122862	0.938771046964366	1	0.705321361807835	0.996887509924365	-0.735847259183418	-0.648466696361334	6.98581875749383e-05	0.000352919934631831	-0.0873805628220842
chr1	55066545	55066771	226	-	utr3	USP24	0.774554773020025	0.999983935122862	0.641745089798435	1	0.726253326534751	0.996887509924365	-0.521152071647179	-0.157583384693397	0.148986618952526	0.282333129563393	-0.363568686953782
chr1	55067380	55067488	108	-	utr3	USP24	0.181468487484932	NA	0.126470311834498	1	0.160046868485127	0.996887509924365	-0.457202907873149	-0.157583384693397	0.148986618952526	0.282333129563393	-0.299619523179752
chr1	55068723	55069030	307	-	utr3	USP24	0.815616556369849	0.999983935122862	0.972955088769186	1	0.986386710512288	0.996887509924365	-0.278131916705334	-0.157583384693397	0.148986618952526	0.282333129563393	-0.120548532011937
chr1	56579152	56579500	348	-	utr5	PLPP3	0.917814057026361	0.999983935122862	0.877476842946661	1	0.872168763917795	0.996887509924365	-1.09670535972977	-0.935573505717777	2.00048625053501e-19	4.6581744981648e-18	-0.161131854011992
chr1	57015127	57015234	107	-	exon	DAB1	0.421590170396652	NA	0.448882708113531	1	0.612444426045611	0.996887509924365	-0.415105537732995	-0.509364819645867	0.00884155023625811	0.0272753094599789	0.0942592819128727
chr1	58576167	58576281	114	-	utr3	TACSTD2	0.764646332934452	NA	0.632713686684618	1	0.724797564025813	0.996887509924365	0.890773052214009	1.2944065276411	1.21172694763052e-08	1.12386399785142e-07	-0.403633475427095
chr1	58576437	58576558	121	-	exon	TACSTD2	0.150254194305095	NA	0.128899856784569	1	0.308073797893125	0.996887509924365	1.61932767358581	1.2944065276411	1.21172694763052e-08	1.12386399785142e-07	0.324921145944705
chr1	58576701	58576818	117	-	exon	TACSTD2	0.136687038983133	NA	0.0661962726268428	1	0.102812829027819	0.996887509924365	1.04383923306076	1.2944065276411	1.21172694763052e-08	1.12386399785142e-07	-0.250567294580341
chr1	58781592	58782308	716	-	utr3	JUN	0.750534224558263	0.999983935122862	0.538145920613586	1	0.502552969784967	0.996887509924365	0.475133460093131	0.696135841329166	2.08014696638227e-07	1.60326478889114e-06	-0.221002381236035
chr1	58783036	58783205	169	-	utr5	JUN	0.184695455800325	0.999983935122862	0.0934203778447199	1	0.15072710702848	0.996887509924365	0.378268969779877	0.696135841329166	2.08014696638227e-07	1.60326478889114e-06	-0.317866871549289
chr1	62437042	62437142	100	+	utr5	USP1	0.150952293615909	0.999983935122862	0.188072483893135	1	0.23613196449002	0.996887509924365	-0.965430000234527	-1.18357379691935	7.22701025058949e-16	1.31417650193808e-14	0.218143796684822
chr1	62444850	62445097	247	+	exon	USP1	0.748105027273341	0.999983935122862	0.617765868666012	1	0.537090323527986	0.996887509924365	-1.35476619152039	-1.18357379691935	7.22701025058949e-16	1.31417650193808e-14	-0.171192394601044
chr1	62450498	62450682	184	+	exon	USP1	0.754765614017142	0.999983935122862	0.626743920754672	1	0.661163258902172	0.996887509924365	-1.47927772804978	-1.18357379691935	7.22701025058949e-16	1.31417650193808e-14	-0.295703931130432
chr1	63659732	63659881	149	+	utr3	PGM1	0.821054198179026	0.999983935122862	0.988406098681074	1	0.877857482277494	0.996887509924365	-0.317755231308977	-0.0627185962973635	0.600532768496942	0.753953991004265	-0.255036635011614
chr1	63774049	63774339	290	+	utr5	ROR1	0.157565043164414	0.999983935122862	0.21367771457744	1	0.284385211595848	0.996887509924365	-1.28324135230949	-1.55987014974748	2.92080449892774e-26	1.02377809989801e-24	0.276628797437991
chr1	64177489	64177754	265	+	exon	ROR1	0.0447298811803544	NA	0.0193364879309323	1	0.0430724521397861	0.996887509924365	-1.97194206120615	-1.55987014974748	2.92080449892774e-26	1.02377809989801e-24	-0.412071911458668
chr1	64178217	64178364	147	+	exon	ROR1	0.724394188905771	NA	0.570726980885108	1	0.649584206268607	0.996887509924365	-1.79846769956476	-1.55987014974748	2.92080449892774e-26	1.02377809989801e-24	-0.238597549817275
chr1	64178557	64178886	329	+	utr3	ROR1	0.299335427613592	0.999983935122862	0.227969696418496	1	0.199031642751114	0.996887509924365	-2.00536314208204	-1.55987014974748	2.92080449892774e-26	1.02377809989801e-24	-0.445492992334553
chr1	64178968	64179163	195	+	utr3	ROR1	0.939650130522622	NA	0.974434262715928	1	0.943829004609568	0.996887509924365	-1.79722798178562	-1.55987014974748	2.92080449892774e-26	1.02377809989801e-24	-0.23735783203814
chr1	64470224	64470378	154	+	utr5*	CACHD1	0.068933485134588	NA	0.0380434902661721	1	0.0800946046846715	0.996887509924365	-0.857124795815057	-0.342100137783712	0.00978007325392557	0.0296677176276192	-0.515024658031345
chr1	64691389	64691698	309	+	utr3	CACHD1	0.773871773006239	0.999983935122862	0.660553417304162	1	0.62818305040115	0.996887509924365	-0.808247368628195	-0.342100137783712	0.00978007325392557	0.0296677176276192	-0.466147230844482
chr1	64691773	64691944	171	+	utr3	CACHD1	0.0705059364613796	NA	0.03089616215622	1	0.0835084106641963	0.996887509924365	-0.857780078391884	-0.342100137783712	0.00978007325392557	0.0296677176276192	-0.515679940608172
chr1	66372373	66372930	557	+	utr3	PDE4B	0.496190127480859	0.999983935122862	0.374340465645344	1	0.474058714536076	0.996887509924365	0.943541137078909	1.24731731891717	1.02887898361671e-12	1.44050318673055e-11	-0.303776181838263
chr1	66984616	66984831	215	+	exon	MIER1	0.653646809066362	0.999983935122862	0.739005235813654	1	0.803985660396198	0.996887509924365	0.517562371018049	0.579281940078729	5.9231927541871e-05	0.000303408781436401	-0.0617195690606802
chr1	67413021	67413176	155	-	utr3	SERBP1	0.38003362938644	0.999983935122862	0.520521251053369	1	0.568598192026658	0.996887509924365	-0.114298872888455	-0.0382945334932692	0.707578725591308	0.829353767255006	-0.0760043393951855
chr1	67685215	67685448	233	+	utr5	GADD45A	0.234630701196891	0.999983935122862	0.295577585074502	1	0.224001050221156	0.996887509924365	1.03206460784499	0.790092547939791	4.15467576395834e-08	3.55585040902371e-07	0.241972059905198
chr1	67687825	67688029	204	+	utr3	GADD45A	0.304820456610769	0.999983935122862	0.192861884903466	1	0.220361418948942	0.996887509924365	0.231452972967585	0.790092547939791	4.15467576395834e-08	3.55585040902371e-07	-0.558639574972206
chr1	67833322	67833631	309	-	utr5	GNG12	0.862300547586675	0.999983935122862	0.948675409205254	1	0.917914630554626	0.996887509924365	0.194607396701241	0.0501615917210749	0.674204639554236	0.807994795464329	0.144445804980167
chr1	68126023	68126245	222	-	utr3	WLS	0.410590904784193	0.999983935122862	0.562599545012196	1	0.583149980373237	0.996887509924365	0.191069499463776	0.298781886689997	0.00507831785313227	0.0168110708974288	-0.107712387226221
chr1	68232305	68232491	186	-	utr5	WLS	0.00805173128897097	0.634146498020864	0.0157394005157938	1	0.0569309658289649	0.996887509924365	0.492495634493258	0.298781886689997	0.00507831785313227	0.0168110708974288	0.193713747803261
chr1	70250368	70250831	463	+	utr3	SRSF11	0.6064072494111	0.999983935122862	0.732438798083304	1	0.658829482325653	0.996887509924365	-0.528991465941392	-0.336020182329224	0.00286484526495676	0.0101456025011562	-0.192971283612168
chr1	70262596	70262696	100	-	utr3	ANKRD13C	0.342403392508054	NA	0.25023986671785	1	0.32788882452539	0.996887509924365	-0.734661386693648	-0.451034617705309	0.00101099954831571	0.00398593403001499	-0.283626768988339
chr1	71404504	71404627	123	-	utr3	NEGR1	0.032431455237914	NA	0.0213797399193086	1	0.123062102143531	0.996887509924365	0.406125636802781	0.270313637747762	0.0823664389186307	0.176189622895156	0.135811999055018
chr1	72282374	72282666	292	-	utr5	NEGR1	0.858260864183939	0.999983935122862	0.9810998261701	1	0.988267233341805	0.996887509924365	0.324920531756175	0.270313637747762	0.0823664389186307	0.176189622895156	0.0546068940084129
chr1	77631902	77632603	701	-	exon	ZZZ3	0.866094679006536	0.999983935122862	0.918966364141432	1	0.985903803209868	0.996887509924365	-0.0829638564109827	-0.00591279715936177	0.962332185576594	0.982179743843218	-0.0770510592516209
chr1	77632792	77633205	413	-	exon	ZZZ3	0.269295335448838	0.999983935122862	0.150273080333056	1	0.335253821142333	0.996887509924365	-0.334852592710729	-0.00591279715936177	0.962332185576594	0.982179743843218	-0.328939795551367
chr1	77888595	77888759	164	+	utr5	NEXN	0.535532012584975	0.999983935122862	0.363249210165952	1	0.491631121497549	0.996887509924365	-1.31940989361147	-1.04134804778678	3.65554897416494e-16	6.79685436724069e-15	-0.27806184582469
chr1	77935821	77935958	137	+	exon	NEXN	0.338319748550365	0.999983935122862	0.402992710585475	1	0.376284528236874	0.996887509924365	-0.656400406275073	-1.04134804778678	3.65554897416494e-16	6.79685436724069e-15	0.384947641511703
chr1	77942097	77942235	138	+	exon	NEXN	0.909686060125759	0.999983935122862	0.744172608427367	1	0.837823990731922	0.996887509924365	-0.958758313350949	-1.04134804778678	3.65554897416494e-16	6.79685436724069e-15	0.0825897344358272
chr1	77942431	77942756	325	+	exon	NEXN	0.883252699219672	0.999983935122862	0.938729972013851	1	0.916326285220067	0.996887509924365	-0.937671958275248	-1.04134804778678	3.65554897416494e-16	6.79685436724069e-15	0.103676089511527
chr1	78013186	78013506	320	+	exon	DNAJB4	0.691197981941472	0.999983935122862	0.810124684043205	1	0.74104714884818	0.996887509924365	-0.582225344735391	-0.348122437416689	0.0666716366780977	0.148692498543156	-0.234102907318702
chr1	78491032	78491221	189	+	utr5	PTGFR	0.88217215238296	0.999983935122862	0.738055827690449	1	0.746871320834098	0.996887509924365	-0.128678878827106	-0.141280240712634	0.428770688716227	0.607206032401454	0.0126013618855282
chr1	78650454	78650609	155	+	utr5	IFI44	0.332268343010578	0.999983935122862	0.288265256996181	1	0.325212809269796	0.996887509924365	5.84293184828504	5.4379180896186	3.24726307186606e-232	1.84064148807859e-229	0.405013758666434
chr1	79006649	79006754	105	-	utr5	ADGRL4	0.725739050920701	NA	0.786025484958792	1	0.890046586277247	0.996887509924365	1.21382371109295	0.825011050397225	1.6264507901e-05	9.25090516765882e-05	0.388812660695722
chr1	81943314	81943500	186	+	exon	ADGRL2	0.246441025024308	NA	0.158492043150925	1	0.276350369335791	0.996887509924365	0.441874194623781	0.71908317195154	2.54437261893796e-05	0.000140060511617953	-0.277208977327759
chr1	81990444	81991016	572	+	utr3	ADGRL2	0.143022382237469	0.999983935122862	0.0841419885216632	1	0.207319579639568	0.996887509924365	0.4319759441513	0.71908317195154	2.54437261893796e-05	0.000140060511617953	-0.28710722780024
chr1	84078100	84078293	193	+	utr5	PRKACB	0.239376956037457	0.999983935122862	0.154626176361402	1	0.178765403857401	0.996887509924365	-1.18025767629961	-0.922681146761947	1.26414692574624e-09	1.30621931561874e-08	-0.257576529537659
chr1	84479287	84479418	131	+	exon	RPF1	0.441202413142905	0.999983935122862	0.558748830814243	1	0.603968272446774	0.996887509924365	-0.053957147833988	-0.108486529133978	0.512793847081564	0.68281878866039	0.0545293812999901
chr1	85200490	85200790	300	-	exon	SYDE2	0.965827199713113	0.999983935122862	0.840356201394887	1	0.90025373017157	0.996887509924365	-0.800465684829365	-0.731886428075392	0.00519492406712752	0.0171569999280411	-0.0685792567539726
chr1	85267646	85267829	183	-	utr3	BCL10	0.0329634468485581	0.954707718233656	0.0116542441811052	1	0.0313400181800214	0.996887509924365	0.911190485615247	1.43101307366992	4.62052991141735e-17	9.18503937000088e-16	-0.519822588054672
chr1	85465326	85465499	173	-	intron	DDAH1	0.86298133838296	NA	0.978430644945754	1	0.967498811674779	0.996887509924365	0.996508630875252	0.347207025484525	0.0127408001330924	0.0372424832533402	0.649301605390727
chr1	85583017	85583273	256	+	utr3	CYR61	0.340421858343409	0.999983935122862	0.419115616991726	1	0.309896029660073	0.996887509924365	0.054305037613827	0.186150252830314	0.191982769653806	0.342205405854614	-0.131845215216487
chr1	85707728	85708350	622	-	utr5	ZNHIT6	0.0341107194560044	0.964900325605947	0.123058885261431	1	0.259399117464604	0.996887509924365	-0.114079318815805	-0.268171441361575	0.0257317627107542	0.0676955894998877	0.15409212254577
chr1	86350473	86350574	101	-	utr3	ODF2L	0.709443040217251	NA	0.628327185000491	1	0.749876892810285	0.996887509924365	0.577752600896009	0.478640314432329	0.000761228906547781	0.00308232006004925	0.0991122864636798
chr1	86743107	86743293	186	+	utr3	SH3GLB1	0.813823067409738	0.999983935122862	0.990391694469106	1	0.939615734050503	0.996887509924365	0.752974784243991	0.82284220524901	1.35252628708282e-16	2.59755750333359e-15	-0.0698674210050193
chr1	86914697	86914837	140	+	utr5	HS2ST1	0.0822372367820411	0.999983935122862	0.12902756974273	1	0.24009150435922	0.996887509924365	0.171654206914668	-0.144972185711923	0.359249303031501	0.537573308405638	0.31662639262659
chr1	87328730	87328832	102	+	utr5	LMO4	0.870779592975029	0.999983935122862	0.689292464977557	1	0.74363709913903	0.996887509924365	1.35634245265427	1.27770442744033	8.29464866557584e-25	2.66705891209658e-23	0.078638025213942
chr1	87328898	87329103	205	+	utr5	LMO4	0.832029257033932	0.999983935122862	0.946874315639681	1	0.980989278658244	0.996887509924365	1.21375501697626	1.27770442744033	8.29464866557584e-25	2.66705891209658e-23	-0.0639494104640759
chr1	87344927	87345104	177	+	utr3	LMO4	0.313949042677583	0.999983935122862	0.197782309835463	1	0.300672458806131	0.996887509924365	0.994113738951149	1.27770442744033	8.29464866557584e-25	2.66705891209658e-23	-0.283590688489183
chr1	88684300	88684405	105	+	utr5	PKN2	0.221586782646004	NA	0.251687061806217	1	0.374244442413302	0.996887509924365	0.435585698029349	0.12425866807094	0.370946813403708	0.549266469181095	0.311327029958409
chr1	88833282	88833492	210	+	utr3	PKN2	0.635232222997527	0.999983935122862	0.494268728033719	1	0.644812995427852	0.996887509924365	-0.177775510985951	0.12425866807094	0.370946813403708	0.549266469181095	-0.30203417905689
chr1	88982644	88982880	236	-	utr3	RBMXL1	0.910164910686402	NA	0.78596241126326	1	0.823520569446786	0.996887509924365	0.240066456868079	0.0183186170390816	0.910264507577694	0.952774336600369	0.221747839828998
chr1	88983395	88983796	401	-	exon	RBMXL1	0.110860806134771	0.999983935122862	0.143382678137592	1	0.289126138276752	0.996887509924365	0.161107848240281	0.0183186170390816	0.910264507577694	0.952774336600369	0.142789231201199
chr1	89008950	89009065	115	-	utr3	GBP3	0.276590839867856	0.999983935122862	0.180036100876997	1	0.200723884763668	0.996887509924365	2.22815455545846	2.42921820725379	2.28261862043702e-102	3.7737392342375e-100	-0.201063651795329
chr1	89052616	89052739	123	-	utr3	GBP1	0.576283532046041	0.999983935122862	0.660198018907525	1	0.654292913356412	0.996887509924365	3.85403621743243	3.98776314979401	4.69798489247144e-173	1.66434504074537e-170	-0.133726932361581
chr1	89065099	89065215	116	-	utr5	GBP1	0.00304258117214055	0.449762821876675	0.00328236339422737	1	0.0012927024705116	0.518199001152109	3.70985079299682	3.98776314979401	4.69798489247144e-173	1.66434504074537e-170	-0.27791235679719
chr1	89262233	89262351	118	-	exon	GBP5	1	NA	0.363167130093171	1	0.668743852984178	0.996887509924365	7.37490668230974	9.82613734837971	4.33377769209204e-16	8.00538320609069e-15	-2.45123066606997
chr1	89421151	89421282	131	+	exon	GBP1P1	0.6715226003093	NA	0.301873995134511	1	0.706328569084242	0.996887509924365	8.08806790752969	7.63242363394601	1.57125215591911e-29	6.2846918389676e-28	0.455644273583676
chr1	89712920	89713163	243	+	exon	LRRC8C	0.31031511018806	NA	0.217458406447528	1	0.333341837798256	0.996887509924365	-0.604044101826794	-0.269641035530867	0.133908781645066	0.259953272738427	-0.334403066295928
chr1	89714449	89714718	269	+	exon	LRRC8C	0.332775012037754	NA	0.248751973018909	1	0.336496139751691	0.996887509924365	-0.483115251903436	-0.269641035530867	0.133908781645066	0.259953272738427	-0.213474216372569
chr1	89714830	89714960	130	+	exon	LRRC8C	0.706122248711502	NA	0.756727401217008	1	0.856119696839186	0.996887509924365	-0.279917351125295	-0.269641035530867	0.133908781645066	0.259953272738427	-0.0102763155944286
chr1	89933727	89934049	322	+	exon	LRRC8D	0.0272102464905059	0.924320619892172	0.0142359981988662	1	0.0643521141307812	0.996887509924365	-1.04535378466134	-0.421499216208457	0.00144310415862154	0.00547937672782635	-0.623854568452878
chr1	89934445	89935035	590	+	exon	LRRC8D	0.517051259597694	0.999983935122862	0.401067775628809	1	0.519585894644374	0.996887509924365	-0.802718856280053	-0.421499216208457	0.00144310415862154	0.00547937672782635	-0.381219640071596
chr1	89935206	89935553	347	+	exon	LRRC8D	0.0199983418862641	0.887847522881273	0.00916678144070294	1	0.0500463295341844	0.996887509924365	-0.735361229096849	-0.421499216208457	0.00144310415862154	0.00547937672782635	-0.313862012888392
chr1	90027401	90027660	259	+	utr3	ZNF326	0.0658200685035032	0.999983935122862	0.111271716701155	1	0.154188446583002	0.996887509924365	-0.440918474572868	-0.509915839412061	0.000113990943455295	0.000553912062160011	0.0689973648391922
chr1	90937705	90937831	126	-	exon	ZNF644	0.525218040587488	NA	0.444888479564597	1	0.673355311468932	0.996887509924365	0.103582634894668	0.368977204850494	0.0211596830601905	0.0572618949981065	-0.265394569955825
chr1	91524115	91524239	124	+	exon	CDC7	0.872783275954055	NA	0.753893735090253	1	0.88067747555021	0.996887509924365	-1.40971949994719	-1.11684631737172	4.13218453375006e-06	2.61327411428331e-05	-0.292873182575471
chr1	91683624	91683796	172	-	utr3	TGFBR3	0.844727724025897	0.999983935122862	0.699438316044336	1	0.552807902137161	0.996887509924365	0.0360216322042177	0.0446736308470904	0.748908887282285	0.855113865599612	-0.0086519986428727
chr1	92843125	92843310	185	-	utr3	FAM69A	0.9948117688279	NA	0.869484897978182	1	0.905258522754673	0.996887509924365	0.120682328317915	0.424919617987576	0.0111363674875684	0.0331882821970661	-0.304237289669661
chr1	92843536	92844037	501	-	exon	FAM69A	0.625886761937593	0.999983935122862	0.458239843280603	1	0.605504091580398	0.996887509924365	0.165341055047487	0.424919617987576	0.0111363674875684	0.0331882821970661	-0.259578562940089
chr1	93345989	93346144	155	+	utr5	DR1	0.436248195931093	0.999983935122862	0.326415422449422	1	0.404946060070875	0.996887509924365	-0.17304611126445	0.0979287435222004	0.361947940934474	0.540348047272107	-0.27097485478665
chr1	93346554	93346802	248	+	utr5	DR1	0.905417060169447	0.999983935122862	0.707637190300509	1	0.809663324382295	0.996887509924365	-0.112087447199331	0.0979287435222004	0.361947940934474	0.540348047272107	-0.210016190721531
chr1	93582305	93582871	566	-	exon	BCAR3	0.931377701093947	0.999983935122862	0.712609872237051	1	0.754147542894747	0.996887509924365	0.759290332623013	0.920090572824466	3.72879642541398e-12	4.94820015276173e-11	-0.160800240201453
chr1	93681651	93681810	159	-	utr5	BCAR3	0.821073914296237	0.999983935122862	0.987990291554647	1	0.945160582592487	0.996887509924365	0.944902346523673	0.920090572824466	3.72879642541398e-12	4.94820015276173e-11	0.0248117736992068
chr1	93876693	93876982	289	-	exon	DNTTIP2	0.135389379153566	0.999983935122862	0.0891944736625981	1	0.140640550384197	0.996887509924365	-0.469245356664788	0.107699357198869	0.368258448047472	0.546724489322293	-0.576944713863657
chr1	94173901	94174696	795	-	exon	ARHGAP29	0.749879287157374	0.999983935122862	0.543548907437696	1	0.591846721426135	0.996887509924365	-0.0108150760807341	0.127991426695816	0.328706651268572	0.506777374457352	-0.13880650277655
chr1	94530331	94530502	171	-	utr3	F3	0.210095633017492	0.999983935122862	0.134102695693286	1	0.134776393272609	0.996887509924365	-1.04719026491201	-0.86639518897038	3.0618460420366e-08	2.66745481068379e-07	-0.180795075941631
chr1	98661378	98661658	280	+	utr5*	SNX7	0.341551488786487	NA	0.379174893913978	1	0.507858087197215	0.996887509924365	0.877386462924728	0.252560388803638	0.0449120835219521	0.107506132359074	0.62482607412109
chr1	99306336	99307233	897	+	utr3	PLPPR4	0.921435992773767	0.999983935122862	0.93266148808898	1	0.955338977962971	0.996887509924365	0.0318571293666763	0.121454478953962	0.491041284426839	0.664604178042302	-0.0895973495872853
chr1	100082095	100082214	119	+	utr3	MFSD14A	0.989566775298945	0.999983935122862	0.804781812389245	1	0.880982469932101	0.996887509924365	1.69402587694126	1.99346935457667	2.84486575252056e-66	2.9243156302723e-64	-0.299443477635416
chr1	100877598	100877786	188	-	exon	EXTL2	0.926621193720837	NA	0.956731649972488	1	0.972310569238062	0.996887509924365	-0.0554986826419251	0.0881349946210869	0.631492769700964	0.777407507816308	-0.143633677263012
chr1	103108326	103108521	195	-	utr5	COL11A1	0.214800833711889	0.999983935122862	0.268524846089019	1	0.363593629759529	0.996887509924365	0.049466151234048	-0.0422915711429964	0.727468187508519	0.84148292740825	0.0917577223770443
chr1	107056719	107057502	783	+	exon	PRMT6	0.583451553175889	0.999983935122862	0.764364015481055	1	0.898840344590287	0.996887509924365	-0.714971442631556	-0.660942508841515	8.64670637005309e-06	5.16692794203263e-05	-0.0540289337900405
chr1	107057625	107057943	318	+	utr3	PRMT6	0.667090235511392	0.999983935122862	0.848427009523907	1	0.866965742495142	0.996887509924365	-0.534458159268533	-0.660942508841515	8.64670637005309e-06	5.16692794203263e-05	0.126484349572982
chr1	107148659	107148790	131	+	exon	NTNG1	0.988171773492804	NA	0.923743368821618	1	0.957003008132007	0.996887509924365	-1.18121968041924	-0.835886965487956	4.29658134611652e-07	3.16171651801208e-06	-0.34533271493128
chr1	107324705	107324884	179	+	exon	NTNG1	0.403536672110662	NA	0.424206908511877	1	0.494795122222024	0.996887509924365	-1.15128270383772	-0.835886965487956	4.29658134611652e-07	3.16171651801208e-06	-0.315395738349764
chr1	107480895	107481228	333	+	utr3	NTNG1	0.414498237944184	NA	0.466971511554668	1	0.499192622245817	0.996887509924365	-0.781531189487401	-0.835886965487956	4.29658134611652e-07	3.16171651801208e-06	0.0543557760005551
chr1	108699321	108700011	690	+	exon	PRPF38B	0.301390463265511	0.999983935122862	0.460591086448493	1	0.436108013776689	0.996887509924365	-0.108217503640251	-0.0714286641972885	0.50656574465108	0.67761835399722	-0.0367888394429621
chr1	108929753	108929915	162	-	utr3	CLCC1	0.47928217476298	NA	0.522879561432981	1	0.671511156934617	0.996887509924365	-0.651411388443586	-0.594165131928871	9.60372867083218e-05	0.000473362417641341	-0.0572462565147146
chr1	108971328	108971521	193	-	utr3	WDR47	0.904941727496227	NA	0.96195523251246	1	0.970287269681893	0.996887509924365	0.110402016148355	-0.0732321605657558	0.687930773064115	0.817139181344688	0.18363417671411
chr1	109011063	109011187	124	-	exon	WDR47	0.393187313681086	NA	0.269815058029933	1	0.408080732001354	0.996887509924365	-0.467029140947266	-0.0732321605657558	0.687930773064115	0.817139181344688	-0.39379698038151
chr1	109041940	109042063	123	-	utr5	WDR47	0.487975819855463	NA	0.547873467022174	1	0.579348907547584	0.996887509924365	0.0471491217677264	-0.0732321605657558	0.687930773064115	0.817139181344688	0.120381282333482
chr1	109094563	109094762	199	+	utr3	TMEM167B	0.0141061269481574	0.781988342124301	0.00765502927547362	1	0.0293490284911995	0.996887509924365	-0.300840829156501	0.23538905407952	0.102384337972473	0.209813333440336	-0.536229883236021
chr1	109214603	109215024	421	+	exon	SARS	0.309798554879806	0.999983935122862	0.220984991269242	1	0.302988463471306	0.996887509924365	-1.14076552305084	-0.456094867738994	1.69530578625906e-06	1.13663979363276e-05	-0.68467065531185
chr1	109237876	109238099	223	+	utr3	SARS	0.603332562774105	0.999983935122862	0.444139693830562	1	0.485135001128302	0.996887509924365	-0.605893059225872	-0.456094867738994	1.69530578625906e-06	1.13663979363276e-05	-0.149798191486878
chr1	109279681	109279800	119	-	utr3	PSRC1	0.617375099184415	NA	0.692152552688996	1	0.694855292282489	0.996887509924365	-0.826282053452397	-0.784877226248824	4.85418310038573e-09	4.70915102829108e-08	-0.0414048272035737
chr1	109279876	109280108	232	-	utr3	PSRC1	0.542083669062259	0.999983935122862	0.681188582921324	1	0.78467063529592	0.996887509924365	-0.828562552299448	-0.784877226248824	4.85418310038573e-09	4.70915102829108e-08	-0.0436853260506244
chr1	109466709	109466815	106	+	utr5	SYPL2	0.362265039726996	0.999983935122862	0.283214709281207	1	0.271395902593507	0.996887509924365	0.415685958886462	0.64627463966744	2.33725454368335e-05	0.000129449449726784	-0.230588680780978
chr1	109479445	109479676	231	+	utr3	SYPL2	0.477306240826616	0.999983935122862	0.3037387141082	1	0.462835343926864	0.996887509924365	0.389502303268484	0.64627463966744	2.33725454368335e-05	0.000129449449726784	-0.256772336398956
chr1	109490981	109491086	105	+	utr3	ATXN7L2	0.133643658843322	NA	0.0740925510214401	1	0.153615313880167	0.996887509924365	-0.496683304886025	-0.0884088830024892	0.58685673810426	0.7433512895156	-0.408274421883535
chr1	109491262	109491536	274	+	utr3	ATXN7L2	0.557690541763877	0.999983935122862	0.65121482416187	1	0.759609722283188	0.996887509924365	-0.250207151223	-0.0884088830024892	0.58685673810426	0.7433512895156	-0.161798268220511
chr1	109495875	109496244	369	+	utr3	CYB561D1	0.272381047027791	0.999983935122862	0.17338164015642	1	0.343590123925701	0.996887509924365	0.286588390677432	0.451219943476735	0.0011998523862497	0.00464847492556028	-0.164631552799303
chr1	109592400	109592605	205	+	utr3	GNAI3	0.81036936120795	0.999983935122862	0.603132619685877	1	0.692276256156273	0.996887509924365	-0.115337606761424	0.0323174605864865	0.775667040896526	0.871791176013265	-0.147655067347911
chr1	109923246	109923834	588	+	exon	CSF1	0.624245497306605	0.999983935122862	0.425116615827328	1	0.434076934224313	0.996887509924365	1.57186741884722	1.65003355363179	1.44484929932991e-56	1.21976022337898e-54	-0.0781661347845739
chr1	109928911	109929813	902	+	utr3	CSF1	0.684393130734209	0.999983935122862	0.975822932469707	1	0.959844211177954	0.996887509924365	1.58982582883876	1.65003355363179	1.44484929932991e-56	1.21976022337898e-54	-0.0602077247930244
chr1	109929877	109929981	104	+	utr3	CSF1	0.49990729525843	0.999983935122862	0.767130781227253	1	0.825028406838568	0.996887509924365	1.53343862421214	1.65003355363179	1.44484929932991e-56	1.21976022337898e-54	-0.116594929419645
chr1	110053680	110053997	317	+	utr3	STRIP1	0.838474922857883	0.999983935122862	0.918193516386782	1	0.904410796920271	0.996887509924365	0.0727740192327081	0.189315814350585	0.0686046603102857	0.152072386133604	-0.116541795117877
chr1	110060103	110060799	696	-	utr3	ALX3	0.390482678838219	0.999983935122862	0.321130595955265	1	0.112238028148286	0.996887509924365	-1.0170088983369	-0.569921128641042	0.00470968604771345	0.0157378240694942	-0.447087769695862
chr1	110068516	110068892	376	+	intron	STRIP1	0.19551080893515	0.999983935122862	0.226054778794753	1	0.194529046180468	0.996887509924365	-0.89698476267713	0.189315814350585	0.0686046603102857	0.152072386133604	-1.08630057702772
chr1	110109738	110110137	399	+	intergenic	NA	0.1146537512423	0.999983935122862	0.216406952998196	1	0.405661201118498	0.996887509924365	-0.229551776791452	NA	NA	NA	NA
chr1	110111941	110112251	310	+	utr5*	UBL4B	0.641897653449647	0.999983935122862	0.876209855308761	1	0.898439105865551	0.996887509924365	-0.272246383817724	-0.118208450015542	0.27032025942027	0.441607676765377	-0.154037933802182
chr1	110112416	110113066	650	+	utr3	UBL4B	0.644211717033109	0.999983935122862	0.479479674456987	1	0.58450187692831	0.996887509924365	-0.314455167824236	-0.118208450015542	0.27032025942027	0.441607676765377	-0.196246717808694
chr1	110113601	110113738	137	+	utr3	UBL4B	0.275966163316277	0.999983935122862	0.162919249089396	1	0.355143365078034	0.996887509924365	-0.423386551168359	-0.118208450015542	0.27032025942027	0.441607676765377	-0.305178101152817
chr1	110210880	110211258	378	+	utr5*	KCNC4	0.349487666068766	0.999983935122862	0.481270951551869	1	0.640621391829144	0.996887509924365	-0.0419761248024195	-0.050076758447938	0.677829551184342	0.810625141114362	0.00810063364551853
chr1	110223097	110223230	133	+	exon	KCNC4	0.925643312622953	0.999983935122862	0.91615492941576	1	0.925574006082824	0.996887509924365	-0.17635766788928	-0.050076758447938	0.677829551184342	0.810625141114362	-0.126280909441342
chr1	110223516	110223630	114	+	exon	KCNC4	0.19291186163186	0.999983935122862	0.114406385892172	1	0.212302819733792	0.996887509924365	-0.159434472554442	-0.050076758447938	0.677829551184342	0.810625141114362	-0.109357714106504
chr1	110340009	110340456	447	+	exon	RBM15	0.283036720474939	0.999983935122862	0.174252801543509	1	0.250815197564026	0.996887509924365	0.472989915681226	0.68084399538854	0.000169685928366101	0.000792653433683796	-0.207854079707314
chr1	110340831	110341350	519	+	exon	RBM15	0.852606060581371	0.999983935122862	0.711121216986713	1	0.827835967374979	0.996887509924365	0.533937622116935	0.68084399538854	0.000169685928366101	0.000792653433683796	-0.146906373271605
chr1	110341441	110341772	331	+	exon	RBM15	0.752492720384625	0.999983935122862	0.859341913964817	1	0.904389086354836	0.996887509924365	0.333547260334158	0.68084399538854	0.000169685928366101	0.000792653433683796	-0.347296735054382
chr1	110341967	110342206	239	+	exon	RBM15	0.840567817847733	NA	0.716594249167978	1	0.802759111926469	0.996887509924365	0.550379267587147	0.68084399538854	0.000169685928366101	0.000792653433683796	-0.130464727801393
chr1	110379057	110379249	192	-	utr3	SLC16A4	0.831108383655118	NA	0.699178861696633	1	0.634273136060032	0.996887509924365	2.2855716393691	2.14852352032445	3.72393152934468e-27	1.37066934342614e-25	0.137048119044653
chr1	110948153	110948279	126	-	exon	LRIF1	0.302695465931395	NA	0.215119899806199	1	0.390776201781155	0.996887509924365	0.314520771652976	0.605833058277555	0.00518486224051165	0.0171266203778739	-0.29131228662458
chr1	111619832	111619984	152	+	utr5	RAP1A	0.374347322758085	0.999983935122862	0.483135041557897	1	0.553427882167282	0.996887509924365	0.497247586451594	0.226395773702762	0.0542066781450199	0.125324121631401	0.270851812748832
chr1	111724148	111724272	124	-	utr3	FAM212B	0.837867110504849	NA	0.919920340562993	1	0.947013862105534	0.996887509924365	-0.558108865672361	-0.160198521174534	0.328620604268328	0.506723470237786	-0.397910344497827
chr1	111726671	111726945	274	-	utr3	FAM212B	0.109011497830123	0.999983935122862	0.112643516585496	1	0.265047814319823	0.996887509924365	-0.0444484005839564	-0.160198521174534	0.328620604268328	0.506723470237786	0.115750120590578
chr1	111727030	111727465	435	-	exon	FAM212B	0.93329073995605	0.999983935122862	0.913149352209724	1	0.88821244520103	0.996887509924365	-0.174564243065755	-0.160198521174534	0.328620604268328	0.506723470237786	-0.014365721891221
chr1	111765934	111766995	1061	+	utr3	DDX20	0.23192707114514	0.999983935122862	0.153361066999005	1	0.235138341561508	0.996887509924365	-0.626623239718897	-0.312990788647278	0.038832124842224	0.0952157365894057	-0.31363245107162
chr1	111776050	111776243	193	-	utr3	KCND3	0.418118318296443	NA	0.281177086491071	1	0.482299606292225	0.996887509924365	-0.236212522098946	-0.0505257199781034	0.789915354838644	0.881638859332988	-0.185686802120843
chr1	111982175	111982385	210	-	exon	KCND3	0.77688564072101	NA	0.887551691008195	1	0.95510846757492	0.996887509924365	-0.274080543228822	-0.0505257199781034	0.789915354838644	0.881638859332988	-0.223554823250719
chr1	112456031	112456411	380	+	exon	CTTNBP2NL	0.516925801410127	0.999983935122862	0.349675615553807	1	0.455144667736523	0.996887509924365	0.275683289528003	0.48110589728546	0.000152387186610582	0.000719983185322061	-0.205422607757457
chr1	112456876	112457415	539	+	utr3	CTTNBP2NL	0.402813351469664	0.999983935122862	0.266317177287104	1	0.314148796620612	0.996887509924365	0.230305407093219	0.48110589728546	0.000152387186610582	0.000719983185322061	-0.250800490192242
chr1	112520427	112520569	142	+	utr3	WNT2B	0.382442574070899	NA	0.29209587177931	1	0.396744197329685	0.996887509924365	-1.14012351021472	-0.831044260137947	4.2318774989138e-07	3.11757213891388e-06	-0.30907925007677
chr1	112618984	112619102	118	-	exon	ST7L	0.299587559488127	NA	0.331564449027142	1	0.350432480036998	0.996887509924365	0.53090828708788	0.304405907154335	0.0895914571600894	0.188464099098613	0.226502379933545
chr1	112913838	112914102	264	-	utr3	SLC16A1	0.573648202329415	0.999983935122862	0.423532690560023	1	0.514241867582282	0.996887509924365	-0.251080289577319	0.032027973124478	0.823818776792759	0.905019143518	-0.283108262701797
chr1	112917375	112917537	162	-	exon	SLC16A1	0.550654228677169	0.999983935122862	0.429183066123772	1	0.599114788803093	0.996887509924365	-0.519567678886813	0.032027973124478	0.823818776792759	0.905019143518	-0.551595652011291
chr1	112917682	112917832	150	-	exon	SLC16A1	0.67316524341457	0.999983935122862	0.538292151521186	1	0.696052798232185	0.996887509924365	-0.376088924799542	0.032027973124478	0.823818776792759	0.905019143518	-0.40811689792402
chr1	112956065	112956171	106	-	utr5	SLC16A1	0.38088414043048	0.999983935122862	0.479300870894715	1	0.447323636197753	0.996887509924365	0.3940688645114	0.032027973124478	0.823818776792759	0.905019143518	0.362040891386922
chr1	113642145	113642245	100	+	exon	MAGI3	0.158658496920971	NA	0.147056280647622	1	0.292911128292001	0.996887509924365	-0.449774679611055	-0.580005797103981	0.000317082339600879	0.00139853191092526	0.130231117492925
chr1	113683796	113683945	149	+	utr3	MAGI3	0.994778981526127	NA	0.895639408099418	1	0.955438765107571	0.996887509924365	-0.542151287080698	-0.580005797103981	0.000317082339600879	0.00139853191092526	0.0378545100232823
chr1	113766088	113766256	168	-	utr3	RSBN1	0.718343019593648	NA	0.745769934202389	1	0.866314077860855	0.996887509924365	0.480588162969958	0.461445205089501	0.02115791377562	0.0572618949981065	0.0191429578804571
chr1	113911421	113912332	911	+	utr3	DCLRE1B	0.844554328434752	0.999983935122862	0.702218782503305	1	0.79534499316837	0.996887509924365	-1.75128551092657	-1.56047065201972	1.36023648825959e-23	4.07639451519367e-22	-0.190814858906856
chr1	113929645	113929854	209	+	utr5	HIPK1	0.0295772712204897	0.9309322236367	0.0341861503560827	1	0.0875935701830312	0.996887509924365	0.268030752812125	-0.0297705383096618	0.797771448524042	0.887411705481832	0.297801291121787
chr1	113940419	113940642	223	+	exon	HIPK1	0.65872800871659	0.999983935122862	0.775412906349101	1	0.726565846899749	0.996887509924365	0.0516040115342256	-0.0297705383096618	0.797771448524042	0.887411705481832	0.0813745498438874
chr1	113940754	113941172	418	+	exon	HIPK1	0.834480630239968	0.999983935122862	0.978809529752749	1	0.986140532023851	0.996887509924365	-0.0907748887948706	-0.0297705383096618	0.797771448524042	0.887411705481832	-0.0610043504852088
chr1	113941280	113941421	141	+	exon	HIPK1	0.870479033224243	NA	0.962946550529645	1	0.967463242312071	0.996887509924365	0.0169838750998183	-0.0297705383096618	0.797771448524042	0.887411705481832	0.0467544134094801
chr1	113981014	113981554	540	+	exon	OLFML3	0.758276016302726	0.999983935122862	0.881059836745201	1	0.984086129641268	0.996887509924365	0.121657692572466	0.150518467255176	0.32652961198245	0.504518767299051	-0.0288607746827106
chr1	114397644	114397803	159	-	utr3	TRIM33	0.885830520744165	0.999983935122862	0.735083366301225	1	0.820186122492661	0.996887509924365	0.666559405974066	0.564862071892591	1.18191060534576e-05	6.88227898428368e-05	0.101697334081475
chr1	114568051	114568230	179	-	utr3	BCAS2	0.105492263230095	0.999983935122862	0.0630457317072001	1	0.1191456615323	0.996887509924365	-0.590520343462198	-0.28739695700168	0.0746381576399236	0.162988047266752	-0.303123386460518
chr1	114581403	114581558	155	-	exon	BCAS2	0.538650677433531	0.999983935122862	0.69860515671033	1	0.76897604058798	0.996887509924365	-0.321657063560838	-0.28739695700168	0.0746381576399236	0.162988047266752	-0.0342601065591578
chr1	114780491	114780634	143	-	utr5	SIKE1	0.53902603647407	0.999983935122862	0.388535745220984	1	0.54985887657511	0.996887509924365	0.348307403328255	0.101854421959766	0.518561106610333	0.687647571213473	0.246452981368489
chr1	115286052	115286727	675	-	utr3	NGF	0.163673362278677	0.999983935122862	0.0924219269792234	1	0.121359277999656	0.996887509924365	0.0114626392976311	0.388648228211353	0.00327739756984178	0.0114532834927059	-0.377185588913722
chr1	115337689	115337794	105	+	intron	RP4-663N10.1	0.315760308067471	NA	0.336250610643997	1	0.371869434451432	0.996887509924365	0.529510788005139	3.52031600176535	1.11575899486256e-10	1.29523362779862e-09	-2.99080521376021
chr1	115338115	115338216	101	-	utr5	NGF	0.169290392425038	0.999983935122862	0.173399468781201	1	0.338968753702929	0.996887509924365	0.623887397320654	0.388648228211353	0.00327739756984178	0.0114532834927059	0.2352391691093
chr1	115663657	115663949	292	+	exon	VANGL1	0.420501468670001	0.999983935122862	0.268346643830475	1	0.46297155951733	0.996887509924365	0.598687486231419	0.788390446874898	1.36654152310215e-12	1.88662611529739e-11	-0.189702960643479
chr1	115691093	115691341	248	+	exon	VANGL1	0.361481719405388	0.999983935122862	0.249219793663364	1	0.354186314519836	0.996887509924365	0.656875511614782	0.788390446874898	1.36654152310215e-12	1.88662611529739e-11	-0.131514935260116
chr1	115691485	115691783	298	+	utr3	VANGL1	0.476599147353353	0.999983935122862	0.615706939694312	1	0.713937043510053	0.996887509924365	0.524806473098294	0.788390446874898	1.36654152310215e-12	1.88662611529739e-11	-0.263583973776604
chr1	116373251	116373353	102	+	utr5	ATP1A1	0.729878058674497	0.999983935122862	0.965581370246245	1	0.912710865708328	0.996887509924365	0.683915509483029	0.74089783808409	3.72300771243485e-14	5.93735932532115e-13	-0.0569823286010619
chr1	116910000	116910250	250	+	utr5	PTGFRN	0.355257768424835	0.999983935122862	0.429907471709161	1	0.434021011256896	0.996887509924365	0.177811137116635	-0.0155947160162547	0.90629507142779	0.950617950833029	0.19340585313289
chr1	116949320	116949552	232	+	exon	PTGFRN	0.59870804012493	0.999983935122862	0.419001439211068	1	0.566220321160071	0.996887509924365	-0.159829016570322	-0.0155947160162547	0.90629507142779	0.950617950833029	-0.144234300554068
chr1	116961244	116961615	371	+	exon	PTGFRN	0.55620724685396	0.999983935122862	0.718059854031291	1	0.757321576938173	0.996887509924365	-0.0385887785387984	-0.0155947160162547	0.90629507142779	0.950617950833029	-0.0229940625225437
chr1	116967118	116967236	118	+	exon	PTGFRN	0.404377267463109	0.999983935122862	0.273919739753392	1	0.458107675153346	0.996887509924365	-0.0921215433707005	-0.0155947160162547	0.90629507142779	0.950617950833029	-0.0765268273544458
chr1	116986885	116987098	213	+	utr3	PTGFRN	0.65449675008647	0.999983935122862	0.821383770686325	1	0.866686493104103	0.996887509924365	0.0208001653719421	-0.0155947160162547	0.90629507142779	0.950617950833029	0.0363948813881968
chr1	117075083	117075279	196	+	exon	TTF2	0.715672809849951	NA	0.593217851535149	1	0.691758458885333	0.996887509924365	-0.617373484563643	-0.305257517134669	0.0284601531712897	0.0735375070025027	-0.312115967428974
chr1	117118248	117118388	140	-	exon	TRIM45	0.687689784945122	NA	0.606266434532718	1	0.684294180440189	0.996887509924365	-2.76480577859957	-2.71112434086286	1.2459918000555e-16	2.39759760633377e-15	-0.0536814377367154
chr1	117367307	117367656	349	+	utr5	MAN1A2	0.268272070006216	0.999983935122862	0.419775233215226	1	0.494108396131123	0.996887509924365	-0.28589804413369	-0.321777846322088	0.0149487115081343	0.0427207559219067	0.0358798021883978
chr1	117367887	117368036	149	+	utr5	MAN1A2	0.850576507719759	0.999983935122862	0.979874869938292	1	0.961074977792427	0.996887509924365	-0.316587026236797	-0.321777846322088	0.0149487115081343	0.0427207559219067	0.00519082008529076
chr1	117368155	117368301	146	+	utr5	MAN1A2	0.541540090852709	NA	0.618603713808224	1	0.759335762323161	0.996887509924365	-0.442319442386256	-0.321777846322088	0.0149487115081343	0.0427207559219067	-0.120541596064168
chr1	117402233	117402349	116	+	exon	MAN1A2	0.986522020545058	0.999983935122862	0.862041091036905	1	0.990754533475778	0.996887509924365	-0.244769871398432	-0.321777846322088	0.0149487115081343	0.0427207559219067	0.0770079749236555
chr1	117522970	117523134	164	+	utr3	MAN1A2	0.429161827719595	NA	0.290529051207747	1	0.40818841989557	0.996887509924365	-0.690496337546608	-0.321777846322088	0.0149487115081343	0.0427207559219067	-0.36871849122452
chr1	117623475	117623594	119	+	exon	FAM46C	0.911043146715446	NA	0.954456781727321	1	0.934690320830636	0.996887509924365	-1.03600285981105	-0.651575015598933	0.0538451151514564	0.124677082106646	-0.384427844212117
chr1	117623783	117623943	160	+	exon	FAM46C	0.720804262693147	NA	0.630573273830544	1	0.667130733689133	0.996887509924365	-0.702461025442659	-0.651575015598933	0.0538451151514564	0.124677082106646	-0.0508860098437264
chr1	118883629	118884441	812	-	utr3	TBX15	0.232542704879426	0.999983935122862	0.166720619101456	1	0.318549048321564	0.996887509924365	0.0562397641987838	0.435924840564976	0.000232194885533531	0.00105605555573125	-0.379685076366192
chr1	118884856	118884996	140	-	exon	TBX15	0.0820240843842091	0.999983935122862	0.0499818930013337	1	0.0928215581012048	0.996887509924365	0.0379253694219597	0.435924840564976	0.000232194885533531	0.00105605555573125	-0.397999471143016
chr1	118885239	118885356	117	-	exon	TBX15	0.53507584043219	0.999983935122862	0.390676862100626	1	0.543088374058343	0.996887509924365	0.0556422276860211	0.435924840564976	0.000232194885533531	0.00105605555573125	-0.380282612878955
chr1	118987850	118988244	394	-	intron	TBX15	0.355169125643386	0.999983935122862	0.500303162532755	1	0.623817247839407	0.996887509924365	0.248807480291661	0.435924840564976	0.000232194885533531	0.00105605555573125	-0.187117360273315
chr1	119032965	119033279	314	-	utr3	WARS2	0.699125666090886	0.999983935122862	0.526913402762704	1	0.648333740348666	0.996887509924365	-0.872609654526317	-0.801427610587468	6.03392792991248e-05	0.00030828507906653	-0.0711820439388487
chr1	119623095	119623269	174	-	exon	ZNF697	0.920261833600314	0.999983935122862	0.780320713394918	1	0.849171980170897	0.996887509924365	0.711506821610925	0.616257612454809	0.000323243528878191	0.00142380736443482	0.0952492091561162
chr1	119623679	119624149	470	-	exon	ZNF697	0.47656863239895	0.999983935122862	0.571433860435869	1	0.561580867370234	0.996887509924365	0.785251133685342	0.616257612454809	0.000323243528878191	0.00142380736443482	0.168993521230532
chr1	119625830	119626088	258	-	exon	ZNF697	0.892294704549425	0.999983935122862	0.757303797414837	1	0.721293282262545	0.996887509924365	0.656172906880996	0.616257612454809	0.000323243528878191	0.00142380736443482	0.0399152944261868
chr1	119914694	119915029	335	-	utr3	NOTCH2	0.152749166360529	0.999983935122862	0.0769057975371069	1	0.165259202511367	0.996887509924365	-0.324438986928173	0.0370928275334684	0.774091913823634	0.871096851028183	-0.361531814461642
chr1	119915179	119915423	244	-	utr3	NOTCH2	0.705341914330652	0.999983935122862	0.503073506557331	1	0.648940352896409	0.996887509924365	-0.118341783658018	0.0370928275334684	0.774091913823634	0.871096851028183	-0.155434611191486
chr1	119915733	119915898	165	-	exon	NOTCH2	0.951991058009101	0.999983935122862	0.700923815081909	1	0.824699756214535	0.996887509924365	-0.0698300829637511	0.0370928275334684	0.774091913823634	0.871096851028183	-0.10692291049722
chr1	120069455	120069602	147	-	utr5	NOTCH2	0.0378338570693642	0.995098610036116	0.0447772285832809	1	0.0758771242355258	0.996887509924365	0.225874258934008	0.0370928275334684	0.774091913823634	0.871096851028183	0.18878143140054
chr1	120723977	120724080	103	+	utr5	NBPF26	0.436462083723544	NA	0.443395757189088	1	0.597704124525554	0.996887509924365	0.211716489532751	-0.152779890809618	0.451455813454907	0.628217794748685	0.364496380342369
chr1	121184078	121184193	115	-	utr5	FAM72B	0.45557533681826	NA	0.486694913567509	1	0.642064788481745	0.996887509924365	0.327515693987925	-0.0890411237431895	0.840813616204111	0.914723696637057	0.416556817731114
chr1	144422786	144423022	236	-	utr3	NBPF15	0.651554910157072	0.999983935122862	0.766146549775625	1	0.825914383621061	0.996887509924365	-0.217635459354192	-0.156726181197636	0.291307719798702	0.465056236669063	-0.0609092781565564
chr1	144423150	144423268	118	-	exon	NBPF15	0.333657513232856	0.999983935122862	0.394585404628366	1	0.489181856246313	0.996887509924365	-0.163576065700211	-0.156726181197636	0.291307719798702	0.465056236669063	-0.00684988450257495
chr1	144461470	144461571	101	-	utr5	NBPF15	0.601398242035743	0.999983935122862	0.7059187579456	1	0.770066366503536	0.996887509924365	-0.169205015147809	-0.156726181197636	0.291307719798702	0.465056236669063	-0.0124788339501735
chr1	145168677	145168840	163	-	exon	RP11-403I13.8	0.167707974476447	NA	0.114341755926187	1	0.156168326773539	0.996887509924365	1.90170533402635	1.77691097299448	3.6038963543728e-06	2.30340527623718e-05	0.12479436103187
chr1	145746813	145746968	155	-	utr3	RNF115	0.029982983018083	0.931226797035036	0.0404766146421604	1	0.14318960104969	0.996887509924365	0.547858683078095	0.414097186642575	0.00106872218538143	0.00418936562651297	0.13376149643552
chr1	145849454	145849611	157	-	exon	PIAS3	0.529861363525426	0.999983935122862	0.379963459125894	1	0.538426502383249	0.996887509924365	-0.549798727577586	-0.302268103504097	0.00677679889547945	0.0216184134567321	-0.247530624073488
chr1	145872058	145872389	331	-	exon	ANKRD35	0.937029228515879	0.999983935122862	0.985243083650395	1	0.796526194523991	0.996887509924365	-0.917713302772812	-0.764413698458039	0.0864946860434972	0.18331547327283	-0.153299604314773
chr1	145872617	145872746	129	-	exon	ANKRD35	0.518734570558551	NA	0.569592307021205	1	0.563666780479786	0.996887509924365	-0.683322330492503	-0.764413698458039	0.0864946860434972	0.18331547327283	0.0810913679655357
chr1	145912166	145912499	333	-	exon	PEX11B	0.946744833294364	0.999983935122862	0.7895817506442	1	0.660837752195857	0.996887509924365	0.0359845107584137	0.0359627528032306	0.851091562593336	0.920072875368606	2.17579551831035e-05
chr1	145957837	145957964	127	-	utr5	LIX1L	0.148894189851666	0.999983935122862	0.19883335616125	1	0.321061382115327	0.996887509924365	-0.198412977713286	-0.30002863643772	0.0153421774099418	0.043706699832831	0.101615658724434
chr1	145960645	145960894	249	-	exon	ANKRD34A	0.59645922472065	NA	0.508791757453235	1	0.621241506102243	0.996887509924365	-0.758710088543859	-0.42116795846192	0.051226627916047	0.11997226670127	-0.337542130081939
chr1	145960965	145961129	164	-	exon	ANKRD34A	0.428181410275645	NA	0.479393635509607	1	0.48530206040554	0.996887509924365	-0.49812628636622	-0.42116795846192	0.051226627916047	0.11997226670127	-0.0769583279043006
chr1	145961440	145961668	228	+	exon	CH17-270A2.1	0.19506274990734	NA	0.145118926146445	1	0.12735398240733	0.996887509924365	-0.824970334732354	NA	NA	NA	NA
chr1	145977846	145978134	288	+	exon	POLR3GL	0.464838974237535	0.999983935122862	0.56865815270066	1	0.504500452463825	0.996887509924365	-0.302373938231315	-0.512687150714045	0.022680493778964	0.0607969620430844	0.21031321248273
chr1	146228855	146228965	110	-	utr5	RP11-458D21.5	0.100174427667598	0.999983935122862	0.104749110797998	1	0.266086491385618	0.996887509924365	0.461752255547379	NA	NA	NA	NA
chr1	147618943	147619068	125	+	exon	BCL9	0.775980955525662	NA	0.884929544241715	1	0.972653392942848	0.996887509924365	-0.498973612276991	-0.441870226591985	0.00140598172762524	0.00535276750995148	-0.0571033856850058
chr1	147619292	147619563	271	+	exon	BCL9	0.671282550716488	NA	0.739091102439718	1	0.804932922887837	0.996887509924365	-0.829900569789698	-0.441870226591985	0.00140598172762524	0.00535276750995148	-0.388030343197713
chr1	147620489	147620672	183	+	exon	BCL9	0.327756745580173	NA	0.216817877959891	1	0.205762091808749	0.996887509924365	-0.630672384897227	-0.441870226591985	0.00140598172762524	0.00535276750995148	-0.188802158305242
chr1	147624417	147625063	646	+	utr3	BCL9	0.532766273442834	0.999983935122862	0.414434897825216	1	0.443018420481242	0.996887509924365	-0.699307291755489	-0.441870226591985	0.00140598172762524	0.00535276750995148	-0.257437065163504
chr1	148459424	148459567	143	+	exon	AC245100.1	0.999248009102814	NA	0.919153660418776	1	0.926163878985787	0.996887509924365	1.02178708616044	1.0725065952413	0.0686461614978495	0.15213694067031	-0.0507195090808619
chr1	148679633	148679736	103	-	utr5	NBPF14	0.0681415065203063	0.999983935122862	0.0963664649967182	1	0.202402694180215	0.996887509924365	0.544584005495788	0.159708038757227	0.332288961714628	0.510277940355795	0.384875966738561
chr1	148953044	148953206	162	+	exon	PDE4DIP	0.369973297539716	0.999983935122862	0.246252777301169	1	0.399206401930679	0.996887509924365	-0.232339223813173	0.260736567083021	0.040324435225947	0.0981952216088821	-0.493075790896194
chr1	148953496	148953608	112	+	exon	PDE4DIP	0.777816194708078	NA	0.872878063156013	1	0.9530834754732	0.996887509924365	-0.0205695429359775	0.260736567083021	0.040324435225947	0.0981952216088821	-0.281306110018998
chr1	148981361	148981625	264	+	utr3	PDE4DIP	0.0153805541144692	0.787781188371802	0.00464010193353706	1	0.0700612760861371	0.996887509924365	-0.236358691492714	0.260736567083021	0.040324435225947	0.0981952216088821	-0.497095258575735
chr1	149032355	149032484	129	+	utr3	PDE4DIP	0.470486386252111	NA	0.345606501802985	1	0.502166094025129	0.996887509924365	0.0955812960589341	0.260736567083021	0.040324435225947	0.0981952216088821	-0.165155271024086
chr1	149554744	149554883	139	+	utr3	NBPF19	0.0368336953095122	NA	0.00863275448221129	1	0.0735331485270427	0.996887509924365	-0.391227190138038	0.24137636741437	0.303964718875099	0.479474919119272	-0.632603557552408
chr1	149885722	149885925	203	-	utr3	HIST2H2BE	0.168490234192864	NA	0.0933148141307607	1	0.0711865598007382	0.996887509924365	1.68900206579897	1.25968700523293	6.83457014046848e-13	9.68507407262530e-12	0.429315060566046
chr1	149900119	149900569	450	+	utr3	BOLA1	0.0472116638816356	0.999983935122862	0.0716466154979033	1	0.155644037843369	0.996887509924365	-0.71371146972334	-1.00593423807403	2.12453324563589e-05	0.000118695057899663	0.292222768350685
chr1	149913305	149913935	630	-	utr5	SV2A	0.951977029023313	0.999983935122862	0.804851444402606	1	0.684668558539438	0.996887509924365	-0.0938421463480038	0.0330733472421037	0.818411095798036	0.901774936380851	-0.126915493590107
chr1	149926496	149926596	100	-	exon	SF3B4	0.168580637935609	0.999983935122862	0.123514885625963	1	0.375281979520581	0.996887509924365	0.0281113547233533	0.278539340317495	0.0055653191086756	0.0182225393294298	-0.250427985594142
chr1	149943615	149944980	1365	-	utr3	OTUD7B	0.838409629744466	0.999983935122862	0.903855442018775	1	0.904837998972268	0.996887509924365	0.679224636003397	0.777517786072078	2.73048849843451e-11	3.35626773980436e-10	-0.0982931500686806
chr1	150010578	150010717	139	-	utr5	OTUD7B	0.733627485757707	0.999983935122862	0.847916304259257	1	0.920436102087637	0.996887509924365	0.908161631414199	0.777517786072078	2.73048849843451e-11	3.35626773980436e-10	0.130643845342121
chr1	150149960	150150133	173	+	utr5	PLEKHO1	0.100464000736451	0.999983935122862	0.168233190569618	1	0.27936894900247	0.996887509924365	0.345358007295558	0.658171286312362	1.00753895425321e-11	1.28958485893093e-10	-0.312813279016804
chr1	150158945	150159583	638	+	utr3	PLEKHO1	0.700597374631192	0.999983935122862	0.957983213292052	1	0.977787723084972	0.996887509924365	0.656989603926279	0.658171286312362	1.00753895425321e-11	1.28958485893093e-10	-0.00118168238608252
chr1	150226583	150226821	238	-	utr3	ANP32E	0.00515930220441323	0.572781808094157	0.0129818936318072	1	0.0142607213637986	0.996887509924365	-0.201922591772687	-0.63723590563051	8.9925148808555e-07	6.29729977837248e-06	0.435313313857823
chr1	150235979	150236079	100	-	utr5	ANP32E	0.617289431490149	0.999983935122862	0.725971917595208	1	0.902109386262522	0.996887509924365	0.00814886778293671	-0.63723590563051	8.9925148808555e-07	6.29729977837248e-06	0.645384773413447
chr1	150266456	150266570	114	-	utr3	APH1A	0.655376059397892	0.999983935122862	0.494623136147645	1	0.560347493571398	0.996887509924365	0.690911693815276	0.726617653664479	9.02062160543813e-14	1.38514018599293e-12	-0.035705959849203
chr1	150293910	150294020	110	+	utr5	MRPS21	0.0886738832524272	NA	0.0684205098548092	1	0.155191921311677	0.996887509924365	0.486734738634548	0.182966866186382	0.124944858589286	0.246228374843831	0.303767872448166
chr1	150470672	150470866	194	+	exon	RPRD2	0.0490137976599766	0.999983935122862	0.0220045747055538	1	0.0600312350890958	0.996887509924365	-0.468173591707012	0.0473847535313364	0.702760118012967	0.826391914009795	-0.515558345238349
chr1	150471039	150471242	203	+	exon	RPRD2	0.0883425903548018	0.999983935122862	0.0401055716720242	1	0.163843310865728	0.996887509924365	-0.297869435755378	0.0473847535313364	0.702760118012967	0.826391914009795	-0.345254189286715
chr1	150471534	150472516	982	+	exon	RPRD2	0.410174790792051	0.999983935122862	0.274384638536767	1	0.507472071041927	0.996887509924365	-0.181643521046922	0.0473847535313364	0.702760118012967	0.826391914009795	-0.229028274578258
chr1	150472850	150473236	386	+	exon	RPRD2	0.0267814663864735	0.924069169724588	0.010039005337781	1	0.0755358596954625	0.996887509924365	-0.458686829504984	0.0473847535313364	0.702760118012967	0.826391914009795	-0.50607158303632
chr1	150507003	150507321	318	+	utr3	TARS2	0.301875704905637	0.999983935122862	0.401781138413683	1	0.536791146576582	0.996887509924365	-0.175951907103144	-0.200009093930165	0.167584088200247	0.309422750601169	0.0240571868270212
chr1	150511639	150511746	107	+	exon	ECM1	0.931134915467123	0.999983935122862	0.761840624510672	1	0.658812127423489	0.996887509924365	0.316020318335985	0.392611101009789	0.0020852011913527	0.00764381124080678	-0.076590782673804
chr1	150553557	150553787	230	+	exon	ADAMTSL4	0.978659692893252	0.999983935122862	0.809834992883098	1	0.825024742299501	0.996887509924365	0.69172087483373	0.776162070990537	1.13592099654417e-13	1.72711462982413e-12	-0.084441196156807
chr1	150560298	150560417	119	+	utr3	ADAMTSL4	0.101826796834919	0.999983935122862	0.123271160735149	1	0.197299294491098	0.996887509924365	0.934799909132947	0.776162070990537	1.13592099654417e-13	1.72711462982413e-12	0.15863783814241
chr1	150576986	150577482	496	-	utr3	MCL1	0.439610017711518	0.999983935122862	0.556391312080456	1	0.460769206825293	0.996887509924365	1.54179431653793	1.64721521208843	9.7041733682557e-33	4.41562145534002e-31	-0.105420895550497
chr1	150578391	150578491	100	-	exon	MCL1	0.684262112164124	0.999983935122862	0.476945694872284	1	0.424277017590442	0.996887509924365	1.48534563578483	1.64721521208843	9.7041733682557e-33	4.41562145534002e-31	-0.161869576303605
chr1	150578907	150579118	211	-	exon	MCL1	0.528800833126794	0.999983935122862	0.339602804499574	1	0.374106219609585	0.996887509924365	1.45130841512269	1.64721521208843	9.7041733682557e-33	4.41562145534002e-31	-0.195906796965742
chr1	150579422	150579537	115	-	utr5	MCL1	0.881580796672451	0.999983935122862	0.947408860478943	1	0.988339864879515	0.996887509924365	1.53536602935664	1.64721521208843	9.7041733682557e-33	4.41562145534002e-31	-0.111849182731794
chr1	150648313	150648614	301	-	utr3	GOLPH3L	0.715502652710021	0.999983935122862	0.537140456886279	1	0.71214216827409	0.996887509924365	0.0727586114967068	0.32604521971324	0.0375859750527271	0.0926986771595044	-0.253286608216534
chr1	150950705	150950815	110	+	exon	SETDB1	0.125018186007484	NA	0.0530975106779546	1	0.19079062382264	0.996887509924365	-0.17057355622843	0.11163983992266	0.38200857479782	0.560013900496117	-0.28221339615109
chr1	150960635	150961177	542	-	exon	CERS2	0.976557844112079	0.999983935122862	0.783017485503759	1	0.792262654514958	0.996887509924365	0.0202685483168481	0.303792197546853	0.00570929413854665	0.0186018535744173	-0.283523649230005
chr1	151033948	151034167	219	+	exon	PRUNE1	0.794342766942887	NA	0.644160520903009	1	0.773685966796794	0.996887509924365	-0.566108037433222	-0.25524914156728	0.238330364360707	0.402367995565731	-0.310858895865942
chr1	151053028	151053272	244	-	utr3	CDC42SE1	0.648504690396723	0.999983935122862	0.858129209326055	1	0.963040676640552	0.996887509924365	0.257196259452028	0.208385841800989	0.0712367952210068	0.156890184323885	0.0488104176510391
chr1	151067396	151067570	174	+	utr3	MLLT11	0.954731046670256	NA	0.955502704498859	1	0.920551307916975	0.996887509924365	-1.87172818941135	-1.25824419984553	3.16591963854519e-07	2.37821581632329e-06	-0.613483989565826
chr1	151117986	151118229	243	+	exon	GABPB2	0.420039945034853	0.999983935122862	0.498507330070115	1	0.651196884642867	0.996887509924365	-0.650835875023702	-0.637432765527098	0.000318443299266137	0.00140391035869798	-0.0134031094966038
chr1	151165431	151165573	142	-	utr5	LYSMD1	0.592714911286867	NA	0.640403473059063	1	0.755690365881955	0.996887509924365	0.0345042032970783	0.0754767769264676	0.730566186248211	0.843539900417778	-0.0409725736293893
chr1	151176635	151176804	169	-	utr3	VPS72	0.375575512329497	0.999983935122862	0.267294892013138	1	0.340580806534699	0.996887509924365	-0.0838074250054022	0.106929142386327	0.363600816360737	0.542057145352301	-0.190736567391729
chr1	151190036	151190148	112	-	utr5	VPS72	0.482957270271186	0.999983935122862	0.634626547996021	1	0.713561827669281	0.996887509924365	-0.144055713532132	0.106929142386327	0.363600816360737	0.542057145352301	-0.250984855918459
chr1	151248125	151248310	185	+	utr3	PIP5K1A	0.156049307038466	0.999983935122862	0.0813866160659691	1	0.188960592437224	0.996887509924365	0.343461927664665	0.725348302642663	2.25776847094133e-08	2.01583567484272e-07	-0.381886374977998
chr1	151267298	151267399	101	+	utr3	PSMD4	0.454304487771753	0.999983935122862	0.635119192471907	1	0.698541833822639	0.996887509924365	-0.110753765887281	-0.0732690155139928	0.488440847569157	0.66194261731843	-0.0374847503732879
chr1	151286415	151286822	407	+	exon	ZNF687	0.48852159946254	0.999983935122862	0.325430184222916	1	0.463222122655106	0.996887509924365	0.348476104983534	0.614020211965172	2.78728248898453e-07	2.1097633460116e-06	-0.265544106981638
chr1	151286958	151287358	400	+	exon	ZNF687	0.651795587759861	0.999983935122862	0.446676026795886	1	0.581096258081381	0.996887509924365	0.411817743732775	0.614020211965172	2.78728248898453e-07	2.1097633460116e-06	-0.202202468232397
chr1	151287508	151288244	736	+	exon	ZNF687	0.643975839542242	0.999983935122862	0.464271325812734	1	0.620178160187469	0.996887509924365	0.460294276263748	0.614020211965172	2.78728248898453e-07	2.1097633460116e-06	-0.153725935701424
chr1	151291508	151291648	140	+	utr3	ZNF687	0.341255656706276	0.999983935122862	0.382331972111827	1	0.539478934571273	0.996887509924365	0.674734703941714	0.614020211965172	2.78728248898453e-07	2.1097633460116e-06	0.060714491976542
chr1	151292534	151292703	169	-	utr3	PI4KB	0.205812311226648	0.999983935122862	0.346959743854765	1	0.549398833093658	0.996887509924365	0.162620231835276	0.271562228984566	0.00545074038615693	0.0179035163114184	-0.10894199714929
chr1	151315673	151316418	745	-	exon	PI4KB	0.618337444632033	0.999983935122862	0.449347756950532	1	0.577623568448469	0.996887509924365	0.0763084793496549	0.271562228984566	0.00545074038615693	0.0179035163114184	-0.195253749634911
chr1	151342454	151342595	141	-	exon	RFX5	0.173889579610467	0.999983935122862	0.259849607819622	1	0.427404076490925	0.996887509924365	1.25312922973803	1.36131759383397	9.3296236372542e-27	3.35308701701968e-25	-0.108188364095938
chr1	151342638	151342833	195	-	exon	RFX5	0.273947358856672	0.999983935122862	0.176754613500868	1	0.257520248475589	0.996887509924365	1.32552898374075	1.36131759383397	9.3296236372542e-27	3.35308701701968e-25	-0.0357886100932121
chr1	151404866	151405438	572	-	exon	POGZ	0.0947793380696332	0.999983935122862	0.123454945234719	1	0.308633408728518	0.996887509924365	-0.057745210469294	0.0564760205754684	0.620970540453269	0.769291529415037	-0.114221231044762
chr1	151405520	151406060	540	-	exon	POGZ	0.954920150031699	0.999983935122862	0.837542646408989	1	0.923968499018173	0.996887509924365	-0.175224735677601	0.0564760205754684	0.620970540453269	0.769291529415037	-0.231700756253069
chr1	151406177	151406297	120	-	exon	POGZ	0.611352373249688	0.999983935122862	0.420456846765359	1	0.574653614369563	0.996887509924365	-0.32071048875078	0.0564760205754684	0.620970540453269	0.769291529415037	-0.377186509326249
chr1	151581729	151582066	337	+	utr3	TUFT1	0.680379646332637	0.999983935122862	0.51090734829283	1	0.573656797650015	0.996887509924365	-1.18950713678948	-0.915110741943944	3.31693157806274e-08	2.87356356232257e-07	-0.274396394845531
chr1	151874317	151874620	303	-	utr3	THEM4	0.736567961024854	NA	0.823051578074597	1	0.843361608349037	0.996887509924365	-1.20549242391557	-0.748791225176855	0.00132325098045248	0.00506403861905803	-0.456701198738713
chr1	153545562	153545747	185	-	intron	S100A4	0.463179641553417	0.999983935122862	0.599329462042957	1	0.774886805599088	0.996887509924365	0.454349774884103	0.395426105466944	0.00114789820652912	0.00446444864131173	0.058923669417159
chr1	153561446	153561546	100	-	utr3	S100A2	0.722620386304696	NA	0.773345427613375	1	0.828682948984935	0.996887509924365	0.59018043128516	0.558514336240276	0.0421973185570102	0.101955011917248	0.0316660950448846
chr1	153612891	153613065	174	-	utr5	S100A16	0.320968340862667	0.999983935122862	0.470740413971064	1	0.511993427000815	0.996887509924365	1.12177341628589	0.776820563243969	2.08522645107631e-14	3.39824839781111e-13	0.344952853041924
chr1	153627086	153627217	131	-	utr5	S100A13	0.642174589390928	0.999983935122862	0.762375111670363	1	0.796407530325673	0.996887509924365	0.854766383622611	0.313418640534211	0.00671687497404746	0.0214526051450943	0.5413477430884
chr1	153645074	153645434	360	+	utr3	CHTOP	0.677415711518794	0.999983935122862	0.481457557125779	1	0.639392399980625	0.996887509924365	0.161135761586993	0.177572794338155	0.0926379288873747	0.193640698682607	-0.0164370327511619
chr1	153773210	153773341	131	+	utr3	INTS3	0.714893004301355	0.999983935122862	0.527247872033597	1	0.689471045254172	0.996887509924365	-0.555035594669463	-0.58092857644528	8.052956635783e-08	6.62640425953127e-07	0.0258929817758178
chr1	153773584	153773693	109	+	utr3	INTS3	0.273635587304497	0.999983935122862	0.168660545342422	1	0.321303587378609	0.996887509924365	-0.718089838071926	-0.58092857644528	8.052956635783e-08	6.62640425953127e-07	-0.137161261626645
chr1	153775412	153775513	101	+	exon	SLC27A3	0.80548460694391	NA	0.730078291488532	1	0.769842082640697	0.996887509924365	0.535387529272342	0.755606533188584	5.95229494451729e-05	0.000304668379349566	-0.220219003916241
chr1	153775627	153776041	414	+	exon	SLC27A3	0.788842113153349	0.999983935122862	0.895090413405271	1	0.981326842799737	0.996887509924365	0.685605973594819	0.755606533188584	5.95229494451729e-05	0.000304668379349566	-0.0700005595937648
chr1	153778211	153778327	116	+	exon	SLC27A3	0.892487481922695	0.999983935122862	0.990394808926188	1	0.941560607370076	0.996887509924365	0.64200409093647	0.755606533188584	5.95229494451729e-05	0.000304668379349566	-0.113602442252113
chr1	153779919	153780032	113	+	utr3	SLC27A3	0.337119822144038	NA	0.27893703727305	1	0.272376985329514	0.996887509924365	0.307786986340119	0.755606533188584	5.95229494451729e-05	0.000304668379349566	-0.447819546848465
chr1	153828024	153828226	202	-	exon	GATAD2B	0.853679049455825	NA	0.962791170171579	1	0.975748471921677	0.996887509924365	0.277428114303644	0.199716052607974	0.219451518488853	0.378789796729491	0.0777120616956702
chr1	153946504	153946633	129	-	utr5	DENND4B	0.636821794268694	0.999983935122862	0.452694957170163	1	0.614695518344695	0.996887509924365	0.0639998168472314	0.12425010390959	0.228785095430154	0.390810014485865	-0.0602502870623581
chr1	153947882	153948137	255	-	utr3	CRTC2	0.996942399792512	0.999983935122862	0.799895817884193	1	0.860525008245509	0.996887509924365	0.509760610963907	0.77922631896506	1.17957839382515e-10	1.36612117659645e-09	-0.269465708001153
chr1	153951461	153951587	126	-	utr3	CRTC2	0.693869059407643	0.999983935122862	0.53975127426964	1	0.543912216901338	0.996887509924365	0.612706766009117	0.77922631896506	1.17957839382515e-10	1.36612117659645e-09	-0.166519552955943
chr1	153977535	153977731	196	-	utr5	JTB	0.102107771260666	0.999983935122862	0.163734978134041	1	0.26490228297365	0.996887509924365	0.601510822503552	0.151369430953768	0.169382830533237	0.31176041873353	0.450141391549783
chr1	153981846	153982081	235	-	utr3	RAB13	0.0868484525118447	0.999983935122862	0.147404830256913	1	0.10127317494431	0.996887509924365	0.260014403821117	0.0743188322510894	0.564478636520097	0.724928254137896	0.185695571570027
chr1	154170480	154170641	161	-	intron	TPM3	0.179665305166663	0.999983935122862	0.106529129281551	1	0.29870810991336	0.996887509924365	0.252175868569718	0.497001990312742	3.00980360435902e-08	2.63046227783606e-07	-0.244826121743024
chr1	154207321	154207519	198	-	utr3	C1orf43	0.321435195052288	0.999983935122862	0.581612642440086	1	0.660580804827823	0.996887509924365	0.36501118656144	0.322649319974763	0.00079451897822856	0.00319985018454657	0.0423618665866765
chr1	154325572	154325745	173	+	utr5	ATP8B2	0.403216737923772	0.999983935122862	0.549153205209189	1	0.605566207275075	0.996887509924365	0.651270038652119	0.598131429484847	9.60045168544295e-09	9.00110401642262e-08	0.0531386091672721
chr1	154349105	154349426	321	+	utr3	ATP8B2	0.990296036775789	0.999983935122862	0.757277707717799	1	0.793405582961381	0.996887509924365	0.488377561458885	0.598131429484847	9.60045168544295e-09	9.00110401642262e-08	-0.109753868025962
chr1	154465238	154465398	160	+	utr3	IL6R	0.580331232682189	NA	0.657914425037436	1	0.803389104818177	0.996887509924365	-0.151003694549048	-0.267909732297975	0.159068289542447	0.297450777564703	0.116906037748927
chr1	154465578	154465804	226	+	utr3	IL6R	0.735609407052146	NA	0.602263664513779	1	0.655311784588373	0.996887509924365	-0.144505221119139	-0.267909732297975	0.159068289542447	0.297450777564703	0.123404511178836
chr1	154550124	154550396	272	-	utr3	UBE2Q1	0.80179531883841	0.999983935122862	0.624403076807241	1	0.716144078645586	0.996887509924365	0.50203062812033	0.631843803714272	6.86875313212423e-10	7.34209016100284e-09	-0.129813175593941
chr1	154558289	154558692	403	-	utr5	UBE2Q1	0.813575793628559	0.999983935122862	0.9725997101924	1	0.9649301325397	0.996887509924365	0.571193424323915	0.631843803714272	6.86875313212423e-10	7.34209016100284e-09	-0.0606503793903567
chr1	154558768	154558868	100	-	intron	UBE2Q1	0.375845943123868	0.999983935122862	0.425160232593051	1	0.5663374459782	0.996887509924365	0.435601092887168	0.631843803714272	6.86875313212423e-10	7.34209016100284e-09	-0.196242710827104
chr1	154584743	154584981	238	-	utr3	ADAR	0.289466802120063	0.999983935122862	0.415307236958188	1	0.424001007059479	0.996887509924365	1.92958216979613	2.01432794934409	6.37968454905131e-76	7.53372391479934e-74	-0.0847457795479607
chr1	154601167	154601663	496	-	exon	ADAR	0.411011042236203	0.999983935122862	0.262064776590816	1	0.313803217164697	0.996887509924365	1.91024918107326	2.01432794934409	6.37968454905131e-76	7.53372391479934e-74	-0.104078768270823
chr1	154602033	154602194	161	-	utr5	ADAR	0.549454607942695	0.999983935122862	0.378540080564375	1	0.498936172603393	0.996887509924365	1.82458676968629	2.01432794934409	6.37968454905131e-76	7.53372391479934e-74	-0.189741179657792
chr1	154602386	154602511	125	-	utr5	ADAR	0.239209952590514	0.999983935122862	0.152276843546008	1	0.186470979893725	0.996887509924365	1.76370963737072	2.01432794934409	6.37968454905131e-76	7.53372391479934e-74	-0.250618311973364
chr1	154944774	154945047	273	-	utr3	PBXIP1	0.180582356911243	0.999983935122862	0.290625643096433	1	0.406088901224193	0.996887509924365	0.653905935126774	0.605389432704803	1.85382489544664e-07	1.44284158888842e-06	0.048516502421971
chr1	154945857	154946290	433	-	exon	PBXIP1	0.207554520759127	0.999983935122862	0.293178723550647	1	0.271670799061052	0.996887509924365	0.760659182869353	0.605389432704803	1.85382489544664e-07	1.44284158888842e-06	0.15526975016455
chr1	154958503	154958634	131	-	utr3	PYGO2	0.874457097393957	NA	0.980228279605537	1	0.95192155460171	0.996887509924365	-0.779317942917036	-0.442196106095237	0.000185079794326854	0.000857682171710176	-0.337121836821799
chr1	154958757	154959029	272	-	utr3	PYGO2	0.671010868436472	0.999983935122862	0.52061512921078	1	0.612189314433934	0.996887509924365	-0.585580717985626	-0.442196106095237	0.000185079794326854	0.000857682171710176	-0.143384611890389
chr1	154959299	154959688	389	-	exon	PYGO2	0.15495676973948	0.999983935122862	0.080102106359963	1	0.239999202865896	0.996887509924365	-0.709585522127055	-0.442196106095237	0.000185079794326854	0.000857682171710176	-0.267389416031818
chr1	154963686	154963842	156	-	utr3	SHC1	0.989690928096164	0.999983935122862	0.767557467430465	1	0.857424778179593	0.996887509924365	0.283651273689446	0.379683084217612	1.80240488652025e-05	0.00010172947523094	-0.096031810528166
chr1	154970604	154970711	107	-	utr5	SHC1	0.0973445083889107	0.999983935122862	0.164590202777557	1	0.19775281005908	0.996887509924365	0.477681351233627	0.379683084217612	1.80240488652025e-05	0.00010172947523094	0.0979982670160153
chr1	154974202	154974341	139	-	utr5	SHC1	0.0365300909741694	0.994401870387763	0.0923909706195538	1	0.242650375527489	0.996887509924365	0.634545014003879	0.379683084217612	1.80240488652025e-05	0.00010172947523094	0.254861929786267
chr1	154988538	154988862	324	+	utr5	FLAD1	0.137974639565796	0.999983935122862	0.0832478454790963	1	0.195468553922067	0.996887509924365	-0.123496573032118	0.333362206061256	0.0047442639736797	0.0158400291103722	-0.456858779093374
chr1	155002669	155002860	191	+	utr5	ZBTB7B	0.971263546083379	0.999983935122862	0.785875644971309	1	0.881371182480879	0.996887509924365	0.87484415322148	0.905471073923832	5.58079177403864e-15	9.51997661265284e-14	-0.0306269207023512
chr1	155014714	155015702	988	+	exon	ZBTB7B	0.282324909609234	0.999983935122862	0.16014076467172	1	0.273522921294731	0.996887509924365	0.699372406711549	0.905471073923832	5.58079177403864e-15	9.51997661265284e-14	-0.206098667212282
chr1	155016305	155016836	531	+	utr3	ZBTB7B	0.607212820566558	0.999983935122862	0.855570106889007	1	0.955980619492835	0.996887509924365	0.886208006015473	0.905471073923832	5.58079177403864e-15	9.51997661265284e-14	-0.019263067908359
chr1	155183896	155184007	111	+	exon	TRIM46	0.656932904306886	NA	0.536109952168041	1	0.596080672771178	0.996887509924365	-1.40027489825696	-0.961392617827444	1.01432433302507e-09	1.06359304666408e-08	-0.438882280429511
chr1	155185878	155186009	131	-	utr3	MUC1	0.936757344181874	0.999983935122862	0.944025180990345	1	0.964096713646178	0.996887509924365	0.738971793242106	1.00114469203026	8.44508899584233e-13	1.18824198998948e-11	-0.262172898788156
chr1	155188278	155188500	222	-	exon	MUC1	0.942273151912978	0.999983935122862	0.774950968171912	1	0.731742319076579	0.996887509924365	0.900320629981565	1.00114469203026	8.44508899584233e-13	1.18824198998948e-11	-0.100824062048697
chr1	155191907	155192061	154	-	exon	MUC1	0.493374882361956	0.999983935122862	0.325816839107193	1	0.376311551503637	0.996887509924365	0.917818499632938	1.00114469203026	8.44508899584233e-13	1.18824198998948e-11	-0.0833261923973238
chr1	155193097	155193332	235	-	utr5*	MUC1	0.389773166220152	0.999983935122862	0.471841998323787	1	0.542702583743416	0.996887509924365	0.887587879251893	1.00114469203026	8.44508899584233e-13	1.18824198998948e-11	-0.113556812778369
chr1	155232112	155232213	101	+	intron	MTX1P1	0.802981009828284	0.999983935122862	0.685000581104945	1	0.771361405175849	0.996887509924365	0.748711294603243	1.0946440984807	4.24486088314715e-06	2.67770413547715e-05	-0.345932803877452
chr1	155255284	155255408	124	-	utr5	FAM189B	0.364650699089815	0.999983935122862	0.537588406365676	1	0.734756382142056	0.996887509924365	1.13621184727083	1.0737196903521	5.23820415837498e-26	1.80105255282498e-24	0.062492156918734
chr1	155263174	155263290	116	-	utr3	CLK2	0.0843222237691121	NA	0.0344135247582479	1	0.12931437434725	0.996887509924365	-0.65021174204829	-0.210742023199909	0.0900986101602283	0.189310138420755	-0.439469718848381
chr1	155273215	155273466	251	-	utr5	CLK2	0.525739173597861	0.999983935122862	0.673928482924928	1	0.735463480244651	0.996887509924365	-0.170755936505062	-0.210742023199909	0.0900986101602283	0.189310138420755	0.0399860866948473
chr1	155308941	155309065	124	+	utr5	FDPS	0.688540789196629	0.999983935122862	0.797412810263738	1	0.867046523308937	0.996887509924365	-0.251248635849199	-0.396821296087308	0.0141931929349619	0.0408381079966222	0.145572660238109
chr1	155322749	155322943	194	+	exon	RUSC1	0.531423436287374	0.999983935122862	0.605522252866075	1	0.628261044185332	0.996887509924365	1.45899111131352	0.810881000925018	1.11622558398571e-14	1.85312128541361e-13	0.648110110388502
chr1	155324553	155324659	106	+	utr5	RUSC1	0.00364356413156098	0.500582846216107	0.00287780548652122	1	0.0404846552242114	0.996887509924365	0.820422364231895	0.810881000925018	1.11622558398571e-14	1.85312128541361e-13	0.00954136330687716
chr1	155338224	155338373	149	-	exon	ASH1L	0.180100927149433	0.999983935122862	0.105029423467533	1	0.240259627590643	0.996887509924365	-0.805826430374032	-0.391445579236053	0.00123667712646092	0.00477323687001133	-0.414380851137979
chr1	155438428	155438695	267	-	exon	ASH1L	0.106227086762543	0.999983935122862	0.0466561481245363	1	0.160787887337155	0.996887509924365	-0.844506154539465	-0.391445579236053	0.00123667712646092	0.00477323687001133	-0.453060575303412
chr1	155438751	155438975	224	-	exon	ASH1L	0.564333440555393	0.999983935122862	0.427289706341056	1	0.585087136256423	0.996887509924365	-0.672631394447086	-0.391445579236053	0.00123667712646092	0.00477323687001133	-0.281185815211033
chr1	155477943	155478211	268	-	exon	ASH1L	0.737122508246824	0.999983935122862	0.583489535294219	1	0.679675658608156	0.996887509924365	-0.704369736921131	-0.391445579236053	0.00123667712646092	0.00477323687001133	-0.312924157685077
chr1	155481689	155482125	436	-	utr3	ASH1L	0.214746622214713	NA	0.141013400443499	1	0.206115847890254	0.996887509924365	-0.634325652701392	-0.391445579236053	0.00123667712646092	0.00477323687001133	-0.242880073465339
chr1	155562615	155562746	131	-	utr5	ASH1L	0.528053612050012	NA	0.543007279945238	1	0.657169858902897	0.996887509924365	0.0502432957744762	-0.391445579236053	0.00123667712646092	0.00477323687001133	0.44168887501053
chr1	155659652	155659946	294	-	utr3	YY1AP1	0.855174055626902	0.999983935122862	0.668479555258913	1	0.740558301299936	0.996887509924365	0.265029264396532	0.561936650944013	2.54868453605908e-06	1.66930843548617e-05	-0.29690738654748
chr1	155688443	155688639	196	-	utr5	YY1AP1	0.135918671858557	NA	0.116691695412863	1	0.279486476527151	0.996887509924365	0.789554444539903	0.561936650944013	2.54868453605908e-06	1.66930843548617e-05	0.227617793595891
chr1	155738221	155738425	204	+	utr3	DAP3	0.826941547640902	0.999983935122862	0.951505043796809	1	0.944667432234781	0.996887509924365	-0.270439152313508	-0.0919273392701971	0.40342606218872	0.581739326047537	-0.178511813043311
chr1	155748158	155748454	296	+	exon	MSTO2P	0.00781017230141861	NA	0.00414605606546284	1	0.0370296596065634	0.996887509924365	0.790260371044565	-1.05749455933798	0.000965261132939156	0.00382231848630338	1.84775493038254
chr1	155750464	155750564	100	-	utr3	GON4L	0.306335206341357	NA	0.2070548419227	1	0.357978492616086	0.996887509924365	0.23071764583328	0.165627736216738	0.202377212479419	0.356378618709319	0.0650899096165414
chr1	155751996	155752153	157	-	utr3	GON4L	0.940874406368492	0.999983935122862	0.93125967183778	1	0.97703414272671	0.996887509924365	0.150409709379394	0.165627736216738	0.202377212479419	0.356378618709319	-0.0152180268373445
chr1	155752495	155752595	100	-	utr3	GON4L	0.543980209110673	NA	0.373107664163772	1	0.539324573718323	0.996887509924365	0.149654811896857	0.165627736216738	0.202377212479419	0.356378618709319	-0.0159729243198819
chr1	155753195	155753337	142	-	exon	GON4L	0.7592187319893	0.999983935122862	0.595797364507081	1	0.722280785358022	0.996887509924365	0.313928521924412	0.165627736216738	0.202377212479419	0.356378618709319	0.148300785707673
chr1	155765088	155765475	387	-	utr3	GON4L	0.707485010999393	0.999983935122862	0.841470852815554	1	0.82292443261539	0.996887509924365	0.205927590931375	0.165627736216738	0.202377212479419	0.356378618709319	0.0402998547146362
chr1	155765554	155765700	146	-	exon	GON4L	0.169104266589988	NA	0.151958834944877	1	0.280151851184997	0.996887509924365	0.182620809859552	0.165627736216738	0.202377212479419	0.356378618709319	0.0169930736428134
chr1	155766122	155766265	143	-	exon	GON4L	0.888011008079013	NA	0.725972175799894	1	0.765571667181956	0.996887509924365	0.0197177661009533	0.165627736216738	0.202377212479419	0.356378618709319	-0.145909970115785
chr1	155868118	155868538	420	+	exon	SYT11	0.263925243461546	0.999983935122862	0.40847175949524	1	0.488516737386401	0.996887509924365	0.152303241778183	0.116249169852714	0.364563058403504	0.542985474149183	0.036054071925469
chr1	155900279	155900508	229	-	utr3	RIT1	0.166989279271945	0.999983935122862	0.101684128950622	1	0.219476652395748	0.996887509924365	-0.266638619481261	0.0537016602526289	0.707703018765123	0.829402185094593	-0.32034027973389
chr1	155914017	155914165	148	-	utr3	KIAA0907	0.485687879711455	NA	0.526125219172078	1	0.537633145746541	0.996887509924365	0.516544444784384	0.691009019796826	1.06006098679035e-06	7.33027184277927e-06	-0.174464575012442
chr1	155947750	155948042	292	-	utr3	ARHGEF2	0.414653606977196	0.999983935122862	0.654682513897124	1	0.784074372010362	0.996887509924365	-0.0971297753367406	-0.0883398329316348	0.361266765699969	0.539712461516508	-0.00878994240510571
chr1	156009103	156009235	132	-	utr3	SSR2	0.771217602649981	0.999983935122862	0.952136950885335	1	0.997236138997672	0.997774312844945	0.116300888304384	0.26222779727872	0.00568793506384473	0.0185383511962569	-0.145926908974336
chr1	156036117	156036366	249	-	utr3	UBQLN4	0.64123591509995	0.999983935122862	0.826336141489241	1	0.891736679250001	0.996887509924365	-0.181421457535245	-0.171677064398059	0.12385068038343	0.244411981311734	-0.00974439313718586
chr1	156036883	156037063	180	-	utr3	UBQLN4	0.298971970139415	0.999983935122862	0.434959586775854	1	0.592706857366213	0.996887509924365	-0.200724948387732	-0.171677064398059	0.12385068038343	0.244411981311734	-0.0290478839896731
chr1	156076565	156076764	199	-	utr3	MEX3A	0.604481651997213	NA	0.650946798486313	1	0.756925763519266	0.996887509924365	-0.395956344677226	-0.431129419930427	0.034043420852251	0.0852546612329976	0.0351730752532008
chr1	156076845	156077260	415	-	exon	MEX3A	0.744804905133281	0.999983935122862	0.862604419554144	1	0.92245352124134	0.996887509924365	-0.633789953118818	-0.431129419930427	0.034043420852251	0.0852546612329976	-0.202660533188391
chr1	156200189	156200434	245	+	exon	SLC25A44	0.558064928995839	0.999983935122862	0.685969622425395	1	0.718621975094024	0.996887509924365	0.324896938137503	0.448971260643004	0.000523218650059936	0.00219709552079046	-0.124074322505501
chr1	156210324	156210684	360	+	utr3	SLC25A44	0.313305304666079	0.999983935122862	0.182126689390933	1	0.325643070691484	0.996887509924365	0.322057477736469	0.448971260643004	0.000523218650059936	0.00219709552079046	-0.126913782906535
chr1	156212580	156212693	113	+	utr3	SLC25A44	0.610372207169514	NA	0.64139957629661	1	0.669540436208185	0.996887509924365	0.161970629903659	0.448971260643004	0.000523218650059936	0.00219709552079046	-0.287000630739345
chr1	156266057	156266228	171	-	exon	SMG5	0.902651905774183	0.999983935122862	0.894469268560915	1	0.979825204391532	0.996887509924365	0.0175935550484023	0.245296665718902	0.0162078858198813	0.0457394376643849	-0.2277031106705
chr1	156291547	156292079	532	+	utr3	TMEM79	0.0981815831085393	0.999983935122862	0.0430887826206385	1	0.160830526403847	0.996887509924365	0.171046514408645	0.712551980009557	0.000212000326003062	0.000970885149486323	-0.541505465600913
chr1	156594644	156594844	200	-	utr3	GPATCH4	0.618776160055503	0.999983935122862	0.426995655690787	1	0.618564424297652	0.996887509924365	-0.0238794053194008	0.0818468491518117	0.462662068007612	0.638566353638723	-0.105726254471213
chr1	156595010	156595680	670	-	utr3	GPATCH4	0.0944156751732084	0.999983935122862	0.212592381939986	1	0.28054302796469	0.996887509924365	0.200541017158575	0.0818468491518117	0.462662068007612	0.638566353638723	0.118694168006763
chr1	156669832	156670170	338	-	exon	NES	0.297450883047385	0.999983935122862	0.425214474197097	1	0.4020439800585	0.996887509924365	-0.630611431515426	-0.628493423277276	1.37168864457603e-07	1.08895282191852e-06	-0.00211800823815012
chr1	156670255	156670492	237	-	exon	NES	0.593459624766514	0.999983935122862	0.761422033620561	1	0.806280592872741	0.996887509924365	-0.705198719692411	-0.628493423277276	1.37168864457603e-07	1.08895282191852e-06	-0.0767052964151351
chr1	156670668	156670781	113	-	exon	NES	0.912506710403056	0.999983935122862	0.90877015211108	1	0.869713702434592	0.996887509924365	-0.652230033014301	-0.628493423277276	1.37168864457603e-07	1.08895282191852e-06	-0.0237366097370247
chr1	156671005	156671490	485	-	exon	NES	0.217410153343726	0.999983935122862	0.332132106996011	1	0.222382239227884	0.996887509924365	-0.559410846503397	-0.628493423277276	1.37168864457603e-07	1.08895282191852e-06	0.0690825767738792
chr1	156672626	156672733	107	-	exon	NES	0.555482198696466	0.999983935122862	0.682152857630738	1	0.71899031492933	0.996887509924365	-0.738325537840341	-0.628493423277276	1.37168864457603e-07	1.08895282191852e-06	-0.109832114563065
chr1	156672841	156673107	266	-	exon	NES	0.928241237283192	0.999983935122862	0.906544630886776	1	0.810903547383512	0.996887509924365	-0.635025836451379	-0.628493423277276	1.37168864457603e-07	1.08895282191852e-06	-0.00653241317410269
chr1	156677167	156677355	188	-	utr5	NES	0.782575700910231	0.999983935122862	0.928852859573977	1	0.950176277436	0.996887509924365	-0.635775889200718	-0.628493423277276	1.37168864457603e-07	1.08895282191852e-06	-0.00728246592344228
chr1	156723208	156723414	206	-	utr3	ISG20L2	0.842956326285521	0.999983935122862	0.955220372854055	1	0.941914837822822	0.996887509924365	-0.0856471962096543	-0.115552501341115	0.315608735993602	0.492431427116989	0.0299053051314606
chr1	156726948	156727708	760	-	utr5	ISG20L2	0.191539546061289	0.999983935122862	0.11845990424818	1	0.258004791385725	0.996887509924365	-0.435527628241903	-0.115552501341115	0.315608735993602	0.492431427116989	-0.319975126900788
chr1	156728593	156729150	557	-	utr5	ISG20L2	0.537629915461673	0.999983935122862	0.359031633086318	1	0.53915114101297	0.996887509924365	0.0788565850235456	-0.115552501341115	0.315608735993602	0.492431427116989	0.194409086364661
chr1	156734315	156734415	100	+	exon	RRNAD1	0.379989429515592	NA	0.24654945534278	1	0.367965612977154	0.996887509924365	0.214065861008972	0.232770759988797	0.117637387248278	0.234647708807883	-0.0187048989798242
chr1	156751549	156751715	166	-	utr5	HDGF	0.930732500546769	0.999983935122862	0.881047613126339	1	0.827976544713472	0.996887509924365	0.174476654241339	0.10367990591349	0.317742098811428	0.494833621031472	0.0707967483278487
chr1	156767563	156767687	124	+	utr5	PRCC	0.399453456109644	0.999983935122862	0.499329611441711	1	0.612420063491686	0.996887509924365	0.333509842408876	0.308965871525144	0.00670508350197082	0.0214275373059921	0.0245439708837317
chr1	156786624	156787004	380	+	exon	PRCC	0.363125876480965	0.999983935122862	0.230514749651942	1	0.337018060231255	0.996887509924365	0.0677532506931936	0.308965871525144	0.00670508350197082	0.0214275373059921	-0.241212620831951
chr1	156914632	156915004	372	+	utr3	PEAR1	0.656310229814689	0.999983935122862	0.837640995368612	1	0.916775752953319	0.996887509924365	-0.361160001331555	-0.305305415924991	0.00578111105703335	0.0187957165290863	-0.0558545854065635
chr1	156915937	156916046	109	+	utr3	PEAR1	0.312139736745759	0.999983935122862	0.33491858519458	1	0.489244592976607	0.996887509924365	-0.338629684103225	-0.305305415924991	0.00578111105703335	0.0187957165290863	-0.0333242681782338
chr1	156939532	156939772	240	-	exon	ARHGEF11	0.0936866436561879	0.999983935122862	0.0486567814862628	1	0.198150793671359	0.996887509924365	-0.0676383194874909	0.371065228623583	0.000843218815801953	0.00337883621221873	-0.438703548111074
chr1	157045303	157045632	329	-	utr5	ARHGEF11	0.0915789676939242	0.999983935122862	0.0515022538882025	1	0.181405153404472	0.996887509924365	-0.0226745918218165	0.371065228623583	0.000843218815801953	0.00337883621221873	-0.393739820445399
chr1	157124862	157125294	432	-	exon	ETV3	0.526651029963894	0.999983935122862	0.355725268709009	1	0.462532162745235	0.996887509924365	1.18893990280646	1.25453816036929	9.98996516946344e-18	2.07529758112026e-16	-0.0655982575628273
chr1	157125506	157125927	421	-	exon	ETV3	0.189087714262553	0.999983935122862	0.102116472471367	1	0.23932188412747	0.996887509924365	0.994364282612664	1.25453816036929	9.98996516946344e-18	2.07529758112026e-16	-0.260173877756624
chr1	157993317	157993520	203	+	utr5	KIRREL	0.010893657837361	0.714297934506655	0.0190108317747309	1	0.0572922127614003	0.996887509924365	0.57364987674608	0.369830058114969	0.000513390057857362	0.00216061632537806	0.203819818631111
chr1	158094761	158095185	424	+	utr3	KIRREL	0.939302673006508	0.999983935122862	0.690102548237389	1	0.742959945376938	0.996887509924365	0.345644896773394	0.369830058114969	0.000513390057857362	0.00216061632537806	-0.0241851613415753
chr1	160031144	160031324	180	-	exon	PIGM	0.209608001847754	NA	0.227216865422565	1	0.322154368938131	0.996887509924365	-0.826849199656287	-0.875701562002471	4.98752791799762e-06	3.10667398320737e-05	0.0488523623461835
chr1	160031794	160031917	123	-	utr5	PIGM	0.374499116657645	NA	0.413216802161505	1	0.396982449716543	0.996887509924365	-0.639754621146072	-0.875701562002471	4.98752791799762e-06	3.10667398320737e-05	0.235946940856399
chr1	160093086	160093229	143	-	exon	IGSF8	0.368331794762547	0.999983935122862	0.49823090655932	1	0.645545691748658	0.996887509924365	0.959995015233442	1.08435494951329	8.38082127843713e-22	2.24382069288683e-20	-0.124359934279852
chr1	160098422	160098595	173	-	utr5	IGSF8	0.655870084968938	0.999983935122862	0.5011161373135	1	0.548317147344258	0.996887509924365	1.08764154680766	1.08435494951329	8.38082127843713e-22	2.24382069288683e-20	0.0032865972943632
chr1	160217357	160217596	239	-	utr3	RP11-574F21.3	0.952578146788938	0.999983935122862	0.843523517947424	1	0.91476678778068	0.996887509924365	-0.0721617583336216	NA	NA	NA	NA
chr1	160239933	160240302	369	-	exon	RP11-574F21.3	0.0944176303565587	0.999983935122862	0.208817113012832	1	0.327344087084514	0.996887509924365	0.149094845215827	NA	NA	NA	NA
chr1	160262325	160262518	193	-	utr5	DCAF8	0.639855366242207	0.999983935122862	0.795971281794983	1	0.775189197960373	0.996887509924365	0.300672386234178	-0.022945547266547	0.876730569637586	0.934428804719033	0.323617933500725
chr1	161039435	161039938	503	-	utr3	USF1	0.0737742486661415	0.999983935122862	0.0620255241044459	1	0.15990087877451	0.996887509924365	1.31456741589819	1.59683689978616	1.51173727671775e-48	1.07882574938142e-46	-0.282269483887978
chr1	161122067	161122437	370	-	utr3	DEDD	0.476397339047578	0.999983935122862	0.363660383667076	1	0.430662276939518	0.996887509924365	0.533273766971944	0.740969479497791	1.95828665241487e-08	1.76914612464748e-07	-0.207695712525847
chr1	161131876	161131978	102	-	intron	DEDD	0.0812946724065516	NA	0.072615403367034	1	0.187267359595999	0.996887509924365	1.35088441648	0.740969479497791	1.95828665241487e-08	1.76914612464748e-07	0.609914936982206
chr1	161132303	161132406	103	-	utr5	DEDD	0.0367978111627407	NA	0.0295623475737077	1	0.0821840820890021	0.996887509924365	1.27890743346486	0.740969479497791	1.95828665241487e-08	1.76914612464748e-07	0.537937953967067
chr1	161132504	161132606	102	-	utr5	DEDD	0.838439447989827	NA	0.700553795203223	1	0.79509873567737	0.996887509924365	0.223531371919951	0.740969479497791	1.95828665241487e-08	1.76914612464748e-07	-0.51743810757784
chr1	161158628	161158787	159	+	utr3	UFC1	0.383238896104394	0.999983935122862	0.534089799489937	1	0.584290348129275	0.996887509924365	0.102475918501956	0.0832158515669687	0.548556431033571	0.712785632386364	0.0192600669349873
chr1	161160808	161161064	256	+	exon	USP21	0.958452059245273	0.999983935122862	0.881639407947131	1	0.904233258931842	0.996887509924365	-0.708385379675736	-0.439796364495404	0.00158801933763697	0.00597359037530904	-0.268589015180332
chr1	161171603	161171921	318	-	utr3	B4GALT3	0.882463404698538	0.999983935122862	0.693465130882895	1	0.831392479154477	0.996887509924365	0.131852730662318	0.30282509202735	0.0157216974258963	0.0446021386003656	-0.170972361365032
chr1	161190989	161191450	461	-	utr3	ADAMTS4	0.283384135310182	0.999983935122862	0.400711812430314	1	0.509930521744028	0.996887509924365	0.245088899963941	0.370467345381306	0.00537990165889222	0.01768841050891	-0.125378445417366
chr1	161198218	161198366	148	-	exon	ADAMTS4	0.559808077162907	0.999983935122862	0.459356632503121	1	0.578727192127603	0.996887509924365	0.0430313979913617	0.370467345381306	0.00537990165889222	0.01768841050891	-0.327435947389945
chr1	161198772	161199010	238	-	utr5	ADAMTS4	0.449829690741707	0.999983935122862	0.58338646489803	1	0.593146820171736	0.996887509924365	0.44956939096044	0.370467345381306	0.00537990165889222	0.01768841050891	0.0791020455791341
chr1	161229135	161229351	216	+	utr3	TOMM40L	0.290884831386723	0.999983935122862	0.34656155173031	1	0.47153844402692	0.996887509924365	-0.386841735867712	-0.476361087691566	0.00608890184812831	0.0196803069020882	0.089519351823854
chr1	161230256	161230550	294	-	utr3	NR1I3	0.175394351412538	0.999983935122862	0.230289961999351	1	0.323858853336714	0.996887509924365	-0.344660125297649	0.375454097542579	0.678032982761668	0.810819550633437	-0.720114222840227
chr1	161726071	161726239	168	+	exon	FCRLB	0.89671250318686	NA	0.971236192061321	1	0.967379998273016	0.996887509924365	0.673350883703114	0.216956601249809	0.218666819465183	0.377885978342313	0.456394282453306
chr1	161727452	161727604	152	+	utr3	FCRLB	0.924195867345258	0.999983935122862	0.768071082725074	1	0.844527858430699	0.996887509924365	-0.0642878009472351	0.216956601249809	0.218666819465183	0.377885978342313	-0.281244402197044
chr1	161749870	161749994	124	+	utr5	DUSP12	0.686193763874248	0.999983935122862	0.563838273669324	1	0.518864865158133	0.996887509924365	-0.128417320366119	0.0179485146785515	0.909202656564781	0.952006729486921	-0.14636583504467
chr1	161958552	161958811	259	+	utr3	ATF6	0.998427626414478	0.999983935122862	0.787463497262231	1	0.829561082346162	0.996887509924365	0.117790940256954	0.18703783287978	0.0951674019757408	0.198051619405929	-0.0692468926228256
chr1	161983654	161984175	521	-	utr3	OLFML2B	0.58661714036303	0.999983935122862	0.459192193643397	1	0.372272201850356	0.996887509924365	0.0125940119396455	0.176437185080772	0.206736160572565	0.362448616700736	-0.163843173141126
chr1	161997840	161998109	269	-	exon	OLFML2B	0.709466344150289	0.999983935122862	0.5850064378912	1	0.458655254267953	0.996887509924365	-0.0707821908213704	0.176437185080772	0.206736160572565	0.362448616700736	-0.247219375902142
chr1	162020048	162020173	125	-	exon	OLFML2B	0.621705379023082	0.999983935122862	0.509941311054919	1	0.482529637180343	0.996887509924365	-0.0391283689453785	0.176437185080772	0.206736160572565	0.362448616700736	-0.21556555402615
chr1	162566074	162566251	177	+	exon	UAP1	0.185848002682855	0.999983935122862	0.105954617300691	1	0.141350379862975	0.996887509924365	-0.407531198857614	-0.0836849186537026	0.545164977866635	0.710052736644624	-0.323846280203912
chr1	162780231	162780407	176	+	utr3	DDR2	0.715500530276897	0.999983935122862	0.491635916929063	1	0.658225685823063	0.996887509924365	-0.0527472207856967	-0.0167381781207799	0.877564273751593	0.935070065588219	-0.0360090426649168
chr1	162783348	162783549	201	+	utr3	DDR2	0.50240858775675	0.999983935122862	0.733038474254718	1	0.766615784303335	0.996887509924365	-0.212022296577061	-0.0167381781207799	0.877564273751593	0.935070065588219	-0.195284118456281
chr1	163074448	163074613	165	+	utr3	RGS4	0.996449288245518	0.999983935122862	0.924020370449236	1	0.871176932956493	0.996887509924365	-0.612900524764992	-0.574354469309358	0.0123735630408798	0.0362920043122434	-0.0385460554556336
chr1	164559212	164559321	109	+	utr5	PBX1	0.226714285998605	NA	0.259136074172283	1	0.319558199722502	0.996887509924365	-0.755744635598174	-1.06076264324389	1.28671248209428e-13	1.94714637164519e-12	0.305018007645716
chr1	164559762	164560006	244	+	utr5	PBX1	0.360788636625402	0.999983935122862	0.488590698677151	1	0.651188492464117	0.996887509924365	-0.933059422360445	-1.06076264324389	1.28671248209428e-13	1.94714637164519e-12	0.127703220883444
chr1	165827692	165827816	124	-	utr5	TMCO1	0.39433774672833	0.999983935122862	0.263266417273235	1	0.347053493402234	0.996887509924365	-0.0519736445080898	0.483545271171055	0.000163661039033182	0.000767037881733831	-0.535518915679145
chr1	166849222	166850193	971	+	exon	POGK	0.6328459518936	0.999983935122862	0.871514480469492	1	0.836857141280103	0.996887509924365	-0.19865700549397	-0.102079704669638	0.370108645167932	0.548568204070721	-0.0965773008243322
chr1	166850285	166850439	154	+	utr3	POGK	0.514431437180935	0.999983935122862	0.382598579682334	1	0.489880927695458	0.996887509924365	-0.373439077960239	-0.102079704669638	0.370108645167932	0.548568204070721	-0.271359373290601
chr1	166852584	166852994	410	+	utr3	POGK	0.911738251560286	0.999983935122862	0.861296371959898	1	0.91660701939676	0.996887509924365	-0.259049658161436	-0.102079704669638	0.370108645167932	0.548568204070721	-0.156969953491798
chr1	167415631	167415736	105	+	utr3	POU2F1	0.964123057058647	NA	0.970322573849464	1	0.931296141582436	0.996887509924365	1.35718249895644	0.757800394846611	0.000901061261842099	0.00358886857532331	0.599382104109834
chr1	167787887	167788088	201	+	utr3	MPZL1	0.883122761786517	0.999983935122862	0.91099769080519	1	0.937007443680063	0.996887509924365	0.177332480331379	0.362121100139012	0.00635513142494061	0.020440896942185	-0.184788619807633
chr1	167935870	167935981	111	-	utr5	MPC2	0.0103769757792612	0.70866855643399	0.0340439402342283	1	0.114113267057626	0.996887509924365	0.281064669566459	-0.200617408414944	0.275326092608611	0.447471444794972	0.481682077981403
chr1	168084641	168085783	1142	-	utr3	GPR161	0.907838314245267	0.999983935122862	0.673227332470962	1	0.730194660371441	0.996887509924365	0.727921162406744	0.813866984032287	8.88910719289929e-15	1.49449997966041e-13	-0.085945821625543
chr1	168096501	168096749	248	-	exon	GPR161	0.0667458590558655	0.999983935122862	0.036511439633442	1	0.135056405878635	0.996887509924365	0.406165140396583	0.813866984032287	8.88910719289929e-15	1.49449997966041e-13	-0.407701843635705
chr1	168096849	168096980	131	-	exon	GPR161	0.210849726681755	0.999983935122862	0.15956302961297	1	0.142648206833272	0.996887509924365	0.330132461421604	0.813866984032287	8.88910719289929e-15	1.49449997966041e-13	-0.483734522610684
chr1	168136240	168136413	173	-	utr5	GPR161	0.603555066197246	NA	0.662867305236525	1	0.722995613441901	0.996887509924365	0.875834202499254	0.813866984032287	8.88910719289929e-15	1.49449997966041e-13	0.0619672184669668
chr1	168136688	168136799	111	-	utr5	GPR161	0.777758235740827	0.999983935122862	0.932729103462786	1	0.984545177053294	0.996887509924365	0.749536621655158	0.813866984032287	8.88910719289929e-15	1.49449997966041e-13	-0.0643303623771289
chr1	168226033	168226133	100	+	utr5	SFT2D2	0.23106392401641	NA	0.240446571338526	1	0.39532718275875	0.996887509924365	0.750637007571451	0.318252778270941	0.033603610786603	0.0843448930156145	0.43238422930051
chr1	168242858	168243032	174	+	utr3	SFT2D2	0.837283741516587	NA	0.710947656621818	1	0.7840150579551	0.996887509924365	0.266705051581911	0.318252778270941	0.033603610786603	0.0843448930156145	-0.0515477266890302
chr1	168695734	168695924	190	-	utr3	DPT	0.388470210478379	0.999983935122862	0.430656667679666	1	0.421867518005305	0.996887509924365	0.505616856108026	0.525266678173848	0.0160520645500208	0.0454020834901431	-0.0196498220658214
chr1	169106364	169106471	107	+	utr5	ATP1B1	0.448863399337212	NA	0.464084486456261	1	0.594573671158521	0.996887509924365	-0.260044762230413	-0.462661755690757	0.000681902979580435	0.00279567538993516	0.202616993460345
chr1	169131383	169131531	148	+	exon	ATP1B1	0.603299968224771	0.999983935122862	0.711946484089006	1	0.766712447300483	0.996887509924365	-0.588801931606565	-0.462661755690757	0.000681902979580435	0.00279567538993516	-0.126140175915808
chr1	169376789	169376895	106	+	exon	BLZF1	0.92637488896068	0.999983935122862	0.798749231727947	1	0.864124562313963	0.996887509924365	2.05931873810706	2.36825069749511	2.38563540172478e-61	2.26452730788603e-59	-0.308931959388051
chr1	169793415	169793539	124	-	exon	METTL18	0.962168279371921	NA	0.85667278629302	1	0.8633867601133	0.996887509924365	-0.497806831539569	-0.488590096693211	0.257708111640596	0.426461041784242	-0.00921673484635788
chr1	170552082	170552383	301	+	utr3	GORAB	0.958183235418806	0.999983935122862	0.923131157938855	1	0.946020084284465	0.996887509924365	-0.259740981382277	0.00417206655137256	0.983743505958417	0.992296492511137	-0.263913047933649
chr1	170664289	170664393	104	+	exon	PRRX1	0.986925422879084	0.999983935122862	0.775718763159716	1	0.920291287231277	0.996887509924365	0.400388043253902	0.331754133729615	0.00599150054118395	0.0194065925284161	0.0686339095242872
chr1	170726819	170726980	161	+	utr3	PRRX1	0.161715506087282	0.999983935122862	0.196844337754418	1	0.273790821930199	0.996887509924365	-0.197523901326448	0.331754133729615	0.00599150054118395	0.0194065925284161	-0.529278035056063
chr1	170736118	170736348	230	+	utr3	PRRX1	0.902182087472471	0.999983935122862	0.926100839183338	1	0.908902557775054	0.996887509924365	0.119958948752681	0.331754133729615	0.00599150054118395	0.0194065925284161	-0.211795184976934
chr1	170738542	170738680	138	+	utr3	PRRX1	0.386280322679673	0.999983935122862	0.30005456865908	1	0.43576830557888	0.996887509924365	-0.00744831175611771	0.331754133729615	0.00599150054118395	0.0194065925284161	-0.339202445485732
chr1	171532518	171532885	367	+	utr3	PRRC2C	0.231943826540206	0.999983935122862	0.311768851583482	1	0.213151667565317	0.996887509924365	0.469389769436433	0.593573462795388	6.72705146824163e-07	4.79892031925371e-06	-0.124183693358955
chr1	171540772	171540927	155	+	exon	PRRC2C	0.523365579519212	0.999983935122862	0.360324556493256	1	0.545314676567785	0.996887509924365	0.344190138475267	0.593573462795388	6.72705146824163e-07	4.79892031925371e-06	-0.249383324320121
chr1	171541050	171541524	474	+	exon	PRRC2C	0.965453434194464	0.999983935122862	0.722693653006616	1	0.815676346564127	0.996887509924365	0.470626188760805	0.593573462795388	6.72705146824163e-07	4.79892031925371e-06	-0.122947274034583
chr1	171541907	171542072	165	+	exon	PRRC2C	0.898867127860135	0.999983935122862	0.956278358243793	1	0.929466904625586	0.996887509924365	0.267320647296989	0.593573462795388	6.72705146824163e-07	4.79892031925371e-06	-0.3262528154984
chr1	171557680	171558006	326	+	exon	PRRC2C	0.271241828173632	0.999983935122862	0.384884338467316	1	0.521536399401796	0.996887509924365	0.718848229910495	0.593573462795388	6.72705146824163e-07	4.79892031925371e-06	0.125274767115106
chr1	171591695	171591993	298	+	utr3	PRRC2C	0.943437314044155	0.999983935122862	0.842860684203407	1	0.939923460835767	0.996887509924365	0.449169556398611	0.593573462795388	6.72705146824163e-07	4.79892031925371e-06	-0.144403906396778
chr1	171781696	171781898	202	+	utr5	METTL13	0.284241274102866	0.999983935122862	0.412005146915565	1	0.544057009328764	0.996887509924365	0.426924418347517	0.599523002828295	1.78924210820049e-09	1.82315224368718e-08	-0.172598584480777
chr1	171783922	171784114	192	+	exon	METTL13	0.573868499954594	0.999983935122862	0.436807353057311	1	0.506982572690476	0.996887509924365	0.299975187813885	0.599523002828295	1.78924210820049e-09	1.82315224368718e-08	-0.29954781501441
chr1	171784322	171784436	114	+	exon	METTL13	0.694001954462077	0.999983935122862	0.869845298293959	1	0.839466108065633	0.996887509924365	0.429300014033027	0.599523002828295	1.78924210820049e-09	1.82315224368718e-08	-0.170222988795267
chr1	171796507	171796877	370	+	utr3	METTL13	0.460538155558625	0.999983935122862	0.300524549876083	1	0.447672742489236	0.996887509924365	0.399085248770328	0.599523002828295	1.78924210820049e-09	1.82315224368718e-08	-0.200437754057967
chr1	172442497	172442716	219	-	utr5	PIGC	0.904508519454918	0.999983935122862	0.778169232338696	1	0.771962653199583	0.996887509924365	-0.811304122157959	-0.465538549150678	0.0188997770615753	0.0520984684069184	-0.345765573007281
chr1	172610047	172610249	202	+	exon	SUCO	0.829069610100938	NA	0.711158134643351	1	0.856819971127265	0.996887509924365	-0.279113704984464	-0.00488851827307842	0.975463252301837	0.988618925283073	-0.274225186711386
chr1	173041465	173041569	104	-	exon	TNFSF18	0.924778815612077	NA	0.866818275509359	1	0.922000847966605	0.996887509924365	-0.157090716250361	0.160199789098594	0.669241793089556	0.804834018438768	-0.317290505348955
chr1	173186379	173186649	270	-	utr3	TNFSF4	0.162930473899872	NA	0.173285255542841	1	0.181985982035176	0.996887509924365	-1.42966772591143	-1.82303587142647	2.8870681690439e-08	2.53436041617973e-07	0.393368145515042
chr1	173476731	173476847	116	+	utr5*	PRDX6	0.706335012089174	NA	0.772884196054577	1	0.864377017708365	0.996887509924365	-0.722837539379947	-0.205684275660347	0.101631717400592	0.208553329934132	-0.5171532637196
chr1	173733977	173734202	225	+	exon	KLHL20	0.174006591225312	0.999983935122862	0.0849910022774177	1	0.211900936538597	0.996887509924365	-0.330447316768234	-0.10803854134172	0.483097828372969	0.656855446308775	-0.222408775426514
chr1	173803171	173803286	115	-	exon	CENPL	0.700647781422493	NA	0.610514594079691	1	0.788439928640177	0.996887509924365	-0.624975661264635	-0.609100972307836	0.0053583319278894	0.0176306929771526	-0.015874688956799
chr1	173824890	173825180	290	+	utr5	DARS2	0.452552103638842	0.999983935122862	0.336721751207808	1	0.296218088015253	0.996887509924365	-1.30987901107559	-0.939137652978124	6.34742570761885e-10	6.80316470088873e-09	-0.370741358097461
chr1	174022203	174022337	134	-	utr5	RC3H1	0.0195206957947123	NA	0.0127869093907769	1	0.0381913302556134	0.996887509924365	0.902493056920689	0.723648134374467	3.27416494177163e-05	0.000176463347676738	0.178844922546222
chr1	174989894	174989994	100	+	utr3	RABGAP1L	0.479672259933014	NA	0.393459288220471	1	0.497390280437853	0.996887509924365	1.48569287547565	0.485109497185142	0.000700893945983919	0.00286111831159979	1.00058337829051
chr1	175010008	175010121	113	+	utr3	CACYBP	0.865063454418541	0.999983935122862	0.689714083610548	1	0.781728632670034	0.996887509924365	-0.492965149087359	-0.315651495177788	0.00946061015613518	0.0288841250981172	-0.177313653909571
chr1	175160439	175160670	231	-	utr3	KIAA0040	0.533071782880647	NA	0.421606748040686	1	0.500065571043925	0.996887509924365	1.88366873098517	2.31672465576341	1.88357314613172e-27	7.06393339245882e-26	-0.433055924778242
chr1	178093839	178093956	117	-	exon	RASAL2-AS1	0.768268014649749	NA	0.606026002731574	1	0.757584545835762	0.996887509924365	0.217439803532977	0.49942309531102	0.0808486564167657	0.173851777005443	-0.281983291778043
chr1	178442714	178443033	319	+	exon	RASAL2	0.649885337708126	0.999983935122862	0.517667401309531	1	0.576426655395851	0.996887509924365	0.359835034642354	0.765125293418112	4.1225073660583e-09	4.03883573507312e-08	-0.405290258775758
chr1	178458134	178458443	309	+	exon	RASAL2	0.814460652964162	0.999983935122862	0.609924835772573	1	0.769932874121831	0.996887509924365	0.57020312278526	0.765125293418112	4.1225073660583e-09	4.03883573507312e-08	-0.194922170632853
chr1	178473083	178473442	359	+	utr3	RASAL2	0.802026041948494	0.999983935122862	0.956330807797858	1	0.946361360977808	0.996887509924365	0.637405211414013	0.765125293418112	4.1225073660583e-09	4.03883573507312e-08	-0.1277200820041
chr1	178851101	178851207	106	-	utr3	ANGPTL1	0.144979679258474	NA	0.152509685791052	1	0.189749588662631	0.996887509924365	6.02591254838934	5.66056290485895	4.85884864642799e-90	6.88533559260607e-88	0.365349643530386
chr1	178865166	178865774	608	-	exon	ANGPTL1	0.897141634814006	0.999983935122862	0.812826532065717	1	0.872812752669202	0.996887509924365	5.87346586386881	5.66056290485895	4.85884864642799e-90	6.88533559260607e-88	0.212902959009863
chr1	178916327	178916687	360	+	utr3	RALGPS2	0.4289443154299	0.999983935122862	0.507061959371098	1	0.487028337402856	0.996887509924365	0.245434163490479	0.314486933569744	0.0368819129204722	0.0912572050921986	-0.0690527700792651
chr1	179043950	179044112	162	+	exon	FAM20B	0.853936375810024	0.999983935122862	0.677404069673269	1	0.772312610098904	0.996887509924365	-0.106421711310261	0.0271872468694716	0.800267519280059	0.888991954476571	-0.133608958179733
chr1	179071975	179072522	547	+	utr3	FAM20B	0.175690264236463	0.999983935122862	0.11482583644305	1	0.196953194523313	0.996887509924365	-0.231719825099923	0.0271872468694716	0.800267519280059	0.888991954476571	-0.258907071969395
chr1	179095078	179095410	332	+	utr3	TOR3A	0.854626323277036	0.999983935122862	0.759014793923235	1	0.640465688987176	0.996887509924365	-0.958923508088261	-0.781567902173586	8.54622934352014e-09	8.06222748198269e-08	-0.177355605914675
chr1	179107687	179108980	1293	-	utr3	ABL2	0.854691989890867	0.999983935122862	0.64371219970866	1	0.640705598504778	0.996887509924365	1.80117243761143	1.94957640436375	2.97796878356149e-39	1.68799779134504e-37	-0.148403966752312
chr1	179109106	179109283	177	-	exon	ABL2	0.766344037499547	0.999983935122862	0.625506209554558	1	0.585067862558616	0.996887509924365	1.76898601650484	1.94957640436375	2.97796878356149e-39	1.68799779134504e-37	-0.180590387858902
chr1	179229319	179229643	324	-	utr5	ABL2	0.962440969423653	0.999983935122862	0.783828743120562	1	0.870749711339172	0.996887509924365	2.03587145473344	1.94957640436375	2.97796878356149e-39	1.68799779134504e-37	0.0862950503696966
chr1	179353605	179353875	270	+	utr3	SOAT1	0.282378481487045	0.999983935122862	0.39676767628451	1	0.484476630241235	0.996887509924365	1.03896284120972	1.04322809561236	3.15658044586787e-19	7.2396993601818e-18	-0.00426525440263559
chr1	179846083	179846634	551	-	exon	TOR1AIP2	0.775877715620761	0.999983935122862	0.924739118866605	1	0.913122315697707	0.996887509924365	0.647445961238357	0.476918162926659	0.00173226297275941	0.00646227249277434	0.170527798311699
chr1	179865407	179865778	371	-	utr5	TOR1AIP2	0.301662046411168	0.999983935122862	0.187483062555334	1	0.30930102269113	0.996887509924365	0.0993099987234987	0.476918162926659	0.00173226297275941	0.00646227249277434	-0.37760816420316
chr1	179882317	179882475	158	+	utr5	TOR1AIP1	0.863263489370115	0.999983935122862	0.935785719945061	1	0.953163724071466	0.996887509924365	0.325145346835873	0.588300289152454	4.72046828964189e-08	4.01067967444134e-07	-0.263154942316581
chr1	179917744	179918266	522	+	utr3	TOR1AIP1	0.63995807330114	0.999983935122862	0.475303700201312	1	0.62669008047797	0.996887509924365	0.458398603172189	0.588300289152454	4.72046828964189e-08	4.01067967444134e-07	-0.129901685980265
chr1	180111202	180111329	127	+	utr3	CEP350	0.865791285124897	NA	0.73564498589177	1	0.770566789399662	0.996887509924365	0.48871369304677	0.556553990349289	6.25028887957795e-05	0.000318192150582363	-0.0678402973025188
chr1	180196398	180196981	583	+	exon	QSOX1	0.549629309660862	0.999983935122862	0.816576810574584	1	0.833768195956055	0.996887509924365	0.241892963308055	0.227238274525506	0.0318556027418448	0.0807336871225676	0.0146546887825497
chr1	180502169	180502539	370	-	utr5	ACBD6	0.743532534669666	0.999983935122862	0.574840252167763	1	0.566526733936465	0.996887509924365	-0.260559083797388	-0.155282482253507	0.21251338268745	0.370056438087977	-0.105276601543881
chr1	180632037	180632179	142	+	utr5	XPR1	0.878299091161452	0.999983935122862	0.982286396353219	1	0.977632268944337	0.996887509924365	0.716924212080302	0.852131931737554	3.88483361221317e-08	3.33353001871527e-07	-0.135207719657252
chr1	180916375	180916875	500	+	exon	KIAA1614	0.555615055761176	0.999983935122862	0.437348767886867	1	0.449465784694422	0.996887509924365	-0.742970208521624	-0.351059592864726	0.00750856823271437	0.0236523475974627	-0.391910615656898
chr1	180935272	180936650	1378	+	exon	KIAA1614	0.305893364126247	0.999983935122862	0.227260190600004	1	0.286881980280445	0.996887509924365	-0.477936834045356	-0.351059592864726	0.00750856823271437	0.0236523475974627	-0.12687724118063
chr1	180973614	180973758	144	-	utr3	STX6	0.577453633343272	NA	0.448553498343894	1	0.575889620887024	0.996887509924365	0.185970109926537	0.29618321618901	0.0199163347212553	0.0544242650874633	-0.110213106262473
chr1	180976141	180976581	440	-	utr3	STX6	0.216268313560038	0.999983935122862	0.116742836460241	1	0.250848832396326	0.996887509924365	0.270640412515628	0.29618321618901	0.0199163347212553	0.0544242650874633	-0.0255428036733814
chr1	181055420	181055844	424	+	utr3	MR1	0.598371155915212	0.999983935122862	0.435844702437511	1	0.53909925258012	0.996887509924365	0.979527954730025	1.35631969380345	2.45099918488803e-22	6.78178142663787e-21	-0.376791739073428
chr1	181089017	181089497	480	+	exon	IER5	0.455329523295715	0.999983935122862	0.285906119467079	1	0.307468964750747	0.996887509924365	0.973318302456297	1.31758264116581	2.2721874118142e-17	4.60919489396543e-16	-0.344264338709516
chr1	181089591	181090513	922	+	utr3	IER5	0.889560268100605	0.999983935122862	0.929005855306939	1	0.891472813545151	0.996887509924365	1.27692445642169	1.31758264116581	2.2721874118142e-17	4.60919489396543e-16	-0.0406581847441239
chr1	182384356	182384624	268	-	utr3	GLUL	0.388713109619533	0.999983935122862	0.291526580890762	1	0.364616544967868	0.996887509924365	0.607445706692452	0.824320373129193	2.4831141650528e-12	3.35347188022345e-11	-0.216874666436741
chr1	182585469	182585575	106	-	exon	RNASEL	0.0778802766153281	NA	0.0684669302020033	1	0.16244810753601	0.996887509924365	0.0947303026754219	0.110422053211951	0.554286276173245	0.717042579335494	-0.0156917505365287
chr1	183022716	183023019	303	+	utr5*	LAMC1	0.889356206072227	0.999983935122862	0.762173842916398	1	0.690006306089027	0.996887509924365	1.04566924195908	0.0436096908659044	0.745861004224537	0.853598872962826	1.00205955109317
chr1	183023485	183023862	377	+	utr5	LAMC1	0.485285592021911	0.999983935122862	0.586976169927483	1	0.447045641659128	0.996887509924365	0.0557238074297547	0.0436096908659044	0.745861004224537	0.853598872962826	0.0121141165638504
chr1	183142612	183142919	307	+	utr3	LAMC1	0.999900984429403	1	0.806507272563657	1	0.852084412817441	0.996887509924365	0.0285003601277255	0.0436096908659044	0.745861004224537	0.853598872962826	-0.0151093307381788
chr1	183542335	183542449	114	+	exon	SMG7	0.242691535843924	0.999983935122862	0.154750338050071	1	0.249668784842243	0.996887509924365	0.187132254400206	0.624537217163223	3.27539384608551e-07	2.45487489658067e-06	-0.437404962763017
chr1	183553029	183553175	146	+	utr3	SMG7	0.783063078579796	0.999983935122862	0.63081386652896	1	0.778533149434679	0.996887509924365	0.396570908583244	0.624537217163223	3.27539384608551e-07	2.45487489658067e-06	-0.227966308579979
chr1	183635557	183635788	231	-	utr5	ARPC5	0.807412931038983	0.999983935122862	0.588785210756647	1	0.659069453772835	0.996887509924365	0.321866537805534	0.367989624992276	0.00020793903107103	0.00095382715316027	-0.0461230871867425
chr1	183636167	183636293	126	+	utr5	RGL1	0.141565543238311	NA	0.140162379514653	1	0.17384837841953	0.996887509924365	-0.646890604008085	0.7531434729564	3.05160803540131e-10	3.39926175262923e-09	-1.40003407696449
chr1	183926125	183926531	406	+	utr3	RGL1	0.72236771672177	0.999983935122862	0.899307782711678	1	0.927796778319878	0.996887509924365	0.70943380568463	0.7531434729564	3.05160803540131e-10	3.39926175262923e-09	-0.0437096672717704
chr1	183926655	183927013	358	+	utr3	RGL1	0.634226813961154	0.999983935122862	0.470404820519288	1	0.638962529394774	0.996887509924365	0.593430586670558	0.7531434729564	3.05160803540131e-10	3.39926175262923e-09	-0.159712886285842
chr1	183938818	183938938	120	-	exon	COLGALT2	0.440980168718109	NA	0.326710906345811	1	0.437470887615676	0.996887509924365	-1.11841684563247	-0.980295835504451	7.35962614338984e-05	0.000370014250022075	-0.138121010128023
chr1	184387137	184387246	109	+	utr5	C1orf21	0.812354074682408	0.999983935122862	0.641623755010519	1	0.802463726266682	0.996887509924365	0.0135305521099684	0.0779534349106754	0.574198011601694	0.733139036694942	-0.064422882800707
chr1	184694066	184694299	233	-	exon	EDEM3	0.969969620160676	NA	0.859108876770997	1	0.971792274258279	0.996887509924365	-0.40895608947536	-0.0336783228698058	0.796360718287653	0.886637874746548	-0.375277766605555
chr1	184794663	184794794	131	-	utr3	FAM129A	0.936826737193007	0.999983935122862	0.934374068051739	1	0.970229921499261	0.996887509924365	-0.411704711956135	-0.420999744931632	5.00784373246391e-05	0.000260080135623957	0.009295032975497
chr1	184794939	184795875	936	-	utr3	FAM129A	0.784439955404393	0.999983935122862	0.953655729217471	1	0.980153973564588	0.996887509924365	-0.471982599438255	-0.420999744931632	5.00784373246391e-05	0.000260080135623957	-0.0509828545066233
chr1	185317070	185317181	111	-	utr5	IVNS1ABP	0.615652108042603	0.999983935122862	0.738105419580039	1	0.793848354383264	0.996887509924365	-1.43355670862518	-1.39296721584534	3.99022845256729e-21	1.03344833251283e-19	-0.0405894927798456
chr1	193059217	193059369	152	-	utr5	UCHL5	0.324783356522107	0.999983935122862	0.42979772905443	1	0.547330316243389	0.996887509924365	-0.470688942885145	-0.638839646363458	0.000115150977803063	0.000559099424531316	0.168150703478312
chr1	193069102	193069217	115	+	exon	TROVE2	0.793471212091941	NA	0.676154070577703	1	0.778779392626391	0.996887509924365	0.322887502331059	0.28744206131291	0.112205997474992	0.22569753461486	0.0354454410181497
chr1	193105262	193105384	122	-	utr5	GLRX2	0.603821635329257	0.999983935122862	0.731855639724046	1	0.779921447469903	0.996887509924365	0.154439437549173	0.011390392675635	0.954866675740916	0.977481939113727	0.143049044873538
chr1	193122063	193122237	174	+	utr5	CDC73	0.174844124336503	0.999983935122862	0.271072036776544	1	0.341877922756108	0.996887509924365	0.485827375585699	0.651066451112659	2.90059331842384e-08	2.54510706962453e-07	-0.165239075526959
chr1	197101341	197101487	146	-	exon	ASPM	0.8211436534405	NA	0.888121893721333	1	0.902674023103144	0.996887509924365	-0.434498262621211	-0.332401932988083	0.0168302655391854	0.0472337866787239	-0.102096329633128
chr1	200407018	200407435	417	-	exon	ZNF281	0.361505547328627	0.999983935122862	0.227085026659422	1	0.375009277220492	0.996887509924365	-0.114767587876417	0.157740825936201	0.200818358235705	0.354230942388028	-0.272508413812619
chr1	200407584	200407700	116	-	exon	ZNF281	0.800593552512952	NA	0.892889800079798	1	0.880051963179166	0.996887509924365	-0.159765714935861	0.157740825936201	0.200818358235705	0.354230942388028	-0.317506540872063
chr1	200408234	200408405	171	-	exon	ZNF281	0.373043246623358	0.999983935122862	0.260477505166577	1	0.42740868643255	0.996887509924365	-0.0834747618177903	0.157740825936201	0.200818358235705	0.354230942388028	-0.241215587753992
chr1	200408566	200408806	240	-	exon	ZNF281	0.862499719141908	0.999983935122862	0.677683076824854	1	0.770044267973905	0.996887509924365	0.0111390076286456	0.157740825936201	0.200818358235705	0.354230942388028	-0.146601818307556
chr1	200408971	200409701	730	-	exon	ZNF281	0.441098653456309	0.999983935122862	0.693832953274477	1	0.836752432270543	0.996887509924365	0.121072732709549	0.157740825936201	0.200818358235705	0.354230942388028	-0.0366680932266524
chr1	200666032	200666134	102	-	exon	DDX59	0.592897045714325	NA	0.456920353638408	1	0.613487393290878	0.996887509924365	0.149928297523437	0.245369451361081	0.138506468029829	0.266986962615991	-0.0954411538376445
chr1	200738940	200739893	953	+	utr5	CAMSAP2	0.514887164689947	0.999983935122862	0.695261375053623	1	0.715851556338829	0.996887509924365	0.393379359276185	0.39258029630778	0.00129888420934755	0.0049803950191817	0.000799062968405817
chr1	200848911	200849315	404	+	exon	CAMSAP2	0.256852702598657	0.999983935122862	0.156576370542644	1	0.334932733606235	0.996887509924365	0.0772459227800051	0.39258029630778	0.00129888420934755	0.0049803950191817	-0.315334373527774
chr1	200849845	200850122	277	+	exon	CAMSAP2	0.772437839594885	0.999983935122862	0.928558940146812	1	0.874426045383844	0.996887509924365	0.264352021226425	0.39258029630778	0.00129888420934755	0.0049803950191817	-0.128228275081354
chr1	200857837	200858114	277	+	utr3	CAMSAP2	0.971111095867355	0.999983935122862	0.833499698136746	1	0.869435560153007	0.996887509924365	0.301367819596519	0.39258029630778	0.00129888420934755	0.0049803950191817	-0.0912124767112609
chr1	201465699	201466108	409	-	utr3	PHLDA3	0.830434371915521	0.999983935122862	0.905724414547012	1	0.865928452302549	0.996887509924365	1.08699106249085	1.21346317138387	8.98626409480273e-30	3.64577696067058e-28	-0.126472108893018
chr1	201468968	201469185	217	-	utr5	PHLDA3	0.0942243177632511	0.999983935122862	0.160188721090489	1	0.186802041110761	0.996887509924365	1.38613854895354	1.21346317138387	8.98626409480273e-30	3.64577696067058e-28	0.172675377569666
chr1	201539166	201539338	172	+	intergenic	NA	0.268336189731921	0.999983935122862	0.339179753178776	1	0.319297734838404	0.996887509924365	0.695604883854663	NA	NA	NA	NA
chr1	201623025	201623542	517	+	utr5	NAV1	0.847241309765367	0.999983935122862	0.982612217910815	1	0.910155794496042	0.996887509924365	0.608549907980015	0.616798315874724	1.44904823541016e-07	1.14669596897894e-06	-0.00824840789470871
chr1	201648687	201649291	604	+	exon	NAV1	0.64610792477813	0.999983935122862	0.817876806897446	1	0.791531572693328	0.996887509924365	0.62256431292549	0.616798315874724	1.44904823541016e-07	1.14669596897894e-06	0.00576599705076641
chr1	201781118	201781233	115	+	exon	NAV1	0.793920783592556	0.999983935122862	0.973081139054799	1	0.830970596957387	0.996887509924365	0.565814695961455	0.616798315874724	1.44904823541016e-07	1.14669596897894e-06	-0.0509836199132691
chr1	201782528	201782807	279	+	exon	NAV1	0.491723443810143	0.999983935122862	0.308987689412132	1	0.483140897955291	0.996887509924365	0.426913090639483	0.616798315874724	1.44904823541016e-07	1.14669596897894e-06	-0.189885225235241
chr1	201783665	201783774	109	+	exon	NAV1	0.830605895898416	0.999983935122862	0.605402811887617	1	0.771236468046075	0.996887509924365	0.417374111794137	0.616798315874724	1.44904823541016e-07	1.14669596897894e-06	-0.199424204080587
chr1	201819952	201820419	467	+	utr3	NAV1	0.500225325870263	0.999983935122862	0.324610083550183	1	0.494218481766986	0.996887509924365	0.318383641071865	0.616798315874724	1.44904823541016e-07	1.14669596897894e-06	-0.298414674802858
chr1	201820488	201820644	156	+	utr3	NAV1	0.954048177898677	0.999983935122862	0.787831849899481	1	0.916656926197353	0.996887509924365	0.292383334969856	0.616798315874724	1.44904823541016e-07	1.14669596897894e-06	-0.324414980904868
chr1	201821711	201822008	297	+	utr3	NAV1	0.941265436432915	0.999983935122862	0.763362886590241	1	0.846881042370463	0.996887509924365	0.447551045121262	0.616798315874724	1.44904823541016e-07	1.14669596897894e-06	-0.169247270753462
chr1	201822203	201822364	161	+	utr3	NAV1	0.382946504844436	0.999983935122862	0.248795987166796	1	0.412030842338128	0.996887509924365	0.131872586263674	0.616798315874724	1.44904823541016e-07	1.14669596897894e-06	-0.48492572961105
chr1	201822585	201822966	381	+	utr3	NAV1	0.173501991020983	0.999983935122862	0.103291016801327	1	0.161666794992016	0.996887509924365	0.0789273332743898	0.616798315874724	1.44904823541016e-07	1.14669596897894e-06	-0.537870982600334
chr1	201876113	201876383	270	+	utr3	IPO9	0.628847681318682	0.999983935122862	0.476993439622763	1	0.55673179560045	0.996887509924365	-0.566300756915433	-0.407067554332655	4.22186435712334e-05	0.000222227558983736	-0.159233202582778
chr1	201888702	201888815	113	+	utr5	SHISA4	0.00140383756569341	NA	0.000921196181957797	1	0.00612887926874249	0.996887509924365	0.00983226217834233	0.0202273371653121	0.888466699300478	0.940996522994805	-0.0103950749869698
chr1	201891957	201892057	100	+	utr3	SHISA4	0.480529945453763	0.999983935122862	0.60323471325054	1	0.62613158523531	0.996887509924365	-0.0831496306299718	0.0202273371653121	0.888466699300478	0.940996522994805	-0.103376967795284
chr1	201897744	201897980	236	-	utr3	LMOD1	0.509134167597391	0.999983935122862	0.354053990428579	1	0.178639582866803	0.996887509924365	-1.69830100931451	-1.3839794647528	5.07292915231136e-06	3.15293989513487e-05	-0.314321544561712
chr1	201898230	201898389	159	-	utr3	LMOD1	0.78038419181737	0.999983935122862	0.62790906672424	1	0.551370829691959	0.996887509924365	-1.40718621882414	-1.3839794647528	5.07292915231136e-06	3.15293989513487e-05	-0.0232067540713428
chr1	201899286	201899790	504	+	exon	RP11-307B6.3	0.550700147575415	0.999983935122862	0.39707444420188	1	0.145905116822811	0.996887509924365	-1.42944239363587	-1.61343677249903	0.495569077274713	NA	0.18399437886316
chr1	201900071	201900729	658	-	exon	LMOD1	0.526759788273883	0.999983935122862	0.634417613756603	1	0.646926593390356	0.996887509924365	-1.46592043344142	-1.3839794647528	5.07292915231136e-06	3.15293989513487e-05	-0.0819409686886252
chr1	201946069	201946483	414	-	utr5	LMOD1	0.821538676440059	0.999983935122862	0.67450968213699	1	0.362063387377398	0.996887509924365	-1.48002520015239	-1.3839794647528	5.07292915231136e-06	3.15293989513487e-05	-0.0960457353995952
chr1	201969481	201969843	362	+	utr3	TIMM17A	0.51653065440913	0.999983935122862	0.660544483867973	1	0.539890351618037	0.996887509924365	-0.320255845099443	-0.257869688513621	0.0531938624215453	0.123558486896269	-0.0623861565858224
chr1	202144547	202144698	151	-	utr5	ARL8A	0.648878391000687	0.999983935122862	0.480220637958771	1	0.553880429439546	0.996887509924365	0.281422493881549	0.416330497941601	0.000184557210081387	0.0008554744137394	-0.134908004060052
chr1	202728936	202729115	179	-	utr3	KDM5B	0.222564715291136	0.999983935122862	0.147083208958062	1	0.252843207444176	0.996887509924365	-0.150802451894847	0.233579763139201	0.0971666525937641	0.201178169568742	-0.384382215034047
chr1	202729823	202729966	143	-	exon	KDM5B	0.988625671604759	0.999983935122862	0.85683830301517	1	0.944777077996825	0.996887509924365	0.0337008124044854	0.233579763139201	0.0971666525937641	0.201178169568742	-0.199878950734715
chr1	202733416	202733516	100	-	exon	KDM5B	0.776541601944085	0.999983935122862	0.627603135790001	1	0.699666501381286	0.996887509924365	0.194154794127573	0.233579763139201	0.0971666525937641	0.201178169568742	-0.0394249690116279
chr1	202880902	202881142	240	-	utr3	RABIF	0.912601145063246	0.999983935122862	0.897577322847529	1	0.937590615680426	0.996887509924365	0.00671765674995663	0.0910669274847391	0.553153422556284	0.716085530185587	-0.0843492707347824
chr1	203165289	203165429	140	+	utr3	ADORA1	0.032467205219563	NA	0.0277502567540918	1	0.0458888221933794	0.996887509924365	-0.836169486053669	-1.22498131590723	8.0699918285184e-08	6.63766865198907e-07	0.388811829853557
chr1	203165629	203165912	283	+	utr3	ADORA1	0.936746510695284	NA	0.979597354868782	1	0.892648145038036	0.996887509924365	-1.19694325223687	-1.22498131590723	8.0699918285184e-08	6.63766865198907e-07	0.0280380636703585
chr1	203166231	203166475	244	+	utr3	ADORA1	0.778894085707427	NA	0.855282529954223	1	0.946113506597166	0.996887509924365	-1.17725280138196	-1.22498131590723	8.0699918285184e-08	6.63766865198907e-07	0.0477285145252686
chr1	203166785	203166938	153	+	utr3	ADORA1	0.0941063870734236	NA	0.0904884209947935	1	0.0991122730048723	0.996887509924365	-1.23179414314539	-1.22498131590723	8.0699918285184e-08	6.63766865198907e-07	-0.00681282723816135
chr1	203305551	203305688	137	+	utr5	BTG2	0.716007909678859	0.999983935122862	0.816978486025376	1	0.88666082240448	0.996887509924365	2.48056070035705	2.35962631601793	3.50436546341197e-37	1.84901878799548e-35	0.120934384339116
chr1	203307127	203307275	148	+	exon	BTG2	0.163845936013821	0.999983935122862	0.110021247880532	1	0.0847461160626533	0.996887509924365	1.78541833732709	2.35962631601793	3.50436546341197e-37	1.84901878799548e-35	-0.574207978690847
chr1	203307644	203307811	167	+	utr3	BTG2	0.875020922527442	NA	0.745265385937995	1	0.759408151261323	0.996887509924365	2.22900948524632	2.35962631601793	3.50436546341197e-37	1.84901878799548e-35	-0.130616830771614
chr1	203347555	203347793	238	-	exon	FMOD	0.96048153877189	0.999983935122862	0.865213322921748	1	0.937210217251157	0.996887509924365	0.196013305109163	0.396744809993709	0.0181118002702	0.0501983802124193	-0.200731504884546
chr1	203347925	203348119	194	-	exon	FMOD	0.821742993415107	0.999983935122862	0.975274416130801	1	0.942365450524024	0.996887509924365	0.382972500109461	0.396744809993709	0.0181118002702	0.0501983802124193	-0.0137723098842479
chr1	203475841	203475963	122	+	utr5	PRELP	0.603263789647218	0.999983935122862	0.749451854749656	1	0.80895011597622	0.996887509924365	0.59546653548306	0.641859963914898	1.08255757992974e-07	8.70213121078855e-07	-0.0463934284318382
chr1	203483303	203483524	221	+	exon	PRELP	0.977002588311934	0.999983935122862	0.815863996105924	1	0.842430855715887	0.996887509924365	0.628137733502545	0.641859963914898	1.08255757992974e-07	8.70213121078855e-07	-0.0137222304123529
chr1	203483878	203484150	272	+	exon	PRELP	0.462050108386287	0.999983935122862	0.294978164421451	1	0.454186429476823	0.996887509924365	0.476822675891695	0.641859963914898	1.08255757992974e-07	8.70213121078855e-07	-0.165037288023203
chr1	203486909	203487196	287	+	utr3	PRELP	0.960383520032446	0.999983935122862	0.742162072849961	1	0.784822920422488	0.996887509924365	0.517489594825332	0.641859963914898	1.08255757992974e-07	8.70213121078855e-07	-0.124370369089567
chr1	203487410	203487718	308	+	utr3	PRELP	0.363446393766621	0.999983935122862	0.470653603051527	1	0.554764242784447	0.996887509924365	0.526627228017982	0.641859963914898	1.08255757992974e-07	8.70213121078855e-07	-0.115232735896917
chr1	203626875	203626989	114	+	utr5	ATP2B4	0.512044330964621	0.999983935122862	0.673973750449997	1	0.759744371775927	0.996887509924365	0.376567352328015	0.442756749075443	7.00796248515352e-05	0.000353948492217313	-0.0661893967474277
chr1	203682948	203683343	395	+	utr5	ATP2B4	0.837458727783103	0.999983935122862	0.915478970451958	1	0.956393903976886	0.996887509924365	0.441504234639958	0.442756749075443	7.00796248515352e-05	0.000353948492217313	-0.00125251443548524
chr1	203739641	203740079	438	+	utr3	ATP2B4	0.937307863840083	0.999983935122862	0.83349585367156	1	0.957526922119512	0.996887509924365	0.261726315377673	0.442756749075443	7.00796248515352e-05	0.000353948492217313	-0.18103043369777
chr1	203740888	203741020	132	+	utr3	ATP2B4	0.763060217276889	0.999983935122862	0.977191995055215	1	0.902074846117616	0.996887509924365	0.238213112838396	0.442756749075443	7.00796248515352e-05	0.000353948492217313	-0.204543636237047
chr1	203847324	203847467	143	+	exon	ZC3H11A	0.516772741958546	0.999983935122862	0.602301511094051	1	0.530627305401586	0.996887509924365	0.0316603222545217	0.25496521035569	0.0478193514378479	0.113398053212463	-0.223304888101168
chr1	203852289	203852442	153	+	utr3	ZC3H11A	0.721004718236385	0.999983935122862	0.85423655199485	1	0.901067300006616	0.996887509924365	-0.0656248244184976	0.25496521035569	0.0478193514378479	0.113398053212463	-0.320590034774188
chr1	203853721	203853883	162	+	utr3	ZC3H11A	0.0251761045126498	0.913063815213428	0.00780580286549367	1	0.0504288390140639	0.996887509924365	-0.166569624125158	0.25496521035569	0.0478193514378479	0.113398053212463	-0.421534834480849
chr1	204073198	204073475	277	+	exon	SOX13	0.131629064779346	0.999983935122862	0.165996317761229	1	0.265284357472008	0.996887509924365	0.961931035466922	0.645366250197475	3.20543434556067e-07	2.40607688163368e-06	0.316564785269447
chr1	204125992	204126343	351	+	utr3	SOX13	0.856908168906191	0.999983935122862	0.970651860251729	1	0.949993403353187	0.996887509924365	0.674649691045599	0.645366250197475	3.20543434556067e-07	2.40607688163368e-06	0.0292834408481246
chr1	204221966	204222152	186	-	utr3	PLEKHA6	0.573242428972613	NA	0.624013059175144	1	0.731524777732584	0.996887509924365	-0.793282156273687	-0.452022998057973	0.00259556460764312	0.00928143587797978	-0.341259158215713
chr1	204222257	204222458	201	-	utr3	PLEKHA6	0.378857348296406	NA	0.400036902188606	1	0.561223438078389	0.996887509924365	-0.403129476302535	-0.452022998057973	0.00259556460764312	0.00928143587797978	0.0488935217554384
chr1	204259555	204259715	160	-	exon	PLEKHA6	0.924264744036934	NA	0.819041002184577	1	0.807346730270368	0.996887509924365	-0.287171898706349	-0.452022998057973	0.00259556460764312	0.00928143587797978	0.164851099351624
chr1	204406128	204406256	128	-	exon	PPP1R15B	0.979307786150492	NA	0.854291349159113	1	0.929262960324076	0.996887509924365	0.23779294084191	0.473224406304273	0.00108997247991985	0.00425920110875122	-0.235431465462363
chr1	204409690	204410044	354	-	exon	PPP1R15B	0.258001976139393	0.999983935122862	0.164249213264977	1	0.260457612681004	0.996887509924365	-0.217251889110273	0.473224406304273	0.00108997247991985	0.00425920110875122	-0.690476295414546
chr1	204410596	204410862	266	-	exon	PPP1R15B	0.475976863564252	0.999983935122862	0.329841163984294	1	0.444797651144657	0.996887509924365	0.0689434289365242	0.473224406304273	0.00108997247991985	0.00425920110875122	-0.404280977367749
chr1	204411392	204411545	153	-	utr5	PPP1R15B	0.0808220321299932	0.999983935122862	0.0346977251164434	1	0.136687907044661	0.996887509924365	0.172026357853131	0.473224406304273	0.00108997247991985	0.00425920110875122	-0.301198048451141
chr1	204549447	204549547	100	+	utr3	MDM4	0.262636263917472	NA	0.174718312757818	1	0.251299047920003	0.996887509924365	-0.699035961777082	-0.51577317550456	0.011780459659187	0.0347993655715621	-0.183262786272522
chr1	204997244	204997402	158	+	exon	NFASC	0.602688061803511	0.999983935122862	0.790375141272933	1	0.898270365766247	0.996887509924365	0.743023660948188	0.590091982190004	2.18373043991791e-10	2.46153569304155e-09	0.152931678758183
chr1	205016324	205016821	497	+	utr3	NFASC	0.631832448541505	0.999983935122862	0.937692345639621	1	0.993806457311052	0.996887509924365	0.559031512674013	0.590091982190004	2.18373043991791e-10	2.46153569304155e-09	-0.0310604695159914
chr1	205017237	205018286	1049	+	utr3	NFASC	0.742564967362341	0.999983935122862	0.976161043852806	1	0.98842813199142	0.996887509924365	0.426506452557268	0.590091982190004	2.18373043991791e-10	2.46153569304155e-09	-0.163585529632736
chr1	205018459	205018567	108	+	utr3	NFASC	0.863731761292352	0.999983935122862	0.964233311374433	1	0.987028394389895	0.996887509924365	0.37886390961344	0.590091982190004	2.18373043991791e-10	2.46153569304155e-09	-0.211228072576564
chr1	205147355	205147680	325	-	utr3	DSTYK	0.539290980776297	NA	0.392292682948451	1	0.562109261816535	0.996887509924365	-0.860218397013798	-0.746525581073816	5.99832580066198e-09	5.74883022025763e-08	-0.113692815939982
chr1	205169345	205169718	373	-	exon	DSTYK	0.539726767947285	0.999983935122862	0.651611331458965	1	0.698414693926233	0.996887509924365	-0.75948640882283	-0.746525581073816	5.99832580066198e-09	5.74883022025763e-08	-0.012960827749014
chr1	205187474	205187709	235	-	exon	DSTYK	0.936931189468425	NA	0.939196396007312	1	0.894278212155708	0.996887509924365	-0.88045773681415	-0.746525581073816	5.99832580066198e-09	5.74883022025763e-08	-0.133932155740335
chr1	205211435	205211616	181	-	utr5	DSTYK	0.558832602628342	NA	0.632319047759437	1	0.749062675339293	0.996887509924365	-0.751454221309507	-0.746525581073816	5.99832580066198e-09	5.74883022025763e-08	-0.00492864023569151
chr1	205269206	205269461	255	+	exon	TMCC2	0.97901695884447	NA	0.880296190218831	1	0.780006878584853	0.996887509924365	-1.86811923318908	-1.91114546322374	2.56187355727242e-16	4.82210716344664e-15	0.0430262300346655
chr1	205302377	205302523	146	-	utr3	NUAK2	0.836928531809636	NA	0.745162293321126	1	0.81191619903924	0.996887509924365	-0.35730341727946	0.0842998080722691	0.696127465588175	0.822702334000808	-0.441603225351729
chr1	205302987	205303245	258	-	utr3	NUAK2	0.146029241165146	0.999983935122862	0.0815344749425527	1	0.117033583232495	0.996887509924365	-0.309940203953343	0.0842998080722691	0.696127465588175	0.822702334000808	-0.394240012025612
chr1	205303396	205304112	716	-	utr3	NUAK2	0.692493461525164	0.999983935122862	0.552690924356993	1	0.534676399769123	0.996887509924365	-0.0578380870827634	0.0842998080722691	0.696127465588175	0.822702334000808	-0.142137895155033
chr1	205616466	205616587	121	-	utr3	ELK4	0.81367119472849	NA	0.887761515275546	1	0.952724597305114	0.996887509924365	0.755110249219773	0.625142085699995	9.97738902382742e-06	5.87886607792433e-05	0.129968163519778
chr1	205619988	205620711	723	-	exon	ELK4	0.156410446499258	0.999983935122862	0.0816918938693431	1	0.147561681583266	0.996887509924365	0.484297694117686	0.625142085699995	9.97738902382742e-06	5.87886607792433e-05	-0.140844391582308
chr1	205632323	205632569	246	-	utr5*	ELK4	0.310162000452254	NA	0.225035339797037	1	0.270338444245461	0.996887509924365	2.00869056270612	0.625142085699995	9.97738902382742e-06	5.87886607792433e-05	1.38354847700612
chr1	205769396	205769649	253	-	utr3	RAB29	0.431591052937906	0.999983935122862	0.551952717100924	1	0.621987778910902	0.996887509924365	0.721473359419517	0.751905097860471	2.67542449158943e-07	2.03051822833369e-06	-0.0304317384409539
chr1	205810153	205810488	335	-	utr5	SLC41A1	0.600315348843285	0.999983935122862	0.428292131909718	1	0.538590897151593	0.996887509924365	0.0265269791261165	0.299755986489024	0.0155453221254723	0.0441839033878575	-0.273229007362908
chr1	205810717	205811069	352	-	utr5	SLC41A1	0.609905279473796	0.999983935122862	0.762186736856068	1	0.689863486968089	0.996887509924365	0.244527625207636	0.299755986489024	0.0155453221254723	0.0441839033878575	-0.0552283612813883
chr1	205978218	205978558	340	-	utr3	RAB7B	0.761122397408611	0.999983935122862	0.634541879469391	1	0.571376371156756	0.996887509924365	0.965376329190486	0.975895562438511	1.61327406345428e-07	1.26755422355918e-06	-0.0105192332480254
chr1	206454228	206454602	374	+	utr3	SRGAP2	0.733025764088155	0.999983935122862	0.872700910502684	1	0.921209922159628	0.996887509924365	0.950781685641733	1.25832878865132	6.5802655236163e-27	2.39974058314382e-25	-0.307547103009582
chr1	206455841	206456091	250	+	utr3	SRGAP2	0.496511133420422	0.999983935122862	0.5579763587455	1	0.618954934198209	0.996887509924365	1.13818650490118	1.25832878865132	6.5802655236163e-27	2.39974058314382e-25	-0.120142283750138
chr1	206458678	206458778	100	+	exon	SRGAP2	0.288271948104305	0.999983935122862	0.177784309504728	1	0.276911550284088	0.996887509924365	1.03946875440782	1.25832878865132	6.5802655236163e-27	2.39974058314382e-25	-0.218860034243493
chr1	206461087	206461392	305	+	exon	SRGAP2	0.16973956837071	0.999983935122862	0.0857351134035785	1	0.176262443535756	0.996887509924365	1.13957853567967	1.25832878865132	6.5802655236163e-27	2.39974058314382e-25	-0.118750252971643
chr1	206463606	206463730	124	+	utr3	SRGAP2	0.764492303904807	0.999983935122862	0.634540783230283	1	0.734659493962335	0.996887509924365	0.882889649555972	1.25832878865132	6.5802655236163e-27	2.39974058314382e-25	-0.375439139095344
chr1	206463868	206464203	335	+	utr3	SRGAP2	0.877549233771687	0.999983935122862	0.668043594587799	1	0.759529585439874	0.996887509924365	0.924761607809513	1.25832878865132	6.5802655236163e-27	2.39974058314382e-25	-0.333567180841803
chr1	206496255	206496450	195	+	utr3	IKBKE	0.997366160171907	0.999983935122862	0.795439673937423	1	0.889417183933344	0.996887509924365	1.4711328333273	1.66631943460647	9.09871883375522e-56	7.61643387944598e-54	-0.195186601279165
chr1	206587147	206587247	100	+	utr3	RASSF5	0.701188391709613	NA	0.60405409454502	1	0.67651797604159	0.996887509924365	1.07875977214656	1.10131700296079	1.35573517813205e-05	7.81645748298799e-05	-0.0225572308142246
chr1	206635588	206635716	128	+	utr5	DYRK3	0.0916983705355009	0.999983935122862	0.120197453772101	1	0.206577949651674	0.996887509924365	1.1735589108127	0.875765444218817	1.42369088547468e-09	1.46649031552088e-08	0.297793466593879
chr1	206647443	206648070	627	+	exon	DYRK3	0.239179866871962	0.999983935122862	0.162462748286762	1	0.337335810024574	0.996887509924365	0.666436094157169	0.875765444218817	1.42369088547468e-09	1.46649031552088e-08	-0.209329350061648
chr1	206648332	206648753	421	+	exon	DYRK3	0.979602822752615	0.999983935122862	0.770017410594564	1	0.853996028056211	0.996887509924365	0.537373579548628	0.875765444218817	1.42369088547468e-09	1.46649031552088e-08	-0.338391864670189
chr1	206684966	206685138	172	+	utr5	MAPKAPK2	0.995890556141931	0.999983935122862	0.807050116985999	1	0.875296222319329	0.996887509924365	0.245264599028032	0.339606023756012	0.00101565324008049	0.00400269062970936	-0.0943414247279796
chr1	206732656	206732915	259	+	utr3	MAPKAPK2	0.280462892593937	0.999983935122862	0.473789161734178	1	0.563457873722577	0.996887509924365	0.291896286950991	0.339606023756012	0.00101565324008049	0.00400269062970936	-0.0477097368050211
chr1	208023047	208023292	245	-	utr3	PLXNA2	0.145215842623631	0.999983935122862	0.0963286328897124	1	0.0677578164281463	0.996887509924365	2.36985044350416	2.35545345883408	6.45835264719037e-67	6.70823341191674e-65	0.0143969846700802
chr1	208024439	208024567	128	-	utr3	PLXNA2	0.352443567489393	NA	0.34894074297074	1	0.389770135474306	0.996887509924365	2.56517947906611	2.35545345883408	6.45835264719037e-67	6.70823341191674e-65	0.209726020232024
chr1	208025426	208025604	178	-	utr3	PLXNA2	0.83931405183108	NA	0.758381086836133	1	0.768289815957181	0.996887509924365	1.99559080824331	2.35545345883408	6.45835264719037e-67	6.70823341191674e-65	-0.359862650590779
chr1	208025794	208025970	176	-	utr3	PLXNA2	0.159928591533365	NA	0.104634893678765	1	0.152583131513533	0.996887509924365	1.87864993095288	2.35545345883408	6.45835264719037e-67	6.70823341191674e-65	-0.476803527881207
chr1	208026918	208027286	368	-	utr3	PLXNA2	0.663025605318929	0.999983935122862	0.521523157582315	1	0.470622408919055	0.996887509924365	2.17769637456596	2.35545345883408	6.45835264719037e-67	6.70823341191674e-65	-0.177757084268123
chr1	208216801	208217096	295	-	exon	PLXNA2	0.414092583753529	0.999983935122862	0.289648327453971	1	0.29510558462039	0.996887509924365	2.15761449923355	2.35545345883408	6.45835264719037e-67	6.70823341191674e-65	-0.197838959600536
chr1	208217565	208218053	488	-	utr5	PLXNA2	0.838873029939268	0.999983935122862	0.702008170046553	1	0.68591327552383	0.996887509924365	2.16430675132049	2.35545345883408	6.45835264719037e-67	6.70823341191674e-65	-0.191146707513593
chr1	208243595	208244279	684	-	utr5	PLXNA2	0.773180205807165	0.999983935122862	0.627251665915678	1	0.634039288598463	0.996887509924365	2.08638365595302	2.35545345883408	6.45835264719037e-67	6.70823341191674e-65	-0.26906980288106
chr1	209675732	209676248	516	+	utr3	G0S2	0.587037397604861	0.999983935122862	0.673589209215442	1	0.4411977649139	0.996887509924365	1.95738300978585	1.86776757531297	1.85226328936294e-07	1.44219197008129e-06	0.0896154344728739
chr1	210241689	210241804	115	+	exon	SERTAD4	0.166452755428094	NA	0.0994362129158088	1	0.173553156731119	0.996887509924365	-2.17736784184671	-1.65844763825467	2.04907782959084e-11	2.55029203646504e-10	-0.51892020359204
chr1	210242212	210242328	116	+	exon	SERTAD4	0.575919201545721	NA	0.604075677100493	1	0.687796323928893	0.996887509924365	-1.98360383190528	-1.65844763825467	2.04907782959084e-11	2.55029203646504e-10	-0.325156193650614
chr1	210683502	210683793	291	-	exon	KCNH1	0.961515607805653	NA	0.957847548762731	1	0.951495563308739	0.996887509924365	-1.62700370441998	-1.95456728580723	1.40167258629228e-10	1.60738626817645e-09	0.327563581387249
chr1	211313682	211313803	121	+	utr3	RCOR3	0.0597646628447782	NA	0.05102559237107	1	0.104800540790584	0.996887509924365	-0.693039923317112	-0.624413064508054	0.000101899531217255	0.000500268448359097	-0.0686268588090585
chr1	211372314	211372781	467	+	utr3	TRAF5	0.802140205554608	0.999983935122862	0.645193035812334	1	0.701237940427419	0.996887509924365	-0.772420962601413	-0.591991073097289	5.21337300115319e-05	0.000269484385017921	-0.180429889504124
chr1	211374524	211374624	100	+	utr3	TRAF5	0.234163678823274	NA	0.144590692989228	1	0.266690716573021	0.996887509924365	-0.814924681675289	-0.591991073097289	5.21337300115319e-05	0.000269484385017921	-0.222933608578
chr1	211575417	211575756	339	-	exon	SLC30A1	0.0941629832502736	0.999983935122862	0.0536168764830106	1	0.103968927011888	0.996887509924365	0.61477726978425	1.02430276501408	6.82896704878734e-15	1.15555911893796e-13	-0.409525495229831
chr1	211576170	211576292	122	-	exon	SLC30A1	0.429116379385793	0.999983935122862	0.302064016951981	1	0.454811142204985	0.996887509924365	0.596879351977202	1.02430276501408	6.82896704878734e-15	1.15555911893796e-13	-0.427423413036878
chr1	211578075	211578286	211	-	exon	SLC30A1	0.986261910253892	0.999983935122862	0.79732809528695	1	0.882163660585527	0.996887509924365	0.871909041579235	1.02430276501408	6.82896704878734e-15	1.15555911893796e-13	-0.152393723434845
chr1	211578947	211579084	137	-	utr5*	SLC30A1	0.171901543454477	0.999983935122862	0.111121334965075	1	0.155036527407632	0.996887509924365	0.656399646261007	1.02430276501408	6.82896704878734e-15	1.15555911893796e-13	-0.367903118753073
chr1	211941803	211942023	220	-	utr3	INTS7	0.457250898226409	0.999983935122862	0.329554952978652	1	0.357546198559259	0.996887509924365	-0.287893413675032	-0.117302447168936	0.401452436226946	0.579727757314586	-0.170590966506097
chr1	212100589	212100871	282	+	exon	DTL	0.893680040976819	0.999983935122862	0.755051464292773	1	0.73639983294925	0.996887509924365	-1.54972319334299	-1.29084857935657	4.86109978731767e-19	1.10342515652855e-17	-0.258874613986413
chr1	212285475	212285694	219	+	utr5	PPP2R5A	0.699104644410792	0.999983935122862	0.581862019332136	1	0.506676084503489	0.996887509924365	-0.597785543166788	-0.628410109468497	4.20330100101192e-05	0.000221426682312999	0.030624566301709
chr1	212619476	212619587	111	+	utr3	ATF3	0.663162192612876	0.999983935122862	0.554703590541796	1	0.577968502130098	0.996887509924365	4.53688162783751	4.84314029606163	2.01021369425633e-298	1.89907759430245e-295	-0.306258668224123
chr1	212686612	212687009	397	-	utr3	BATF3	0.822906723831382	0.999983935122862	0.613767411006554	1	0.632956384038485	0.996887509924365	2.65493422857552	2.648510631619	1.36863383503206e-80	1.75176300988394e-78	0.00642359695651917
chr1	212699614	212700126	512	-	utr5	BATF3	0.126752773346227	0.999983935122862	0.179692522590907	1	0.184062306925861	0.996887509924365	2.7242062179096	2.648510631619	1.36863383503206e-80	1.75176300988394e-78	0.0756955862906019
chr1	212700202	212700472	270	-	utr5*	BATF3	0.362026015434418	NA	0.382722168698196	1	0.378096620491189	0.996887509924365	3.63511563322197	2.648510631619	1.36863383503206e-80	1.75176300988394e-78	0.986605001602971
chr1	212738423	212738565	142	-	utr3	NSL1	0.646643119052386	0.999983935122862	0.508606787351049	1	0.532226956065253	0.996887509924365	-0.495551412155192	-0.43590909354244	0.0209082430120063	0.0567129659714511	-0.0596423186127525
chr1	212858304	212858635	331	+	utr5	FLVCR1	0.94895873165743	0.999983935122862	0.811123004274949	1	0.866608828263017	0.996887509924365	-0.003773219926728	-0.0627432613213544	0.757604304003682	0.859944603909432	0.0589700413946264
chr1	213241612	213241789	177	+	exon	RPS6KC1	0.56034904923627	0.999983935122862	0.438049101514398	1	0.514272973011749	0.996887509924365	1.46951505815714	1.78020499065399	4.45430594555695e-48	3.14480340405354e-46	-0.310689932496856
chr1	213241929	213242148	219	+	exon	RPS6KC1	0.686238776082968	0.999983935122862	0.541202848895169	1	0.638079900743867	0.996887509924365	1.49571979316	1.78020499065399	4.45430594555695e-48	3.14480340405354e-46	-0.284485197493987
chr1	213272686	213272786	100	+	utr3	RPS6KC1	0.828942045221815	0.999983935122862	0.657971359735979	1	0.718574338861692	0.996887509924365	1.5077325631482	1.78020499065399	4.45430594555695e-48	3.14480340405354e-46	-0.27247242750579
chr1	214383386	214383700	314	-	utr3	PTPN14	0.737633896767483	0.999983935122862	0.936387022676238	1	0.810388016557868	0.996887509924365	-0.583197234638071	-0.601665899534211	1.32183023713592e-07	1.05189691434174e-06	0.0184686648961392
chr1	214383795	214383903	108	-	utr3	PTPN14	0.499485804977289	0.999983935122862	0.344343630954844	1	0.471079828565404	0.996887509924365	-0.57694932326976	-0.601665899534211	1.32183023713592e-07	1.05189691434174e-06	0.0247165762644502
chr1	214384055	214384265	210	-	utr3	PTPN14	0.218344947695177	0.999983935122862	0.123289339384057	1	0.258431895668467	0.996887509924365	-0.625896494090049	-0.601665899534211	1.32183023713592e-07	1.05189691434174e-06	-0.0242305945558383
chr1	214384437	214384558	121	-	utr3	PTPN14	0.0112051044711618	0.715044863465722	0.00342096657891557	1	0.0417002217175654	0.996887509924365	-0.888531802357617	-0.601665899534211	1.32183023713592e-07	1.05189691434174e-06	-0.286865902823407
chr1	214640297	214640466	169	+	exon	CENPF	0.432191542858591	NA	0.316976570682999	1	0.47618363691999	0.996887509924365	-0.494844670881278	-0.478694814879689	7.13107613882972e-05	0.00035970866900138	-0.0161498560015886
chr1	214642192	214642338	146	+	exon	CENPF	0.158347400381076	NA	0.0878944517614954	1	0.212888835367872	0.996887509924365	-0.562068811540557	-0.478694814879689	7.13107613882972e-05	0.00035970866900138	-0.0833739966608679
chr1	214643133	214643300	167	+	exon	CENPF	0.0499054716527505	0.999983935122862	0.0474493292852091	1	0.0894004643204876	0.996887509924365	-0.405363018691444	-0.478694814879689	7.13107613882972e-05	0.00035970866900138	0.0733317961882449
chr1	214644579	214644737	158	+	exon	CENPF	0.029522332552279	NA	0.0114331663803194	1	0.0305056307795137	0.996887509924365	-0.873230425033729	-0.478694814879689	7.13107613882972e-05	0.00035970866900138	-0.394535610154041
chr1	214645599	214645791	192	+	exon	CENPF	0.78018697829874	0.999983935122862	0.900247882977755	1	0.844768238859894	0.996887509924365	-0.663660112334958	-0.478694814879689	7.13107613882972e-05	0.00035970866900138	-0.184965297455269
chr1	214645983	214646123	140	+	exon	CENPF	0.898192816398367	0.999983935122862	0.963261607960344	1	0.983101989459792	0.996887509924365	-0.636561926524222	-0.478694814879689	7.13107613882972e-05	0.00035970866900138	-0.157867111644533
chr1	214646547	214646717	170	+	exon	CENPF	0.356743878931889	0.999983935122862	0.442126827158027	1	0.456825544198987	0.996887509924365	-0.694993736041319	-0.478694814879689	7.13107613882972e-05	0.00035970866900138	-0.21629892116163
chr1	214647138	214647311	173	+	exon	CENPF	0.227978683772614	0.999983935122862	0.263984832950524	1	0.316973008728442	0.996887509924365	-0.668596789746445	-0.478694814879689	7.13107613882972e-05	0.00035970866900138	-0.189901974866756
chr1	214663632	214663874	242	+	utr3	CENPF	0.583551523901069	0.999983935122862	0.72671931919952	1	0.774554973321166	0.996887509924365	-0.391724735161344	-0.478694814879689	7.13107613882972e-05	0.00035970866900138	0.0869700797183448
chr1	215082687	215082980	293	+	intron	KCNK2	0.329792044969485	0.999983935122862	0.466257134565678	1	0.552112532250117	0.996887509924365	-0.0205397132759202	-0.0265657850931081	0.805882940462776	0.893129526609743	0.00602607181718795
chr1	215234908	215235205	297	+	utr3	KCNK2	0.671116673732268	0.999983935122862	0.495778825410865	1	0.681758589598599	0.996887509924365	-0.0758482470723117	-0.0265657850931081	0.805882940462776	0.893129526609743	-0.0492824619792035
chr1	215235725	215235876	151	+	utr3	KCNK2	0.586454844313252	0.999983935122862	0.749259039797996	1	0.777796068502078	0.996887509924365	-0.0691171240736058	-0.0265657850931081	0.805882940462776	0.893129526609743	-0.0425513389804976
chr1	215567328	215567521	193	+	utr5	KCTD3	0.889563717111132	0.999983935122862	0.970659963738586	1	0.948045168214788	0.996887509924365	-0.590261877367324	-0.464741273308814	0.00011710842315479	0.000566523776388167	-0.125520604058511
chr1	215620077	215620303	226	+	exon	KCTD3	0.521791514778441	0.999983935122862	0.642082477356174	1	0.736983946681754	0.996887509924365	-0.497931310208847	-0.464741273308814	0.00011710842315479	0.000566523776388167	-0.0331900369000329
chr1	217619863	217620305	442	-	exon	GPATCH2	0.640981720857819	0.999983935122862	0.778648053348232	1	0.840309302207294	0.996887509924365	0.0913473922140821	0.236403196418552	0.216370586804114	0.37462266100544	-0.14505580420447
chr1	220253768	220253932	164	+	exon	MORF4L1P1	0.588296250679777	0.999983935122862	0.458515737691447	1	0.499415914801062	0.996887509924365	-0.912427669658821	-0.713164256322265	1.45955328437216e-08	1.34554263980759e-07	-0.199263413336557
chr1	220690408	220690676	268	+	exon	C1orf115	0.464764375690591	0.999983935122862	0.315780722214765	1	0.385250443608429	0.996887509924365	0.728960384769251	0.747061182728366	2.85987402523348e-07	2.15894371334121e-06	-0.0181007979591147
chr1	220696712	220697082	370	+	utr3	C1orf115	0.182401727305501	0.999983935122862	0.117298617146957	1	0.103376275710989	0.996887509924365	0.436938255987148	0.747061182728366	2.85987402523348e-07	2.15894371334121e-06	-0.310122926741218
chr1	220697339	220697532	193	+	utr3	C1orf115	0.797862634352219	0.999983935122862	0.90353119273654	1	0.938982577778724	0.996887509924365	0.50944206418026	0.747061182728366	2.85987402523348e-07	2.15894371334121e-06	-0.237619118548105
chr1	220697734	220697871	137	+	utr3	C1orf115	0.191903477987205	0.999983935122862	0.199935557132924	1	0.276533885182874	0.996887509924365	0.599552099120269	0.747061182728366	2.85987402523348e-07	2.15894371334121e-06	-0.147509083608097
chr1	220698206	220698314	108	+	utr3	C1orf115	0.195567731978325	NA	0.129304788970739	1	0.234045268994997	0.996887509924365	0.127815681932423	0.747061182728366	2.85987402523348e-07	2.15894371334121e-06	-0.619245500795943
chr1	220884194	220884988	794	+	utr3	HLX	0.965845018637787	0.999983935122862	0.726658704464874	1	0.738520255607597	0.996887509924365	1.07682132415955	1.17944362753065	5.29256893841777e-23	1.51514105583362e-21	-0.1026223033711
chr1	221702361	221702505	144	-	utr3	DUSP10	0.921430193256083	NA	0.976614646063469	1	0.975514539168035	0.996887509924365	0.397382638590651	0.750297780290509	4.28773259060254e-07	3.15637576493372e-06	-0.352915141699858
chr1	221739003	221739267	264	-	exon	DUSP10	0.970991007076616	0.999983935122862	0.87780231232784	1	0.943978323216168	0.996887509924365	0.53793762699636	0.750297780290509	4.28773259060254e-07	3.15637576493372e-06	-0.212360153294149
chr1	221739321	221739544	223	-	exon	DUSP10	0.133174739706833	0.999983935122862	0.0783571229513968	1	0.203816218291458	0.996887509924365	0.614731379378348	0.750297780290509	4.28773259060254e-07	3.15637576493372e-06	-0.135566400912161
chr1	222628593	222628733	140	+	exon	MIA3	0.844048235259322	0.999983935122862	0.984785473513915	1	0.967390848878163	0.996887509924365	-0.0330835812633566	0.484808131507235	1.69457391512574e-05	9.61356931718034e-05	-0.517891712770592
chr1	222628923	222629054	131	+	exon	MIA3	0.874054838372383	0.999983935122862	0.975102179365198	1	0.959043359752612	0.996887509924365	0.272157806277163	0.484808131507235	1.69457391512574e-05	9.61356931718034e-05	-0.212650325230073
chr1	222629243	222629343	100	+	exon	MIA3	0.925217658183135	0.999983935122862	0.747161212283227	1	0.811216732102434	0.996887509924365	0.439947335844527	0.484808131507235	1.69457391512574e-05	9.61356931718034e-05	-0.0448607956627088
chr1	222629603	222630079	476	+	exon	MIA3	0.405871616271935	0.999983935122862	0.588756000271493	1	0.701142710214438	0.996887509924365	0.270529751297371	0.484808131507235	1.69457391512574e-05	9.61356931718034e-05	-0.214278380209865
chr1	222665446	222665639	193	+	utr3	MIA3	0.70445950721948	0.999983935122862	0.925518731749751	1	0.992452059614571	0.996887509924365	0.639885630569682	0.484808131507235	1.69457391512574e-05	9.61356931718034e-05	0.155077499062446
chr1	222711775	222712106	331	-	exon	AIDA	0.705347542271964	0.999983935122862	0.574690957933883	1	0.447216425179556	0.996887509924365	2.88266936554901	1.72262815814299	2.9652726259684e-27	1.0975381273617e-25	1.16004120740602
chr1	222712620	222712815	195	+	utr5	BROX	0.0404421346200562	0.999983935122862	0.0436270444884849	1	0.066407904523641	0.996887509924365	1.86411164409358	0.948315741681858	4.35750887121358e-09	4.25017790049195e-08	0.915795902411719
chr1	223005601	223005736	135	+	exon	DISP1	0.561361112160409	NA	0.446523787203069	1	0.54537585771186	0.996887509924365	-0.321330579964103	0.0273017075816587	0.901885077387471	0.948274793120726	-0.348632287545762
chr1	223780611	223780767	156	-	utr3	TP53BP2	0.129926884445525	NA	0.060059218285317	1	0.189120964114021	0.996887509924365	-0.137088909193483	0.275693533684028	0.0217615639633048	0.0586745946545263	-0.412782442877512
chr1	223795964	223796463	499	-	utr3	TP53BP2	0.164872675727812	0.999983935122862	0.0915196680547415	1	0.265854860426892	0.996887509924365	-0.0604072243289151	0.275693533684028	0.0217615639633048	0.0586745946545263	-0.336100758012944
chr1	224114158	224114269	111	+	exon	FBXO28	0.489064520710808	0.999983935122862	0.601607316616949	1	0.706678398607348	0.996887509924365	0.301647529939234	0.134650745513727	0.349749358787805	0.527668946975114	0.166996784425507
chr1	224157418	224157769	351	+	utr3	FBXO28	0.772463481571447	0.999983935122862	0.573025494158232	1	0.722055196360654	0.996887509924365	0.166006045480629	0.134650745513727	0.349749358787805	0.527668946975114	0.0313552999669016
chr1	224189664	224189794	130	+	exon	DEGS1	0.710502939086149	0.999983935122862	0.518147875062008	1	0.658501464461135	0.996887509924365	0.257699809319646	0.338044140948393	0.00269892284704248	0.00961043441752079	-0.0803443316287471
chr1	224192394	224192697	303	+	utr3	DEGS1	0.414405269699998	0.999983935122862	0.285726186622129	1	0.424679140209379	0.996887509924365	0.0225736671806181	0.338044140948393	0.00269892284704248	0.00961043441752079	-0.315470473767775
chr1	224389549	224389841	292	-	utr3	WDR26	0.422547512098814	0.999983935122862	0.278932886724427	1	0.480586820786021	0.996887509924365	0.140581523428074	0.33692215602627	0.000654770805507693	0.00269166970792937	-0.196340632598196
chr1	224433780	224434367	587	-	utr5	WDR26	0.669316218109374	0.999983935122862	0.503446831321989	1	0.524156006163516	0.996887509924365	0.189683002265677	0.33692215602627	0.000654770805507693	0.00269166970792937	-0.147239153760593
chr1	224434641	224434763	122	+	exon	CNIH3	0.776918244348018	0.999983935122862	0.923296884638947	1	0.858784388661544	0.996887509924365	0.0805767221384618	0.524842540137939	0.00213866060560116	0.007822435057987	-0.444265817999478
chr1	224616224	224616788	564	+	utr5	CNIH3	0.592993270445364	0.999983935122862	0.564704537468588	1	0.372162296593987	0.996887509924365	0.684923728922118	0.524842540137939	0.00213866060560116	0.007822435057987	0.160081188784178
chr1	224739349	224739871	522	+	utr3	CNIH3	0.70700341914889	0.999983935122862	0.80891384403304	1	0.779542577134772	0.996887509924365	0.913464103652493	0.524842540137939	0.00213866060560116	0.007822435057987	0.388621563514554
chr1	225497507	225497847	340	-	utr3	ENAH	0.73246303964006	0.999983935122862	0.561654887312977	1	0.599555154384486	0.996887509924365	-0.51034754381938	-0.371822128863663	0.00200263418895882	0.00735745549532482	-0.138525414955717
chr1	225517335	225517435	100	-	exon	ENAH	0.217855417606992	NA	0.232874012161425	1	0.351004189063121	0.996887509924365	-0.495294807351515	-0.371822128863663	0.00200263418895882	0.00735745549532482	-0.123472678487852
chr1	225519278	225519506	228	-	exon	ENAH	0.0668874799484135	0.999983935122862	0.116548837635337	1	0.161559844027589	0.996887509924365	-0.209643532304794	-0.371822128863663	0.00200263418895882	0.00735745549532482	0.162178596558869
chr1	225846536	225846769	233	-	utr3	TMEM63A	0.941683067129868	0.999983935122862	0.733184982612921	1	0.793800961903607	0.996887509924365	0.750711064968231	0.861443334912928	1.29809165201916e-15	2.31382212797916e-14	-0.110732269944697
chr1	225920064	225920194	130	-	utr3	PYCR2	0.870846194003555	0.999983935122862	0.959719665424777	1	0.940160861790524	0.996887509924365	-1.22149507185703	-1.06008552870892	2.32109786005387e-13	3.41351078173526e-12	-0.161409543148115
chr1	225985320	225985496	176	-	exon	SDE2	0.691402384555198	NA	0.760119303837141	1	0.827813507551102	0.996887509924365	0.323192366485195	0.540618235787073	0.00111035778450897	0.00433288514690667	-0.217425869301877
chr1	225987894	225988256	362	-	exon	SDE2	0.963479732382463	0.999983935122862	0.860525206539927	1	0.954399037025536	0.996887509924365	0.40323516022846	0.540618235787073	0.00111035778450897	0.00433288514690667	-0.137383075558612
chr1	226146660	226146885	225	-	exon	ACBD3	0.196666812174146	0.999983935122862	0.302855167462072	1	0.445954733017342	0.996887509924365	0.296345584990007	0.271618790889512	0.0161175069226134	0.0455491766150609	0.0247267941004948
chr1	226152293	226152531	238	-	exon	ACBD3	0.734036442403785	0.999983935122862	0.532626480851822	1	0.623819912876398	0.996887509924365	0.173372953280822	0.271618790889512	0.0161175069226134	0.0455491766150609	-0.0982458376086899
chr1	226154626	226154739	113	+	exon	RP11-275I14.4	0.0835912314468621	0.999983935122862	0.0545743325564166	1	0.128683800999671	0.996887509924365	0.0499615724094205	1.1822142122022	0.772026776421731	NA	-1.13225263979278
chr1	226186553	226186665	112	-	exon	ACBD3	0.41002477561813	0.999983935122862	0.31358149271118	1	0.275454990578838	0.996887509924365	0.210943173823397	0.271618790889512	0.0161175069226134	0.0455491766150609	-0.0606756170661152
chr1	226407932	226408063	131	-	utr5	PARP1	0.144143727200286	0.999983935122862	0.2100038728621	1	0.1922913611494	0.996887509924365	-0.767412092320183	-1.01034932612256	1.69543871154227e-18	3.72902534349081e-17	0.242937233802382
chr1	226735751	226736964	1213	-	exon	ITPKB	0.849978625363281	0.999983935122862	0.681323097254699	1	0.695802030586597	0.996887509924365	1.10394059755733	1.21666259146378	6.09486405633804e-15	1.03701550612084e-13	-0.112721993906451
chr1	226895724	226895977	253	+	utr3	PSEN2	0.770385592584753	0.999983935122862	0.919107691891395	1	0.919191296650603	0.996887509924365	0.597710526013498	0.591269528056022	4.54343386408906e-06	2.8506383437591e-05	0.00644099795747688
chr1	226994013	226994293	280	-	utr3	CDC42BPA	0.921225439741968	0.999983935122862	0.713329456628931	1	0.741624474657754	0.996887509924365	-1.00726166759608	-1.00029112350606	4.59399968293125e-24	1.42184648533031e-22	-0.00697054409002318
chr1	227028829	227029179	350	-	exon	CDC42BPA	0.880582030192282	0.999983935122862	0.730849215189897	1	0.801625245280373	0.996887509924365	-0.974690726541979	-1.00029112350606	4.59399968293125e-24	1.42184648533031e-22	0.0256003969640801
chr1	227317752	227317983	231	-	utr5	CDC42BPA	0.0600499991797772	0.999983935122862	0.0716269497420329	1	0.104441626835151	0.996887509924365	-0.627703671661826	-1.00029112350606	4.59399968293125e-24	1.42184648533031e-22	0.372587451844233
chr1	227732248	227732644	396	-	utr3	JMJD4	0.927033422626676	0.999983935122862	0.748412805705434	1	0.741937101679028	0.996887509924365	-0.82419260320347	-0.5709172841336	0.00579054005609166	0.0188171210766261	-0.25327531906987
chr1	227734740	227735041	301	+	utr5	SNAP47	0.46164968906339	0.999983935122862	0.572238459971244	1	0.672549410012338	0.996887509924365	-0.5115699866983	-0.260369465907133	0.0440616534675597	0.105904911938808	-0.251200520791166
chr1	227748005	227748222	217	+	exon	SNAP47	0.718492980037701	0.999983935122862	0.871925292879146	1	0.939182130830665	0.996887509924365	-0.293105705328303	-0.260369465907133	0.0440616534675597	0.105904911938808	-0.0327362394211701
chr1	227780533	227781091	558	+	utr3	SNAP47	0.838669631730829	0.999983935122862	0.669206992198806	1	0.643600735706066	0.996887509924365	-0.486021764839941	-0.260369465907133	0.0440616534675597	0.105904911938808	-0.225652298932807
chr1	228100897	228101158	261	-	utr3	C1orf35	0.185835849004314	0.999983935122862	0.131319147783144	1	0.0957286770195332	0.996887509924365	-1.4429168910038	-1.06933952136038	3.14729906441783e-13	4.58438077378747e-12	-0.373577369643414
chr1	228141505	228141772	267	+	utr5	GUK1	0.355170343937902	NA	0.372207962168317	1	0.518428990300795	0.996887509924365	1.18550091288584	0.494605294835868	7.83826499553568e-07	5.54181536872532e-06	0.69089561804997
chr1	228143674	228143774	100	+	intron	GUK1	0.502172122688292	NA	0.511924510157833	1	0.669720603713812	0.996887509924365	0.674346482627211	0.494605294835868	7.83826499553568e-07	5.54181536872532e-06	0.179741187791342
chr1	228158136	228158661	525	+	exon	GJC2	0.189153761686599	0.999983935122862	0.105554981525492	1	0.236254494592573	0.996887509924365	0.234385642821538	0.189142525123025	0.34188343130993	0.520060220346397	0.0452431176985131
chr1	228158822	228158922	100	+	exon	GJC2	0.76316758823444	NA	0.823945702699272	1	0.948090376391541	0.996887509924365	0.0199313776091284	0.189142525123025	0.34188343130993	0.520060220346397	-0.169211147513897
chr1	228175202	228175476	274	+	exon	IBA57	0.481204007006267	0.999983935122862	0.539222355987616	1	0.663512077826087	0.996887509924365	0.565371631562919	0.27759095151204	0.0883586016293388	0.186424151624423	0.28778068005088
chr1	228394457	228395167	710	-	utr3	TRIM11	0.324476669677991	0.999983935122862	0.228756226802352	1	0.422514082522391	0.996887509924365	0.00655788553790481	0.249638784789271	0.028331686074349	0.0732437216613252	-0.243080899251366
chr1	228457177	228457508	331	-	utr3	HIST3H2A	0.983361286837054	0.999983935122862	0.833517868950863	1	0.910661591101505	0.996887509924365	0.807428746865551	0.863299155345607	0.00013167887404452	0.000631313963791503	-0.0558704084800555
chr1	228646811	228646981	170	+	intergenic	NA	0.296523015923112	NA	0.32488037298606	1	0.350409932253248	0.996887509924365	-0.483517196133812	NA	NA	NA	NA
chr1	228743504	228743695	191	+	exon	RHOU	0.733058458451566	NA	0.645907621571977	1	0.549862769375211	0.996887509924365	-0.806454354046099	-0.594171383753311	0.0212594906204275	0.0574854081307858	-0.212282970292788
chr1	229325180	229325382	202	-	utr3	CCSAP	0.198345122251522	NA	0.177475509152875	1	0.338599881206997	0.996887509924365	0.813668648669354	0.748037217352359	2.82361534481574e-05	0.000154233768793501	0.0656314313169951
chr1	229326856	229327043	187	-	exon	CCSAP	0.0979182141833278	0.999983935122862	0.102952073465179	1	0.226035100944711	0.996887509924365	0.774570442490347	0.748037217352359	2.82361534481574e-05	0.000154233768793501	0.0265332251379881
chr1	229342063	229342198	135	-	exon	CCSAP	0.822097709839186	0.999983935122862	0.93583605190969	1	0.943467923098047	0.996887509924365	0.969415499136055	0.748037217352359	2.82361534481574e-05	0.000154233768793501	0.221378281783696
chr1	229342333	229342491	158	-	utr5	CCSAP	0.682910967851274	NA	0.760219848770494	1	0.818990786779562	0.996887509924365	1.07599525422911	0.748037217352359	2.82361534481574e-05	0.000154233768793501	0.327958036876753
chr1	229594044	229595098	1054	-	utr3	TAF5L	0.842624456189588	0.999983935122862	0.656016376074884	1	0.787671498888966	0.996887509924365	-0.271264862928736	-0.0960938944632668	0.460585335245313	0.636674502921667	-0.175170968465469
chr1	229602194	229602701	507	-	exon	TAF5L	0.0844834875739602	0.999983935122862	0.0599443999921752	1	0.0976377888337147	0.996887509924365	-0.477182674607673	-0.0960938944632668	0.460585335245313	0.636674502921667	-0.381088780144407
chr1	229625906	229626038	132	-	utr5	TAF5L	0.67176925360981	0.999983935122862	0.500443844665966	1	0.688865723858959	0.996887509924365	-0.16471375875285	-0.0960938944632668	0.460585335245313	0.636674502921667	-0.0686198642895828
chr1	229635195	229635417	222	+	exon	URB2	0.755223349727334	NA	0.623660923181704	1	0.766785371647644	0.996887509924365	-0.492967710534018	-0.278659779581806	0.0934474383073232	0.19502458747938	-0.214307930952212
chr1	229636246	229636490	244	+	exon	URB2	0.771842681297382	NA	0.879799095967412	1	0.891633070026713	0.996887509924365	-0.349944891953924	-0.278659779581806	0.0934474383073232	0.19502458747938	-0.0712851123721181
chr1	229636714	229636992	278	+	exon	URB2	0.981801272810617	NA	0.859980186722489	1	0.943697714393464	0.996887509924365	-0.389591831642069	-0.278659779581806	0.0934474383073232	0.19502458747938	-0.110932052060263
chr1	229637157	229637299	142	+	exon	URB2	0.5522248458281	NA	0.422919718896119	1	0.566265808381379	0.996887509924365	-0.639819982125211	-0.278659779581806	0.0934474383073232	0.19502458747938	-0.361160202543405
chr1	229637964	229638179	215	+	exon	URB2	0.516398397518806	0.999983935122862	0.359324789821491	1	0.515860578265032	0.996887509924365	-0.578636764339555	-0.278659779581806	0.0934474383073232	0.19502458747938	-0.299976984757749
chr1	229659190	229659362	172	+	utr3	URB2	0.855825938294177	NA	0.723230524870324	1	0.786910647161329	0.996887509924365	-0.384990035032718	-0.278659779581806	0.0934474383073232	0.19502458747938	-0.106330255450912
chr1	230279302	230279994	692	+	utr3	GALNT2	0.411217582969978	0.999983935122862	0.785714887084603	1	0.85953097912068	0.996887509924365	0.188281043425234	0.191209149918323	0.0349687141466157	0.0872524613199231	-0.00292810649308906
chr1	230693375	230693512	137	+	utr3	COG2	0.543663199360415	NA	0.420487246362537	1	0.527920041062219	0.996887509924365	-1.20198553697201	-0.357991274856504	0.0253440935075521	0.0668352347595807	-0.843994262115506
chr1	230838854	230839027	173	-	utr3	C1orf198	0.784438096023383	0.999983935122862	0.560378459000668	1	0.672333495843911	0.996887509924365	0.190675440281425	0.386028892412846	0.00113301185799437	0.00441001025127533	-0.195353452131421
chr1	231000288	231000440	152	+	utr3	ARV1	0.693772185125534	NA	0.572626078562659	1	0.617372528835034	0.996887509924365	-0.664656891211668	-0.260511402949704	0.250409096821782	0.417467737130029	-0.404145488261965
chr1	231019712	231020041	329	-	utr3	FAM89A	0.846254885342199	0.999983935122862	0.685849850037873	1	0.752570964171182	0.996887509924365	0.732927388353876	0.878484699425382	4.55933298728185e-06	2.85880553523023e-05	-0.145557311071506
chr1	231040029	231040179	150	-	exon	FAM89A	0.679858050299481	0.999983935122862	0.795424438729339	1	0.876571821646437	0.996887509924365	0.705666484375819	0.878484699425382	4.55933298728185e-06	2.85880553523023e-05	-0.172818215049564
chr1	231335672	231336212	540	-	exon	EXOC8	0.388543496924116	0.999983935122862	0.45726367657864	1	0.57758117237783	0.996887509924365	0.433157648423385	0.532656936552718	0.00421844515168641	0.0143034922858155	-0.0994992881293336
chr1	231336569	231337031	462	-	exon	EXOC8	0.831504959513117	0.999983935122862	0.986253249238652	1	0.986303804256045	0.996887509924365	0.61041947183531	0.532656936552718	0.00421844515168641	0.0143034922858155	0.0777625352825917
chr1	231337061	231337281	220	+	utr5	SPRTN	0.895369730446252	0.999983935122862	0.972403212164787	1	0.980532606926595	0.996887509924365	0.415996457749311	-0.212102959900683	0.282067420970772	0.454431044442786	0.628099417649994
chr1	231337615	231337818	203	+	utr5	SPRTN	0.586455897667591	0.999983935122862	0.424461394077059	1	0.588608046129991	0.996887509924365	0.522913827790018	-0.212102959900683	0.282067420970772	0.454431044442786	0.735016787690701
chr1	231338394	231338509	115	+	exon	SPRTN	0.89970267752831	NA	0.99038326724076	1	0.976223574810879	0.996887509924365	0.0409389839438259	-0.212102959900683	0.282067420970772	0.454431044442786	0.253041943844509
chr1	231421076	231421318	242	-	exon	EGLN1	0.944450203103407	0.999983935122862	0.778848414737334	1	0.844451873559729	0.996887509924365	0.324003450493754	0.470868911508242	0.0085793474195706	0.0265655803741004	-0.146865461014488
chr1	231421609	231421870	261	-	exon	EGLN1	0.83130554342666	0.999983935122862	0.972107104071981	1	0.878845611552153	0.996887509924365	0.378374512076215	0.470868911508242	0.0085793474195706	0.0265655803741004	-0.092494399432027
chr1	231421997	231422235	238	-	utr5	EGLN1	0.912167645489898	0.999983935122862	0.95933884921125	1	0.95222630493611	0.996887509924365	0.368829837874608	0.470868911508242	0.0085793474195706	0.0265655803741004	-0.102039073633634
chr1	231694486	231694612	126	+	utr3	TSNAX-DISC1	0.460712221781171	NA	0.439457507830248	1	0.626935404777084	0.996887509924365	1.18472657515941	NA	NA	NA	NA
chr1	232465118	232465242	124	-	exon	SIPA1L2	0.75833296175804	NA	0.796743838698815	1	0.810194392295575	0.996887509924365	0.239344517486764	0.234780542322237	0.156942529610029	0.294210079566593	0.00456397516452725
chr1	232514936	232515097	161	-	exon	SIPA1L2	0.571899194497731	NA	0.576797095849862	1	0.58917689841822	0.996887509924365	0.610150902356289	0.234780542322237	0.156942529610029	0.294210079566593	0.375370360034052
chr1	232805972	232806072	100	+	exon	MAP10	0.315708162629817	NA	0.195016418673125	1	0.321074346892505	0.996887509924365	-0.378371145136693	0.000863642576597868	0.997824422105213	0.99857943453114	-0.379234787713291
chr1	232984195	232984363	168	-	utr3	PCNX2	0.540921613167682	NA	0.439991186101655	1	0.4060598824298	0.996887509924365	-0.431471459314586	-0.267158293028275	0.0557673763133145	0.12837885572985	-0.164313166286311
chr1	233258227	233258602	375	-	exon	PCNX2	0.706968778861468	0.999983935122862	0.823799422911122	1	0.881969618815582	0.996887509924365	-0.42013529381873	-0.267158293028275	0.0557673763133145	0.12837885572985	-0.152977000790454
chr1	233259033	233259178	145	-	exon	PCNX2	0.376945566037229	NA	0.269701156307558	1	0.380517660440626	0.996887509924365	-0.669394623829682	-0.267158293028275	0.0557673763133145	0.12837885572985	-0.402236330801406
chr1	234478200	234478365	165	-	exon	TARBP1	0.75614890508551	NA	0.615152783419155	1	0.564416698675001	0.996887509924365	-0.985746684106693	-0.818510057827828	2.94880702440322e-07	2.22016632095391e-06	-0.167236626278865
chr1	234478460	234478680	220	-	exon	TARBP1	0.664438148738473	0.999983935122862	0.75568263738924	1	0.889597554489642	0.996887509924365	-0.845302416161008	-0.818510057827828	2.94880702440322e-07	2.22016632095391e-06	-0.0267923583331795
chr1	234607107	234607770	663	-	utr3	IRF2BP2	0.931350057148081	0.999983935122862	0.690513270710105	1	0.640126091645088	0.996887509924365	0.890832644161213	0.901192486181017	9.39076756872149e-11	1.09525830567822e-09	-0.0103598420198038
chr1	234608551	234608740	189	-	exon	IRF2BP2	0.743053162456271	0.999983935122862	0.937659904849658	1	0.944640625234206	0.996887509924365	0.806264609750486	0.901192486181017	9.39076756872149e-11	1.09525830567822e-09	-0.0949278764305309
chr1	234608953	234609501	548	-	utr5	IRF2BP2	0.0519693993035806	0.999983935122862	0.0242058998643967	1	0.0753727578961094	0.996887509924365	0.390181726408658	0.901192486181017	9.39076756872149e-11	1.09525830567822e-09	-0.511010759772359
chr1	234610031	234610143	112	-	utr5*	IRF2BP2	0.69141092286406	0.999983935122862	0.823676418334081	1	0.774744334980465	0.996887509924365	1.05056103057808	0.901192486181017	9.39076756872149e-11	1.09525830567822e-09	0.14936854439706
chr1	235131693	235131936	243	-	utr3	ARID4B	0.442971072430881	0.999983935122862	0.313451662594399	1	0.454948598078065	0.996887509924365	-0.281172586519729	0.90260682167107	1.69017190280362e-09	1.72574989087602e-08	-1.1837794081908
chr1	235161032	235161208	176	-	utr3	ARID4B	0.163810439176232	0.999983935122862	0.215102377501481	1	0.366799160678689	0.996887509924365	0.0933194466498745	0.90260682167107	1.69017190280362e-09	1.72574989087602e-08	-0.809287375021195
chr1	235181961	235182218	257	-	exon	ARID4B	0.338485181176306	0.999983935122862	0.402443425661655	1	0.458969044841235	0.996887509924365	0.831723694641316	0.90260682167107	1.69017190280362e-09	1.72574989087602e-08	-0.0708831270297539
chr1	235213875	235214020	145	-	exon	ARID4B	0.808626439333931	0.999983935122862	0.936221424281802	1	0.890547576147045	0.996887509924365	1.04041460210528	0.90260682167107	1.69017190280362e-09	1.72574989087602e-08	0.13780778043421
chr1	235328623	235328738	115	+	utr5	GGPS1	0.368770992890988	0.999983935122862	0.440547533351782	1	0.575305462620889	0.996887509924365	0.349195690696057	0.261022522989003	0.0755507514229306	0.164600412637768	0.0881731677070542
chr1	235329407	235329617	210	+	exon	GGPS1	0.715662390188706	NA	0.605460822588623	1	0.714096035714086	0.996887509924365	-0.301063489157852	0.261022522989003	0.0755507514229306	0.164600412637768	-0.562086012146855
chr1	235342177	235342372	195	+	exon	GGPS1	0.057768450411808	0.999983935122862	0.0244133706576724	1	0.121132282913995	0.996887509924365	0.0227157907086722	0.261022522989003	0.0755507514229306	0.164600412637768	-0.238306732280331
chr1	235450089	235450309	220	-	utr3	B3GALNT2	0.324790045458069	0.999983935122862	0.375627544692911	1	0.358764114113367	0.996887509924365	0.285869665973503	-0.00125421402669216	0.993436795323457	0.99675277309574	0.287123880000195
chr1	235759225	235759543	318	-	utr3	LYST	0.27883079254192	NA	0.288953302246892	1	0.249562070208251	0.996887509924365	1.55354859267071	1.39208853823583	6.28507641183146e-21	1.60682514090624e-19	0.161460054434879
chr1	236551634	236551878	244	+	utr3	LGALS8	0.553541573972192	0.999983935122862	0.435589963263565	1	0.55794551609509	0.996887509924365	1.42200701623001	1.94977917577926	1.47199506978764e-44	9.5123485959339e-43	-0.527772159549254
chr1	236897762	236897863	101	+	utr3	MTR	0.612818077768804	NA	0.514959557492131	1	0.65634041731232	0.996887509924365	-0.771144616269413	-0.465060059030302	0.000254588625377026	0.0011484274076523	-0.306084557239111
chr1	236898043	236898233	190	+	utr3	MTR	0.743906028059778	NA	0.81702915680826	1	0.855491130189502	0.996887509924365	-0.630818013419901	-0.465060059030302	0.000254588625377026	0.0011484274076523	-0.165757954389599
chr1	236901012	236901202	190	+	utr3	MTR	0.275426460020815	NA	0.290849029856691	1	0.384572514242405	0.996887509924365	-0.541904144394929	-0.465060059030302	0.000254588625377026	0.0011484274076523	-0.0768440853646277
chr1	240091978	240092771	793	+	utr5	FMN2	0.481351533094618	0.999983935122862	0.383107128906543	1	0.217110863725826	0.996887509924365	-0.530525375388391	-0.477663705622463	0.000779902702015676	0.00314801418215442	-0.0528616697659279
chr1	240092909	240093677	768	+	exon	FMN2	0.31582428659724	0.999983935122862	0.480979769058056	1	0.519496801491724	0.996887509924365	-0.515315464561972	-0.477663705622463	0.000779902702015676	0.00314801418215442	-0.0376517589395088
chr1	240206822	240207041	219	+	exon	FMN2	0.392664101264717	0.999983935122862	0.506284491713764	1	0.617908464466881	0.996887509924365	-0.845360388576524	-0.477663705622463	0.000779902702015676	0.00314801418215442	-0.367696682954061
chr1	240207200	240207478	278	+	exon	FMN2	0.346096287616814	0.999983935122862	0.272580735576246	1	0.11343585413131	0.996887509924365	-0.979268332426598	-0.477663705622463	0.000779902702015676	0.00314801418215442	-0.501604626804136
chr1	240492249	240492766	517	-	utr3	GREM2	0.97526993072214	0.999983935122862	0.89791299569081	1	0.675641726605462	0.996887509924365	-1.22912799964951	-1.03817767476931	0.00780292400774745	0.024443740626828	-0.190950324880194
chr1	240492870	240493319	449	-	utr3	GREM2	0.685299174282718	0.999983935122862	0.526694962682041	1	0.18748000826449	0.996887509924365	-1.08561944522606	-1.03817767476931	0.00780292400774745	0.024443740626828	-0.0474417704567476
chr1	240611893	240612022	129	-	utr5	GREM2	0.934338462834541	NA	0.982998502703344	1	0.877480709804989	0.996887509924365	-0.83547655682082	-1.03817767476931	0.00780292400774745	0.024443740626828	0.202701117948492
chr1	241424099	241424446	347	+	exon	RP11-527D7.1	0.242660887816015	NA	0.274522435102356	1	0.212190350350793	0.996887509924365	1.76601812017914	1.18930759189924	0.00686480690632066	0.0218604982687794	0.576710528279902
chr1	243164553	243164740	187	+	exon	RP11-261C10.4	0.629874429614512	0.999983935122862	0.74950518879907	1	0.730679427081526	0.996887509924365	0.236560930974018	NA	NA	NA	NA
chr1	243165541	243165973	432	-	exon	CEP170	0.758496301749652	0.999983935122862	0.910799793352922	1	0.843723959061771	0.996887509924365	0.256978574887769	0.499407753988865	3.06820880623696e-05	0.000166763469280037	-0.242429179101096
chr1	243191265	243191365	100	-	exon	CEP170	0.54395221382643	NA	0.435931821023222	1	0.54254574135639	0.996887509924365	0.288617736278123	0.499407753988865	3.06820880623696e-05	0.000166763469280037	-0.210790017710741
chr1	243255103	243255207	104	-	utr5	CEP170	0.851847271406318	0.999983935122862	0.96249572296974	1	0.929151923790412	0.996887509924365	0.552851310504976	0.499407753988865	3.06820880623696e-05	0.000166763469280037	0.0534435565161115
chr1	243255339	243255515	176	-	utr5	CEP170	0.962288217978894	NA	0.905637939893781	1	0.926444639442191	0.996887509924365	0.461535262668984	0.499407753988865	3.06820880623696e-05	0.000166763469280037	-0.037872491319881
chr1	243256068	243256176	108	+	utr5	SDCCAG8	0.234079744998583	NA	0.242306323936753	1	0.247323925030928	0.996887509924365	0.0816710162710203	0.238045898854363	0.108107538603451	0.219231877578848	-0.156374882583343
chr1	244048883	244048984	101	+	utr5	ZBTB18	0.671148325443913	NA	0.736153685938594	1	0.813585569738035	0.996887509924365	-1.02362295500191	-0.969142199776033	7.99090046822328e-07	5.63968247559877e-06	-0.0544807552258745
chr1	244053873	244054161	288	+	exon	ZBTB18	0.149281178221442	0.999983935122862	0.0752162698824908	1	0.0963234737186889	0.996887509924365	-1.44844366949382	-0.969142199776033	7.99090046822328e-07	5.63968247559877e-06	-0.479301469717786
chr1	244054212	244054427	215	+	exon	ZBTB18	0.983070072705701	0.999983935122862	0.841683087266807	1	0.895802667611219	0.996887509924365	-1.03859498459502	-0.969142199776033	7.99090046822328e-07	5.63968247559877e-06	-0.069452784818986
chr1	244054579	244054895	316	+	exon	ZBTB18	0.471173644183211	0.999983935122862	0.322510441845911	1	0.326620146042942	0.996887509924365	-1.0792146197979	-0.969142199776033	7.99090046822328e-07	5.63968247559877e-06	-0.110072420021867
chr1	244054966	244055329	363	+	exon	ZBTB18	0.7784835621329	0.999983935122862	0.925832987426805	1	0.981770637559883	0.996887509924365	-0.96860316762134	-0.969142199776033	7.99090046822328e-07	5.63968247559877e-06	0.000539032154693642
chr1	244705598	244705896	298	+	utr3	DESI2	0.486139467214116	0.999983935122862	0.651584813514232	1	0.779194845171552	0.996887509924365	-0.410092151559313	-0.464647125898682	0.000161149807437987	0.000756161549139598	0.0545549743393691
chr1	244854393	244854550	157	-	utr3	HNRNPU	0.380399862092051	0.999983935122862	0.495202208958768	1	0.441725353938174	0.996887509924365	-0.0257956311143647	0.0580085902630639	0.581792568790309	0.739079890236215	-0.0838042213774285
chr1	244864356	244864464	108	-	utr5	HNRNPU	0.226877933255806	0.999983935122862	0.138844512623492	1	0.275650640766723	0.996887509924365	0.00801311433984401	0.0580085902630639	0.581792568790309	0.739079890236215	-0.0499954759232199
chr1	245155018	245155200	182	+	utr5	KIF26B	0.897887352660039	0.999983935122862	0.952977613790976	1	0.892428130645697	0.996887509924365	-1.1802997637216	-1.10107475955552	4.38666424628104e-17	8.73820985448799e-16	-0.0792250041660854
chr1	245367070	245367190	120	+	exon	KIF26B	0.372407771069447	0.999983935122862	0.255452799677509	1	0.310773918005775	0.996887509924365	-1.38144687792187	-1.10107475955552	4.38666424628104e-17	8.73820985448799e-16	-0.280372118366356
chr1	245685482	245685835	353	+	exon	KIF26B	0.824277049707794	0.999983935122862	0.984939404844509	1	0.866742054160073	0.996887509924365	-0.978072716758946	-1.10107475955552	4.38666424628104e-17	8.73820985448799e-16	0.12300204279657
chr1	245687294	245687520	226	+	exon	KIF26B	0.766247057797812	0.999983935122862	0.929971601689669	1	0.983862828190766	0.996887509924365	-1.22910111963141	-1.10107475955552	4.38666424628104e-17	8.73820985448799e-16	-0.128026360075895
chr1	245687996	245688253	257	+	exon	KIF26B	0.983973999910317	0.999983935122862	0.820232725871637	1	0.650267441388196	0.996887509924365	-1.17671003067973	-1.10107475955552	4.38666424628104e-17	8.73820985448799e-16	-0.0756352711242168
chr1	245702552	245703017	465	+	utr3	KIF26B	0.408837309756328	0.999983935122862	0.563765810526988	1	0.620740154220936	0.996887509924365	-1.15775335912712	-1.10107475955552	4.38666424628104e-17	8.73820985448799e-16	-0.056678599571607
chr1	246591673	246591876	203	+	exon	CNST	0.876784517831645	0.999983935122862	0.691892852877873	1	0.782335257794369	0.996887509924365	0.298504865738	0.487567045721243	0.000342022668911689	0.00150085992668414	-0.189062179983243
chr1	246647187	246647906	719	+	exon	CNST	0.682001675906156	0.999983935122862	0.478116440212042	1	0.637254862346654	0.996887509924365	0.27484195150711	0.487567045721243	0.000342022668911689	0.00150085992668414	-0.212725094214133
chr1	246665749	246666113	364	+	utr3	CNST	0.627095584588186	0.999983935122862	0.753019254850707	1	0.72389570985311	0.996887509924365	0.409039051926639	0.487567045721243	0.000342022668911689	0.00150085992668414	-0.0785279937946041
chr1	246849663	246849896	233	-	exon	AHCTF1	0.696673387808853	0.999983935122862	0.550642012436778	1	0.704073710050269	0.996887509924365	-0.204278697615016	-0.177806141790127	0.212186520137794	0.369746892666991	-0.0264725558248891
chr1	246851034	246851134	100	-	exon	AHCTF1	0.840576047472589	NA	0.748995856035096	1	0.841233230883745	0.996887509924365	-0.141910734654567	-0.177806141790127	0.212186520137794	0.369746892666991	0.03589540713556
chr1	247298843	247298943	100	-	utr3	ZNF496	0.552242897686649	0.999983935122862	0.641713913997789	1	0.78178953206327	0.996887509924365	0.808350054998643	0.664505176192586	6.58429826191489e-11	7.82190977354069e-10	0.143844878806057
chr1	247299926	247301231	1305	-	utr3	ZNF496	0.592922114904652	0.999983935122862	0.447547386835054	1	0.603324172934953	0.996887509924365	0.546364290441768	0.664505176192586	6.58429826191489e-11	7.82190977354069e-10	-0.118140885750817
chr1	247331536	247331742	206	-	utr5	ZNF496	0.22721117554527	0.999983935122862	0.304027843965567	1	0.44492128541235	0.996887509924365	0.75829989206839	0.664505176192586	6.58429826191489e-11	7.82190977354069e-10	0.0937947158758037
chr1	247332144	247332622	478	-	utr5*	ZNF496	0.137447345986996	0.999983935122862	0.183887259066235	1	0.294741475700478	0.996887509924365	0.529767403904176	0.664505176192586	6.58429826191489e-11	7.82190977354069e-10	-0.13473777228841
chr1	247333000	247333414	414	-	utr5*	ZNF496	0.290168424757472	0.999983935122862	0.202634422208921	1	0.369396447276556	0.996887509924365	0.343537376939511	0.664505176192586	6.58429826191489e-11	7.82190977354069e-10	-0.320967799253075
chr1	247334261	247334392	131	+	intergenic	NA	0.358703263385407	NA	0.377476465816639	1	0.542400039633373	0.996887509924365	0.660933537399443	NA	NA	NA	NA
chr1	248811206	248811485	279	-	utr3	SH3BP5L	0.841662121175192	0.999983935122862	0.958549618821385	1	0.995958259205137	0.997107406830749	0.390882583793895	0.427006134383216	0.00166533453943331	0.00623957921205241	-0.0361235505893206
chr1	248811920	248812296	376	-	exon	SH3BP5L	0.25932993921241	0.999983935122862	0.33583822849884	1	0.27832261768806	0.996887509924365	0.573474504286696	0.427006134383216	0.00166533453943331	0.00623957921205241	0.14646836990348
chr1	248824756	248824881	125	-	exon	SH3BP5L	0.745464556643173	0.999983935122862	0.546744689892477	1	0.730719583058808	0.996887509924365	0.338487967640234	0.427006134383216	0.00166533453943331	0.00623957921205241	-0.0885181667429815
chr1	248825125	248825299	174	-	utr5	SH3BP5L	0.905022289660843	0.999983935122862	0.690822427645725	1	0.822958197487207	0.996887509924365	0.247683731427246	0.427006134383216	0.00166533453943331	0.00623957921205241	-0.17932240295597
chr1	248838324	248838432	108	+	utr5	ZNF672	0.598956993677831	0.999983935122862	0.691821639657009	1	0.700780903586575	0.996887509924365	0.473121755858666	0.411457330203384	0.00269919555292232	0.00961043441752079	0.0616644256552813
chr1	248847176	248847605	429	+	utr5	ZNF672	0.00323723850532948	0.461030137380947	0.00139939209958078	1	0.018565975705197	0.996887509924365	-0.169408012743175	0.411457330203384	0.00269919555292232	0.00961043441752079	-0.58086534294656
chr1	248847718	248848443	725	+	exon	ZNF672	0.740733700811789	0.999983935122862	0.519345646000864	1	0.624005017942806	0.996887509924365	0.350633935505304	0.411457330203384	0.00269919555292232	0.00961043441752079	-0.0608233946980802
chr1	248850053	248850225	172	-	utr3	ZNF692	0.304983626066682	0.999983935122862	0.365015455976837	1	0.442082427577742	0.996887509924365	-0.852694015576155	-0.877036688349825	9.74377553058519e-10	1.02332854818041e-08	0.0243426727736702
chr1	248918133	248918311	178	+	exon	PGBD2	0.393119291447872	NA	0.402341666554965	1	0.545087929485652	0.996887509924365	-0.119911911850332	0.018769369337045	0.948633001738641	0.973662896243619	-0.138681281187377
chr10	248902	249074	172	+	exon	ZMYND11	0.747560533550676	0.999983935122862	0.935791006230559	1	0.955387792933581	0.996887509924365	-0.920168737157438	-0.808329394641295	3.03479807623275e-10	3.38243590080795e-09	-0.111839342516144
chr10	277101	277402	301	-	utr3	DIP2C	0.840690048714581	0.999983935122862	0.686137943397611	1	0.782459112770119	0.996887509924365	-0.429583411248799	-0.294545174617278	0.0154613360580339	0.0439893081966636	-0.135038236631521
chr10	812970	813136	166	-	exon	LARP4B	0.702448876545832	0.999983935122862	0.895734481855109	1	0.817091998711298	0.996887509924365	0.41762791779041	0.559517131774131	4.06382348594944e-06	2.57661214885749e-05	-0.141889213983721
chr10	1017138	1017315	177	+	utr3	GTPBP4	0.0855486634554454	0.999983935122862	0.129588977683431	1	0.176693282241471	0.996887509924365	0.00315329328139963	0.0130956873813728	0.915287712755033	0.955635971039931	-0.00994239409997317
chr10	1048931	1049041	110	-	utr5	IDI1	0.614302235445828	NA	0.683843950755945	1	0.71838577892917	0.996887509924365	0.371848082577438	-0.207456961958116	0.194149266042308	0.345095378611092	0.579305044535555
chr10	3122522	3122740	218	+	intron	PFKP	0.308941672166982	NA	0.300312424938497	1	0.410936973545777	0.996887509924365	1.09025704455245	0.510167662084108	4.16689386841713e-05	0.000220034621920488	0.580089382468342
chr10	3123722	3123904	182	+	intron	PFKP	0.753326624530249	NA	0.667871232130808	1	0.779440978386911	0.996887509924365	0.845320607922033	0.510167662084108	4.16689386841713e-05	0.000220034621920488	0.335152945837925
chr10	3123981	3124091	110	+	intron	PFKP	0.434435069027155	NA	0.331771126707406	1	0.363685447165275	0.996887509924365	1.08086840320209	0.510167662084108	4.16689386841713e-05	0.000220034621920488	0.570700741117978
chr10	3137817	3137934	117	-	utr3	PITRM1	0.787440855537972	0.999983935122862	0.608405384659388	1	0.72497895146073	0.996887509924365	-0.226442626097636	0.0721806896700252	0.452852768179929	0.629803439742139	-0.298623315767661
chr10	3781713	3782139	426	-	exon	KLF6	0.262999105225713	0.999983935122862	0.213744692134404	1	0.270174951297867	0.996887509924365	0.75143445118482	0.913636331750324	1.38283594230547e-22	3.88035109751036e-21	-0.162201880565504
chr10	5446639	5446769	130	+	utr5	NET1	0.0504422399438193	0.999983935122862	0.0612528106857826	1	0.187262894277505	0.996887509924365	0.235385318324509	-0.110017110029909	0.380330918614292	0.558204937125023	0.345402428354419
chr10	5456833	5457031	198	+	utr3	NET1	0.687854589666515	0.999983935122862	0.526983169824774	1	0.649282250195585	0.996887509924365	-0.197229084036817	-0.110017110029909	0.380330918614292	0.558204937125023	-0.0872119740069075
chr10	5639190	5639668	478	-	utr3	ASB13	0.159764205292701	0.999983935122862	0.124716232112764	1	0.0488442184268595	0.996887509924365	-1.57714322669427	-1.06447780032642	9.23053068338616e-11	1.07847172101118e-09	-0.512665426367848
chr10	5640103	5640495	392	-	utr3	ASB13	0.204556106550048	0.999983935122862	0.261046874297618	1	0.176988979813316	0.996887509924365	-1.09808795585851	-1.06447780032642	9.23053068338616e-11	1.07847172101118e-09	-0.0336101555320834
chr10	5640658	5640758	100	-	utr3	ASB13	0.574850642751705	NA	0.47804396219288	1	0.483672727586857	0.996887509924365	-1.63675589509968	-1.06447780032642	9.23053068338616e-11	1.07847172101118e-09	-0.572278094773259
chr10	5684949	5685099	150	+	utr5	FAM208B	0.737410921122301	0.999983935122862	0.859897107962829	1	0.908640331562221	0.996887509924365	0.265967754221826	0.407210389269918	0.00138279829149434	0.0052695611419432	-0.141242635048092
chr10	5730619	5730826	207	+	exon	FAM208B	0.850594640998598	NA	0.717302142402418	1	0.762091795484125	0.996887509924365	0.17734634865	0.407210389269918	0.00138279829149434	0.0052695611419432	-0.229864040619918
chr10	5730991	5731175	184	+	exon	FAM208B	0.410247478837155	0.999983935122862	0.261925918471686	1	0.421952680673351	0.996887509924365	0.142695252946435	0.407210389269918	0.00138279829149434	0.0052695611419432	-0.264515136323483
chr10	5740019	5740308	289	+	exon	FAM208B	0.145918966528094	0.999983935122862	0.0885590680501301	1	0.142454931493942	0.996887509924365	-0.0401229296121823	0.407210389269918	0.00138279829149434	0.0052695611419432	-0.4473333188821
chr10	5746308	5746851	543	+	exon	FAM208B	0.202165746253396	0.999983935122862	0.122138428648299	1	0.207529351504602	0.996887509924365	0.146935200431085	0.407210389269918	0.00138279829149434	0.0052695611419432	-0.260275188838833
chr10	5749017	5749421	404	+	exon	FAM208B	0.236547234664725	0.999983935122862	0.139696230290282	1	0.269508385281963	0.996887509924365	0.063909974221432	0.407210389269918	0.00138279829149434	0.0052695611419432	-0.343300415048486
chr10	5889449	5889603	154	-	utr5	ANKRD16	0.463165853890597	NA	0.328537541596699	1	0.477634051808606	0.996887509924365	-0.726982273747737	-0.515809609964325	0.0290692317127862	0.0748432780295389	-0.211172663783411
chr10	5906036	5906515	479	+	utr5	FBXO18	0.625997251269912	0.999983935122862	0.882861310091541	1	0.918567209996473	0.996887509924365	0.184277588062782	0.293418431490085	0.00328600613157285	0.0114813447770824	-0.109140843427304
chr10	5952512	5952764	252	-	utr3	IL15RA	0.519290654551646	0.999983935122862	0.668994408618349	1	0.619192583868419	0.996887509924365	2.88837755604117	2.94941646580436	5.58767772760263e-143	1.45860445313038e-140	-0.0610389097631905
chr10	5952875	5953125	250	-	utr3	IL15RA	0.808013530534148	0.999983935122862	0.617587302550819	1	0.65889447960904	0.996887509924365	2.68767382823232	2.94941646580436	5.58767772760263e-143	1.45860445313038e-140	-0.261742637572035
chr10	6115500	6115674	174	+	utr3	RBM17	0.577298083422167	0.999983935122862	0.712523792747911	1	0.743525212369449	0.996887509924365	-0.270120606112991	-0.171018914751779	0.112330044575043	0.225832565294312	-0.0991016913612115
chr10	6202957	6203097	140	+	utr5	PFKFB3	0.779120332919822	0.999983935122862	0.649237049920543	1	0.613655124445266	0.996887509924365	0.927927785976965	0.563123368638995	0.000116961923493672	0.000566091144228095	0.36480441733797
chr10	6232963	6233175	212	+	utr3	PFKFB3	0.437684793830986	0.999983935122862	0.298503267053703	1	0.422804508542404	0.996887509924365	0.207042885264214	0.563123368638995	0.000116961923493672	0.000566091144228095	-0.356080483374782
chr10	6233246	6234093	847	+	utr3	PFKFB3	0.780221224677542	0.999983935122862	0.915245837438144	1	0.729820226369977	0.996887509924365	0.311870249252289	0.563123368638995	0.000116961923493672	0.000566091144228095	-0.251253119386707
chr10	7562958	7563289	331	-	utr3	ITIH5	0.355892800159249	0.999983935122862	0.387339225922291	1	0.475687887583814	0.996887509924365	0.359330536254826	0.235523434970106	0.211775389884504	0.369225060191464	0.12380710128472
chr10	7818541	7818693	152	+	utr5	TAF3	0.278848357689171	NA	0.291320375890991	1	0.391512845309105	0.996887509924365	0.126618558283075	0.0530547110899053	0.690045512711849	0.818572884877444	0.0735638471931701
chr10	7964078	7964676	598	+	exon	TAF3	0.140400293169881	0.999983935122862	0.0813479212079108	1	0.181505032882705	0.996887509924365	-0.218551178604072	0.0530547110899053	0.690045512711849	0.818572884877444	-0.271605889693977
chr10	7965024	7965218	194	+	exon	TAF3	0.563932689803045	0.999983935122862	0.649283747656646	1	0.603681880486994	0.996887509924365	-0.265362027866475	0.0530547110899053	0.690045512711849	0.818572884877444	-0.318416738956381
chr10	7965357	7965731	374	+	exon	TAF3	0.622774346945049	0.999983935122862	0.50296004578377	1	0.636593823016926	0.996887509924365	-0.210004704117123	0.0530547110899053	0.690045512711849	0.818572884877444	-0.263059415207029
chr10	8014686	8014993	307	+	utr3	TAF3	0.914275019573685	0.999983935122862	0.892291343721869	1	0.83219881737074	0.996887509924365	-0.0866286617903122	0.0530547110899053	0.690045512711849	0.818572884877444	-0.139683372880218
chr10	11462398	11463048	650	-	utr3	USP6NL	0.848134873922547	0.999983935122862	0.952109966663045	1	0.988426757145548	0.996887509924365	0.343530220703505	0.348945068706794	0.00919891841948938	0.0281979824666641	-0.00541484800328917
chr10	11463204	11463403	199	-	exon	USP6NL	0.20493892294217	0.999983935122862	0.114404764244109	1	0.282051047141466	0.996887509924365	0.212297004568003	0.348945068706794	0.00919891841948938	0.0281979824666641	-0.136648064138791
chr10	11463474	11463781	307	-	exon	USP6NL	0.405440606544903	0.999983935122862	0.540046008162647	1	0.724398250758596	0.996887509924365	0.35215897073403	0.348945068706794	0.00919891841948938	0.0281979824666641	0.00321390202723532
chr10	11763683	11763783	100	+	utr3	ECHDC3	0.363650715501884	NA	0.264615453045532	1	0.257009451553834	0.996887509924365	-1.56374192197808	-1.23635613119122	9.39184937222666e-07	6.55150842811549e-06	-0.327385790786858
chr10	11920735	11921025	290	-	utr3	UPF2	0.956599135189261	0.999983935122862	0.785858999646648	1	0.878149347156181	0.996887509924365	-0.0424762977570424	0.147600263771784	0.219142173019048	0.378476675417854	-0.190076561528826
chr10	12029074	12029425	351	-	exon	UPF2	0.732088189755564	0.999983935122862	0.597561555124733	1	0.771223219395706	0.996887509924365	-0.0968807264628483	0.147600263771784	0.219142173019048	0.378476675417854	-0.244480990234632
chr10	12035071	12035430	359	-	utr5	UPF2	0.1352952032231	0.999983935122862	0.23375819863138	1	0.295084848881618	0.996887509924365	-0.0570500440257677	0.147600263771784	0.219142173019048	0.378476675417854	-0.204650307797551
chr10	12120999	12121286	287	+	utr3	DHTKD1	0.114550621782122	NA	0.11496284868811	1	0.1830477087783	0.996887509924365	0.791715169765559	0.47858514991319	0.00113231291143728	0.00440815460164917	0.31313001985237
chr10	12196197	12196308	111	+	utr5	CDC123	0.18594256375632	0.999983935122862	0.243407509552489	1	0.381656679260017	0.996887509924365	0.148293089567572	-0.168277430115916	0.153914591564483	0.289672855679986	0.316570519683488
chr10	12349603	12349736	133	+	utr5	CAMK1D	0.904204397609573	NA	0.9744396890807	1	0.952835358253248	0.996887509924365	0.122743952957141	0.617417122405952	0.00039068256092861	0.00169230378302679	-0.494673169448811
chr10	12828836	12829009	173	+	utr3	CAMK1D	0.403241301034451	NA	0.41044334674373	1	0.587773713003551	0.996887509924365	0.522667443930918	0.617417122405952	0.00039068256092861	0.00169230378302679	-0.0947496784750338
chr10	13100186	13100347	161	+	utr5	OPTN	0.507240641041863	0.999983935122862	0.728840949341415	1	0.798470300130137	0.996887509924365	1.79289530739212	1.74433258460205	1.80169171866774e-51	1.39624070338474e-49	0.0485627227900731
chr10	13209227	13209431	204	+	utr3	MCM10	0.515797547289066	NA	0.426349575672711	1	0.424655219805371	0.996887509924365	-1.9378306907314	-1.98757582148135	1.30261046979816e-33	6.12381258538526e-32	0.0497451307499552
chr10	13317489	13317784	295	-	utr3	SEPHS1	0.415669410414084	0.999983935122862	0.287309652074935	1	0.370835619973457	0.996887509924365	-1.46624879651124	-0.975184184265056	3.2261863940267e-13	4.69239823101874e-12	-0.491064612246186
chr10	13344827	13344998	171	-	utr5	SEPHS1	0.533669559111879	0.999983935122862	0.682529366865344	1	0.75568218252061	0.996887509924365	-1.00328444229137	-0.975184184265056	3.2261863940267e-13	4.69239823101874e-12	-0.0281002580263126
chr10	13499861	13499997	136	-	exon	BEND7	0.260778105878043	NA	0.134624604825413	1	0.280320364201076	0.996887509924365	-0.0214924746448519	0.0646520430776481	0.746003474598973	0.853663432691297	-0.0861445177225
chr10	13645958	13646914	956	-	utr3	FRMD4A	0.932405507029049	0.999983935122862	0.663774968449718	1	0.775478530445694	0.996887509924365	0.224146981873431	0.473544270968132	4.43777760261999e-05	0.000232851282354874	-0.249397289094701
chr10	13656751	13656958	207	-	exon	FRMD4A	0.67529912069821	0.999983935122862	0.469066578955764	1	0.622919637849467	0.996887509924365	0.418088578419491	0.473544270968132	4.43777760261999e-05	0.000232851282354874	-0.0554556925486412
chr10	13657156	13657453	297	-	exon	FRMD4A	0.928744535335635	0.999983935122862	0.821317609054634	1	0.858096466840065	0.996887509924365	0.481814004618155	0.473544270968132	4.43777760261999e-05	0.000232851282354874	0.00826973365002259
chr10	13707185	13707506	321	-	utr5	FRMD4A	0.110277488595241	0.999983935122862	0.058543823178956	1	0.0544612144933445	0.996887509924365	1.59465159165286	0.473544270968132	4.43777760261999e-05	0.000232851282354874	1.12110732068473
chr10	14520853	14521195	342	-	utr3	FAM107B	0.194225493819741	0.999983935122862	0.116648683358898	1	0.142557245711346	0.996887509924365	0.272937148734252	0.726054825596084	6.03077659951348e-05	0.000308203443992138	-0.453117676861832
chr10	14842531	14842787	256	+	intron	HSPA14	0.0775111130357817	0.999983935122862	0.0330667159226898	1	0.131804166588299	0.996887509924365	-0.397380420672509	-0.230624948329469	0.149273784744334	0.282715285493351	-0.16675547234304
chr10	14843432	14843841	409	+	utr3	HSPA14	0.0289389388589677	0.9309322236367	0.04388132891331	1	0.174661315981405	0.996887509924365	0.119792331544001	-0.230624948329469	0.149273784744334	0.282715285493351	0.35041727987347
chr10	14846708	14846826	118	+	intron	HSPA14	0.704223370629966	NA	0.765058003023288	1	0.807226441882082	0.996887509924365	-0.231256401215965	-0.230624948329469	0.149273784744334	0.282715285493351	-0.000631452886496214
chr10	15103366	15103507	141	-	exon	NMT2	0.845523755378407	NA	0.752953705076595	1	0.716309124653641	0.996887509924365	0.0602433905323091	-1.50197285525369	8.78527994366252e-22	2.34577616153864e-20	1.562216245786
chr10	15103788	15104131	343	+	exon	RPP38	0.179077851275267	0.999983935122862	0.122292014748431	1	0.206552636368178	0.996887509924365	0.224014944019586	0.800859272758663	0.000101792872317635	0.000499868513343952	-0.576844328739077
chr10	15168510	15168627	117	-	utr5	NMT2	0.589424757389798	0.999983935122862	0.461561242198939	1	0.44676683937417	0.996887509924365	-1.64084698100147	-1.50197285525369	8.78527994366252e-22	2.34577616153864e-20	-0.138874125747778
chr10	15212597	15213401	804	-	utr3	FAM171A1	0.956930823549677	0.999983935122862	0.837441617623438	1	0.619320095828762	0.996887509924365	-2.72463961204136	-2.59171008916849	9.56548512170271e-72	1.05427588516367e-69	-0.132929522872866
chr10	15213582	15213797	215	-	exon	FAM171A1	0.96314426087293	0.999983935122862	0.9013144403706	1	0.865537998194188	0.996887509924365	-2.80128919505973	-2.59171008916849	9.56548512170271e-72	1.05427588516367e-69	-0.209579105891232
chr10	15214340	15214462	122	-	exon	FAM171A1	0.550768897406654	0.999983935122862	0.638892343929102	1	0.71444680267985	0.996887509924365	-2.56774919246759	-2.59171008916849	9.56548512170271e-72	1.05427588516367e-69	0.0239608967009057
chr10	15860294	15860431	137	-	utr5	FAM188A	0.152665035006062	0.999983935122862	0.105182024276249	1	0.152533603337244	0.996887509924365	-0.597449634504962	-0.187103619678987	0.281565369666176	0.453886029804768	-0.410346014825975
chr10	17714581	17714816	235	+	utr3	STAM	0.0997626368964436	0.999983935122862	0.0625988858457615	1	0.133530208022717	0.996887509924365	-0.269249053008049	0.0462390884821183	0.723663140561331	0.839330783139214	-0.315488141490168
chr10	21494401	21494554	153	-	utr3	CASC10	0.324726549415247	NA	0.240091002747262	1	0.212736191494109	0.996887509924365	-1.43817683410606	-1.03222954627603	4.48528221452077e-09	4.36836101393606e-08	-0.405947287830029
chr10	21494793	21495101	308	-	utr3	CASC10	0.534825739673823	0.999983935122862	0.401865797467669	1	0.470905318968318	0.996887509924365	-1.39449953849633	-1.03222954627603	4.48528221452077e-09	4.36836101393606e-08	-0.362269992220294
chr10	21495291	21495691	400	-	utr3	CASC10	0.698451361764287	0.999983935122862	0.578048833355045	1	0.542137709906086	0.996887509924365	-1.32286326011923	-1.03222954627603	4.48528221452077e-09	4.36836101393606e-08	-0.290633713843201
chr10	21496892	21497108	216	-	utr5	CASC10	0.791713458710063	0.999983935122862	0.680755609305821	1	0.62452025130629	0.996887509924365	-1.19379086852226	-1.03222954627603	4.48528221452077e-09	4.36836101393606e-08	-0.161561322246223
chr10	21759196	21759522	326	-	exon	DNAJC1	0.154050540099411	0.999983935122862	0.367463747377472	1	0.549843092425796	0.996887509924365	1.05751347332859	0.951456665548613	5.90505396180605e-18	1.2510187673101e-16	0.106056807779977
chr10	22321314	22321532	218	+	utr5	BMI1	0.208267938017295	0.999983935122862	0.282416840230597	1	0.382719464461966	0.996887509924365	-0.679524229701528	-1.00441331215519	1.81143096611608e-07	1.41150742092604e-06	0.324889082453662
chr10	22329247	22329483	236	+	exon	COMMD3-BMI1	0.834221021887313	0.999983935122862	0.65416706000231	1	0.7535884662696	0.996887509924365	-1.18035743012156	NA	NA	NA	NA
chr10	22329688	22329795	107	+	utr3	BMI1	0.337957861889442	NA	0.260920427667584	1	0.324576385935449	0.996887509924365	-1.40452847918906	-1.00441331215519	1.81143096611608e-07	1.41150742092604e-06	-0.400115167033866
chr10	22436216	22436397	181	+	intron	SPAG6	0.406519730515489	0.999983935122862	0.452968295479208	1	0.611255878010304	0.996887509924365	0.688281252777908	NA	NA	NA	NA
chr10	22436887	22437379	492	+	intron	SPAG6	0.162922770118242	0.999983935122862	0.240887209289631	1	0.309354588365138	0.996887509924365	0.961945470128801	NA	NA	NA	NA
chr10	22437486	22437713	227	+	intron	SPAG6	0.37860446803555	0.999983935122862	0.455271789645373	1	0.616715727626155	0.996887509924365	1.12515444790422	NA	NA	NA	NA
chr10	22537020	22537272	252	-	utr3	PIP4K2A	0.96233340213068	0.999983935122862	0.788021963836004	1	0.766745256135811	0.996887509924365	0.0831833641949445	0.283328319417363	0.0194087978946477	0.0532869002811952	-0.200144955222419
chr10	22714376	22714530	154	-	utr5	PIP4K2A	0.330178493573083	0.999983935122862	0.506253208552541	1	0.657212754830937	0.996887509924365	0.389609001840778	0.283328319417363	0.0194087978946477	0.0532869002811952	0.106280682423414
chr10	23095619	23095719	100	+	exon	MSRB2	0.142391329042502	0.999983935122862	0.241500909055493	1	0.440635936210259	0.996887509924365	0.263355450505234	-0.0514724519092511	0.667819351370783	0.803936171835252	0.314827902414485
chr10	23121208	23121398	190	+	utr3	MSRB2	0.306123596623608	NA	0.293352783743975	1	0.348372498280926	0.996887509924365	-1.26930989758957	-0.0514724519092511	0.667819351370783	0.803936171835252	-1.21783744568032
chr10	23439987	23440150	163	+	exon	OTUD1	0.000274284673113708	NA	1.11493611879536e-05	0.165356175778539	0.00107876163483504	0.484854320238586	0.113055102208193	0.760709842140423	5.47511383931399e-06	3.37961367324674e-05	-0.64765473993223
chr10	23440360	23440847	487	+	exon	OTUD1	0.329112175549145	0.999983935122862	0.19493691682499	1	0.396196610382287	0.996887509924365	0.290265200727579	0.760709842140423	5.47511383931399e-06	3.37961367324674e-05	-0.470444641412843
chr10	24473420	24473536	116	+	exon	KIAA1217	0.886041794080952	NA	0.933477756533395	1	0.954472986199667	0.996887509924365	0.67893222760195	0.913160344077198	1.29780807223081e-11	1.64729458381235e-10	-0.234228116475249
chr10	24473671	24473902	231	+	exon	KIAA1217	0.665268961964563	0.999983935122862	0.503447095248985	1	0.639296741157927	0.996887509924365	0.867135932246407	0.913160344077198	1.29780807223081e-11	1.64729458381235e-10	-0.046024411830791
chr10	24544152	24544270	118	+	exon	KIAA1217	0.880691708936897	NA	0.750516546550318	1	0.810709140973034	0.996887509924365	0.726236082761039	0.913160344077198	1.29780807223081e-11	1.64729458381235e-10	-0.186924261316159
chr10	24584405	24585052	647	-	utr3	ARHGAP21	0.770282723813379	0.999983935122862	0.60457881047065	1	0.596365396163179	0.996887509924365	0.0467274482584199	0.169022906647868	0.102931047724841	0.210737776657701	-0.122295458389448
chr10	24585347	24585568	221	-	utr3	ARHGAP21	0.699586444090255	0.999983935122862	0.561677619288977	1	0.504655194059363	0.996887509924365	-0.0500143924922026	0.169022906647868	0.102931047724841	0.210737776657701	-0.219037299140071
chr10	24585684	24585876	192	-	utr3	ARHGAP21	0.545461620100194	0.999983935122862	0.44203073215637	1	0.394851139477557	0.996887509924365	-0.189014482328071	0.169022906647868	0.102931047724841	0.210737776657701	-0.358037388975939
chr10	24619806	24619951	145	-	exon	ARHGAP21	0.777434424075682	0.999983935122862	0.931934008257721	1	0.92741325901635	0.996887509924365	0.0385094813730235	0.169022906647868	0.102931047724841	0.210737776657701	-0.130513425274845
chr10	24620263	24620377	114	-	exon	ARHGAP21	0.311321289501213	0.999983935122862	0.200151732251069	1	0.401507095801786	0.996887509924365	-0.367714110433536	0.169022906647868	0.102931047724841	0.210737776657701	-0.536737017081404
chr10	24620733	24620863	130	-	exon	ARHGAP21	0.462970491129753	0.999983935122862	0.541164438762125	1	0.66340639019783	0.996887509924365	0.0121955119869968	0.169022906647868	0.102931047724841	0.210737776657701	-0.156827394660871
chr10	24620952	24621052	100	-	exon	ARHGAP21	0.14088648394825	NA	0.0768827872602292	1	0.187232794651874	0.996887509924365	-0.523178032310917	0.169022906647868	0.102931047724841	0.210737776657701	-0.692200938958785
chr10	24721834	24721963	129	-	utr5	ARHGAP21	0.565090946525596	0.999983935122862	0.67956815143234	1	0.763210048652271	0.996887509924365	0.0736232973124031	0.169022906647868	0.102931047724841	0.210737776657701	-0.0953996093354652
chr10	26567183	26567493	310	+	utr3	APBB1IP	0.979289305822857	0.999983935122862	0.86582208055294	1	0.912702268755701	0.996887509924365	-0.135406886206734	0.0804148533499899	0.572256318540425	0.731326169258966	-0.215821739556723
chr10	26860800	26860974	174	-	utr5	ABI1	0.844283580663853	0.999983935122862	0.983928322547813	1	0.984266889705006	0.996887509924365	0.658719045516742	0.621055697198254	6.860027756512e-08	5.70394344767148e-07	0.0376633483184884
chr10	27154954	27155122	168	-	utr5	YME1L1	0.165844796006096	NA	0.163687147098394	1	0.210624992555675	0.996887509924365	1.65013486465358	0.550459455212312	9.81183187496148e-08	7.96468627526026e-07	1.09967540944127
chr10	27155390	27155543	153	+	utr5	MASTL	0.137100857775713	0.999983935122862	0.226503873034066	1	0.420300026869015	0.996887509924365	1.06839178530297	0.89415184669258	2.83317511369618e-13	4.13898093377161e-12	0.174239938610394
chr10	27170069	27170282	213	+	exon	MASTL	0.338976592484643	0.999983935122862	0.207372365484563	1	0.395682208465438	0.996887509924365	0.467063032052416	0.89415184669258	2.83317511369618e-13	4.13898093377161e-12	-0.427088814640163
chr10	27208310	27208477	167	-	utr3	ACBD5	0.261908810169919	0.999983935122862	0.324209957013246	1	0.490004992180677	0.996887509924365	0.606565901636227	0.429369248546847	0.00148434342522021	0.00561661056893835	0.17719665308938
chr10	27537923	27538110	187	+	utr3	RAB18	0.168492463979268	0.999983935122862	0.25003561065145	1	0.382093434984762	0.996887509924365	0.258931775389384	0.205391813277539	0.102310752944735	0.20969971807365	0.0535399621118451
chr10	27674826	27674934	108	-	utr3	MKX	0.425229874134221	0.999983935122862	0.294458256899603	1	0.419063846938355	0.996887509924365	-1.36786079874213	-1.09834385441991	1.54795027009828e-18	3.41979792967481e-17	-0.269516944322222
chr10	27675158	27675396	238	-	utr3	MKX	0.824225155064021	0.999983935122862	0.985631866993991	1	0.832809677206199	0.996887509924365	-1.35430303730294	-1.09834385441991	1.54795027009828e-18	3.41979792967481e-17	-0.255959182883036
chr10	27734546	27734709	163	-	exon	MKX	0.71113191250925	0.999983935122862	0.527522181944495	1	0.541149909807813	0.996887509924365	-1.25982553463779	-1.09834385441991	1.54795027009828e-18	3.41979792967481e-17	-0.161481680217882
chr10	27745949	27746174	225	-	utr5	MKX	0.0471653773222665	0.999983935122862	0.0484285096326217	1	0.0777909958206689	0.996887509924365	-0.58173933365868	-1.09834385441991	1.54795027009828e-18	3.41979792967481e-17	0.516604520761227
chr10	28523043	28523294	251	-	exon	WAC-AS1	0.539636803768623	0.999983935122862	0.660478709363836	1	0.702448904252785	0.996887509924365	-0.57594683658365	-0.523169600473069	0.00077191778475711	0.00311768667178264	-0.0527772361105809
chr10	28523551	28523749	198	-	exon	WAC-AS1	0.33761629448116	0.999983935122862	0.218893608268703	1	0.383377116279498	0.996887509924365	-0.618204620862126	-0.523169600473069	0.00077191778475711	0.00311768667178264	-0.0950350203890569
chr10	28524167	28524321	154	-	exon	WAC-AS1	0.720223546617328	NA	0.615532208593832	1	0.751793618921773	0.996887509924365	-0.775363693460591	-0.523169600473069	0.00077191778475711	0.00311768667178264	-0.252194092987522
chr10	28524419	28524565	146	-	exon	WAC-AS1	0.485030176884574	NA	0.358124862774073	1	0.486242979379631	0.996887509924365	-0.763743799875056	-0.523169600473069	0.00077191778475711	0.00311768667178264	-0.240574199401986
chr10	28532771	28532973	202	+	utr5	WAC	0.838679569362006	0.999983935122862	0.676653001226493	1	0.75744857704689	0.996887509924365	0.265709380574896	0.259978685415714	0.0207311513256353	0.0563713419886621	0.00573069515918206
chr10	28533141	28533438	297	+	utr5	WAC	0.0123966440869101	0.748695544517223	0.0214943237795135	1	0.0660808337813797	0.996887509924365	0.26991662173555	0.259978685415714	0.0207311513256353	0.0563713419886621	0.00993793631983636
chr10	28595769	28595934	165	+	utr3	WAC	0.248413686867174	0.999983935122862	0.156060590397519	1	0.252926168028466	0.996887509924365	-0.0305416849801068	0.259978685415714	0.0207311513256353	0.0563713419886621	-0.29052037039582
chr10	28619613	28619762	149	+	utr3	WAC	0.239857343928389	0.999983935122862	0.150733333553247	1	0.232092083083009	0.996887509924365	-0.0755226108153702	0.259978685415714	0.0207311513256353	0.0563713419886621	-0.335501296231084
chr10	28677535	28677696	161	+	utr5	BAMBI	0.262993221323796	NA	0.198830138607201	1	0.149250620434125	0.996887509924365	2.28176010677421	2.95425513034572	5.20205037699418e-37	2.72304689786774e-35	-0.672495023571503
chr10	28682135	28682467	332	+	utr3	BAMBI	0.317370188901319	0.999983935122862	0.245527862587596	1	0.274756816794035	0.996887509924365	2.71586125637743	2.95425513034572	5.20205037699418e-37	2.72304689786774e-35	-0.238393873968286
chr10	29420610	29421000	390	+	exon	SVIL-AS1	0.285828584262556	0.999983935122862	0.165671468525671	1	0.312039331099599	0.996887509924365	-0.407920139202932	0.0132245282650755	0.931477908815588	0.96438734124791	-0.421144667468008
chr10	29421833	29422196	363	-	exon	PTCHD3P1	0.744144135846976	0.999983935122862	0.911676936522097	1	0.946712156185799	0.996887509924365	-0.0654465108219093	NA	NA	NA	NA
chr10	29523494	29523863	369	-	exon	SVIL	0.912809918797754	0.999983935122862	0.917690952133046	1	0.967789498137071	0.996887509924365	0.50030313942846	0.679409970389103	6.80388823909886e-08	5.66201085467627e-07	-0.179106830960643
chr10	29532641	29532966	325	-	exon	SVIL	0.773419754661308	0.999983935122862	0.619825352642278	1	0.741139561836617	0.996887509924365	0.632342926690737	0.679409970389103	6.80388823909886e-08	5.66201085467627e-07	-0.047067043698366
chr10	29550736	29551056	320	-	exon	SVIL	0.696209838505452	0.999983935122862	0.85677480504516	1	0.89338661565886	0.996887509924365	0.56138720504735	0.679409970389103	6.80388823909886e-08	5.66201085467627e-07	-0.118022765341753
chr10	30014605	30014822	217	-	utr3	KIAA1462	0.631817714845589	0.999983935122862	0.503759939034871	1	0.572747081988505	0.996887509924365	-1.01763466597409	-0.739505980097252	3.4862699806218e-09	3.44271329743932e-08	-0.278128685876841
chr10	30017483	30017801	318	-	utr3	KIAA1462	0.386089638573605	0.999983935122862	0.282993503766726	1	0.353366532997308	0.996887509924365	-1.08981112545633	-0.739505980097252	3.4862699806218e-09	3.44271329743932e-08	-0.350305145359079
chr10	30026110	30026849	739	-	exon	KIAA1462	0.818464117576902	0.999983935122862	0.605386921197242	1	0.696143336204425	0.996887509924365	-0.963568163295093	-0.739505980097252	3.4862699806218e-09	3.44271329743932e-08	-0.22406218319784
chr10	30026954	30027597	643	-	exon	KIAA1462	0.815094466546117	0.999983935122862	0.59397838900361	1	0.70844077748652	0.996887509924365	-0.934034735487259	-0.739505980097252	3.4862699806218e-09	3.44271329743932e-08	-0.194528755390006
chr10	30027763	30027955	192	-	exon	KIAA1462	0.876937137124811	0.999983935122862	0.668516120094412	1	0.669455024289383	0.996887509924365	-0.961089630740544	-0.739505980097252	3.4862699806218e-09	3.44271329743932e-08	-0.221583650643292
chr10	30028147	30028397	250	-	exon	KIAA1462	0.672454776497036	0.999983935122862	0.490699405936002	1	0.542819632115498	0.996887509924365	-1.12716931801126	-0.739505980097252	3.4862699806218e-09	3.44271329743932e-08	-0.387663337914006
chr10	30028471	30028632	161	-	exon	KIAA1462	0.0829506555735995	0.999983935122862	0.0393425428415196	1	0.0933249182124965	0.996887509924365	-0.955924008046248	-0.739505980097252	3.4862699806218e-09	3.44271329743932e-08	-0.216418027948996
chr10	30029111	30029783	672	-	exon	KIAA1462	0.451770167338208	0.999983935122862	0.287324941035177	1	0.350090860563139	0.996887509924365	-0.901233279010524	-0.739505980097252	3.4862699806218e-09	3.44271329743932e-08	-0.161727298913272
chr10	30047601	30047820	219	-	utr5	KIAA1462	0.649941779947147	0.999983935122862	0.458965825758336	1	0.480415087627492	0.996887509924365	-0.985550018875804	-0.739505980097252	3.4862699806218e-09	3.44271329743932e-08	-0.246044038778552
chr10	30313485	30313634	149	-	utr3	MTPAP	0.460373707692984	NA	0.32702549647873	1	0.437644716465239	0.996887509924365	-0.291484116256661	-0.118693764749586	0.508974062106816	0.67964840937855	-0.172790351507074
chr10	30844928	30845436	508	-	utr3	ZNF438	0.995136821252848	0.999983935122862	0.832312100480788	1	0.8771382987123	0.996887509924365	1.17866685177867	1.37436566065155	1.53920918213395e-13	2.31161021683236e-12	-0.195698808872876
chr10	30849725	30849914	189	-	exon	ZNF438	0.244135182036449	NA	0.137973637194172	1	0.248218057318686	0.996887509924365	0.9557142645623	1.37436566065155	1.53920918213395e-13	2.31161021683236e-12	-0.418651396089251
chr10	31520266	31520449	183	+	utr3	ZEB1	0.572896546126638	0.999983935122862	0.446562460942593	1	0.560497770082325	0.996887509924365	-0.296826010778388	-0.0133072812889196	0.904680656020071	0.949527009564183	-0.283518729489468
chr10	31521572	31521851	279	+	utr3	ZEB1	0.317929108318284	0.999983935122862	0.239845127884932	1	0.344512305424611	0.996887509924365	-0.0876338156177839	-0.0133072812889196	0.904680656020071	0.949527009564183	-0.0743265343288643
chr10	31526851	31527233	382	+	utr3	ZEB1	0.532970724074223	0.999983935122862	0.687039802914487	1	0.591131557650324	0.996887509924365	-0.0403308193529285	-0.0133072812889196	0.904680656020071	0.949527009564183	-0.0270235380640089
chr10	31908320	31908495	175	-	exon	ARHGAP12	0.687303066960367	NA	0.783570889264444	1	0.883691553120767	0.996887509924365	0.347401857555321	0.477994404490535	0.00107823349647546	0.00421748311052378	-0.130592546935214
chr10	31908624	31908835	211	-	exon	ARHGAP12	0.327375387032066	0.999983935122862	0.219935264364357	1	0.391631831511649	0.996887509924365	0.3447902434752	0.477994404490535	0.00107823349647546	0.00421748311052378	-0.133204161015335
chr10	32056257	32056368	111	-	utr5	KIF5B	0.169111869928575	0.999983935122862	0.241468661787559	1	0.318627724612252	0.996887509924365	-0.191371025625302	-0.3545407793871	0.000505510194792013	0.0021297126257122	0.163169753761798
chr10	32268982	32269089	107	-	utr3	EPC1	0.899466111050993	NA	0.774517124480486	1	0.87057185251404	0.996887509924365	0.323295050659484	0.258032572638048	0.138558264342965	0.267060857505109	0.0652624780214356
chr10	32271591	32271764	173	-	exon	EPC1	0.643531796497969	NA	0.72687265009475	1	0.819170381090262	0.996887509924365	0.0937110437873802	0.258032572638048	0.138558264342965	0.267060857505109	-0.164321528850668
chr10	32284838	32284940	102	-	exon	EPC1	0.762040774618111	NA	0.616759869813272	1	0.77011210122155	0.996887509924365	-0.241626422720575	0.258032572638048	0.138558264342965	0.267060857505109	-0.499658995358623
chr10	32957759	32957896	137	-	utr5	ITGB1	0.292489302486348	0.999983935122862	0.358815309938956	1	0.418669998899474	0.996887509924365	-0.594082034665734	-0.0401753656794789	0.652044647834195	0.792593209263071	-0.553906668986255
chr10	33179594	33180280	686	-	utr3	NRP1	0.829899587651392	0.999983935122862	0.972771471923215	1	0.880707016214383	0.996887509924365	0.461717643176772	0.584784844502659	1.49464467087971e-06	1.01236789435243e-05	-0.123067201325887
chr10	33213454	33213583	129	+	exon	RP11-342D11.2	0.719174875218224	0.999983935122862	0.535799361261871	1	0.779595550120106	0.996887509924365	0.261816568950811	-0.352704193668902	0.869171143023837	NA	0.614520762619713
chr10	34111152	34111412	260	-	utr3	PARD3	0.298328090511031	0.999983935122862	0.175402724128865	1	0.342964270406604	0.996887509924365	0.536741369346495	0.915525678532137	1.23361152292135e-17	2.55465751599547e-16	-0.378784309185642
chr10	34317115	34317267	152	-	exon	PARD3	0.893010826696959	0.999983935122862	0.945487660144763	1	0.967850162258573	0.996887509924365	0.516711212318598	0.915525678532137	1.23361152292135e-17	2.55465751599547e-16	-0.398814466213539
chr10	34382626	34382781	155	-	exon	PARD3	0.614719001182272	0.999983935122862	0.437074456750978	1	0.479612848966692	0.996887509924365	0.771835190627822	0.915525678532137	1.23361152292135e-17	2.55465751599547e-16	-0.143690487904315
chr10	34815117	34815285	168	-	utr5	PARD3	0.098937318943991	0.999983935122862	0.115916932241127	1	0.172367457640234	0.996887509924365	1.33026866368828	0.915525678532137	1.23361152292135e-17	2.55465751599547e-16	0.414742985156146
chr10	35211266	35211543	277	+	utr3	CREM	0.738381229648796	0.999983935122862	0.844503483558068	1	0.909775333057364	0.996887509924365	0.763188098132522	0.728209775275822	2.42924108869621e-05	0.000134132240352474	0.0349783228566999
chr10	35336584	35336730	146	+	intron	CCNY	0.62896322616826	0.999983935122862	0.738596977448621	1	0.784431244948776	0.996887509924365	-0.695495433431069	-0.822622754457063	6.60050166108607e-15	1.12112459293054e-13	0.127127321025994
chr10	35569185	35569558	373	+	utr3	CCNY	0.381727588276696	0.999983935122862	0.603239783333563	1	0.693534948320159	0.996887509924365	-0.891124711518259	-0.822622754457063	6.60050166108607e-15	1.12112459293054e-13	-0.0685019570611954
chr10	35639080	35639430	350	-	utr3	FZD8	0.719175938509429	0.999983935122862	0.690900892563139	1	0.371468542215463	0.996887509924365	2.08048142161531	2.25183579909733	7.16619764922568e-06	4.3384252414705e-05	-0.171354377482028
chr10	35639573	35639837	264	-	exon	FZD8	0.473521897811498	0.999983935122862	0.257511888671638	1	0.0103186357806487	0.996887509924365	1.6350832074719	2.25183579909733	7.16619764922568e-06	4.3384252414705e-05	-0.616752591625432
chr10	35640922	35641128	206	-	exon	FZD8	0.868357866738881	0.999983935122862	0.718733023346564	1	0.344236190841604	0.996887509924365	2.27655283329755	2.25183579909733	7.16619764922568e-06	4.3384252414705e-05	0.0247170342002172
chr10	35641508	35642239	731	-	utr5	FZD8	0.80125300522614	0.999983935122862	0.805929498127319	1	0.571867643152102	0.996887509924365	2.27612948847606	2.25183579909733	7.16619764922568e-06	4.3384252414705e-05	0.0242936893787302
chr10	37829173	37829290	117	-	utr3	ZNF248	0.319247125846741	NA	0.32258150833553	1	0.44269119322045	0.996887509924365	-0.771296814382793	-1.19107161572387	0.00013837407854957	0.000659904650082911	0.419774801341082
chr10	38122384	38122491	107	+	utr3	ZNF37A	0.543568275458603	NA	0.42713654244489	1	0.604330337700347	0.996887509924365	-0.364024466658828	0.153438155815478	0.304889688638259	0.480399216336623	-0.517462622474306
chr10	38122707	38122826	119	+	utr3	ZNF37A	0.158112190778574	NA	0.109189011275261	1	0.14580084711647	0.996887509924365	-0.0284219566085055	0.153438155815478	0.304889688638259	0.480399216336623	-0.181860112423984
chr10	38122998	38123119	121	+	utr3	ZNF37A	0.386926531198023	NA	0.258081123096173	1	0.351122080208306	0.996887509924365	-0.235916715007143	0.153438155815478	0.304889688638259	0.480399216336623	-0.389354870822621
chr10	42796548	42796885	337	+	exon	BMS1	0.887473066711418	0.999983935122862	0.895788733691051	1	0.961213133848266	0.996887509924365	-0.193427589109209	-0.0662806874096299	0.538207681815454	0.703848570712906	-0.127146901699579
chr10	42830863	42831311	448	+	utr3	BMS1	0.449300258848909	0.999983935122862	0.663909020040025	1	0.748746129814497	0.996887509924365	-0.0154480746148505	-0.0662806874096299	0.538207681815454	0.703848570712906	0.0508326127947794
chr10	43155156	43155403	247	+	exon	CSGALNACT2	0.103136209051635	0.999983935122862	0.0586093231983574	1	0.145928448126923	0.996887509924365	-0.0694550904144848	0.212989143499438	0.108460071193315	0.219811967760158	-0.282444233913923
chr10	43183292	43183601	309	+	utr3	CSGALNACT2	0.800257141183076	0.999983935122862	0.636855440366083	1	0.81130390996787	0.996887509924365	0.1323641785784	0.212989143499438	0.108460071193315	0.219811967760158	-0.0806249649210379
chr10	43386730	43386864	134	-	exon	HNRNPF	0.0575918650715954	0.999983935122862	0.0530335620509073	1	0.126995516610467	0.996887509924365	-0.307846459274466	0.078135382646736	0.385180012884379	0.563331092931308	-0.385981841921202
chr10	43387145	43387421	276	-	exon	HNRNPF	0.703385704975164	0.999983935122862	0.539831980116346	1	0.620988300229096	0.996887509924365	-0.0480469367855571	0.078135382646736	0.385180012884379	0.563331092931308	-0.126182319432293
chr10	43387536	43387848	312	-	exon	HNRNPF	0.558698248596734	0.999983935122862	0.425117622682756	1	0.46067710347489	0.996887509924365	-0.264878166598286	0.078135382646736	0.385180012884379	0.563331092931308	-0.343013549245022
chr10	43557426	43557554	128	-	exon	ZNF239	0.705522056959209	NA	0.620947335089116	1	0.684855046755622	0.996887509924365	-1.55358767368135	-1.73631160250746	8.53761200950453e-11	1.00342230246777e-09	0.182723928826117
chr10	43644356	43644487	131	-	exon	ZNF32	0.44994881439773	0.999983935122862	0.553209178075734	1	0.588831570897884	0.996887509924365	-1.04532121197062	-0.678249852275253	0.000803562593678765	0.00323364671318317	-0.367071359695372
chr10	44378462	44378633	171	-	utr3	CXCL12	0.47891921224999	0.999983935122862	0.690633748994539	1	0.786513151992294	0.996887509924365	0.119483596211073	0.0241749683853989	0.797874133792586	0.887426413652022	0.0953086278256744
chr10	45003372	45003558	186	-	exon	CEP164P1	0.561506435679776	0.999983935122862	0.663314914419537	1	0.760050122945003	0.996887509924365	-0.743161521385388	0.220448014543657	0.945248194616183	NA	-0.963609535929045
chr10	45004897	45005003	106	+	utr3	ZNF22	0.447802893445036	NA	0.341954653283724	1	0.378973202746224	0.996887509924365	-1.09246736892533	-0.656600050420431	0.0540841759519245	0.125099214959803	-0.4358673185049
chr10	45457679	45457924	245	-	utr3	MARCH8	0.820557366849084	0.999983935122862	0.707844786083691	1	0.641057230629542	0.996887509924365	-0.448589064942915	-0.284153345407236	0.0705081203403859	0.155520226838946	-0.164435719535679
chr10	45727299	45727444	145	+	utr5	FAM21C	0.720811299581428	0.999983935122862	0.602174151084192	1	0.664567375957023	0.996887509924365	0.406940212388356	0.662642903510242	2.71711163520482e-06	1.77085340771447e-05	-0.255702691121886
chr10	45789067	45789198	131	+	exon	FAM21C	0.982027186330174	0.999983935122862	0.871072199326824	1	0.898095623699026	0.996887509924365	0.468829871549532	0.662642903510242	2.71711163520482e-06	1.77085340771447e-05	-0.193813031960709
chr10	46010645	46010814	169	-	exon	NCOA4	0.419107495405873	0.999983935122862	0.639917876004212	1	0.71467965874491	0.996887509924365	0.356628568425678	0.49448272942197	1.21411332641365e-06	8.33741581264119e-06	-0.137854160996291
chr10	47502156	47502578	422	-	exon	AGAP9	0.768599417596605	0.999983935122862	0.915546066715932	1	0.982626626390138	0.996887509924365	0.266388644064882	0.494984874926759	0.0494771682292074	0.116611125664536	-0.228596230861877
chr10	47502973	47503100	127	-	exon	AGAP9	0.535576244243501	NA	0.40342031315391	1	0.551751818365651	0.996887509924365	0.454778218325785	0.494984874926759	0.0494771682292074	0.116611125664536	-0.0402066566009736
chr10	48446073	48446609	536	-	utr3	ARHGAP22	0.299354763610447	0.999983935122862	0.431925576082481	1	0.395084268151084	0.996887509924365	0.443505032601556	0.48126774537689	9.55093271966197e-05	0.000471111273558861	-0.0377627127753338
chr10	48450263	48450447	184	-	utr3	ARHGAP22	0.463935504320017	0.999983935122862	0.342407373077222	1	0.398919625907075	0.996887509924365	0.317480160528318	0.48126774537689	9.55093271966197e-05	0.000471111273558861	-0.163787584848572
chr10	48450532	48451062	530	-	utr3	ARHGAP22	0.821692977146311	0.999983935122862	0.627308400125496	1	0.670149492662068	0.996887509924365	0.415425900112968	0.48126774537689	9.55093271966197e-05	0.000471111273558861	-0.0658418452639216
chr10	48604839	48605013	174	-	utr5	ARHGAP22	0.731761724487556	0.999983935122862	0.577274208275909	1	0.649479993196231	0.996887509924365	0.314680928064244	0.48126774537689	9.55093271966197e-05	0.000471111273558861	-0.166586817312646
chr10	49014779	49014922	143	-	utr3	VSTM4	0.883022991357057	0.999983935122862	0.973468598853702	1	0.988377524691746	0.996887509924365	1.10693912037924	1.1628340437614	7.35473063961812e-26	2.50275302160178e-24	-0.0558949233821604
chr10	49018539	49018711	172	-	utr3	VSTM4	0.556667110465578	0.999983935122862	0.407872045285528	1	0.5594786380341	0.996887509924365	0.949211378379341	1.1628340437614	7.35473063961812e-26	2.50275302160178e-24	-0.213622665382063
chr10	49018874	49019181	307	-	utr3	VSTM4	0.738159634736867	0.999983935122862	0.894372074620754	1	0.982632702584974	0.996887509924365	0.87838466528386	1.1628340437614	7.35473063961812e-26	2.50275302160178e-24	-0.284449378477544
chr10	49019370	49019471	101	-	utr3	VSTM4	0.0229666349720731	NA	0.00781980797234311	1	0.0378764495305561	0.996887509924365	0.500001309801838	1.1628340437614	7.35473063961812e-26	2.50275302160178e-24	-0.662832733959566
chr10	49458875	49459070	195	-	utr3	ERCC6	0.70390032930399	NA	0.580232303893213	1	0.65884787626712	0.996887509924365	0.419914398062083	0.54014811112785	0.00141902719854805	0.00539828966289451	-0.120233713065767
chr10	49470238	49470404	166	-	utr3	ERCC6	0.764988142287023	NA	0.63339131183992	1	0.735303182329295	0.996887509924365	0.533100906478959	0.54014811112785	0.00141902719854805	0.00539828966289451	-0.00704720464889086
chr10	49516655	49516755	100	-	exon	ERCC6	0.327303262382167	NA	0.314656589744296	1	0.402410890587097	0.996887509924365	0.236736140593245	0.54014811112785	0.00141902719854805	0.00539828966289451	-0.303411970534605
chr10	49524061	49524549	488	-	exon	ERCC6	0.424365458735852	0.999983935122862	0.496427125142456	1	0.460233734405501	0.996887509924365	0.485514731428259	0.54014811112785	0.00141902719854805	0.00539828966289451	-0.0546333796995907
chr10	49933655	49933804	149	-	utr3	PARG	0.636984015999566	NA	0.494173581804134	1	0.611457890338053	0.996887509924365	-0.194779001288012	0.00455201275088039	0.975723290639558	0.988730941005117	-0.199331014038893
chr10	49941768	49941941	173	-	utr5	PARG	0.519899930249342	0.999983935122862	0.615900521217832	1	0.734401873545841	0.996887509924365	-0.0092120776166215	0.00455201275088039	0.975723290639558	0.988730941005117	-0.0137640903675019
chr10	50009906	50010009	103	+	exon	AGAP6	0.312038356011316	NA	0.316444970981985	1	0.523651022344777	0.996887509924365	0.0468879789571957	0.182284914439977	0.498190402373394	0.670756660514813	-0.135396935482781
chr10	50067988	50068140	152	+	utr5	FAM21A	0.636265837406529	0.999983935122862	0.532733791456765	1	0.451135451279872	0.996887509924365	0.26166162589614	0.526692305928441	0.000263351179188099	0.00118472200542238	-0.2650306800323
chr10	50129616	50129804	188	+	utr3	FAM21A	0.523228347048885	0.999983935122862	0.405149146592447	1	0.489724770266631	0.996887509924365	0.463044022134282	0.526692305928441	0.000263351179188099	0.00118472200542238	-0.0636482837941585
chr10	50306969	50307243	274	-	utr3	SGMS1	0.360957827952707	0.999983935122862	0.231027684653965	1	0.299871465907768	0.996887509924365	-0.550614191064767	-0.276031980485153	0.0329933854601706	0.0830338417029461	-0.274582210579615
chr10	50343640	50344266	626	-	utr5	SGMS1	0.796778690681889	0.999983935122862	0.613196526342499	1	0.72867141569676	0.996887509924365	-0.390808406950158	-0.276031980485153	0.0329933854601706	0.0830338417029461	-0.114776426465005
chr10	50418237	50418338	101	-	exon	SGMS1	0.0136830735737263	NA	0.0115861086037819	1	0.0316138126927773	0.996887509924365	0.161192911171556	-0.276031980485153	0.0329933854601706	0.0830338417029461	0.437224891656708
chr10	50991169	50991387	218	+	utr5	PRKG1	0.547591404959398	0.999983935122862	0.632664644764032	1	0.679174978435766	0.996887509924365	0.107820063428878	0.0231871430680425	0.886823711618002	0.939834167456706	0.0846329203608353
chr10	51074442	51074775	333	+	utr5	PRKG1	0.283867362705997	0.999983935122862	0.336969572274651	1	0.456149199452605	0.996887509924365	0.0265855455815926	0.0231871430680425	0.886823711618002	0.939834167456706	0.00339840251355008
chr10	51697858	51698854	996	-	exon	CSTF2T	0.919206847930047	0.999983935122862	0.678337229379111	1	0.745800995973764	0.996887509924365	-0.133388331713971	0.0242915787288062	0.853155921660124	0.921129813867494	-0.157679910442777
chr10	51699030	51699549	519	-	exon	CSTF2T	0.586607697245826	0.999983935122862	0.415842925936667	1	0.533868050861318	0.996887509924365	-0.118327682823123	0.0242915787288062	0.853155921660124	0.921129813867494	-0.142619261551929
chr10	52316685	52316871	186	+	utr3	DKK1	0.295880114868528	0.999983935122862	0.216923350750005	1	0.238838403225197	0.996887509924365	0.180004203801873	0.776905124875384	2.17649749984282e-12	2.95547802186048e-11	-0.596900921073511
chr10	56357876	56358188	312	-	utr3	ZWINT	0.873872134824863	0.999983935122862	0.964117217171028	1	0.884563796008076	0.996887509924365	-1.2469618174125	-0.912995199271898	7.7252137036199e-12	1.0010484302163e-10	-0.333966618140604
chr10	58512898	58513217	319	+	utr5	BICC1	0.145844988266974	0.999983935122862	0.236706610875171	1	0.345628926404522	0.996887509924365	-0.603811409325464	-0.666342302365947	1.95061242177722e-10	2.20754134829654e-09	0.0625308930404828
chr10	58828828	58829095	267	+	utr3	BICC1	0.712168366904245	0.999983935122862	0.901660413140452	1	0.801776268508099	0.996887509924365	-0.744618328595986	-0.666342302365947	1.95061242177722e-10	2.20754134829654e-09	-0.0782760262300393
chr10	59788988	59789135	147	-	utr3	CCDC6	0.705155627680366	0.999983935122862	0.797835498852163	1	0.831450082298488	0.996887509924365	0.0733476047250908	0.367050945512158	0.00143120968212739	0.00544010502364577	-0.293703340787067
chr10	59792796	59793035	239	-	utr3	CCDC6	0.285384000041346	0.999983935122862	0.422778251935803	1	0.537712412655789	0.996887509924365	0.452687357637053	0.367050945512158	0.00143120968212739	0.00544010502364577	0.0856364121248952
chr10	60888440	60888666	226	-	exon	RHOBTB1	0.578081558646649	NA	0.630723211180085	1	0.706628346132549	0.996887509924365	-1.70251394666042	-1.77682493294251	2.1777020911497e-14	3.54416995786045e-13	0.0743109862820959
chr10	62090865	62091291	426	+	exon	ARID5B	0.535275590195736	0.999983935122862	0.365950822837301	1	0.479975471495589	0.996887509924365	0.512436759566862	0.764334316583896	8.02794719264845e-08	6.61130943773153e-07	-0.251897557017034
chr10	62091505	62091662	157	+	exon	ARID5B	0.113306103919773	0.999983935122862	0.051380396121576	1	0.103255324777121	0.996887509924365	0.476280614636095	0.764334316583896	8.02794719264845e-08	6.61130943773153e-07	-0.288053701947802
chr10	62091794	62093041	1247	+	utr3	ARID5B	0.593215937904083	0.999983935122862	0.396177389633798	1	0.477122020898771	0.996887509924365	0.595860570137512	0.764334316583896	8.02794719264845e-08	6.61130943773153e-07	-0.168473746446384
chr10	62093205	62093483	278	+	utr3	ARID5B	0.00247866481217375	0.399947947359269	0.00050414971566474	1	0.00510598404454542	0.996887509924365	0.0103776889315838	0.764334316583896	8.02794719264845e-08	6.61130943773153e-07	-0.753956627652313
chr10	62804813	62805027	214	+	utr5	ADO	0.877962603097406	0.999983935122862	0.691576126086806	1	0.698562003648998	0.996887509924365	-0.286175967820531	0.0261336332988408	0.848002485947219	0.918464886100719	-0.312309601119372
chr10	62805192	62806148	956	+	utr3	ADO	0.324667094876216	0.999983935122862	0.202176221826164	1	0.287695357181298	0.996887509924365	-0.198902843540034	0.0261336332988408	0.848002485947219	0.918464886100719	-0.225036476838875
chr10	62813111	62813449	338	-	utr3	EGR2	0.933483523709427	0.999983935122862	0.839756530339795	1	0.54496036996803	0.996887509924365	-0.422016720294231	-0.232792573105609	0.731069457352737	0.843961327825621	-0.189224147188623
chr10	62813618	62814386	768	-	exon	EGR2	0.68377139047979	0.999983935122862	0.496981438132869	1	0.104395131346884	0.996887509924365	-0.687131180025461	-0.232792573105609	0.731069457352737	0.843961327825621	-0.454338606919852
chr10	63153774	63154475	701	+	utr3	NRBF2	0.750761093272993	0.999983935122862	0.569673258044604	1	0.665979143741918	0.996887509924365	-0.165991368057031	0.10243033653142	0.500408479783464	0.672556319383791	-0.268421704588452
chr10	63206679	63206825	146	-	exon	JMJD1C	0.977546577839698	NA	0.875672529876213	1	0.968096129852598	0.996887509924365	0.0337769534614382	0.295628677738705	0.0208167769021999	0.056534433533572	-0.261851724277267
chr10	63465747	63465925	178	-	utr5	JMJD1C	0.88245273477484	NA	0.774824762234326	1	0.834744519353395	0.996887509924365	-0.0492223436866049	0.295628677738705	0.0208167769021999	0.056534433533572	-0.34485102142531
chr10	67884855	67885080	225	+	exon	SIRT1	0.653374945754019	0.999983935122862	0.473919428276466	1	0.650006910672219	0.996887509924365	0.145753620479401	0.337695752784764	0.0242479637250829	0.0643724544817235	-0.191942132305364
chr10	67916483	67916585	102	+	exon	SIRT1	0.804551046317307	NA	0.850796022479473	1	0.890089165031817	0.996887509924365	0.345899107926493	0.337695752784764	0.0242479637250829	0.0643724544817235	0.00820335514172915
chr10	68174115	68174470	355	+	exon	MYPN	0.997494285033999	0.999983935122862	0.882409530292994	1	0.879767818213256	0.996887509924365	0.905276495937644	1.2587883253911	6.5984148222759e-11	7.82930332889542e-10	-0.353511829453451
chr10	68210371	68210587	216	+	utr3	MYPN	0.226755905706902	NA	0.158881655457136	1	0.182942766575516	0.996887509924365	1.06970786722412	1.2587883253911	6.5984148222759e-11	7.82930332889542e-10	-0.189080458166976
chr10	68341849	68342013	164	+	exon	HNRNPH3	0.0531500031244512	0.999983935122862	0.157452880830615	1	0.296328145196052	0.996887509924365	-0.196952988440033	-0.387532454151726	6.84210179095953e-05	0.000346276677119505	0.190579465711694
chr10	68771325	68771460	135	+	utr3	CCAR1	0.570422117567593	0.999983935122862	0.654498935452946	1	0.571850448316349	0.996887509924365	-0.584604195884361	-0.293533449829214	0.0104554590799555	0.031442451521485	-0.291070746055147
chr10	68982612	68982887	275	+	utr3	DDX21	0.305546616742885	0.999983935122862	0.464839807413458	1	0.529046665519412	0.996887509924365	0.459454683522904	0.311845258851999	0.0220576633518012	0.05940836047195	0.147609424670906
chr10	68988826	68989167	341	+	utr5	KIF1BP	0.732016629821114	0.999983935122862	0.603267330081752	1	0.51076928494022	0.996887509924365	-0.594080967126076	-0.511007235653415	7.98043936907078e-05	0.000398499714681589	-0.0830737314726606
chr10	69124157	69124293	136	+	utr5	VPS26A	0.712868017612989	NA	0.553990963686346	1	0.704370089567137	0.996887509924365	0.427885813896932	0.423102014926574	0.00578763255433257	0.018813836186368	0.00478379897035858
chr10	69208805	69208999	194	+	exon	SUPV3L1	0.676177992480967	0.999983935122862	0.531666677505798	1	0.541834523527111	0.996887509924365	-0.00739562958997077	0.342516221057767	0.0201443096571934	0.0550093543412333	-0.349911850647738
chr10	69801955	69802219	264	+	utr5	COL13A1	0.363255492708635	0.999983935122862	0.5278835966827	1	0.641335235818076	0.996887509924365	0.561739667336679	0.459503037970199	0.000959448955816436	0.00380157935579035	0.10223662936648
chr10	70114021	70114231	210	-	utr3	AIFM2	0.324676646905774	0.999983935122862	0.472477470814489	1	0.51056424454626	0.996887509924365	0.778101568032376	0.777663926616122	8.44183258225177e-14	1.30029127794482e-12	0.000437641416254131
chr10	70124041	70124147	106	-	utr5	AIFM2	0.00250010277078495	0.399947947359269	0.00623879598093064	1	0.0333545829188703	0.996887509924365	1.0275716289394	0.777663926616122	8.44183258225177e-14	1.30029127794482e-12	0.24990770232328
chr10	70132671	70132773	102	-	utr5	AIFM2	0.000432456860211363	0.159912195427316	0.00123470376999752	1	0.0175761945329991	0.996887509924365	0.902358041447291	0.777663926616122	8.44183258225177e-14	1.30029127794482e-12	0.124694114831169
chr10	70139347	70139550	203	-	utr3	TYSND1	0.875671481753141	0.999983935122862	0.962458117377454	1	0.973010272211356	0.996887509924365	2.46707490996082	2.66926441390121	3.89446428343997e-107	6.96056548821312e-105	-0.202189503940385
chr10	70139665	70140071	406	-	utr3	TYSND1	0.454771578551606	0.999983935122862	0.313178206794691	1	0.297283210918796	0.996887509924365	2.43112659732262	2.66926441390121	3.89446428343997e-107	6.96056548821312e-105	-0.238137816578588
chr10	70146002	70146119	117	-	exon	TYSND1	0.20398595184699	0.999983935122862	0.15081835177417	1	0.0847644060257238	0.996887509924365	2.25765128489375	2.66926441390121	3.89446428343997e-107	6.96056548821312e-105	-0.411613129007454
chr10	70152183	70152542	359	-	utr3	SAR1A	0.74941470228485	0.999983935122862	0.94645148659	1	0.89384280419117	0.996887509924365	1.70466784997161	1.68643949283417	2.59661514229178e-34	1.26260411293938e-32	0.0182283571374391
chr10	70300694	70300849	155	-	utr3	LRRC20	0.432267105967742	NA	0.301907086900173	1	0.382800055666829	0.996887509924365	-1.60063938529132	-1.28780687796423	1.48074197139927e-11	1.87230337607331e-10	-0.312832507327089
chr10	70301060	70301451	391	-	utr3	LRRC20	0.655588327460311	0.999983935122862	0.757154214421732	1	0.832800083510014	0.996887509924365	-1.2889871443318	-1.28780687796423	1.48074197139927e-11	1.87230337607331e-10	-0.00118026636757285
chr10	70760538	70761412	874	+	utr3	ADAMTS14	0.516770832286094	0.999983935122862	0.444635007952967	1	0.213332317574779	0.996887509924365	-1.0403654786822	-0.770197939614985	5.90275091324193e-05	0.000302439760763963	-0.270167539067219
chr10	70761561	70761908	347	+	utr3	ADAMTS14	0.598845248531446	0.999983935122862	0.534833341299477	1	0.386076497544821	0.996887509924365	-0.964856164186628	-0.770197939614985	5.90275091324193e-05	0.000302439760763963	-0.194658224571644
chr10	70815977	70816160	183	+	utr5	SGPL1	0.360062125049715	0.999983935122862	0.446236497888648	1	0.581543475027954	0.996887509924365	-0.0444957840490938	-0.23625256815062	0.115236085497043	0.230553519582073	0.191756784101526
chr10	70877245	70877451	206	+	utr3	SGPL1	0.669873534863775	0.999983935122862	0.540196711084209	1	0.658115912140046	0.996887509924365	-0.410315481807607	-0.23625256815062	0.115236085497043	0.230553519582073	-0.174062913656987
chr10	71212591	71212989	398	+	utr5	UNC5B	0.659287370572784	0.999983935122862	0.490441541013492	1	0.466270221684762	0.996887509924365	-0.74041088510084	-0.514136056861838	4.12421646863691e-05	0.00021801313754673	-0.226274828239002
chr10	71299175	71299443	268	+	utr3	UNC5B	0.0554823941216571	0.999983935122862	0.094188947131124	1	0.137990627898817	0.996887509924365	-0.339147632603846	-0.514136056861838	4.12421646863691e-05	0.00021801313754673	0.174988424257992
chr10	71362613	71362814	201	+	utr3	SLC29A3	0.483953230184522	NA	0.345353162323451	1	0.558458106803842	0.996887509924365	0.00813823358377217	0.315224214324149	0.120895269601622	0.239916100192716	-0.307085980740377
chr10	71748954	71749088	134	-	utr3	C10orf54	0.625451251321484	0.999983935122862	0.485342691814788	1	0.555395125036563	0.996887509924365	1.25598795572562	0.804429396849086	2.47869569206189e-10	2.78138256984252e-09	0.451558558876538
chr10	71750744	71751201	457	-	utr3	C10orf54	0.744218627562498	0.999983935122862	0.508520429298142	1	0.539692620802682	0.996887509924365	0.583649329389156	0.804429396849086	2.47869569206189e-10	2.78138256984252e-09	-0.22078006745993
chr10	71964280	71964384	104	+	utr5	CHST3	0.39615685101999	NA	0.412504344415578	1	0.547853670536583	0.996887509924365	0.226438008095601	0.490891813529767	7.65023032100608e-05	0.000383071477381221	-0.264453805434166
chr10	72007819	72008787	968	+	utr3	CHST3	0.331915186173602	0.999983935122862	0.183801063826572	1	0.242081801802663	0.996887509924365	0.31111566747395	0.490891813529767	7.65023032100608e-05	0.000383071477381221	-0.179776146055817
chr10	72009243	72009435	192	+	utr3	CHST3	0.794152091866624	0.999983935122862	0.612435871134534	1	0.717954172954377	0.996887509924365	0.249900152938813	0.490891813529767	7.65023032100608e-05	0.000383071477381221	-0.240991660590954
chr10	72010154	72010480	326	+	utr3	CHST3	0.165640103862555	0.999983935122862	0.0842061835549125	1	0.205546949387082	0.996887509924365	0.0516832895543856	0.490891813529767	7.65023032100608e-05	0.000383071477381221	-0.439208523975381
chr10	72010787	72011471	684	+	utr3	CHST3	0.646519293734917	0.999983935122862	0.457750692015776	1	0.607708614734543	0.996887509924365	0.242173337222313	0.490891813529767	7.65023032100608e-05	0.000383071477381221	-0.248718476307454
chr10	72274778	72275362	584	+	utr3	DDIT4	0.928791894214325	0.999983935122862	0.845726898279518	1	0.907951466210572	0.996887509924365	-0.571113934044614	-0.416508535979032	0.00273948111306615	0.00974163215668029	-0.154605398065582
chr10	72334244	72334700	456	-	utr3	DNAJB12	0.523494355063609	0.999983935122862	0.735452023983846	1	0.809730734484376	0.996887509924365	0.441688865855189	0.587946552907231	2.60130348387116e-09	2.5933296390211e-08	-0.146257687052043
chr10	72335409	72335807	398	-	utr3	DNAJB12	0.278654601083156	0.999983935122862	0.444646186120331	1	0.627356553181146	0.996887509924365	0.311228877152272	0.587946552907231	2.60130348387116e-09	2.5933296390211e-08	-0.27671767575496
chr10	72367946	72368265	319	-	utr3	MICU1	0.666538900483293	0.999983935122862	0.84852944543538	1	0.889488151866183	0.996887509924365	0.364842017434572	0.319880402416579	0.0104253024242876	0.0313612698704233	0.0449616150179928
chr10	73168139	73168356	217	+	utr5	FAM149B1	0.0294163594974378	0.9309322236367	0.0393153451691075	1	0.123166735427406	0.996887509924365	0.0474548166650624	-0.574233623055898	0.000100358635552456	0.000493680875458757	0.621688439720961
chr10	73243413	73243513	100	+	utr3	FAM149B1	0.869455703941782	0.999983935122862	0.739444791405317	1	0.797358162536927	0.996887509924365	-1.16278449357972	-0.574233623055898	0.000100358635552456	0.000493680875458757	-0.588550870523825
chr10	73247361	73247471	110	-	utr5	DNAJC9	0.769516126271929	NA	0.655500302326546	1	0.835058842253948	0.996887509924365	0.105957062941705	-0.964762637123787	5.26146673184883e-09	5.07695712515316e-08	1.07071970006549
chr10	73438006	73438328	322	-	utr3	PPP3CB	0.580789135200403	0.999983935122862	0.781635556847732	1	0.92825177801574	0.996887509924365	-0.152216906356101	-0.156025898515432	0.188652866605157	0.337878867976862	0.00380899215933125
chr10	73498955	73499131	176	-	utr3	USP54	0.65078690713961	NA	0.744897017945431	1	0.890731651826516	0.996887509924365	-0.554888374283236	-0.444560456941867	0.007134525408012	0.0226032975997365	-0.11032791734137
chr10	73516699	73516885	186	-	utr3	USP54	0.340822659851073	NA	0.354416028779881	1	0.430344666116233	0.996887509924365	-0.56496906404957	-0.444560456941867	0.007134525408012	0.0226032975997365	-0.120408607107703
chr10	73517044	73517237	193	-	utr3	USP54	0.265533536193266	NA	0.158129944038327	1	0.304096300653101	0.996887509924365	-0.72900427033181	-0.444560456941867	0.007134525408012	0.0226032975997365	-0.284443813389943
chr10	73730363	73730797	434	-	exon	BMS1P4	0.84036637439317	0.999983935122862	0.936918855693059	1	0.958227562929709	0.996887509924365	2.04773745326844	0.989498392336647	0.364238977402341	0.542665745921075	1.0582390609318
chr10	73732270	73732370	100	+	exon	DUSP8P5	0.696510996384573	NA	0.604900835690628	1	0.733288048092448	0.996887509924365	1.28803477994971	1.66457684742277	1.12280909215236e-09	1.1693128388037e-08	-0.376542067473063
chr10	73732882	73733040	158	+	exon	DUSP8P5	0.939579037273797	NA	0.985977969759879	1	0.945601507456921	0.996887509924365	1.58457638522369	1.66457684742277	1.12280909215236e-09	1.1693128388037e-08	-0.0800004621990813
chr10	73733408	73733546	138	+	exon	DUSP8P5	0.777104354254958	NA	0.695450908313598	1	0.801102988837778	0.996887509924365	1.52624055569271	1.66457684742277	1.12280909215236e-09	1.1693128388037e-08	-0.13833629173006
chr10	73770977	73771108	131	+	utr3	SEC24C	0.709003881524547	0.999983935122862	0.893519938884733	1	0.955403499446429	0.996887509924365	0.106488326573227	0.250502071735856	0.0195599908241796	0.0536323294971129	-0.144013745162629
chr10	73771887	73772019	132	+	utr3	SEC24C	0.649250571188004	0.999983935122862	0.80722011581824	1	0.903550582980062	0.996887509924365	0.0675318572240507	0.250502071735856	0.0195599908241796	0.0536323294971129	-0.182970214511806
chr10	73772348	73772686	338	-	exon	RP11-574K11.32	0.828688540905526	0.999983935122862	0.965102400077707	1	0.980711743110928	0.996887509924365	0.274797761828795	0.516706857287578	0.579300660953628	0.737139748102048	-0.241909095458783
chr10	73773337	73773813	476	+	exon	FUT11	0.105977738447901	0.999983935122862	0.0523343875850473	1	0.137412221703221	0.996887509924365	0.121859313776007	0.539075035903559	0.00030459924872861	0.00135068048625992	-0.417215722127553
chr10	73775506	73775766	260	+	utr3	FUT11	0.413373217948627	0.999983935122862	0.297695773700746	1	0.450186289292657	0.996887509924365	0.179157194886576	0.539075035903559	0.00030459924872861	0.00135068048625992	-0.359917841016983
chr10	73792049	73792270	221	+	exon	ZSWIM8	0.963970987341253	0.999983935122862	0.834090891399822	1	0.96165127773089	0.996887509924365	0.377758898094227	0.49943200163785	2.57261999032815e-07	1.95848841090254e-06	-0.121673103543622
chr10	73792365	73792475	110	+	exon	ZSWIM8	0.217887961549917	0.999983935122862	0.145830953938735	1	0.316013979069989	0.996887509924365	0.16785265832518	0.49943200163785	2.57261999032815e-07	1.95848841090254e-06	-0.331579343312669
chr10	73801509	73801724	215	-	utr3	RP11-574K11.31	0.903406371112217	0.999983935122862	0.922646480543299	1	0.991097732279928	0.996887509924365	0.347161632607146	NA	NA	NA	NA
chr10	73807464	73808721	1257	-	utr5	RP11-574K11.31	0.309024934915325	0.999983935122862	0.235763056755645	1	0.379072188064015	0.996887509924365	-0.637269599262174	NA	NA	NA	NA
chr10	73811617	73811779	162	-	utr5	RP11-574K11.31	0.134245530848826	NA	0.154626887355015	1	0.190067867158745	0.996887509924365	-0.352025321814957	NA	NA	NA	NA
chr10	73813799	73814256	457	-	utr3	CAMK2G	0.720805820020155	0.999983935122862	0.844395338611195	1	0.863036338907217	0.996887509924365	-1.42600087725207	-1.28952365483254	1.21347887082991e-15	2.16884750616168e-14	-0.136477222419537
chr10	73916612	73916867	255	+	utr3	PLAU	0.998133445856394	0.999983935122862	0.838988116272345	1	0.829258562563307	0.996887509924365	-0.594939001677659	-0.275152967551483	0.0346738962468153	0.0865956353150194	-0.319786034126176
chr10	74118135	74118522	387	+	utr3	VCL	0.648892539653528	0.999983935122862	0.438582159432096	1	0.635919567087733	0.996887509924365	-0.24265213080516	-0.0644280914157449	0.54845658925629	0.712702579043396	-0.178224039389415
chr10	74176771	74176877	106	+	utr5	ADK	0.056978253357338	NA	0.0654626694594943	1	0.0967869804447268	0.996887509924365	0.171050811322293	-0.139392373895911	0.361487470230788	0.539945032518341	0.310443185218204
chr10	74825505	74825616	111	+	utr5	KAT6B	0.879382727197974	NA	0.791994399882307	1	0.799466439001028	0.996887509924365	-1.14576500902856	-0.840167255317314	4.41361006923798e-10	4.82167456848085e-09	-0.30559775371125
chr10	74843030	74843357	327	+	exon	KAT6B	0.356072797724692	NA	0.383346928376876	1	0.424975371872717	0.996887509924365	-1.05492630877401	-0.840167255317314	4.41361006923798e-10	4.82167456848085e-09	-0.214759053456701
chr10	75021958	75022210	252	+	exon	KAT6B	0.15798831940446	0.999983935122862	0.204395156557241	1	0.256597171104535	0.996887509924365	-0.64752355387408	-0.840167255317314	4.41361006923798e-10	4.82167456848085e-09	0.192643701443234
chr10	75028845	75029163	318	+	exon	KAT6B	0.252120710825301	0.999983935122862	0.347183385331116	1	0.464392040387429	0.996887509924365	-0.867689070818943	-0.840167255317314	4.41361006923798e-10	4.82167456848085e-09	-0.0275218155016289
chr10	75029268	75029580	312	+	exon	KAT6B	0.754820243781095	0.999983935122862	0.602547234115881	1	0.583148228786333	0.996887509924365	-0.898389709864304	-0.840167255317314	4.41361006923798e-10	4.82167456848085e-09	-0.0582224545469904
chr10	75030177	75031086	909	+	utr3	KAT6B	0.891668863778414	0.999983935122862	0.913398953364922	1	0.90621976881458	0.996887509924365	-0.845890623178312	-0.840167255317314	4.41361006923798e-10	4.82167456848085e-09	-0.00572336786099803
chr10	75150523	75150903	380	+	utr5	SAMD8	0.470980212581032	0.999983935122862	0.539645595521379	1	0.676757647051201	0.996887509924365	0.471738899819783	0.358119215612666	0.0155596886590508	0.0442057372629113	0.113619684207117
chr10	75398578	75399165	587	-	utr3	ZNF503	0.335975981888485	0.999983935122862	0.511140865689848	1	0.636398179029378	0.996887509924365	0.505327054993599	0.603400354549251	7.49579963652946e-08	6.19621537454617e-07	-0.0980732995556518
chr10	75399626	75400305	679	-	exon	ZNF503	0.948969957095639	0.999983935122862	0.810617564079913	1	0.848605100254658	0.996887509924365	0.574570237053397	0.603400354549251	7.49579963652946e-08	6.19621537454617e-07	-0.0288301174958536
chr10	77638132	77638437	305	-	utr5	KCNMA1	0.14453315685443	0.999983935122862	0.183300518650961	1	0.323027351006906	0.996887509924365	0.395303775887435	0.000746152903879607	0.995307801544388	0.997369000648506	0.394557622983555
chr10	77791658	77792011	353	-	utr3	DLG5	0.401060017714342	0.999983935122862	0.295077624327652	1	0.388508319310731	0.996887509924365	-0.232204149545453	0.0264083742783496	0.798792162857048	0.887977754458092	-0.258612523823803
chr10	77792149	77792469	320	-	utr3	DLG5	0.773193927929849	0.999983935122862	0.58622127131923	1	0.643353087153956	0.996887509924365	-0.312642354398557	0.0264083742783496	0.798792162857048	0.887977754458092	-0.339050728676906
chr10	77821440	77822083	643	-	utr3	DLG5	0.484560320147039	0.999983935122862	0.748471265286137	1	0.878401485209389	0.996887509924365	-0.107688114351277	0.0264083742783496	0.798792162857048	0.887977754458092	-0.134096488629627
chr10	78054611	78054720	109	+	exon	RPS24	0.893525649245466	NA	0.814206353870708	1	0.875220759711311	0.996887509924365	0.98464605131528	0.154979196685445	0.115076147478649	0.230308676492928	0.829666854629835
chr10	79069018	79069151	133	+	utr5	ZMIZ1	0.23800486692001	0.999983935122862	0.156241032582763	1	0.255160399566287	0.996887509924365	0.243191424868089	0.320735411584481	0.00149282850892886	0.00564656335341079	-0.0775439867163928
chr10	79312717	79313595	878	+	utr3	ZMIZ1	0.720953658457768	0.999983935122862	0.51502758969561	1	0.622256592964298	0.996887509924365	0.136204658844645	0.320735411584481	0.00149282850892886	0.00564656335341079	-0.184530752739837
chr10	79315284	79315549	265	+	utr3	ZMIZ1	0.273657032366743	0.999983935122862	0.192137821945691	1	0.329834754647472	0.996887509924365	-0.00441425291600115	0.320735411584481	0.00149282850892886	0.00564656335341079	-0.325149664500483
chr10	79353994	79354110	116	+	utr3	PPIF	0.00623483098463958	0.587180292246944	0.00243106818073683	1	0.0421749012077689	0.996887509924365	0.242814968832671	0.659449581187725	5.89640080991125e-07	4.24143204016785e-06	-0.416634612355055
chr10	79382549	79382911	362	-	utr3	ZCCHC24	0.45808352668427	0.999983935122862	0.308057835721243	1	0.433972176847675	0.996887509924365	0.45977801797209	0.65875304503161	3.15952914956144e-10	3.50962479272953e-09	-0.19897502705952
chr10	79385880	79386027	147	-	utr3	ZCCHC24	0.4491363797715	0.999983935122862	0.284772682142545	1	0.400501148114559	0.996887509924365	0.517414873013213	0.65875304503161	3.15952914956144e-10	3.50962479272953e-09	-0.141338172018397
chr10	79445461	79445617	156	-	utr5	ZCCHC24	0.0620984704648666	0.999983935122862	0.0967375874176197	1	0.194995105965064	0.996887509924365	1.02210612384483	0.65875304503161	3.15952914956144e-10	3.50962479272953e-09	0.363353078813216
chr10	79826295	79826403	108	+	exon	RP11-182L21.6	0.15554425630359	0.999983935122862	0.185651198575928	1	0.340496962093909	0.996887509924365	-0.0306527813435211	0.0553261670489985	0.869742350080441	0.930995097900965	-0.0859789483925196
chr10	79826685	79826822	137	+	exon	RP11-182L21.6	0.247518514369616	NA	0.149472364448493	1	0.304895757455581	0.996887509924365	-0.637442998941257	0.0553261670489985	0.869742350080441	0.930995097900965	-0.692769165990255
chr10	80142208	80142370	162	+	intron	PLAC9	0.995649587646893	NA	0.869224727832376	1	0.865935579790924	0.996887509924365	-0.440615606828163	0.143981754800621	0.218651989445872	0.377885978342313	-0.584597361628784
chr10	80432037	80432189	152	+	utr3	FAM213A	0.57924863938367	NA	0.65296222460023	1	0.729547739417812	0.996887509924365	0.115131744976727	0.193102857027453	0.314342560634786	0.491004020190025	-0.0779711120507257
chr10	80518009	80518628	619	+	utr3	TSPAN14	0.928150287512027	0.999983935122862	0.722784429017413	1	0.755994510638826	0.996887509924365	0.502544571433519	0.652632876923496	4.14909331701996e-10	4.54521603072109e-09	-0.150088305489976
chr10	84371812	84372191	379	+	exon	CCSER2	0.00823415346726508	0.634146498020864	0.0025560525998365	1	0.0157368355015106	0.996887509924365	-0.715402885050872	-0.177302018808164	0.166896316374608	0.308493060705847	-0.538100866242708
chr10	84513555	84514244	689	+	utr3	CCSER2	0.345212212370074	0.999983935122862	0.260749611572073	1	0.297548225279711	0.996887509924365	-0.469820271058249	-0.177302018808164	0.166896316374608	0.308493060705847	-0.292518252250085
chr10	86499715	86499933	218	-	utr5	WAPL	0.540721456631222	0.999983935122862	0.440509416652031	1	0.443587420450084	0.996887509924365	-0.231755440354015	0.119967735669666	0.353725860903508	0.532036948784283	-0.35172317602368
chr10	86500094	86500427	333	-	utr5	WAPL	0.51753815232359	0.999983935122862	0.362647046117457	1	0.556074568648101	0.996887509924365	-0.00501128424018174	0.119967735669666	0.353725860903508	0.532036948784283	-0.124979019909848
chr10	86517624	86517725	101	-	utr5	WAPL	0.746565608997814	NA	0.816299526472532	1	0.829611372977567	0.996887509924365	-0.241467530047815	0.119967735669666	0.353725860903508	0.532036948784283	-0.361435265717481
chr10	86521608	86521747	139	-	utr5	WAPL	0.393569377786278	0.999983935122862	0.273415788763355	1	0.452333217396228	0.996887509924365	0.0436589233220292	0.119967735669666	0.353725860903508	0.532036948784283	-0.0763088123476367
chr10	86756650	86756860	210	+	utr5	BMPR1A	0.349428318566023	0.999983935122862	0.425286364096031	1	0.512341976508149	0.996887509924365	0.508995613288331	0.464685258123413	0.00251452289172619	0.00903561304998297	0.0443103551649182
[truncated: 13,074 more rows]
