# Supplementary material for: Limits in the detection of m6A changes using MeRIP/m6A-seq
Source: Sci Rep. 2020 Apr 20;10:6590. doi: 10.1038/s41598-020-63355-3 (PMC7170965; doi:10.1038/s41598-020-63355-3)
Supplement: Supplementary file 3 — Supplementary information 3. [file 41598_2020_63355_MOESM3_ESM.zip › additional_file4_v2/macs2_deq_results/hess_ftoko_2013_deq_results.txt]

seqnames	start	end	width	strand	annot	main.gene	deseq2.p	deseq2.padj	edger.p	edger.padj	qnb.p	qnb.padj	peak.l2fc	gene.l2fc	gene.p	gene.padj	diff.l2fc
chr1	3203810	3203996	186	+	intergenic	NA	0.452547648250654	0.951526053971712	0.496120371674958	1	0.53042636605401	0.996413475982996	-1.18099252159873	NA	NA	NA	NA
chr1	3205070	3205542	472	+	intergenic	NA	0.453095203370447	0.951526053971712	0.462218268797286	1	0.297192264510064	0.996413475982996	-1.25457102064493	NA	NA	NA	NA
chr1	3206867	3207306	439	-	exon	Xkr4	0.526809138736726	0.951526053971712	0.57721964706257	1	0.270971639963408	0.996413475982996	-1.19556776097589	-0.337294536371752	0.117339216352144	0.99597521050456	-0.858273224604138
chr1	3213427	3213995	568	-	exon	Xkr4	0.659470516971452	0.9563534888979	0.684878345282613	1	0.262307334094094	0.996413475982996	-1.39983689962055	-0.337294536371752	0.117339216352144	0.99597521050456	-1.0625423632488
chr1	3214565	3215097	532	-	utr3	Xkr4	0.609976246088825	0.952301683854144	0.670257206399041	1	0.412168210229718	0.996413475982996	-1.124664430674	-0.337294536371752	0.117339216352144	0.99597521050456	-0.787369894302247
chr1	3215236	3215673	437	-	utr3	Xkr4	0.553292184887732	0.951526053971712	0.588659977005847	1	0.266201256606362	0.996413475982996	-1.26478572952069	-0.337294536371752	0.117339216352144	0.99597521050456	-0.927491193148937
chr1	3215733	3216912	1179	-	utr3	Xkr4	0.35475994442881	0.951526053971712	0.455477307125166	1	0.36556850687718	0.996413475982996	-0.437683811778863	-0.337294536371752	0.117339216352144	0.99597521050456	-0.100389275407111
chr1	3221846	3221946	100	-	intron	Xkr4	0.641479472942685	0.954546950668486	0.853973708283814	1	0.843644804769512	0.996413475982996	2.06198132975779	-0.337294536371752	0.117339216352144	0.99597521050456	2.39927586612954
chr1	3287538	3287733	195	-	intron	Xkr4	NA	NA	0.518609625435771	1	0.279226349630049	0.996413475982996	4.90931444296895	-0.337294536371752	0.117339216352144	0.99597521050456	5.2466089793407
chr1	3406419	3406540	121	-	intron	Xkr4	0.105194938070236	0.951526053971712	0.156041516409517	1	0.0557820235859244	0.996413475982996	2.57282676287125	-0.337294536371752	0.117339216352144	0.99597521050456	2.910121299243
chr1	3567127	3567260	133	-	intron	Xkr4	0.200164450540143	0.951526053971712	0.262793624502682	1	0.0907940590075673	0.996413475982996	2.31425438571948	-0.337294536371752	0.117339216352144	0.99597521050456	2.65154892209123
chr1	3616565	3616714	149	-	intron	Xkr4	0.50924880365933	0.951526053971712	0.462273632882475	1	0.0961227271184377	0.996413475982996	2.24635967367864	-0.337294536371752	0.117339216352144	0.99597521050456	2.5836542100504
chr1	3621296	3621403	107	-	intron	Xkr4	0.13895411309377	0.951526053971712	0.16012891584832	1	0.408930642372322	0.996413475982996	0.986372599746088	-0.337294536371752	0.117339216352144	0.99597521050456	1.32366713611784
chr1	3670711	3671080	369	-	exon	Xkr4	0.274763585762307	0.951526053971712	0.412175939174369	1	0.559052082770609	0.996413475982996	0.977699847560493	-0.337294536371752	0.117339216352144	0.99597521050456	1.31499438393224
chr1	3671156	3671488	332	-	utr5	Xkr4	0.394101369827953	0.951526053971712	0.539549913387071	1	0.273682760423055	0.996413475982996	0.949184587751483	-0.337294536371752	0.117339216352144	0.99597521050456	1.28647912412323
chr1	3671696	3672003	307	-	utr5*	Xkr4	0.129474079500762	0.951526053971712	0.184467215917632	1	0.0657767488754476	0.996413475982996	2.86700918130037	-0.337294536371752	0.117339216352144	0.99597521050456	3.20430371767212
chr1	4491784	4491950	166	-	exon	Sox17	0.353116102038388	0.951526053971712	0.449723075499838	1	0.662737768809657	0.996413475982996	0.275459117917129	-0.00307976034402389	0.993065296474283	0.999283149324578	0.278538878261153
chr1	4492107	4492427	320	-	exon	Sox17	0.0910867691668548	0.951526053971712	0.124213778223584	1	0.0354179863504638	0.996413475982996	1.45550774727801	-0.00307976034402389	0.993065296474283	0.999283149324578	1.45858750762204
chr1	4776384	4776737	353	-	utr3	Mrpl15	0.495018991222978	0.951526053971712	0.547815088172222	1	0.410974495514768	0.996413475982996	-1.12857584345188	-0.234598093339679	0.369091671342505	0.99597521050456	-0.8939777501122
chr1	4784034	4784147	113	-	exon	Mrpl15	0.197708016399482	0.951526053971712	0.157410802800046	1	0.524820931665938	0.996413475982996	-0.751635998536605	-0.234598093339679	0.369091671342505	0.99597521050456	-0.517037905196926
chr1	4857833	4857933	100	+	utr5	Tcea1	0.627804396754972	0.954035035252544	0.900779106857193	1	0.926671215974146	0.996413475982996	0.446879777170885	-0.0404872877899938	0.898321047758689	0.99597521050456	0.487367064960879
chr1	4910308	4910631	323	-	utr3	Rgs20	0.67320582103038	0.958126383015466	0.696172770723784	1	0.495902109886736	0.996413475982996	-1.12072830769707	-0.0351294798630419	0.870042132325664	0.99597521050456	-1.08559882783403
chr1	4978914	4979040	126	-	intron	Rgs20	0.0492763959015086	0.951526053971712	0.0496407358093978	1	0.0992358625500825	0.996413475982996	3.2042763467034	-0.0351294798630419	0.870042132325664	0.99597521050456	3.23940582656644
chr1	4979103	4979204	101	-	intron	Rgs20	0.156989715928567	0.951526053971712	0.172415108823027	1	0.253720499879233	0.996413475982996	2.00892203587902	-0.0351294798630419	0.870042132325664	0.99597521050456	2.04405151574206
chr1	5004120	5004276	156	-	intron	Rgs20	NA	NA	0.234488846054102	1	0.0542631229701368	0.996413475982996	3.04233394340717	-0.0351294798630419	0.870042132325664	0.99597521050456	3.07746342327021
chr1	5019383	5019616	233	-	utr5	Rgs20	0.461503153132571	0.951526053971712	0.661451741668879	1	0.680368374180561	0.996413475982996	0.516557544445649	-0.0351294798630419	0.870042132325664	0.99597521050456	0.551687024308691
chr1	5114901	5115001	100	+	intron	Atp6v1h	0.249107309670439	0.951526053971712	0.307118186096782	1	0.476925445070451	0.996413475982996	1.79149993111286	-0.179259482137346	0.527117558804659	0.99597521050456	1.97075941325021
chr1	5598747	5598898	151	+	exon	Oprk1	0.985818045452369	1	0.962181981227964	1	0.697867432180059	0.996413475982996	-0.605236953882287	-0.20027323950325	0.645301234823189	0.99597521050456	-0.404963714379037
chr1	5602401	5602529	128	+	exon	Oprk1	0.961546185783932	0.997281019620763	0.990483203921033	1	0.931325009871344	0.996413475982996	-0.197346729938177	-0.20027323950325	0.645301234823189	0.99597521050456	0.00292650956507315
chr1	5602628	5603524	896	+	utr3	Oprk1	0.783415513510986	0.968984810146402	0.756943639271266	1	0.554220584138635	0.996413475982996	-0.627985508680604	-0.20027323950325	0.645301234823189	0.99597521050456	-0.427712269177354
chr1	5605580	5605681	101	+	utr3	Oprk1	0.344870510282926	0.951526053971712	0.388179637072809	1	0.408567964220866	0.996413475982996	-1.13543024290478	-0.20027323950325	0.645301234823189	0.99597521050456	-0.935157003401533
chr1	5916119	5916232	113	-	utr3	Npbwr1	0.96026280450196	0.997008390199912	0.924358118271957	1	0.827549512887068	0.996413475982996	0.825814290176269	-0.808869818962328	0.230958643708031	0.99597521050456	1.6346841091386
chr1	6196849	6196969	120	+	intergenic	NA	0.160614964306661	0.951526053971712	0.252553825858334	1	0.265844383286063	0.996413475982996	3.38775533778848	NA	NA	NA	NA
chr1	6214071	6214401	330	-	exon	4732440D04Rik	0.464849011675132	0.951526053971712	0.723853275106234	1	0.856863908004572	0.996413475982996	0.248841715477893	-0.408877312400946	0.221126988326244	0.99597521050456	0.657719027878839
chr1	6240022	6240354	332	+	exon	Rb1cc1	0.369978601799371	0.951526053971712	0.44804912857096	1	0.227869523235961	0.996413475982996	-0.970903698461785	-0.193637669780835	0.564087663773857	0.99597521050456	-0.77726602868095
chr1	6248281	6250203	1922	+	exon	Rb1cc1	0.212438886150945	0.951526053971712	0.277835378709577	1	0.0879090980527831	0.996413475982996	-1.39724594477382	-0.193637669780835	0.564087663773857	0.99597521050456	-1.20360827499299
chr1	6260893	6261091	198	+	exon	Rb1cc1	0.0329898665896526	0.951526053971712	0.0350851309339664	1	0.37760453004347	0.996413475982996	-1.3356033378432	-0.193637669780835	0.564087663773857	0.99597521050456	-1.14196566806236
chr1	6623149	6623249	100	+	intron	St18	0.527018980738541	0.951526053971712	0.539282125732769	1	0.523784772479891	0.996413475982996	-1.46380997294448	-0.360624871553477	0.123950218469623	0.99597521050456	-1.103185101391
chr1	6638662	6638766	104	+	intron	St18	0.215246660799742	0.951526053971712	0.265139891782629	1	0.443910967816466	0.996413475982996	1.80261161390271	-0.360624871553477	0.123950218469623	0.99597521050456	2.16323648545619
chr1	6802393	6803056	663	+	exon	St18	0.823622674651916	0.974875388144853	0.614390462433543	1	0.671407267240894	0.996413475982996	-0.536269231723686	-0.360624871553477	0.123950218469623	0.99597521050456	-0.175644360170209
chr1	7120259	7120583	324	+	utr5	Pcmtd1	0.403164156834686	0.951526053971712	0.455014547931302	1	0.0967760087984359	0.996413475982996	-1.93884444269705	-0.659059110994991	0.118333891670933	0.99597521050456	-1.27978533170206
chr1	7169536	7169972	436	+	utr3	Pcmtd1	0.2676977891078	0.951526053971712	0.323901786176087	1	0.0743380821454344	0.996413475982996	-1.59349010452936	-0.659059110994991	0.118333891670933	0.99597521050456	-0.934430993534374
chr1	8363265	8363513	248	-	utr3	Sntg1	0.968069592082786	0.998294808382891	0.90068379594473	1	0.685210427569657	0.996413475982996	-0.844031425561711	-0.156839937088023	0.488079805946442	0.99597521050456	-0.687191488473688
chr1	8453862	8454015	153	-	intron	Sntg1	0.801633420544274	0.971377761951758	0.945639000057997	1	0.885292525029768	0.996413475982996	1.70081079655606	-0.156839937088023	0.488079805946442	0.99597521050456	1.85765073364408
chr1	8525331	8525432	101	-	intron	Sntg1	0.508132033929798	0.951526053971712	0.999684579185432	1	NA	NA	2.64605449723942	-0.156839937088023	0.488079805946442	0.99597521050456	2.80289443432745
chr1	8525523	8525627	104	-	intron	Sntg1	0.559984190801178	0.951526053971712	0.999673769565871	1	NA	NA	2.21438998541198	-0.156839937088023	0.488079805946442	0.99597521050456	2.3712299225
chr1	8525840	8525964	124	-	intron	Sntg1	0.296426078632416	0.951526053971712	0.139686785146152	1	0.629134065967204	0.996413475982996	2.37975161052117	-0.156839937088023	0.488079805946442	0.99597521050456	2.53659154760919
chr1	8526107	8526222	115	-	intron	Sntg1	0.66474970096895	0.957066859238955	0.751332959648367	1	0.794020867819362	0.996413475982996	2.32433378710742	-0.156839937088023	0.488079805946442	0.99597521050456	2.48117372419544
chr1	8654884	8655017	133	-	intron	Sntg1	0.19120139277943	0.951526053971712	0.262591803844903	1	0.217685138963079	0.996413475982996	2.71892719291781	-0.156839937088023	0.488079805946442	0.99597521050456	2.87576713000583
chr1	8672016	8672127	111	-	intron	Sntg1	0.239656542984757	0.951526053971712	0.311654998198381	1	0.476606655211951	0.996413475982996	3.56117539491245	-0.156839937088023	0.488079805946442	0.99597521050456	3.71801533200047
chr1	8672361	8672490	129	-	intron	Sntg1	0.157314731442492	0.951526053971712	0.153077066641748	1	0.376303270663713	0.996413475982996	3.38771932064971	-0.156839937088023	0.488079805946442	0.99597521050456	3.54455925773773
chr1	8685819	8685931	112	-	intron	Sntg1	0.64949814716789	0.955048926646361	0.779574699984741	1	0.857322915106915	0.996413475982996	-0.584436136641067	-0.156839937088023	0.488079805946442	0.99597521050456	-0.427596199553043
chr1	8728315	8728430	115	-	intron	Sntg1	0.146390198273846	0.951526053971712	0.146035736833677	1	0.105002833588684	0.996413475982996	2.61612998565017	-0.156839937088023	0.488079805946442	0.99597521050456	2.77296992273819
chr1	8750340	8750626	286	-	intron	Sntg1	NA	NA	0.155198358982193	1	0.00402607301509153	0.327539938590088	3.8855591295878	-0.156839937088023	0.488079805946442	0.99597521050456	4.04239906667583
chr1	8764788	8764897	109	-	intron	Sntg1	0.865794986040026	0.982565891469929	0.888739849554837	1	0.894169871203586	0.996413475982996	1.72039128771966	-0.156839937088023	0.488079805946442	0.99597521050456	1.87723122480768
chr1	8840608	8840802	194	-	intron	Sntg1	NA	NA	0.326310859595539	1	0.339877049116963	0.996413475982996	4.22763662071596	-0.156839937088023	0.488079805946442	0.99597521050456	4.38447655780398
chr1	8857010	8857138	128	+	exon	Gm7445	0.0639653427398232	0.951526053971712	0.0668179546777617	1	0.0588540114519944	0.996413475982996	4.79982002745874	0.36522529402529	0.909655859521045	0.99597521050456	4.43459473343345
chr1	8902001	8902134	133	-	intron	Sntg1	0.58958087080423	0.951526053971712	0.817644985693517	1	0.912771490730248	0.996413475982996	0.997664774765287	-0.156839937088023	0.488079805946442	0.99597521050456	1.15450471185331
chr1	9298212	9298788	576	-	utr5	Sntg1	0.179181395576736	0.951526053971712	0.302144604862275	1	0.417218162865714	0.996413475982996	-0.926852567186492	-0.156839937088023	0.488079805946442	0.99597521050456	-0.770012630098469
chr1	9299637	9299834	197	-	utr5	Sntg1	0.858187057979157	0.980697025409503	0.890558128076659	1	0.94281783507347	0.996413475982996	1.04437454072991	-0.156839937088023	0.488079805946442	0.99597521050456	1.20121447781793
chr1	9545503	9545643	140	+	utr5	Rrs1	0.385923240495187	0.951526053971712	0.553475411769848	1	0.693457229804186	0.996413475982996	0.719973456326407	0.271276857662801	0.640174660885322	0.99597521050456	0.448696598663606
chr1	9545929	9546841	912	+	utr3	Rrs1	NA	NA	0.447796815007484	1	0.301489712085793	0.996413475982996	1.60585098962316	0.271276857662801	0.640174660885322	0.99597521050456	1.33457413196036
chr1	9601262	9601599	337	+	utr5	Vxn	0.571767517398435	0.951526053971712	0.443412935285766	1	0.545303021546802	0.996413475982996	-0.294714312174193	0.0555537421988388	0.863768544129644	0.99597521050456	-0.350268054373032
chr1	9624763	9625118	355	+	utr3	Vxn	0.398529465790349	0.951526053971712	0.478062993241643	1	0.410691024266582	0.996413475982996	-0.476324311503498	0.0555537421988388	0.863768544129644	0.99597521050456	-0.531878053702337
chr1	9625839	9625976	137	+	utr3	Vxn	0.115700658489592	0.951526053971712	0.145931339764596	1	0.204620188497572	0.996413475982996	-1.70483171626481	0.0555537421988388	0.863768544129644	0.99597521050456	-1.76038545846365
chr1	9626325	9626434	109	+	utr3	Vxn	0.179682324259378	0.951526053971712	0.177254888003818	1	0.405793752853698	0.996413475982996	-0.879037157041618	0.0555537421988388	0.863768544129644	0.99597521050456	-0.934590899240456
chr1	9724478	9724910	432	-	utr3	Vcpip1	0.937430282980543	0.99577632518776	0.735797425943791	1	0.767396465452953	0.996413475982996	-0.125560242765691	-0.266845407773025	0.418933584266375	0.99597521050456	0.141285165007333
chr1	9724978	9725326	348	-	exon	Vcpip1	0.678370979708735	0.958910125971136	0.708271175559192	1	0.528408252740922	0.996413475982996	-0.804679491645931	-0.266845407773025	0.418933584266375	0.99597521050456	-0.537834083872906
chr1	9745495	9745682	187	-	exon	Vcpip1	0.345007695538802	0.951526053971712	0.390680868968291	1	0.416618669695168	0.996413475982996	-1.01882689297889	-0.266845407773025	0.418933584266375	0.99597521050456	-0.751981485205868
chr1	9745792	9746295	503	-	exon	Vcpip1	0.440737318315152	0.951526053971712	0.478128229895816	1	0.202544210761825	0.996413475982996	-0.702191427878799	-0.266845407773025	0.418933584266375	0.99597521050456	-0.435346020105774
chr1	9746428	9747934	1506	+	exon	1700034P13Rik	0.975031421982326	0.999599249433795	0.90439557155242	1	0.84646633458618	0.996413475982996	-0.0487807131837622	-0.248006892825026	0.899256393206513	0.99597521050456	0.199226179641264
chr1	9748035	9748394	359	-	utr5	Vcpip1	0.126161806192426	0.951526053971712	0.159681543417457	1	0.31585076875747	0.996413475982996	1.6173999778269	-0.266845407773025	0.418933584266375	0.99597521050456	1.88424538559993
chr1	9898799	9898995	196	+	utr3	Sgk3	0.538010170936535	0.951526053971712	0.535235165834621	1	0.287230064790028	0.996413475982996	-1.80685182490919	-0.315710267275653	0.31569677414268	0.99597521050456	-1.49114155763354
chr1	10024888	10024994	106	-	utr3	Cops5	0.358208879561893	0.951526053971712	0.370700661116799	1	0.343730928244981	0.996413475982996	-1.71371679365406	-0.292259648590586	0.413075011215261	0.99597521050456	-1.42145714506348
chr1	10037753	10037898	145	-	utr5	Cops5	0.227025406075552	0.951526053971712	0.358566228672947	1	0.547440609705067	0.996413475982996	-1.03165027505238	-0.292259648590586	0.413075011215261	0.99597521050456	-0.739390626461795
chr1	10066506	10066790	284	+	exon	Cspp1	0.709752095355328	0.96041605636045	0.990250083291281	1	0.944301307254264	0.996413475982996	0.124010435843242	-0.115574611516965	0.711447672863094	0.99597521050456	0.239585047360207
chr1	10092108	10092367	259	+	intron	Cspp1	NA	NA	0.389947360508989	1	0.208791635040182	0.996413475982996	3.81103425751289	-0.115574611516965	0.711447672863094	0.99597521050456	3.92660886902985
chr1	10186599	10186892	293	-	intron	Arfgef1	NA	NA	0.0842477746774677	1	3.54777323158494e-12	4.96009547977589e-09	4.66486253513997	-0.27684194309295	0.44393268576414	0.99597521050456	4.94170447823292
chr1	10209512	10209620	108	-	exon	Arfgef1	0.45309577326078	0.951526053971712	0.490098051312514	1	0.509374017586273	0.996413475982996	-1.38019048130717	-0.27684194309295	0.44393268576414	0.99597521050456	-1.10334853821423
chr1	10376372	10376667	295	-	intron	Cpa6	NA	NA	0.0302578756257063	1	0.0578400604283486	0.996413475982996	4.57500552442484	0.893189166419605	0.146265106938646	0.99597521050456	3.68181635800524
chr1	10506595	10506734	139	-	intron	Cpa6	NA	NA	0.828700344608504	1	0.511799328609509	0.996413475982996	6.25266320191037	0.893189166419605	0.146265106938646	0.99597521050456	5.35947403549077
chr1	11015667	11015800	133	+	intron	Prex2	0.553340407990731	0.951526053971712	0.658442375640522	1	0.794626278085866	0.996413475982996	3.0142155141129	-0.269416687078835	0.409732810806218	0.99597521050456	3.28363220119174
chr1	11414224	11414345	121	+	utr5	A830018L16Rik	0.0795824057116556	0.951526053971712	0.110320051430241	1	0.185495362679795	0.996413475982996	1.20579789121734	-0.741892899876942	0.0218828864116392	0.99597521050456	1.94769079109428
chr1	11465991	11466126	135	+	intron	A830018L16Rik	0.299150934539898	0.951526053971712	0.372895638804019	1	0.301440142375815	0.996413475982996	3.11388369771815	-0.741892899876942	0.0218828864116392	0.99597521050456	3.85577659759509
chr1	11599583	11599693	110	+	utr3	A830018L16Rik	0.527084411509679	0.951526053971712	0.54963121600082	1	0.518343037780721	0.996413475982996	-1.75708739025752	-0.741892899876942	0.0218828864116392	0.99597521050456	-1.01519449038057
chr1	11600887	11601070	183	+	utr3	A830018L16Rik	0.719515449159902	0.961281014648167	0.648366199845188	1	0.545811236109521	0.996413475982996	-1.21353497802971	-0.741892899876942	0.0218828864116392	0.99597521050456	-0.471642078152763
chr1	11601131	11601328	197	+	utr3	A830018L16Rik	0.239898026243159	0.951526053971712	0.178404999540598	1	0.0878935526174786	0.996413475982996	-1.98749028588491	-0.741892899876942	0.0218828864116392	0.99597521050456	-1.24559738600797
chr1	11803873	11803978	105	+	intron	A830018L16Rik	NA	NA	0.0132948315499318	1	0.022702898223887	0.934279637323335	2.7012431522182	-0.741892899876942	0.0218828864116392	0.99597521050456	3.44313605209515
chr1	11917668	11918088	420	+	intron	A830018L16Rik	NA	NA	0.0693862263515319	1	0.714550860946771	0.996413475982996	4.96689042113944	-0.741892899876942	0.0218828864116392	0.99597521050456	5.70878332101638
chr1	11954255	11954429	174	+	intron	A830018L16Rik	NA	NA	0.550655673446728	1	0.639366759158333	0.996413475982996	3.9380791107852	-0.741892899876942	0.0218828864116392	0.99597521050456	4.67997201066214
chr1	12774258	12774407	149	+	intron	Sulf1	NA	NA	0.451154015181189	1	0.793645434504412	0.996413475982996	4.32445225794786	0.144838707872251	0.578150968960604	0.99597521050456	4.17961355007561
chr1	12832921	12833021	100	+	intron	Sulf1	0.342865496398311	0.951526053971712	0.303372338643261	1	0.336173188248822	0.996413475982996	4.98666173622435	0.144838707872251	0.578150968960604	0.99597521050456	4.8418230283521
chr1	12858870	12859569	699	+	utr3	Sulf1	0.637189886752414	0.954546950668486	0.451904524215113	1	0.542047108513661	0.996413475982996	0.0214136568876592	0.144838707872251	0.578150968960604	0.99597521050456	-0.123425050984592
chr1	12859690	12859837	147	+	utr3	Sulf1	0.309576737059459	0.951526053971712	0.351387269787976	1	0.219229805196069	0.996413475982996	-0.265877277532193	0.144838707872251	0.578150968960604	0.99597521050456	-0.410715985404444
chr1	12871800	12872103	303	-	utr3	Slco5a1	0.931323872123628	0.99397968922426	0.800642726843683	1	0.885767388495031	0.996413475982996	0.929226626830163	0.269045956210134	0.328162787590051	0.99597521050456	0.660180670620029
chr1	12878519	12878619	100	-	utr3	Slco5a1	NA	NA	0.753980430697393	1	0.786021076704592	0.996413475982996	2.74669208179868	0.269045956210134	0.328162787590051	0.99597521050456	2.47764612558855
chr1	12990181	12990324	143	-	exon	Slco5a1	0.398214172388195	0.951526053971712	0.496902228568799	1	0.648285097485209	0.996413475982996	0.689859404082942	0.269045956210134	0.328162787590051	0.99597521050456	0.420813447872808
chr1	12990711	12990871	160	-	utr5	Slco5a1	0.317516371982609	0.951526053971712	0.486769465904705	1	0.689051162661822	0.996413475982996	1.74071475105006	0.269045956210134	0.328162787590051	0.99597521050456	1.47166879483993
chr1	13140364	13140507	143	-	utr3	Ncoa2	0.751740907475137	0.964250467776784	0.785342729227301	1	0.75147808891483	0.996413475982996	-0.0684278796536089	0.092306749141634	0.553521324407402	0.99597521050456	-0.160734628795243
chr1	13142478	13142693	215	-	utr3	Ncoa2	0.911760631399295	0.989161078831504	0.951176551630932	1	0.656234370911609	0.996413475982996	0.370409507799889	0.092306749141634	0.553521324407402	0.99597521050456	0.278102758658255
chr1	13174082	13175254	1172	-	exon	Ncoa2	0.208806919748053	0.951526053971712	0.400564245184028	1	0.282947574704502	0.996413475982996	1.03986889474314	0.092306749141634	0.553521324407402	0.99597521050456	0.947562145601507
chr1	14170534	14170871	337	-	utr3	Eya1	0.695613625295639	0.959164718573006	0.748452914542365	1	0.846493025193927	0.996413475982996	-0.308869525241915	-0.144402506502111	0.655640838171359	0.99597521050456	-0.164467018739803
chr1	14228054	14228157	103	-	intron	Eya1	0.571092516470587	0.951526053971712	0.621412934452443	1	0.550991933345877	0.996413475982996	4.19135007953479	-0.144402506502111	0.655640838171359	0.99597521050456	4.3357525860369
chr1	14754093	14754263	170	-	utr3	Msc	0.717670101977838	0.96119965141938	0.791240503670623	1	0.872152480197606	0.996413475982996	-0.736867140423913	-0.732396403009384	0.422577145847493	0.99597521050456	-0.00447073741452864
chr1	15287281	15287410	129	+	utr5	Kcnb2	0.647673294298329	0.954546950668486	0.8631970850817	1	0.969733638147682	0.996413475982996	0.0448807976595051	-0.482841475247078	0.123264728017337	0.99597521050456	0.527722272906583
chr1	15312474	15313043	569	+	exon	Kcnb2	0.600764533629225	0.951526053971712	0.992902310467258	1	0.836513605344048	0.996413475982996	0.211240916318215	-0.482841475247078	0.123264728017337	0.99597521050456	0.694082391565293
chr1	15399521	15399804	283	+	intron	Kcnb2	NA	NA	0.14154251464616	1	4.08385823610979e-06	0.00150943155678559	4.61126928821161	-0.482841475247078	0.123264728017337	0.99597521050456	5.09411076345869
chr1	15439367	15439467	100	+	intron	Kcnb2	0.0564734690632799	0.951526053971712	0.0699618849241229	1	0.108000561110941	0.996413475982996	1.1901083399744	-0.482841475247078	0.123264728017337	0.99597521050456	1.67294981522148
chr1	15710053	15710499	446	+	exon	Kcnb2	0.889919704643613	0.986158280249475	0.887263358380863	1	0.613937647115285	0.996413475982996	-0.612573362985581	-0.482841475247078	0.123264728017337	0.99597521050456	-0.129731887738503
chr1	15710611	15711102	491	+	exon	Kcnb2	0.0874434623121128	0.951526053971712	0.195809441632784	1	0.226057628682268	0.996413475982996	0.704191187917808	-0.482841475247078	0.123264728017337	0.99597521050456	1.18703266316489
chr1	15711252	15712125	873	+	utr3	Kcnb2	0.92089674003818	0.992011402469089	0.980925801119099	1	0.972013922716156	0.996413475982996	-0.495802230401864	-0.482841475247078	0.123264728017337	0.99597521050456	-0.012960755154786
chr1	16105396	16106091	695	+	utr5	Rdh10	0.174661277194454	0.951526053971712	0.274520511859431	1	0.0348918329257615	0.996413475982996	2.11852658419167	-0.302386819288795	0.291984186337716	0.99597521050456	2.42091340348047
chr1	16228855	16229145	290	-	utr3	Stau2	0.468566684173633	0.951526053971712	0.513430951422801	1	0.30437050456021	0.996413475982996	-2.15802493708314	-0.556480035124697	0.139539654287776	0.99597521050456	-1.60154490195844
chr1	16229497	16229869	372	-	utr3	Stau2	0.20059796268483	0.951526053971712	0.251780685170449	1	0.115615923228427	0.996413475982996	-2.13646487771316	-0.556480035124697	0.139539654287776	0.99597521050456	-1.57998484258846
chr1	16250965	16251261	296	-	intron	Stau2	NA	NA	0.670474489847523	1	0.564319848041136	0.996413475982996	5.38385241078017	-0.556480035124697	0.139539654287776	0.99597521050456	5.94033244590487
chr1	16321276	16321437	161	-	intron	Stau2	0.189769554399974	0.951526053971712	0.240518810026547	1	0.405351241075351	0.996413475982996	1.43345732748863	-0.556480035124697	0.139539654287776	0.99597521050456	1.98993736261332
chr1	16322089	16322205	116	-	intron	Stau2	0.0923972666099521	0.951526053971712	0.083389251438253	1	0.0485774382292787	0.996413475982996	2.51767162116091	-0.556480035124697	0.139539654287776	0.99597521050456	3.07415165628561
chr1	16344629	16345100	471	-	utr3	Stau2	0.67754591954495	0.958731417061065	0.692186037281368	1	0.536413614976093	0.996413475982996	-0.728333465948852	-0.556480035124697	0.139539654287776	0.99597521050456	-0.171853430824155
chr1	16345309	16345434	125	-	utr3	Stau2	0.800450336952061	0.970935292889802	0.980639687729493	1	0.981883565758582	0.996413475982996	-0.760152148298764	-0.556480035124697	0.139539654287776	0.99597521050456	-0.203672113174067
chr1	16345633	16345937	304	-	utr3	Stau2	0.525038105523005	0.951526053971712	0.552011127979948	1	0.427427138275246	0.996413475982996	-1.22068909012895	-0.556480035124697	0.139539654287776	0.99597521050456	-0.66420905500425
chr1	16422404	16422548	144	-	intron	Stau2	1	1	0.415300744226261	1	0.639922282602137	0.996413475982996	3.66106647826467	-0.556480035124697	0.139539654287776	0.99597521050456	4.21754651338937
chr1	16519373	16519688	315	-	intron	Stau2	0.379442228649588	0.951526053971712	0.506685825760412	1	0.562127583958758	0.996413475982996	1.09542006803334	-0.556480035124697	0.139539654287776	0.99597521050456	1.65190010315803
chr1	16571155	16571263	108	-	utr3	Ube2w	0.401734684401969	0.951526053971712	0.449022317925305	1	0.398800048286995	0.996413475982996	-1.08253310283938	-0.400097373012855	0.34964743031096	0.99597521050456	-0.682435729826529
chr1	16643089	16643239	150	-	utr3	Eloc	0.139068375404724	0.951526053971712	0.160630981669582	1	0.169656310697661	0.996413475982996	-2.22793057393163	-0.363297500064994	0.348042271415012	0.99597521050456	-1.86463307386664
chr1	16677216	16677460	244	+	utr3	Tmem70	0.423377448444747	0.951526053971712	0.462489414144781	1	0.219287731930148	0.996413475982996	-1.77043870842641	-0.428462389533944	0.233851813833131	0.99597521050456	-1.34197631889247
chr1	16677541	16677649	108	+	utr3	Tmem70	0.309424910173179	0.951526053971712	0.365597124713683	1	0.447946964537312	0.996413475982996	-1.57059056197972	-0.428462389533944	0.233851813833131	0.99597521050456	-1.14212817244578
chr1	16996813	16997267	454	-	utr3	Jph1	0.948524279144573	0.996212264494085	0.899636758681965	1	0.838444397675117	0.996413475982996	-0.229904475103285	-0.159087093696249	0.512381981822874	0.99597521050456	-0.0708173814070369
chr1	17003938	17004403	465	-	exon	Jph1	0.796652583281653	0.970432012585475	0.80637068945898	1	0.794569185428402	0.996413475982996	-0.414952699634935	-0.159087093696249	0.512381981822874	0.99597521050456	-0.255865605938686
chr1	17016989	17017176	187	+	intron	Gm28376	NA	NA	0.999404378784674	1	NA	NA	5.8886938905896	-1.47460175125059	0.714140931299698	0.99597521050456	7.36329564184018
chr1	17091319	17091664	345	+	exon	Gm28376	0.497374104209548	0.951526053971712	0.355050062184288	1	0.638210117373744	0.996413475982996	-0.142813755495128	-1.47460175125059	0.714140931299698	0.99597521050456	1.33178799575546
chr1	17091751	17091959	208	-	exon	Jph1	0.202574286803843	0.951526053971712	0.262719599643267	1	0.299657220226317	0.996413475982996	1.58638989855862	-0.159087093696249	0.512381981822874	0.99597521050456	1.74547699225487
chr1	17097256	17097433	177	-	exon	Jph1	0.506717512766276	0.951526053971712	0.744427304748535	1	0.713193981135945	0.996413475982996	0.57452159338528	-0.159087093696249	0.512381981822874	0.99597521050456	0.733608687081529
chr1	17097440	17097883	443	-	utr5	Jph1	NA	NA	0.11467953166449	1	0.135124898017709	0.996413475982996	2.2942535517249	-0.159087093696249	0.512381981822874	0.99597521050456	2.45334064542115
chr1	17161164	17161411	247	+	utr3	Gdap1	0.678792125621124	0.958918973150399	0.696213980064572	1	0.692143522889579	0.996413475982996	-1.08093059400462	-0.485771667396149	0.206293040482108	0.99597521050456	-0.595158926608474
chr1	17661703	17661895	192	+	intergenic	NA	NA	NA	0.641968583306638	1	0.55120074477202	0.996413475982996	3.87870603752383	NA	NA	NA	NA
chr1	17713197	17713399	202	-	intron	Gm16070	NA	NA	0.999620804511951	1	NA	NA	5.029464259664	-0.262147600141171	0.689090376846691	0.99597521050456	5.29161185980518
chr1	17749900	17750129	229	-	intron	Gm28153	NA	NA	0.654553774484435	1	0.622675709109194	0.996413475982996	4.26087294617733	-1.3664134348944	0.346542533439913	0.99597521050456	5.62728638107172
chr1	17771657	17771886	229	-	intron	Gm28153	NA	NA	0.149611670725591	1	0.0241420933419548	0.958222564705031	4.10845072464408	-1.3664134348944	0.346542533439913	0.99597521050456	5.47486415953847
chr1	17994702	17995011	309	-	exon	Gm28756	0.472419859443791	0.951526053971712	0.645450825852564	1	0.689977685040578	0.996413475982996	-0.0690153283133938	0.361501693177224	0.447957221873109	0.99597521050456	-0.430517021490618
chr1	17995441	17995631	190	-	exon	Gm28756	0.997058976850016	1	0.764816537139596	1	0.760368809608064	0.996413475982996	-0.295672662943431	0.361501693177224	0.447957221873109	0.99597521050456	-0.657174356120655
chr1	17999392	17999630	238	-	exon	Gm28756	0.317006701579115	0.951526053971712	0.335380059646311	1	0.26405669418711	0.996413475982996	-1.45078198184705	0.361501693177224	0.447957221873109	0.99597521050456	-1.81228367502428
chr1	20912408	20912511	103	+	intron	Paqr8	NA	NA	0.825565436870454	1	0.914309459701885	0.996413475982996	1.94837240421207	-0.509914179529347	0.0574928489439195	0.99597521050456	2.45828658374142
chr1	20934604	20935187	583	+	utr5	Paqr8	0.265083463256503	0.951526053971712	0.431078192849365	1	0.511999384047638	0.996413475982996	0.0510379575033872	-0.509914179529347	0.0574928489439195	0.99597521050456	0.560952137032734
chr1	20935325	20935837	512	+	utr3	Paqr8	0.623877401155591	0.953782852235027	0.933112493738762	1	0.991790010012155	0.996413475982996	-0.334656820562661	-0.509914179529347	0.0574928489439195	0.99597521050456	0.175257358966686
chr1	20936091	20937328	1237	+	utr3	Paqr8	0.784771080252488	0.969358867347056	0.879311602271162	1	0.861032943047563	0.996413475982996	-0.261934320816259	-0.509914179529347	0.0574928489439195	0.99597521050456	0.247979858713088
chr1	20937598	20938369	771	+	utr3	Paqr8	0.752013816936914	0.964250467776784	0.772866595296317	1	0.538816541516445	0.996413475982996	-0.909612823811004	-0.509914179529347	0.0574928489439195	0.99597521050456	-0.399698644281657
chr1	21218624	21218864	240	+	utr5	Tmem14a	0.462244562944842	0.951526053971712	0.405723577265809	1	0.714861207300036	0.996413475982996	-0.367376241581528	-0.136167311757772	0.614329617168844	0.99597521050456	-0.231208929823756
chr1	21229530	21229647	117	+	utr3	Tmem14a	0.254873117193829	0.951526053971712	0.458983743136835	1	0.697972593604141	0.996413475982996	0.24174765006177	-0.136167311757772	0.614329617168844	0.99597521050456	0.377914961819542
chr1	21399311	21400080	769	-	utr3	Kcnq5	0.854901791917913	0.980087868953786	0.779260588832496	1	0.669585936584951	0.996413475982996	-0.319171125004663	-0.0750023382637588	0.747485578474063	0.99597521050456	-0.244168786740904
chr1	21401541	21401913	372	-	utr3	Kcnq5	0.748561180953575	0.963894530531491	0.880866865134152	1	0.985283696779904	0.996413475982996	-0.252032916349292	-0.0750023382637588	0.747485578474063	0.99597521050456	-0.177030578085533
chr1	21402125	21403041	916	-	utr3	Kcnq5	0.85971524383031	0.980897715299929	0.919137895684565	1	0.962721181940835	0.996413475982996	0.275106638251959	-0.0750023382637588	0.747485578474063	0.99597521050456	0.350108976515718
chr1	21472178	21472301	123	-	intron	Kcnq5	NA	NA	0.292125124098414	1	0.183104014654889	0.996413475982996	4.52438362601111	-0.0750023382637588	0.747485578474063	0.99597521050456	4.59938596427487
chr1	21573973	21574094	121	-	intron	Kcnq5	0.116708075164574	0.951526053971712	0.067537871677251	1	0.413590829135461	0.996413475982996	2.57385817509011	-0.0750023382637588	0.747485578474063	0.99597521050456	2.64886051335387
chr1	21688562	21688690	128	-	intron	Kcnq5	0.394589888999765	0.951526053971712	0.493646357600073	1	0.149262738752938	0.996413475982996	1.3698401625416	-0.0750023382637588	0.747485578474063	0.99597521050456	1.44484250080536
chr1	21767854	21768090	236	-	intron	Kcnq5	0.57085616429308	0.951526053971712	0.575143860492285	1	0.744237135554736	0.996413475982996	-0.253914680555346	-0.0750023382637588	0.747485578474063	0.99597521050456	-0.178912342291587
chr1	21795680	21795824	144	-	intron	Kcnq5	0.358285861321156	0.951526053971712	0.385971412561901	1	0.494941544496048	0.996413475982996	-2.23951538705389	-0.0750023382637588	0.747485578474063	0.99597521050456	-2.16451304879013
chr1	21834090	21834270	180	-	intron	Kcnq5	NA	NA	0.3606024092456	1	0.30505449431772	0.996413475982996	2.21452591042144	-0.0750023382637588	0.747485578474063	0.99597521050456	2.2895282486852
chr1	21841211	21841457	246	-	intron	Kcnq5	NA	NA	0.852958957171553	1	0.910736127677325	0.996413475982996	1.38360706541795	-0.0750023382637588	0.747485578474063	0.99597521050456	1.45860940368171
chr1	21878552	21878664	112	-	intron	Kcnq5	0.343994139711802	0.951526053971712	0.473214301923269	1	0.199735337748171	0.996413475982996	1.61787424481023	-0.0750023382637588	0.747485578474063	0.99597521050456	1.69287658307399
chr1	21879015	21879120	105	-	intron	Kcnq5	0.837021269902936	0.977147820087058	0.889063135003393	1	0.962514578909455	0.996413475982996	-0.711302110023167	-0.0750023382637588	0.747485578474063	0.99597521050456	-0.636299771759409
chr1	21938689	21938846	157	-	intron	Kcnq5	0.170284469150975	0.951526053971712	0.186368176277765	1	0.399408942793075	0.996413475982996	-1.87044421257469	-0.0750023382637588	0.747485578474063	0.99597521050456	-1.79544187431093
chr1	21947290	21947435	145	-	intron	Kcnq5	0.775957373720085	0.967579735113972	0.91289291652692	1	0.884531136419286	0.996413475982996	1.0006906576478	-0.0750023382637588	0.747485578474063	0.99597521050456	1.07569299591156
chr1	21960680	21960808	128	+	exon	Gm26580	0.347706506526213	0.951526053971712	0.203864027461764	1	0.483771593891106	0.996413475982996	-0.402992126718258	0.410905972104606	0.256726235329907	0.99597521050456	-0.813898098822864
chr1	21961753	21962073	320	-	utr5	Kcnq5	0.580586054876042	0.951526053971712	0.789439121692129	1	0.85829280496343	0.996413475982996	0.93304122077111	-0.0750023382637588	0.747485578474063	0.99597521050456	1.00804355903487
chr1	22288071	22288229	158	-	utr3	Rims1	0.623946088145205	0.953782852235027	0.401129589162618	1	0.681347176657377	0.996413475982996	-0.287618803378595	0.141707694355418	0.599843012177896	0.99597521050456	-0.429326497734013
chr1	22288333	22288557	224	-	utr3	Rims1	0.818118851208109	0.973896751302358	0.878499740533075	1	0.904813794362859	0.996413475982996	0.18326491245858	0.141707694355418	0.599843012177896	0.99597521050456	0.0415572181031623
chr1	22346320	22346441	121	-	exon	Rims1	0.0131583553727367	0.951526053971712	0.0277706257665631	1	0.364414554488029	0.996413475982996	-1.46027452488975	0.141707694355418	0.599843012177896	0.99597521050456	-1.60198221924517
chr1	22364411	22364600	189	-	intron	Rims1	NA	NA	0.0521338259177119	1	0.00363580951525848	0.306055211446732	2.9500963842067	0.141707694355418	0.599843012177896	0.99597521050456	2.80838868985129
chr1	22389543	22389643	100	-	intron	Rims1	0.333809200118035	0.951526053971712	0.455583242717199	1	0.707341303492781	0.996413475982996	1.58882865101567	0.141707694355418	0.599843012177896	0.99597521050456	1.44712095666025
chr1	22533885	22534218	333	-	exon	Rims1	NA	NA	0.310604323769053	1	0.108502569796356	0.996413475982996	1.77128761921069	0.141707694355418	0.599843012177896	0.99597521050456	1.62957992485527
chr1	22538392	22538561	169	-	exon	Rims1	0.821113521590572	0.974058205204251	0.957599090441254	1	0.922222294357534	0.996413475982996	0.181015367221099	0.141707694355418	0.599843012177896	0.99597521050456	0.0393076728656813
chr1	22553914	22554143	229	-	intron	Rims1	NA	NA	0.305212057360896	1	0.0132998377039292	0.709073710830451	4.14568686497752	0.141707694355418	0.599843012177896	0.99597521050456	4.0039791706221
chr1	22596348	22596600	252	-	exon	Rims1	0.0562468008934544	0.951526053971712	0.100023398651722	1	0.368544184824328	0.996413475982996	-1.08779171569209	0.141707694355418	0.599843012177896	0.99597521050456	-1.2294994100475
chr1	22721853	22722087	234	-	intron	Rims1	0.441436088592659	0.951526053971712	0.672870842585451	1	0.395463394284453	0.996413475982996	1.79172657532544	0.141707694355418	0.599843012177896	0.99597521050456	1.65001888097003
chr1	22747890	22748054	164	-	intron	Rims1	0.317522765328648	0.951526053971712	0.399422198443946	1	0.207001835932003	0.996413475982996	0.911940903537931	0.141707694355418	0.599843012177896	0.99597521050456	0.770233209182513
chr1	22788284	22788417	133	-	intron	Rims1	0.656850805464708	0.955702381283222	0.874725055449601	1	0.765825649043384	0.996413475982996	1.64768375553546	0.141707694355418	0.599843012177896	0.99597521050456	1.50597606118004
chr1	23264732	23264880	148	+	intergenic	NA	0.853339861722064	0.979542988075324	0.533427862130809	1	0.392702027184374	0.996413475982996	-1.06463575541078	NA	NA	NA	NA
chr1	23363408	23363509	101	+	intergenic	NA	NA	NA	0.759261970286086	1	0.72526749012823	0.996413475982996	2.62816862381645	NA	NA	NA	NA
chr1	23369478	23370337	859	-	utr3	Ogfrl1	0.491217161770286	0.951526053971712	0.958242048671987	1	0.992339040137704	0.996413475982996	0.240555846202493	-0.266302593278821	0.407210374496753	0.99597521050456	0.506858439481314
chr1	23762382	23762565	183	+	utr5	B3gat2	0.32221091120262	0.951526053971712	0.466145865022838	1	0.704014344660314	0.996413475982996	1.40843535041563	0.0662575428374242	0.798001357984227	0.99597521050456	1.3421778075782
chr1	23838336	23838522	186	+	intron	B3gat2	NA	NA	0.381099224834698	1	0.141905878513375	0.996413475982996	4.22852096793488	0.0662575428374242	0.798001357984227	0.99597521050456	4.16226342509745
chr1	23844931	23845363	432	+	utr3	B3gat2	0.646787504780888	0.954546950668486	0.951126523956407	1	0.890573811716849	0.996413475982996	0.36896594039946	0.0662575428374242	0.798001357984227	0.99597521050456	0.302708397562036
chr1	23848323	23848496	173	+	utr3	B3gat2	0.319234680110137	0.951526053971712	0.743674001165675	1	0.969548026691681	0.996413475982996	0.369062007306282	0.0662575428374242	0.798001357984227	0.99597521050456	0.302804464468858
chr1	23866170	23866347	177	-	exon	Smap1	0.421265846175336	0.951526053971712	0.696028978888631	1	0.948909744747301	0.996413475982996	1.15920413661207	0.216558251622778	0.368970786195698	0.99597521050456	0.942645884989296
chr1	24028327	24028792	465	-	utr3	Fam135a	0.403852285948793	0.951526053971712	0.450882482266329	1	0.422770185151236	0.996413475982996	-1.04040342896223	-0.270424929631246	0.454591442681346	0.99597521050456	-0.769978499330979
chr1	24028946	24029498	552	-	utr3	Fam135a	0.672611512667311	0.95799658761438	0.708052614177813	1	0.403263528594099	0.996413475982996	-1.13552609279298	-0.270424929631246	0.454591442681346	0.99597521050456	-0.865101163161734
chr1	24029559	24029893	334	-	utr3	Fam135a	0.365956561070127	0.951526053971712	0.382074064668092	1	0.0651133908773328	0.996413475982996	-1.34020794267576	-0.270424929631246	0.454591442681346	0.99597521050456	-1.06978301304452
chr1	24030274	24030446	172	-	exon	Fam135a	0.21031435859544	0.951526053971712	0.245405786880891	1	0.371459301302976	0.996413475982996	-1.26556603163495	-0.270424929631246	0.454591442681346	0.99597521050456	-0.9951411020037
chr1	24100083	24100222	139	-	utr5	Fam135a	0.458107479457194	0.951526053971712	0.661239515900574	1	0.689264567269793	0.996413475982996	1.19154206629775	-0.270424929631246	0.454591442681346	0.99597521050456	1.461966995929
chr1	24263057	24263759	702	-	exon	Col19a1	0.950022665512407	0.996212264494085	0.787740392066147	1	0.752142020730243	0.996413475982996	-0.424225306389222	-0.282358973305968	0.356867501615842	0.99597521050456	-0.141866333083255
chr1	24326900	24327095	195	-	intron	Col19a1	NA	NA	0.038675714105431	1	0.0587901892703858	0.996413475982996	3.66208980727804	-0.282358973305968	0.356867501615842	0.99597521050456	3.94444878058401
chr1	24613049	24613149	100	-	exon	Gm28438	0.232578264480249	0.951526053971712	0.288804645296192	1	0.170409339443951	0.996413475982996	1.16727306500973	-0.321153096683382	0.639982580255775	0.99597521050456	1.48842616169311
chr1	24762676	24762883	207	+	utr3	Lmbrd1	0.198861874081886	0.951526053971712	0.282036760976972	1	0.351208930372622	0.996413475982996	-1.12432003918204	-0.25597520574303	0.403936285250886	0.99597521050456	-0.868344833439012
chr1	24763219	24763818	599	+	utr3	Lmbrd1	0.674809244633015	0.958372531237782	0.724844406603644	1	0.624996097430069	0.996413475982996	-0.762801318454703	-0.25597520574303	0.403936285250886	0.99597521050456	-0.506826112711673
chr1	24765443	24765731	288	+	utr3	Lmbrd1	0.283191932822197	0.951526053971712	0.34719282906488	1	0.410223980714161	0.996413475982996	-1.38515563009027	-0.25597520574303	0.403936285250886	0.99597521050456	-1.12918042434724
chr1	24765950	24766065	115	+	utr3	Lmbrd1	0.599097614583498	0.951526053971712	0.551157773685196	1	0.816449678947334	0.996413475982996	-0.907723283205899	-0.25597520574303	0.403936285250886	0.99597521050456	-0.651748077462869
chr1	25052310	25052444	134	+	intergenic	NA	NA	NA	0.56017090470995	1	0.58696313415466	0.996413475982996	4.14119311267844	NA	NA	NA	NA
chr1	25067964	25068299	335	-	utr3	Adgrb3	0.854651456882393	0.980011675592328	0.870216476120409	1	0.833243071799333	0.996413475982996	-0.324179652805296	-0.0815157505150328	0.71673009537888	0.99597521050456	-0.242663902290263
chr1	25093726	25094329	603	-	exon	Adgrb3	0.553420604051106	0.951526053971712	0.595958746813665	1	0.338052212668224	0.996413475982996	-0.59725619683804	-0.0815157505150328	0.71673009537888	0.99597521050456	-0.515740446323007
chr1	25118674	25118865	191	-	intron	Adgrb3	0.503880983525779	0.951526053971712	0.412474572833453	1	0.383434329595862	0.996413475982996	-0.743096975105449	-0.0815157505150328	0.71673009537888	0.99597521050456	-0.661581224590416
chr1	25197661	25197842	181	-	intron	Adgrb3	0.924465510130089	0.992833664749497	0.807271341739892	1	0.715457703138253	0.996413475982996	-0.319393802620822	-0.0815157505150328	0.71673009537888	0.99597521050456	-0.237878052105789
chr1	25199069	25199351	282	-	intron	Adgrb3	NA	NA	0.115899722264567	1	0.000992140615246663	0.11981375173275	4.16280042664105	-0.0815157505150328	0.71673009537888	0.99597521050456	4.24431617715609
chr1	25276343	25276516	173	-	exon	Gm20172	0.516940598135385	0.951526053971712	0.765973658694103	1	0.362292529509355	0.996413475982996	2.30784955186581	0.275108550552893	0.564020079556332	0.99597521050456	2.03274100131292
chr1	25278203	25278303	100	-	intron	Adgrb3	0.427431276131562	0.951526053971712	0.429800854462841	1	0.429029227298102	0.996413475982996	2.41043349948385	-0.0815157505150328	0.71673009537888	0.99597521050456	2.49194924999888
chr1	25339488	25339629	141	-	intron	Adgrb3	0.380001773695771	0.951526053971712	0.617770445091078	1	0.815767161226497	0.996413475982996	0.628522176452822	-0.0815157505150328	0.71673009537888	0.99597521050456	0.710037926967855
chr1	25437481	25437585	104	-	intron	Adgrb3	NA	NA	0.338285018566278	1	0.61611073415164	0.996413475982996	3.44196835287911	-0.0815157505150328	0.71673009537888	0.99597521050456	3.52348410339415
chr1	25653440	25653627	187	-	intron	Adgrb3	0.267585261655709	0.951526053971712	0.199087379492922	1	0.360064026385752	0.996413475982996	-1.75946496271131	-0.0815157505150328	0.71673009537888	0.99597521050456	-1.67794921219627
chr1	25704228	25704444	216	-	intron	Adgrb3	0.142325770311861	0.951526053971712	0.178366370208652	1	0.27439396726131	0.996413475982996	-1.76504219265215	-0.0815157505150328	0.71673009537888	0.99597521050456	-1.68352644213711
chr1	25706168	25706431	263	-	intron	Adgrb3	0.461512633575819	0.951526053971712	0.740503864433745	1	0.638293331468694	0.996413475982996	0.608821379060246	-0.0815157505150328	0.71673009537888	0.99597521050456	0.690337129575279
chr1	25773448	25773584	136	-	intron	Adgrb3	0.567429541577846	0.951526053971712	0.5847545418989	1	0.660726963096247	0.996413475982996	-1.44120698604382	-0.0815157505150328	0.71673009537888	0.99597521050456	-1.35969123552879
chr1	25803023	25803209	186	-	intron	Adgrb3	0.963349591097625	0.997660669070887	0.862974040428653	1	0.959242645908065	0.996413475982996	-0.144126195434187	-0.0815157505150328	0.71673009537888	0.99597521050456	-0.0626104449191545
chr1	25808630	25808965	335	-	exon	2900022M07Rik	NA	NA	0.0762311190580833	1	5.83429781839124e-28	9.38038403240944e-24	4.04775480419883	-0.0750773879277601	0.863096255290283	0.99597521050456	4.12283219212659
chr1	25809361	25809463	102	-	exon	2900022M07Rik	0.221287631254186	0.951526053971712	0.146329601181689	1	0.308439643277222	0.996413475982996	-1.35799180390111	-0.0750773879277601	0.863096255290283	0.99597521050456	-1.28291441597335
chr1	25826045	25826693	648	-	exon	Adgrb3	0.31113743190586	0.951526053971712	0.39734421360012	1	0.261418659420915	0.996413475982996	-0.830821654510004	-0.0815157505150328	0.71673009537888	0.99597521050456	-0.749305903994972
chr1	25829951	25830057	106	-	utr5*	Adgrb3	0.981207951988435	1	0.850806109999101	1	0.978104914165754	0.996413475982996	-0.104368105621251	-0.0815157505150328	0.71673009537888	0.99597521050456	-0.0228523551062183
chr1	30803681	30804622	941	-	utr3	Phf3	0.743068088662643	0.963795919513735	0.834616505291335	1	0.927626251803373	0.996413475982996	0.174413746549938	-0.119863165103704	0.559103497023081	0.99597521050456	0.294276911653642
chr1	30804732	30805881	1149	-	utr3	Phf3	0.435291526046337	0.951526053971712	0.483452575561742	1	0.519228374592323	0.996413475982996	-0.473504612145714	-0.119863165103704	0.559103497023081	0.99597521050456	-0.35364144704201
chr1	30829815	30830299	484	-	exon	Phf3	0.688286704235979	0.958918973150399	0.745641313172684	1	0.844955082384041	0.996413475982996	-0.551451303376665	-0.119863165103704	0.559103497023081	0.99597521050456	-0.431588138272962
chr1	30830362	30830637	275	-	exon	Phf3	0.368402044773393	0.951526053971712	0.405320149364093	1	0.259490879348771	0.996413475982996	-1.18148946542647	-0.119863165103704	0.559103497023081	0.99597521050456	-1.06162630032277
chr1	30830658	30831471	813	-	exon	Phf3	0.605852334224391	0.951526053971712	0.575319440672746	1	0.634463554061479	0.996413475982996	-0.532323284093741	-0.119863165103704	0.559103497023081	0.99597521050456	-0.412460118990037
chr1	30949068	30949173	105	-	utr5	Ptp4a1	0.245648842994679	0.951526053971712	0.393134123388571	1	0.467525658004534	0.996413475982996	2.21330682787441	0.119049229241727	0.801243647134947	0.99597521050456	2.09425759863269
chr1	32172786	32172914	128	+	utr5	Khdrbs2	0.815561981411553	0.973665453596294	0.930459528055923	1	0.743337611602106	0.996413475982996	0.102448987934523	0.124873380194496	0.577898043217713	0.99597521050456	-0.0224243922599722
chr1	32475498	32475621	123	+	exon	Gm37999	0.588757522128306	0.951526053971712	0.364859697697775	1	0.361564330226295	0.996413475982996	1.79691088013333	-0.221095812778293	0.768268743873566	0.99597521050456	2.01800669291162
chr1	32581161	32581325	164	+	intron	Khdrbs2	NA	NA	0.296838391727587	1	0.488155754742488	0.996413475982996	4.89328851706908	0.124873380194496	0.577898043217713	0.99597521050456	4.76841513687458
chr1	33670345	33670516	171	+	exon	1700001G17Rik	0.783760818623056	0.969012293374153	0.999354758326061	1	0.915480718824659	0.996413475982996	1.2694541355119	1.15877730238747	0.166078824544057	0.99597521050456	0.11067683312443
chr1	33739280	33740045	765	+	utr3	Rab23	0.687389865193354	0.958918973150399	0.695680721796477	1	0.564043299486278	0.996413475982996	-0.481128317439897	-0.104476505361324	0.607765128205265	0.99597521050456	-0.376651812078573
chr1	33740205	33740386	181	+	utr3	Rab23	0.756898851428489	0.964628395204039	0.99865308183651	1	0.981598949062404	0.996413475982996	-0.0110203754770274	-0.104476505361324	0.607765128205265	0.99597521050456	0.0934561298842965
chr1	33746131	33746463	332	-	utr3	Bag2	0.693931030643446	0.959164718573006	0.732978719204766	1	0.722462111425874	0.996413475982996	-0.710831930325674	0.349653250641056	0.274884504025083	0.99597521050456	-1.06048518096673
chr1	33746637	33746755	118	-	exon	Bag2	0.064724463185874	0.951526053971712	0.0798210631136962	1	0.344363777658197	0.996413475982996	-0.0992341101952597	0.349653250641056	0.274884504025083	0.99597521050456	-0.448887360836316
chr1	33776552	33777102	550	-	utr3	Zfp451	0.144586847168329	0.951526053971712	0.306280211570325	1	0.340972488896754	0.996413475982996	-0.348949838291719	-0.0736443374054531	0.794484204165526	0.99597521050456	-0.275305500886266
chr1	33777189	33777365	176	-	utr3	Zfp451	0.590657862432788	0.951526053971712	0.603456573998831	1	0.513141232745958	0.996413475982996	-0.640142002951426	-0.0736443374054531	0.794484204165526	0.99597521050456	-0.566497665545972
chr1	33777460	33777580	120	-	utr3	Zfp451	0.0829253184721191	0.951526053971712	0.14559011951399	1	0.37781003331005	0.996413475982996	-0.774281065560877	-0.0736443374054531	0.794484204165526	0.99597521050456	-0.700636728155424
chr1	33777648	33777769	121	-	utr3	Zfp451	0.280119632511841	0.951526053971712	0.32011089146598	1	0.353483024236531	0.996413475982996	-0.739706240785296	-0.0736443374054531	0.794484204165526	0.99597521050456	-0.666061903379842
chr1	33800745	33803362	2617	-	utr3	Zfp451	0.4877055607399	0.951526053971712	0.544629738423791	1	0.218954518453199	0.996413475982996	-0.671263866660211	-0.0736443374054531	0.794484204165526	0.99597521050456	-0.597619529254757
chr1	33852375	33852632	257	-	utr3	Bend6	0.366556017941091	0.951526053971712	0.42216165972808	1	0.42968301976469	0.996413475982996	-1.52492115107569	-0.24018670054058	0.397979224297428	0.99597521050456	-1.28473445053511
chr1	33853011	33853369	358	-	utr3	Bend6	0.253561891682544	0.951526053971712	0.320610922855572	1	0.0897321085381354	0.996413475982996	-1.20610310085181	-0.24018670054058	0.397979224297428	0.99597521050456	-0.96591640031123
chr1	33862585	33862686	101	-	exon	Bend6	0.386873704989885	0.951526053971712	0.458478768661482	1	0.569329744305367	0.996413475982996	-1.19716859681273	-0.24018670054058	0.397979224297428	0.99597521050456	-0.956981896272152
chr1	33883394	33883568	174	-	utr5	Bend6	0.0664722877487854	0.951526053971712	0.109164252242184	1	0.328166828454754	0.996413475982996	-1.95679426877161	-0.24018670054058	0.397979224297428	0.99597521050456	-1.71660756823103
chr1	33906384	33906491	107	-	intron	Bend6	0.190873755607809	0.951526053971712	0.193627795089206	1	0.347717173064381	0.996413475982996	0.124843001230686	-0.24018670054058	0.397979224297428	0.99597521050456	0.365029701771266
chr1	34087370	34087519	149	+	intron	Dst	0.15078456702267	0.951526053971712	0.172050701638839	1	0.0696391502557718	0.996413475982996	2.25088293387222	0.0093422236676589	0.9725653619528	0.997329504107299	2.24154071020456
chr1	34180167	34180422	255	+	exon	Dst	0.124053449219178	0.951526053971712	0.195082024422168	1	0.245985246669162	0.996413475982996	1.12257470683934	0.0093422236676589	0.9725653619528	0.997329504107299	1.11323248317168
chr1	34188537	34188910	373	+	exon	Dst	0.668064478643083	0.957354903926553	0.862647755826647	1	0.872268497593876	0.996413475982996	0.280875712588092	0.0093422236676589	0.9725653619528	0.997329504107299	0.271533488920433
chr1	34189511	34189636	125	+	exon	Dst	0.719949504717285	0.961281014648167	0.744290415446005	1	0.883969620175244	0.996413475982996	0.0780325907933591	0.0093422236676589	0.9725653619528	0.997329504107299	0.0686903671257002
chr1	34190397	34190549	152	+	exon	Dst	0.539908443943418	0.951526053971712	0.682448844267989	1	0.970873535875214	0.996413475982996	0.519591218888465	0.0093422236676589	0.9725653619528	0.997329504107299	0.510248995220806
chr1	34191863	34192131	268	+	exon	Dst	0.420822265191354	0.951526053971712	0.474224555022303	1	0.604950475956206	0.996413475982996	-0.32851913115124	0.0093422236676589	0.9725653619528	0.997329504107299	-0.337861354818899
chr1	34201042	34201346	304	+	exon	Dst	0.455921578056477	0.951526053971712	0.653768848993307	1	0.696727046219518	0.996413475982996	0.744299274690235	0.0093422236676589	0.9725653619528	0.997329504107299	0.734957051022576
chr1	34225593	34225905	312	+	exon	Dst	0.703061652765323	0.95961694184114	0.918841065157828	1	0.866316521482659	0.996413475982996	0.218919282200028	0.0093422236676589	0.9725653619528	0.997329504107299	0.209577058532369
chr1	34227820	34228259	439	+	exon	Dst	0.5209500437393	0.951526053971712	0.576048174938607	1	0.625784052122719	0.996413475982996	-0.727393881039985	0.0093422236676589	0.9725653619528	0.997329504107299	-0.736736104707644
chr1	34228595	34228738	143	+	exon	Dst	0.97338888234321	0.999273752882923	0.879038244152967	1	0.971586232272558	0.996413475982996	0.00655144082701457	0.0093422236676589	0.9725653619528	0.997329504107299	-0.00279078284064433
chr1	34228893	34229174	281	+	exon	Dst	0.629008433777529	0.954035035252544	0.89246050132757	1	0.909898690690465	0.996413475982996	0.325309665357767	0.0093422236676589	0.9725653619528	0.997329504107299	0.315967441690108
chr1	34237615	34237776	161	+	exon	Dst	0.118493070653	0.951526053971712	0.138607641725967	1	0.16335199079105	0.996413475982996	-0.226284644096449	0.0093422236676589	0.9725653619528	0.997329504107299	-0.235626867764108
chr1	34307339	34307603	264	+	utr3	Dst	0.414580319253077	0.951526053971712	0.577041608307058	1	0.653979598515915	0.996413475982996	0.658984166967451	0.0093422236676589	0.9725653619528	0.997329504107299	0.649641943299792
chr1	34307733	34307923	190	+	utr3	Dst	0.439687300100637	0.951526053971712	0.457968453726042	1	0.270678626954066	0.996413475982996	-1.18430859972945	0.0093422236676589	0.9725653619528	0.997329504107299	-1.19365082339711
chr1	34308320	34308433	113	+	utr3	Dst	0.577360705734087	0.951526053971712	0.549718348155885	1	0.376983781148804	0.996413475982996	-1.34417104450178	0.0093422236676589	0.9725653619528	0.997329504107299	-1.35351326816944
chr1	34427312	34427429	117	-	exon	Gm37233	0.349240902190273	0.951526053971712	0.440278992597109	1	0.898391387961343	0.996413475982996	1.00814790972117	0.39303629573897	0.200782394087427	0.99597521050456	0.615111613982198
chr1	34428261	34428419	158	-	exon	Gm37233	0.615956794496383	0.95246333227569	0.596558275161174	1	0.406799359247195	0.996413475982996	0.289364001400479	0.39303629573897	0.200782394087427	0.99597521050456	-0.103672294338492
chr1	34432625	34432947	322	-	exon	Gm37233	0.89698956156329	0.987108262049537	0.907397220073759	1	0.636046454832133	0.996413475982996	0.0794174075564119	0.39303629573897	0.200782394087427	0.99597521050456	-0.313618888182558
chr1	34586682	34589822	3140	+	utr3	Amer3	0.53013047600162	0.951526053971712	0.842476285680115	1	0.763053470711582	0.996413475982996	0.231973949385488	0.0342520636391065	0.878650487508382	0.99597521050456	0.197721885746382
chr1	34589924	34590616	692	+	utr3	Amer3	0.948849543901738	0.996212264494085	0.969679517000976	1	0.960609494710952	0.996413475982996	-0.20077687275987	0.0342520636391065	0.878650487508382	0.99597521050456	-0.235028936398977
chr1	34721777	34722042	265	+	exon	Arhgef4	0.632953966466392	0.954035035252544	0.798598663180614	1	0.976383556754075	0.996413475982996	0.695917282000977	-0.037635053833813	0.855377772010816	0.99597521050456	0.73355233583479
chr1	34722242	34722424	182	+	exon	Arhgef4	0.315174471271407	0.951526053971712	0.515198596826357	1	0.737386798667128	0.996413475982996	0.487760703640401	-0.037635053833813	0.855377772010816	0.99597521050456	0.525395757474214
chr1	34723322	34723452	130	+	exon	Arhgef4	0.385121496507569	0.951526053971712	0.501370754341712	1	0.637411665968365	0.996413475982996	1.29405045623421	-0.037635053833813	0.855377772010816	0.99597521050456	1.33168551006803
chr1	34723653	34723887	234	+	exon	Arhgef4	0.398712321322904	0.951526053971712	0.573961772726296	1	0.791388735058813	0.996413475982996	0.80008931430451	-0.037635053833813	0.855377772010816	0.99597521050456	0.837724368138323
chr1	34723948	34724392	444	+	exon	Arhgef4	0.854220330601085	0.979896285579303	0.904683496637366	1	0.976020537728328	0.996413475982996	0.0579563485138351	-0.037635053833813	0.855377772010816	0.99597521050456	0.095591402347648
chr1	34724526	34724948	422	+	exon	Arhgef4	0.956637209882737	0.996262178086768	0.994710893492346	1	0.81309015618814	0.996413475982996	0.231921955234399	-0.037635053833813	0.855377772010816	0.99597521050456	0.269557009068212
chr1	34807683	34807906	223	+	utr3	Arhgef4	0.807213512242709	0.972216253482766	0.83027551614564	1	0.996185946381954	0.997012864754975	0.176876333677005	-0.037635053833813	0.855377772010816	0.99597521050456	0.214511387510818
chr1	34808538	34808701	163	+	utr3	Arhgef4	0.740621237157018	0.963789278947152	0.897206919920837	1	0.926317824541976	0.996413475982996	0.333587890144298	-0.037635053833813	0.855377772010816	0.99597521050456	0.371222943978111
chr1	34808878	34809114	236	+	utr3	Arhgef4	0.286154299900999	0.951526053971712	0.230705602470744	1	0.22788701115633	0.996413475982996	0.0401955470816138	-0.037635053833813	0.855377772010816	0.99597521050456	0.0778306009154267
chr1	34811729	34812268	539	+	utr3	Arhgef4	0.817804120330179	0.973896751302358	0.859681336687243	1	0.703657863106304	0.996413475982996	-0.571591040237437	-0.037635053833813	0.855377772010816	0.99597521050456	-0.533955986403624
chr1	34812446	34812713	267	+	utr3	Arhgef4	0.605267960664909	0.951526053971712	0.642434384834349	1	0.483269950586332	0.996413475982996	-0.701727606149704	-0.037635053833813	0.855377772010816	0.99597521050456	-0.664092552315891
chr1	34816777	34817365	588	-	utr3	Fam168b	0.745795532219624	0.963894530531491	0.984952298023893	1	0.976564228428061	0.996413475982996	0.0356313734639397	-0.0805725976243659	0.600988818345966	0.99597521050456	0.116203971088306
chr1	36103537	36104574	1037	+	utr3	Hs6st1	0.106933184538076	0.951526053971712	0.447446257946468	1	0.38155157156336	0.996413475982996	0.617616206126013	-0.0505160657729847	0.791640094377647	0.99597521050456	0.668132271898997
chr1	36104622	36104810	188	+	utr3	Hs6st1	0.576559893125406	0.951526053971712	0.855833301865436	1	0.990417496124588	0.996413475982996	0.169115665645115	-0.0505160657729847	0.791640094377647	0.99597521050456	0.2196317314181
chr1	36105888	36106363	475	+	utr3	Hs6st1	0.978720114179978	1	0.92856615424721	1	0.833069791055278	0.996413475982996	-0.00636568778594256	-0.0505160657729847	0.791640094377647	0.99597521050456	0.0441503779870422
chr1	36140258	36140366	108	-	utr3	Uggt1	0.382184713153524	0.951526053971712	0.401764998352488	1	0.538400691224612	0.996413475982996	0.117545672672679	0.178234310975489	0.263453824735784	0.99597521050456	-0.0606886383028094
chr1	36143825	36144270	445	-	utr3	Uggt1	0.996215373467156	1	0.891543018660283	1	0.935124259685873	0.996413475982996	0.27694317551285	0.178234310975489	0.263453824735784	0.99597521050456	0.0987088645373611
chr1	36145967	36146112	145	-	utr3	Uggt1	0.87893699522075	0.984255535836273	0.735910770347084	1	0.75169717953446	0.996413475982996	0.345559678431883	0.178234310975489	0.263453824735784	0.99597521050456	0.167325367456395
chr1	36266232	36266354	122	-	utr3	Neurl3	0.792032986207611	0.969919590283495	0.845852899843328	1	0.832025670471077	0.996413475982996	0.851517569079419	0.797513808594995	0.178957747785195	0.99597521050456	0.0540037604844242
chr1	36319173	36319435	262	+	utr3	Arid5a	0.743474631737224	0.963894530531491	0.977405360951062	1	0.968001883865743	0.996413475982996	0.389756091037362	-0.030484962414764	0.940058328734387	0.99597521050456	0.420241053452126
chr1	36319731	36319861	130	+	utr3	Arid5a	0.581258451920998	0.951526053971712	0.799383011344667	1	0.964080426685912	0.996413475982996	0.749927631321842	-0.030484962414764	0.940058328734387	0.99597521050456	0.780412593736606
chr1	36320319	36320580	261	+	utr3	Arid5a	0.864461721660465	0.982128261389556	0.72667151027976	1	0.750232427994021	0.996413475982996	-0.197392930149118	-0.030484962414764	0.940058328734387	0.99597521050456	-0.166907967734354
chr1	36320642	36320888	246	+	utr3	Arid5a	0.0796072652669837	0.951526053971712	0.137638965853206	1	0.177215151735534	0.996413475982996	1.03447508985262	-0.030484962414764	0.940058328734387	0.99597521050456	1.06496005226739
chr1	36335894	36336379	485	-	utr3	Kansl3	0.115958747366536	0.951526053971712	0.458341258487298	1	0.521372432808255	0.996413475982996	0.485184088201873	0.116343023912412	0.678559133270839	0.99597521050456	0.368841064289461
chr1	36420409	36420570	161	-	intron	Lman2l	0.670068707355106	0.957758253416803	0.722403970732997	1	0.93146451614604	0.996413475982996	0.869971323469637	0.432281428215472	0.0553962910198307	0.99597521050456	0.437689895254164
chr1	36423335	36424315	980	-	utr3	Lman2l	0.852424353221458	0.979542988075324	0.819158366322153	1	0.870503589081115	0.996413475982996	0.35462592612872	0.432281428215472	0.0553962910198307	0.99597521050456	-0.0776555020867521
chr1	36471939	36472318	379	+	exon	Cnnm4	0.673139271592014	0.958126383015466	0.931842908686673	1	0.911524959369767	0.996413475982996	0.57144493584936	0.163650499991797	0.543307560651189	0.99597521050456	0.407794435857563
chr1	36472643	36472946	303	+	exon	Cnnm4	0.464923812403162	0.951526053971712	0.519201686159691	1	0.390243258450136	0.996413475982996	-0.178322458990602	0.163650499991797	0.543307560651189	0.99597521050456	-0.341972958982399
chr1	36507054	36507252	198	+	utr3	Cnnm4	0.715505181340809	0.961060486201822	0.890704038772957	1	0.940315861940733	0.996413475982996	0.700499602030259	0.163650499991797	0.543307560651189	0.99597521050456	0.536849102038462
chr1	36511897	36512186	289	+	utr5	Cnnm3	0.113111144868764	0.951526053971712	0.141126498787131	1	0.0295260664146737	0.996413475982996	2.93902010304471	0.185801236301832	0.611690681521109	0.99597521050456	2.75321886674288
chr1	36512788	36513141	353	+	exon	Cnnm3	0.092704239628117	0.951526053971712	0.16117450794692	1	0.201182095143971	0.996413475982996	1.54923098825341	0.185801236301832	0.611690681521109	0.99597521050456	1.36342975195158
chr1	36525183	36525395	212	+	utr3	Cnnm3	0.134829665757338	0.951526053971712	0.284281143898	1	0.463120229053004	0.996413475982996	1.44588737807916	0.185801236301832	0.611690681521109	0.99597521050456	1.26008614177733
chr1	36526831	36527123	292	+	utr3	Cnnm3	0.851446963558461	0.979542988075324	0.930323701743859	1	0.899033345832998	0.996413475982996	0.221889176606619	0.185801236301832	0.611690681521109	0.99597521050456	0.0360879403047864
chr1	36539233	36539449	216	-	utr3	Gm42417	0.314631337991332	0.951526053971712	0.271761565464542	1	0.596756631538546	0.996413475982996	-0.19254813087963	NA	NA	NA	NA
chr1	36547002	36547171	169	-	exon	Ankrd39	0.185536286612486	0.951526053971712	0.320807031585413	1	0.680960053769644	0.996413475982996	1.61799137987249	-0.0882084293930985	0.767251627555138	0.99597521050456	1.70619980926559
chr1	36549249	36550230	981	-	utr3	Sema4c	0.115360220688065	0.951526053971712	0.252920634968702	1	0.208248997647785	0.996413475982996	1.04506401463948	0.0998324877903182	0.757496710054514	0.99597521050456	0.945231526849159
chr1	36558984	36559104	120	+	exon	D430040D24Rik	0.778623306509109	0.968521706982183	0.929415761059487	1	0.855207829064373	0.996413475982996	1.12275350887905	0.282338073531116	0.623128584266969	0.99597521050456	0.840415435347939
chr1	36698500	36698675	175	-	utr3	Actr1b	0.177424466817543	0.951526053971712	0.281155351666412	1	0.467602370444448	0.996413475982996	-0.853251181399259	0.0242427298513741	0.88075400871742	0.99597521050456	-0.877493911250633
chr1	36700027	36700127	100	-	utr3	Actr1b	0.642525377866227	0.954546950668486	0.665791529803618	1	0.742933634466087	0.996413475982996	-0.732656525299631	0.0242427298513741	0.88075400871742	0.99597521050456	-0.756899255151006
chr1	36724361	36724604	243	+	intron	4933424G06Rik	0.995037068882682	1	0.92533805826685	1	0.946166585545706	0.996413475982996	0.356049923771629	0.290011001498713	0.759239460200667	0.99597521050456	0.0660389222729161
chr1	36725360	36725570	210	+	intron	4933424G06Rik	0.633059560161719	0.954035035252544	0.370142189228257	1	0.385960344930736	0.996413475982996	0.268710047036352	0.290011001498713	0.759239460200667	0.99597521050456	-0.0213009544623604
chr1	36792626	36792841	215	-	utr3	Tmem131	0.75079832044434	0.963982548499164	0.791954016047766	1	0.76164322948741	0.996413475982996	-0.234465291196502	0.102894212268003	0.55291084434051	0.99597521050456	-0.337359503464505
chr1	36807906	36808379	473	-	exon	Tmem131	0.741195707677964	0.963789278947152	0.950694558430402	1	0.915122049016654	0.996413475982996	0.7142285197125	0.102894212268003	0.55291084434051	0.99597521050456	0.611334307444497
chr1	37299928	37300045	117	+	utr5	Inpp4a	0.663706673153945	0.957021280840623	0.940745850388982	1	0.803884993892921	0.996413475982996	0.788260167759381	-0.0109962550958956	0.954778107743534	0.99597521050456	0.799256422855277
chr1	37360771	37360902	131	+	intron	Inpp4a	0.383489956094761	0.951526053971712	0.590648213446318	1	0.831371047076783	0.996413475982996	2.94045163056475	-0.0109962550958956	0.954778107743534	0.99597521050456	2.95144788566065
chr1	37403578	37403834	256	+	utr3	Inpp4a	0.769423767867519	0.966012196655274	0.767569732589405	1	0.498512522967326	0.996413475982996	-0.889800104491168	-0.0109962550958956	0.954778107743534	0.99597521050456	-0.878803849395272
chr1	37408174	37408315	141	+	utr3	Inpp4a	0.772177376916948	0.967202319358711	0.79836880284533	1	0.688486136567433	0.996413475982996	-0.671387872066876	-0.0109962550958956	0.954778107743534	0.99597521050456	-0.66039161697098
chr1	37410232	37410607	375	+	utr3	Inpp4a	0.861059845075055	0.981206435393574	0.872893433538317	1	0.930607909805369	0.996413475982996	-0.306279963168681	-0.0109962550958956	0.954778107743534	0.99597521050456	-0.295283708072785
chr1	37419917	37420142	225	-	utr3	Coa5	0.335847952140947	0.951526053971712	0.412381700824116	1	0.48095204806232	0.996413475982996	-1.35583978258672	-0.286924445525702	0.43898530023768	0.99597521050456	-1.06891533706102
chr1	37420227	37420573	346	-	utr3	Coa5	0.290789290502438	0.951526053971712	0.381742175134033	1	0.27052640361932	0.996413475982996	-1.00848303836443	-0.286924445525702	0.43898530023768	0.99597521050456	-0.721558592838725
chr1	37430221	37430354	133	+	utr5	Unc50	0.314945213984983	0.951526053971712	0.259599461124228	1	0.778859790079212	0.996413475982996	-0.636338836889382	-0.0174547692508949	0.951956560421873	0.99597521050456	-0.618884067638487
chr1	37431271	37431505	234	+	utr5	Unc50	0.0917470652543459	0.951526053971712	0.174116326425923	1	0.302176065725152	0.996413475982996	-1.22644044758688	-0.0174547692508949	0.951956560421873	0.99597521050456	-1.20898567833599
chr1	37438749	37438889	140	+	utr3	Unc50	0.457478936549116	0.951526053971712	0.483727258148174	1	0.464818979364747	0.996413475982996	-0.877679553702193	-0.0174547692508949	0.951956560421873	0.99597521050456	-0.860224784451298
chr1	37444351	37444639	288	-	utr3	Mgat4a	0.38248237505437	0.951526053971712	0.424415680436182	1	0.153642968794033	0.996413475982996	-0.989021927073673	-0.161138280311318	0.579575671772031	0.99597521050456	-0.827883646762355
chr1	37536088	37536365	277	-	utr5	Mgat4a	0.34871979992951	0.951526053971712	0.440217591646586	1	0.502879140750432	0.996413475982996	-0.826025883493517	-0.161138280311318	0.579575671772031	0.99597521050456	-0.664887603182199
chr1	37611717	37611885	168	-	utr3	2010300C02Rik	0.797136100398469	0.970432012585475	0.788866242890746	1	0.662638254201215	0.996413475982996	-0.400070388290541	0.240995667778513	0.455587545956866	0.99597521050456	-0.641066056069054
chr1	37611997	37612299	302	-	utr3	2010300C02Rik	0.498147429904434	0.951526053971712	0.860090450889816	1	0.991840976354213	0.996413475982996	0.12581431331488	0.240995667778513	0.455587545956866	0.99597521050456	-0.115181354463633
chr1	37614480	37614678	198	-	exon	2010300C02Rik	0.172516730808037	0.951526053971712	0.245359022776248	1	0.430189330617199	0.996413475982996	1.33891732033662	0.240995667778513	0.455587545956866	0.99597521050456	1.0979216525581
chr1	37623752	37624392	640	-	exon	2010300C02Rik	0.164982926392281	0.951526053971712	0.295758278795158	1	0.312871628347356	0.996413475982996	1.25864273354869	0.240995667778513	0.455587545956866	0.99597521050456	1.01764706577018
chr1	37624568	37625131	563	-	exon	2010300C02Rik	0.237869991915026	0.951526053971712	0.37221252535026	1	0.575028806032239	0.996413475982996	1.2018287891182	0.240995667778513	0.455587545956866	0.99597521050456	0.960833121339687
chr1	37625290	37625668	378	-	exon	2010300C02Rik	0.122886277902427	0.951526053971712	0.277020924013658	1	0.38942137414199	0.996413475982996	0.880462779720338	0.240995667778513	0.455587545956866	0.99597521050456	0.639467111941825
chr1	37625792	37625992	200	-	exon	2010300C02Rik	0.233993380631064	0.951526053971712	0.461726530400592	1	0.705000846667811	0.996413475982996	0.595617099474188	0.240995667778513	0.455587545956866	0.99597521050456	0.354621431695675
chr1	37676557	37676703	146	-	utr5	2010300C02Rik	0.677561090848262	0.958731417061065	0.826550745437973	1	0.890819540717585	0.996413475982996	0.544818153542929	0.240995667778513	0.455587545956866	0.99597521050456	0.303822485764416
chr1	37801752	37801866	114	-	utr3	Tsga10	0.126798508782335	0.951526053971712	0.136133494073444	1	0.229585517785237	0.996413475982996	-1.88207056391377	-0.264108271198133	0.529408808795568	0.99597521050456	-1.61796229271564
chr1	37808321	37808503	182	-	intron	Tsga10	NA	NA	0.428586747277124	1	0.413264856699255	0.996413475982996	4.30070714914009	-0.264108271198133	0.529408808795568	0.99597521050456	4.56481542033822
chr1	37834187	37834374	187	-	utr3	Tsga10	0.264026247322849	0.951526053971712	0.284350600389606	1	0.380978893808538	0.996413475982996	-1.30246414172493	-0.264108271198133	0.529408808795568	0.99597521050456	-1.0383558705268
chr1	37835287	37835439	152	-	exon	Tsga10	0.869234763431485	0.983002716740456	0.580167799875474	1	0.922051718310997	0.996413475982996	-0.567998886960035	-0.264108271198133	0.529408808795568	0.99597521050456	-0.303890615761901
chr1	37864714	37864838	124	-	utr5	Tsga10	0.65408075068876	0.955702381283222	0.943990849787424	1	0.851362880878093	0.996413475982996	1.21052000963955	-0.264108271198133	0.529408808795568	0.99597521050456	1.47462828083769
chr1	37875322	37876017	695	+	utr3	Lipt1	0.739879129358246	0.963789278947152	0.779709679569657	1	0.752480812203767	0.996413475982996	-0.557259695271464	-0.303740319581483	0.527036019607585	0.99597521050456	-0.253519375689981
chr1	37879016	37879200	184	-	utr3	Mitd1	0.472321435958045	0.951526053971712	0.533204318276069	1	0.56807083078323	0.996413475982996	-0.742210457677026	-0.396485215911099	0.211323454179008	0.99597521050456	-0.345725241765926
chr1	37898077	37898302	225	+	utr3	Mrpl30	0.28059153397031	0.951526053971712	0.379411782246792	1	0.60946783898691	0.996413475982996	-0.956772303354728	-0.304444959173064	0.415091282628248	0.99597521050456	-0.652327344181664
chr1	37900552	37900673	121	+	intergenic	NA	0.961841201709576	0.997423011390793	0.906431763169146	1	0.958655471557242	0.996413475982996	0.325724090587257	NA	NA	NA	NA
chr1	37986775	37986875	100	-	utr3	Txndc9	0.538194689926087	0.951526053971712	0.553027724440625	1	0.41519468475358	0.996413475982996	-1.35020888845901	-0.101896326928708	0.694366874886818	0.99597521050456	-1.2483125615303
chr1	37995588	37995804	216	-	exon	Txndc9	0.9456266665566	0.996100941328024	0.552085778140869	1	0.808243714102493	0.996413475982996	-0.0262033355960821	-0.101896326928708	0.694366874886818	0.99597521050456	0.0756929913326263
chr1	37998171	37998326	155	+	utr5	Eif5b	0.286951733133895	0.951526053971712	0.14846226838491	1	0.490006030526498	0.996413475982996	-0.233043940618167	-0.0715551643415328	0.785771864673645	0.99597521050456	-0.161488776276635
chr1	38017811	38017992	181	+	exon	Eif5b	0.360087923333979	0.951526053971712	0.182333949481032	1	0.474782015117458	0.996413475982996	-0.449427344101229	-0.0715551643415328	0.785771864673645	0.99597521050456	-0.377872179759696
chr1	38018881	38019536	655	+	exon	Eif5b	0.753655662402964	0.964250467776784	0.938659369975598	1	0.915568788854302	0.996413475982996	0.483063614914429	-0.0715551643415328	0.785771864673645	0.99597521050456	0.554618779255961
chr1	38021567	38021846	279	+	exon	Eif5b	0.943912931105052	0.996100941328024	0.785416702289834	1	0.890814060364454	0.996413475982996	-0.555492325859655	-0.0715551643415328	0.785771864673645	0.99597521050456	-0.483937161518122
chr1	38022127	38022311	184	+	exon	Eif5b	0.710173130863975	0.960476703609746	0.646428215478345	1	0.721180781524906	0.996413475982996	-0.883250812401219	-0.0715551643415328	0.785771864673645	0.99597521050456	-0.811695648059687
chr1	38035994	38036252	258	+	exon	Eif5b	0.362438256906296	0.951526053971712	0.620025610416403	1	0.668505529991191	0.996413475982996	1.02508712839646	-0.0715551643415328	0.785771864673645	0.99597521050456	1.09664229273799
chr1	38051643	38051889	246	+	utr3	Eif5b	0.651337787277285	0.955401077484542	0.672905864471141	1	0.800588239518459	0.996413475982996	-0.482962652427262	-0.0715551643415328	0.785771864673645	0.99597521050456	-0.411407488085729
chr1	38087994	38088678	684	-	exon	Rev1	0.665707097322995	0.957066859238955	0.70808829049901	1	0.508753173855431	0.996413475982996	-0.475349536541887	-0.186521697598784	0.472868887782461	0.99597521050456	-0.288827838943103
chr1	38179323	38179536	213	-	utr3	Aff3	0.316602885330975	0.951526053971712	0.418247359419616	1	0.640111156674306	0.996413475982996	0.450198522780733	-0.00902149534382409	0.957408413912103	0.99597521050456	0.459220018124557
chr1	38209561	38210307	746	-	exon	Aff3	0.266740257506759	0.951526053971712	0.378721386415863	1	0.470249120120268	0.996413475982996	0.822858149040052	-0.00902149534382409	0.957408413912103	0.99597521050456	0.831879644383876
chr1	38378223	38378362	139	-	intron	Aff3	0.230866200738408	0.951526053971712	0.289437045231079	1	0.369556009837548	0.996413475982996	3.47615651850143	-0.00902149534382409	0.957408413912103	0.99597521050456	3.48517801384526
chr1	38497453	38497652	199	-	intron	Aff3	0.0279976098930821	0.951526053971712	0.036599825528318	1	0.00525468022727441	0.39386829228027	3.78722995012504	-0.00902149534382409	0.957408413912103	0.99597521050456	3.79625144546887
chr1	38535024	38535261	237	-	utr3	Aff3	0.643439068460404	0.954546950668486	0.672283265596795	1	0.80782690047599	0.996413475982996	-0.0987114264956904	-0.00902149534382409	0.957408413912103	0.99597521050456	-0.0896899311518663
chr1	38535533	38535638	105	-	utr3	Aff3	0.44185327728198	0.951526053971712	0.413854329048147	1	0.684051689134434	0.996413475982996	-0.0288782020411853	-0.00902149534382409	0.957408413912103	0.99597521050456	-0.0198567066973612
chr1	38576954	38577109	155	-	intron	Aff3	0.101705363233912	0.951526053971712	0.0529877599395315	1	0.130447814666039	0.996413475982996	3.29122139868606	-0.00902149534382409	0.957408413912103	0.99597521050456	3.30024289402988
chr1	38797485	38798061	576	-	utr3	Lonrf2	0.731228663666775	0.962434151840948	0.734276620559201	1	0.533730436043231	0.996413475982996	-0.30688861675151	0.0134628389393627	0.948083334276611	0.99597521050456	-0.320351455690873
chr1	38863940	38866009	2069	-	utr3	Chst10	0.562808828725616	0.951526053971712	0.645064718296938	1	0.508945200200777	0.996413475982996	-0.287236057939167	0.139004758281989	0.446650908458055	0.99597521050456	-0.426240816221156
chr1	38898005	38898105	100	-	utr5	Chst10	0.233394986562689	0.951526053971712	0.375115910838872	1	0.447589983733079	0.996413475982996	1.49122279428552	0.139004758281989	0.446650908458055	0.99597521050456	1.35221803600353
chr1	38991254	38991426	172	+	utr3	Pdcl3	0.103439007624683	0.951526053971712	0.137120622382233	1	0.448793100858784	0.996413475982996	-1.33363321072941	-0.124922316397098	0.580446031450922	0.99597521050456	-1.20871089433231
chr1	38994867	38995056	189	+	utr3	Pdcl3	0.0449999939644046	0.951526053971712	0.0626552009915743	1	0.361423290249976	0.996413475982996	-1.46742900424198	-0.124922316397098	0.580446031450922	0.99597521050456	-1.34250668784488
chr1	38995200	38995352	152	+	exon	Pdcl3	0.169549071774287	0.951526053971712	0.217157108963423	1	0.490334143306317	0.996413475982996	-1.45428886697398	-0.124922316397098	0.580446031450922	0.99597521050456	-1.32936655057688
chr1	38996179	38996313	134	+	utr3	Pdcl3	0.681411522727566	0.958918973150399	0.5111309382028	1	0.725322879205692	0.996413475982996	-0.447576449063949	-0.124922316397098	0.580446031450922	0.99597521050456	-0.322654132666851
chr1	39193686	39193803	117	+	utr5	Npas2	NA	NA	0.242585419801269	1	0.197147914177027	0.996413475982996	3.28467800195501	-0.0501135310841643	0.833254184367944	0.99597521050456	3.33479153303917
chr1	39362653	39362934	281	+	utr3	Npas2	0.799154113508785	0.97054332895277	0.826631184730073	1	0.831611542408491	0.996413475982996	0.229607589438259	-0.0501135310841643	0.833254184367944	0.99597521050456	0.279721120522423
chr1	39372066	39372704	638	-	utr3	Tbc1d8	0.0423190325108493	0.951526053971712	0.108218222414876	1	0.0652808077249672	0.996413475982996	0.796554032879779	-0.113566688488068	0.679985287256994	0.99597521050456	0.910120721367847
chr1	39533347	39533521	174	+	utr5*	Cnot11	0.330563186496726	0.951526053971712	0.416181867683931	1	0.784182181147976	0.996413475982996	2.64494390541025	-0.020068332062796	0.939459183456153	0.99597521050456	2.66501223747305
chr1	39545129	39545243	114	+	utr3	Cnot11	0.493829637631598	0.951526053971712	0.511058956147664	1	0.470361244077405	0.996413475982996	-0.971854264389716	-0.020068332062796	0.939459183456153	0.99597521050456	-0.95178593232692
chr1	39546435	39546741	306	+	utr3	Cnot11	0.683926817961451	0.958918973150399	0.620861705523145	1	0.689536212163883	0.996413475982996	-0.0703556840061184	-0.020068332062796	0.939459183456153	0.99597521050456	-0.0502873519433225
chr1	39551859	39552025	166	-	utr3	Rnf149	0.277238227275468	0.951526053971712	0.147104976270378	1	0.426816608492158	0.996413475982996	-0.596877248842704	0.118033734112882	0.641181040062351	0.99597521050456	-0.714910982955587
chr1	39552352	39552475	123	-	utr3	Rnf149	0.605796564240799	0.951526053971712	0.610417008970455	1	0.413626517173973	0.996413475982996	-0.81513691144749	0.118033734112882	0.641181040062351	0.99597521050456	-0.933170645560372
chr1	39618503	39619159	656	-	utr3	Creg2	0.849174878669318	0.979542988075324	0.865390169312659	1	0.649809655757739	0.996413475982996	-0.690236856234681	-0.1315926893567	0.596192623565245	0.99597521050456	-0.558644166877981
chr1	39619656	39619903	247	-	utr3	Creg2	0.381103340061277	0.951526053971712	0.407129869463029	1	0.27874028084676	0.996413475982996	-1.34298945547206	-0.1315926893567	0.596192623565245	0.99597521050456	-1.21139676611536
chr1	39621840	39622037	197	-	utr3	Creg2	0.393132799610081	0.951526053971712	0.472604089342076	1	0.706336609871182	0.996413475982996	-0.870445888507765	-0.1315926893567	0.596192623565245	0.99597521050456	-0.738853199151065
chr1	39622668	39623141	473	-	utr3	Creg2	0.666797350414172	0.957209804526736	0.55568564402656	1	0.741659122630077	0.996413475982996	0.0120791964421826	-0.1315926893567	0.596192623565245	0.99597521050456	0.143671885798883
chr1	39626041	39626222	181	-	intron	Creg2	0.315725622171973	0.951526053971712	0.406691950532543	1	0.574312608740498	0.996413475982996	3.62953867908712	-0.1315926893567	0.596192623565245	0.99597521050456	3.76113136844382
chr1	39650667	39650957	290	-	utr5	Creg2	0.0514118571025457	0.951526053971712	0.0643522047786221	1	0.131631492963883	0.996413475982996	1.81369078741877	-0.1315926893567	0.596192623565245	0.99597521050456	1.94528347677547
chr1	39990202	39990364	162	+	exon	Map4k4	0.602246021100728	0.951526053971712	0.269914293860907	1	0.598534584204304	0.996413475982996	-0.240814119657736	0.122007434714654	0.651557737880461	0.99597521050456	-0.36282155437239
chr1	39996976	39997238	262	+	exon	Map4k4	0.860251894133648	0.980967445213629	0.457903587291977	1	0.488930959033467	0.996413475982996	-0.0209537900823396	0.122007434714654	0.651557737880461	0.99597521050456	-0.142961224796993
chr1	40000472	40000587	115	+	exon	Map4k4	0.156827163134701	0.951526053971712	0.0531408492804823	1	0.289021143150048	0.996413475982996	-0.274443370165167	0.122007434714654	0.651557737880461	0.99597521050456	-0.39645080487982
chr1	40011691	40011811	120	+	exon	Map4k4	0.87789947038407	0.984034927927562	0.949483484065867	1	0.965377574839857	0.996413475982996	0.110133407854036	0.122007434714654	0.651557737880461	0.99597521050456	-0.0118740268606177
chr1	40024651	40024848	197	+	utr3	Map4k4	0.692995109765936	0.959164718573006	0.984307570072407	1	0.948473199759483	0.996413475982996	0.268186390087596	0.122007434714654	0.651557737880461	0.99597521050456	0.146178955372942
chr1	40024864	40025174	310	+	utr3	Map4k4	0.140159279956372	0.951526053971712	0.277070985573706	1	0.514331217380465	0.996413475982996	0.885819332399657	0.122007434714654	0.651557737880461	0.99597521050456	0.763811897685004
chr1	40072369	40072553	184	+	utr5*	Il1r2	0.685626807048995	0.958918973150399	0.869541174492916	1	0.939862170477003	0.996413475982996	0.680234925454805	-0.661173688295272	0.404116698419898	0.99597521050456	1.34140861375008
chr1	40072861	40072961	100	+	utr5*	Il1r2	0.958176275526759	0.996598590513489	0.817856810253344	1	0.91697391933939	0.996413475982996	-0.0367121200830487	-0.661173688295272	0.404116698419898	0.99597521050456	0.624461568212223
chr1	40076188	40076381	193	-	exon	Gm16894	0.594091263668938	0.951526053971712	0.678538610223761	1	0.864930229945121	0.996413475982996	-0.899543295920489	-0.146817265937894	0.78589983954859	0.99597521050456	-0.752726029982595
chr1	40313293	40313695	402	+	utr3	Il1r1	0.0602964693187122	0.951526053971712	0.197120322136174	1	0.261311634960538	0.996413475982996	0.620135154472958	-0.0207686775427927	0.950558562778412	0.99597521050456	0.64090383201575
chr1	40315349	40315454	105	+	utr3	Il1r1	0.17760944837025	0.951526053971712	0.163980149209703	1	0.118270951000401	0.996413475982996	1.08305428767708	-0.0207686775427927	0.950558562778412	0.99597521050456	1.10382296521987
chr1	40767797	40768231	434	+	utr3	Slc9a2	0.543107873569381	0.951526053971712	0.773503326087961	1	0.667015893986298	0.996413475982996	0.398397677348485	-0.607878649409104	0.0369334081701164	0.99597521050456	1.00627632675759
chr1	40772486	40772675	189	-	utr3	Mfsd9	0.522026014415641	0.951526053971712	0.535886678079121	1	0.238497732813027	0.996413475982996	-0.61771198534591	-0.342412342744084	0.544488288671174	0.99597521050456	-0.275299642601826
chr1	40772970	40773094	124	-	utr3	Mfsd9	0.479156758504965	0.951526053971712	0.656329816324849	1	0.724379921680113	0.996413475982996	0.348214352414189	-0.342412342744084	0.544488288671174	0.99597521050456	0.690626695158273
chr1	40773677	40773998	321	-	utr3	Mfsd9	0.747236841599971	0.963894530531491	0.907902832162393	1	0.944783467255838	0.996413475982996	0.0469559921263639	-0.342412342744084	0.544488288671174	0.99597521050456	0.389368334870448
chr1	40774156	40774465	309	-	utr3	Mfsd9	0.46873018106071	0.951526053971712	0.482983290427629	1	0.386414381873957	0.996413475982996	-0.147095345099215	-0.342412342744084	0.544488288671174	0.99597521050456	0.195316997644869
chr1	42648238	42648390	152	-	exon	Pantr1	0.258592844620489	0.951526053971712	0.374090578446861	1	0.617150377036798	0.996413475982996	-0.683747916680419	-0.161593575569969	0.553910297370703	0.99597521050456	-0.52215434111045
chr1	42694983	42695172	189	+	exon	Gm20646	0.215384261879746	0.951526053971712	0.391396295236948	1	0.829363159477977	0.996413475982996	1.01758943973168	-0.291372328130167	0.504668217322922	0.99597521050456	1.30896176786185
chr1	42695751	42695974	223	+	utr5	Pou3f3	0.299210132756191	0.951526053971712	0.532137137371185	1	0.834756990581895	0.996413475982996	1.44702006277797	0.312999297046029	0.448443535033601	0.99597521050456	1.13402076573195
chr1	42696009	42696873	864	+	utr5	Pou3f3	0.391029525843034	0.951526053971712	0.663533301903374	1	0.78477796394989	0.996413475982996	1.03055359957144	0.312999297046029	0.448443535033601	0.99597521050456	0.717554302525414
chr1	42697582	42697682	100	+	exon	Pou3f3	0.116939352126147	0.951526053971712	0.138497975035459	1	0.298970443613613	0.996413475982996	3.00446202365088	0.312999297046029	0.448443535033601	0.99597521050456	2.69146272660485
chr1	42697914	42698647	733	+	utr3	Pou3f3	0.375930155961759	0.951526053971712	0.540511924272247	1	0.824731776173759	0.996413475982996	1.63174448916415	0.312999297046029	0.448443535033601	0.99597521050456	1.31874519211812
chr1	42698811	42700187	1376	+	utr3	Pou3f3	0.976815978421609	0.99991670908872	0.590197652049077	1	0.457082373325193	0.996413475982996	0.161845991147064	0.312999297046029	0.448443535033601	0.99597521050456	-0.151153305898965
chr1	42744099	42744338	239	+	exon	Gm20646	0.574910585377349	0.951526053971712	0.682403847350393	1	0.939142205861378	0.996413475982996	-0.0580132377433806	-0.291372328130167	0.504668217322922	0.99597521050456	0.233359090386787
chr1	42746805	42746905	100	+	intergenic	NA	0.97841984154848	1	0.760076334793428	1	0.848268816305619	0.996413475982996	-0.0969384858355415	NA	NA	NA	NA
chr1	42750430	42750563	133	+	intergenic	NA	NA	NA	0.175728954722147	1	0.1483477823067	0.996413475982996	2.71356327333072	NA	NA	NA	NA
chr1	43032182	43032361	179	+	utr5	Gpr45	0.68882530643807	0.958918973150399	0.756632928870416	1	0.742285682699648	0.996413475982996	0.0633307512147831	0.134475432806101	0.573567832561833	0.99597521050456	-0.0711446815913182
chr1	43032487	43032589	102	+	exon	Gpr45	0.945626836494234	0.996100941328024	0.921274369013391	1	0.852496002722448	0.996413475982996	0.0984719474451079	0.134475432806101	0.573567832561833	0.99597521050456	-0.0360034853609934
chr1	43032638	43032738	100	+	exon	Gpr45	0.296480069631224	0.951526053971712	0.311140238343461	1	0.496110378257718	0.996413475982996	0.415864733445513	0.134475432806101	0.573567832561833	0.99597521050456	0.281389300639411
chr1	43032868	43033041	173	+	exon	Gpr45	0.135352174643093	0.951526053971712	0.264843378856994	1	0.340964417408134	0.996413475982996	0.828926797527154	0.134475432806101	0.573567832561833	0.99597521050456	0.694451364721053
chr1	43049428	43049793	365	-	utr3	Tgfbrap1	0.271290408576114	0.951526053971712	0.542398667463416	1	0.710672964697226	0.996413475982996	0.445823562296491	0.0566890513919663	0.810462899496895	0.99597521050456	0.389134510904524
chr1	43051645	43051969	324	-	exon	Tgfbrap1	0.211317576402341	0.951526053971712	0.344482537109297	1	0.564260282570874	0.996413475982996	1.07587505072097	0.0566890513919663	0.810462899496895	0.99597521050456	1.019185999329
chr1	43075253	43075920	667	-	exon	Tgfbrap1	0.57489191911952	0.951526053971712	0.823066143640839	1	0.803907344804353	0.996413475982996	0.107628780891691	0.0566890513919663	0.810462899496895	0.99597521050456	0.0509397294997243
chr1	43110981	43111365	384	+	exon	AI597479	0.401905185913453	0.951526053971712	0.475195616184282	1	0.420779268667742	0.996413475982996	-1.04991370554583	-0.510375534471858	0.141999657576506	0.99597521050456	-0.539538171073968
chr1	43554086	43554510	424	+	exon	Nck2	0.219196858108547	0.951526053971712	0.516255561325547	1	0.692628673612734	0.996413475982996	0.392602063427778	-0.0852337681642961	0.747111508526516	0.99597521050456	0.477835831592075
chr1	43569164	43569338	174	+	utr3	Nck2	0.892059984272363	0.98676783310938	0.99537199200132	1	0.903189235714059	0.996413475982996	0.2397003350802	-0.0852337681642961	0.747111508526516	0.99597521050456	0.324934103244497
chr1	43569555	43569772	217	+	utr3	Nck2	0.252833510601836	0.951526053971712	0.302281992308329	1	0.232317606513459	0.996413475982996	-0.471050048871091	-0.0852337681642961	0.747111508526516	0.99597521050456	-0.385816280706795
chr1	43700776	43700926	150	+	intergenic	NA	NA	NA	0.999588978898137	1	NA	NA	4.74249507503586	NA	NA	NA	NA
chr1	43750069	43750337	268	-	utr3	Uxs1	0.281497678093642	0.951526053971712	0.349183214302634	1	0.430821347889362	0.996413475982996	-1.27734827471527	0.0545345101407643	0.880397826829304	0.99597521050456	-1.33188278485603
chr1	44118403	44118514	111	-	utr5	Kdelc1	0.483489658308638	0.951526053971712	0.32680980901499	1	0.412820037034452	0.996413475982996	0.244444078186935	-0.188497479849123	0.599661367643476	0.99597521050456	0.432941558036058
chr1	44118600	44118706	106	-	utr5	Kdelc1	0.923460307525854	0.992652620960924	0.944449179668648	1	0.823254713432334	0.996413475982996	-0.0254277644965311	-0.188497479849123	0.599661367643476	0.99597521050456	0.163069715352592
chr1	44126329	44126647	318	+	utr5	Bivm	0.407572735587747	0.951526053971712	0.474663534188034	1	0.537745936243133	0.996413475982996	-0.693644080521808	-0.262778856109617	0.50031601628663	0.99597521050456	-0.430865224412191
chr1	44142829	44143283	454	+	utr3	Bivm	0.0967777222803562	0.951526053971712	0.193704990430697	1	0.0523652102920889	0.996413475982996	-0.795767279119646	-0.262778856109617	0.50031601628663	0.99597521050456	-0.532988423010029
chr1	44166887	44167805	918	+	exon	Ercc5	0.966608432501125	0.998294808382891	0.72782081922395	1	0.870539728544764	0.996413475982996	-0.249191904773807	-0.370777269362439	0.0667457512896565	0.99597521050456	0.121585364588632
chr1	44173433	44173552	119	+	exon	Ercc5	0.762676439012472	0.965503581877545	0.871639461531322	1	0.973947459177703	0.996413475982996	-0.978919128874278	-0.370777269362439	0.0667457512896565	0.99597521050456	-0.608141859511839
chr1	44180585	44181083	498	+	utr3	Ercc5	0.809037615895937	0.972216253482766	0.799020958024185	1	0.618572731896787	0.996413475982996	-0.994889635904715	-0.370777269362439	0.0667457512896565	0.99597521050456	-0.624112366542276
chr1	44560516	44560616	100	+	intron	Gulp1	0.361463355094774	0.951526053971712	0.396078022273496	1	0.507195037330958	0.996413475982996	3.537275074103	-0.297689582034483	0.468756503241785	0.99597521050456	3.83496465613748
chr1	45823349	45823500	151	+	utr3	Wdr75	0.380807113467022	0.951526053971712	0.391709575203572	1	0.35236747393003	0.996413475982996	-1.33548202067893	-0.236658056969622	0.550560060125048	0.99597521050456	-1.09882396370931
chr1	45908530	45908660	130	-	utr3	Slc40a1	0.417729019624449	0.951526053971712	0.438252711615072	1	0.364473114826766	0.996413475982996	-1.23705271722026	-0.247654774491175	0.503362344989172	0.99597521050456	-0.989397942729087
chr1	45911110	45911315	205	-	exon	Slc40a1	0.323618038084796	0.951526053971712	0.378803691434261	1	0.261834470024783	0.996413475982996	-0.424398881614014	-0.247654774491175	0.503362344989172	0.99597521050456	-0.176744107122839
chr1	46271536	46271847	311	+	intron	Dnah7b	NA	NA	0.0534789578871756	1	0.650829513652875	0.996413475982996	5.45102299235635	-0.390171626783849	0.300952626923732	0.99597521050456	5.8411946191402
chr1	46293493	46293702	209	+	intron	Dnah7b	NA	NA	0.710310044375102	1	0.529086349361531	0.996413475982996	4.91909360997657	-0.390171626783849	0.300952626923732	0.99597521050456	5.30926523676041
chr1	46695361	46695461	100	+	intron	Dnah7c	0.200647850656605	0.951526053971712	0.0762080778003437	1	0.539863406007298	0.996413475982996	5.06751181480005	-0.48046155333509	0.440182155778277	0.99597521050456	5.54797336813514
chr1	46809530	46810021	491	-	utr3	Slc39a10	0.531327037913219	0.951526053971712	0.590411006402631	1	0.553705661628122	0.996413475982996	-0.649943092207504	0.037368297688008	0.936364759159951	0.99597521050456	-0.687311389895512
chr1	46819185	46819440	255	-	exon	Slc39a10	0.451940393048437	0.951526053971712	0.508340591623167	1	0.522909684100183	0.996413475982996	-0.65050602914132	0.037368297688008	0.936364759159951	0.99597521050456	-0.687874326829328
chr1	46835135	46836142	1007	-	utr5	Slc39a10	0.30237808606798	0.951526053971712	0.371161111680305	1	0.178112424585872	0.996413475982996	-0.838106241023263	0.037368297688008	0.936364759159951	0.99597521050456	-0.875474538711271
chr1	46852273	46852381	108	-	intron	Slc39a10	0.843952280394504	0.978780763223049	0.848582869151975	1	0.774239964536056	0.996413475982996	-0.299835865819586	0.037368297688008	0.936364759159951	0.99597521050456	-0.337204163507594
chr1	46852962	46853155	193	-	intron	Slc39a10	0.0235867089510841	0.951526053971712	0.0225252377349572	1	4.06843988952127e-06	0.00150943155678559	4.25377103573088	0.037368297688008	0.936364759159951	0.99597521050456	4.21640273804287
chr1	46853291	46853415	124	-	intron	Slc39a10	0.31552379273491	0.951526053971712	0.409680218077531	1	0.318351029321199	0.996413475982996	2.25639710183519	0.037368297688008	0.936364759159951	0.99597521050456	2.21902880414719
chr1	46853437	46853553	116	-	utr5	Slc39a10	0.241102882182041	0.951526053971712	0.289897191930712	1	0.373523130287189	0.996413475982996	-0.736718532857296	0.037368297688008	0.936364759159951	0.99597521050456	-0.774086830545304
chr1	50926567	50926730	163	+	intron	Tmeff2	0.97509759848652	0.999624128809731	0.802011079983461	1	0.791199232214286	0.996413475982996	0.484148284134805	-0.223339126441957	0.231363248407948	0.99597521050456	0.707487410576763
chr1	50927415	50927677	262	+	utr5	Tmeff2	0.0610618897365061	0.951526053971712	0.130720244535216	1	0.345572917068536	0.996413475982996	1.22532666564054	-0.223339126441957	0.231363248407948	0.99597521050456	1.4486657920825
chr1	50927890	50928070	180	+	utr5	Tmeff2	0.0972322523796355	0.951526053971712	0.367644111943034	1	0.745183657051792	0.996413475982996	0.495131054097142	-0.223339126441957	0.231363248407948	0.99597521050456	0.718470180539099
chr1	50953629	50953840	211	+	intron	Tmeff2	0.223166361362512	0.951526053971712	0.217078804237344	1	0.150939533697576	0.996413475982996	-1.37581953541743	-0.223339126441957	0.231363248407948	0.99597521050456	-1.15248040897547
chr1	51129181	51129294	113	+	intron	Tmeff2	0.0781172368960034	0.951526053971712	0.0438821160592242	1	0.148363465046649	0.996413475982996	2.79915367622566	-0.223339126441957	0.231363248407948	0.99597521050456	3.02249280266762
chr1	51185445	51185617	172	+	utr3	Tmeff2	0.583623506366665	0.951526053971712	0.621161819452623	1	0.453001123969921	0.996413475982996	-1.24384685115127	-0.223339126441957	0.231363248407948	0.99597521050456	-1.02050772470931
chr1	51300684	51301654	970	+	utr3	Cavin2	0.976141439865763	0.99991670908872	0.68874898505063	1	0.804243890033921	0.996413475982996	-0.124568485782922	-0.182108642596087	0.509181991050748	0.99597521050456	0.057540156813165
chr1	51301908	51302098	190	+	utr3	Cavin2	0.863686721469376	0.981700864456052	0.874669595008591	1	0.664440421469061	0.996413475982996	-1.59668626362658	-0.182108642596087	0.509181991050748	0.99597521050456	-1.4145776210305
chr1	51302709	51302844	135	+	utr3	Cavin2	0.108039506828561	0.951526053971712	0.181681049215996	1	0.556986189862508	0.996413475982996	-1.28208826962786	-0.182108642596087	0.509181991050748	0.99597521050456	-1.09997962703177
chr1	52159396	52159743	347	+	utr3	Stat1	0.464822550028573	0.951526053971712	0.509772192653246	1	0.314724278861445	0.996413475982996	-0.808147444616542	0.0849962947804172	0.793504428515902	0.99597521050456	-0.893143739396959
chr1	52159825	52159960	135	+	utr3	Stat1	0.611031343034462	0.952335031835434	0.641518474873291	1	0.757718554818523	0.996413475982996	-0.745142065796067	0.0849962947804172	0.793504428515902	0.99597521050456	-0.830138360576484
chr1	52166080	52166302	222	-	utr3	Gls	0.342750007875706	0.951526053971712	0.408114622132026	1	0.41918986455406	0.996413475982996	-1.15966805625777	-0.225669517638181	0.458167129433708	0.99597521050456	-0.933998538619591
chr1	52187641	52187837	196	-	utr3	Gls	0.631078780934132	0.954035035252544	0.615892008184656	1	0.521227364968012	0.996413475982996	-1.328377418481	-0.225669517638181	0.458167129433708	0.99597521050456	-1.10270790084282
chr1	52232969	52233265	296	-	utr5	Gls	0.156958122191754	0.951526053971712	0.265628990106572	1	0.219926286636212	0.996413475982996	1.27188420414786	-0.225669517638181	0.458167129433708	0.99597521050456	1.49755372178604
chr1	52458961	52459148	187	-	utr3	Nab1	0.939205908847062	0.996089928485892	0.931851420151681	1	0.970038732175524	0.996413475982996	-1.140394714569	-0.369603907286903	0.0765886893458968	0.99597521050456	-0.770790807282099
chr1	52489976	52490710	734	-	exon	Nab1	0.846106725045261	0.97924588374306	0.649307007627709	1	0.669040661404485	0.996413475982996	-0.431690246551268	-0.369603907286903	0.0765886893458968	0.99597521050456	-0.0620863392643656
chr1	52649887	52650080	193	+	utr3	Nemp2	0.976569557303242	0.99991670908872	0.917347939159926	1	0.957043129442601	0.996413475982996	-0.733707481583295	-0.341693561952254	0.369137160303607	0.99597521050456	-0.392013919631041
chr1	52656719	52657003	284	-	utr3	Mfsd6	0.954641921146112	0.996262178086768	0.955049670406784	1	0.852448168913576	0.996413475982996	-0.581628206244272	-0.193168004320934	0.414721819242297	0.99597521050456	-0.388460201923337
chr1	52657876	52658167	291	-	utr3	Mfsd6	0.765273864589907	0.96574509562501	0.646335288322284	1	0.656784888506171	0.996413475982996	-0.435478028402086	-0.193168004320934	0.414721819242297	0.99597521050456	-0.242310024081152
chr1	52658261	52658495	234	-	utr3	Mfsd6	0.116343089955371	0.951526053971712	0.186530601899784	1	0.159461986407119	0.996413475982996	1.36433223324176	-0.193168004320934	0.414721819242297	0.99597521050456	1.55750023756269
chr1	52708224	52708684	460	-	exon	Mfsd6	0.98659574883942	1	0.881380525511205	1	0.939100066597391	0.996413475982996	-0.311926417650492	-0.193168004320934	0.414721819242297	0.99597521050456	-0.118758413329558
chr1	52708904	52709683	779	-	exon	Mfsd6	0.461498418064957	0.951526053971712	0.535856308522755	1	0.467212842880727	0.996413475982996	-0.739892957703102	-0.193168004320934	0.414721819242297	0.99597521050456	-0.546724953382168
chr1	52727198	52727340	142	-	utr5	Mfsd6	0.470173462725783	0.951526053971712	0.670664097070225	1	0.807595237589887	0.996413475982996	1.8895145749115	-0.193168004320934	0.414721819242297	0.99597521050456	2.08268257923244
chr1	52788784	52789027	243	-	utr3	Inpp1	0.09074185100271	0.951526053971712	0.156946469229049	1	0.00120946747677934	0.139396545459916	2.26322280490075	-0.239983434026418	0.313848616574323	0.99597521050456	2.50320623892717
chr1	52789546	52790186	640	-	utr3	Inpp1	0.782736763458287	0.968984810146402	0.818957420007048	1	0.646605754115101	0.996413475982996	-0.429670490337533	-0.239983434026418	0.313848616574323	0.99597521050456	-0.189687056311116
chr1	52817400	52817692	292	-	utr5	Inpp1	0.0759270532536884	0.951526053971712	0.123476247231828	1	0.307602496506321	0.996413475982996	1.68892060014932	-0.239983434026418	0.313848616574323	0.99597521050456	1.92890403417574
chr1	52839514	52839622	108	+	intergenic	NA	NA	NA	0.999647963165184	1	NA	NA	4.4288786491723	NA	NA	NA	NA
chr1	52920375	52920662	287	+	utr3	Hibch	0.416362577797507	0.951526053971712	0.420604862491994	1	0.166838652436503	0.996413475982996	-1.22272413233603	-0.0930806746548967	0.785958444302776	0.99597521050456	-1.12964345768114
chr1	52925257	52925741	484	-	utr5	1700019D03Rik	0.17836723979686	0.951526053971712	0.307861279665704	1	0.342047507196197	0.996413475982996	-0.305086742952395	0.231896214679294	0.474874927242037	0.99597521050456	-0.536982957631689
chr1	53197112	53197260	148	-	exon	Pms1	0.309783053249518	0.951526053971712	0.327477564717394	1	0.213157359281929	0.996413475982996	-1.96215914269793	-0.484694409858634	0.0970850555838275	0.99597521050456	-1.4774647328393
chr1	53314965	53315066	101	+	exon	Gm28778	0.958375457576863	0.996598590513489	0.940880869287697	1	0.94206533053967	0.996413475982996	-0.460773210080128	NA	NA	NA	NA
chr1	53319994	53320232	238	+	utr3	Osgepl1	0.338838862566207	0.951526053971712	0.378440235462715	1	0.326847844142026	0.996413475982996	-1.63331561473273	-0.442341824214045	0.224279660207389	0.99597521050456	-1.19097379051869
chr1	53347019	53347356	337	-	exon	Gm28551	0.402359779105768	0.951526053971712	0.455991393498995	1	0.341157911080899	0.996413475982996	-1.19761786944468	-1.01496126401329	0.633172502713601	0.99597521050456	-0.182656605431383
chr1	53347480	53347770	290	-	exon	Gm28551	0.250210663232521	0.951526053971712	0.284420051897705	1	0.300983441218436	0.996413475982996	-1.66094623835291	-1.01496126401329	0.633172502713601	0.99597521050456	-0.645984974339615
chr1	53348045	53348147	102	-	utr3	Asnsd1	0.362070289864521	0.951526053971712	0.364975726014922	1	0.372805713112414	0.996413475982996	-1.99442103861708	0.117152481000969	0.839363674704111	0.99597521050456	-2.11157351961805
chr1	53812812	53813304	492	-	utr3	Hecw2	0.907292041496754	0.988233496394913	0.869600568457477	1	0.695929034214867	0.996413475982996	-0.25674714901061	-0.213166257811294	0.341849115986168	0.99597521050456	-0.043580891199316
chr1	53893266	53893386	120	-	intron	Hecw2	0.0899633585866527	0.951526053971712	0.0481497164735665	1	0.0592455337493819	0.996413475982996	2.03886305402869	-0.213166257811294	0.341849115986168	0.99597521050456	2.25202931183999
chr1	53925646	53925954	308	-	exon	Hecw2	0.0859811830064383	0.951526053971712	0.317652883149301	1	0.4430860949009	0.996413475982996	0.720977781551941	-0.213166257811294	0.341849115986168	0.99597521050456	0.934144039363235
chr1	53926061	53926629	568	-	exon	Hecw2	0.496732677431686	0.951526053971712	0.802726620446908	1	0.813070613884223	0.996413475982996	0.108197390871985	-0.213166257811294	0.341849115986168	0.99597521050456	0.321363648683279
chr1	54040287	54040490	203	-	exon	Hecw2	0.984000341498529	1	0.962276022114943	1	0.926789195746846	0.996413475982996	-0.249029593395043	-0.213166257811294	0.341849115986168	0.99597521050456	-0.0358633355837487
chr1	54098992	54099221	229	-	intron	Hecw2	0.216973392376849	0.951526053971712	0.21370027164363	1	0.250758434143375	0.996413475982996	1.00029312964501	-0.213166257811294	0.341849115986168	0.99597521050456	1.2134593874563
chr1	54108628	54108775	147	-	intron	Hecw2	NA	NA	0.597774499621095	1	0.666852305941831	0.996413475982996	2.83313057346754	-0.213166257811294	0.341849115986168	0.99597521050456	3.04629683127883
chr1	54397705	54397879	174	-	utr3	Gtf3c3	0.28153846186442	0.951526053971712	0.327060542598537	1	0.349145971076037	0.996413475982996	-1.01949890079092	-0.156726694095957	0.524801617426161	0.99597521050456	-0.862772206694965
chr1	54434069	54434207	138	-	exon	Gtf3c3	0.385381290674923	0.951526053971712	0.31197602379004	1	0.689893685856469	0.996413475982996	-0.904309914073196	-0.156726694095957	0.524801617426161	0.99597521050456	-0.747583219977239
chr1	54438800	54438943	143	-	utr5	Gtf3c3	0.0463451193177921	0.951526053971712	0.0302665209227877	1	0.303503147539085	0.996413475982996	-1.14552103807322	-0.156726694095957	0.524801617426161	0.99597521050456	-0.988794343977264
chr1	54480391	54480532	141	-	utr3	Pgap1	0.531750925411289	0.951526053971712	0.572306532241594	1	0.554074157279636	0.996413475982996	-0.934263619068108	-0.346339407872309	0.417229451542255	0.99597521050456	-0.587924211195798
chr1	54480616	54480786	170	-	utr3	Pgap1	0.689445962837612	0.958920062918365	0.717208903879826	1	0.637702169162017	0.996413475982996	-0.888601527570628	-0.346339407872309	0.417229451542255	0.99597521050456	-0.542262119698318
chr1	55027279	55027454	175	-	utr5	Sf3b1	0.684497282763028	0.958918973150399	0.382364484511185	1	0.601126657488154	0.996413475982996	-0.362620357202933	-0.144760525512137	0.682248701925944	0.99597521050456	-0.217859831690796
chr1	55071728	55072061	333	+	utr3	Coq10b	0.518543132506594	0.951526053971712	0.565102605726485	1	0.490770727732651	0.996413475982996	-1.27176749300039	-0.235130606811161	0.502153369684335	0.99597521050456	-1.03663688618923
chr1	55078153	55078317	164	-	utr3	Hspd1	0.737436532712799	0.963673104900393	0.787102681765583	1	0.89541734325846	0.996413475982996	-0.861181958663373	-0.254447454388333	0.28289311532232	0.99597521050456	-0.60673450427504
chr1	55154079	55154241	162	+	utr3	Mob4	0.0835922908619983	0.951526053971712	0.105255641525481	1	0.330264270283907	0.996413475982996	-1.7412557773849	-0.440266535500738	0.306287832073187	0.99597521050456	-1.30098924188416
chr1	55171784	55172022	238	-	utr3	Rftn2	0.535085426916398	0.951526053971712	0.882803838323183	1	0.808974981153064	0.996413475982996	0.446186916382894	0.159276359866249	0.509489845928444	0.99597521050456	0.286910556516645
chr1	55226172	55226750	578	-	utr5	Rftn2	0.349149925056272	0.951526053971712	0.416652815639096	1	0.521897502390933	0.996413475982996	-0.495164925358738	0.159276359866249	0.509489845928444	0.99597521050456	-0.654441285224987
chr1	55237826	55238105	279	+	exon	Mars2	0.703148014041058	0.95961694184114	0.975140063042193	1	0.984777035510006	0.996413475982996	0.0206027224256474	-0.16184154100272	0.594852265027216	0.99597521050456	0.182444263428367
chr1	55238194	55239138	944	+	utr3	Mars2	0.414588012419963	0.951526053971712	0.8166211723065	1	0.912358326687729	0.996413475982996	-0.0163837350646728	-0.16184154100272	0.594852265027216	0.99597521050456	0.145457805938047
chr1	55423920	55424093	173	+	intron	Plcl1	0.966376999471364	0.998294808382891	0.69999031696444	1	0.680474581517029	0.996413475982996	-1.39751529621895	-0.25428838188166	0.251947717450511	0.99597521050456	-1.14322691433729
chr1	55573988	55574197	209	+	intron	Plcl1	NA	NA	0.175292345997542	1	0.031972490465392	0.996413475982996	3.05541179007845	-0.25428838188166	0.251947717450511	0.99597521050456	3.30970017196011
chr1	55695818	55696163	345	+	exon	Plcl1	0.202932758889188	0.951526053971712	0.574097415641996	1	0.638870315788015	0.996413475982996	0.290172432764476	-0.25428838188166	0.251947717450511	0.99597521050456	0.544460814646136
chr1	55696315	55696602	287	+	exon	Plcl1	0.339266335785134	0.951526053971712	0.418443283068729	1	0.49614138365533	0.996413475982996	-0.942083875509478	-0.25428838188166	0.251947717450511	0.99597521050456	-0.687795493627817
chr1	55696682	55696799	117	+	exon	Plcl1	0.576088794442457	0.951526053971712	0.611244654463276	1	0.612146779392404	0.996413475982996	-0.825702386069352	-0.25428838188166	0.251947717450511	0.99597521050456	-0.571414004187691
chr1	55697053	55697572	519	+	exon	Plcl1	0.651270584874761	0.955391760919747	0.681389048265047	1	0.535521100978031	0.996413475982996	-0.806772097658458	-0.25428838188166	0.251947717450511	0.99597521050456	-0.552483715776798
chr1	55697612	55698114	502	+	exon	Plcl1	0.652884541693672	0.955702381283222	0.696367306375798	1	0.598302508093226	0.996413475982996	-0.721263484104002	-0.25428838188166	0.251947717450511	0.99597521050456	-0.466975102222342
chr1	55751281	55751455	174	+	exon	Plcl1	0.828457992116894	0.975870672372587	0.878036203001556	1	0.991994108713407	0.996413475982996	-0.363232874537713	-0.25428838188166	0.251947717450511	0.99597521050456	-0.108944492656053
chr1	56795858	56795971	113	-	utr3	Satb2	0.904800895802504	0.98780058245174	0.965374628359379	1	0.967311760585746	0.996413475982996	0.522101885408588	0.579618602367127	0.0581293858087547	0.99597521050456	-0.0575167169585391
chr1	56796359	56796605	246	-	utr3	Satb2	0.961934853750105	0.997423011390793	0.996560477289595	1	0.911826044423985	0.996413475982996	-0.146149157217971	0.579618602367127	0.0581293858087547	0.99597521050456	-0.725767759585097
chr1	56796768	56796982	214	-	utr3	Satb2	0.554903726627035	0.951526053971712	0.645177970453723	1	0.938822240989587	0.996413475982996	0.931444856273923	0.579618602367127	0.0581293858087547	0.99597521050456	0.351826253906796
chr1	56971484	56971735	251	-	utr5	Satb2	0.70892508877438	0.96041605636045	0.986857459929228	1	0.580854403241944	0.996413475982996	1.52104524495879	0.579618602367127	0.0581293858087547	0.99597521050456	0.941426642591666
chr1	56972118	56972246	128	-	utr5	Satb2	0.863660964382802	0.981700864456052	0.60124064245295	1	0.484307499997483	0.996413475982996	2.51435773189236	0.579618602367127	0.0581293858087547	0.99597521050456	1.93473912952523
chr1	56972862	56973089	227	+	exon	9130024F11Rik	0.468840866810738	0.951526053971712	0.622281240648877	1	0.67899003111333	0.996413475982996	2.81592811985885	0.963249831417222	0.097449934491528	0.99597521050456	1.85267828844163
chr1	57222724	57222843	119	+	intergenic	NA	NA	NA	0.81660445964853	1	0.513901763320141	0.996413475982996	6.08341912592869	NA	NA	NA	NA
chr1	57382965	57383313	348	+	exon	1700066M21Rik	0.489638592603818	0.951526053971712	0.540927113702516	1	0.267037140886656	0.996413475982996	-1.34034319962783	-0.442816049654964	0.14821364327248	0.99597521050456	-0.897527149972869
chr1	57383395	57383646	251	+	utr3	1700066M21Rik	0.823365007577813	0.974822930630654	0.549193836480413	1	0.357200938674906	0.996413475982996	-0.821955201598748	-0.442816049654964	0.14821364327248	0.99597521050456	-0.379139151943785
chr1	57385074	57385188	114	+	utr3	1700066M21Rik	0.338282875962392	0.951526053971712	0.40093868743423	1	0.542571049010089	0.996413475982996	-1.3589866013517	-0.442816049654964	0.14821364327248	0.99597521050456	-0.91617055169674
chr1	57406785	57407153	368	-	utr5	Tyw5	0.533126210213693	0.951526053971712	0.780861643069862	1	0.920180491057296	0.996413475982996	0.246797452068849	-0.264912757185038	0.545977702097606	0.99597521050456	0.511710209253888
chr1	57415678	57415787	109	+	utr3	Maip1	0.0759477170573082	0.951526053971712	0.10829971117353	1	0.135665015802194	0.996413475982996	-1.84064591146068	-0.127331687468558	0.677946540752783	0.99597521050456	-1.71331422399212
chr1	57416812	57416930	118	+	utr3	Maip1	0.201033890189937	0.951526053971712	0.221024680771481	1	0.310918507476426	0.996413475982996	-2.03760539217477	-0.127331687468558	0.677946540752783	0.99597521050456	-1.91027370470621
chr1	57885738	57885881	143	+	utr5	Spats2l	0.580408737086867	0.951526053971712	0.861433377520637	1	0.982814469922868	0.996413475982996	-0.206511362172634	-0.0439377505367351	0.837117133253253	0.99597521050456	-0.162573611635899
chr1	57946159	57946305	146	+	exon	Spats2l	0.810489926586386	0.972462810895457	0.751253243087996	1	0.830666485496652	0.996413475982996	-0.47608194543777	-0.0439377505367351	0.837117133253253	0.99597521050456	-0.432144194901035
chr1	57956186	57956501	315	-	utr3	Kctd18	0.875601905144294	0.983863457209672	0.757463461175131	1	0.791615615907737	0.996413475982996	0.443058875359322	-0.193951763464141	0.461473675853504	0.99597521050456	0.637010638823463
chr1	57956618	57956795	177	-	utr3	Kctd18	0.71972208274608	0.961281014648167	0.708658480020573	1	0.640506548354822	0.996413475982996	-0.418638694276969	-0.193951763464141	0.461473675853504	0.99597521050456	-0.224686930812828
chr1	58386691	58386927	236	+	intergenic	NA	0.880951064942397	0.984722561216026	0.90327686437027	1	0.97170922134899	0.996413475982996	0.459738034909838	NA	NA	NA	NA
chr1	58392643	58392783	140	+	utr5*	Bzw1	0.101405583874016	0.951526053971712	0.161809620353386	1	0.317816769923852	0.996413475982996	1.69730066381601	-0.340268765720251	0.288350206830213	0.99597521050456	2.03756942953626
chr1	58421863	58421984	121	-	exon	Clk1	0.233619293808841	0.951526053971712	0.313183438709974	1	0.526493780904605	0.996413475982996	-1.41425133715664	-0.242489723821039	0.454571857576144	0.99597521050456	-1.1717616133356
chr1	58423880	58424047	167	-	utr5	Clk1	0.0921425186023774	0.951526053971712	0.17880228913889	1	0.410723716511818	0.996413475982996	-1.13378384977995	-0.242489723821039	0.454571857576144	0.99597521050456	-0.891294125958906
chr1	58431103	58431322	219	-	utr3	Ppil3	0.48292753286545	0.951526053971712	0.53251619807444	1	0.483339551408578	0.996413475982996	-1.26867965701755	-0.0569772631220087	0.901285022776986	0.99597521050456	-1.21170239389554
chr1	58447661	58447947	286	+	exon	Nif3l1	0.621563859945223	0.953537035005903	0.849000518014544	1	0.888995053963976	0.996413475982996	-0.370327516918949	-0.0464333484744653	0.888299908428162	0.99597521050456	-0.323894168444484
chr1	58461129	58462139	1010	+	utr3	Nif3l1	0.328044553879752	0.951526053971712	0.449039251306842	1	0.305634845098982	0.996413475982996	-0.652362643168967	-0.0464333484744653	0.888299908428162	0.99597521050456	-0.605929294694502
chr1	58463595	58464252	657	-	utr3	Orc2	0.683066326306074	0.958918973150399	0.632051182405288	1	0.38169425149569	0.996413475982996	-0.721435097148034	-0.248907710636985	0.517098605713975	0.99597521050456	-0.472527386511048
chr1	58500257	58500357	100	-	exon	Orc2	0.116969114465152	0.951526053971712	0.140710345959123	1	0.275219783169676	0.996413475982996	-2.26582330797082	-0.248907710636985	0.517098605713975	0.99597521050456	-2.01691559733384
chr1	58527526	58527630	104	-	utr3	Fam126b	0.325045364953763	0.951526053971712	0.325284535284774	1	0.262221837434589	0.996413475982996	-2.18088116641665	-0.627000306982372	0.15706626563737	0.99597521050456	-1.55388085943428
chr1	58528799	58529025	226	-	utr3	Fam126b	0.38388612828004	0.951526053971712	0.433129267375378	1	0.378951061012477	0.996413475982996	-1.45769175384925	-0.627000306982372	0.15706626563737	0.99597521050456	-0.830691446866878
chr1	58529177	58529372	195	-	utr3	Fam126b	0.570736110277204	0.951526053971712	0.58300016109279	1	0.429412235670028	0.996413475982996	-1.57340906522196	-0.627000306982372	0.15706626563737	0.99597521050456	-0.94640875823959
chr1	58529577	58530238	661	-	utr3	Fam126b	0.647970463261935	0.954546950668486	0.676918797910326	1	0.357461036400856	0.996413475982996	-1.09802775115652	-0.627000306982372	0.15706626563737	0.99597521050456	-0.471027444174146
chr1	58548062	58548200	138	-	intron	Fam126b	NA	NA	0.406918612549432	1	0.276370287560721	0.996413475982996	2.00667197406735	-0.627000306982372	0.15706626563737	0.99597521050456	2.63367228104972
chr1	58739074	58739219	145	+	intron	Cflar	NA	NA	0.355527849367572	1	0.431539388828378	0.996413475982996	4.9741318763563	0.147968497166991	0.55334143028406	0.99597521050456	4.82616337918931
chr1	58752465	58752882	417	+	exon	Cflar	0.505722245889513	0.951526053971712	0.58423710722912	1	0.692425126418451	0.996413475982996	-0.269364900653797	0.147968497166991	0.55334143028406	0.99597521050456	-0.417333397820788
chr1	58753782	58753904	122	+	exon	Cflar	0.253879893667822	0.951526053971712	0.405183525613391	1	0.430001774435013	0.996413475982996	0.586397487952342	0.147968497166991	0.55334143028406	0.99597521050456	0.438428990785351
chr1	58901519	58901634	115	-	utr3	Trak2	0.518395128931784	0.951526053971712	0.586789775232866	1	0.712128341970889	0.996413475982996	-0.946024379777142	-0.260348003261868	0.114422352213976	0.99597521050456	-0.685676376515273
chr1	58902697	58904184	1487	-	utr3	Trak2	0.807508967630316	0.972216253482766	0.596182540982578	1	0.548752882738196	0.996413475982996	-0.329571850191929	-0.260348003261868	0.114422352213976	0.99597521050456	-0.069223846930061
chr1	58994602	58994702	100	+	utr3	Stradb	0.838065709596744	0.977435604650451	0.829784848626719	1	0.76809141991887	0.996413475982996	-0.760303435005072	-0.119202491491143	0.697227685270868	0.99597521050456	-0.641100943513929
chr1	59120430	59120546	116	+	exon	G730003C15Rik	0.288876025090742	0.951526053971712	0.329704148413715	1	0.888476807612386	0.996413475982996	1.80479064654645	0.161520074667938	0.828524856542746	0.99597521050456	1.64327057187851
chr1	59163012	59163474	462	-	utr3	Als2	0.694506394211193	0.959164718573006	0.796342959598041	1	0.956103869263956	0.996413475982996	-0.204812269193691	-0.105566114173804	0.558481402100652	0.99597521050456	-0.0992461550198874
chr1	59163674	59164172	498	-	utr3	Als2	0.349784022323454	0.951526053971712	0.407285300063677	1	0.268723717935844	0.996413475982996	-0.863699172167652	-0.105566114173804	0.558481402100652	0.99597521050456	-0.758133057993848
chr1	59215179	59215947	768	-	utr5	Als2	0.347336237180296	0.951526053971712	0.776764505094964	1	0.830711046705007	0.996413475982996	0.427141251758698	-0.105566114173804	0.558481402100652	0.99597521050456	0.532707365932502
chr1	59482339	59482646	307	+	utr5	Fzd7	0.632591462099346	0.954035035252544	0.759201079645436	1	0.508080522170559	0.996413475982996	0.926202485138587	-0.183709177731657	0.633665735105732	0.99597521050456	1.10991166287024
chr1	59483320	59483501	181	+	exon	Fzd7	0.11807765954744	0.951526053971712	0.192791938345279	1	0.130691099482125	0.996413475982996	1.67436226384076	-0.183709177731657	0.633665735105732	0.99597521050456	1.85807144157242
chr1	59483646	59483954	308	+	exon	Fzd7	0.752662190881676	0.964250467776784	0.969437639785854	1	0.961118648581024	0.996413475982996	0.66608018743168	-0.183709177731657	0.633665735105732	0.99597521050456	0.849789365163337
chr1	59484036	59484228	192	+	exon	Fzd7	0.385426500032765	0.951526053971712	0.454801679327976	1	0.494663494070859	0.996413475982996	0.149942562570243	-0.183709177731657	0.633665735105732	0.99597521050456	0.333651740301899
chr1	59484359	59485060	701	+	utr3	Fzd7	0.704803805023364	0.960162320554589	0.949316476299851	1	0.695617090903052	0.996413475982996	0.231597217615891	-0.183709177731657	0.633665735105732	0.99597521050456	0.415306395347548
chr1	59596377	59596562	185	-	intron	Sumo1	NA	NA	0.0397368637577997	1	0.252035413067116	0.996413475982996	5.85266917282848	-0.112721493911375	0.702936018939069	0.99597521050456	5.96539066673986
chr1	59601485	59601709	224	-	intron	Sumo1	0.469837732129392	0.951526053971712	0.609780012030669	1	0.856831218042175	0.996413475982996	3.79847460041472	-0.112721493911375	0.702936018939069	0.99597521050456	3.91119609432609
chr1	59632290	59632461	171	+	exon	Gm973	0.637447521727086	0.954546950668486	0.979491722920447	1	0.970841923061316	0.996413475982996	-0.0032757624371858	0.20745798668093	0.422673348607078	0.99597521050456	-0.210733749118115
chr1	59633115	59633328	213	+	exon	Gm973	0.862676359725175	0.981515732155789	0.498904205745028	1	0.554980785113117	0.996413475982996	0.00464896252122854	0.20745798668093	0.422673348607078	0.99597521050456	-0.202809024159701
chr1	59633974	59634173	199	+	exon	Gm973	0.0953269227100251	0.951526053971712	0.0587599664607276	1	0.217849152332489	0.996413475982996	-1.13297066809572	0.20745798668093	0.422673348607078	0.99597521050456	-1.34042865477665
chr1	59639727	59639961	234	-	utr3	Sumo1	0.392898200311845	0.951526053971712	0.279256993099686	1	0.235313329100577	0.996413475982996	-0.475040019808363	-0.112721493911375	0.702936018939069	0.99597521050456	-0.362318525896987
chr1	59709032	59709155	123	+	utr3	Nop58	0.338618876623039	0.951526053971712	0.339174834392931	1	0.271013759251528	0.996413475982996	-1.69341124866594	-0.261222485097977	0.430967807421455	0.99597521050456	-1.43218876356796
chr1	59710472	59710687	215	+	exon	Nop58	0.333431524398089	0.951526053971712	0.340680841830291	1	0.203407488674531	0.996413475982996	-1.6796854608023	-0.261222485097977	0.430967807421455	0.99597521050456	-1.41846297570432
chr1	59711248	59711372	124	+	utr3	Nop58	0.260172610860717	0.951526053971712	0.257950320727352	1	0.321022583488758	0.996413475982996	-1.61295612332465	-0.261222485097977	0.430967807421455	0.99597521050456	-1.35173363822667
chr1	59712752	59712884	132	+	utr3	Nop58	0.242544825663006	0.951526053971712	0.357746291884575	1	0.25478486667822	0.996413475982996	1.82369766166368	-0.261222485097977	0.430967807421455	0.99597521050456	2.08492014676166
chr1	59717969	59718111	142	+	utr3	Nop58	0.21246444406626	0.951526053971712	0.371962747150869	1	0.5692351416803	0.996413475982996	0.140389047546622	-0.261222485097977	0.430967807421455	0.99597521050456	0.401611532644599
chr1	59763429	59763628	199	+	utr5	Bmpr2	0.156523928702878	0.951526053971712	0.25204395796958	1	0.534126773096064	0.996413475982996	1.42125901412771	-0.456604360688818	0.151869869362367	0.99597521050456	1.87786337481653
chr1	59764008	59764201	193	+	utr5	Bmpr2	0.44030663764372	0.951526053971712	0.650685914087556	1	0.861620206061684	0.996413475982996	0.666298205991421	-0.456604360688818	0.151869869362367	0.99597521050456	1.12290256668024
chr1	59764347	59764607	260	+	utr5	Bmpr2	0.80611775664244	0.97219525845394	0.90765403544975	1	0.985301200396382	0.996413475982996	0.0400170853128328	-0.456604360688818	0.151869869362367	0.99597521050456	0.496621446001651
chr1	59824574	59824741	167	+	intron	Bmpr2	NA	NA	0.268913258517055	1	0.170882832031028	0.996413475982996	3.32100040402999	-0.456604360688818	0.151869869362367	0.99597521050456	3.77760476471881
chr1	59867465	59868465	1000	+	exon	Bmpr2	0.792816330580597	0.969985767283944	0.797349491037997	1	0.63223644025757	0.996413475982996	-0.802672735843537	-0.456604360688818	0.151869869362367	0.99597521050456	-0.346068375154719
chr1	59870371	59870613	242	+	utr3	Bmpr2	0.749048935949448	0.963894530531491	0.946313185579527	1	0.924835632193942	0.996413475982996	-0.203930417353175	-0.456604360688818	0.151869869362367	0.99597521050456	0.252673943335643
chr1	59981583	59982336	753	+	utr3	Fam117b	0.25187229642184	0.951526053971712	0.566515378670946	1	0.552294494867554	0.996413475982996	0.406802200211891	-0.0984755996844475	0.741039809460469	0.99597521050456	0.505277799896339
chr1	59982686	59982882	196	+	utr3	Fam117b	0.894605508370059	0.986954805685042	0.862115248115702	1	0.913986065887225	0.996413475982996	-0.170903634306167	-0.0984755996844475	0.741039809460469	0.99597521050456	-0.0724280346217199
chr1	59990234	59990683	449	-	utr3	Ica1l	0.282445772106861	0.951526053971712	0.394504392898496	1	0.365067327758178	0.996413475982996	-0.747279406295993	-0.038234912778404	0.885928169933401	0.99597521050456	-0.709044493517589
chr1	59990687	59991221	534	-	utr3	Ica1l	0.934939549289294	0.994783493496739	0.871849688893623	1	0.783444333166581	0.996413475982996	-0.484341724967999	-0.038234912778404	0.885928169933401	0.99597521050456	-0.446106812189595
chr1	60004143	60004275	132	-	intron	Ica1l	0.820247421559471	0.973938059119373	0.555586428292964	1	0.587681322586495	0.996413475982996	4.11949430808829	-0.038234912778404	0.885928169933401	0.99597521050456	4.1577292208667
chr1	60070798	60071067	269	-	utr3	Wdr12	0.527792133554815	0.951526053971712	0.793491400455385	1	0.742186484613221	0.996413475982996	0.425027693372248	0.407823366736371	0.223390573328757	0.99597521050456	0.0172043266358769
chr1	60077983	60078156	173	-	utr3	Wdr12	0.569375295327821	0.951526053971712	0.599240407335005	1	0.562150055765316	0.996413475982996	-1.21644576917382	0.407823366736371	0.223390573328757	0.99597521050456	-1.62426913591019
chr1	60147879	60148238	359	+	utr3	Carf	0.171479036905049	0.951526053971712	0.265887998220692	1	0.206977316069535	0.996413475982996	-0.674233890940484	0.0234949469528136	0.952712616251572	0.99597521050456	-0.697728837893297
chr1	60150546	60150745	199	+	utr3	Carf	0.166637384226941	0.951526053971712	0.205602039171891	1	0.0785142535514132	0.996413475982996	-1.04274207167122	0.0234949469528136	0.952712616251572	0.99597521050456	-1.06623701862403
chr1	60235066	60235369	303	+	exon	Nbeal1	0.357959704018204	0.951526053971712	0.425703311287297	1	0.360418918140323	0.996413475982996	-1.06998070615029	-0.356366247551194	0.331793188996659	0.99597521050456	-0.713614458599093
chr1	60260295	60260628	333	+	exon	Nbeal1	0.0738205702485406	0.951526053971712	0.110054920885672	1	0.0694281844423356	0.996413475982996	-1.47033339258726	-0.356366247551194	0.331793188996659	0.99597521050456	-1.11396714503607
chr1	60330987	60331116	129	+	utr3	Nbeal1	0.906785068521053	0.98813164570726	0.845077651785271	1	0.623477215823315	0.996413475982996	-0.848711634154717	-0.356366247551194	0.331793188996659	0.99597521050456	-0.492345386603522
chr1	60444756	60444856	100	+	exon	Abi2	0.799134841509572	0.97054332895277	0.483471768755207	1	0.633327673537876	0.996413475982996	0.285409522103281	-0.230221755400875	0.524756111443506	0.99597521050456	0.515631277504156
chr1	60476795	60477359	564	+	utr3	Abi2	0.473436078915121	0.951526053971712	0.537515600469359	1	0.26790312607274	0.996413475982996	-0.485077882974941	-0.230221755400875	0.524756111443506	0.99597521050456	-0.254856127574066
chr1	60487643	60487788	145	-	utr3	Raph1	0.873617941656961	0.983718732102371	0.894839408905285	1	0.869630362571379	0.996413475982996	-0.40850840420289	-0.118380930352206	0.581468027341968	0.99597521050456	-0.290127473850683
chr1	60488198	60488929	731	-	utr3	Raph1	0.840948621866306	0.978099040883128	0.883095329161118	1	0.941176880320664	0.996413475982996	0.389983141524051	-0.118380930352206	0.581468027341968	0.99597521050456	0.508364071876258
chr1	60525645	60526032	387	-	exon	Raph1	0.868656504048236	0.982811993827604	0.888713017657077	1	0.806902271124695	0.996413475982996	-0.222224449344552	-0.118380930352206	0.581468027341968	0.99597521050456	-0.103843518992346
chr1	61644270	61644396	126	+	intron	Pard3b	1	1	0.363109117034323	1	0.660772100578742	0.996413475982996	2.71449830495056	0.685704703309869	0.056448624145695	0.99597521050456	2.02879360164069
chr1	62604713	62604859	146	+	intron	Pard3b	NA	NA	0.805602916131421	1	0.513719810431019	0.996413475982996	6.15647496986026	0.685704703309869	0.056448624145695	0.99597521050456	5.47077026655039
chr1	62703377	62703749	372	+	utr5	Nrp2	0.447460132620694	0.951526053971712	0.622084350911366	1	0.53274270529228	0.996413475982996	0.641685156133727	-0.0967467678554817	0.601688694870164	0.99597521050456	0.738431923989208
chr1	62703905	62704218	313	+	utr5	Nrp2	0.804024522353281	0.972033158613865	0.776236232870454	1	0.759026116572041	0.996413475982996	-0.608083258551598	-0.0967467678554817	0.601688694870164	0.99597521050456	-0.511336490696116
chr1	62795961	62796092	131	+	utr3	Nrp2	0.869495861308732	0.983083451243919	0.810427570833738	1	0.966355894226331	0.996413475982996	0.286180985624751	-0.0967467678554817	0.601688694870164	0.99597521050456	0.382927753480233
chr1	62807958	62808058	100	+	intron	Nrp2	0.462607457082072	0.951526053971712	0.999498464198391	1	NA	NA	3.5374987075926	-0.0967467678554817	0.601688694870164	0.99597521050456	3.63424547544809
chr1	62815651	62815938	287	+	utr3	Nrp2	0.670045701977381	0.957758253416803	0.989713272658202	1	0.776548819475895	0.996413475982996	0.270776991346741	-0.0967467678554817	0.601688694870164	0.99597521050456	0.367523759202223
chr1	62817107	62817233	126	+	utr3	Nrp2	0.911381693510479	0.989161078831504	0.962676780581555	1	0.971650293270158	0.996413475982996	-0.23987071434121	-0.0967467678554817	0.601688694870164	0.99597521050456	-0.143123946485729
chr1	63051042	63051210	168	-	utr3	Ino80d	0.274619142606581	0.951526053971712	0.403629075323276	1	0.65790015973471	0.996413475982996	0.104879096836215	-0.115671588617853	0.586845563996267	0.99597521050456	0.220550685454068
chr1	63057768	63057868	100	-	utr3	Ino80d	0.975289610258504	0.999624128809731	0.93328503327264	1	0.651257528434102	0.996413475982996	0.593962418950849	-0.115671588617853	0.586845563996267	0.99597521050456	0.709634007568703
chr1	63057953	63058639	686	-	utr3	Ino80d	0.371458499046755	0.951526053971712	0.508094225563426	1	0.485916310673319	0.996413475982996	0.513813133613406	-0.115671588617853	0.586845563996267	0.99597521050456	0.62948472223126
chr1	63058646	63059108	462	-	exon	Ino80d	0.539026328986503	0.951526053971712	0.717153099924165	1	0.980397174711533	0.996413475982996	0.335070095826705	-0.115671588617853	0.586845563996267	0.99597521050456	0.450741684444559
chr1	63086027	63086374	347	-	utr5	Ino80d	0.64876707505665	0.954841750811087	0.866193797306966	1	0.860235021127754	0.996413475982996	0.679233761738149	-0.115671588617853	0.586845563996267	0.99597521050456	0.794905350356002
chr1	63114647	63114878	231	-	utr5	Ino80d	0.807021956348774	0.972216253482766	0.865607602875545	1	0.81056593770388	0.996413475982996	0.28147145891066	-0.115671588617853	0.586845563996267	0.99597521050456	0.397143047528514
chr1	63176537	63176637	100	-	utr5	Ndufs1	0.194028468322422	0.951526053971712	0.294746924645088	1	0.548690196691103	0.996413475982996	-1.08213523797964	-0.319305874769116	0.136312664297689	0.99597521050456	-0.76282936321052
chr1	63302690	63303254	564	+	exon	Zdbf2	0.966776999448886	0.998294808382891	0.961460743468116	1	0.794870573265629	0.996413475982996	-0.486248290988684	-0.216683802192993	0.368588017868298	0.99597521050456	-0.269564488795691
chr1	63303548	63303764	216	+	exon	Zdbf2	0.623428488128579	0.953782852235027	0.957668427153039	1	0.732394019944691	0.996413475982996	0.294426020642853	-0.216683802192993	0.368588017868298	0.99597521050456	0.511109822835846
chr1	63304166	63304476	310	+	exon	Zdbf2	0.650799895656064	0.955152072507549	0.674333886563291	1	0.802965244850647	0.996413475982996	-0.356654231858478	-0.216683802192993	0.368588017868298	0.99597521050456	-0.139970429665485
chr1	63304649	63304857	208	+	exon	Zdbf2	0.492462974125996	0.951526053971712	0.521155021316497	1	0.531645824322916	0.996413475982996	-0.452663454930038	-0.216683802192993	0.368588017868298	0.99597521050456	-0.235979652737045
chr1	63305006	63305231	225	+	exon	Zdbf2	0.566359598151283	0.951526053971712	0.571815164651156	1	0.294349429763802	0.996413475982996	-1.30504637194677	-0.216683802192993	0.368588017868298	0.99597521050456	-1.08836256975378
chr1	63305382	63305818	436	+	exon	Zdbf2	0.485157991087088	0.951526053971712	0.553317450866304	1	0.49741836260157	0.996413475982996	-0.749571944733371	-0.216683802192993	0.368588017868298	0.99597521050456	-0.532888142540379
chr1	63305922	63306420	498	+	exon	Zdbf2	0.195113567028422	0.951526053971712	0.267662039626655	1	0.235552859161634	0.996413475982996	-1.30986453457198	-0.216683802192993	0.368588017868298	0.99597521050456	-1.09318073237899
chr1	63306761	63306955	194	+	exon	Zdbf2	0.328582481452748	0.951526053971712	0.392358102869749	1	0.556898846164032	0.996413475982996	-1.20008313580852	-0.216683802192993	0.368588017868298	0.99597521050456	-0.983399333615532
chr1	63307041	63307552	511	+	exon	Zdbf2	0.56285902740137	0.951526053971712	0.590091114204609	1	0.289875521518537	0.996413475982996	-1.06751097315895	-0.216683802192993	0.368588017868298	0.99597521050456	-0.850827170965954
chr1	63307664	63307957	293	+	exon	Zdbf2	0.450107986615639	0.951526053971712	0.519027671880522	1	0.686395131246803	0.996413475982996	-0.909481620177552	-0.216683802192993	0.368588017868298	0.99597521050456	-0.69279781798456
chr1	63308023	63308408	385	+	exon	Zdbf2	0.848025780229289	0.979542988075324	0.830848200939147	1	0.623180840355801	0.996413475982996	-0.98896436259471	-0.216683802192993	0.368588017868298	0.99597521050456	-0.772280560401717
chr1	63308459	63308892	433	+	exon	Zdbf2	0.703979065080885	0.96010146375291	0.729056321029606	1	0.582041956416714	0.996413475982996	-1.03543580450701	-0.216683802192993	0.368588017868298	0.99597521050456	-0.818752002314019
chr1	63309701	63309970	269	+	utr3	Zdbf2	0.771378316178305	0.966644496928176	0.856781457353028	1	0.710697995425781	0.996413475982996	0.497323766450889	-0.216683802192993	0.368588017868298	0.99597521050456	0.714007568643882
chr1	63445953	63446072	119	+	utr5	Adam23	0.149722088604995	0.951526053971712	0.180435881923551	1	0.205644995579543	0.996413475982996	1.87633452960953	-0.135035890295501	0.528158094270763	0.99597521050456	2.01137041990503
chr1	63517098	63517506	408	+	intron	Adam23	NA	NA	0.323714995677656	1	0.0223566894252326	0.927615103429394	5.11030568947027	-0.135035890295501	0.528158094270763	0.99597521050456	5.24534157976577
chr1	63592656	63593468	812	+	utr3	Adam23	0.658610239183324	0.955863403686739	0.687961924765162	1	0.544116466906506	0.996413475982996	-0.517198000543678	-0.135035890295501	0.528158094270763	0.99597521050456	-0.382162110248177
chr1	63594158	63594277	119	+	utr3	Adam23	0.343303291595078	0.951526053971712	0.548380472301412	1	0.749082015131982	0.996413475982996	0.311678198422229	-0.135035890295501	0.528158094270763	0.99597521050456	0.44671408871773
chr1	63731736	63732121	385	+	exon	Fastkd2	0.638364682698268	0.954546950668486	0.664975744529946	1	0.34257043597182	0.996413475982996	-1.26475670744896	-0.639030170868659	0.156498861977106	0.99597521050456	-0.625726536580302
chr1	63960607	63960752	145	+	intergenic	NA	NA	NA	0.81657069713497	1	0.512110527485151	0.996413475982996	6.35215106383932	NA	NA	NA	NA
chr1	64033025	64033294	269	-	utr3	Klf7	0.792108428412881	0.969919590283495	0.822407588167959	1	0.89766180815127	0.996413475982996	-0.112433414741491	0.0361857255859683	0.848342702025727	0.99597521050456	-0.148619140327459
chr1	64033753	64034044	291	-	utr3	Klf7	0.876847197755572	0.983863457209672	0.892162752483129	1	0.703268132783141	0.996413475982996	-0.575944205900253	0.0361857255859683	0.848342702025727	0.99597521050456	-0.612129931486221
chr1	64034324	64034729	405	-	utr3	Klf7	0.970343442637418	0.998669597713479	0.887392553672854	1	0.896391073454628	0.996413475982996	-0.110972484402473	0.0361857255859683	0.848342702025727	0.99597521050456	-0.147158209988442
chr1	64034803	64035737	934	-	utr3	Klf7	0.855328350018688	0.980115059532074	0.979137467224298	1	0.92109788008971	0.996413475982996	-0.331878627944966	0.0361857255859683	0.848342702025727	0.99597521050456	-0.368064353530934
chr1	64078787	64079342	555	-	exon	Klf7	0.162720798052991	0.951526053971712	0.268837670385608	1	0.216608654694753	0.996413475982996	1.30436120851492	0.0361857255859683	0.848342702025727	0.99597521050456	1.26817548292895
chr1	64120856	64121114	258	-	utr5	Klf7	0.637373371522654	0.954546950668486	0.940012380886814	1	0.91547213241156	0.996413475982996	1.0377744858093	0.0361857255859683	0.848342702025727	0.99597521050456	1.00158876022333
chr1	64532881	64533009	128	+	utr5	Creb1	0.14672337321308	0.951526053971712	0.166205038103086	1	0.424074015746384	0.996413475982996	-0.550301090835528	-0.197023208381738	0.540318111035388	0.99597521050456	-0.353277882453789
chr1	64597200	64597674	474	+	utr3	Creb1	0.398801766229429	0.951526053971712	0.438168024686239	1	0.0718152073935216	0.996413475982996	-1.22999315440159	-0.197023208381738	0.540318111035388	0.99597521050456	-1.03296994601985
chr1	64607524	64608057	533	-	utr3	Mettl21a	0.237442005818157	0.951526053971712	0.30767551864634	1	0.207800031231699	0.996413475982996	-1.1731364138517	-0.264046353804138	0.404885260675334	0.99597521050456	-0.909090060047558
chr1	64734854	64735224	370	-	exon	Fzd5	0.918406528081273	0.991226639430244	0.754073021001711	1	0.927904200005639	0.996413475982996	1.25758236268152	-0.0326676533334399	0.91393876396342	0.99597521050456	1.29025001601496
chr1	64735289	64735594	305	-	exon	Fzd5	0.393685020615607	0.951526053971712	0.47116488539399	1	0.201462328498206	0.996413475982996	0.709906479272772	-0.0326676533334399	0.91393876396342	0.99597521050456	0.742574132606212
chr1	64736584	64736684	100	-	utr5	Fzd5	0.337426336230605	0.951526053971712	0.447838133617192	1	0.81396928993012	0.996413475982996	2.01333833381104	-0.0326676533334399	0.91393876396342	0.99597521050456	2.04600598714448
chr1	64794143	64794885	742	-	utr3	Plekhm3	0.762926062544569	0.965677306958476	0.846682095352493	1	0.662091064136868	0.996413475982996	0.0870583752729494	-0.199226457834442	0.256472295484675	0.99597521050456	0.286284833107391
chr1	64795001	64795143	142	-	utr3	Plekhm3	0.0493927707942577	0.951526053971712	0.113570564491524	1	0.490665180954757	0.996413475982996	1.0594191284705	-0.199226457834442	0.256472295484675	0.99597521050456	1.25864558630494
chr1	64921859	64922416	557	-	exon	Plekhm3	0.706713525820673	0.960390872216191	0.855296714202551	1	0.787495549737999	0.996413475982996	-0.0961194058636434	-0.199226457834442	0.256472295484675	0.99597521050456	0.103107051970798
chr1	64937752	64938341	589	-	utr5	Plekhm3	0.754459983746768	0.964455011510571	0.779128272770005	1	0.654917976419157	0.996413475982996	-0.270805289034758	-0.199226457834442	0.256472295484675	0.99597521050456	-0.0715788312003159
chr1	64956627	64956727	100	-	utr5	Plekhm3	0.219992275210502	0.951526053971712	0.343909142486249	1	0.573413721520259	0.996413475982996	1.42963622051181	-0.199226457834442	0.256472295484675	0.99597521050456	1.62886267834625
chr1	65157169	65157319	150	-	utr3*	Idh1	NA	NA	0.571950285067516	1	0.577896427797122	0.996413475982996	3.12743505858488	-0.164119394598429	0.605665627937832	0.99597521050456	3.29155445318331
chr1	65159002	65159117	115	-	utr3	Idh1	0.055120133992376	0.951526053971712	0.086070646390429	1	0.286705356414976	0.996413475982996	-1.7639321646304	-0.164119394598429	0.605665627937832	0.99597521050456	-1.59981277003197
chr1	65171139	65171259	120	-	exon	Idh1	0.0895473357958721	0.951526053971712	0.124051665436401	1	0.284476743287608	0.996413475982996	-1.90873675933986	-0.164119394598429	0.605665627937832	0.99597521050456	-1.74461736474143
chr1	65246297	65247168	871	+	utr3	Pikfyve	0.536081765362396	0.951526053971712	0.622268825492418	1	0.755923122698731	0.996413475982996	-0.232499232440514	-0.00606777567784572	0.981212192612127	0.998357788246228	-0.226431456762669
chr1	65273658	65273931	273	+	utr3	Pikfyve	0.483411287982071	0.951526053971712	0.544787226361146	1	0.546639181764466	0.996413475982996	-0.85889495987903	-0.00606777567784572	0.981212192612127	0.998357788246228	-0.852827184201184
chr1	65277224	65277328	104	+	utr3	Pikfyve	0.112096240750563	0.951526053971712	0.155271528591646	1	0.301820751735561	0.996413475982996	1.53120075536472	-0.00606777567784572	0.981212192612127	0.998357788246228	1.53726853104256
chr1	66340642	66340748	106	+	intron	Map2	NA	NA	0.398849219031981	1	0.665846577764959	0.996413475982996	3.7007331847939	-0.0871063602173916	0.704081980405474	0.99597521050456	3.7878395450113
chr1	66358293	66358454	161	+	intron	Map2	0.474320506760021	0.951526053971712	0.671960863512224	1	0.21530379211247	0.996413475982996	2.11783069278017	-0.0871063602173916	0.704081980405474	0.99597521050456	2.20493705299756
chr1	66412563	66412888	325	+	exon	Map2	0.784708988923321	0.969358867347056	0.751300787419522	1	0.776038883054753	0.996413475982996	-0.204009854595981	-0.0871063602173916	0.704081980405474	0.99597521050456	-0.11690349437859
chr1	66413466	66413599	133	+	exon	Map2	0.581778272336467	0.951526053971712	0.612381176290012	1	0.627184150725898	0.996413475982996	-0.516477260989625	-0.0871063602173916	0.704081980405474	0.99597521050456	-0.429370900772234
chr1	66414918	66415239	321	+	exon	Map2	0.447778668158478	0.951526053971712	0.520328785809235	1	0.55876816990036	0.996413475982996	-0.56494635141376	-0.0871063602173916	0.704081980405474	0.99597521050456	-0.477839991196368
chr1	66415713	66415905	192	+	exon	Map2	0.312657422638865	0.951526053971712	0.655606704098142	1	0.781157607277326	0.996413475982996	0.431498718863632	-0.0871063602173916	0.704081980405474	0.99597521050456	0.518605079081024
chr1	66422236	66422391	155	+	intron	Map2	NA	NA	0.505653542570545	1	0.261118459617817	0.996413475982996	2.74631042311607	-0.0871063602173916	0.704081980405474	0.99597521050456	2.83341678333346
chr1	66467941	66468054	113	+	utr5*	Unc80	0.954183035574954	0.996262178086768	0.826526770937562	1	0.949656778286848	0.996413475982996	1.4195537971646	0.0227525292508147	0.93006956885155	0.99597521050456	1.39680126791378
chr1	66468305	66468474	169	+	utr5	Unc80	0.267127837496913	0.951526053971712	0.380553603576154	1	0.351330458977126	0.996413475982996	1.86900987863496	0.0227525292508147	0.93006956885155	0.99597521050456	1.84625734938414
chr1	66473279	66473393	114	+	exon	Unc80	0.0441312554554828	0.951526053971712	0.128801763247094	1	0.425989982734879	0.996413475982996	-0.184065406223986	0.0227525292508147	0.93006956885155	0.99597521050456	-0.2068179354748
chr1	66510723	66510917	194	+	exon	Unc80	0.538742869754389	0.951526053971712	0.855294024531868	1	0.921658682047174	0.996413475982996	0.425661350870195	0.0227525292508147	0.93006956885155	0.99597521050456	0.40290882161938
chr1	66695387	66695877	490	+	utr3	Unc80	0.60591143797079	0.951526053971712	0.667847886516903	1	0.641390649214055	0.996413475982996	-0.441969760510815	0.0227525292508147	0.93006956885155	0.99597521050456	-0.464722289761629
chr1	66697617	66697809	192	+	utr3	Unc80	0.901145919811208	0.987345302715205	0.879598176871781	1	0.689740901051294	0.996413475982996	-1.30318865076767	0.0227525292508147	0.93006956885155	0.99597521050456	-1.32594118001848
chr1	66700877	66701013	136	+	utr5	Rpe	0.398048438705062	0.951526053971712	0.385225041578681	1	0.640925884008554	0.996413475982996	-0.552920738064302	0.0453937607370648	0.873174779991722	0.99597521050456	-0.598314498801367
chr1	66701169	66701552	383	+	utr3	Rpe	0.483371388562902	0.951526053971712	0.486656407037101	1	0.609651212925757	0.996413475982996	-0.103978297570324	0.0453937607370648	0.873174779991722	0.99597521050456	-0.149372058307389
chr1	66717840	66718039	199	+	utr3	Rpe	0.226306425172605	0.951526053971712	0.276091840485053	1	0.329153618494399	0.996413475982996	-1.43004686847518	0.0453937607370648	0.873174779991722	0.99597521050456	-1.47544062921224
chr1	66801036	66802133	1097	-	exon	Kansl1l	0.210062081238316	0.951526053971712	0.27925796924299	1	0.0625951578722423	0.996413475982996	-1.45123125828397	-0.379031169960652	0.385396902320658	0.99597521050456	-1.07220008832332
chr1	66928371	66928472	101	-	intron	Myl1	NA	NA	0.162578423687316	1	0.467389636602426	0.996413475982996	3.58483126765994	-0.19329447810087	0.887262442282636	0.99597521050456	3.77812574576081
chr1	67002124	67002323	199	-	utr3	Lancl1	0.287849121528562	0.951526053971712	0.532918916074786	1	0.804710362339362	0.996413475982996	-0.236313265389727	-0.238758862842539	0.495427744637296	0.99597521050456	0.00244559745281198
chr1	68038517	68038883	366	-	utr3	Erbb4	0.699788717514096	0.959292994913238	0.724900980311877	1	0.457206768219464	0.996413475982996	-1.11637835133418	-0.380312522664148	0.142577337006559	0.99597521050456	-0.73606582867003
chr1	68039989	68040399	410	-	utr3	Erbb4	0.306055275597854	0.951526053971712	0.596264272551729	1	0.89073192041699	0.996413475982996	0.487360210837383	-0.380312522664148	0.142577337006559	0.99597521050456	0.867672733501531
chr1	68194925	68195070	145	-	intron	Erbb4	0.479842684581069	0.951526053971712	0.685170430091396	1	0.769888507566237	0.996413475982996	0.568372707779511	-0.380312522664148	0.142577337006559	0.99597521050456	0.948685230443659
chr1	68263650	68263782	132	-	intron	Erbb4	0.199619552177283	0.951526053971712	0.236244634507865	1	0.453440665492533	0.996413475982996	3.08702531918518	-0.380312522664148	0.142577337006559	0.99597521050456	3.46733784184932
chr1	68610648	68610762	114	-	intron	Erbb4	0.664183735032107	0.957021280840623	0.799875498595712	1	0.644865655515501	0.996413475982996	2.55923710033683	-0.380312522664148	0.142577337006559	0.99597521050456	2.93954962300098
chr1	68947697	68947842	145	-	intron	Erbb4	0.243140383237981	0.951526053971712	0.378132442945258	1	0.556013188270707	0.996413475982996	1.60846117766586	-0.380312522664148	0.142577337006559	0.99597521050456	1.98877370033001
chr1	68966210	68966549	339	-	intron	Erbb4	NA	NA	0.328846243958234	1	0.0155638351981433	0.77833699009564	2.60048086655882	-0.380312522664148	0.142577337006559	0.99597521050456	2.98079338922296
chr1	69050706	69050882	176	-	intron	Erbb4	0.111811880875825	0.951526053971712	0.141377863501904	1	0.0154568560427667	0.774478210756318	1.87892062018009	-0.380312522664148	0.142577337006559	0.99597521050456	2.25923314284423
chr1	69083950	69084107	157	-	intron	Erbb4	0.492900095907806	0.951526053971712	0.70690508958045	1	0.657447936118395	0.996413475982996	0.108996819568373	-0.380312522664148	0.142577337006559	0.99597521050456	0.489309342232521
chr1	69106350	69106532	182	-	intron	Gm16076	0.773648804155471	0.967430892010513	0.91110654016322	1	0.930838979098535	0.996413475982996	0.264687178614858	-0.306682786432153	0.522581669710773	0.99597521050456	0.571369965047012
chr1	69107646	69107850	204	-	utr5	Erbb4	0.829049406016392	0.975870672372587	0.852205942301795	1	0.865425702167292	0.996413475982996	0.0253148983159526	-0.380312522664148	0.142577337006559	0.99597521050456	0.405627420980101
chr1	69108013	69108407	394	-	utr5	Erbb4	0.916944721261818	0.990913518744159	0.652837050450089	1	0.617935186173646	0.996413475982996	0.242273722871183	-0.380312522664148	0.142577337006559	0.99597521050456	0.622586245535331
chr1	69538772	69539026	254	-	exon	Ikzf2	0.469521505014122	0.951526053971712	0.499579892433686	1	0.444131626105909	0.996413475982996	-0.470630767155328	-0.4509025931057	0.173464603790228	0.99597521050456	-0.0197281740496286
chr1	70049869	70050012	143	+	intron	Spag16	NA	NA	0.627169698529264	1	0.549856579904616	0.996413475982996	3.98679739797052	-0.420424545535584	0.366393730536398	0.99597521050456	4.4072219435061
chr1	70069701	70069836	135	+	intron	Spag16	NA	NA	0.0905036907286139	1	0.316485581038945	0.996413475982996	4.77804387438849	-0.420424545535584	0.366393730536398	0.99597521050456	5.19846841992407
chr1	70164038	70164165	127	+	intron	Spag16	NA	NA	0.999592124515138	1	NA	NA	5.0328270424008	-0.420424545535584	0.366393730536398	0.99597521050456	5.45325158793638
chr1	70725812	70726013	201	+	utr5	Vwc2l	0.622120786476348	0.953751533550922	0.681923021688814	1	0.753037027023617	0.996413475982996	-0.861395645553405	-0.418953011698095	0.173797006845972	0.99597521050456	-0.442442633855311
chr1	70726196	70726376	180	+	utr5	Vwc2l	0.0264230321346142	0.951526053971712	0.0467286441998405	1	0.0469348154586358	0.996413475982996	-1.62605517951357	-0.418953011698095	0.173797006845972	0.99597521050456	-1.20710216781547
chr1	70728836	70729129	293	+	exon	Vwc2l	0.530808831987248	0.951526053971712	0.580283495716953	1	0.536361416570397	0.996413475982996	-0.529848924897273	-0.418953011698095	0.173797006845972	0.99597521050456	-0.110895913199179
chr1	70882099	70882324	225	+	utr3	Vwc2l	0.224864931745184	0.951526053971712	0.41963170626029	1	0.450907741208326	0.996413475982996	0.406971064955253	-0.418953011698095	0.173797006845972	0.99597521050456	0.825924076653347
chr1	72159909	72160035	126	-	utr3	Mreg	0.290783858097014	0.951526053971712	0.254487860528354	1	0.359665031921866	0.996413475982996	-0.24909024247331	-0.0641846416754614	0.875311573854382	0.99597521050456	-0.184905600797849
chr1	72160564	72160677	113	-	utr3	Mreg	0.848649328766553	0.979542988075324	0.833228776288588	1	0.930522694810202	0.996413475982996	-0.936460053406662	-0.0641846416754614	0.875311573854382	0.99597521050456	-0.872275411731201
chr1	72226280	72226394	114	+	exon	Gm25360	0.777675186351403	0.96840765070384	0.765297629228881	1	0.250171507527883	0.996413475982996	1.40468938624065	0.94853154516912	0.117927576879889	0.99597521050456	0.456157841071528
chr1	72255043	72255152	109	+	exon	Gm25939	0.101265465834137	0.951526053971712	0.123392941865362	1	0.00324553426435568	0.282827641746941	2.23389926799384	0.240369825319583	0.492183550297434	0.99597521050456	1.99352944267425
chr1	72289915	72290041	126	+	intron	Tmem169	0.477227015299481	0.951526053971712	0.64840197796546	1	0.863009817879635	0.996413475982996	2.49728100559371	-0.0863689677253374	0.722127091310144	0.99597521050456	2.58364997331905
chr1	72300732	72300941	209	+	exon	Tmem169	0.951707990479246	0.996262178086768	0.785356857998032	1	0.863737230076603	0.996413475982996	0.324121297496028	-0.0863689677253374	0.722127091310144	0.99597521050456	0.410490265221365
chr1	72301067	72301679	612	+	utr3	Tmem169	0.870727599071797	0.983401068695594	0.993117839590114	1	0.963536898888554	0.996413475982996	-0.272577262203488	-0.0863689677253374	0.722127091310144	0.99597521050456	-0.186208294478151
chr1	72307561	72307751	190	+	exon	Xrcc5	0.463000908203781	0.951526053971712	0.384366430635775	1	0.651041813636005	0.996413475982996	-0.775311797776217	-0.43550371140557	0.0917210149054578	0.99597521050456	-0.339808086370647
chr1	72427946	72428097	151	-	utr3	March4	NA	NA	0.132741198375655	1	0.375347418514158	0.996413475982996	2.16471640927239	0.0744657268708983	0.887590700350297	0.99597521050456	2.09025068240149
chr1	72428783	72428940	157	-	exon	March4	0.238632213951393	0.951526053971712	0.257544264438348	1	0.313786076503414	0.996413475982996	0.581421127806796	0.0744657268708983	0.887590700350297	0.99597521050456	0.506955400935898
chr1	72534627	72534913	286	-	exon	March4	0.133807039612804	0.951526053971712	0.171849617683172	1	0.420288723148986	0.996413475982996	2.3091344681016	0.0744657268708983	0.887590700350297	0.99597521050456	2.2346687412307
chr1	72535013	72535149	136	-	utr5	March4	0.177408192494015	0.951526053971712	0.222326928966018	1	0.33479134772769	0.996413475982996	2.23242873147812	0.0744657268708983	0.887590700350297	0.99597521050456	2.15796300460722
chr1	72536083	72536338	255	-	utr5	March4	0.139961544572439	0.951526053971712	0.173586140698738	1	0.147418274845774	0.996413475982996	2.72854709651888	0.0744657268708983	0.887590700350297	0.99597521050456	2.65408136964799
chr1	72536591	72536713	122	-	utr5	March4	0.0878867853216866	0.951526053971712	0.155326641808684	1	0.457356663679546	0.996413475982996	1.61220831159764	0.0744657268708983	0.887590700350297	0.99597521050456	1.53774258472674
chr1	72585911	72586393	482	+	exon	Smarcal1	0.823927455130574	0.974961381689509	0.861818014299939	1	0.905776094878238	0.996413475982996	-0.161179952900676	0.149698646336294	0.406859353524623	0.99597521050456	-0.31087859923697
chr1	72635442	72635773	331	+	intergenic	NA	0.632825732101339	0.954035035252544	0.925406528977894	1	0.940262057736583	0.996413475982996	-0.0196858363780734	NA	NA	NA	NA
chr1	72858797	72859310	513	-	utr3	Igfbp5	0.608342834917015	0.951981639702747	0.673509780101378	1	0.779697539300659	0.996413475982996	0.417228812069361	0.472023053547076	0.200592337692328	0.99597521050456	-0.0547942414777151
chr1	72859433	72859664	231	-	utr3	Igfbp5	0.94317139303715	0.996100941328024	0.961351567514258	1	0.952681867005056	0.996413475982996	0.514173973325755	0.472023053547076	0.200592337692328	0.99597521050456	0.0421509197786793
chr1	72859793	72860749	956	-	utr3	Igfbp5	0.32951067022301	0.951526053971712	0.558862216813501	1	0.44268400122905	0.996413475982996	1.29125636277206	0.472023053547076	0.200592337692328	0.99597521050456	0.819233309224986
chr1	72860783	72860966	183	-	utr3	Igfbp5	0.715842782941833	0.961182095584801	0.490311921978366	1	0.612472234674602	0.996413475982996	0.143485459077423	0.472023053547076	0.200592337692328	0.99597521050456	-0.328537594469653
chr1	72861960	72862229	269	-	utr3	Igfbp5	0.768065207202196	0.965905113631526	0.980309778350461	1	0.872079319210657	0.996413475982996	0.754940370071795	0.472023053547076	0.200592337692328	0.99597521050456	0.282917316524719
chr1	72862372	72862495	123	-	utr3	Igfbp5	0.746534985596098	0.963894530531491	0.781342032667119	1	0.809228280824883	0.996413475982996	0.762718653343991	0.472023053547076	0.200592337692328	0.99597521050456	0.290695599796915
chr1	73914090	73914571	481	-	utr3	Tns1	0.236173408833801	0.951526053971712	0.36317810282513	1	0.613597930808681	0.996413475982996	1.86261864209247	0.288172323560821	0.598098801346262	0.99597521050456	1.57444631853165
chr1	73924863	73925156	293	-	exon	Tns1	0.309365787566685	0.951526053971712	0.392698771371604	1	0.948607173963184	0.996413475982996	2.28244465439034	0.288172323560821	0.598098801346262	0.99597521050456	1.99427233082952
chr1	73953311	73953748	437	-	utr5	Tns1	0.137348559944541	0.951526053971712	0.180155975592765	1	0.400159301424953	0.996413475982996	1.65046730331588	0.288172323560821	0.598098801346262	0.99597521050456	1.36229497975506
chr1	74267747	74268028	281	+	utr3	Arpc2	0.463459800019202	0.951526053971712	0.538204077899672	1	0.569933321991997	0.996413475982996	-0.724838974787245	0.175888507393678	0.63822197943514	0.99597521050456	-0.900727482180923
chr1	74279976	74280195	219	-	utr3	Aamp	0.0633272346340696	0.951526053971712	0.24147789278892	1	0.558887620228637	0.996413475982996	0.689551723520442	-0.028604798162221	0.901309830353258	0.99597521050456	0.718156521682663
chr1	74283957	74284104	147	-	exon	Aamp	0.831176066447484	0.976440734330189	0.488158541608003	1	0.790468947878085	0.996413475982996	-0.329826966157082	-0.028604798162221	0.901309830353258	0.99597521050456	-0.301222167994861
chr1	74284443	74284656	213	-	utr5	Aamp	0.905943139258714	0.98794706895144	0.706227955151542	1	0.872677165845719	0.996413475982996	0.117168709330388	-0.028604798162221	0.901309830353258	0.99597521050456	0.145773507492609
chr1	74288585	74288724	139	-	utr3	Tmbim1	0.921351718833824	0.992055914461481	0.997278355402965	1	0.90525212985912	0.996413475982996	-0.152687502715174	-0.206141492513687	0.329201812811812	0.99597521050456	0.0534539897985132
chr1	74300188	74300301	113	-	utr5	Tmbim1	NA	NA	0.540166953167417	1	0.58913670921313	0.996413475982996	4.21206002068548	-0.206141492513687	0.329201812811812	0.99597521050456	4.41820151319917
chr1	74351997	74352273	276	+	utr3	Pnkd	0.461799156821034	0.951526053971712	0.596213964642206	1	0.899436511134899	0.996413475982996	0.681581853138164	0.203550935482985	0.642269034204989	0.99597521050456	0.478030917655179
chr1	74352337	74352643	306	+	utr3	Pnkd	0.0761441585968633	0.951526053971712	0.106842670890869	1	0.498919886922568	0.996413475982996	1.94622522394264	0.203550935482985	0.642269034204989	0.99597521050456	1.74267428845965
chr1	74391420	74391557	137	+	utr5	Ctdsp1	0.349337055910489	0.951526053971712	0.464238260715466	1	0.635742642432441	0.996413475982996	2.50436268692745	0.005444292385915	0.983722815169101	0.998357788246228	2.49891839454154
chr1	74395535	74395652	117	+	utr3	Ctdsp1	0.697029808898024	0.959164718573006	0.698527490726761	1	0.777082235863257	0.996413475982996	-0.23884785786724	0.005444292385915	0.983722815169101	0.998357788246228	-0.244292150253155
chr1	74437802	74437999	197	-	utr3	Usp37	0.841495408579667	0.978329064688654	0.87071042798918	1	0.936125927852994	0.996413475982996	-0.560468912546295	-0.421606851078203	0.113177493846255	0.99597521050456	-0.138862061468092
chr1	74438387	74438500	113	-	utr3	Usp37	0.91436844830141	0.990230590789535	0.972260748217054	1	0.923029037196008	0.996413475982996	-0.93256496583162	-0.421606851078203	0.113177493846255	0.99597521050456	-0.510958114753417
chr1	74438958	74439058	100	-	utr3	Usp37	0.340840680083242	0.951526053971712	0.408224561119193	1	0.636725988605483	0.996413475982996	-0.935554599433704	-0.421606851078203	0.113177493846255	0.99597521050456	-0.513947748355501
chr1	74439218	74439408	190	-	utr3	Usp37	0.812938822973764	0.972950848499737	0.859808266526895	1	0.946541030899297	0.996413475982996	-0.3982277886947	-0.421606851078203	0.113177493846255	0.99597521050456	0.0233790623835035
chr1	74506283	74506427	144	+	utr5	Cnot9	0.594145277781949	0.951526053971712	0.388470881232696	1	0.66173632681418	0.996413475982996	-0.118321606750748	-0.0311387872825669	0.910783926415784	0.99597521050456	-0.0871828194681813
chr1	74528884	74529144	260	+	utr3	Cnot9	0.040889304300689	0.951526053971712	0.100489108054047	1	0.142808543721517	0.996413475982996	1.20645984769658	-0.0311387872825669	0.910783926415784	0.99597521050456	1.23759863497915
chr1	74546255	74546398	143	+	exon	Plcd4	NA	NA	0.356969507180333	1	0.662186683291903	0.996413475982996	3.41047892010155	0.0592797696325457	0.857974275337109	0.99597521050456	3.35119915046901
chr1	74553437	74553684	247	+	intron	Plcd4	NA	NA	0.0489874330885594	1	0.0272230308928273	0.996413475982996	5.8357381823798	0.0592797696325457	0.857974275337109	0.99597521050456	5.77645841274726
chr1	74560327	74560442	115	+	exon	Plcd4	0.507344953321021	0.951526053971712	0.20051720932052	1	0.354193200254084	0.996413475982996	0.044235864421649	0.0592797696325457	0.857974275337109	0.99597521050456	-0.0150439052108967
chr1	74565818	74565920	102	-	utr3	Zfp142	0.94010343470735	0.996100941328024	0.932636200903714	1	0.948773146138497	0.996413475982996	-0.556035799167715	0.221110564758677	0.457426124069946	0.99597521050456	-0.777146363926391
chr1	74566597	74567268	671	+	utr3	Plcd4	0.691142828613134	0.959164718573006	0.760529773212209	1	0.668937320568692	0.996413475982996	0.264915560735516	0.0592797696325457	0.857974275337109	0.99597521050456	0.20563579110297
chr1	74569705	74570211	506	-	utr3	Zfp142	0.803081852598596	0.97173796298704	0.807689448816245	1	0.833694125205396	0.996413475982996	0.455065881152128	0.221110564758677	0.457426124069946	0.99597521050456	0.233955316393451
chr1	74570897	74571103	206	-	utr3	Zfp142	0.84802017852521	0.979542988075324	0.802222712224447	1	0.493143403711171	0.996413475982996	0.346000189034152	0.221110564758677	0.457426124069946	0.99597521050456	0.124889624275475
chr1	74571756	74572232	476	-	utr3	Zfp142	0.194332183436957	0.951526053971712	0.289550464501707	1	0.427725773728793	0.996413475982996	1.65259387173355	0.221110564758677	0.457426124069946	0.99597521050456	1.43148330697488
chr1	74585522	74585646	124	-	exon	Zfp142	0.676108680779353	0.958554104618746	0.687620772206338	1	0.857859879265588	0.996413475982996	-0.176383629598928	0.221110564758677	0.457426124069946	0.99597521050456	-0.397494194357605
chr1	74587836	74587992	156	-	utr5	Zfp142	0.975503666851952	0.999701735190807	0.794103851616517	1	0.982813118740434	0.996413475982996	0.507359739004371	0.221110564758677	0.457426124069946	0.99597521050456	0.286249174245694
chr1	74593802	74594276	474	-	utr3	Rnf25	0.955960063878538	0.996262178086768	0.961075461551347	1	0.99509173704907	0.996656829127381	0.00925635650921461	0.161778702908686	0.472901763601053	0.99597521050456	-0.152522346399472
chr1	74601097	74601348	251	-	utr5	Rnf25	0.846848101724676	0.97924588374306	0.932171444141068	1	0.935521285911118	0.996413475982996	0.441753989258722	0.161778702908686	0.472901763601053	0.99597521050456	0.279975286350036
chr1	74679032	74679238	206	+	exon	Ttll4	0.550301572197073	0.951526053971712	0.774353685771159	1	0.948341020911877	0.996413475982996	0.861104143375398	-0.137465063398939	0.517272610759147	0.99597521050456	0.998569206774337
chr1	74679704	74680196	492	+	exon	Ttll4	0.602738677125624	0.951526053971712	0.767209173240918	1	0.809986059954584	0.996413475982996	0.230466692294786	-0.137465063398939	0.517272610759147	0.99597521050456	0.367931755693725
chr1	74697580	74697761	181	+	utr3	Ttll4	0.165254183105178	0.951526053971712	0.298473231079103	1	0.554914952247497	0.996413475982996	1.46386821974157	-0.137465063398939	0.517272610759147	0.99597521050456	1.60133328314051
chr1	74698497	74698643	146	+	utr3	Ttll4	0.287609941012436	0.951526053971712	0.379311502675441	1	0.346691529281703	0.996413475982996	0.868465167047071	-0.137465063398939	0.517272610759147	0.99597521050456	1.00593023044601
chr1	74779859	74779990	131	+	intron	Wnt6	NA	NA	0.0344707157908247	1	0.116610523732636	0.996413475982996	8.28532828917675	0.677228806670267	0.367246420531334	0.99597521050456	7.60809948250648
chr1	74784450	74784638	188	+	utr3	Wnt6	0.917504276264422	0.99115560329779	0.983125056571562	1	0.849470060509049	0.996413475982996	2.31300799605052	0.677228806670267	0.367246420531334	0.99597521050456	1.63577918938025
chr1	74803741	74804015	274	+	utr3	Wnt10a	0.503889485357241	0.951526053971712	0.52398749843617	1	0.415195069891369	0.996413475982996	0.808736421931919	0.532686912546521	0.311911849369046	0.99597521050456	0.276049509385399
chr1	74855301	74855435	134	+	exon	Cdk5r2	0.145274658122858	0.951526053971712	0.203674396627694	1	0.287177934022992	0.996413475982996	2.09621794050837	0.0687190392949302	0.912033103913718	0.99597521050456	2.02749890121344
chr1	74855771	74855925	154	+	exon	Cdk5r2	0.252877381859419	0.951526053971712	0.310123536125539	1	0.663772268855013	0.996413475982996	1.02966556759549	0.0687190392949302	0.912033103913718	0.99597521050456	0.960946528300559
chr1	74856003	74856515	512	+	utr3	Cdk5r2	0.0841269452315355	0.951526053971712	0.124952260679429	1	0.227264990004133	0.996413475982996	1.44176843319409	0.0687190392949302	0.912033103913718	0.99597521050456	1.37304939389916
chr1	74857273	74857386	113	+	utr3	Cdk5r2	0.232200237740424	0.951526053971712	0.322132374726573	1	0.767467869166959	0.996413475982996	0.973694609957251	0.0687190392949302	0.912033103913718	0.99597521050456	0.904975570662321
chr1	74956109	74956249	140	+	intergenic	NA	NA	NA	0.29830480797282	1	0.383084123102635	0.996413475982996	4.37912286328015	NA	NA	NA	NA
chr1	74967525	74967666	141	-	utr3	Nhej1	0.458194690436693	0.951526053971712	0.453151292953791	1	0.569293452450544	0.996413475982996	-1.44337027463576	-0.259971573640573	0.652103496818876	0.99597521050456	-1.18339870099519
chr1	75136593	75136697	104	-	exon	Cnppd1	0.683831836472272	0.958918973150399	0.769710819211734	1	0.926176594030628	0.996413475982996	0.205767497821388	0.00875300917374328	0.968152906006308	0.99675115101774	0.197014488647645
chr1	75142267	75142462	195	-	utr5	Cnppd1	0.916913440238485	0.990913518744159	0.908129086507591	1	0.799932667203729	0.996413475982996	-0.528979019114329	0.00875300917374328	0.968152906006308	0.99675115101774	-0.537732028288073
chr1	75146462	75147043	581	+	utr3	Retreg2	0.152513422445104	0.951526053971712	0.285764603910777	1	0.360337632541338	0.996413475982996	1.05241755866634	0.123459674909373	0.656977114892359	0.99597521050456	0.928957883756969
chr1	75171253	75171483	230	+	utr3	Zfand2b	0.82965222336055	0.975884707034423	0.488716540580432	1	0.569949121441106	0.996413475982996	0.459312587881743	0.0296473623767802	0.928088693559442	0.99597521050456	0.429665225504963
chr1	75180945	75181079	134	-	utr3	Atg9a	0.861868645290958	0.981490436390147	0.853853171385332	1	0.749207825054494	0.996413475982996	-0.455136386664394	-0.164107135552024	0.611455284891621	0.99597521050456	-0.29102925111237
chr1	75181429	75181870	441	-	utr3	Atg9a	0.225820210217577	0.951526053971712	0.33544951590002	1	0.665771528450765	0.996413475982996	0.763675432740135	-0.164107135552024	0.611455284891621	0.99597521050456	0.927782568292158
chr1	75186505	75186722	217	-	utr3	Atg9a	0.273368461636392	0.951526053971712	0.42476159644475	1	0.705413675368051	0.996413475982996	0.748971161543214	-0.164107135552024	0.611455284891621	0.99597521050456	0.913078297095237
chr1	75191831	75191985	154	-	utr5	Atg9a	0.3437299486367	0.951526053971712	0.621288194369154	1	0.99085324690959	0.996413475982996	0.561782298649989	-0.164107135552024	0.611455284891621	0.99597521050456	0.725889434202012
chr1	75192240	75192426	186	+	utr5	Ankzf1	0.0489492680446137	0.951526053971712	0.140968068693299	1	0.29393033569408	0.996413475982996	-0.330681601453855	0.253820052840789	0.470726632356251	0.99597521050456	-0.584501654294645
chr1	75197966	75198071	105	+	utr3	Ankzf1	0.345966648950156	0.951526053971712	0.530668890182093	1	0.802450626971264	0.996413475982996	0.145275879420032	0.253820052840789	0.470726632356251	0.99597521050456	-0.108544173420757
chr1	75211346	75211466	120	+	exon	Stk16	0.793204834905712	0.970021289628115	0.710368129695477	1	0.597798762254783	0.996413475982996	-0.476408069612151	0.0970620547817143	0.793435560149908	0.99597521050456	-0.573470124393866
chr1	75211896	75212114	218	+	exon	Stk16	0.851843388244573	0.979542988075324	0.570431265524445	1	0.607032294246762	0.996413475982996	-0.0843671910239422	0.0970620547817143	0.793435560149908	0.99597521050456	-0.181429245805657
chr1	75213818	75214216	398	+	utr3	Stk16	0.104501033972055	0.951526053971712	0.167399584943276	1	0.321452490449773	0.996413475982996	-0.699917064493365	0.0970620547817143	0.793435560149908	0.99597521050456	-0.79697911927508
chr1	75214388	75214575	187	-	utr3	Tuba4a	0.715221640489609	0.961058243715881	0.947936190203698	1	0.971874960646233	0.996413475982996	0.446747457136808	-0.00737785610102719	0.981668948854571	0.998357788246228	0.454125313237835
chr1	75215002	75215455	453	-	utr3	Tuba4a	0.509086922110769	0.951526053971712	0.603298828282838	1	0.443031715208643	0.996413475982996	-0.47867187840156	-0.00737785610102719	0.981668948854571	0.998357788246228	-0.471294022300533
chr1	75215528	75216548	1020	-	utr3	Tuba4a	0.757752032306934	0.964628395204039	0.945849079711177	1	0.858929816134498	0.996413475982996	0.056807728686503	-0.00737785610102719	0.981668948854571	0.998357788246228	0.0641855847875302
chr1	75243636	75243844	208	+	utr3	Dnajb2	0.513382577307641	0.951526053971712	0.502060866492007	1	0.639403912179966	0.996413475982996	-0.231251955449177	0.161513990103181	0.60212540353071	0.99597521050456	-0.392765945552357
chr1	75244015	75244177	162	+	utr3	Dnajb2	0.494832294062953	0.951526053971712	0.777403362277696	1	0.920032069334223	0.996413475982996	0.403346322245913	0.161513990103181	0.60212540353071	0.99597521050456	0.241832332142732
chr1	75245335	75245467	132	+	utr3	Dnajb2	0.37056356793061	0.951526053971712	0.832934100966013	1	0.995990460714051	0.996982606609421	0.185470999166668	0.161513990103181	0.60212540353071	0.99597521050456	0.0239570090634875
chr1	75247117	75247441	324	-	utr3	Ptprn	0.641589774584629	0.954546950668486	0.722139047657545	1	0.870993448844334	0.996413475982996	0.229475188503375	0.0698431015308622	0.858008169778215	0.99597521050456	0.159632086972512
chr1	75248872	75249071	199	-	intron	Ptprn	NA	NA	0.694232407720954	1	0.54600165375846	0.996413475982996	6.58688444634057	0.0698431015308622	0.858008169778215	0.99597521050456	6.5170413448097
chr1	75257945	75258246	301	-	exon	Ptprn	0.187843466949961	0.951526053971712	0.40382870811427	1	0.705150716330653	0.996413475982996	0.705156669705778	0.0698431015308622	0.858008169778215	0.99597521050456	0.635313568174916
chr1	75263641	75263908	267	-	utr5	Ptprn	0.981246746481099	1	0.664564488881422	1	0.695485752244298	0.996413475982996	-0.183759728852353	0.0698431015308622	0.858008169778215	0.99597521050456	-0.253602830383215
chr1	75278268	75278382	114	-	utr5	Resp18	0.386156753492478	0.951526053971712	0.491397023735373	1	0.62450400189411	0.996413475982996	-1.19147878821422	-0.504769137979516	0.187151773941833	0.99597521050456	-0.686709650234707
chr1	75385636	75385737	101	+	exon	Speg	0.217941843322729	0.951526053971712	0.308696686270964	1	0.604532888173439	0.996413475982996	1.8113114261938	0.325766000740106	0.56647043383907	0.99597521050456	1.48554542545369
chr1	75387819	75388159	340	+	utr3	Speg	0.257908071512847	0.951526053971712	0.30835728567258	1	0.41525415168957	0.996413475982996	1.44217302365971	0.325766000740106	0.56647043383907	0.99597521050456	1.1164070229196
chr1	75388366	75389097	731	+	exon	Speg	0.0669538645234129	0.951526053971712	0.0863499496376459	1	0.00201895901767561	0.203952104038855	2.55736871294234	0.325766000740106	0.56647043383907	0.99597521050456	2.23160271220223
chr1	75390906	75391006	100	+	exon	Speg	0.16675745473997	0.951526053971712	0.2533903475473	1	0.47874018264115	0.996413475982996	1.70723076698085	0.325766000740106	0.56647043383907	0.99597521050456	1.38146476624075
chr1	75403942	75404056	114	+	utr3	Speg	0.953004205727164	0.996262178086768	0.966987439445329	1	0.988139999911469	0.996413475982996	0.00274038868974575	0.325766000740106	0.56647043383907	0.99597521050456	-0.323025612050361
chr1	75421728	75421963	235	+	exon	Speg	0.119183551883087	0.951526053971712	0.142361909068254	1	0.0231124825790283	0.939576472580573	2.39178230104784	0.325766000740106	0.56647043383907	0.99597521050456	2.06601630030774
chr1	75422425	75422704	279	+	exon	Speg	0.106106289663449	0.951526053971712	0.163678380330688	1	0.384993529507741	0.996413475982996	0.981905401850034	0.325766000740106	0.56647043383907	0.99597521050456	0.656139401109928
chr1	75422931	75423430	499	+	exon	Speg	0.0403888510807034	0.951526053971712	0.0449969665793069	1	0.0295696952305082	0.996413475982996	3.52276373744954	0.325766000740106	0.56647043383907	0.99597521050456	3.19699773670944
chr1	75431450	75431990	540	+	utr3	Speg	0.73994414369841	0.963789278947152	0.973342544999599	1	0.718850639602214	0.996413475982996	0.660935187773726	0.325766000740106	0.56647043383907	0.99597521050456	0.33516918703362
chr1	75442967	75443120	153	+	utr3	Gmppa	0.87673914525006	0.983863457209672	0.910225802701145	1	0.878127529915411	0.996413475982996	-0.453319736653863	0.0583064705042114	0.806934713370498	0.99597521050456	-0.511626207158074
chr1	75450580	75450698	118	+	utr5	Asic4	0.3009701981078	0.951526053971712	0.526825205323399	1	0.976434047226864	0.996413475982996	1.17179311326608	0.318202405233039	0.45041814814173	0.99597521050456	0.85359070803304
chr1	75450753	75451183	430	+	utr5	Asic4	0.400575822290843	0.951526053971712	0.624681742626609	1	0.791862800999824	0.996413475982996	1.04833336661217	0.318202405233039	0.45041814814173	0.99597521050456	0.730130961379129
chr1	75465699	75465829	130	+	intron	Asic4	NA	NA	0.0516181735207801	1	0.139828967575035	0.996413475982996	6.82824389013564	0.318202405233039	0.45041814814173	0.99597521050456	6.5100414849026
chr1	75471546	75471656	110	+	intron	Asic4	NA	NA	0.538951777877573	1	0.588072817173619	0.996413475982996	2.89457576268919	0.318202405233039	0.45041814814173	0.99597521050456	2.57637335745615
chr1	75474620	75476074	1454	-	utr3	Chpf	0.0501187525125811	0.951526053971712	0.216454986015072	1	0.473007516169293	0.996413475982996	0.893310027679926	0.123867506513597	0.747918917359155	0.99597521050456	0.769442521166329
chr1	75477348	75477771	423	-	utr3	Chpf	0.0409353268761578	0.951526053971712	0.072955741033642	1	0.073155380543665	0.996413475982996	1.66189470491327	0.123867506513597	0.747918917359155	0.99597521050456	1.53802719839967
chr1	75479610	75479776	166	+	utr5	Tmem198	0.199030669993102	0.951526053971712	0.311192720391185	1	0.468645653303125	0.996413475982996	1.48570228648351	0.0299616867800354	0.929839478438717	0.99597521050456	1.45574059970348
chr1	75482879	75483064	185	+	exon	Tmem198	0.0703810764765159	0.951526053971712	0.217209390566944	1	0.511989223990628	0.996413475982996	0.655578929093868	0.0299616867800354	0.929839478438717	0.99597521050456	0.625617242313833
chr1	75484860	75485187	327	+	utr3	Tmem198	0.228020459170502	0.951526053971712	0.442101248875152	1	0.716968905087173	0.996413475982996	0.56046336972391	0.0299616867800354	0.929839478438717	0.99597521050456	0.530501682943874
chr1	75486997	75487123	126	-	exon	Obsl1	0.844751553372071	0.97912953247234	0.815452584414539	1	0.916032452898933	0.996413475982996	0.159374920889413	0.365177836872053	0.460701809901104	0.99597521050456	-0.20580291598264
chr1	75490914	75491054	140	-	utr3	Obsl1	0.364686410462752	0.951526053971712	0.532898761877121	1	0.567505330448406	0.996413475982996	1.60219477766904	0.365177836872053	0.460701809901104	0.99597521050456	1.23701694079699
chr1	75505687	75505935	248	-	exon	Obsl1	0.0930365118677943	0.951526053971712	0.113366817501458	1	0.000327156354970624	0.0528645213589718	2.85975444919666	0.365177836872053	0.460701809901104	0.99597521050456	2.49457661232461
chr1	75506038	75506819	781	-	utr5	Obsl1	0.0592524220612683	0.951526053971712	0.0831076928942504	1	0.0210595199373193	0.910743460252494	2.56130001761367	0.365177836872053	0.460701809901104	0.99597521050456	2.19612218074162
chr1	75506975	75507447	472	+	utr5	Inha	0.174003586209542	0.951526053971712	0.327725872219625	1	0.568819069240249	0.996413475982996	1.05300390416634	0.455461010630384	0.222135570432641	0.99597521050456	0.597542893535953
chr1	75509511	75509702	191	+	exon	Inha	0.094262268066601	0.951526053971712	0.139094992671794	1	0.344183602019457	0.996413475982996	1.94681591999916	0.455461010630384	0.222135570432641	0.99597521050456	1.49135490936878
chr1	75509755	75510056	301	+	exon	Inha	0.281382248520821	0.951526053971712	0.39923070615812	1	0.695098994331462	0.996413475982996	1.28527560917852	0.455461010630384	0.222135570432641	0.99597521050456	0.829814598548133
chr1	75529110	75529252	142	+	exon	Stk11ip	0.751153620733244	0.964123003512614	0.920171204278267	1	0.955709998067406	0.996413475982996	0.473323581230951	-0.0617077401631296	0.821481933901052	0.99597521050456	0.53503132139408
chr1	75536136	75536268	132	+	utr3	Stk11ip	0.499740446507359	0.951526053971712	0.62867095143859	1	0.716621640995651	0.996413475982996	0.618192450733051	-0.0617077401631296	0.821481933901052	0.99597521050456	0.679900190896181
chr1	75547959	75548179	220	+	exon	Slc4a3	0.409313319858083	0.951526053971712	0.649025165725116	1	0.620732652064984	0.996413475982996	1.36183358973408	0.133085036505088	0.751892388132114	0.99597521050456	1.22874855322899
chr1	75558922	75559038	116	+	utr3	Slc4a3	0.350811603480353	0.951526053971712	0.56947268167911	1	0.689748859545983	0.996413475982996	0.656249267603172	0.133085036505088	0.751892388132114	0.99597521050456	0.523164231098084
chr1	77368551	77368790	239	-	utr3	Epha4	0.59656736301201	0.951526053971712	0.653460929141128	1	0.56696223236731	0.996413475982996	-0.835209489823956	-0.127437401029565	0.584287106223107	0.99597521050456	-0.707772088794391
chr1	77369101	77369608	507	-	utr3	Epha4	0.89628967451479	0.986954805685042	0.891805273237095	1	0.832844091332223	0.996413475982996	-0.313041637031935	-0.127437401029565	0.584287106223107	0.99597521050456	-0.18560423600237
chr1	77372955	77373837	882	-	utr3	Epha4	0.696683664951558	0.959164718573006	0.726748567142206	1	0.358340426852844	0.996413475982996	-0.696556410049245	-0.127437401029565	0.584287106223107	0.99597521050456	-0.56911900901968
chr1	77426661	77426776	115	-	utr3	Epha4	0.178706772239445	0.951526053971712	0.40731908853848	1	0.579030702957892	0.996413475982996	0.555481799130156	-0.127437401029565	0.584287106223107	0.99597521050456	0.682919200159721
chr1	77506563	77506709	146	-	utr3	Epha4	0.355581657900331	0.951526053971712	0.323013319162187	1	0.692021456470685	0.996413475982996	-0.196293495531545	-0.127437401029565	0.584287106223107	0.99597521050456	-0.0688560945019802
chr1	77506777	77507192	415	-	utr3	Epha4	0.894472262679796	0.986954805685042	0.886129055136965	1	0.772370360428001	0.996413475982996	-0.029148963094908	-0.127437401029565	0.584287106223107	0.99597521050456	0.098288437934657
chr1	78310345	78310494	149	+	utr5	Sgpp2	0.114507529922561	0.951526053971712	0.18450266034553	1	0.260418534704319	0.996413475982996	1.65317456185961	-0.507530327136484	0.129312060381183	0.99597521050456	2.1607048889961
chr1	78416937	78418403	1466	-	utr3	Farsb	0.94529797264522	0.996100941328024	0.975870579127333	1	0.96571308359219	0.996413475982996	-0.361278900481836	-0.120433212066422	0.666319414725686	0.99597521050456	-0.240845688415413
chr1	78501906	78502044	138	-	intron	BC035947	0.954651603966876	0.996262178086768	0.890069501309357	1	0.85746972557147	0.996413475982996	0.597844026325306	0.277855428067144	0.454919380065062	0.99597521050456	0.319988598258162
chr1	78510085	78510235	150	-	intron	BC035947	NA	NA	0.0502645529851929	1	0.057923784939032	0.996413475982996	3.47467126980633	0.277855428067144	0.454919380065062	0.99597521050456	3.19681584173919
chr1	78512063	78512265	202	-	utr5	BC035947	0.371259876221253	0.951526053971712	0.54832527017155	1	0.776008907074983	0.996413475982996	0.319039645416431	0.277855428067144	0.454919380065062	0.99597521050456	0.0411842173492871
chr1	78657899	78658044	145	+	utr5	Utp14b	NA	NA	0.911034595981757	1	0.739974390616589	0.996413475982996	1.09019060002568	-0.290881619638938	0.0958690612570644	0.99597521050456	1.38107221966462
chr1	78664351	78664606	255	+	utr5	Utp14b	0.479095467605297	0.951526053971712	0.548861970876748	1	0.596610326393332	0.996413475982996	-0.697578876454855	-0.290881619638938	0.0958690612570644	0.99597521050456	-0.406697256815917
chr1	78664822	78666804	1982	+	utr3	Utp14b	0.578600730110404	0.951526053971712	0.483082467428844	1	0.635539213502787	0.996413475982996	-0.470131368709593	-0.290881619638938	0.0958690612570644	0.99597521050456	-0.179249749070655
chr1	78667127	78667267	140	+	utr3	Utp14b	0.244422013195298	0.951526053971712	0.265903292545145	1	0.281106791211626	0.996413475982996	-1.67870084947517	-0.290881619638938	0.0958690612570644	0.99597521050456	-1.38781922983623
chr1	78667569	78667860	291	+	utr3	Utp14b	0.913349754269042	0.989893766987595	0.874868052120244	1	0.859649185347773	0.996413475982996	-0.257337893926587	-0.290881619638938	0.0958690612570644	0.99597521050456	0.033543725712351
chr1	78681710	78681952	242	+	exon	Acsl3	0.381905024482445	0.951526053971712	0.404961420205879	1	0.205807554405532	0.996413475982996	-1.6189902243414	-0.452689162280692	0.174783834585322	0.99597521050456	-1.16630106206071
chr1	78706246	78706743	497	+	utr3	Acsl3	0.336310782027204	0.951526053971712	0.416554453160385	1	0.384655340660611	0.996413475982996	-1.32111376739841	-0.452689162280692	0.174783834585322	0.99597521050456	-0.868424605117721
chr1	78818170	78818351	181	+	utr3	Kcne4	0.730221010961958	0.962419377945081	0.935467226893676	1	0.88024766456486	0.996413475982996	0.696488473460917	0.116405089004846	0.849639361484234	0.99597521050456	0.580083384456072
chr1	79435132	79435574	442	-	utr3	Scg2	0.722242949734112	0.961647505970211	0.633543896083234	1	0.688521499635893	0.996413475982996	-0.311211830169199	-0.143307162491309	0.416720562362109	0.99597521050456	-0.16790466767789
chr1	79435710	79435864	154	-	exon	Scg2	0.576424615888324	0.951526053971712	0.686003167821886	1	0.958681641501413	0.996413475982996	-0.600171267305153	-0.143307162491309	0.416720562362109	0.99597521050456	-0.456864104813844
chr1	79435921	79436745	824	-	exon	Scg2	0.110542453072312	0.951526053971712	0.169436757097827	1	0.246087762620603	0.996413475982996	-0.926787340078281	-0.143307162491309	0.416720562362109	0.99597521050456	-0.783480177586972
chr1	79439947	79440071	124	-	utr5	Scg2	0.557321774540983	0.951526053971712	0.586197848272226	1	0.523425819847126	0.996413475982996	-1.11605862181671	-0.143307162491309	0.416720562362109	0.99597521050456	-0.972751459325396
chr1	79703950	79704061	111	-	utr3	Wdfy1	0.356301342164892	0.951526053971712	0.250643419935883	1	0.414520366140037	0.996413475982996	-0.754943934713585	-0.0749011295258414	0.768940664743756	0.99597521050456	-0.680042805187744
chr1	79705207	79705324	117	-	utr3	Wdfy1	0.651282842544453	0.955391760919747	0.656495606667618	1	0.825889447414854	0.996413475982996	-0.475924446837485	-0.0749011295258414	0.768940664743756	0.99597521050456	-0.401023317311643
chr1	79777907	79778250	343	+	exon	Mrpl44	0.301491705771073	0.951526053971712	0.277009993477251	1	0.238393427396521	0.996413475982996	-0.669084235195861	0.167314271876394	0.511467971586195	0.99597521050456	-0.836398507072255
chr1	79780991	79781231	240	+	utr3	Mrpl44	0.863571299532279	0.981682118081075	0.642128542891346	1	0.889230068495475	0.996413475982996	0.0824381067920122	0.167314271876394	0.511467971586195	0.99597521050456	-0.0848761650843821
chr1	80266959	80267292	333	-	utr3	Cul3	0.630345447438846	0.954035035252544	0.652040189955127	1	0.255845204324825	0.996413475982996	-1.38177152247817	-0.37329028936347	0.298173863621388	0.99597521050456	-1.0084812331147
chr1	80506756	80506915	159	-	intron	Dock10	NA	NA	0.404072135756154	1	0.16026620951311	0.996413475982996	3.57533963194002	-0.172344265916494	0.65197204499169	0.99597521050456	3.74768389785651
chr1	80567746	80567868	122	-	intron	Dock10	0.897015710694192	0.987108262049537	0.962304732964158	1	0.779053384395756	0.996413475982996	2.13964177357231	-0.172344265916494	0.65197204499169	0.99597521050456	2.3119860394888
chr1	80570508	80570688	180	-	intron	Dock10	NA	NA	0.655599641466041	1	0.418622250452277	0.996413475982996	3.45191846081073	-0.172344265916494	0.65197204499169	0.99597521050456	3.62426272672722
chr1	80605403	80605626	223	-	intron	Dock10	NA	NA	0.0997440846528681	1	0.000292145783260147	0.049009774476394	3.69842048772395	-0.172344265916494	0.65197204499169	0.99597521050456	3.87076475364045
chr1	80617509	80617874	365	-	intron	Dock10	NA	NA	0.215504737267395	1	0.0204123760715035	0.902861574904079	4.33202066303846	-0.172344265916494	0.65197204499169	0.99597521050456	4.50436492895495
chr1	80715067	80715352	285	-	intron	Dock10	NA	NA	0.156398502595421	1	0.00165355049162292	0.177238565362089	3.25784942602846	-0.172344265916494	0.65197204499169	0.99597521050456	3.43019369194496
chr1	80718045	80718317	272	-	intron	Dock10	NA	NA	0.0878800081824719	1	2.56684082203512e-05	0.00724029240994397	3.92748415092011	-0.172344265916494	0.65197204499169	0.99597521050456	4.09982841683661
chr1	80758505	80758683	178	-	exon	Dock10	0.0626807061740162	0.951526053971712	0.105875196071887	1	0.0525399964365189	0.996413475982996	1.16308126190308	-0.172344265916494	0.65197204499169	0.99597521050456	1.33542552781958
chr1	81077567	81077853	286	+	utr5	Nyap2	0.859792262586606	0.980897715299929	0.854845370124268	1	0.896370846834288	0.996413475982996	-0.338859234408746	-0.152866439268432	0.442531418271177	0.99597521050456	-0.185992795140314
chr1	81146817	81147040	223	+	intron	Nyap2	NA	NA	0.0807674999293118	1	0.000113178835830072	0.0247576778568149	3.86754200123251	-0.152866439268432	0.442531418271177	0.99597521050456	4.02040844050094
chr1	81241038	81241443	405	+	exon	Nyap2	0.601538594570653	0.951526053971712	0.624356648019315	1	0.759858231400733	0.996413475982996	0.23625013240397	-0.152866439268432	0.442531418271177	0.99597521050456	0.389116571672402
chr1	81307119	81307250	131	+	intron	Nyap2	0.13519471891851	0.951526053971712	0.0940073372201875	1	0.52732074018976	0.996413475982996	3.39499566366976	-0.152866439268432	0.442531418271177	0.99597521050456	3.5478621029382
chr1	81337336	81337566	230	+	utr3	Nyap2	0.397685801203197	0.951526053971712	0.469404349051746	1	0.579724464769673	0.996413475982996	-0.989751144284483	-0.152866439268432	0.442531418271177	0.99597521050456	-0.836884705016051
chr1	82237237	82237553	316	-	utr3	Irs1	0.834955566016578	0.976957523717108	0.892605469275477	1	0.915484860756089	0.996413475982996	-0.818607256378132	-0.0678404954314502	0.832453317538912	0.99597521050456	-0.750766760946682
chr1	82286870	82287791	921	-	exon	Irs1	0.112122875929389	0.951526053971712	0.193068596943145	1	0.272165709791109	0.996413475982996	1.2571597740262	-0.0678404954314502	0.832453317538912	0.99597521050456	1.32500026945765
chr1	82288324	82288493	169	-	exon	Irs1	0.880429763797278	0.984525206178164	0.818824537212909	1	0.953518567117432	0.996413475982996	-0.160637413134842	-0.0678404954314502	0.832453317538912	0.99597521050456	-0.0927969177033922
chr1	82289473	82289865	392	-	exon	Irs1	0.468649154655171	0.951526053971712	0.705223172777345	1	0.62905318016972	0.996413475982996	1.0949347215884	-0.0678404954314502	0.832453317538912	0.99597521050456	1.16277521701985
chr1	82289945	82290223	278	-	exon	Irs1	0.549544960207938	0.951526053971712	0.819603583504468	1	0.949212382285141	0.996413475982996	0.389513521066707	-0.0678404954314502	0.832453317538912	0.99597521050456	0.457354016498157
chr1	82290727	82291059	332	-	utr5	Irs1	0.395155399646438	0.951526053971712	0.599313943590501	1	0.570330183229986	0.996413475982996	0.852425064630537	-0.0678404954314502	0.832453317538912	0.99597521050456	0.920265560061987
chr1	82340523	82340731	208	+	exon	Rhbdd1	0.54225887508212	0.951526053971712	0.786117207009784	1	0.848192517921904	0.996413475982996	0.108955052301877	0.055429047387697	0.877086073310566	0.99597521050456	0.0535260049141803
chr1	82647596	82647722	126	+	intron	Col4a3	NA	NA	0.828462522690287	1	0.509117421722051	0.996413475982996	6.6442349851583	-0.166493736948212	0.798742542121889	0.99597521050456	6.81072872210651
chr1	82752074	82752302	228	+	utr3	Mff	0.167080729659447	0.951526053971712	0.221732758369	1	0.291698428065844	0.996413475982996	-1.6650660589888	-0.314862363197948	0.462173228037521	0.99597521050456	-1.35020369579086
chr1	82855488	82855624	136	+	intron	Agfg1	0.539181426325716	0.951526053971712	0.71973693495239	1	0.875853900780271	0.996413475982996	1.55241342504787	-0.314060523540202	0.402206718999048	0.99597521050456	1.86647394858807
chr1	82895699	82895861	162	+	utr3	Agfg1	0.487289856150962	0.951526053971712	0.496267277807609	1	0.357875525528959	0.996413475982996	-1.46336081983875	-0.314060523540202	0.402206718999048	0.99597521050456	-1.14930029629854
chr1	82896006	82896161	155	+	utr3	Agfg1	0.570118033359639	0.951526053971712	0.605205232971639	1	0.522760240863487	0.996413475982996	-1.04871623542885	-0.314060523540202	0.402206718999048	0.99597521050456	-0.734655711888644
chr1	83022539	83022639	100	-	exon	Slc19a3	0.715470264627214	0.961060486201822	0.628553756659077	1	0.807135321278025	0.996413475982996	-0.851576630972792	-0.388788545221511	0.524862205779955	0.99597521050456	-0.462788085751281
chr1	83256858	83256982	124	-	utr3	Sphkap	0.534718674401241	0.951526053971712	0.552669612133243	1	0.592666389665888	0.996413475982996	-1.53711908411103	-0.183389586682264	0.441798125768158	0.99597521050456	-1.35372949742876
chr1	83257025	83257160	135	-	utr3	Sphkap	0.603757886021415	0.951526053971712	0.649058767874989	1	0.762503800093854	0.996413475982996	-1.0080650389205	-0.183389586682264	0.441798125768158	0.99597521050456	-0.824675452238238
chr1	83275629	83276490	861	-	exon	Sphkap	0.605559779280291	0.951526053971712	0.98992819876329	1	0.943023940258929	0.996413475982996	0.137030351432226	-0.183389586682264	0.441798125768158	0.99597521050456	0.32041993811449
chr1	83276712	83276984	272	-	exon	Sphkap	0.671927079861596	0.957758253416803	0.973601456223496	1	0.992025396780337	0.996413475982996	-0.0145710009660735	-0.183389586682264	0.441798125768158	0.99597521050456	0.16881858571619
chr1	83277011	83277126	115	-	exon	Sphkap	0.981451572258541	1	0.730155990319535	1	0.975459933107118	0.996413475982996	0.0235397551668644	-0.183389586682264	0.441798125768158	0.99597521050456	0.206929341849128
chr1	83277457	83277815	358	-	exon	Sphkap	0.83771553729376	0.977435604650451	0.840577486294477	1	0.82342951281796	0.996413475982996	-0.522453442368171	-0.183389586682264	0.441798125768158	0.99597521050456	-0.339063855685907
chr1	83277890	83278160	270	-	exon	Sphkap	0.72091514289672	0.961319572653186	0.762121339255951	1	0.806195990803874	0.996413475982996	-0.641506134048232	-0.183389586682264	0.441798125768158	0.99597521050456	-0.458116547365968
chr1	83278563	83278731	168	-	exon	Sphkap	0.275117561701999	0.951526053971712	0.552701239467379	1	0.803467735961712	0.996413475982996	0.380430555881855	-0.183389586682264	0.441798125768158	0.99597521050456	0.563820142564119
chr1	83278815	83279227	412	-	exon	Sphkap	0.80653626173848	0.972216253482766	0.830615621983753	1	0.730095204654263	0.996413475982996	-0.678577943786768	-0.183389586682264	0.441798125768158	0.99597521050456	-0.495188357104504
chr1	83382491	83382700	209	-	intron	Sphkap	NA	NA	0.212950304043215	1	0.180735895752142	0.996413475982996	4.66846317157571	-0.183389586682264	0.441798125768158	0.99597521050456	4.85185275825798
chr1	83408142	83408259	117	-	utr5	Sphkap	0.158469766822005	0.951526053971712	0.178789509316821	1	0.402320026691807	0.996413475982996	-0.348377017713088	-0.183389586682264	0.441798125768158	0.99597521050456	-0.164987431030824
chr1	84036767	84037343	576	-	utr3	Pid1	0.838305868231584	0.977603801948495	0.840231326361	1	0.557470000821707	0.996413475982996	-0.776413000634303	-0.110949209697311	0.699953733446019	0.99597521050456	-0.665463790936992
chr1	84037439	84038253	814	-	utr3	Pid1	0.260651436007532	0.951526053971712	0.686132809841736	1	0.918637684084373	0.996413475982996	0.432958612640094	-0.110949209697311	0.699953733446019	0.99597521050456	0.543907822337405
chr1	84170632	84170796	164	-	intron	Pid1	NA	NA	0.0348764116565062	1	0.386878357698982	0.996413475982996	5.25700793512973	-0.110949209697311	0.699953733446019	0.99597521050456	5.36795714482704
chr1	84277625	84278248	623	-	intron	Pid1	0.148397671337511	0.951526053971712	0.211746906212597	1	0.0321527854419954	0.996413475982996	2.5592686762559	-0.110949209697311	0.699953733446019	0.99597521050456	2.67021788595321
chr1	84625207	84625347	140	-	intron	Dner	NA	NA	0.591607582028821	1	0.649969427237183	0.996413475982996	4.91693363729301	0.133629178733539	0.406786867947538	0.99597521050456	4.78330445855947
chr1	84723109	84723302	193	-	utr3	Trip12	0.424226253274016	0.951526053971712	0.43827915789642	1	0.404459506390082	0.996413475982996	-1.31445983651754	-0.230552690308533	0.470681283730527	0.99597521050456	-1.08390714620901
chr1	84724441	84724786	345	-	utr3	Trip12	0.435053033671034	0.951526053971712	0.511343085898701	1	0.365245798660321	0.996413475982996	-0.876101678758083	-0.230552690308533	0.470681283730527	0.99597521050456	-0.645548988449549
chr1	84793542	84793839	297	-	exon	Trip12	0.488524717250501	0.951526053971712	0.577872111399683	1	0.624887437645688	0.996413475982996	-0.73516896573809	-0.230552690308533	0.470681283730527	0.99597521050456	-0.504616275429557
chr1	84793895	84794305	410	-	exon	Trip12	0.615913144802408	0.95246333227569	0.584992975011472	1	0.474244701592846	0.996413475982996	-0.643963122678246	-0.230552690308533	0.470681283730527	0.99597521050456	-0.413410432369713
chr1	84840213	84840369	156	-	utr5	Trip12	0.190947025237661	0.951526053971712	0.325357227639104	1	0.604390124270946	0.996413475982996	1.44689460311608	-0.230552690308533	0.470681283730527	0.99597521050456	1.67744729342461
chr1	84912639	84913123	484	-	exon	Slc16a14	0.105260417875309	0.951526053971712	0.271003658798255	1	0.373343678283048	0.996413475982996	0.717239175157545	0.0528511301758891	0.865689990015832	0.99597521050456	0.664388044981655
chr1	85793464	85793599	135	+	utr5	Cab39	0.327285729144409	0.951526053971712	0.472463682394162	1	0.459439234822377	0.996413475982996	0.748855619051637	-0.171295783341969	0.487009203110639	0.99597521050456	0.920151402393606
chr1	85849096	85849788	692	+	utr3	Cab39	0.508929165464274	0.951526053971712	0.560107572966877	1	0.567900711571919	0.996413475982996	-0.425060591340792	-0.171295783341969	0.487009203110639	0.99597521050456	-0.253764807998823
chr1	85894568	85894715	147	+	utr5	Itm2c	0.0697508633655281	0.951526053971712	0.144660818354352	1	0.576578514455529	0.996413475982996	-0.776199422225173	0.0477831855807353	0.849052117969552	0.99597521050456	-0.823982607805908
chr1	85907944	85908213	269	+	utr3	Itm2c	0.403356209519551	0.951526053971712	0.43790721213176	1	0.722753622345646	0.996413475982996	-0.417926085649179	0.0477831855807353	0.849052117969552	0.99597521050456	-0.465709271229915
chr1	85940703	85940804	101	-	utr3	Gpr55	0.721528659437023	0.96163910312655	0.747267850383866	1	0.759317251718587	0.996413475982996	0.181694337410354	1.22387198021746	0.00228665158851564	0.99597521050456	-1.0421776428071
chr1	85941491	85941632	141	-	exon	Gpr55	0.900969743691374	0.987345302715205	0.862914177333516	1	0.760654639981351	0.996413475982996	1.15002452836343	1.22387198021746	0.00228665158851564	0.99597521050456	-0.0738474518540304
chr1	85941779	85941989	210	-	utr5	Gpr55	0.948872413475564	0.996212264494085	0.92350619223096	1	0.915380472665328	0.996413475982996	0.345362556791819	1.22387198021746	0.00228665158851564	0.99597521050456	-0.878509423425639
chr1	86052996	86053306	310	+	utr3	2810459M11Rik	0.956652971597222	0.996262178086768	0.708518797527729	1	0.542695422245934	0.996413475982996	0.643083678320365	0.342496861069162	0.205554519962428	0.99597521050456	0.300586817251203
chr1	86053579	86053830	251	+	utr3	2810459M11Rik	0.752061839550823	0.964250467776784	0.850259393993228	1	0.888905104933802	0.996413475982996	-0.0886643279715446	0.342496861069162	0.205554519962428	0.99597521050456	-0.431161189040706
chr1	86064663	86064787	124	+	utr5	Psmd1	0.671439343597206	0.957758253416803	0.948706863423947	1	0.975420513078576	0.996413475982996	0.113653804243387	-0.323738961544456	0.218125762131704	0.99597521050456	0.437392765787843
chr1	86132686	86132873	187	+	utr3	Psmd1	0.931255826709516	0.99397968922426	0.662596147371426	1	0.535637942472302	0.996413475982996	-0.164024620575634	-0.323738961544456	0.218125762131704	0.99597521050456	0.159714340968822
chr1	86133555	86133801	246	+	exon	Gm21972	0.877804586001596	0.984028586375485	0.700291001083635	1	0.601506431283948	0.996413475982996	-0.109695716424442	NA	NA	NA	NA
chr1	86136930	86137157	227	+	utr3	Gm21972	0.422161971492069	0.951526053971712	0.47524347371504	1	0.535867361710242	0.996413475982996	-1.09216885764721	NA	NA	NA	NA
chr1	86139016	86139155	139	+	utr3	Psmd1	0.150501659544093	0.951526053971712	0.242261192130583	1	0.438088230097075	0.996413475982996	-1.05821189591398	-0.323738961544456	0.218125762131704	0.99597521050456	-0.734472934369521
chr1	86306019	86306119	100	+	exon	B3gnt7	0.275179346701148	0.951526053971712	0.330212529802026	1	0.453020527285407	0.996413475982996	1.21731141103582	0.891408258264057	0.17492795194637	0.99597521050456	0.32590315277176
chr1	86350324	86350975	651	-	utr3	Ncl	0.757554289067542	0.964628395204039	0.8675394960193	1	0.821660284231141	0.996413475982996	0.29726943674582	0.0467201044617443	0.914551841868219	0.99597521050456	0.250549332284075
chr1	86356408	86356742	334	-	exon	Ncl	0.692052805952038	0.959164718573006	0.968698740925497	1	0.6703657000081	0.996413475982996	0.437481286306775	0.0467201044617443	0.914551841868219	0.99597521050456	0.390761181845031
chr1	86356962	86357463	501	-	exon	Ncl	0.490208656386487	0.951526053971712	0.401459109099158	1	0.518557852812084	0.996413475982996	-0.718824742770128	0.0467201044617443	0.914551841868219	0.99597521050456	-0.765544847231873
chr1	86359259	86359708	449	-	utr5	Ncl	0.364505933826115	0.951526053971712	0.576209287889722	1	0.907879719169927	0.996413475982996	0.554320086536529	0.0467201044617443	0.914551841868219	0.99597521050456	0.507599982074785
chr1	86372461	86372656	195	+	exon	C130036L24Rik	0.694549525220162	0.959164718573006	0.90002465552047	1	0.721903966223579	0.996413475982996	1.08767327325123	0.0700033256774799	0.874815446806122	0.99597521050456	1.01766994757375
chr1	86543159	86543563	404	-	utr3	Pde6d	0.815216391377527	0.973467962360058	0.821566590077145	1	0.820665750481477	0.996413475982996	-0.448577700811234	0.0645181427346034	0.802330071255628	0.99597521050456	-0.513095843545838
chr1	86582378	86582511	133	-	utr5	Pde6d	0.924846083759132	0.992833664749497	0.596331481922029	1	0.857122858535393	0.996413475982996	0.345516540798118	0.0645181427346034	0.802330071255628	0.99597521050456	0.280998398063515
chr1	86597157	86597414	257	+	intron	Cops7b	NA	NA	0.172595126908367	1	0.0100938685055491	0.599960139860328	3.5026032895623	-0.362422451959837	0.0916376167838616	0.99597521050456	3.86502574152214
chr1	86606020	86606156	136	+	utr3	Cops7b	0.248684358960978	0.951526053971712	0.253114748343124	1	0.542397574078301	0.996413475982996	-0.331062882828757	-0.362422451959837	0.0916376167838616	0.99597521050456	0.0313595691310806
chr1	86629227	86629327	100	+	intergenic	NA	NA	NA	0.860837001418603	1	0.505865624562624	0.996413475982996	7.30380884891784	NA	NA	NA	NA
chr1	86882422	86882629	207	+	exon	Dis3l2	NA	NA	0.382647006094517	1	0.0917241076953002	0.996413475982996	3.13420827240443	0.0451200327048706	0.886191487924427	0.99597521050456	3.08908823969956
chr1	86920506	86920803	297	+	exon	Gm37967	NA	NA	0.0687271021083574	1	0.0378199516042376	0.996413475982996	5.94921912605754	0.019512979490365	0.982822727060454	0.998357788246228	5.92970614656718
chr1	86989050	86989263	213	-	intron	Gm28375	NA	NA	0.0416063790473353	1	0.279121604918041	0.996413475982996	5.64365783453701	-0.830670774715585	0.558394746285171	0.99597521050456	6.47432860925259
chr1	87039651	87039911	260	-	intron	Gm28375	NA	NA	0.175470531254868	1	0.139977882851098	0.996413475982996	4.8122889902697	-0.830670774715585	0.558394746285171	0.99597521050456	5.64295976498528
chr1	87154482	87154712	230	-	exon	Ecel1	0.278313825018584	0.951526053971712	0.422312625852344	1	0.593662918321174	0.996413475982996	1.38523465328219	0.222765467818663	0.326494143944887	0.99597521050456	1.16246918546353
chr1	87154796	87154960	164	-	exon	Ecel1	0.0996312057375307	0.951526053971712	0.114474727231598	1	0.273734960931321	0.996413475982996	1.52388139766802	0.222765467818663	0.326494143944887	0.99597521050456	1.30111592984936
chr1	87219585	87219702	117	+	exon	Eif4e2	0.305571793823328	0.951526053971712	0.266838002592853	1	0.507455980035757	0.996413475982996	-1.0951028795695	-0.271964261251948	0.266996833219146	0.99597521050456	-0.82313861831755
chr1	87232031	87232169	138	+	intron	Eif4e2	0.337507731839185	0.951526053971712	0.293504821531176	1	0.493367709625523	0.996413475982996	0.47135517307829	-0.271964261251948	0.266996833219146	0.99597521050456	0.743319434330238
chr1	87237935	87238191	256	+	utr3	Eif4e2	0.815860000199409	0.973738369228397	0.823165555913064	1	0.657953407249139	0.996413475982996	-0.762711186962128	-0.271964261251948	0.266996833219146	0.99597521050456	-0.49074692571018
chr1	87238423	87239043	620	+	utr3	Eif4e2	0.593514337270509	0.951526053971712	0.57400422645282	1	0.634612646893396	0.996413475982996	-0.292227249017618	-0.271964261251948	0.266996833219146	0.99597521050456	-0.02026298776567
chr1	87239115	87239444	329	+	utr3	Eif4e2	0.900636227511349	0.987345302715205	0.735225071555025	1	0.819938273773217	0.996413475982996	-0.367023679870672	-0.271964261251948	0.266996833219146	0.99597521050456	-0.095059418618724
chr1	87264397	87264685	288	+	utr5	Efhd1	0.156692009709166	0.951526053971712	0.218346643373869	1	0.282920424440849	0.996413475982996	1.34238256173597	-0.227824691176624	0.513213561536819	0.99597521050456	1.57020725291259
chr1	87378913	87379143	230	+	exon	Gigyf2	0.0143348819098276	0.951526053971712	0.0345287344097919	1	0.263559027620764	0.996413475982996	-2.26945049620628	-0.188203587036397	0.409510571683738	0.99597521050456	-2.08124690916988
chr1	87386401	87386958	557	-	utr3	Kcnj13	0.438804209589112	0.951526053971712	0.485982665027513	1	0.294120582195353	0.996413475982996	-1.45895861511218	-1.01093675949794	0.0529095609749267	0.99597521050456	-0.448021855614244
chr1	87389199	87389345	146	+	exon	Gigyf2	0.82618612402474	0.975642117117086	0.827495438752236	1	0.983354158779407	0.996413475982996	-0.312082449965442	-0.188203587036397	0.409510571683738	0.99597521050456	-0.123878862929045
chr1	87425074	87425288	214	+	exon	Gigyf2	0.585056988995061	0.951526053971712	0.843161237291428	1	0.663911164221545	0.996413475982996	1.53645491471374	-0.188203587036397	0.409510571683738	0.99597521050456	1.72465850175014
chr1	87428492	87428789	297	+	exon	Gigyf2	0.459341038298645	0.951526053971712	0.672745158488309	1	0.753821536694274	0.996413475982996	1.42647051571658	-0.188203587036397	0.409510571683738	0.99597521050456	1.61467410275298
chr1	87433615	87433829	214	+	exon	Gigyf2	0.394097040530982	0.951526053971712	0.620257637045137	1	0.784751740160427	0.996413475982996	1.61154061263059	-0.188203587036397	0.409510571683738	0.99597521050456	1.79974419966699
chr1	87449553	87449735	182	+	utr3	Gigyf2	0.619001590092185	0.952947220825769	0.653866338108569	1	0.552768141367342	0.996413475982996	-0.682320117649348	-0.188203587036397	0.409510571683738	0.99597521050456	-0.494116530612951
chr1	87450085	87450464	379	+	utr3	Gigyf2	0.993451037300234	1	0.770894573456946	1	0.729361239586386	0.996413475982996	0.398131466083332	-0.188203587036397	0.409510571683738	0.99597521050456	0.586335053119729
chr1	87477127	87477270	143	-	utr3	Ngef	0.106034548317978	0.951526053971712	0.473825584371002	1	0.753931418033805	0.996413475982996	0.863715691951298	0.394656083440834	0.268147839113732	0.99597521050456	0.469059608510464
chr1	87596666	87597069	403	+	exon	Neu2	0.272627201424188	0.951526053971712	0.477036687927562	1	0.609078841857446	0.996413475982996	0.109225052614545	-0.21352684813896	0.57399321796983	0.99597521050456	0.322751900753504
chr1	87719484	87719637	153	+	utr3	Inpp5d	0.928132403282167	0.9933731129801	0.801785808143453	1	0.880449137550313	0.996413475982996	1.75559342378636	0.543222553323576	0.0630370536207601	0.99597521050456	1.21237087046278
chr1	87766955	87767082	127	+	exon	Atg16l1	0.354370383321024	0.951526053971712	0.360025893443012	1	0.74805048083714	0.996413475982996	-0.402255883366028	-0.031970712298635	0.86164717681659	0.99597521050456	-0.370285171067393
chr1	87791297	87791660	363	+	utr3	Atg16l1	0.815476206292861	0.973620777562945	0.841229377080559	1	0.931703827503478	0.996413475982996	-0.484871637107114	-0.031970712298635	0.86164717681659	0.99597521050456	-0.452900924808479
chr1	87942459	87942784	325	+	utr3	Dgkd	0.624180055917689	0.953782852235027	0.836349553942637	1	0.952040636012566	0.996413475982996	0.293949494129974	0.0961760058675334	0.550775241677752	0.99597521050456	0.19777348826244
chr1	87943198	87943299	101	+	utr3	Dgkd	0.904820060213953	0.98780058245174	0.917891967905207	1	0.987979340485917	0.996413475982996	0.389296363011437	0.0961760058675334	0.550775241677752	0.99597521050456	0.293120357143904
chr1	87943457	87943677	220	+	utr3	Dgkd	0.565943544709203	0.951526053971712	0.754817019900732	1	0.71199958693381	0.996413475982996	0.340121534720226	0.0961760058675334	0.550775241677752	0.99597521050456	0.243945528852693
chr1	87946350	87946517	167	-	utr3	Usp40	0.937750552773976	0.99584721054757	0.973923086791824	1	0.907521130135986	0.996413475982996	0.402516622084367	0.0342048938421143	0.892758952759364	0.99597521050456	0.368311728242253
chr1	88264148	88264481	333	-	utr3	Hjurp	0.223426350130541	0.951526053971712	0.472041791777399	1	0.808465299009065	0.996413475982996	0.119896651380307	-0.0578954963297695	0.836166176489458	0.99597521050456	0.177792147710076
chr1	88264984	88265647	663	-	utr3	Hjurp	0.992706735090718	1	0.948787728810253	1	0.942002151412115	0.996413475982996	-0.00238743360138523	-0.0578954963297695	0.836166176489458	0.99597521050456	0.0555080627283843
chr1	88265718	88265895	177	-	utr3	Hjurp	0.587440147789681	0.951526053971712	0.635878719486334	1	0.786920651420498	0.996413475982996	-0.470548883943899	-0.0578954963297695	0.836166176489458	0.99597521050456	-0.412653387614129
chr1	88265979	88266512	533	-	utr3	Hjurp	0.845860963313896	0.97924588374306	0.807338645283158	1	0.664043495891138	0.996413475982996	-0.125979752834525	-0.0578954963297695	0.836166176489458	0.99597521050456	-0.0680842565047557
chr1	88700115	88700843	728	-	utr3	Arl4c	0.52247514189821	0.951526053971712	0.952484862011323	1	0.991553165463245	0.996413475982996	0.172559185147383	-0.0181481544823276	0.933819580092437	0.99597521050456	0.190707339629711
chr1	88700889	88701184	295	-	utr3	Arl4c	0.243984483087945	0.951526053971712	0.384678077334831	1	0.272567720029981	0.996413475982996	-0.567541493518916	-0.0181481544823276	0.933819580092437	0.99597521050456	-0.549393339036589
chr1	88701237	88701596	359	-	exon	Arl4c	0.894876363287543	0.986954805685042	0.747367666488049	1	0.996434358755866	0.997116550698749	-0.0973591325896455	-0.0181481544823276	0.933819580092437	0.99597521050456	-0.0792109781073179
chr1	88701858	88702148	290	-	utr5	Arl4c	0.500102539660419	0.951526053971712	0.666568104457082	1	0.495700576592947	0.996413475982996	1.32045451026563	-0.0181481544823276	0.933819580092437	0.99597521050456	1.33860266474796
chr1	88702212	88702354	142	-	utr5	Arl4c	0.279342494408469	0.951526053971712	0.380579009287743	1	0.472108812171864	0.996413475982996	2.35544003816678	-0.0181481544823276	0.933819580092437	0.99597521050456	2.37358819264911
chr1	89143586	89143960	374	+	exon	Sh3bp4	0.773072717127153	0.967430892010513	0.947117699942737	1	0.961422848369074	0.996413475982996	0.443561240037091	0.194757555303478	0.465694657501568	0.99597521050456	0.248803684733612
chr1	89144112	89144312	200	+	exon	Sh3bp4	0.281247295089103	0.951526053971712	0.453760947592551	1	0.726392916254855	0.996413475982996	1.0656388565937	0.194757555303478	0.465694657501568	0.99597521050456	0.870881301290217
chr1	89144560	89144793	233	+	exon	Sh3bp4	0.752753141055528	0.964250467776784	0.800700419428153	1	0.9101017096729	0.996413475982996	0.307725507695137	0.194757555303478	0.465694657501568	0.99597521050456	0.112967952391659
chr1	89145382	89145916	534	+	exon	Sh3bp4	0.289026678213855	0.951526053971712	0.538738673576817	1	0.607655455078832	0.996413475982996	0.944118160971183	0.194757555303478	0.465694657501568	0.99597521050456	0.749360605667704
chr1	89153173	89153626	453	+	utr3	Sh3bp4	0.0896667931367378	0.951526053971712	0.192505044340661	1	0.169998340644245	0.996413475982996	1.25364455440821	0.194757555303478	0.465694657501568	0.99597521050456	1.05888699910473
chr1	89580916	89581089	173	+	utr5	Agap1	0.138783792997279	0.951526053971712	0.165460540894149	1	0.0798013243961407	0.996413475982996	2.94515836798484	-0.0137503977415619	0.947695232527197	0.99597521050456	2.9589087657264
chr1	89581236	89581458	222	+	utr5	Agap1	0.400772382784615	0.951526053971712	0.543612635297826	1	0.554867495132332	0.996413475982996	1.22496615011693	-0.0137503977415619	0.947695232527197	0.99597521050456	1.23871654785849
chr1	89887540	89887730	190	+	exon	Agap1	0.0844280665677229	0.951526053971712	0.114620004876003	1	0.275423668624829	0.996413475982996	2.12905503612689	-0.0137503977415619	0.947695232527197	0.99597521050456	2.14280543386845
chr1	89888776	89889247	471	+	utr3	Agap1	0.340732762222644	0.951526053971712	0.57957964336872	1	0.675535740649281	0.996413475982996	0.74613954278958	-0.0137503977415619	0.947695232527197	0.99597521050456	0.759889940531142
chr1	89890221	89891026	805	+	utr3	Agap1	0.496352669490244	0.951526053971712	0.698714821023813	1	0.738172199959019	0.996413475982996	0.342896335257914	-0.0137503977415619	0.947695232527197	0.99597521050456	0.356646732999476
chr1	89928492	89928661	169	-	utr3	Gbx2	0.660101074739373	0.956531742619132	0.746291413319769	1	0.79367816976456	0.996413475982996	-0.384160545219236	-0.263767018929103	0.608358404327276	0.99597521050456	-0.120393526290133
chr1	89928916	89929033	117	-	exon	Gbx2	0.669113921567435	0.957758253416803	0.514579919484284	1	0.81132569267587	0.996413475982996	0.697795576615385	-0.263767018929103	0.608358404327276	0.99597521050456	0.961562595544487
chr1	89930659	89930894	235	-	utr5	Gbx2	0.406411080959211	0.951526053971712	0.643940081096522	1	0.781823246005573	0.996413475982996	0.856779154318215	-0.263767018929103	0.608358404327276	0.99597521050456	1.12054617324732
chr1	90213981	90214190	209	+	exon	Ackr3	0.757131090711692	0.964628395204039	0.743036725659075	1	0.805404650508481	0.996413475982996	-0.392584036072304	0.0185890873693874	0.953571611892756	0.99597521050456	-0.411173123441692
chr1	90214742	90215032	290	+	utr3	Ackr3	0.269382046669822	0.951526053971712	0.21795682817645	1	0.19655271334915	0.996413475982996	-0.491902773503463	0.0185890873693874	0.953571611892756	0.99597521050456	-0.51049186087285
chr1	90266014	90266216	202	+	intergenic	NA	NA	NA	0.893752723654997	1	0.503944587600171	0.996413475982996	8.05079761428812	NA	NA	NA	NA
chr1	90612232	90613038	806	+	utr3	Cops8	0.843120106125615	0.978604548955769	0.589302257647412	1	0.623346687757013	0.996413475982996	-0.0580173016757435	0.0444275365712949	0.830849047750304	0.99597521050456	-0.102444838247038
chr1	91115493	91115691	198	+	exon	Lrrfip1	0.405166857326305	0.951526053971712	0.597088642271558	1	0.588746192783354	0.996413475982996	1.52747164715383	0.318830495745677	0.249398612166636	0.99597521050456	1.20864115140815
chr1	91128127	91128754	627	+	utr3	Lrrfip1	0.970022663307902	0.998669597713479	0.792681443225718	1	0.801056854774798	0.996413475982996	0.13725824014121	0.318830495745677	0.249398612166636	0.99597521050456	-0.181572255604466
chr1	91223375	91223636	261	+	utr3	Ramp1	0.524204598126828	0.951526053971712	0.576305298388745	1	0.645845964464834	0.996413475982996	-0.793565765062142	-0.0233599869054311	0.946118848185885	0.99597521050456	-0.770205778156711
chr1	91224413	91224590	177	+	utr3	Ramp1	0.33256959366965	0.951526053971712	0.250430898274449	1	0.490830777222689	0.996413475982996	0.0472453609808077	-0.0233599869054311	0.946118848185885	0.99597521050456	0.0706053478862387
chr1	91285403	91285849	446	+	utr3	Ube2f	0.418019325272785	0.951526053971712	0.471654624090896	1	0.145350685397652	0.996413475982996	-1.15492439838202	-0.250205590161756	0.195691387653563	0.99597521050456	-0.904718808220265
chr1	91411585	91411836	251	-	utr3	Hes6	0.871450565868193	0.9835766794298	0.689434590093907	1	0.741746381787102	0.996413475982996	-0.614699173734402	-0.315045983224559	0.260360929425237	0.99597521050456	-0.299653190509843
chr1	91412042	91412323	281	-	utr3	Hes6	0.266820879897677	0.951526053971712	0.499769481517372	1	0.720536616048034	0.996413475982996	0.2435788572002	-0.315045983224559	0.260360929425237	0.99597521050456	0.558624840424758
chr1	91416590	91416820	230	-	utr3	Per2	0.62567181136718	0.954035035252544	0.635814368769846	1	0.469812776860999	0.996413475982996	-0.88652650821438	-0.062474478809441	0.862330961451261	0.99597521050456	-0.824052029404939
chr1	91416949	91417158	209	-	utr3	Per2	0.731536750240427	0.962575796933136	0.745655246076465	1	0.754144641272708	0.996413475982996	-0.280319458216531	-0.062474478809441	0.862330961451261	0.99597521050456	-0.217844979407091
chr1	91417425	91417735	310	-	utr3	Per2	0.95567891164415	0.996262178086768	0.935797224960611	1	0.888133493803469	0.996413475982996	-0.258890084987906	-0.062474478809441	0.862330961451261	0.99597521050456	-0.196415606178465
chr1	91423697	91423799	102	-	exon	Per2	0.0904767336413432	0.951526053971712	0.124033163208437	1	0.219490373548476	0.996413475982996	3.4594632891792	-0.062474478809441	0.862330961451261	0.99597521050456	3.52193776798864
chr1	91424293	91424487	194	-	exon	Per2	NA	NA	0.1445849353373	1	0.201157429084588	0.996413475982996	2.76909574729824	-0.062474478809441	0.862330961451261	0.99597521050456	2.83157022610768
chr1	91501012	91501406	394	+	exon	Traf3ip1	0.392849065700067	0.951526053971712	0.595688777782859	1	0.405279861074145	0.996413475982996	1.39084116265396	-0.0456105317797246	0.912314615351477	0.99597521050456	1.43645169443368
chr1	91527650	91527893	243	+	utr3	Traf3ip1	0.289192878040224	0.951526053971712	0.514106702120987	1	0.627492831837364	0.996413475982996	0.491529916597925	-0.0456105317797246	0.912314615351477	0.99597521050456	0.537140448377649
chr1	91528862	91528979	117	+	utr3	Traf3ip1	0.677547805435649	0.958731417061065	0.79915444360456	1	0.839409798162157	0.996413475982996	0.265516184326008	-0.0456105317797246	0.912314615351477	0.99597521050456	0.311126716105733
chr1	91529834	91529955	121	+	utr3*	Traf3ip1	NA	NA	0.196875765740431	1	0.222215221206002	0.996413475982996	3.16248461241703	-0.0456105317797246	0.912314615351477	0.99597521050456	3.20809514419676
chr1	91540721	91540830	109	+	utr5	Asb1	0.831971608695778	0.97663914315709	0.893627600477853	1	0.954407571129112	0.996413475982996	-0.250558849159585	-0.298189603395796	0.132598118496721	0.99597521050456	0.0476307542362116
chr1	91546934	91547139	205	+	utr5	Asb1	0.625081724414918	0.953832475332796	0.895457722971215	1	0.987280508017135	0.996413475982996	-0.0550023582355554	-0.298189603395796	0.132598118496721	0.99597521050456	0.243187245160241
chr1	91552211	91552329	118	+	utr5	Asb1	0.902252204733144	0.987432653784795	0.998215493458409	1	0.988468312793645	0.996413475982996	-0.113312888650467	-0.298189603395796	0.132598118496721	0.99597521050456	0.18487671474533
chr1	91554806	91555184	378	+	utr3	Asb1	0.321039766858912	0.951526053971712	0.703550929611808	1	0.86499396021368	0.996413475982996	0.0406791665295453	-0.298189603395796	0.132598118496721	0.99597521050456	0.338868769925342
chr1	91930885	91931032	147	-	utr3	Hdac4	0.986086815948556	1	0.820269393809111	1	0.758615827839498	0.996413475982996	0.132536026787634	0.266050629150575	0.344251939956864	0.99597521050456	-0.133514602362942
chr1	91932414	91933331	917	-	utr3	Hdac4	0.436883514730748	0.951526053971712	0.783488526732446	1	0.775191916618598	0.996413475982996	0.619678770516254	0.266050629150575	0.344251939956864	0.99597521050456	0.353628141365678
chr1	92439542	92439824	282	-	utr3	Ndufa10	0.282847699457479	0.951526053971712	0.409762893860769	1	0.562382732163878	0.996413475982996	-0.789071520128713	-0.14093209653209	0.60762744881533	0.99597521050456	-0.648139423596623
chr1	92637163	92637331	168	-	utr3	Cops9	0.0896246149034234	0.951526053971712	0.153754287862219	1	0.302446255341333	0.996413475982996	-1.76667734697487	-0.32517569320037	0.139521141749444	0.99597521050456	-1.4415016537745
chr1	92641779	92641923	144	-	exon	Cops9	0.529199130285294	0.951526053971712	0.406598247103408	1	0.489086559966345	0.996413475982996	-1.05823526075275	-0.32517569320037	0.139521141749444	0.99597521050456	-0.733059567552378
chr1	92855005	92855184	179	+	exon	Gpc1	0.0795204082344178	0.951526053971712	0.132891653883691	1	0.410469753086813	0.996413475982996	1.36172062943078	0.0720959055472505	0.806826290924102	0.99597521050456	1.28962472388353
chr1	92858389	92858700	311	+	utr3	Gpc1	0.790067319139659	0.969861117907666	0.903496100325468	1	0.831720468013455	0.996413475982996	0.273877313680207	0.0720959055472505	0.806826290924102	0.99597521050456	0.201781408132956
chr1	92858776	92858998	222	+	utr3	Gpc1	0.266461232864945	0.951526053971712	0.567382205649661	1	0.698417454473026	0.996413475982996	0.496030757389008	0.0720959055472505	0.806826290924102	0.99597521050456	0.423934851841758
chr1	92859178	92859376	198	+	utr3	Gpc1	0.990911260185686	1	0.875955655179739	1	0.857605113886346	0.996413475982996	-0.180534021609875	0.0720959055472505	0.806826290924102	0.99597521050456	-0.252629927157126
chr1	92907824	92908122	298	+	utr3	Dusp28	0.658728867453081	0.95594163673282	0.708941391662758	1	0.867033746338882	0.996413475982996	-0.639396851251559	-0.233658258296719	0.319985522679958	0.99597521050456	-0.40573859295484
chr1	92910491	92910698	207	-	exon	5033417F24Rik	0.164288001327429	0.951526053971712	0.296356622288486	1	0.589499844304126	0.996413475982996	1.40448991423978	0.892103359755346	0.0310961724740769	0.99597521050456	0.512386554484432
chr1	92913452	92913561	109	+	intron	Rnpepl1	0.759442138327194	0.964698883053942	0.90615020854452	1	0.7430306379377	0.996413475982996	1.2851764077799	0.384471001521396	0.374780873350042	0.99597521050456	0.900705406258508
chr1	92919656	92920546	890	+	utr3	Rnpepl1	0.285099759642585	0.951526053971712	0.517529044225026	1	0.480032513552007	0.996413475982996	0.931945226560792	0.384471001521396	0.374780873350042	0.99597521050456	0.547474225039396
chr1	92940339	92940484	145	+	exon	Capn10	0.352829307598153	0.951526053971712	0.366976613039986	1	0.683898775821787	0.996413475982996	-0.412367347764019	0.138464952998917	0.652418528009975	0.99597521050456	-0.550832300762936
chr1	92947586	92947705	119	+	utr3	Capn10	0.581397513795345	0.951526053971712	0.574281340086149	1	0.845382250082484	0.996413475982996	0.262312216036477	0.138464952998917	0.652418528009975	0.99597521050456	0.12384726303756
chr1	93015693	93015854	161	-	utr3	Kif1a	0.836617512754171	0.977053611521097	0.839008933261172	1	0.899577151024706	0.996413475982996	-0.195855945455073	0.0367756503793768	0.924668823950474	0.99597521050456	-0.23263159583445
chr1	93032748	93032848	100	-	intron	Kif1a	0.207252253547407	0.951526053971712	0.303560490795514	1	0.590142158290591	0.996413475982996	1.73754684084129	0.0367756503793768	0.924668823950474	0.99597521050456	1.70077119046191
chr1	93296418	93297001	583	+	utr3	Sned1	0.848912380795571	0.979542988075324	0.851406212557315	1	0.7657465265022	0.996413475982996	-0.21847670932222	0.05966259362276	0.865637971798514	0.99597521050456	-0.27813930294498
chr1	93297220	93297338	118	+	utr3	Sned1	0.390632735797358	0.951526053971712	0.618044723235603	1	0.84913035795519	0.996413475982996	0.409964162433203	0.05966259362276	0.865637971798514	0.99597521050456	0.350301568810443
chr1	93301324	93301756	432	-	utr3	Mterf4	0.846090301549399	0.97924588374306	0.783896562013903	1	0.722879734521638	0.996413475982996	-0.522550792388877	0.127809641626283	0.667931277370386	0.99597521050456	-0.65036043401516
chr1	93302790	93302907	117	-	exon	Mterf4	0.741954214569128	0.963789278947152	0.499821588046414	1	0.731959923812722	0.996413475982996	0.0703906637657869	0.127809641626283	0.667931277370386	0.99597521050456	-0.0574189778604966
chr1	93304811	93305030	219	-	exon	Mterf4	0.54559199244875	0.951526053971712	0.361087629134138	1	0.605938388466911	0.996413475982996	-0.338602378059589	0.127809641626283	0.667931277370386	0.99597521050456	-0.466412019685872
chr1	93328188	93328289	101	-	intron	Pask	NA	NA	0.65611594650384	1	0.55241629687503	0.996413475982996	3.96665140324361	0.0880690974487156	0.792546110478284	0.99597521050456	3.8785823057949
chr1	93343672	93343791	119	+	exon	Ppp1r7	0.328612019467944	0.951526053971712	0.173713711614193	1	0.386113303949436	0.996413475982996	-0.893786156459671	-0.386724182539255	0.138598096481949	0.99597521050456	-0.507061973920417
chr1	93346127	93346263	136	+	exon	Mir6902	0.236470126758015	0.951526053971712	0.104497100442742	1	0.342463462703861	0.996413475982996	-0.944152063621803	2.01974591578453	0.616538473919078	0.99597521050456	-2.96389797940633
chr1	93364972	93365468	496	+	utr3	Ppp1r7	0.842117103902282	0.978403201346594	0.877197808157022	1	0.800883590787302	0.996413475982996	-0.632817711833912	-0.386724182539255	0.138598096481949	0.99597521050456	-0.246093529294657
chr1	93365656	93366490	834	+	utr3	Ppp1r7	0.78656422507966	0.969523549485284	0.811922061728392	1	0.596087002137791	0.996413475982996	-0.792286455657334	-0.386724182539255	0.138598096481949	0.99597521050456	-0.40556227311808
chr1	93366899	93367111	212	+	utr3	Ppp1r7	0.305100372033166	0.951526053971712	0.355546915359625	1	0.375760790008536	0.996413475982996	-1.26022575194106	-0.386724182539255	0.138598096481949	0.99597521050456	-0.873501569401804
chr1	93372845	93373124	279	+	utr3	Ppp1r7	0.509104909395799	0.951526053971712	0.804862753547653	1	0.823022904623518	0.996413475982996	0.17929630669189	-0.386724182539255	0.138598096481949	0.99597521050456	0.566020489231145
chr1	93621288	93621566	278	+	utr3	Farp2	0.380489773335702	0.951526053971712	0.591902334817042	1	0.73239639423422	0.996413475982996	0.15672605916416	0.212516522357538	0.387696343161401	0.99597521050456	-0.0557904631933781
chr1	93622040	93622552	512	-	utr3	Stk25	0.175029526986943	0.951526053971712	0.305582829186855	1	0.438760285112899	0.996413475982996	-0.666593263113235	0.00550146391362086	0.974847130606782	0.997535504903099	-0.672094727026855
chr1	93635373	93635658	285	-	utr5	Stk25	0.438348580600384	0.951526053971712	0.648224605378893	1	0.648519306600441	0.996413475982996	1.03720410947256	0.00550146391362086	0.974847130606782	0.997535504903099	1.03170264555894
chr1	93750417	93750528	111	+	exon	Gm10550	0.2875429288791	0.951526053971712	0.457293659630393	1	0.842269212308934	0.996413475982996	1.44057201396973	-0.29911972527565	0.869799085921671	0.99597521050456	1.73969173924538
chr1	93750649	93750930	281	+	exon	Gm10550	0.941510457626924	0.996100941328024	0.798515378175653	1	0.937529416200586	0.996413475982996	0.553453459376349	-0.29911972527565	0.869799085921671	0.99597521050456	0.852573184651999
chr1	93787757	93788124	367	+	utr3	Atg4b	0.422948110946157	0.951526053971712	0.524190109131855	1	0.486620907841241	0.996413475982996	-0.283632725362097	0.0526911947765499	0.76161705018298	0.99597521050456	-0.336323920138647
chr1	93800690	93800799	109	-	utr3	Dtymk	0.425244380348146	0.951526053971712	0.494891879404543	1	0.629325511015488	0.996413475982996	-0.840643438252012	0.060478023005399	0.774542941921081	0.99597521050456	-0.901121461257411
chr1	93801698	93801890	192	-	utr5	Dtymk	0.151979201291481	0.951526053971712	0.142709541933682	1	0.522633102095307	0.996413475982996	-0.780507942588922	0.060478023005399	0.774542941921081	0.99597521050456	-0.840985965594321
chr1	93818475	93818765	290	+	utr3	Ing5	0.810363406189121	0.972403921705297	0.85856514705489	1	0.911643918747571	0.996413475982996	-0.525330999729438	-0.34250833474022	0.157862596972085	0.99597521050456	-0.182822664989217
chr1	93818848	93819028	180	+	utr3	Ing5	0.300248437856771	0.951526053971712	0.442157314063581	1	0.504331385835247	0.996413475982996	0.0350787613831003	-0.34250833474022	0.157862596972085	0.99597521050456	0.377587096123321
chr1	93819153	93819316	163	+	utr3	Ing5	0.399175056307755	0.951526053971712	0.45713225435902	1	0.530943693463863	0.996413475982996	-1.00123989595585	-0.34250833474022	0.157862596972085	0.99597521050456	-0.658731561215628
chr1	93851802	93851910	108	+	utr3	D2hgdh	0.342214217371231	0.951526053971712	0.373142538989141	1	0.319213783428324	0.996413475982996	0.325297016537177	0.900484664789066	0.000891283274601765	0.99597521050456	-0.57518764825189
chr1	94024578	94024958	380	+	exon	Neu4	0.851677015830667	0.979542988075324	0.739847435467069	1	0.779683579418361	0.996413475982996	-0.113125745598512	-0.511082064162921	0.0689467366219803	0.99597521050456	0.397956318564409
chr1	95591088	95591918	830	-	utr3	St8sia4	0.260113167739424	0.951526053971712	0.328179034054707	1	0.0471566265412903	0.996413475982996	-1.23612377763515	-0.258343142466247	0.589040554879819	0.99597521050456	-0.977780635168898
chr1	95627543	95627778	235	-	exon	St8sia4	0.25673535703433	0.951526053971712	0.302843809565566	1	0.195151855605523	0.996413475982996	-1.04757441999221	-0.258343142466247	0.589040554879819	0.99597521050456	-0.789231277525968
chr1	95667166	95667559	393	-	utr5	St8sia4	0.366048558806878	0.951526053971712	0.437685149267483	1	0.464839233659739	0.996413475982996	-0.899267381834436	-0.258343142466247	0.589040554879819	0.99597521050456	-0.640924239368189
chr1	96877930	96878068	138	+	exon	Panct2	0.862632463480028	0.981515732155789	0.860252801336061	1	0.696647833108247	0.996413475982996	0.214532296839811	-0.193414809788543	0.677176050647741	0.99597521050456	0.407947106628354
chr1	97645387	97646305	918	-	utr3	D1Ertd622e	0.494547895206948	0.951526053971712	0.487136315281759	1	0.413425209890838	0.996413475982996	-0.293208641714868	-0.135976977304174	0.51552809645073	0.99597521050456	-0.157231664410694
chr1	97660783	97661088	305	-	utr5	D1Ertd622e	0.135318731915193	0.951526053971712	0.193801635143821	1	0.120433279215389	0.996413475982996	1.9248647170024	-0.135976977304174	0.51552809645073	0.99597521050456	2.06084169430657
chr1	97707323	97707472	149	-	utr3	Ppip5k2	0.527898134561673	0.951526053971712	0.570222674904982	1	0.577769111729043	0.996413475982996	-0.859070294374984	-0.473659220179571	0.149423979330474	0.99597521050456	-0.385411074195413
chr1	97707608	97707800	192	-	utr3	Ppip5k2	0.0914209824937522	0.951526053971712	0.163396531324839	1	0.277638612588967	0.996413475982996	-1.56330368399659	-0.473659220179571	0.149423979330474	0.99597521050456	-1.08964446381702
chr1	97761449	97761733	284	-	utr5	Ppip5k2	0.359901189476963	0.951526053971712	0.436876085420677	1	0.470874807036543	0.996413475982996	-1.34082415991553	-0.473659220179571	0.149423979330474	0.99597521050456	-0.867164939735963
chr1	97792353	97792517	164	+	utr3	Gin1	0.609634141342636	0.952301683854144	0.604695467272074	1	0.26214645271794	0.996413475982996	-1.3489896543476	-0.192462747817909	0.594833527489785	0.99597521050456	-1.15652690652969
chr1	97821786	97821930	144	-	utr3	Pam	0.65655217700394	0.955702381283222	0.931769749921568	1	0.938698682856114	0.996413475982996	0.526648648547134	0.089525373269929	0.586017987219848	0.99597521050456	0.437123275277205
chr1	97864289	97864427	138	-	exon	Pam	0.0527211372913095	0.951526053971712	0.115043139129968	1	0.417046597180707	0.996413475982996	-0.681118534636294	0.089525373269929	0.586017987219848	0.99597521050456	-0.770643907906223
chr1	97897616	97897763	147	-	intron	Pam	0.384823191560603	0.951526053971712	0.536523610850114	1	0.543913891621937	0.996413475982996	1.91981086061722	0.089525373269929	0.586017987219848	0.99597521050456	1.83028548734729
chr1	97972212	97972315	103	-	intron	Pam	0.239902688309815	0.951526053971712	0.301793216657179	1	0.900240758988236	0.996413475982996	2.93346701297094	0.089525373269929	0.586017987219848	0.99597521050456	2.84394163970101
chr1	98010573	98010673	100	-	intron	Pam	NA	NA	0.450669150697471	1	0.416720677326043	0.996413475982996	4.59832475072936	0.089525373269929	0.586017987219848	0.99597521050456	4.50879937745943
chr1	98043363	98043500	137	-	intron	B230216N24Rik	0.777159190888572	0.96813872046464	0.934098362225739	1	0.801489230274299	0.996413475982996	3.38347971719574	-0.100990541618281	0.830665904639745	0.99597521050456	3.48447025881402
chr1	99772462	99772600	138	+	intergenic	NA	0.194776490061067	0.951526053971712	0.14935463350579	1	0.551225285814585	0.996413475982996	-0.803239117499826	NA	NA	NA	NA
chr1	99795106	99795451	345	+	intron	Cntnap5b	NA	NA	0.189254879614096	1	0.0317340469880671	0.996413475982996	3.68719290174152	0.146239488050939	0.529053635657858	0.99597521050456	3.54095341369058
chr1	99924544	99924762	218	+	intron	Cntnap5b	NA	NA	0.103550225992916	1	0.0780260073308174	0.996413475982996	5.46949121866212	0.146239488050939	0.529053635657858	0.99597521050456	5.32325173061119
chr1	99924974	99925140	166	+	intron	Cntnap5b	NA	NA	0.0930660652514526	1	0.392017811017213	0.996413475982996	4.26575897679445	0.146239488050939	0.529053635657858	0.99597521050456	4.11951948874351
chr1	99952898	99953376	478	+	intron	Cntnap5b	NA	NA	0.378133289076523	1	0.536709095835654	0.996413475982996	5.09177101005397	0.146239488050939	0.529053635657858	0.99597521050456	4.94553152200303
chr1	99991952	99992107	155	+	intron	Cntnap5b	NA	NA	0.243585784781035	1	0.469410590954207	0.996413475982996	4.52730406353067	0.146239488050939	0.529053635657858	0.99597521050456	4.38106457547974
chr1	100096209	100096313	104	+	intron	Cntnap5b	NA	NA	0.319607652799144	1	0.757420742705454	0.996413475982996	3.7555990767139	0.146239488050939	0.529053635657858	0.99597521050456	3.60935958866296
chr1	100308071	100308242	171	+	intron	Cntnap5b	NA	NA	0.213729040114879	1	0.222816172484582	0.996413475982996	4.07549997585404	0.146239488050939	0.529053635657858	0.99597521050456	3.92926048780311
chr1	100329201	100329309	108	+	intron	Cntnap5b	NA	NA	0.243249758622793	1	0.120781546627239	0.996413475982996	4.09592549261366	0.146239488050939	0.529053635657858	0.99597521050456	3.94968600456273
chr1	100383454	100383554	100	+	exon	Cntnap5b	0.407656071275364	0.951526053971712	0.360470855744937	1	0.558975257446143	0.996413475982996	-0.472163800118534	0.146239488050939	0.529053635657858	0.99597521050456	-0.618403288169473
chr1	100484580	100484710	130	+	utr3	Cntnap5b	0.631205339063626	0.954035035252544	0.608665399583962	1	0.445689266210074	0.996413475982996	-1.1897527528618	0.146239488050939	0.529053635657858	0.99597521050456	-1.33599224091274
chr1	103515527	103515633	106	+	intergenic	NA	0.419771366049869	0.951526053971712	0.493380336506959	1	0.459848475300869	0.996413475982996	4.4748768828843	NA	NA	NA	NA
chr1	104768540	104768862	322	+	utr5	Cdh20	0.690104588570346	0.959036344823568	0.992331838505933	1	0.982638050207509	0.996413475982996	0.160865902959226	-0.12702833447404	0.5939313691387	0.99597521050456	0.287894237433266
chr1	104781835	104781973	138	+	intron	Cdh20	0.645530392412966	0.954546950668486	0.770399869550754	1	0.654047841324801	0.996413475982996	3.37577214458222	-0.12702833447404	0.5939313691387	0.99597521050456	3.50280047905626
chr1	104840841	104840967	126	+	intron	Cdh20	0.657785000432658	0.955702381283222	0.854286153530332	1	0.754262353090883	0.996413475982996	1.1687513365711	-0.12702833447404	0.5939313691387	0.99597521050456	1.29577967104514
chr1	104934020	104934280	260	+	utr5	Cdh20	0.938417941294376	0.996006120352951	0.862194704131169	1	0.984677939821032	0.996413475982996	-0.135800242523889	-0.12702833447404	0.5939313691387	0.99597521050456	-0.00877190804984887
chr1	104993934	104994582	648	+	utr3	Cdh20	0.139369347156399	0.951526053971712	0.223832586278984	1	0.0438605108031258	0.996413475982996	1.69223222942206	-0.12702833447404	0.5939313691387	0.99597521050456	1.8192605638961
chr1	105248818	105248919	101	+	intergenic	NA	NA	NA	0.99942096838875	1	NA	NA	3.67915755892521	NA	NA	NA	NA
chr1	105277782	105278054	272	-	utr3	Rnf152	0.999932796783642	1	0.998719225818756	1	0.979688792352006	0.996413475982996	-0.483813552264598	-0.193456722530884	0.449497806243261	0.99597521050456	-0.290356829733714
chr1	105282549	105282727	178	-	utr3	Rnf152	0.79335342603907	0.970021289628115	0.718169743555653	1	0.792489110869751	0.996413475982996	-0.358331025136366	-0.193456722530884	0.449497806243261	0.99597521050456	-0.164874302605482
chr1	105283061	105283270	209	-	utr3	Rnf152	0.913890632805398	0.989967193605876	0.887133842166888	1	0.934726837861923	0.996413475982996	-0.448434414731833	-0.193456722530884	0.449497806243261	0.99597521050456	-0.254977692200949
chr1	105284002	105284879	877	-	utr3	Rnf152	0.146233336323434	0.951526053971712	0.341722972736576	1	0.438066056520958	0.996413475982996	0.827076456319874	-0.193456722530884	0.449497806243261	0.99597521050456	1.02053317885076
chr1	105356520	105356743	223	-	utr5	Rnf152	0.293145328270795	0.951526053971712	0.414861906467458	1	0.549930843228826	0.996413475982996	2.12556055542461	-0.193456722530884	0.449497806243261	0.99597521050456	2.3190172779555
chr1	105356860	105356962	102	+	exon	Gm17634	0.117538982456107	0.951526053971712	0.215586504032223	1	0.431398066531216	0.996413475982996	1.2835484461836	-0.206719162461851	0.776562804678839	0.99597521050456	1.49026760864545
chr1	105521348	105521534	186	-	utr3	Pign	0.901355876524453	0.987345302715205	0.870747441445211	1	0.826621186647764	0.996413475982996	-0.718178784378652	-0.711714485825132	0.0504720419682293	0.99597521050456	-0.00646429855351982
chr1	105521776	105522015	239	-	utr3	Pign	0.271310435770309	0.951526053971712	0.313140843461253	1	0.224267525888808	0.996413475982996	-1.23089619378731	-0.711714485825132	0.0504720419682293	0.99597521050456	-0.519181707962176
chr1	105663909	105664226	317	+	utr5	Relch	0.753355206531005	0.964250467776784	0.925283013219257	1	0.933829672788319	0.996413475982996	0.271832218117727	-0.161011305039406	0.454192229797034	0.99597521050456	0.432843523157132
chr1	105753560	105753687	127	+	utr3	Relch	0.612159239752934	0.952404403927078	0.629600894256829	1	0.839822180206363	0.996413475982996	-0.389199982026404	-0.161011305039406	0.454192229797034	0.99597521050456	-0.228188676986998
chr1	105827323	105827639	316	+	exon	Tnfrsf11a	0.352716529545127	0.951526053971712	0.517595130858296	1	0.486001974775981	0.996413475982996	0.703930042956925	-0.117264125048109	0.720803390833598	0.99597521050456	0.821194168005034
chr1	105844636	105844892	256	+	utr3	Tnfrsf11a	0.221740090357131	0.951526053971712	0.324248846199594	1	0.19166997336898	0.996413475982996	2.12935950899644	-0.117264125048109	0.720803390833598	0.99597521050456	2.24662363404455
chr1	105989982	105990293	311	-	exon	Gm7160	0.954051476633673	0.996262178086768	0.797092194152939	1	0.917853015218002	0.996413475982996	1.98447346454772	0.697602605162855	0.305738483410372	0.99597521050456	1.28687085938487
chr1	105991075	105991656	581	+	exon	Zcchc2	0.158009418224797	0.951526053971712	0.219959659712535	1	0.0324574466266814	0.996413475982996	2.31931635003129	0.0558149654363826	0.777249584898313	0.99597521050456	2.26350138459491
chr1	106030353	106031265	912	+	exon	Zcchc2	0.361837418761223	0.951526053971712	0.660959921701086	1	0.654306083724935	0.996413475982996	0.496181766087165	0.0558149654363826	0.777249584898313	0.99597521050456	0.440366800650783
chr1	106032767	106032950	183	+	utr3	Zcchc2	0.394680726204603	0.951526053971712	0.655502688485453	1	0.826427486769558	0.996413475982996	1.04648275075813	0.0558149654363826	0.777249584898313	0.99597521050456	0.990667785321745
chr1	106171824	106172013	189	+	utr5	Phlpp1	0.270874557366067	0.951526053971712	0.358427927035687	1	0.541279061285124	0.996413475982996	1.32555799618871	0.0690583376853796	0.774295068598308	0.99597521050456	1.25649965850333
chr1	106172421	106172784	363	+	exon	Phlpp1	0.158706469989303	0.951526053971712	0.208478861931055	1	0.211149412752077	0.996413475982996	2.20478225599866	0.0690583376853796	0.774295068598308	0.99597521050456	2.13572391831328
chr1	106172850	106172986	136	+	exon	Phlpp1	0.123785290091469	0.951526053971712	0.159992828247891	1	0.169075166714637	0.996413475982996	2.58088195358879	0.0690583376853796	0.774295068598308	0.99597521050456	2.51182361590341
chr1	106173112	106173528	416	+	exon	Phlpp1	0.397073936553132	0.951526053971712	0.81450941226687	1	0.95048301472941	0.996413475982996	0.227663680694821	0.0690583376853796	0.774295068598308	0.99597521050456	0.158605343009442
chr1	106330459	106330567	108	+	intron	Phlpp1	1	1	0.494720557731608	1	0.617383717375811	0.996413475982996	3.56773189685256	0.0690583376853796	0.774295068598308	0.99597521050456	3.49867355916719
chr1	106365413	106365646	233	+	intron	Phlpp1	NA	NA	0.131500886769885	1	0.000685514690742582	0.091088472708754	3.21540852291317	0.0690583376853796	0.774295068598308	0.99597521050456	3.14635018522779
chr1	106392161	106393504	1343	+	utr3	Phlpp1	0.324858234656046	0.951526053971712	0.543325277584409	1	0.639386844567051	0.996413475982996	0.523215542254278	0.0690583376853796	0.774295068598308	0.99597521050456	0.454157204568898
chr1	106393985	106394153	168	+	utr3	Phlpp1	0.783754505557958	0.969012293374153	0.790347400924448	1	0.598469335483954	0.996413475982996	-0.633103843700426	0.0690583376853796	0.774295068598308	0.99597521050456	-0.702162181385805
chr1	106541944	106542294	350	-	utr3	Bcl2	0.944284878554919	0.996100941328024	0.988257308794702	1	0.851482384454249	0.996413475982996	-0.131799809341239	-0.0633233708102339	0.744946233450438	0.99597521050456	-0.0684764385310056
chr1	106542495	106542855	360	-	utr3	Bcl2	0.350587833028049	0.951526053971712	0.628898641932498	1	0.830808525790895	0.996413475982996	0.131933783575422	-0.0633233708102339	0.744946233450438	0.99597521050456	0.195257154385656
chr1	106712319	106713028	709	-	utr5	Bcl2	0.150966942001983	0.951526053971712	0.208935563298603	1	0.0776574734086616	0.996413475982996	1.30585711496867	-0.0633233708102339	0.744946233450438	0.99597521050456	1.36918048577891
chr1	106713556	106713846	290	-	utr5	Bcl2	0.698431295724443	0.959187777215834	0.805351551486551	1	0.968681620869131	0.996413475982996	-0.326671697660474	-0.0633233708102339	0.744946233450438	0.99597521050456	-0.26334832685024
chr1	106724638	106724983	345	-	utr3	Kdsr	0.588159212798749	0.951526053971712	0.991779855937576	1	0.933534625123963	0.996413475982996	0.0418360404292464	-0.319907422452401	0.328483047041763	0.99597521050456	0.361743462881647
chr1	106772117	106772303	186	-	utr3	Vps4b	0.79539538674896	0.970432012585475	0.772213686622737	1	0.838093358691395	0.996413475982996	-0.928594192259586	-0.420787608504029	0.15643512434907	0.99597521050456	-0.507806583755558
chr1	106772356	106772545	189	-	utr3	Vps4b	0.653925963188657	0.955702381283222	0.676473385837691	1	0.653626868259737	0.996413475982996	-0.884160325797313	-0.420787608504029	0.15643512434907	0.99597521050456	-0.463372717293284
chr1	109983291	109983853	562	+	utr5	Cdh7	0.714272311551611	0.961058243715881	0.729145098872524	1	0.857826618820682	0.996413475982996	-0.431990160162547	-0.752260558121555	0.0291877189386945	0.99597521050456	0.320270397959008
chr1	109994007	109994270	263	+	utr5	Cdh7	0.8819120710043	0.98485626718653	0.907635042509874	1	0.981773698063808	0.996413475982996	-1.04182559916227	-0.752260558121555	0.0291877189386945	0.99597521050456	-0.28956504104072
chr1	110137920	110138466	546	+	utr3	Cdh7	0.543598142047934	0.951526053971712	0.594576010629778	1	0.265102093614983	0.996413475982996	-1.54408343347635	-0.752260558121555	0.0291877189386945	0.99597521050456	-0.791822875354795
chr1	110889738	110890092	354	-	exon	Cdh19	0.600072652636327	0.951526053971712	0.621618008003678	1	0.430234974805233	0.996413475982996	-0.83507697322512	-0.333534837808147	0.424684182114333	0.99597521050456	-0.501542135416973
chr1	110949213	110949327	114	-	exon	Cdh19	0.090332624668556	0.951526053971712	0.134350173867414	1	0.359466502805923	0.996413475982996	-1.33908683049786	-0.333534837808147	0.424684182114333	0.99597521050456	-1.00555199268972
chr1	110954618	110954723	105	-	exon	Cdh19	0.561196674702751	0.951526053971712	0.580487330644849	1	0.498452813419942	0.996413475982996	-1.32356416763952	-0.333534837808147	0.424684182114333	0.99597521050456	-0.990029329831371
chr1	111803456	111803563	107	+	intergenic	NA	0.565848927901091	0.951526053971712	0.659335892188523	1	0.927632307295253	0.996413475982996	1.68066490136205	NA	NA	NA	NA
chr1	111807430	111807564	134	-	exon	Gm8173	0.296879557114738	0.951526053971712	0.236717212431935	1	0.196014673168482	0.996413475982996	1.67342489068776	0.52468508391635	0.277642590031076	0.99597521050456	1.14873980677141
chr1	111859073	111859322	249	-	utr3	Dsel	0.734775195268566	0.96353890500087	0.739722243625406	1	0.436100767189858	0.996413475982996	-1.32756543185178	-0.333268862296874	0.319597733666097	0.99597521050456	-0.994296569554909
chr1	111859697	111860357	660	-	exon	Dsel	0.528194454720117	0.951526053971712	0.569544767353243	1	0.252944631989175	0.996413475982996	-1.36014628930412	-0.333268862296874	0.319597733666097	0.99597521050456	-1.02687742700725
chr1	111860585	111860855	270	-	exon	Dsel	0.422477150085683	0.951526053971712	0.442325437390503	1	0.328873931063294	0.996413475982996	-1.54150239564562	-0.333268862296874	0.319597733666097	0.99597521050456	-1.20823353334874
chr1	111861063	111861693	630	-	exon	Dsel	0.434842049558614	0.951526053971712	0.498444918541104	1	0.247755722797455	0.996413475982996	-0.980103272165735	-0.333268862296874	0.319597733666097	0.99597521050456	-0.646834409868862
chr1	111861931	111862487	556	-	exon	Dsel	0.350651113373702	0.951526053971712	0.383714588401929	1	0.211291832039208	0.996413475982996	-1.62293253392207	-0.333268862296874	0.319597733666097	0.99597521050456	-1.28966367162519
chr1	111862556	111862735	179	-	exon	Dsel	0.354699798420739	0.951526053971712	0.386986570322007	1	0.357947166493115	0.996413475982996	-1.64856594321748	-0.333268862296874	0.319597733666097	0.99597521050456	-1.31529708092061
chr1	111863204	111863654	450	-	utr5	Dsel	0.202684466699592	0.951526053971712	0.241926209321108	1	0.029157218104028	0.996413475982996	-1.51776751316029	-0.333268862296874	0.319597733666097	0.99597521050456	-1.18449865086342
chr1	111864037	111864523	486	-	utr5	Dsel	0.0940669628904883	0.951526053971712	0.214214578995225	1	0.508499199568075	0.996413475982996	-0.675876196121967	-0.333268862296874	0.319597733666097	0.99597521050456	-0.342607333825094
chr1	111864585	111864714	129	-	utr5	Dsel	0.110214339739398	0.951526053971712	0.176609787953346	1	0.352440847844444	0.996413475982996	1.0780978997476	-0.333268862296874	0.319597733666097	0.99597521050456	1.41136676204447
chr1	112404478	112404817	339	-	exon	Gm18406	0.788090464968459	0.969770672847872	0.789283562912038	1	0.577548645672341	0.996413475982996	-1.4742398036818	-0.915820610887371	0.197501459666813	0.99597521050456	-0.558419192794428
chr1	115684757	115685231	474	+	utr5	Cntnap5a	0.178835404010459	0.951526053971712	0.293856749421893	1	0.589978335560197	0.996413475982996	-1.16068981030058	-0.277257277095264	0.329781122085139	0.99597521050456	-0.883432533205317
chr1	115696373	115696544	171	+	intron	Cntnap5a	0.397496636228812	0.951526053971712	0.551503892451309	1	0.247801966776578	0.996413475982996	2.31256862431001	-0.277257277095264	0.329781122085139	0.99597521050456	2.58982590140528
chr1	115728206	115728364	158	+	intron	Cntnap5a	NA	NA	0.279686377593145	1	0.10028670145806	0.996413475982996	2.46839975754677	-0.277257277095264	0.329781122085139	0.99597521050456	2.74565703464203
chr1	116227065	116227177	112	+	intron	Cntnap5a	NA	NA	0.526740868339577	1	0.584363944948463	0.996413475982996	4.07179901957182	-0.277257277095264	0.329781122085139	0.99597521050456	4.34905629666709
chr1	116484849	116484985	136	+	intron	Cntnap5a	NA	NA	0.202635087727581	1	0.326435700845503	0.996413475982996	3.75467065060784	-0.277257277095264	0.329781122085139	0.99597521050456	4.03192792770311
chr1	116580541	116580661	120	+	exon	Cntnap5a	0.606120815022137	0.951526053971712	0.53031299233906	1	0.547511473622408	0.996413475982996	-0.645050795797407	-0.277257277095264	0.329781122085139	0.99597521050456	-0.367793518702144
chr1	118300850	118300954	104	-	exon	Tsn	0.583685228951404	0.951526053971712	0.524702761549166	1	0.758352930843122	0.996413475982996	-0.212818823753949	-0.108837810287167	0.65014873301049	0.99597521050456	-0.103981013466782
chr1	118321876	118321976	100	+	utr5	Nifk	0.181126292533925	0.951526053971712	0.158147911161431	1	0.481000611606457	0.996413475982996	-0.768555691267506	-0.216365931885655	0.5532640029259	0.99597521050456	-0.552189759381851
chr1	118332814	118333138	324	+	utr3	Nifk	0.2740272140809	0.951526053971712	0.329276481264752	1	0.356040099882289	0.996413475982996	-1.0957831569794	-0.216365931885655	0.5532640029259	0.99597521050456	-0.879417225093749
chr1	118419532	118419908	376	+	utr5	Clasp1	0.770944087601511	0.966601872069261	0.785497372107977	1	0.878371328538225	0.996413475982996	-0.137095479539893	0.108508748158226	0.469788547006349	0.99597521050456	-0.245604227698119
chr1	118459153	118459262	109	-	exon	2900060B14Rik	0.076948640362906	0.951526053971712	0.14694513174939	1	0.0926992930746379	0.996413475982996	2.09306419514172	1.44317648165674	0.423323579486401	0.99597521050456	0.649887713484984
chr1	118607161	118607357	196	+	utr3	Clasp1	0.692304735868625	0.959164718573006	0.702021095920945	1	0.59133729715824	0.996413475982996	-0.598062331641096	0.108508748158226	0.469788547006349	0.99597521050456	-0.706571079799322
chr1	118608088	118608320	232	+	utr3	Clasp1	0.959377974105597	0.99673135822683	0.996987264333701	1	0.833922085381381	0.996413475982996	-0.147570608245423	0.108508748158226	0.469788547006349	0.99597521050456	-0.256079356403649
chr1	118608670	118609301	631	+	utr3	Clasp1	0.913819943468387	0.989926922037285	0.933762383530572	1	0.956080312901011	0.996413475982996	-0.0121313430965519	0.108508748158226	0.469788547006349	0.99597521050456	-0.120640091254778
chr1	119416721	119417274	553	-	utr3	Inhbb	0.519903373440227	0.951526053971712	0.830158078985234	1	0.944486786922612	0.996413475982996	0.347475651558932	0.382426956039098	0.505737175209485	0.99597521050456	-0.0349513044801661
chr1	119417294	119418002	708	-	utr3	Inhbb	0.844329502921013	0.978909816576309	0.999375388543758	1	0.985200132505104	0.996413475982996	0.398606404973722	0.382426956039098	0.505737175209485	0.99597521050456	0.0161794489346242
chr1	119471436	119471813	377	-	utr3	Ralb	0.863462535732199	0.981672690439282	0.461800744308505	1	0.52660364695558	0.996413475982996	-0.113308279654382	0.0718032589985102	0.795229235604238	0.99597521050456	-0.185111538652892
chr1	119527110	119527344	234	+	exon	Tmem185b	0.477372740909106	0.951526053971712	0.518558444076882	1	0.414271648178691	0.996413475982996	-0.640331951992315	-0.138111608755159	0.75006612399312	0.99597521050456	-0.502220343237155
chr1	119527389	119527843	454	+	utr3	Tmem185b	0.858774319320766	0.980797039066505	0.893204566253103	1	0.807007713049954	0.996413475982996	-0.541787468951246	-0.138111608755159	0.75006612399312	0.99597521050456	-0.403675860196087
chr1	119548745	119548954	209	-	utr3	Epb41l5	0.544381788679338	0.951526053971712	0.595580833145903	1	0.761268297819471	0.996413475982996	-0.363996714491775	0.201439411575942	0.467353873536801	0.99597521050456	-0.565436126067717
chr1	119656210	119656442	232	-	utr3	Ptpn4	0.283224483650905	0.951526053971712	0.320305287341783	1	0.308895647458934	0.996413475982996	-1.52698301018132	-0.439835737973631	0.201139961376705	0.99597521050456	-1.08714727220769
chr1	119658842	119658942	100	-	utr3	Ptpn4	0.207078244588136	0.951526053971712	0.266903074424864	1	0.343020545122365	0.996413475982996	-1.7285224686075	-0.439835737973631	0.201139961376705	0.99597521050456	-1.28868673063387
chr1	119659132	119659905	773	-	utr3	Ptpn4	0.628097040706061	0.954035035252544	0.652174572755492	1	0.25757327243286	0.996413475982996	-1.14720251949761	-0.439835737973631	0.201139961376705	0.99597521050456	-0.707366781523983
chr1	119695343	119695549	206	-	intron	Ptpn4	NA	NA	0.459198987073146	1	0.401490392854475	0.996413475982996	3.28702690729705	-0.439835737973631	0.201139961376705	0.99597521050456	3.72686264527068
chr1	119755439	119755628	189	-	intron	Ptpn4	0.40217724120758	0.951526053971712	0.407996069319804	1	0.43777644121161	0.996413475982996	2.00708059258913	-0.439835737973631	0.201139961376705	0.99597521050456	2.44691633056276
chr1	119837142	119837490	348	-	utr5	Ptpn4	0.335801336895052	0.951526053971712	0.528324783481073	1	0.602595705359824	0.996413475982996	1.20558475770149	-0.439835737973631	0.201139961376705	0.99597521050456	1.64542049567512
chr1	119909820	119910102	282	-	utr3	Tmem177	0.68341587454156	0.958918973150399	0.732829340655112	1	0.716430814669621	0.996413475982996	-0.796774849718934	-0.316762094157119	0.356149438420793	0.99597521050456	-0.480012755561815
chr1	119910227	119910697	470	-	exon	Tmem177	0.860578704811154	0.981159265888546	0.979583329957608	1	0.963963597411247	0.996413475982996	-0.0987040227460563	-0.316762094157119	0.356149438420793	0.99597521050456	0.218058071411062
chr1	120067639	120067799	160	-	utr3	Tmem37	0.766274318290309	0.965857482769646	0.803336049400868	1	0.834921212091736	0.996413475982996	0.190635731859239	0.527272548192079	0.489435974911426	0.99597521050456	-0.33663681633284
chr1	120120655	120120762	107	-	exon	Dbi	0.463879645109924	0.951526053971712	0.423359642380319	1	0.599671938283799	0.996413475982996	-0.872950212739532	-0.106477370639596	0.743461007640688	0.99597521050456	-0.766472842099936
chr1	120341298	120341557	259	+	exon	C1ql2	0.114437528802991	0.951526053971712	0.193796432674734	1	0.351400471887934	0.996413475982996	2.20120768336142	0.142797552718607	0.676560176670519	0.99597521050456	2.05841013064282
chr1	120342708	120343073	365	+	utr3	C1ql2	0.514108923832678	0.951526053971712	0.777723919442215	1	0.769727870925713	0.996413475982996	0.534104164329144	0.142797552718607	0.676560176670519	0.99597521050456	0.391306611610537
chr1	120603395	120603613	218	+	exon	En1	0.0587818203201439	0.951526053971712	0.064378101960129	1	0.0497568999120502	0.996413475982996	2.61237773882891	0.524360125165919	0.331874199243351	0.99597521050456	2.08801761366299
chr1	120607044	120607444	400	+	utr3	En1	0.424183220204387	0.951526053971712	0.674171764281273	1	0.729600251981778	0.996413475982996	0.98393362823704	0.524360125165919	0.331874199243351	0.99597521050456	0.45957350307112
chr1	121117380	121117549	169	+	exon	Celrr	0.897740363009873	0.987280406030085	0.895183774413414	1	0.92240805233314	0.996413475982996	0.783081342699507	0.460119104180278	0.326072827172833	0.99597521050456	0.32296223851923
chr1	121117764	121117918	154	+	intron	Celrr	0.526719138894731	0.951526053971712	0.520091475847601	1	0.354924532233147	0.996413475982996	0.338179128790662	0.460119104180278	0.326072827172833	0.99597521050456	-0.121939975389616
chr1	121254115	121254238	123	+	intergenic	NA	0.755385282369076	0.964628395204039	0.637039958185059	1	0.683670786161167	0.996413475982996	-0.884799700205531	NA	NA	NA	NA
chr1	121304928	121305282	354	-	utr3	Insig2	0.330095110878416	0.951526053971712	0.423116893040612	1	0.483895472030494	0.996413475982996	-0.971389922505889	-0.211574849650786	0.456462898861556	0.99597521050456	-0.759815072855102
chr1	121319671	121320015	344	-	utr5	Insig2	0.0264359728372659	0.951526053971712	0.137839756940892	1	0.412057507203845	0.996413475982996	-0.837303913963638	-0.211574849650786	0.456462898861556	0.99597521050456	-0.625729064312852
chr1	121327637	121327775	138	-	utr5	Insig2	0.90037342907759	0.987345302715205	0.784660861023545	1	0.833808706191213	0.996413475982996	-0.459038998392515	-0.211574849650786	0.456462898861556	0.99597521050456	-0.247464148741728
chr1	121327931	121328068	137	-	utr5	Insig2	0.435877787364343	0.951526053971712	0.5673141287822	1	0.9076987875191	0.996413475982996	1.14016883586252	-0.211574849650786	0.456462898861556	0.99597521050456	1.3517436855133
chr1	121501245	121501576	331	+	utr3	Ccdc93	0.728170956196923	0.962170212273798	0.756373893174224	1	0.758729592252052	0.996413475982996	-0.0034342719722308	0.205385634699959	0.262368948428283	0.99597521050456	-0.208819906672189
chr1	121552593	121552697	104	-	utr3*	Ddx18	0.586120801862693	0.951526053971712	0.761435308309876	1	0.850083591539079	0.996413475982996	-0.122604356218125	0.266129441867825	0.367345856261514	0.99597521050456	-0.38873379808595
chr1	121566038	121566184	146	-	exon	Ddx18	0.266877654104182	0.951526053971712	0.127682187183751	1	0.374537654629067	0.996413475982996	-0.225169238788176	0.266129441867825	0.367345856261514	0.99597521050456	-0.491298680656001
chr1	121567790	121567911	121	-	utr5	Ddx18	0.306926557447471	0.951526053971712	0.145642948252675	1	0.463537350217946	0.996413475982996	-0.142645451689442	0.266129441867825	0.367345856261514	0.99597521050456	-0.408774893557267
chr1	123334020	123334353	333	-	utr3	Dpp10	0.303131722877999	0.951526053971712	0.359636444060046	1	0.0809317333406512	0.996413475982996	-1.14601635968207	-0.414705737599601	0.249156377355101	0.99597521050456	-0.731310622082473
chr1	123339956	123340260	304	-	intron	Dpp10	NA	NA	0.0769066376374985	1	0.0023437147544118	0.224968631769748	4.21028088618476	-0.414705737599601	0.249156377355101	0.99597521050456	4.62498662378436
chr1	123356905	123357035	130	-	intron	Dpp10	0.157874826311156	0.951526053971712	0.224692891266174	1	0.141427647040144	0.996413475982996	1.85407465722696	-0.414705737599601	0.249156377355101	0.99597521050456	2.26878039482656
chr1	123590949	123591122	173	-	intron	Dpp10	0.8035067398478	0.971849826581501	0.940366480519926	1	0.872112407126993	0.996413475982996	0.446487820309186	-0.414705737599601	0.249156377355101	0.99597521050456	0.861193557908787
chr1	123794436	123794601	165	-	intron	Dpp10	0.112104906134479	0.951526053971712	0.195901962068352	1	0.155833338744701	0.996413475982996	1.74689553455965	-0.414705737599601	0.249156377355101	0.99597521050456	2.16160127215925
chr1	123900614	123900863	249	-	intron	Dpp10	NA	NA	0.186437923050003	1	0.0246645191029887	0.968391057723694	4.73123587302879	-0.414705737599601	0.249156377355101	0.99597521050456	5.14594161062839
chr1	123984244	123984363	119	-	intron	Dpp10	0.717647381029128	0.96119965141938	0.988046013503443	1	0.665880436618071	0.996413475982996	0.969500732988102	-0.414705737599601	0.249156377355101	0.99597521050456	1.3842064705877
chr1	123992548	123992757	209	-	intron	Dpp10	NA	NA	0.132472737769888	1	0.00666218108305253	0.457754476296233	3.89624688783266	-0.414705737599601	0.249156377355101	0.99597521050456	4.31095262543226
chr1	124045639	124045875	236	-	utr5*	Dpp10	0.856702795875119	0.980217692941983	0.909840041342909	1	0.896002517893524	0.996413475982996	0.20331125606557	-0.414705737599601	0.249156377355101	0.99597521050456	0.618016993665171
chr1	124128052	124128158	106	+	intergenic	NA	NA	NA	0.999449090555177	1	NA	NA	3.29504968191684	NA	NA	NA	NA
chr1	124159128	124159244	116	+	intergenic	NA	0.613408121898331	0.952404403927078	0.741121941930174	1	0.606018381354276	0.996413475982996	2.61545381127341	NA	NA	NA	NA
chr1	124347737	124348045	308	+	intergenic	NA	0.698912685563454	0.959188468124437	0.650624183694122	1	0.646544916782416	0.996413475982996	3.61883608331078	NA	NA	NA	NA
chr1	124369050	124369175	125	+	intergenic	NA	0.733939025721963	0.963355248942654	0.965175803641572	1	0.694312517901394	0.996413475982996	2.47636154819832	NA	NA	NA	NA
chr1	124468744	124468858	114	+	intergenic	NA	0.129123013527173	0.951526053971712	0.180797754904253	1	0.284457731611881	0.996413475982996	2.41318401327315	NA	NA	NA	NA
chr1	124507486	124507660	174	-	intron	Gm28928	NA	NA	0.0930697122751258	1	0.102062888034316	0.996413475982996	4.07076672178728	0.460005428897087	0.339882898198094	0.99597521050456	3.61076129289019
chr1	124784641	124784894	253	-	intron	Gm28928	NA	NA	0.143132895113785	1	0.0163445809154359	0.801183451092618	4.51798288257613	0.460005428897087	0.339882898198094	0.99597521050456	4.05797745367904
chr1	125393474	125393575	101	-	utr3	Actr3	0.586838584703006	0.951526053971712	0.626136779871315	1	0.697342082724148	0.996413475982996	-1.23512755897024	-0.0138047900432657	0.938284772230606	0.99597521050456	-1.22132276892698
chr1	125414389	125414617	228	-	intron	Actr3	0.268488054253724	0.951526053971712	0.418516268972976	1	0.105481285987892	0.996413475982996	2.61576487573133	-0.0138047900432657	0.938284772230606	0.99597521050456	2.6295696657746
chr1	125435480	125435660	180	-	utr5	Actr3	NA	NA	0.900684836751265	1	0.900393269796186	0.996413475982996	0.715700209099879	-0.0138047900432657	0.938284772230606	0.99597521050456	0.729504999143145
chr1	125595101	125595268	167	+	utr3	Slc35f5	0.946012834745077	0.996100941328024	0.944752545670318	1	0.941773004976936	0.996413475982996	-0.656393248649916	0.163336257188652	0.557730777815014	0.99597521050456	-0.819729505838568
chr1	125868624	125868855	231	-	utr3	Lypd1	0.66204609046245	0.956934574991614	0.695379755711089	1	0.710484560880667	0.996413475982996	-0.631128775294879	0.0502698084446301	0.802185520974347	0.99597521050456	-0.681398583739509
chr1	125872145	125873332	1187	-	utr3	Lypd1	0.919407128513287	0.991706105515932	0.649558254270628	1	0.589747670682641	0.996413475982996	0.0320485571314415	0.0502698084446301	0.802185520974347	0.99597521050456	-0.0182212513131886
chr1	125873401	125873565	164	+	utr3	Gpr39	0.531600252520876	0.951526053971712	0.82915705686061	1	0.94068713380227	0.996413475982996	0.60151674232687	-0.81316927431813	0.674191927388546	0.99597521050456	1.414686016645
chr1	125911566	125911773	207	-	intron	Lypd1	0.296633371716326	0.951526053971712	0.458902573973232	1	0.719947138701506	0.996413475982996	1.52313367282138	0.0502698084446301	0.802185520974347	0.99597521050456	1.47286386437675
chr1	126321800	126321909	109	-	intron	Nckap5	0.0239005281675891	0.951526053971712	0.0103414265633278	1	0.276607143963408	0.996413475982996	5.05041267519723	0.326976087062167	0.364927553451672	0.99597521050456	4.72343658813506
chr1	127275194	127275343	149	+	exon	Gm37510	NA	NA	0.576177095827724	1	0.817654201577889	0.996413475982996	4.39569284888231	0.178127975578466	0.718021273124216	0.99597521050456	4.21756487330384
chr1	127306686	127306928	242	+	utr5	Mgat5	0.247350150973681	0.951526053971712	0.522245528553267	1	0.767586509037832	0.996413475982996	0.716654792481311	-0.145301447032925	0.423789230878823	0.99597521050456	0.861956239514236
chr1	127460821	127460940	119	+	intron	Mgat5	NA	NA	0.430238296544946	1	0.62179470390555	0.996413475982996	3.31661589603107	-0.145301447032925	0.423789230878823	0.99597521050456	3.46191734306399
chr1	127482563	127483094	531	+	utr3	Mgat5	0.530861192255255	0.951526053971712	0.744105057497257	1	0.660211515658963	0.996413475982996	0.283317337432967	-0.145301447032925	0.423789230878823	0.99597521050456	0.428618784465891
chr1	127610251	127610374	123	-	intron	Tmem163	1	1	0.339099135931081	1	0.7060254603753	0.996413475982996	2.76778867602726	0.244120781905552	0.526144105818373	0.99597521050456	2.52366789412171
chr1	127619744	127619928	184	-	intron	Tmem163	0.196664708319585	0.951526053971712	0.25153092427361	1	0.695319904094667	0.996413475982996	2.0258223561019	0.244120781905552	0.526144105818373	0.99597521050456	1.78170157419635
chr1	127787297	127787407	110	+	intron	Ccnt2	0.369773508150573	0.951526053971712	0.381305019831596	1	0.673415820640126	0.996413475982996	-1.10307725846192	-0.194918458679997	0.52734521586049	0.99597521050456	-0.908158799781923
chr1	127802211	127803849	1638	+	utr3	Ccnt2	0.578557053515715	0.951526053971712	0.666697941217428	1	0.627881872865075	0.996413475982996	-0.365563181387218	-0.194918458679997	0.52734521586049	0.99597521050456	-0.170644722707222
chr1	127817408	127817613	205	-	exon	Map3k19	0.954618963449054	0.996262178086768	0.932738004953018	1	0.950425777615077	0.996413475982996	-0.122289181663871	0.200783976413391	0.534326398059766	0.99597521050456	-0.323073158077262
chr1	127823955	127824139	184	-	exon	Map3k19	0.956358985551262	0.996262178086768	0.760859583165325	1	0.955263185882047	0.996413475982996	0.285575127957335	0.200783976413391	0.534326398059766	0.99597521050456	0.084791151543944
chr1	127928473	127928971	498	+	intron	Rab3gap1	NA	NA	0.135462021439432	1	0.000318849445602541	0.0517824382464409	3.14869233372531	-0.0792748831640049	0.641080776491186	0.99597521050456	3.22796721688931
chr1	127930751	127930986	235	+	exon	Rab3gap1	0.406186036101484	0.951526053971712	0.456557479485524	1	0.577467604735686	0.996413475982996	-0.967781714090354	-0.0792748831640049	0.641080776491186	0.99597521050456	-0.888506830926349
chr1	127942449	127942832	383	+	utr3	Rab3gap1	0.405814185632262	0.951526053971712	0.757294092446573	1	0.91212859794635	0.996413475982996	0.737959876060552	-0.0792748831640049	0.641080776491186	0.99597521050456	0.817234759224556
chr1	127943667	127943803	136	+	utr3	Rab3gap1	0.41993585456941	0.951526053971712	0.500511930150466	1	0.585838872302496	0.996413475982996	-1.04222799418511	-0.0792748831640049	0.641080776491186	0.99597521050456	-0.962953111021109
chr1	127959744	127959939	195	+	exon	Gm28800	0.583721423626153	0.951526053971712	0.761274828249401	1	0.765594373462447	0.996413475982996	0.7899511726587	1.07102756972534	0.0624440720534663	0.99597521050456	-0.281076397066641
chr1	128159352	128159453	101	+	intron	R3hdm1	0.783363672090281	0.968984810146402	0.792030336270107	1	0.80664224468345	0.996413475982996	-1.17782868129789	-0.355984540491116	0.276509780873646	0.99597521050456	-0.821844140806771
chr1	128178975	128179144	169	+	exon	R3hdm1	0.568549675738117	0.951526053971712	0.573545311286669	1	0.449083818901315	0.996413475982996	-1.10751553587643	-0.355984540491116	0.276509780873646	0.99597521050456	-0.751530995385311
chr1	128236483	128236935	452	+	utr3	R3hdm1	0.729721241887324	0.962300577590593	0.768109114466431	1	0.703547790988382	0.996413475982996	-0.387944115589504	-0.355984540491116	0.276509780873646	0.99597521050456	-0.0319595750983884
chr1	128244185	128244413	228	+	utr5	Ubxn4	0.856028265338192	0.980123994334077	0.896041884605448	1	0.868004892638042	0.996413475982996	0.972584411187794	0.280663061551032	0.211036902874371	0.99597521050456	0.691921349636761
chr1	128260841	128260956	115	+	exon	Ubxn4	0.317884288806924	0.951526053971712	0.14393418175544	1	0.200276154238563	0.996413475982996	-0.745822355200729	0.280663061551032	0.211036902874371	0.99597521050456	-1.02648541675176
chr1	128262730	128262988	258	+	exon	Ubxn4	0.0778564274472758	0.951526053971712	0.0367809403418133	1	0.0834133583512128	0.996413475982996	-1.21226965160063	0.280663061551032	0.211036902874371	0.99597521050456	-1.49293271315166
chr1	128266251	128266356	105	+	exon	Ubxn4	0.0764490590658691	0.951526053971712	0.0374334848075677	1	0.308648535785623	0.996413475982996	-1.11180115356436	0.280663061551032	0.211036902874371	0.99597521050456	-1.39246421511539
chr1	128276953	128277165	212	+	utr3	Ubxn4	0.285883159224883	0.951526053971712	0.349151576952477	1	0.619915419711134	0.996413475982996	-0.540605557191269	0.280663061551032	0.211036902874371	0.99597521050456	-0.821268618742302
chr1	128331772	128331972	200	-	utr3	Mcm6	0.317177497800373	0.951526053971712	0.325462383244418	1	0.0696456993806582	0.996413475982996	1.69865952445188	0.524410502550872	0.108172287973975	0.99597521050456	1.17424902190101
chr1	128417184	128417328	144	-	utr5	Dars	0.564069282472616	0.951526053971712	0.526395078779538	1	0.715562381304276	0.996413475982996	-0.357319454368351	-0.134699041003117	0.66896798956549	0.99597521050456	-0.222620413365234
chr1	128589599	128589711	112	-	exon	Cxcr4	0.485917326551489	0.951526053971712	0.51038569069359	1	0.488198628164478	0.996413475982996	-0.500051635047362	-0.152777238954273	0.787216722101483	0.99597521050456	-0.34727439609309
chr1	129595433	129595862	429	+	utr5	Thsd7b	0.481333457322794	0.951526053971712	0.694169649123138	1	0.666708326548508	0.996413475982996	0.376245485018225	-0.0328596335867767	0.899882732879697	0.99597521050456	0.409105118605002
chr1	129597688	129597797	109	+	intron	Thsd7b	NA	NA	0.999678390076731	1	NA	NA	4.78498989968903	-0.0328596335867767	0.899882732879697	0.99597521050456	4.81784953327581
chr1	130218322	130218433	111	+	utr3	Thsd7b	0.144765596102454	0.951526053971712	0.243636894771118	1	0.394127036015252	0.996413475982996	-0.28265546356245	-0.0328596335867767	0.899882732879697	0.99597521050456	-0.249795829975674
chr1	130576201	130576438	237	-	utr3*	Zp3r	NA	NA	0.0500627655424977	1	0.0698624328490392	0.996413475982996	5.88942743934344	1.05539167584236	0.303949041304101	0.99597521050456	4.83403576350108
chr1	130690300	130690448	148	-	utr3	Pfkfb2	0.827908323633554	0.975870672372587	0.802197314643147	1	0.596039991777685	0.996413475982996	-0.047927554018383	-0.151700638165473	0.532667560632397	0.99597521050456	0.10377308414709
chr1	130690605	130691133	528	-	utr3	Pfkfb2	0.23313813520517	0.951526053971712	0.521850010104954	1	0.513133709710067	0.996413475982996	0.609302717006155	-0.151700638165473	0.532667560632397	0.99597521050456	0.761003355171628
chr1	130697853	130697973	120	-	utr3	Pfkfb2	0.45803375772068	0.951526053971712	0.572278759837507	1	0.827720680543032	0.996413475982996	-0.0292029954641042	-0.151700638165473	0.532667560632397	0.99597521050456	0.122497642701369
chr1	130716530	130717200	670	-	utr5	Pfkfb2	0.877483032343392	0.983934660976313	0.714414952489946	1	0.796288702397532	0.996413475982996	0.168605789956168	-0.151700638165473	0.532667560632397	0.99597521050456	0.320306428121641
chr1	130717750	130717861	111	+	exon	Yod1	0.15974903900115	0.951526053971712	0.316061359600555	1	0.508465757860775	0.996413475982996	0.930781424558601	-0.119404804350621	0.758648742242717	0.99597521050456	1.05018622890922
chr1	130718805	130719783	978	+	utr3	Yod1	0.53603498955766	0.951526053971712	0.572958297536843	1	0.197297522166504	0.996413475982996	-1.0034206356941	-0.119404804350621	0.758648742242717	0.99597521050456	-0.884015831343476
chr1	130743659	130743760	101	+	exon	AA986860	0.42403848543005	0.951526053971712	0.544806638302602	1	0.385345413271682	0.996413475982996	0.753805035225229	0.050136545614805	0.913608371634135	0.99597521050456	0.703668489610424
chr1	131054430	131054552	122	-	utr3	Mapkapk2	0.247909364580808	0.951526053971712	0.430297012658707	1	0.620386549042021	0.996413475982996	0.818245735259026	-0.0445485501430529	0.839586150687593	0.99597521050456	0.862794285402079
chr1	131054981	131055167	186	-	utr3	Mapkapk2	0.942312752402148	0.996100941328024	0.902429489849275	1	0.708704786986365	0.996413475982996	-0.558692925156237	-0.0445485501430529	0.839586150687593	0.99597521050456	-0.514144375013184
chr1	131097122	131097262	140	-	intron	Mapkapk2	0.0370992559663301	0.951526053971712	0.0626255082360247	1	0.102177971523298	0.996413475982996	3.19517537120631	-0.0445485501430529	0.839586150687593	0.99597521050456	3.23972392134936
chr1	131128777	131129297	520	-	exon	Dyrk3	0.896748825549834	0.987108262049537	0.781605016201502	1	0.717111128525885	0.996413475982996	0.148652670611676	-0.00243254577027221	0.994196326528659	0.999283149324578	0.151085216381948
chr1	131129477	131129901	424	-	exon	Dyrk3	0.702292568096468	0.959497399198358	0.697827512698703	1	0.524819675005542	0.996413475982996	-0.673828054747824	-0.00243254577027221	0.994196326528659	0.999283149324578	-0.671395508977552
chr1	131177198	131177407	209	-	utr3	Rassf5	0.762040797991653	0.965327132062876	0.751859814492227	1	0.907618176839838	0.996413475982996	-0.227749723240043	0.165594875218505	0.574572290478024	0.99597521050456	-0.393344598458548
chr1	131178180	131178416	236	-	utr3	Rassf5	0.607182429909867	0.951526053971712	0.578062715738737	1	0.696554961313341	0.996413475982996	0.130608869960002	0.165594875218505	0.574572290478024	0.99597521050456	-0.0349860052585034
chr1	131179519	131179905	386	+	utr3	Eif2d	0.246337902311156	0.951526053971712	0.410004288695852	1	0.550372022171807	0.996413475982996	0.3297250140462	0.0908233781077323	0.674167225719885	0.99597521050456	0.238901635938468
chr1	131286594	131286983	389	-	utr3	Srgap2	0.277870738256027	0.951526053971712	0.450706119318736	1	0.517483579724189	0.996413475982996	0.00348235771337857	0.0202284478405364	0.929498894521998	0.99597521050456	-0.0167460901271579
chr1	131287080	131287205	125	-	utr3	Srgap2	0.782380710136027	0.968930431823838	0.807928339378888	1	0.896255074047829	0.996413475982996	-0.0947403500427238	0.0202284478405364	0.929498894521998	0.99597521050456	-0.11496879788326
chr1	131289432	131289690	258	-	utr3	Srgap2	0.477090650943885	0.951526053971712	0.729360054769849	1	0.919613256450154	0.996413475982996	0.893527581124933	0.0202284478405364	0.929498894521998	0.99597521050456	0.873299133284396
chr1	131295269	131295447	178	-	utr3	Srgap2	0.383380489665518	0.951526053971712	0.644982463712233	1	0.723214539845882	0.996413475982996	0.525285055026297	0.0202284478405364	0.929498894521998	0.99597521050456	0.505056607185761
chr1	131348922	131349032	110	-	intron	Srgap2	0.286649922821751	0.951526053971712	0.432500689563162	1	0.572780122493021	0.996413475982996	1.48054526350873	0.0202284478405364	0.929498894521998	0.99597521050456	1.46031681566819
chr1	131360487	131360693	206	-	intron	Srgap2	0.397882460621227	0.951526053971712	0.489548298916202	1	0.335153310115243	0.996413475982996	3.21491886102272	0.0202284478405364	0.929498894521998	0.99597521050456	3.19469041318218
chr1	131394395	131394528	133	-	intron	Srgap2	0.455400158169529	0.951526053971712	0.669775033042508	1	0.818848578441749	0.996413475982996	1.38417179757751	0.0202284478405364	0.929498894521998	0.99597521050456	1.36394334973697
chr1	131397780	131397883	103	-	intron	Srgap2	0.830269136317603	0.976093290523191	0.979647078403222	1	0.934297876124412	0.996413475982996	1.29880409098533	0.0202284478405364	0.929498894521998	0.99597521050456	1.2785756431448
chr1	131418561	131418740	179	-	intron	Srgap2	0.858279069284502	0.980697025409503	0.984076533803666	1	0.854219781978977	0.996413475982996	3.03324892296058	0.0202284478405364	0.929498894521998	0.99597521050456	3.01302047512005
chr1	131511466	131511658	192	-	intron	Srgap2	NA	NA	0.175497481079202	1	0.0105894382300734	0.616873144431595	3.76943022407347	0.0202284478405364	0.929498894521998	0.99597521050456	3.74920177623294
chr1	131525310	131525493	183	-	utr5	Srgap2	0.892326633377332	0.986783737001348	0.912893564014805	1	0.932591201207726	0.996413475982996	-0.166866067314796	0.0202284478405364	0.929498894521998	0.99597521050456	-0.187094515155332
chr1	131711887	131712015	128	+	utr3	Rab7b	0.123617751845736	0.951526053971712	0.182124444146868	1	0.215326422325594	0.996413475982996	0.407907807442522	0.74128973853857	0.11877660254088	0.99597521050456	-0.333381931096048
chr1	131712278	131712677	399	+	utr3	Rab7b	0.92302052611072	0.992449297340106	0.722256649538715	1	0.655209984699416	0.996413475982996	0.809629832031842	0.74128973853857	0.11877660254088	0.99597521050456	0.0683400934932722
chr1	131828057	131828222	165	+	utr5	Slc41a1	0.806656312877117	0.972216253482766	0.964389289868643	1	0.991464568186712	0.996413475982996	-0.102243886306185	0.113340725459138	0.714893135722323	0.99597521050456	-0.215584611765323
chr1	131830061	131830401	340	+	utr5	Slc41a1	0.159719213212058	0.951526053971712	0.324911294381157	1	0.449708522805707	0.996413475982996	0.909115187477512	0.113340725459138	0.714893135722323	0.99597521050456	0.795774462018373
chr1	131830539	131831049	510	+	utr5	Slc41a1	0.127212990153263	0.951526053971712	0.224768895826124	1	0.389544025696185	0.996413475982996	1.32497875976887	0.113340725459138	0.714893135722323	0.99597521050456	1.21163803430973
chr1	131839035	131839157	122	+	exon	Slc41a1	0.298190889947563	0.951526053971712	0.438088139686069	1	0.492119056963821	0.996413475982996	1.85263150965523	0.113340725459138	0.714893135722323	0.99597521050456	1.73929078419609
chr1	131846620	131846740	120	+	utr3	Slc41a1	0.319033985478089	0.951526053971712	0.53532551389439	1	0.86086100065146	0.996413475982996	0.532875451503106	0.113340725459138	0.714893135722323	0.99597521050456	0.419534726043967
chr1	131848371	131848624	253	+	utr3	Slc41a1	0.592749993513211	0.951526053971712	0.535359670653618	1	0.918585984941935	0.996413475982996	0.128830204438186	0.113340725459138	0.714893135722323	0.99597521050456	0.0154894789790477
chr1	131910529	131910633	104	+	utr5	Nucks1	0.522881261377118	0.951526053971712	0.654607155552755	1	0.581011568856268	0.996413475982996	0.209343354065685	-0.301209385000822	0.0920981115757916	0.99597521050456	0.510552739066507
chr1	131922005	131922108	103	+	exon	Nucks1	0.0966785709168371	0.951526053971712	0.0863109482295296	1	0.357906580262331	0.996413475982996	-1.46026605488833	-0.301209385000822	0.0920981115757916	0.99597521050456	-1.15905666988751
chr1	131928020	131928280	260	+	exon	Nucks1	0.157709217785557	0.951526053971712	0.0957230412796422	1	0.252498629750878	0.996413475982996	-1.04826400154132	-0.301209385000822	0.0920981115757916	0.99597521050456	-0.747054616540499
chr1	131929584	131929825	241	+	exon	Nucks1	0.146627148234983	0.951526053971712	0.0992618201293374	1	0.263441346962546	0.996413475982996	-1.2476779569816	-0.301209385000822	0.0920981115757916	0.99597521050456	-0.946468571980783
chr1	131930990	131931282	292	+	utr3	Nucks1	0.296856442459696	0.951526053971712	0.121619916961113	1	0.346549236832612	0.996413475982996	-0.679807859525436	-0.301209385000822	0.0920981115757916	0.99597521050456	-0.378598474524614
chr1	131931667	131931797	130	+	utr3	Nucks1	0.870065759122184	0.983401068695594	0.619946336805587	1	0.688843794862794	0.996413475982996	-0.349903526553193	-0.301209385000822	0.0920981115757916	0.99597521050456	-0.0486941415523712
chr1	131977614	131977843	229	+	exon	Slc45a3	0.547470624373291	0.951526053971712	0.65352083637799	1	0.940901150696425	0.996413475982996	0.37493284805271	0.75048337758332	0.0862130481996184	0.99597521050456	-0.37555052953061
chr1	132017628	132017768	140	+	exon	Elk4	0.783018448089007	0.968984810146402	0.889606060176551	1	0.813885780949927	0.996413475982996	-0.0740189989477448	-0.0925689170693577	0.64456660519629	0.99597521050456	0.0185499181216128
chr1	132018116	132018441	325	+	exon	Elk4	0.995328416237416	1	0.907853902799111	1	0.724651907011647	0.996413475982996	-0.0494674571747347	-0.0925689170693577	0.64456660519629	0.99597521050456	0.043101459894623
chr1	132023572	132023784	212	-	utr3	Mfsd4a	0.842346212597631	0.978403201346594	0.598242815974796	1	0.668600272686051	0.996413475982996	0.467136951388971	-0.0496476282209426	0.811029618966913	0.99597521050456	0.516784579609914
chr1	132027164	132027529	365	-	utr3	Mfsd4a	0.0832606800299216	0.951526053971712	0.130151119280844	1	0.192544084196368	0.996413475982996	1.97907701130118	-0.0496476282209426	0.811029618966913	0.99597521050456	2.02872463952213
chr1	132114796	132114911	115	-	utr3	Cdk18	0.816663667505402	0.973896751302358	0.93787495856246	1	0.81384714345947	0.996413475982996	1.25549239187369	0.365736584668807	0.361398354955884	0.99597521050456	0.889755807204886
chr1	132204600	132205006	406	+	exon	Lemd1	0.347009727184297	0.951526053971712	0.598003905036272	1	0.417742714873599	0.996413475982996	1.18837963788678	0.265421631968524	0.401440627349832	0.99597521050456	0.922958005918253
chr1	132205420	132205621	201	+	exon	Lemd1	0.4440228397644	0.951526053971712	0.736074745012016	1	0.92344083023871	0.996413475982996	2.15745457640948	0.265421631968524	0.401440627349832	0.99597521050456	1.89203294444095
chr1	132207404	132207535	131	+	exon	Lemd1	0.321115653874358	0.951526053971712	0.470407517591159	1	0.648242473044031	0.996413475982996	1.43452585558301	0.265421631968524	0.401440627349832	0.99597521050456	1.16910422361448
chr1	132207616	132207716	100	+	exon	Lemd1	0.231171443312726	0.951526053971712	0.341187613493651	1	0.337626308378046	0.996413475982996	1.20760205112717	0.265421631968524	0.401440627349832	0.99597521050456	0.94218041915865
chr1	132299063	132299211	148	+	utr5	Klhdc8a	0.426736178528566	0.951526053971712	0.597914436210178	1	0.691170514710163	0.996413475982996	1.31905644165906	0.0727836134785952	0.791597939333345	0.99597521050456	1.24627282818046
chr1	132299264	132299592	328	+	utr5	Klhdc8a	0.768107766370884	0.965905113631526	0.948380805641641	1	0.989193731324524	0.996413475982996	0.0605401745073907	0.0727836134785952	0.791597939333345	0.99597521050456	-0.0122434389712045
chr1	132304614	132305133	519	+	utr3	Klhdc8a	0.648200373746345	0.954546950668486	0.567621851616395	1	0.778993832579799	0.996413475982996	-0.0766044780990333	0.0727836134785952	0.791597939333345	0.99597521050456	-0.149388091577629
chr1	132332238	132332367	129	+	exon	Nuak2	0.170200040074846	0.951526053971712	0.27287576560433	1	0.270431984514565	0.996413475982996	1.27169598643517	0.0377999829016231	0.931839742199764	0.99597521050456	1.23389600353355
chr1	132356998	132357554	556	-	utr3	Tmcc2	0.22677050131368	0.951526053971712	0.434737370365085	1	0.469758750088707	0.996413475982996	0.672619678599029	0.00365980509247651	0.99011972357388	0.999028091588701	0.668959873506552
chr1	132358978	132359226	248	-	exon	Tmcc2	0.328557811823017	0.951526053971712	0.370563735649807	1	0.670085258482134	0.996413475982996	-0.335321909599154	0.00365980509247651	0.99011972357388	0.999028091588701	-0.33898171469163
chr1	132359783	132360089	306	-	exon	Tmcc2	0.672662587709382	0.95799658761438	0.684085599822815	1	0.531327498477044	0.996413475982996	-0.181141947095195	0.00365980509247651	0.99011972357388	0.999028091588701	-0.184801752187671
chr1	132360198	132361229	1031	-	exon	Tmcc2	0.740228056239844	0.963789278947152	0.884357760310378	1	0.999309952864861	0.999309952864861	0.241646013798264	0.00365980509247651	0.99011972357388	0.999028091588701	0.237986208705787
chr1	132380595	132380861	266	-	exon	Tmcc2	0.189083743788622	0.951526053971712	0.288936019255316	1	0.238085086869894	0.996413475982996	1.59499846473283	0.00365980509247651	0.99011972357388	0.999028091588701	1.59133865964035
chr1	132380914	132381118	204	-	exon	Tmcc2	0.99199283147495	1	0.645448964871992	1	0.859452215839808	0.996413475982996	-0.00426228803817796	0.00365980509247651	0.99011972357388	0.999028091588701	-0.00792209313065447
chr1	132391050	132391534	484	-	utr5	Tmcc2	0.714057777793538	0.961058243715881	0.966154433395728	1	0.935106598856235	0.996413475982996	-0.162345657559246	0.00365980509247651	0.99011972357388	0.999028091588701	-0.166005462651723
chr1	132417591	132417728	137	+	utr5	Dstyk	0.734571123656834	0.96353890500087	0.960534432403697	1	0.70051661143504	0.996413475982996	0.674709833949107	-0.186811434865141	0.334686634183012	0.99597521050456	0.861521268814248
chr1	132434148	132434529	381	+	exon	Dstyk	0.757650564522864	0.964628395204039	0.820804587523543	1	0.749426946269063	0.996413475982996	-0.0957876331067018	-0.186811434865141	0.334686634183012	0.99597521050456	0.0910238017584391
chr1	132444289	132444436	147	+	intron	Dstyk	NA	NA	0.197729349195205	1	0.140925248067815	0.996413475982996	3.42275851781567	-0.186811434865141	0.334686634183012	0.99597521050456	3.60956995268081
chr1	132449269	132449974	705	+	exon	Dstyk	0.951443176497303	0.996262178086768	0.87056954408605	1	0.8275327215702	0.996413475982996	-0.116200811864324	-0.186811434865141	0.334686634183012	0.99597521050456	0.0706106230008168
chr1	132463372	132463867	495	+	utr3	Dstyk	0.408974347770092	0.951526053971712	0.521555918361637	1	0.523715839662963	0.996413475982996	-0.698781653178577	-0.186811434865141	0.334686634183012	0.99597521050456	-0.511970218313437
chr1	132503754	132504374	620	+	utr3	Rbbp5	0.425858214179418	0.951526053971712	0.540805826360571	1	0.626631446617014	0.996413475982996	-0.510458037698149	-0.134118136861148	0.586934900293225	0.99597521050456	-0.376339900837001
chr1	132504567	132504734	167	+	utr3	Rbbp5	0.953746175498176	0.996262178086768	0.907562546251448	1	0.742669174882348	0.996413475982996	-0.818180805447353	-0.134118136861148	0.586934900293225	0.99597521050456	-0.684062668586205
chr1	132507530	132507799	269	+	exon	Tmem81	0.74972578005554	0.963894530531491	0.930874821738853	1	0.941573236940473	0.996413475982996	-0.215829185460074	-0.345521420820008	0.476244983966671	0.99597521050456	0.129692235359934
chr1	132507926	132508231	305	+	exon	Tmem81	0.402286010659559	0.951526053971712	0.594284406137296	1	0.680408887991099	0.996413475982996	-0.380520022868884	-0.345521420820008	0.476244983966671	0.99597521050456	-0.0349986020488768
chr1	132513806	132515586	1780	-	utr3	Cntn2	0.495347489530298	0.951526053971712	0.720317874384149	1	0.785452588136289	0.996413475982996	0.369486017995253	-0.00331782347648221	0.992414765235774	0.999260257159234	0.372803841471735
chr1	132517917	132518050	133	-	intron	Cntn2	NA	NA	0.460781161682044	1	0.343336563320873	0.996413475982996	5.06760607909645	-0.00331782347648221	0.992414765235774	0.999260257159234	5.07092390257294
chr1	132542747	132542854	107	-	utr5	Cntn2	0.739448620277245	0.963789278947152	0.647394759053964	1	0.739384665945344	0.996413475982996	-0.287569277992157	-0.00331782347648221	0.992414765235774	0.999260257159234	-0.284251454515675
chr1	132564748	132564940	192	-	utr3	Nfasc	0.945774868245212	0.996100941328024	0.952803285772168	1	0.808928404696574	0.996413475982996	-0.632342568183393	0.185879286113969	0.627234473295933	0.99597521050456	-0.818221854297363
chr1	132568655	132568781	126	-	utr3	Nfasc	0.734317692360114	0.963536055572198	0.543560530608715	1	0.681516566691322	0.996413475982996	0.180446795434593	0.185879286113969	0.627234473295933	0.99597521050456	-0.00543249067937626
chr1	132569225	132569963	738	-	utr3	Nfasc	0.204530934772705	0.951526053971712	0.340407711829493	1	0.506509501413106	0.996413475982996	1.00997178964916	0.185879286113969	0.627234473295933	0.99597521050456	0.824092503535187
chr1	132570273	132570649	376	-	utr3	Nfasc	0.655829468185271	0.955702381283222	0.879603460243133	1	0.970127951001184	0.996413475982996	0.682351380138906	0.185879286113969	0.627234473295933	0.99597521050456	0.496472094024936
chr1	132597469	132597779	310	-	exon	Nfasc	0.247228804164136	0.951526053971712	0.371772872640906	1	0.763363435024223	0.996413475982996	1.52031903131651	0.185879286113969	0.627234473295933	0.99597521050456	1.33443974520254
chr1	132598195	132598559	364	-	intron	Nfasc	0.429753065743741	0.951526053971712	0.506458353734234	1	0.5242586485907	0.996413475982996	0.574304389232596	0.185879286113969	0.627234473295933	0.99597521050456	0.388425103118627
chr1	132598694	132599005	311	-	intron	Nfasc	0.728664494255968	0.962170212273798	0.857296667044815	1	0.974903145631331	0.996413475982996	1.11440535281739	0.185879286113969	0.627234473295933	0.99597521050456	0.928526066703418
chr1	132630128	132630274	146	-	intron	Nfasc	0.237591689197788	0.951526053971712	0.355955601592657	1	0.744817069403383	0.996413475982996	1.94171296095367	0.185879286113969	0.627234473295933	0.99597521050456	1.7558336748397
chr1	132880546	132880674	128	+	utr5	Lrrn2	0.62013143108697	0.953074025967608	0.679529275990576	1	0.705425660946801	0.996413475982996	1.16345650729463	0.642932796376621	0.332729882995757	0.99597521050456	0.52052371091801
chr1	132936982	132937241	259	+	utr5	Lrrn2	0.0768950783063042	0.951526053971712	0.0869933668899759	1	0.302253417203349	0.996413475982996	1.58333674157061	0.642932796376621	0.332729882995757	0.99597521050456	0.940403945193987
chr1	132937325	132939929	2604	+	utr3	Lrrn2	0.169542988729306	0.951526053971712	0.228334097646568	1	0.515303667860138	0.996413475982996	1.70381179516484	0.642932796376621	0.332729882995757	0.99597521050456	1.06087899878822
chr1	132991689	132992153	464	-	utr3	Mdm4	0.588018112567876	0.951526053971712	0.632222003343969	1	0.383331776046444	0.996413475982996	-0.950990688724462	-0.184980917959218	0.574643592643097	0.99597521050456	-0.766009770765244
chr1	133010275	133010384	109	-	intron	Mdm4	NA	NA	0.0606316955556484	1	0.263030276107542	0.996413475982996	5.1025586024792	-0.184980917959218	0.574643592643097	0.99597521050456	5.28753952043842
chr1	133056895	133057022	127	-	intron	Gm28609	NA	NA	0.098271347310255	1	0.0703055615348347	0.996413475982996	4.3403048470506	0.622701328109534	0.461139200662019	0.99597521050456	3.71760351894107
chr1	133066353	133067208	855	+	exon	Pik3c2b	0.484812159820473	0.951526053971712	0.894003472500421	1	0.940735967483031	0.996413475982996	0.684341901599807	0.179557402952147	0.607822551363959	0.99597521050456	0.50478449864766
chr1	133106018	133106251	233	+	utr3	Pik3c2b	0.147952423534382	0.951526053971712	0.205308169293887	1	0.481261783153382	0.996413475982996	2.23975229651222	0.179557402952147	0.607822551363959	0.99597521050456	2.06019489356007
chr1	133106792	133106923	131	+	utr3	Pik3c2b	0.643048877916256	0.954546950668486	0.739876903752392	1	0.901272598239624	0.996413475982996	0.116981539323282	0.179557402952147	0.607822551363959	0.99597521050456	-0.0625758636288647
chr1	133131542	133131710	168	+	utr5	Ppp1r15b	0.0855514180236668	0.951526053971712	0.106731499558005	1	0.252457494865734	0.996413475982996	1.41324884487859	-0.249322932785471	0.252301222253501	0.99597521050456	1.66257177766406
chr1	133131998	133132593	595	+	exon	Ppp1r15b	0.0346604201456184	0.951526053971712	0.243098033975555	1	0.380777253266042	0.996413475982996	0.620450884422021	-0.249322932785471	0.252301222253501	0.99597521050456	0.869773817207492
chr1	133132698	133133540	842	+	exon	Ppp1r15b	0.0975210187074186	0.951526053971712	0.391539879608823	1	0.394977257043575	0.996413475982996	0.457428757565478	-0.249322932785471	0.252301222253501	0.99597521050456	0.70675169035095
chr1	133136684	133137001	317	+	utr3	Ppp1r15b	0.345369922117968	0.951526053971712	0.403082694091371	1	0.175572733796921	0.996413475982996	-0.982462022504084	-0.249322932785471	0.252301222253501	0.99597521050456	-0.733139089718613
chr1	133137394	133137505	111	+	utr3	Ppp1r15b	0.0325031678739671	0.951526053971712	0.0865290480967861	1	0.33463363235407	0.996413475982996	-1.41372886639167	-0.249322932785471	0.252301222253501	0.99597521050456	-1.16440593360619
chr1	133139355	133139461	106	+	utr3	Ppp1r15b	0.677438219993328	0.958731417061065	0.418819819576904	1	0.79987408267742	0.996413475982996	-0.407882729060298	-0.249322932785471	0.252301222253501	0.99597521050456	-0.158559796274826
chr1	133256401	133256676	275	+	exon	Plekha6	0.749533524664417	0.963894530531491	0.997811386451732	1	0.976827915106577	0.996413475982996	0.283669777297302	0.0890735445458544	0.828541839157587	0.99597521050456	0.194596232751448
chr1	133256810	133256993	183	+	exon	Plekha6	0.494605269811744	0.951526053971712	0.739254268593683	1	0.744843243967438	0.996413475982996	1.18942164808601	0.0890735445458544	0.828541839157587	0.99597521050456	1.10034810354016
chr1	133272225	133272663	438	+	exon	Plekha6	0.0290905681879929	0.951526053971712	0.0338604284372237	1	0.0854545175836976	0.996413475982996	2.07720795691474	0.0890735445458544	0.828541839157587	0.99597521050456	1.98813441236889
chr1	133299867	133300592	725	+	utr3	Plekha6	0.420669951750256	0.951526053971712	0.564845556279827	1	0.776308229128578	0.996413475982996	0.71792722890747	0.0890735445458544	0.828541839157587	0.99597521050456	0.628853684361616
chr1	133300740	133301500	760	+	utr3	Plekha6	0.674672768816192	0.958363016016422	0.800215519609888	1	0.789754696124907	0.996413475982996	0.0757588116820543	0.0890735445458544	0.828541839157587	0.99597521050456	-0.0133147328638
chr1	133365617	133365725	108	+	utr5	Etnk2	0.920924608097189	0.992011402469089	0.920289966334577	1	0.972626706932834	0.996413475982996	0.502640081416263	0.0875829596931678	0.788405902589625	0.99597521050456	0.415057121723095
chr1	133375107	133375209	102	+	intron	Etnk2	0.433333291403867	0.951526053971712	0.504752329775826	1	0.542199774767242	0.996413475982996	2.0919248677899	0.0875829596931678	0.788405902589625	0.99597521050456	2.00434190809674
chr1	133383336	133383779	443	-	utr3	Sox13	0.104651534488586	0.951526053971712	0.171542575097545	1	0.0790042373849025	0.996413475982996	1.2940655491703	0.284115728561671	0.502972622463568	0.99597521050456	1.00994982060863
chr1	133620104	133620417	313	-	utr3	Gm38394	0.970941345189656	0.998669597713479	0.925867989572244	1	0.745506811009256	0.996413475982996	-0.545468890466722	-0.64451828263308	0.047880311127609	0.99597521050456	0.0990493921663577
chr1	133620507	133620616	109	-	utr3	Gm38394	0.940632172281193	0.996100941328024	0.932556881586563	1	0.842617514489335	0.996413475982996	-0.621387292774593	-0.64451828263308	0.047880311127609	0.99597521050456	0.0231309898584865
chr1	133621197	133621711	514	-	utr3	Gm38394	0.752691888608545	0.964250467776784	0.934600738434352	1	0.822794855871378	0.996413475982996	-0.24959142856033	-0.64451828263308	0.047880311127609	0.99597521050456	0.39492685407275
chr1	133626767	133627205	438	-	utr3	Gm38394	0.660358241012918	0.956531742619132	0.329884043188734	1	0.742437745142362	0.996413475982996	0.156611928042193	-0.64451828263308	0.047880311127609	0.99597521050456	0.801130210675273
chr1	133656700	133656896	196	-	exon	Zbed6	0.672253363369073	0.957758253416803	0.718196659348215	1	0.716845206564384	0.996413475982996	-1.1944630412286	NA	NA	NA	NA
chr1	133657253	133657809	556	-	utr5	Zc3h11a	0.730681068113552	0.962419377945081	0.753079821832371	1	0.630354198430584	0.996413475982996	-0.688225451140033	-0.591269622110638	0.196126381673323	0.99597521050456	-0.0969558290293953
chr1	133657923	133658318	395	-	exon	Zbed6	0.7120614302553	0.960700213743619	0.737451876227943	1	0.45175756914595	0.996413475982996	-1.14652392172174	NA	NA	NA	NA
chr1	133658418	133658697	279	-	exon	Zbed6	0.357158632577138	0.951526053971712	0.456413047306703	1	0.669599615591689	0.996413475982996	-0.699902463520817	NA	NA	NA	NA
chr1	133658970	133659123	153	-	exon	Zbed6	0.697451685225018	0.959187777215834	0.688207152942497	1	0.732667322772159	0.996413475982996	-0.68145205994745	NA	NA	NA	NA
chr1	133659283	133660189	906	-	utr5	Zbed6	0.432613315398993	0.951526053971712	0.474008608246592	1	0.428439416890928	0.996413475982996	-0.767847183169846	NA	NA	NA	NA
chr1	133701664	133701841	177	-	utr3	Atp2b4	NA	NA	0.196232259631238	1	0.0465604050868741	0.996413475982996	4.3609321734007	0.11266856613088	0.500913035199058	0.99597521050456	4.24826360726982
chr1	133706382	133706984	602	-	utr3	Atp2b4	0.840574707605663	0.978099040883128	0.900534355515138	1	0.879090329985903	0.996413475982996	0.230214958767667	0.11266856613088	0.500913035199058	0.99597521050456	0.117546392636787
chr1	133753091	133753675	584	-	utr5	Atp2b4	0.975350029886653	0.999648330482004	0.774473811674949	1	0.848750082867394	0.996413475982996	-0.178556381412619	0.11266856613088	0.500913035199058	0.99597521050456	-0.291224947543498
chr1	133800733	133800988	255	-	utr5	Atp2b4	0.335037166425725	0.951526053971712	0.485044711496736	1	0.556481765349954	0.996413475982996	0.997671854961274	0.11266856613088	0.500913035199058	0.99597521050456	0.885003288830394
chr1	133911819	133911956	137	-	utr3	Prelp	0.558766857279282	0.951526053971712	0.611511933549653	1	0.916702025226078	0.996413475982996	0.442711402738017	0.2784759947341	0.526293601532254	0.99597521050456	0.164235408003917
chr1	133912081	133912249	168	-	utr3	Prelp	0.172126056591454	0.951526053971712	0.204682915496	1	0.143041160782053	0.996413475982996	1.91960381813147	0.2784759947341	0.526293601532254	0.99597521050456	1.64112782339737
chr1	133912309	133912443	134	-	utr3	Prelp	0.336374030194267	0.951526053971712	0.405246909801468	1	0.632968339881882	0.996413475982996	0.546879095325179	0.2784759947341	0.526293601532254	0.99597521050456	0.268403100591079
chr1	133914524	133914680	156	+	exon	Gm15851	0.794324572931	0.970021289628115	0.749643760277768	1	0.597121015345359	0.996413475982996	0.650322489635241	NA	NA	NA	NA
chr1	133914835	133915076	241	-	exon	Prelp	0.110916540592644	0.951526053971712	0.125680941728366	1	0.318210352750424	0.996413475982996	2.94583489129556	0.2784759947341	0.526293601532254	0.99597521050456	2.66735889656146
chr1	133915176	133915276	100	-	exon	Prelp	0.835814473794287	0.976957523717108	0.981572845931818	1	0.707943945906558	0.996413475982996	1.48816172148451	0.2784759947341	0.526293601532254	0.99597521050456	1.20968572675041
chr1	134040663	134040794	131	+	exon	Fmod	0.0218058517451009	0.951526053971712	0.0357168552520611	1	0.22136253484157	0.996413475982996	2.6126508111445	0.28556205429744	0.443221402589581	0.99597521050456	2.32708875684706
chr1	134047915	134048041	126	+	utr3	Fmod	0.430056386573115	0.951526053971712	0.553910091652639	1	0.788399019609493	0.996413475982996	0.701591615081251	0.28556205429744	0.443221402589581	0.99597521050456	0.416029560783812
chr1	134076592	134076729	137	-	utr3	Btg2	0.444506636405586	0.951526053971712	0.495052207324218	1	0.603586366651347	0.996413475982996	-0.559637475583709	-0.112947316643458	0.686726932339302	0.99597521050456	-0.44669015894025
chr1	134076984	134077222	238	-	utr3	Btg2	0.332149658141132	0.951526053971712	0.403998210863686	1	0.482346295828222	0.996413475982996	-0.424207469417607	-0.112947316643458	0.686726932339302	0.99597521050456	-0.311260152774148
chr1	134077306	134077525	219	-	utr3	Btg2	0.934888097327716	0.994783493496739	0.967769330848568	1	0.887414129500305	0.996413475982996	-0.422505952422857	-0.112947316643458	0.686726932339302	0.99597521050456	-0.309558635779399
chr1	134199316	134199691	375	-	utr3	Adora1	0.569131402039595	0.951526053971712	0.984149247661884	1	0.968700182597738	0.996413475982996	0.565694994668238	-0.142750849532022	0.512148759982434	0.99597521050456	0.70844584420026
chr1	134201381	134203279	1898	-	utr3	Adora1	0.040066307797139	0.951526053971712	0.374076259446844	1	0.565240758467689	0.996413475982996	0.459345781569995	-0.142750849532022	0.512148759982434	0.99597521050456	0.602096631102016
chr1	134234152	134234339	187	-	exon	Adora1	0.272390056757179	0.951526053971712	0.561097995153473	1	0.796465617572225	0.996413475982996	0.154245670344522	-0.142750849532022	0.512148759982434	0.99597521050456	0.296996519876543
chr1	134234432	134234921	489	-	utr5	Adora1	0.456749265061206	0.951526053971712	0.829008108874129	1	0.974186804093805	0.996413475982996	0.0697749817646835	-0.142750849532022	0.512148759982434	0.99597521050456	0.212525831296705
chr1	134235206	134235351	145	-	utr5	Adora1	0.38522201940635	0.951526053971712	0.550620785872554	1	0.778004853652495	0.996413475982996	0.181018414652167	-0.142750849532022	0.512148759982434	0.99597521050456	0.323769264184189
chr1	134298269	134298550	281	-	utr3	Ppfia4	0.262628459256701	0.951526053971712	0.444368157239065	1	0.674540007820005	0.996413475982996	0.169375904913854	0.280257271357486	0.52002017531642	0.99597521050456	-0.110881366443632
chr1	134332611	134332785	174	-	utr5	Ppfia4	0.940156965081744	0.996100941328024	0.746192143281094	1	0.984970494252895	0.996413475982996	0.69398513510284	0.280257271357486	0.52002017531642	0.99597521050456	0.413727863745354
chr1	134346166	134346276	110	-	utr3	Tmem183a	0.0293398841720692	0.951526053971712	0.0728172561720458	1	0.457525977343196	0.996413475982996	-1.76810810375019	-0.458530983107751	0.0208315699146319	0.99597521050456	-1.30957712064244
chr1	134431637	134431739	102	+	utr3	Adipor1	0.398130524154215	0.951526053971712	0.47757212879082	1	0.719500984443414	0.996413475982996	-0.513411868324203	0.0551825333022688	0.753467641285842	0.99597521050456	-0.568594401626472
chr1	134489386	134489675	289	+	utr3	Klhl12	0.237014938129282	0.951526053971712	0.314457399730436	1	0.375471591726295	0.996413475982996	-1.07465865182769	-0.276873228494819	0.250074953105731	0.99597521050456	-0.797785423332875
chr1	134490029	134490218	189	+	utr3	Klhl12	0.300884773649942	0.951526053971712	0.316608845330575	1	0.354281380056853	0.996413475982996	-1.37350626207547	-0.276873228494819	0.250074953105731	0.99597521050456	-1.09663303358065
chr1	134506098	134506702	604	+	utr3	Rabif	0.993339561076126	1	0.960750776823245	1	0.852541796380789	0.996413475982996	-0.478527468265001	-0.369158849021872	0.225770672204239	0.99597521050456	-0.109368619243129
chr1	134507387	134507672	285	+	utr3	Rabif	0.645289851066059	0.954546950668486	0.651904171579171	1	0.477902762994594	0.996413475982996	-1.42810064098029	-0.369158849021872	0.225770672204239	0.99597521050456	-1.05894179195842
chr1	134617868	134617993	125	+	exon	Kdm5b	0.955533923870892	0.996262178086768	0.994282357418371	1	0.881693376794486	0.996413475982996	0.0121205617669782	0.0831467767520922	0.582096927765177	0.99597521050456	-0.071026214985114
chr1	134624766	134624874	108	+	exon	Kdm5b	0.966740914456487	0.998294808382891	0.788665415118166	1	0.945411062744711	0.996413475982996	0.305278124165625	0.0831467767520922	0.582096927765177	0.99597521050456	0.222131347413533
chr1	134624983	134625187	204	+	exon	Kdm5b	0.413496338369396	0.951526053971712	0.514174132264347	1	0.669127241631332	0.996413475982996	-0.328289905104559	0.0831467767520922	0.582096927765177	0.99597521050456	-0.411436681856651
chr1	134630447	134631746	1299	+	utr3	Kdm5b	0.686342849701241	0.958918973150399	0.963724201784434	1	0.959302680761918	0.996413475982996	0.116389793906526	0.0831467767520922	0.582096927765177	0.99597521050456	0.0332430171544342
chr1	134709289	134709414	125	+	utr5	Syt2	0.0456206025651129	0.951526053971712	0.0526560737946793	1	0.130037351953593	0.996413475982996	2.05982074536545	-0.266499039559475	0.454353522433014	0.99597521050456	2.32631978492493
chr1	134747584	134749000	1416	+	utr3	Syt2	0.176303457518011	0.951526053971712	0.301886527222798	1	0.253489422322596	0.996413475982996	0.905930714821749	-0.266499039559475	0.454353522433014	0.99597521050456	1.17242975438122
chr1	134752750	134752967	217	+	utr3	Syt2	0.53815092581285	0.951526053971712	0.772169257807998	1	0.991320984938097	0.996413475982996	0.144429024589394	-0.266499039559475	0.454353522433014	0.99597521050456	0.410928064148869
chr1	134755171	134755557	386	-	utr3	Ppp1r12b	0.571342844652326	0.951526053971712	0.858654370079393	1	0.724148510316011	0.996413475982996	1.05328469676691	0.254381611666418	0.430829614916373	0.99597521050456	0.798903085100494
chr1	134755707	134755827	120	-	utr3	Ppp1r12b	0.895175815964981	0.986954805685042	0.90959801703859	1	0.961605008658469	0.996413475982996	-0.0980086462742733	0.254381611666418	0.430829614916373	0.99597521050456	-0.352390257940691
chr1	134759103	134759453	350	-	utr3	Ppp1r12b	0.104204313955099	0.951526053971712	0.1418659042463	1	0.222430041107489	0.996413475982996	1.95772732927905	0.254381611666418	0.430829614916373	0.99597521050456	1.70334571761263
chr1	134759676	134760015	339	-	utr3	Ppp1r12b	0.161024535313826	0.951526053971712	0.281260289044975	1	0.642939659208521	0.996413475982996	1.16251851866063	0.254381611666418	0.430829614916373	0.99597521050456	0.90813690699421
chr1	134760229	134760453	224	-	utr3	Ppp1r12b	0.401228079230934	0.951526053971712	0.54270156136829	1	0.774463745991613	0.996413475982996	0.229061446272789	0.254381611666418	0.430829614916373	0.99597521050456	-0.0253201653936288
chr1	134857495	134857601	106	-	intron	Ppp1r12b	NA	NA	0.650787887452176	1	0.543157657322516	0.996413475982996	4.22948437214864	0.254381611666418	0.430829614916373	0.99597521050456	3.97510276048222
chr1	134857885	134858017	132	-	intron	Ppp1r12b	0.336896283664426	0.951526053971712	0.379041920106471	1	0.390905112958513	0.996413475982996	2.73338412481817	0.254381611666418	0.430829614916373	0.99597521050456	2.47900251315175
chr1	135144364	135144546	182	+	utr3	Ptpn7	0.691619488838257	0.959164718573006	0.7042707062388	1	0.553210087971106	0.996413475982996	0.0488655777773899	0.442506404621416	0.229457562297158	0.99597521050456	-0.393640826844026
chr1	135144598	135144736	138	+	utr3	Ptpn7	0.396026750394458	0.951526053971712	0.302764597658101	1	0.482408790566612	0.996413475982996	0.459980602027598	0.442506404621416	0.229457562297158	0.99597521050456	0.0174741974061818
chr1	135160298	135160569	271	-	utr3	Gpr37l1	0.903704946376206	0.987698982906233	0.921097899555809	1	0.770628232944233	0.996413475982996	-0.618855071587014	-0.104394654122571	0.599527878594057	0.99597521050456	-0.514460417464443
chr1	135160824	135161684	860	-	utr3	Gpr37l1	0.100304518630125	0.951526053971712	0.347347532060682	1	0.347062722647768	0.996413475982996	0.732432140031092	-0.104394654122571	0.599527878594057	0.99597521050456	0.836826794153663
chr1	135167067	135167528	461	-	utr5	Gpr37l1	0.826761398953123	0.975721235526449	0.842902440727328	1	0.824225908260782	0.996413475982996	-0.315865273660693	-0.104394654122571	0.599527878594057	0.99597521050456	-0.211470619538122
chr1	135275710	135275888	178	-	exon	Rnpep	0.510666496148321	0.951526053971712	0.677298208403276	1	0.732810562144021	0.996413475982996	2.60203413461243	-0.363130924851227	0.168822359996057	0.99597521050456	2.96516505946365
chr1	135294949	135295100	151	-	utr3*	Timm17a	0.397348936510194	0.951526053971712	0.426658007900407	1	0.29791452274191	0.996413475982996	-1.61367609318476	-0.668410910053645	0.0991930505282836	0.99597521050456	-0.94526518313112
chr1	135301585	135301946	361	-	utr3	Timm17a	0.593765822345951	0.951526053971712	0.628283409421908	1	0.541195987762541	0.996413475982996	-0.919361349210088	-0.668410910053645	0.0991930505282836	0.99597521050456	-0.250950439156443
chr1	135371087	135371493	406	-	utr3	Shisa4	0.204698353185918	0.951526053971712	0.452908006687895	1	0.574429779474613	0.996413475982996	1.00036016094776	0.148532066363716	0.691175654585855	0.99597521050456	0.851828094584045
chr1	135371661	135371816	155	-	utr3	Shisa4	0.656596604196231	0.955702381283222	0.955108560445319	1	0.804679254097718	0.996413475982996	0.432344093950089	0.148532066363716	0.691175654585855	0.99597521050456	0.283812027586373
chr1	135374431	135374566	135	-	exon	Shisa4	0.446846739416862	0.951526053971712	0.700332061733133	1	0.946395204065	0.996413475982996	0.684815454800052	0.148532066363716	0.691175654585855	0.99597521050456	0.536283388436335
chr1	135383046	135383407	361	-	utr3	Ipo9	0.92783774554536	0.9933731129801	0.839591773633364	1	0.859650570068261	0.996413475982996	-0.134326270244804	0.0799562358178797	0.704118542257784	0.99597521050456	-0.214282506062683
chr1	135385045	135385399	354	-	utr3	Ipo9	0.722781604705139	0.961647505970211	0.752057656398193	1	0.648122630617441	0.996413475982996	-0.271271321318253	0.0799562358178797	0.704118542257784	0.99597521050456	-0.351227557136132
chr1	135438470	135439087	617	-	utr3	Nav1	0.442690329326798	0.951526053971712	0.665377204025597	1	0.992416171019636	0.996413475982996	0.245230234524872	0.215834133719882	0.542577887385557	0.99597521050456	0.0293961008049901
chr1	135439186	135439483	297	-	utr3	Nav1	0.419925520623558	0.951526053971712	0.605576519718921	1	0.742678818572263	0.996413475982996	0.434302447676488	0.215834133719882	0.542577887385557	0.99597521050456	0.218468313956606
chr1	135439920	135440045	125	-	utr3	Nav1	0.604167091745608	0.951526053971712	0.629659711062486	1	0.647651554902386	0.996413475982996	-0.375881701757475	0.215834133719882	0.542577887385557	0.99597521050456	-0.591715835477356
chr1	135440897	135441736	839	-	utr3	Nav1	0.646876038221122	0.954546950668486	0.878402968370545	1	0.957719870988573	0.996413475982996	0.195164345928092	0.215834133719882	0.542577887385557	0.99597521050456	-0.02066978779179
chr1	135470517	135470750	233	-	exon	Nav1	0.858435294294398	0.980697025409503	0.979269806494586	1	0.975026952949386	0.996413475982996	1.12835126339523	0.215834133719882	0.542577887385557	0.99597521050456	0.912517129675345
chr1	135491285	135491431	146	-	intron	Nav1	NA	NA	0.291747069214881	1	0.416886367342273	0.996413475982996	2.62845562087456	0.215834133719882	0.542577887385557	0.99597521050456	2.41262148715468
chr1	135584582	135585117	535	+	exon	Gm4793	0.0923441862421825	0.951526053971712	0.110646099083692	1	0.172562743453832	0.996413475982996	1.92102673195821	-0.209540640350419	0.76265652204585	0.99597521050456	2.13056737230863
chr1	135729240	135729341	101	+	utr5	Csrp1	0.123883814370709	0.951526053971712	0.0699277324593319	1	0.24278083240122	0.996413475982996	-0.642256603934006	-0.0156627510102841	0.940547009490509	0.99597521050456	-0.626593852923721
chr1	135751139	135751337	198	+	utr3	Csrp1	0.762468068891301	0.965399947863579	0.983736993576252	1	0.792222237519482	0.996413475982996	-0.270083778486326	-0.0156627510102841	0.940547009490509	0.99597521050456	-0.254421027476042
chr1	135766167	135766347	180	+	utr5	Phlda3	0.885534575948576	0.985376550485998	0.864710955082107	1	0.829547226375601	0.996413475982996	0.153737097085846	0.198182154913983	0.609416304657641	0.99597521050456	-0.0444450578281364
chr1	135766654	135766954	300	+	utr3	Phlda3	0.638135013970621	0.954546950668486	0.593534297809096	1	0.774408046895684	0.996413475982996	-0.0662030926970936	0.198182154913983	0.609416304657641	0.99597521050456	-0.264385247611076
chr1	135768491	135769058	567	+	utr3	Phlda3	0.286718412850124	0.951526053971712	0.598431068184374	1	0.604932610185267	0.996413475982996	0.475812007524169	0.198182154913983	0.609416304657641	0.99597521050456	0.277629852610186
chr1	135827490	135827638	148	+	exon	Lad1	NA	NA	0.882221533777007	1	0.834289600373067	0.996413475982996	1.86717485616509	-0.202779709247394	0.825783485249022	0.99597521050456	2.06995456541248
chr1	135850648	135850765	117	+	exon	Tnnt2	0.390045805437482	0.951526053971712	0.211987783920782	1	0.29265750938686	0.996413475982996	2.15672366348285	2.20548605245466	0.000226455314145659	0.627211541625277	-0.0487623889718081
chr1	135953639	135953739	100	-	utr3	Igfn1	0.198601554376116	0.951526053971712	0.303379104738818	1	0.557452262391653	0.996413475982996	1.68147322185538	0.425174961221007	0.562144248807858	0.99597521050456	1.25629826063437
chr1	136034266	136034520	254	+	utr3	Tmem9	0.2692023282329	0.951526053971712	0.369817614808978	1	0.718059348681903	0.996413475982996	-0.585993136164307	0.128009149671458	0.60399788570655	0.99597521050456	-0.714002285835765
chr1	136153129	136153266	137	+	exon	Kif21b	0.378699616306706	0.951526053971712	0.578001016176867	1	0.932772153620065	0.996413475982996	1.31632339738638	0.253336546732037	0.627829725797909	0.99597521050456	1.06298685065435
chr1	136175635	136176143	508	+	utr3	Kif21b	0.987360439556974	1	0.983285151623781	1	0.961137882873869	0.996413475982996	0.129960666886775	0.253336546732037	0.627829725797909	0.99597521050456	-0.123375879845262
chr1	136176883	136177170	287	+	utr3	Kif21b	0.33049058005812	0.951526053971712	0.495937676236355	1	0.587928428975991	0.996413475982996	0.701189297011509	0.253336546732037	0.627829725797909	0.99597521050456	0.447852750279472
chr1	136259682	136259886	204	+	exon	Gm26781	0.125696718637439	0.951526053971712	0.201889208974117	1	0.121795180609599	0.996413475982996	1.49615951923412	-0.74648140803197	0.294643552977285	0.99597521050456	2.24264092726609
chr1	136268325	136268469	144	-	utr3	Camsap2	0.843287009528623	0.978622415905791	0.814015385819714	1	0.6633074655015	0.996413475982996	-0.889967031911604	-0.0588196814402202	0.770554638903026	0.99597521050456	-0.831147350471384
chr1	136268861	136269039	178	-	utr3	Camsap2	0.787884227505607	0.969749449854854	0.800423398362766	1	0.657761245389687	0.996413475982996	-0.867609764213171	-0.0588196814402202	0.770554638903026	0.99597521050456	-0.808790082772951
chr1	136270499	136271130	631	-	utr3	Camsap2	0.522315198521769	0.951526053971712	0.59047535599987	1	0.446093153741554	0.996413475982996	-0.696855396666151	-0.0588196814402202	0.770554638903026	0.99597521050456	-0.638035715225931
chr1	136276599	136276811	212	-	exon	Camsap2	0.306088586711635	0.951526053971712	0.240446678677179	1	0.42742271952158	0.996413475982996	-0.917850839495912	-0.0588196814402202	0.770554638903026	0.99597521050456	-0.859031158055692
chr1	136277129	136277292	163	-	exon	Camsap2	0.400976601968626	0.951526053971712	0.256257502815373	1	0.554132367923362	0.996413475982996	-0.563954755234047	-0.0588196814402202	0.770554638903026	0.99597521050456	-0.505135073793827
chr1	136280393	136280946	553	-	exon	Camsap2	0.61038969193692	0.952301683854144	0.659521359340437	1	0.538339275982232	0.996413475982996	-0.250694704735081	-0.0588196814402202	0.770554638903026	0.99597521050456	-0.191875023294861
chr1	136281166	136281712	546	-	exon	Camsap2	0.370948227104005	0.951526053971712	0.392089386979271	1	0.678615500512214	0.996413475982996	-0.223168571262339	-0.0588196814402202	0.770554638903026	0.99597521050456	-0.164348889822119
chr1	136282120	136282348	228	-	exon	Camsap2	0.932823033389985	0.994608247044621	0.866803824942744	1	0.927949317362354	0.996413475982996	-0.306101391790569	-0.0588196814402202	0.770554638903026	0.99597521050456	-0.247281710350349
chr1	136345403	136345504	101	-	utr5	Camsap2	0.427228803346531	0.951526053971712	0.733823066711298	1	0.931792747411742	0.996413475982996	0.213713706070115	-0.0588196814402202	0.770554638903026	0.99597521050456	0.272533387510335
chr1	136345925	136346075	150	-	utr5	Camsap2	0.655168630813912	0.955702381283222	0.840671161425176	1	0.834429239344178	0.996413475982996	0.250486719264572	-0.0588196814402202	0.770554638903026	0.99597521050456	0.309306400704792
chr1	136416695	136417365	670	+	exon	Ddx59	0.57274649418351	0.951526053971712	0.608788190824739	1	0.558385555118144	0.996413475982996	-0.496082516323138	-0.00457972067779434	0.990331341979614	0.999028091588701	-0.491502795645343
chr1	136439882	136440000	118	+	exon	Ddx59	0.736487060576955	0.963669159514895	0.739913077693765	1	0.558008735870581	0.996413475982996	-1.30052251039301	-0.00457972067779434	0.990331341979614	0.999028091588701	-1.29594278971522
chr1	136625473	136626750	1277	+	exon	Zfp281	0.469487033014483	0.951526053971712	0.303980364776119	1	0.279955407752776	0.996413475982996	-0.283415708756343	-0.138879246831678	0.482901861892623	0.99597521050456	-0.144536461924665
chr1	136626911	136627975	1064	+	utr3	Zfp281	0.303519800408431	0.951526053971712	0.364317116964872	1	0.196666000143286	0.996413475982996	-0.730400261967316	-0.138879246831678	0.482901861892623	0.99597521050456	-0.591521015135638
chr1	136628241	136628381	140	+	utr3	Zfp281	0.201529429302246	0.951526053971712	0.111770126669078	1	0.14624039704312	0.996413475982996	-1.57080835014033	-0.138879246831678	0.482901861892623	0.99597521050456	-1.43192910330865
chr1	138164998	138165144	146	-	exon	A130071D04Rik	NA	NA	0.126675058325457	1	0.162106083593957	0.996413475982996	6.50224456121217	0.939595580226672	0.613798803302377	0.99597521050456	5.56264898098549
chr1	138486297	138486414	117	-	utr3	Nek7	0.136342911607953	0.951526053971712	0.170957137506515	1	0.271614678991368	0.996413475982996	-1.95570907813908	-0.428290967903842	0.202275535784854	0.99597521050456	-1.52741811023523
chr1	138486553	138486885	332	-	utr3	Nek7	0.315558896638328	0.951526053971712	0.409456362341193	1	0.420466175822347	0.996413475982996	-1.10276913936365	-0.428290967903842	0.202275535784854	0.99597521050456	-0.674478171459805
chr1	138493819	138494065	246	-	intron	Nek7	NA	NA	0.999410786115676	1	NA	NA	6.0890205200089	-0.428290967903842	0.202275535784854	0.99597521050456	6.51731148791274
chr1	138785046	138785192	146	+	intergenic	NA	NA	NA	0.0465579641310524	1	0.398186254870909	0.996413475982996	4.85830335776618	NA	NA	NA	NA
chr1	139093228	139093328	100	+	exon	Dennd1b	0.845333533461951	0.97924588374306	0.573340180195317	1	0.512898144333321	0.996413475982996	1.70867308541218	-0.475925380255397	0.0997093053267682	0.99597521050456	2.18459846566758
chr1	139169825	139170382	557	+	utr3	Dennd1b	0.578696690769913	0.951526053971712	0.905668132721895	1	0.951391501925933	0.996413475982996	0.610114222220963	-0.475925380255397	0.0997093053267682	0.99597521050456	1.08603960247636
chr1	139170631	139170803	172	+	utr3	Dennd1b	0.809968628533146	0.972304447126046	0.823613876449433	1	0.714137190594705	0.996413475982996	-0.862928404542982	-0.475925380255397	0.0997093053267682	0.99597521050456	-0.387003024287585
chr1	139337355	139337458	103	-	exon	Crb1	0.815846292339584	0.973738369228397	0.97446639984144	1	0.889136230475113	0.996413475982996	0.637150230218113	0.353785304155244	0.474198995354271	0.99597521050456	0.283364926062869
chr1	139423210	139423384	174	+	exon	Zbtb41	0.164904009979569	0.951526053971712	0.43505771964169	1	0.684268832534333	0.996413475982996	-0.129559247849328	-0.250000521757147	0.381174597126163	0.99597521050456	0.120441273907819
chr1	139423552	139424205	653	+	exon	Zbtb41	0.196585897906863	0.951526053971712	0.233652311172318	1	0.38764847306117	0.996413475982996	-0.51145034082776	-0.250000521757147	0.381174597126163	0.99597521050456	-0.261449819070613
chr1	139446942	139447537	595	+	utr3	Zbtb41	0.827065022578636	0.975721235526449	0.807584097168462	1	0.424476821203199	0.996413475982996	-0.773019230498858	-0.250000521757147	0.381174597126163	0.99597521050456	-0.523018708741711
chr1	139451721	139451856	135	+	utr3	Zbtb41	0.454090673805821	0.951526053971712	0.451096162956567	1	0.517362315530765	0.996413475982996	-0.553047290730723	-0.250000521757147	0.381174597126163	0.99597521050456	-0.303046768973576
chr1	143608354	143608506	152	-	utr3	Cdc73	0.556235976195995	0.951526053971712	0.564845367442565	1	0.354846377988166	0.996413475982996	-1.13211536049684	-0.364210322732646	0.330725561574149	0.99597521050456	-0.767905037764189
chr1	143623912	143624041	129	-	intron	Cdc73	0.500998619152178	0.951526053971712	0.77653591200482	1	0.952617582105771	0.996413475982996	0.861559430155055	-0.364210322732646	0.330725561574149	0.99597521050456	1.2257697528877
chr1	143640778	143641341	563	+	utr5	B3galt2	0.684678419457257	0.958918973150399	0.482084188842963	1	0.362739721953367	0.996413475982996	-0.61687457667731	-0.319370114548355	0.532473801399668	0.99597521050456	-0.297504462128955
chr1	143645972	143647442	1470	+	utr3	B3galt2	0.366117267883013	0.951526053971712	0.400221488203578	1	0.119070349413719	0.996413475982996	-1.1720037626215	-0.319370114548355	0.532473801399668	0.99597521050456	-0.85263364807315
chr1	143743579	143743744	165	+	exon	Glrx2	0.175484981777217	0.951526053971712	0.22912156034277	1	0.406036346720916	0.996413475982996	-0.168563808887955	0.023350724797322	0.934191014041724	0.99597521050456	-0.191914533685277
chr1	143746520	143746772	252	+	utr3	Glrx2	0.968312259243401	0.998294808382891	0.82333646203074	1	0.802326760848131	0.996413475982996	-0.479711885906189	0.023350724797322	0.934191014041724	0.99597521050456	-0.503062610703511
chr1	143757470	143757839	369	-	utr3	Trove2	0.301418377155756	0.951526053971712	0.391122979702581	1	0.418569985004904	0.996413475982996	-1.20795484542796	-0.438881771586175	0.196708751526905	0.99597521050456	-0.769073073841789
chr1	143770491	143770958	467	-	exon	Trove2	0.752798079950869	0.964250467776784	0.558182785039092	1	0.575032543482383	0.996413475982996	-0.446331388190844	-0.438881771586175	0.196708751526905	0.99597521050456	-0.00744961660466886
chr1	143777464	143777781	317	+	exon	Gm29170	0.117383993171872	0.951526053971712	0.244369561307236	1	0.382820319262957	0.996413475982996	1.29124946304348	-0.288318065611288	0.442265608028549	0.99597521050456	1.57956752865477
chr1	143806702	143806881	179	+	utr3	Uchl5	0.554027672668973	0.951526053971712	0.567716735542145	1	0.401741657464882	0.996413475982996	-1.06208172613185	-0.307771080417356	0.36992146862626	0.99597521050456	-0.754310645714496
chr1	144000759	144000980	221	-	utr3	Rgs2	0.385309884870251	0.951526053971712	0.419296950406294	1	0.299280449169098	0.996413475982996	-1.89112322770832	-0.358286459190262	0.137885714382171	0.99597521050456	-1.53283676851805
chr1	144001397	144001915	518	-	utr3	Rgs2	0.259124633621345	0.951526053971712	0.361328791988978	1	0.171133068730134	0.996413475982996	-1.13304619232002	-0.358286459190262	0.137885714382171	0.99597521050456	-0.774759733129757
chr1	144002040	144002243	203	-	utr3	Rgs2	0.285982631592916	0.951526053971712	0.330265207868308	1	0.355564840816225	0.996413475982996	-1.45498179561871	-0.358286459190262	0.137885714382171	0.99597521050456	-1.09669533642845
chr1	144003960	144004128	168	-	utr5	Rgs2	0.671463276062892	0.957758253416803	0.326612154688226	1	0.267984910469011	0.996413475982996	-0.732923817033739	-0.358286459190262	0.137885714382171	0.99597521050456	-0.374637357843477
chr1	146420130	146420334	204	-	exon	Gm29514	0.406300883704818	0.951526053971712	0.417208723021748	1	0.685669803981242	0.996413475982996	-0.548486738190977	-0.279766804850271	0.584098700675243	0.99597521050456	-0.268719933340707
chr1	146495833	146495985	152	+	utr5	Brinp3	0.279408080173477	0.951526053971712	0.294523636644577	1	0.219820912093584	0.996413475982996	-1.01093742030771	-0.112512085989767	0.68817430149239	0.99597521050456	-0.898425334317941
chr1	146514834	146514937	103	+	exon	Brinp3	0.190268073417854	0.951526053971712	0.255678390864916	1	0.375203008078177	0.996413475982996	-0.97345482687008	-0.112512085989767	0.68817430149239	0.99597521050456	-0.860942740880313
chr1	146792335	146792501	166	+	intron	Brinp3	NA	NA	0.164711786815386	1	0.0192153721656197	0.877303389556598	3.51511372002328	-0.112512085989767	0.68817430149239	0.99597521050456	3.62762580601305
chr1	146825874	146826030	156	-	intron	Gm15584	NA	NA	0.440918322001631	1	0.49632979383614	0.996413475982996	3.42394809510921	1.19710413750097	0.306844925773231	0.99597521050456	2.22684395760824
chr1	146826206	146826438	232	-	intron	Gm15584	NA	NA	0.0712546421826073	1	0.0136655335609688	0.71919623107449	5.66903809910782	1.19710413750097	0.306844925773231	0.99597521050456	4.47193396160685
chr1	146901065	146902105	1040	+	utr3	Brinp3	0.486194229639463	0.951526053971712	0.851293498830843	1	0.89492392762327	0.996413475982996	0.201387753033669	-0.112512085989767	0.68817430149239	0.99597521050456	0.313899839023436
chr1	149843729	149843883	154	-	intron	Pla2g4a	NA	NA	0.151268446753909	1	0.35529511377652	0.996413475982996	4.45256742793344	-0.126210371820636	0.724422757822936	0.99597521050456	4.57877779975408
chr1	150361437	150361638	201	-	utr3	Odr4	0.200666785385479	0.951526053971712	0.247727856340938	1	0.307463553021603	0.996413475982996	-1.74237550951114	-0.596077990810932	0.107826733584975	0.99597521050456	-1.14629751870021
chr1	150361757	150361977	220	-	utr3	Odr4	0.475469951771787	0.951526053971712	0.342035109697932	1	0.443505230825172	0.996413475982996	-1.08909039382483	-0.596077990810932	0.107826733584975	0.99597521050456	-0.493012403013898
chr1	150362274	150362452	178	-	utr3	Odr4	0.677960829883098	0.958910125971136	0.695141875341146	1	0.548584538691922	0.996413475982996	-1.54180722644653	-0.596077990810932	0.107826733584975	0.99597521050456	-0.945729235635595
chr1	150439205	150439316	111	+	exon	Tpr	0.574343866432029	0.951526053971712	0.594657506456791	1	0.537309535196507	0.996413475982996	-0.936346347216916	-0.188865451022346	0.255884808604474	0.99597521050456	-0.74748089619457
chr1	150440070	150440199	129	+	exon	Tpr	0.781999978910165	0.968930431823838	0.784682105700362	1	0.595964300243554	0.996413475982996	-0.767221885973919	-0.188865451022346	0.255884808604474	0.99597521050456	-0.578356434951573
chr1	150653184	150653459	275	+	intron	Gm20631	NA	NA	0.0631713150540288	1	0.0476560886794644	0.996413475982996	5.93126941594582	-0.323276012763167	0.79965081900651	0.99597521050456	6.25454542870898
chr1	151074627	151074750	123	+	intergenic	NA	0.0895033094608907	0.951526053971712	0.119618183005847	1	0.270341973773868	0.996413475982996	-0.85787917712042	NA	NA	NA	NA
chr1	151344571	151344700	129	+	utr5	Ivns1abp	0.873675202429342	0.983718732102371	0.592107196872155	1	0.885833048201731	0.996413475982996	0.117664174522302	-0.336364441233058	0.272195448045429	0.99597521050456	0.45402861575536
chr1	151349403	151349515	112	+	utr5	Ivns1abp	0.627215936397385	0.954035035252544	0.665287954504486	1	0.608619749554825	0.996413475982996	-1.04601994129328	-0.336364441233058	0.272195448045429	0.99597521050456	-0.709655500060217
chr1	151355379	151355549	170	+	utr3	Ivns1abp	0.500899499318152	0.951526053971712	0.530511139866331	1	0.488265836571716	0.996413475982996	-1.28359983271473	-0.336364441233058	0.272195448045429	0.99597521050456	-0.947235391481671
chr1	151410822	151410994	172	-	exon	Swt1	0.470767887517853	0.951526053971712	0.499048050879782	1	0.573997647808538	0.996413475982996	-1.65994155682112	-0.334123993113064	0.374066841667607	0.99597521050456	-1.32581756370806
chr1	151447691	151447880	189	+	exon	Gm37893	NA	NA	0.187332533657929	1	0.000220775265900772	0.0397633197856804	4.62455818485215	0.1328327244132	0.750351208212069	0.99597521050456	4.49172546043895
chr1	151457822	151457948	126	+	utr3	Trmt1l	0.592886134196434	0.951526053971712	0.872559640857554	1	0.859972860754905	0.996413475982996	0.146278900207414	-0.14285663431706	0.565219761694676	0.99597521050456	0.289135534524474
chr1	151473110	151473338	228	-	exon	Rnf2	0.185709289950194	0.951526053971712	0.252706576328617	1	0.450007123004092	0.996413475982996	-1.58383034497425	-0.210541873384099	0.649350177467984	0.99597521050456	-1.37328847159015
chr1	151818328	151819341	1013	+	utr3	Edem3	0.366119415736714	0.951526053971712	0.892563254303353	1	0.877172496283476	0.996413475982996	0.0886340569910494	-0.28078121876193	0.117323356150576	0.99597521050456	0.369415275752979
chr1	151891261	151891489	228	-	utr3	1700025G04Rik	0.929450434450679	0.9933731129801	0.969949287506353	1	0.981698437430938	0.996413475982996	-0.583810836186612	-0.26215158251549	0.11831206062489	0.99597521050456	-0.321659253671122
chr1	151891593	151891818	225	-	utr3	1700025G04Rik	0.863536974348998	0.981682118081075	0.934848381477805	1	0.926325634109693	0.996413475982996	-0.194120172838133	-0.26215158251549	0.11831206062489	0.99597521050456	0.0680314096773568
chr1	151892713	151892871	158	-	utr3	1700025G04Rik	0.533910487105098	0.951526053971712	0.598313606599625	1	0.656087552908467	0.996413475982996	-0.588463327053564	-0.26215158251549	0.11831206062489	0.99597521050456	-0.326311744538074
chr1	151893006	151893389	383	-	utr3	1700025G04Rik	0.398062600108797	0.951526053971712	0.699447159458301	1	0.852504312236769	0.996413475982996	-0.385628483779949	-0.26215158251549	0.11831206062489	0.99597521050456	-0.123476901264459
chr1	152089968	152090083	115	-	utr5	1700025G04Rik	0.681291874216366	0.958918973150399	0.994383858514758	1	0.979601938629974	0.996413475982996	-0.14828441135726	-0.26215158251549	0.11831206062489	0.99597521050456	0.11386717115823
chr1	152370833	152371008	175	-	utr3	Tsen15	0.249113860495717	0.951526053971712	0.245318925522092	1	0.43893433244319	0.996413475982996	-1.46034998031897	-0.350613705321715	0.39898013418273	0.99597521050456	-1.10973627499725
chr1	152508577	152508838	261	+	utr3	Colgalt2	0.534688145251589	0.951526053971712	0.787783588140345	1	0.613410356569276	0.996413475982996	0.743522184164071	0.117044459759781	0.781830669288435	0.99597521050456	0.62647772440429
chr1	152518002	152518735	733	-	utr3	Rgl1	0.787324454255214	0.969713743547316	0.974775865947107	1	0.962643182505627	0.996413475982996	0.177132724181323	0.177098431830803	0.392094458828028	0.99597521050456	3.42923505203541e-05
chr1	152518850	152519224	374	-	utr3	Rgl1	0.527334367808401	0.951526053971712	0.560433966621051	1	0.489164555895077	0.996413475982996	0.211600307979879	0.177098431830803	0.392094458828028	0.99597521050456	0.0345018761490762
chr1	152521229	152521329	100	-	exon	Rgl1	0.460043615160196	0.951526053971712	0.542427407781091	1	0.549468044145895	0.996413475982996	-0.365425544717613	0.177098431830803	0.392094458828028	0.99597521050456	-0.542523976548416
chr1	152542024	152542165	141	-	intron	Rgl1	0.968594651603078	0.998294808382891	0.723006832306153	1	0.977844265378993	0.996413475982996	0.113693617487477	0.177098431830803	0.392094458828028	0.99597521050456	-0.0634048143433252
chr1	152765991	152766285	294	-	utr5	Rgl1	0.226947732233623	0.951526053971712	0.353784937364087	1	0.750417650878541	0.996413475982996	0.82663951370494	0.177098431830803	0.392094458828028	0.99597521050456	0.649541081874138
chr1	152766576	152766850	274	+	utr5	Arpc5	0.44233341899677	0.951526053971712	0.709437199210692	1	0.714624794359529	0.996413475982996	0.519774388188294	-0.0590930697781478	0.777977367477848	0.99597521050456	0.578867457966442
chr1	152775184	152775503	319	+	utr3	Arpc5	0.0543288365693088	0.951526053971712	0.118037289878583	1	0.338991539316832	0.996413475982996	-1.60293874831446	-0.0590930697781478	0.777977367477848	0.99597521050456	-1.54384567853631
chr1	152812562	152812700	138	+	exon	Ncf2	NA	NA	0.0159954191433489	1	0.0134713340023674	0.713647802603172	5.07714952723219	0.40487290082526	0.232645889951021	0.99597521050456	4.67227662640693
chr1	152839114	152839326	212	-	utr3	Smg7	0.541973840356849	0.951526053971712	0.756169474963197	1	0.90431902441514	0.996413475982996	0.300162298444588	-0.0425308938058278	0.853390225931326	0.99597521050456	0.342693192250416
chr1	152844194	152844319	125	-	exon	Smg7	0.712768621111983	0.961058243715881	0.736061592659214	1	0.696431771058445	0.996413475982996	-0.869404085949542	-0.0425308938058278	0.853390225931326	0.99597521050456	-0.826873192143714
chr1	152848595	152848923	328	-	exon	Smg7	0.565359479528974	0.951526053971712	0.569112295984168	1	0.745449922369276	0.996413475982996	-0.0768765778898054	-0.0425308938058278	0.853390225931326	0.99597521050456	-0.0343456840839776
chr1	152958587	152958736	149	+	intron	Nmnat2	NA	NA	0.873919216031304	1	0.624205472092121	0.996413475982996	2.47169996963147	-0.120226582793198	0.536206246254434	0.99597521050456	2.59192655242467
chr1	153115641	153115931	290	+	utr3	Nmnat2	0.136609955460067	0.951526053971712	0.370894943650935	1	0.696272333720272	0.996413475982996	0.690208914632363	-0.120226582793198	0.536206246254434	0.99597521050456	0.810435497425561
chr1	153123798	153124039	241	-	utr3	Lamc2	0.674495681378155	0.958229169208543	0.788538900233002	1	0.939644865562667	0.996413475982996	0.782992991400006	0.50372533636064	0.0607271209298262	0.99597521050456	0.279267655039366
chr1	153213212	153213347	135	+	intergenic	NA	0.614706391165519	0.95246333227569	0.742514691872997	1	0.523891042247417	0.996413475982996	6.21237029162199	NA	NA	NA	NA
chr1	153221068	153221700	632	-	utr3	Lamc1	0.911330472676679	0.989161078831504	0.874455724314982	1	0.932786635544411	0.996413475982996	-0.0465678269894305	0.113975999484483	0.623419575552171	0.99597521050456	-0.160543826473913
chr1	153455984	153456722	738	-	utr3	Dhx9	0.185251317129057	0.951526053971712	0.242320552784015	1	0.392696097712005	0.996413475982996	-1.64814975604288	-0.311104489690627	0.205772204481049	0.99597521050456	-1.33704526635225
chr1	153664003	153664244	241	+	intron	Rgs8	NA	NA	0.272924544585361	1	0.0427083577241353	0.996413475982996	4.23320855239659	-0.0578531015457688	0.75996168588849	0.99597521050456	4.29106165394236
chr1	153692731	153693122	391	+	utr3	Rgs8	0.88604163122937	0.985468308822175	0.815688407114055	1	0.734925778110142	0.996413475982996	-0.250795010796327	-0.0578531015457688	0.75996168588849	0.99597521050456	-0.192941909250558
chr1	153693871	153694443	572	+	utr3	Rgs8	0.94449147835185	0.996100941328024	0.937836120161431	1	0.968308822671678	0.996413475982996	-0.228539314846008	-0.0578531015457688	0.75996168588849	0.99597521050456	-0.170686213300239
chr1	153694602	153694764	162	+	utr3	Rgs8	0.752756238087728	0.964250467776784	0.773446789945927	1	0.637764702072857	0.996413475982996	-0.808719438731509	-0.0578531015457688	0.75996168588849	0.99597521050456	-0.75086633718574
chr1	153695430	153695812	382	+	utr3	Rgs8	0.0506097236707006	0.951526053971712	0.241220328044173	1	0.528376813108318	0.996413475982996	0.705334454728596	-0.0578531015457688	0.75996168588849	0.99597521050456	0.763187556274364
chr1	153695880	153696580	700	+	utr3	Rgs8	0.691370974384984	0.959164718573006	0.958129090969552	1	0.954240150500997	0.996413475982996	-0.147398276516956	-0.0578531015457688	0.75996168588849	0.99597521050456	-0.0895451749711874
chr1	153696915	153697101	186	+	utr3	Rgs8	0.514104973077502	0.951526053971712	0.760765105921179	1	0.965342028594711	0.996413475982996	0.63638899221115	-0.0578531015457688	0.75996168588849	0.99597521050456	0.694242093756919
chr1	153697215	153697487	272	+	utr3	Rgs8	0.0810222387309253	0.951526053971712	0.182140059850832	1	0.333357525535839	0.996413475982996	1.42087511613176	-0.0578531015457688	0.75996168588849	0.99597521050456	1.47872821767753
chr1	153743675	153744306	631	+	utr3	Rgs16	0.256277435401351	0.951526053971712	0.453929808723378	1	0.480435436458049	0.996413475982996	1.04590483685573	0.202165038326192	0.56728230920012	0.99597521050456	0.843739798529538
chr1	153744913	153745082	169	+	utr3	Rgs16	0.771208331600774	0.966601872069261	0.952135203470538	1	0.950078179543666	0.996413475982996	-0.329770411026661	0.202165038326192	0.56728230920012	0.99597521050456	-0.531935449352853
chr1	153753902	153754030	128	+	exon	Rnasel	0.667989193884852	0.957354903926553	0.657503988799037	1	0.878515978339258	0.996413475982996	0.34716660837658	0.358511055582212	0.220803973100691	0.99597521050456	-0.0113444472056318
chr1	153754879	153755019	140	+	exon	Rnasel	0.483342711376608	0.951526053971712	0.544162392652928	1	0.673202672050931	0.996413475982996	0.0939212108118481	0.358511055582212	0.220803973100691	0.99597521050456	-0.264589844770364
chr1	153763098	153763224	126	+	utr3	Rnasel	0.334221126095707	0.951526053971712	0.541891623596254	1	0.94973285971863	0.996413475982996	1.10014791838522	0.358511055582212	0.220803973100691	0.99597521050456	0.741636862803007
chr1	153899664	153899832	168	-	exon	Teddm2	0.251229458832794	0.951526053971712	0.396633852115808	1	0.455867624217475	0.996413475982996	2.14890244185961	0.158257922908213	0.742623807954558	0.99597521050456	1.9906445189514
chr1	153900008	153900193	185	-	utr5	Teddm2	0.854647504897647	0.980011675592328	0.908540225281574	1	0.998507289281231	0.998569397092967	0.0715805385864001	0.158257922908213	0.742623807954558	0.99597521050456	-0.0866773843218125
chr1	154397704	154398851	1147	-	utr3	Cacna1e	0.376439894660211	0.951526053971712	0.569924468776913	1	0.587726722752976	0.996413475982996	0.988996496165945	0.108134080442757	0.538629251973028	0.99597521050456	0.880862415723188
chr1	154418955	154419821	866	-	intron	Cacna1e	0.873503073726613	0.983718732102371	0.998866933857052	1	0.797762030474091	0.996413475982996	0.35461713069227	0.108134080442757	0.538629251973028	0.99597521050456	0.246483050249513
chr1	154468994	154469142	148	-	exon	Cacna1e	0.642329759927961	0.954546950668486	0.862335404271888	1	0.989455447585281	0.996413475982996	0.584941194411667	0.108134080442757	0.538629251973028	0.99597521050456	0.47680711396891
chr1	154472080	154472507	427	-	exon	Cacna1e	0.0850652062416408	0.951526053971712	0.118659865766734	1	0.0192020080888771	0.877303389556598	2.25199412327381	0.108134080442757	0.538629251973028	0.99597521050456	2.14386004283106
chr1	154725725	154725953	228	-	utr5	Cacna1e	0.10640998940605	0.951526053971712	0.19068538764547	1	0.400356375877864	0.996413475982996	1.21004112533682	0.108134080442757	0.538629251973028	0.99597521050456	1.10190704489406
chr1	154726209	154726398	189	-	utr5	Cacna1e	0.782135603357506	0.968930431823838	0.754052561118255	1	0.715476286291789	0.996413475982996	-0.264966340532548	0.108134080442757	0.538629251973028	0.99597521050456	-0.373100420975304
chr1	154859198	154859398	200	-	intron	Cacna1e	NA	NA	0.151760557182503	1	0.0270345376743286	0.996413475982996	4.41452282699864	0.108134080442757	0.538629251973028	0.99597521050456	4.30638874655589
chr1	155097651	155098807	1156	-	utr3	Ier5	0.0959906355453594	0.951526053971712	0.169403896928322	1	0.0569922202117506	0.996413475982996	1.43276134343886	0.0595894993141926	0.874412424303459	0.99597521050456	1.37317184412466
chr1	155098960	155099106	146	-	exon	Ier5	0.502021429603334	0.951526053971712	0.655568166759728	1	0.50198933348663	0.996413475982996	2.6683563673446	0.0595894993141926	0.874412424303459	0.99597521050456	2.60876686803041
chr1	155099429	155099605	176	-	utr5	Ier5	0.156285651500761	0.951526053971712	0.251232039378869	1	0.37682146064976	0.996413475982996	-0.87463898228373	0.0595894993141926	0.874412424303459	0.99597521050456	-0.934228481597923
chr1	155158711	155158837	126	+	utr5	Stx6	0.298482599384179	0.951526053971712	0.443781167951748	1	0.568233062717225	0.996413475982996	2.19271829502529	0.0426675839144157	0.78625939452674	0.99597521050456	2.15005071111087
chr1	155162931	155163393	462	+	intron	Stx6	0.0713285269696672	0.951526053971712	0.117308003223491	1	0.0225319924544257	0.930088253356242	3.88158564933767	0.0426675839144157	0.78625939452674	0.99597521050456	3.83891806542326
chr1	155166518	155166805	287	+	intron	Stx6	0.0450256371540304	0.951526053971712	0.0296353223294276	1	0.199054690157409	0.996413475982996	3.30120180854739	0.0426675839144157	0.78625939452674	0.99597521050456	3.25853422463297
chr1	155167005	155167110	105	+	intron	Stx6	NA	NA	0.999587506697978	1	NA	NA	4.19076563381241	0.0426675839144157	0.78625939452674	0.99597521050456	4.148098049898
chr1	155202040	155202855	815	+	utr3	Stx6	0.165691398676672	0.951526053971712	0.557543172025348	1	0.722096627743559	0.996413475982996	0.521101743630054	0.0426675839144157	0.78625939452674	0.99597521050456	0.478434159715639
chr1	155225369	155225554	185	-	exon	BC034090	0.106117784826517	0.951526053971712	0.108051946878236	1	0.276957146304166	0.996413475982996	1.59966340784374	0.508399476478939	0.219401522858509	0.99597521050456	1.0912639313648
chr1	155225631	155226185	554	-	exon	BC034090	0.117964029917402	0.951526053971712	0.263154646058664	1	0.355767606525759	0.996413475982996	0.942053153607514	0.508399476478939	0.219401522858509	0.99597521050456	0.433653677128575
chr1	155241501	155241705	204	-	exon	BC034090	0.371126479937682	0.951526053971712	0.334378825174462	1	0.600116696210185	0.996413475982996	0.677791918916886	0.508399476478939	0.219401522858509	0.99597521050456	0.169392442437947
chr1	155241847	155242052	205	-	exon	BC034090	0.75997027708122	0.964698883053942	0.847219308632098	1	0.854358881296718	0.996413475982996	0.408184104277834	0.508399476478939	0.219401522858509	0.99597521050456	-0.100215372201105
chr1	155242109	155242267	158	-	exon	BC034090	0.497327349184509	0.951526053971712	0.60872546123169	1	0.483701015201422	0.996413475982996	1.03724855892002	0.508399476478939	0.219401522858509	0.99597521050456	0.528849082441082
chr1	155244780	155244900	120	-	utr5*	BC034090	0.173539923938403	0.951526053971712	0.272917430130538	1	0.347786360399531	0.996413475982996	2.65004128316288	0.508399476478939	0.219401522858509	0.99597521050456	2.14164180668394
chr1	155276431	155276634	203	-	utr3	Xpr1	0.982705631449812	1	0.953376251287633	1	0.991621524983428	0.996413475982996	-0.146996953586395	-0.1215400053359	0.654462641320753	0.99597521050456	-0.0254569482504951
chr1	155280458	155281012	554	-	utr3	Xpr1	0.714217095009738	0.961058243715881	0.754899638305513	1	0.625805821676637	0.996413475982996	-0.407914553499022	-0.1215400053359	0.654462641320753	0.99597521050456	-0.286374548163122
chr1	155338490	155338730	240	-	intron	Xpr1	NA	NA	0.0458336421873848	1	6.75673102613571e-05	0.0164598062785166	4.7212512495985	-0.1215400053359	0.654462641320753	0.99597521050456	4.8427912549344
chr1	155417232	155417406	174	-	utr5	Xpr1	0.220031424132665	0.951526053971712	0.354458391731731	1	0.469640310627446	0.996413475982996	1.63033306370114	-0.1215400053359	0.654462641320753	0.99597521050456	1.75187306903704
chr1	155558400	155558740	340	+	utr5	Acbd6	0.294249462661139	0.951526053971712	0.452208754005802	1	0.733620970890407	0.996413475982996	0.89698119572555	0.0124122338632056	0.961332040927656	0.99597521050456	0.884568961862344
chr1	155687035	155687197	162	+	utr3	Acbd6	0.205135963513204	0.951526053971712	0.23210032103165	1	0.712013867417694	0.996413475982996	-0.457265344408892	0.0124122338632056	0.961332040927656	0.99597521050456	-0.469677578272098
chr1	155779402	155779901	499	-	exon	Qsox1	0.717590778785812	0.96119965141938	0.775525972889379	1	0.834861166480411	0.996413475982996	-0.0850931637928331	0.0618822925163195	0.775522583543581	0.99597521050456	-0.146975456309153
chr1	155845154	155845335	181	-	utr3	Cep350	0.940532080945298	0.996100941328024	0.909281181790574	1	0.801521058369228	0.996413475982996	-0.295061900016259	-0.0145015612310404	0.924207953991491	0.99597521050456	-0.280560338785219
chr1	155846718	155847474	756	-	utr3	Cep350	0.794290333367388	0.970021289628115	0.794165520174861	1	0.583965606206773	0.996413475982996	-0.452259468993941	-0.0145015612310404	0.924207953991491	0.99597521050456	-0.4377579077629
chr1	155847663	155848715	1052	-	utr3	Cep350	0.449359303460199	0.951526053971712	0.540931823712542	1	0.487369010072974	0.996413475982996	-0.485644878751374	-0.0145015612310404	0.924207953991491	0.99597521050456	-0.471143317520333
chr1	155861772	155861953	181	-	exon	Cep350	0.633867674116174	0.954035035252544	0.665395737836506	1	0.69435821454366	0.996413475982996	-1.08597404876963	-0.0145015612310404	0.924207953991491	0.99597521050456	-1.07147248753859
chr1	155862273	155862685	412	-	exon	Cep350	0.455900350805367	0.951526053971712	0.720157495442314	1	0.767767192385324	0.996413475982996	0.291276491785025	-0.0145015612310404	0.924207953991491	0.99597521050456	0.305778053016065
chr1	155862761	155862892	131	-	exon	Cep350	0.198584629890546	0.951526053971712	0.36517906610115	1	0.600923173228623	0.996413475982996	0.16339637006873	-0.0145015612310404	0.924207953991491	0.99597521050456	0.17789793129977
chr1	155862974	155863288	314	-	exon	Cep350	0.758044428668438	0.964698883053942	0.895047857305007	1	0.922262583235585	0.996413475982996	0.0576433505053814	-0.0145015612310404	0.924207953991491	0.99597521050456	0.0721449117364217
chr1	155928175	155929087	912	-	exon	Cep350	0.86690240048603	0.982715093920922	0.830443357041973	1	0.883950563784976	0.996413475982996	-0.146922534457449	-0.0145015612310404	0.924207953991491	0.99597521050456	-0.132420973226409
chr1	155932826	155933358	532	-	exon	Cep350	0.754126235014973	0.964455011510571	0.677884613652333	1	0.822311313059875	0.996413475982996	-0.24366683122894	-0.0145015612310404	0.924207953991491	0.99597521050456	-0.2291652699979
chr1	155953176	155953674	498	-	exon	Cep350	0.52126557406459	0.951526053971712	0.573600356812621	1	0.384931163994383	0.996413475982996	-0.878730081738207	-0.0145015612310404	0.924207953991491	0.99597521050456	-0.864228520507166
chr1	155973000	155973165	165	-	utr5	Cep350	0.170187137072219	0.951526053971712	0.20245108196752	1	0.180982195616098	0.996413475982996	3.04572625152071	-0.0145015612310404	0.924207953991491	0.99597521050456	3.06022781275175
chr1	156006808	156007705	897	-	utr3	Tor1aip1	0.825695398142272	0.975506526654447	0.753593817480815	1	0.638919045295033	0.996413475982996	0.247925681926896	0.171988577599467	0.496553793174436	0.99597521050456	0.0759371043274286
chr1	156035789	156036002	213	+	utr5	Tor1aip2	0.519912796562845	0.951526053971712	0.658961755682323	1	0.771124912520017	0.996413475982996	1.21858629643416	-0.0935708892086582	0.692829888350444	0.99597521050456	1.31215718564282
chr1	156040919	156041040	121	+	utr5	Tor1aip2	0.214328581697026	0.951526053971712	0.300852959579799	1	0.412988458707975	0.996413475982996	-1.00054258318565	-0.0935708892086582	0.692829888350444	0.99597521050456	-0.906971693976989
chr1	156051241	156051867	626	+	utr5	Tor1aip2	0.829411085689547	0.975884707034423	0.841045364086444	1	0.593939080840128	0.996413475982996	-0.635365829874814	-0.0935708892086582	0.692829888350444	0.99597521050456	-0.541794940666156
chr1	156061679	156062087	408	+	exon	Tor1aip2	0.844458074079425	0.978981438392156	0.994884683506944	1	0.701544757531765	0.996413475982996	0.752622295694189	-0.0935708892086582	0.692829888350444	0.99597521050456	0.846193184902847
chr1	156064922	156065555	633	+	utr3	Tor1aip2	0.654759859235838	0.955702381283222	0.948758048212991	1	0.90952175493393	0.996413475982996	0.460660166522191	-0.0935708892086582	0.692829888350444	0.99597521050456	0.554231055730849
chr1	156065720	156065833	113	+	utr3	Tor1aip2	0.394976412332227	0.951526053971712	0.440314692882811	1	0.353128162083848	0.996413475982996	-0.0498233420249138	-0.0935708892086582	0.692829888350444	0.99597521050456	0.0437475471837444
chr1	156086281	156086485	204	-	intron	Fam163a	NA	NA	0.213581376948669	1	0.210380735888544	0.996413475982996	5.69966957504283	0.228659032329365	0.382832266601499	0.99597521050456	5.47101054271347
chr1	156195017	156195172	155	-	intron	Fam163a	NA	NA	0.999598902343153	1	NA	NA	5.05293534600254	0.228659032329365	0.382832266601499	0.99597521050456	4.82427631367318
chr1	156558820	156559009	189	+	utr5	Abl2	0.138289745349326	0.951526053971712	0.171907321519654	1	0.212033147606032	0.996413475982996	2.5692179499667	-0.141496194139866	0.403499367669434	0.99597521050456	2.71071414410656
chr1	156641143	156641360	217	+	exon	Abl2	0.536114699335437	0.951526053971712	0.536008798419498	1	0.607298036198197	0.996413475982996	-0.00598266777058666	-0.141496194139866	0.403499367669434	0.99597521050456	0.135513526369279
chr1	156641451	156642925	1474	+	utr3	Abl2	0.299331400747252	0.951526053971712	0.493720417737183	1	0.542947635064296	0.996413475982996	0.605926367748836	-0.141496194139866	0.403499367669434	0.99597521050456	0.747422561888702
chr1	156655130	156655791	661	-	utr3	Tor3a	0.539729608580407	0.951526053971712	0.586112683636521	1	0.561650102924219	0.996413475982996	-0.263609344233159	-0.0273299905439024	0.915166695013306	0.99597521050456	-0.236279353689257
chr1	156678803	156679009	206	-	utr3	Fam20b	0.629628517823295	0.954035035252544	0.58462192356496	1	0.787373345253901	0.996413475982996	-0.475605606678845	-0.32604828516223	0.129690544402071	0.99597521050456	-0.149557321516615
chr1	156679784	156679911	127	-	utr3	Fam20b	0.0817104662202084	0.951526053971712	0.201577081483556	1	0.554616720502276	0.996413475982996	-1.18483915358979	-0.32604828516223	0.129690544402071	0.99597521050456	-0.858790868427563
chr1	156680830	156681657	827	-	utr3	Fam20b	0.121020496617688	0.951526053971712	0.392637568873444	1	0.400721773835091	0.996413475982996	0.406843511619357	-0.32604828516223	0.129690544402071	0.99597521050456	0.732891796781587
chr1	156705664	156706077	413	-	utr5	Fam20b	0.948522345965325	0.996212264494085	0.984130885028302	1	0.996725810438162	0.997258293015847	-0.209022678474685	-0.32604828516223	0.129690544402071	0.99597521050456	0.117025606687545
chr1	156808862	156809158	296	-	utr3	Ralgps2	0.464630689020781	0.951526053971712	0.873524936116253	1	0.916256408302386	0.996413475982996	0.836344720699837	-0.251582211274845	0.346650442154135	0.99597521050456	1.08792693197468
chr1	156828458	156828578	120	-	exon	Ralgps2	NA	NA	0.142189571804589	1	0.0938458662750832	0.996413475982996	4.47005897163638	-0.251582211274845	0.346650442154135	0.99597521050456	4.72164118291123
chr1	156844865	156844988	123	+	exon	Angptl1	0.60846383958793	0.951981639702747	0.624487383004405	1	0.711942855624765	0.996413475982996	-1.15444202632303	0.152328160756313	0.755255648526839	0.99597521050456	-1.30677018707934
chr1	156939820	156939957	137	+	exon	4930439D14Rik	0.257669054920262	0.951526053971712	0.34075715942273	1	0.24589274550719	0.996413475982996	1.8384804252899	0.431623246347157	0.603965824067136	0.99597521050456	1.40685717894275
chr1	157139991	157140193	202	-	utr3	Rasal2	0.603440279470507	0.951526053971712	0.599409518575073	1	0.379705718538842	0.996413475982996	-1.22419203107133	-0.116877334684538	0.564994736140529	0.99597521050456	-1.10731469638679
chr1	157140497	157140891	394	-	utr3	Rasal2	0.674346171171187	0.958198421712783	0.668625653241534	1	0.632917059985185	0.996413475982996	-0.295553692436985	-0.116877334684538	0.564994736140529	0.99597521050456	-0.178676357752447
chr1	157156969	157157716	747	-	exon	Rasal2	0.9477989986235	0.996106862659578	0.969102533950472	1	0.997468802907187	0.9977480581791	-0.00375061292017712	-0.116877334684538	0.564994736140529	0.99597521050456	0.113126721764361
chr1	157175777	157176190	413	-	exon	Rasal2	0.516775482433215	0.951526053971712	0.543163334809771	1	0.551169476757392	0.996413475982996	-0.436758919623919	-0.116877334684538	0.564994736140529	0.99597521050456	-0.319881584939381
chr1	157268880	157269051	171	-	intron	Rasal2	NA	NA	0.346952360569304	1	0.041273680194818	0.996413475982996	2.85789189580809	-0.116877334684538	0.564994736140529	0.99597521050456	2.97476923049262
chr1	157269268	157269371	103	-	intron	Rasal2	NA	NA	0.86951473162918	1	0.840696167041795	0.996413475982996	1.99582220596084	-0.116877334684538	0.564994736140529	0.99597521050456	2.11269954064538
chr1	157419918	157420155	237	+	exon	2810025M15Rik	0.719579864830651	0.961281014648167	0.732055213599121	1	0.671121653233401	0.996413475982996	-1.27374795125079	-0.437512517095339	0.321118911258169	0.99597521050456	-0.83623543415545
chr1	158245447	158245570	123	-	utr3	Brinp2	0.620639931322951	0.953074025967608	0.702105622208965	1	0.803791553719617	0.996413475982996	-0.450477416058266	-0.0970646256426383	0.60382281944428	0.99597521050456	-0.353412790415628
chr1	158245755	158247218	1463	-	utr3	Brinp2	0.689903868206395	0.959036344823568	0.702044848324559	1	0.677505801514096	0.996413475982996	-0.287525218563494	-0.0970646256426383	0.60382281944428	0.99597521050456	-0.190460592920856
chr1	158249383	158249509	126	-	utr3	Brinp2	0.911116130178618	0.989075530610819	0.947092092779269	1	0.931706061705445	0.996413475982996	0.0580633956265092	-0.0970646256426383	0.60382281944428	0.99597521050456	0.155128021269148
chr1	158261998	158262128	130	-	intron	Brinp2	0.106153238067601	0.951526053971712	0.134110439251459	1	0.203178493240107	0.996413475982996	3.46373620690853	-0.0970646256426383	0.60382281944428	0.99597521050456	3.56080083255117
chr1	158295707	158295825	118	-	utr5	Brinp2	0.605148240462707	0.951526053971712	0.558383859321441	1	0.787885793277565	0.996413475982996	-0.428952355636334	-0.0970646256426383	0.60382281944428	0.99597521050456	-0.331887729993696
chr1	158319430	158319619	189	-	intron	Brinp2	NA	NA	0.238758939185107	1	0.201289610749855	0.996413475982996	3.62594870572402	-0.0970646256426383	0.60382281944428	0.99597521050456	3.72301333136666
chr1	158355483	158356231	748	-	utr5	Brinp2	0.867885228536148	0.982811993827604	0.701496381580193	1	0.82371867772818	0.996413475982996	0.0700525360218115	-0.0970646256426383	0.60382281944428	0.99597521050456	0.16711716166445
chr1	158444223	158444344	121	+	intron	Astn1	NA	NA	0.218280939200016	1	0.16311727001725	0.996413475982996	3.4865182375939	0.246711999399238	0.103383511223945	0.99597521050456	3.23980623819466
chr1	158684194	158684302	108	+	utr3	Astn1	0.774490495526167	0.967430892010513	0.76961925884244	1	0.769526107790684	0.996413475982996	-0.179438377850792	0.246711999399238	0.103383511223945	0.99597521050456	-0.42615037725003
chr1	158688537	158688922	385	+	utr3	Astn1	0.370868922153127	0.951526053971712	0.454627994909941	1	0.286963578627588	0.996413475982996	-0.21661024114825	0.246711999399238	0.103383511223945	0.99597521050456	-0.463322240547488
chr1	158689172	158689499	327	+	utr3	Astn1	0.840423522301523	0.978068377335201	0.848815239348189	1	0.719674554230182	0.996413475982996	-0.162225937858245	0.246711999399238	0.103383511223945	0.99597521050456	-0.408937937257483
chr1	158689862	158690115	253	+	utr3	Astn1	0.60356252927534	0.951526053971712	0.674089663752461	1	0.749015272228772	0.996413475982996	-0.38522792652083	0.246711999399238	0.103383511223945	0.99597521050456	-0.631939925920068
chr1	158691240	158691403	163	+	utr3	Astn1	0.929421911881106	0.9933731129801	0.960091233893439	1	0.955193555345488	0.996413475982996	-0.265653238290333	0.246711999399238	0.103383511223945	0.99597521050456	-0.512365237689571
chr1	159523794	159523980	186	+	utr5	Tnr	0.641608166542433	0.954546950668486	0.909643880283796	1	0.985700871710936	0.996413475982996	0.0311018594980467	-0.0822429355082838	0.613895165572659	0.99597521050456	0.11334479500633
chr1	159573635	159573741	106	+	intron	Tnr	NA	NA	0.453624286510748	1	0.734638645063378	0.996413475982996	3.18739485889357	-0.0822429355082838	0.613895165572659	0.99597521050456	3.26963779440186
chr1	159843441	159843558	117	+	intron	Tnr	NA	NA	0.751932664598476	1	0.5215087204168	0.996413475982996	5.44191723284955	-0.0822429355082838	0.613895165572659	0.99597521050456	5.52416016835784
chr1	159850060	159850606	546	+	exon	Tnr	0.389476017239729	0.951526053971712	0.678780352782189	1	0.738178649949147	0.996413475982996	0.334745762487172	-0.0822429355082838	0.613895165572659	0.99597521050456	0.416988697995455
chr1	159851908	159852434	526	+	exon	Tnr	0.0389574008086669	0.951526053971712	0.0847754054809121	1	0.0591308886755509	0.996413475982996	1.02299431278052	-0.0822429355082838	0.613895165572659	0.99597521050456	1.10523724828881
chr1	159867157	159867414	257	+	intron	Tnr	NA	NA	0.0736961161002722	1	0.000128405282410064	0.0262794719421713	4.40461213380954	-0.0822429355082838	0.613895165572659	0.99597521050456	4.48685506931783
chr1	159916691	159916951	260	+	intron	Tnr	0.233782953875638	0.951526053971712	0.335443015344213	1	0.0417228700634776	0.996413475982996	3.03426152179966	-0.0822429355082838	0.613895165572659	0.99597521050456	3.11650445730795
chr1	159924315	159924491	176	+	utr3	Tnr	0.461565056078335	0.951526053971712	0.515568201140114	1	0.701731579809083	0.996413475982996	-0.146139284934417	-0.0822429355082838	0.613895165572659	0.99597521050456	-0.0638963494261332
chr1	159926139	159926312	173	+	utr3	Tnr	0.853779008693623	0.979727833933392	0.98663865708206	1	0.964446031414056	0.996413475982996	0.427285689189296	-0.0822429355082838	0.613895165572659	0.99597521050456	0.50952862469758
chr1	159926475	159926669	194	+	utr3	Tnr	0.549162451590392	0.951526053971712	0.584850335110638	1	0.699530456280037	0.996413475982996	-0.430256009113217	-0.0822429355082838	0.613895165572659	0.99597521050456	-0.348013073604934
chr1	159926807	159927401	594	+	utr3	Tnr	0.894750481693678	0.986954805685042	0.916389109475348	1	0.993097831214879	0.996425743436482	-0.112592462273479	-0.0822429355082838	0.613895165572659	0.99597521050456	-0.0303495267651957
chr1	159929637	159929741	104	+	utr3	Tnr	0.96592098795417	0.998294808382891	0.957039542183651	1	0.839163131530612	0.996413475982996	-0.463977452587368	-0.0822429355082838	0.613895165572659	0.99597521050456	-0.381734517079085
chr1	159930520	159930622	102	+	utr3	Tnr	0.279780531393587	0.951526053971712	0.287769735607814	1	0.227093809669964	0.996413475982996	-0.938964162767587	-0.0822429355082838	0.613895165572659	0.99597521050456	-0.856721227259303
chr1	160203503	160203710	207	-	utr3	Cacybp	0.328479815967393	0.951526053971712	0.386353679087844	1	0.423888615526116	0.996413475982996	-1.30374971377842	-0.289441240953661	0.379354348826057	0.99597521050456	-1.01430847282476
chr1	160219955	160220122	167	-	utr3	Rabgap1l	0.336921891774594	0.951526053971712	0.349193879339274	1	0.287428114214163	0.996413475982996	-2.57260686369445	-0.37729299338071	0.160646005861804	0.99597521050456	-2.19531387031374
chr1	160223528	160223683	155	-	utr3	Rabgap1l	0.894402872778715	0.986954805685042	0.882913370150247	1	0.704619998084748	0.996413475982996	-1.09849630971164	-0.37729299338071	0.160646005861804	0.99597521050456	-0.721203316330928
chr1	160224013	160224423	410	-	utr3	Rabgap1l	0.185521934234029	0.951526053971712	0.233030384355846	1	0.26082005765525	0.996413475982996	-0.886554040295118	-0.37729299338071	0.160646005861804	0.99597521050456	-0.509261046914408
chr1	160226442	160226673	231	-	exon	Rabgap1l	0.194996570693902	0.951526053971712	0.21685460613233	1	0.29030973164065	0.996413475982996	-0.928759349018818	-0.37729299338071	0.160646005861804	0.99597521050456	-0.551466355638108
chr1	160257064	160257206	142	-	utr3	Rabgap1l	0.633111829701984	0.954035035252544	0.621583259398569	1	0.578517666951151	0.996413475982996	-1.41392962752841	-0.37729299338071	0.160646005861804	0.99597521050456	-1.0366366341477
chr1	160321657	160321758	101	-	exon	Gm37529	0.166458774353919	0.951526053971712	0.274012963251961	1	0.584735655642466	0.996413475982996	2.36192845612864	-0.226598293115229	0.603516068762892	0.99597521050456	2.58852674924387
chr1	160575091	160575197	106	-	intron	Rabgap1l	0.624333681587398	0.953782852235027	0.608354259312082	1	0.586467526826574	0.996413475982996	-1.07085337785411	-0.37729299338071	0.160646005861804	0.99597521050456	-0.6935603844734
chr1	160576496	160576878	382	-	intron	Rabgap1l	0.326132235322644	0.951526053971712	0.382453700603426	1	0.191293731583697	0.996413475982996	-1.27102040234848	-0.37729299338071	0.160646005861804	0.99597521050456	-0.893727408967774
chr1	160576937	160577980	1043	-	intron	Rabgap1l	0.731810227371867	0.962734030106531	0.773298323610895	1	0.55667516342445	0.996413475982996	-0.913661184226316	-0.37729299338071	0.160646005861804	0.99597521050456	-0.536368190845606
chr1	160579127	160579789	662	-	intron	Rabgap1l	0.209321373268967	0.951526053971712	0.331850901269023	1	0.295062843296171	0.996413475982996	-0.853720020344207	-0.37729299338071	0.160646005861804	0.99597521050456	-0.476427026963497
chr1	160767676	160767787	111	-	intron	Rabgap1l	0.0477465550848852	0.951526053971712	0.0311411777382385	1	0.0683364175974512	0.996413475982996	1.88261827490565	-0.37729299338071	0.160646005861804	0.99597521050456	2.25991126828636
chr1	160906416	160906562	146	+	utr5	Rc3h1	0.917903859221214	0.991226639430244	0.812464051533743	1	0.972697461665801	0.996413475982996	1.00745828335367	-0.200019895551043	0.421732765592251	0.99597521050456	1.20747817890471
chr1	160930120	160930260	140	+	exon	Rc3h1	0.966539627433383	0.998294808382891	0.961502413942134	1	0.988497166437505	0.996413475982996	-0.544862336773517	-0.200019895551043	0.421732765592251	0.99597521050456	-0.344842441222474
chr1	160931623	160931723	100	+	intron	Rc3h1	0.879743491960853	0.984431805660575	0.691756223934197	1	0.905504394875092	0.996413475982996	-0.339026532099554	-0.200019895551043	0.421732765592251	0.99597521050456	-0.139006636548511
chr1	160956177	160956310	133	+	intron	Rc3h1	NA	NA	0.632128765561949	1	0.430183319429147	0.996413475982996	2.75014747073206	-0.200019895551043	0.421732765592251	0.99597521050456	2.9501673662831
chr1	160967683	160967918	235	+	utr3	Rc3h1	0.675982738207706	0.958554104618746	0.69023322195667	1	0.80792282947304	0.996413475982996	-0.721317044426026	-0.200019895551043	0.421732765592251	0.99597521050456	-0.521297148874983
chr1	160990839	160991019	180	+	intron	Serpinc1	NA	NA	0.262512463343697	1	0.43307502103033	0.996413475982996	5.65537663470891	0.421015117945959	0.575490034488097	0.99597521050456	5.23436151676295
chr1	161019503	161019771	268	-	utr3	Zbtb37	0.698371712077765	0.959187777215834	0.69157346741957	1	0.320190014518859	0.996413475982996	-1.1176392877229	-0.281998127152986	0.375609306628915	0.99597521050456	-0.835641160569916
chr1	161019859	161020050	191	-	utr3	Zbtb37	0.638309899363361	0.954546950668486	0.655762656485467	1	0.465122855606478	0.996413475982996	-0.518459833671406	-0.281998127152986	0.375609306628915	0.99597521050456	-0.236461706518419
chr1	161031908	161032692	784	-	exon	Zbtb37	0.340205693324689	0.951526053971712	0.442807459729743	1	0.462924723634074	0.996413475982996	-0.343603198182314	-0.281998127152986	0.375609306628915	0.99597521050456	-0.0616050710293274
chr1	161041615	161041770	155	-	utr3	Dars2	0.640449730617983	0.954546950668486	0.663400744101452	1	0.5758063564466	0.996413475982996	-1.05453434587479	-0.0919030985598138	0.727259673573512	0.99597521050456	-0.96263124731498
chr1	161070067	161070548	481	-	utr5	Dars2	0.785626680169478	0.969409770937575	0.825840437532522	1	0.785591904800482	0.996413475982996	-0.900884019688834	-0.0919030985598138	0.727259673573512	0.99597521050456	-0.80898092112902
chr1	161083051	161083184	133	+	utr3	Cenpl	0.810253885281341	0.972337579416029	0.819914627978284	1	0.830101990915945	0.996413475982996	-1.33428466180672	0.528759724726082	0.282609450655447	0.99597521050456	-1.8630443865328
chr1	161088894	161089043	149	-	utr3	Klhl20	0.571468581473515	0.951526053971712	0.647159389030241	1	0.714000861812903	0.996413475982996	-0.279835126910194	-0.132201955793381	0.552261920161423	0.99597521050456	-0.147633171116813
chr1	161109364	161109548	184	-	exon	Klhl20	0.396357282582651	0.951526053971712	0.456465531490191	1	0.589453106666557	0.996413475982996	-0.4481996701065	-0.132201955793381	0.552261920161423	0.99597521050456	-0.31599771431312
chr1	161151037	161151356	319	+	exon	Ankrd45	0.681638561852039	0.958918973150399	0.950704305360425	1	0.928150160119683	0.996413475982996	0.204151059081137	-0.00842062543831111	0.979554414880838	0.998071092370804	0.212571684519448
chr1	161167809	161168001	192	+	utr3	Ankrd45	0.564053200862265	0.951526053971712	0.677908123828299	1	0.690975601241052	0.996413475982996	-0.0447852173933292	-0.00842062543831111	0.979554414880838	0.998071092370804	-0.0363645919550181
chr1	161171051	161171211	160	+	utr3*	Ankrd45	0.946275007164697	0.996100941328024	0.762011879830896	1	0.927648335853184	0.996413475982996	0.00920620810524739	-0.00842062543831111	0.979554414880838	0.998071092370804	0.0176268335435585
chr1	161818260	161818799	539	-	utr3	Suco	0.191483625081182	0.951526053971712	0.266346124606402	1	0.0757207323564573	0.996413475982996	-1.20736672576558	-0.250919323960548	0.373705042962888	0.99597521050456	-0.956447401805033
chr1	161834133	161835115	982	-	exon	Suco	0.445810060272045	0.951526053971712	0.504560914510037	1	0.310829227268534	0.996413475982996	-0.859424039679576	-0.250919323960548	0.373705042962888	0.99597521050456	-0.608504715719029
chr1	161970320	161970899	579	+	utr5	Pigc	0.911675723431026	0.989161078831504	0.902849901160818	1	0.825298873455236	0.996413475982996	-0.56487962664236	-0.306700131643638	0.451562997301704	0.99597521050456	-0.258179494998722
chr1	161970959	161971139	180	+	exon	Pigc	0.562758385681367	0.951526053971712	0.606727278666754	1	0.58152122136687	0.996413475982996	-0.894898158113886	-0.306700131643638	0.451562997301704	0.99597521050456	-0.588198026470248
chr1	161971268	161971522	254	+	utr3	Pigc	0.407236866597563	0.951526053971712	0.455745859176843	1	0.218185906224893	0.996413475982996	-1.12178121599489	-0.306700131643638	0.451562997301704	0.99597521050456	-0.815081084351255
chr1	161989344	161989444	100	-	utr3	Dnm3	0.598498586790219	0.951526053971712	0.632973895191849	1	0.557963218084215	0.996413475982996	-1.15285765743214	-0.23375206385605	0.333593659616791	0.99597521050456	-0.919105593576092
chr1	161991828	161992043	215	-	utr3	Dnm3	0.600586965267877	0.951526053971712	0.627663728701815	1	0.530465496252817	0.996413475982996	-0.950587647272727	-0.23375206385605	0.333593659616791	0.99597521050456	-0.716835583416677
chr1	162238440	162238547	107	-	intron	Dnm3	0.246996087359109	0.951526053971712	0.270840758842372	1	0.215926614355774	0.996413475982996	3.62808840259454	-0.23375206385605	0.333593659616791	0.99597521050456	3.86184046645059
chr1	162477822	162477940	118	-	utr5	Dnm3	0.598439936145878	0.951526053971712	0.928607021993013	1	0.990579085986871	0.996413475982996	0.284437444946687	-0.23375206385605	0.333593659616791	0.99597521050456	0.518189508802738
chr1	162534120	162534398	278	-	utr3	Mettl13	0.854974010405095	0.980115059532074	0.927479367231127	1	0.976627138215918	0.996413475982996	-0.157817347133978	0.204040843493498	0.423781324110518	0.99597521050456	-0.361858190627476
chr1	162545817	162545999	182	-	exon	Mettl13	0.352973503362781	0.951526053971712	0.56311561373747	1	0.780305388320776	0.996413475982996	1.24293355634368	0.204040843493498	0.423781324110518	0.99597521050456	1.03889271285018
chr1	162546187	162546400	213	-	exon	Mettl13	0.610506008569888	0.952301683854144	0.788787596506779	1	0.797758142821426	0.996413475982996	0.99538383813127	0.204040843493498	0.423781324110518	0.99597521050456	0.791342994637771
chr1	162639181	162639325	144	+	utr5	Myoc	0.394210910693009	0.951526053971712	0.289815093964758	1	0.685734391517915	0.996413475982996	0.163538886252572	0.380787724676534	0.158917871977528	0.99597521050456	-0.217248838423962
chr1	162639413	162639749	336	+	exon	Myoc	0.312663241822441	0.951526053971712	0.523284982733199	1	0.438464664560935	0.996413475982996	1.08010839254205	0.380787724676534	0.158917871977528	0.99597521050456	0.699320667865519
chr1	162648612	162649371	759	+	utr3	Myoc	0.545891648184214	0.951526053971712	0.623113217926118	1	0.729119207241174	0.996413475982996	0.00223096507724169	0.380787724676534	0.158917871977528	0.99597521050456	-0.378556759599293
chr1	162673368	162673580	212	-	utr3	Prrc2c	0.954886955621094	0.996262178086768	0.892229949635967	1	0.70377774689176	0.996413475982996	0.0650334227982436	0.234592293168128	0.325081293460418	0.99597521050456	-0.169558870369884
chr1	162697513	162697730	217	-	exon	Prrc2c	0.308487516823481	0.951526053971712	0.414838566209056	1	0.885309707321177	0.996413475982996	1.78242065651572	0.234592293168128	0.325081293460418	0.99597521050456	1.54782836334759
chr1	162704556	162704674	118	-	exon	Prrc2c	0.972136630524161	0.998815402021989	0.950581678140653	1	0.925097689022725	0.996413475982996	-0.190699319019557	0.234592293168128	0.325081293460418	0.99597521050456	-0.425291612187685
chr1	162705205	162706609	1404	-	exon	Prrc2c	0.644826694849808	0.954546950668486	0.915375427756346	1	0.878779032222681	0.996413475982996	0.594224445814994	0.234592293168128	0.325081293460418	0.99597521050456	0.359632152646867
chr1	162710303	162710687	384	-	exon	Prrc2c	0.373212969396238	0.951526053971712	0.599418226574822	1	0.751166218193805	0.996413475982996	1.1071810345722	0.234592293168128	0.325081293460418	0.99597521050456	0.872588741404069
chr1	162830063	162830201	138	-	exon	Fmo1	0.620743014876736	0.953074025967608	0.66246759143171	1	0.969238513604229	0.996413475982996	0.166288876640274	0.557659063894235	0.118168325285029	0.99597521050456	-0.391370187253961
chr1	162876861	162876980	119	-	exon	Fmo2	0.176105566156706	0.951526053971712	0.213486693395691	1	0.356491971478903	0.996413475982996	-0.888384902772818	-0.25064226239492	0.642115974038968	0.99597521050456	-0.637742640377898
chr1	163312408	163312580	172	-	exon	Prrx1	0.593819512879756	0.951526053971712	0.836145213362562	1	0.728661870156321	0.996413475982996	1.11489321058703	-0.181105627651805	0.484031349489184	0.99597521050456	1.29599883823884
chr1	163386259	163386615	356	-	utr3	Gorab	0.598994279313455	0.951526053971712	0.813780844703503	1	0.75324287209287	0.996413475982996	0.212271290951802	0.143173681831601	0.624982395422251	0.99597521050456	0.0690976091202017
chr1	163702926	163703155	229	-	utr3	Mettl11b	0.481960368287207	0.951526053971712	0.644288649173336	1	0.852520314293189	0.996413475982996	1.1619480319805	0.493935146953813	0.405808690695219	0.99597521050456	0.668012885026684
chr1	163819246	163819353	107	+	intron	Kifap3	0.601576911258203	0.951526053971712	0.725734445448673	1	0.426880884055846	0.996413475982996	2.47667344600536	-0.316150600493431	0.314617513067908	0.99597521050456	2.79282404649879
chr1	163952051	163952627	576	+	utr3	Scyl3	0.239035406476922	0.951526053971712	0.401123140217335	1	0.482419378168184	0.996413475982996	0.0505761359405365	0.169961735645186	0.469219956744116	0.99597521050456	-0.119385599704649
chr1	163953332	163953735	403	+	utr3	Scyl3	0.681795940149572	0.958918973150399	0.653290841576567	1	0.724031292074447	0.996413475982996	-0.291073506171697	0.169961735645186	0.469219956744116	0.99597521050456	-0.461035241816882
chr1	163995970	163996307	337	+	utr5	Mettl18	0.66307721877417	0.956934574991614	0.815537451684152	1	0.875882821961896	0.996413475982996	-0.833686211028406	-0.744164636602049	0.0955370710236057	0.99597521050456	-0.089521574426357
chr1	163996489	163996952	463	+	exon	Mettl18	0.466157349505644	0.951526053971712	0.489336056229665	1	0.442370865976893	0.996413475982996	-1.07154142424039	-0.744164636602049	0.0955370710236057	0.99597521050456	-0.327376787638342
chr1	163997073	163997178	105	+	exon	Mettl18	0.926557108629297	0.993126399063856	0.942229250376291	1	0.87110506242787	0.996413475982996	-1.56620146221323	-0.744164636602049	0.0955370710236057	0.99597521050456	-0.822036825611182
chr1	164263683	164263942	259	+	utr3	Slc19a2	0.989329155963255	1	0.966325628599299	1	0.95222043473603	0.996413475982996	-0.434049563940601	-0.255201119583398	0.374254450391831	0.99597521050456	-0.178848444357203
chr1	164264762	164264974	212	+	utr3	Slc19a2	0.22004937774863	0.951526053971712	0.302400617634362	1	0.515846834080966	0.996413475982996	-1.0283891295002	-0.255201119583398	0.374254450391831	0.99597521050456	-0.773188009916802
chr1	164279931	164280558	627	+	exon	Ccdc181	0.503965532613258	0.951526053971712	0.532113832353057	1	0.295463434343206	0.996413475982996	-1.07702531650843	-0.509680109409034	0.0243231158534864	0.99597521050456	-0.5673452070994
chr1	164282380	164282575	195	+	exon	Ccdc181	0.356669503720511	0.951526053971712	0.302718126043313	1	0.506463560810244	0.996413475982996	-1.50500719629425	-0.509680109409034	0.0243231158534864	0.99597521050456	-0.995327086885211
chr1	164286210	164286385	175	+	exon	Ccdc181	0.415974475867936	0.951526053971712	0.270765273373283	1	0.498998102895387	0.996413475982996	-1.13578339089429	-0.509680109409034	0.0243231158534864	0.99597521050456	-0.626103281485255
chr1	164295725	164295833	108	-	exon	Blzf1	0.647121091821117	0.954546950668486	0.641658290336846	1	0.547108222745026	0.996413475982996	-1.09288371204442	0.068478567273209	0.79363113391224	0.99597521050456	-1.16136227931763
chr1	164302299	164302533	234	-	exon	Blzf1	0.408804585075325	0.951526053971712	0.347696252334054	1	0.543630656422773	0.996413475982996	-0.610189576133665	0.068478567273209	0.79363113391224	0.99597521050456	-0.678668143406874
chr1	164328654	164329270	616	+	intron	Nme7	NA	NA	0.0767197775880576	1	0.000339620212677098	0.0537971800928313	4.29058226398159	0.225417973972159	0.453826363591838	0.99597521050456	4.06516429000943
chr1	164438113	164438439	326	-	utr3	Atp1b1	0.627820718795089	0.954035035252544	0.671175393779166	1	0.7316852750482	0.996413475982996	-0.589916479139095	-0.0180531521699872	0.911571702966096	0.99597521050456	-0.571863326969108
chr1	164458172	164458314	142	-	utr5	Atp1b1	0.532714838764276	0.951526053971712	0.770947843793909	1	0.893710751151654	0.996413475982996	0.968364205241083	-0.0180531521699872	0.911571702966096	0.99597521050456	0.98641735741107
chr1	164460226	164460338	112	-	utr5*	Atp1b1	0.637475342481109	0.954546950668486	0.805699623171611	1	0.810646665453237	0.996413475982996	4.44626177986943	-0.0180531521699872	0.911571702966096	0.99597521050456	4.46431493203941
chr1	164870823	164870980	157	+	exon	Gm20743	0.970442285207218	0.998669597713479	0.881526934186571	1	0.919984827194297	0.996413475982996	0.0569856916264201	0.272378130087331	0.660083528530154	0.99597521050456	-0.21539243846091
chr1	165178348	165178448	100	-	utr3	Sft2d2	0.799003350103922	0.97054332895277	0.912385055725482	1	0.964315582010721	0.996413475982996	-0.207647787562501	-0.0123846889465683	0.95079204941867	0.99597521050456	-0.195263098615933
chr1	165178654	165179046	392	-	utr3	Sft2d2	0.17940620697263	0.951526053971712	0.27969836949052	1	0.507051912035549	0.996413475982996	-0.277466885313644	-0.0123846889465683	0.95079204941867	0.99597521050456	-0.265082196367076
chr1	165214011	165214123	112	-	utr3	Tiprl	0.0134845684791478	0.951526053971712	0.0198315387485272	1	0.0251800061002195	0.980252150313147	-1.1470645365027	-0.14227987364738	0.622342966092866	0.99597521050456	-1.00478466285532
chr1	165215304	165215518	214	-	utr3	Tiprl	0.567903686091353	0.951526053971712	0.929605517687581	1	0.98408108679861	0.996413475982996	-0.0699883006274231	-0.14227987364738	0.622342966092866	0.99597521050456	0.072291573019957
chr1	165215627	165215845	218	-	utr3	Tiprl	0.533052982200336	0.951526053971712	0.54477383578649	1	0.170609875587524	0.996413475982996	-1.41609589652602	-0.14227987364738	0.622342966092866	0.99597521050456	-1.27381602287864
chr1	165236412	165236538	126	-	utr5	Tiprl	0.541689241095553	0.951526053971712	0.746087419293152	1	0.898718989915006	0.996413475982996	0.598533828628062	-0.14227987364738	0.622342966092866	0.99597521050456	0.740813702275442
chr1	165310721	165310970	249	+	exon	Gpr161	0.675554179121301	0.958554104618746	0.759955877889585	1	0.716608634368149	0.996413475982996	-0.0253592292127844	-0.196658268188696	0.43498384026087	0.99597521050456	0.171299038975912
chr1	165321500	165322044	544	+	utr3	Gpr161	0.119498308037048	0.951526053971712	0.25724319968521	1	0.310048398530041	0.996413475982996	0.729389797160007	-0.196658268188696	0.43498384026087	0.99597521050456	0.926048065348703
chr1	165350872	165351244	372	-	exon	Dcaf6	0.730474875832685	0.962419377945081	0.943391651604454	1	0.862498211742914	0.996413475982996	-0.0781048118463036	-0.0752437201018344	0.778941390916255	0.99597521050456	-0.0028610917444692
chr1	165461270	165461397	127	+	utr5	Mpc2	0.974834958402171	0.999599249433795	0.701234356496104	1	0.96320237022112	0.996413475982996	0.172015617803962	-0.141517560025335	0.570312808204927	0.99597521050456	0.313533177829296
chr1	165592482	165592723	241	-	utr3	Mpzl1	0.245274929445406	0.951526053971712	0.464859180077671	1	0.477514011055304	0.996413475982996	0.77188379630101	-0.0343845382790671	0.88697871181419	0.99597521050456	0.806268334580077
chr1	165593401	165593662	261	-	utr3	Mpzl1	0.627051119449109	0.954035035252544	0.649684085185113	1	0.533670094080072	0.996413475982996	-0.551829784602318	-0.0343845382790671	0.88697871181419	0.99597521050456	-0.517445246323251
chr1	165634390	165634512	122	-	utr5	Mpzl1	0.799456559486403	0.970739605478541	0.912506952553326	1	0.740796071323206	0.996413475982996	0.825314696389166	-0.0343845382790671	0.88697871181419	0.99597521050456	0.859699234668233
chr1	165655461	165655950	489	-	exon	Rcsd1	0.860021504754421	0.980967445213629	0.594095454221211	1	0.742270419822415	0.996413475982996	0.216296982806537	0.258759012708001	0.345001358836933	0.99597521050456	-0.0424620299014638
chr1	165775133	165775233	100	+	utr3	Creg1	0.21685589648221	0.951526053971712	0.23454429381624	1	0.299254815629418	0.996413475982996	-1.99044257424851	0.0940205405782276	0.729368889660595	0.99597521050456	-2.08446311482674
chr1	165875397	165875667	270	-	utr3	Pou2f1	0.822990715430141	0.974822930630654	0.94679469782585	1	0.953934448628982	0.996413475982996	-0.229522608004685	-0.0483072671763738	0.842338872067921	0.99597521050456	-0.181215340828311
chr1	165875860	165875968	108	-	utr3	Pou2f1	0.807646011486775	0.972216253482766	0.693871628558914	1	0.531715380226756	0.996413475982996	0.691838309880669	-0.0483072671763738	0.842338872067921	0.99597521050456	0.740145577057043
chr1	165959726	165959903	177	-	intron	Pou2f1	0.339117228275576	0.951526053971712	0.502276560497332	1	0.561300847688112	0.996413475982996	1.9115442079984	-0.0483072671763738	0.842338872067921	0.99597521050456	1.95985147517477
chr1	166309076	166309259	183	-	exon	5330438I03Rik	0.173271758014335	0.951526053971712	0.204867753972063	1	0.239570541459786	0.996413475982996	3.18903646084908	0.349151560097711	0.621395722417231	0.99597521050456	2.83988490075137
chr1	166310870	166311715	845	+	utr3	Ildr2	0.698184077432127	0.959187777215834	0.713398751291068	1	0.775193308543848	0.996413475982996	-0.179697018755894	-0.0267979923509259	0.878773390534602	0.99597521050456	-0.152899026404968
chr1	166311806	166312607	801	+	utr3	Ildr2	0.793995379728536	0.970021289628115	0.769191006285383	1	0.622580142863171	0.996413475982996	-0.290404237477665	-0.0267979923509259	0.878773390534602	0.99597521050456	-0.263606245126739
chr1	166314954	166315061	107	+	utr3	Ildr2	0.69070605040104	0.959036344823568	0.728988553058927	1	0.784117724691859	0.996413475982996	-0.723566730267602	-0.0267979923509259	0.878773390534602	0.99597521050456	-0.696768737916676
chr1	166379344	166379458	114	+	utr5	Tada1	0.560147823961272	0.951526053971712	0.459688225124586	1	0.643685577735273	0.996413475982996	-0.352545082754213	0.081215127435312	0.747354241748452	0.99597521050456	-0.433760210189525
chr1	166396510	166396774	264	-	utr3	Pogk	0.776737132727666	0.967898678069712	0.774802651745922	1	0.714602306332684	0.996413475982996	-0.119184844033985	-0.100543213447869	0.534599447314629	0.99597521050456	-0.0186416305861155
chr1	166397414	166397527	113	-	utr3	Pogk	0.222913410464219	0.951526053971712	0.250767142935745	1	0.391725031002862	0.996413475982996	-1.5066294187904	-0.100543213447869	0.534599447314629	0.99597521050456	-1.40608620534254
chr1	166398456	166400144	1688	-	utr3	Pogk	0.127679617995644	0.951526053971712	0.280906645703266	1	0.212072959005167	0.996413475982996	0.816667458714437	-0.100543213447869	0.534599447314629	0.99597521050456	0.917210672162306
chr1	166409079	166409213	134	-	utr5	Pogk	0.325196279618864	0.951526053971712	0.469716587465829	1	0.641921769675133	0.996413475982996	0.2031397009366	-0.100543213447869	0.534599447314629	0.99597521050456	0.30368291438447
chr1	166998961	166999190	229	-	exon	Gm16701	0.215848946321966	0.951526053971712	0.240123802558343	1	0.252381066557753	0.996413475982996	-1.26497929900741	-2.90097780199704	0.0326740473930247	0.99597521050456	1.63599850298963
chr1	167078555	167079554	999	+	utr3	Fam78b	0.171379799365454	0.951526053971712	0.696802202593256	1	0.739784929359749	0.996413475982996	0.412796242344382	-0.00253574564948018	0.9924066853514	0.999260257159234	0.415331987993863
chr1	167087976	167088107	131	+	utr3	Fam78b	0.73443527112902	0.96353890500087	0.7677092402131	1	0.690870074301735	0.996413475982996	0.293529582091569	-0.00253574564948018	0.9924066853514	0.999260257159234	0.296065327741049
chr1	167088191	167088405	214	+	utr3	Fam78b	0.791131061979661	0.969878416261349	0.935061892698472	1	0.812165749802113	0.996413475982996	0.592628271123204	-0.00253574564948018	0.9924066853514	0.999260257159234	0.595164016772685
chr1	167226120	167226441	321	-	utr3	Uck2	0.605142143619826	0.951526053971712	0.626914396852666	1	0.478987143969693	0.996413475982996	-0.695306399770907	-0.119061329489078	0.636373514448163	0.99597521050456	-0.576245070281828
chr1	167598385	167598743	358	+	utr5	Rxrg	0.633946615626322	0.954035035252544	0.925999777234404	1	0.879633013983217	0.996413475982996	0.365488793653687	-0.0172805906860447	0.922169082340479	0.99597521050456	0.382769384339732
chr1	168121290	168121395	105	-	utr3	Pbx1	0.769892413843295	0.966176056271438	0.830679188042695	1	0.900804201028555	0.996413475982996	-0.402044142426996	-0.109465307191719	0.611415125184464	0.99597521050456	-0.292578835235277
chr1	168250528	168250628	100	-	intron	Pbx1	0.893947191378166	0.986954805685042	0.778960594808126	1	0.558214803744974	0.996413475982996	1.21562166727557	-0.109465307191719	0.611415125184464	0.99597521050456	1.32508697446729
chr1	168352305	168352466	161	-	intron	Pbx1	0.303973233127798	0.951526053971712	0.398490390791552	1	0.254023876790393	0.996413475982996	2.74018014170157	-0.109465307191719	0.611415125184464	0.99597521050456	2.84964544889329
chr1	168431295	168431577	282	-	utr5	Pbx1	0.19540224020662	0.951526053971712	0.449443053944829	1	0.709731251546062	0.996413475982996	0.720336578351912	-0.109465307191719	0.611415125184464	0.99597521050456	0.829801885543631
chr1	169694640	169694762	122	+	utr3	Rgs5	0.119205405254308	0.951526053971712	0.161100103580841	1	0.30074603136372	0.996413475982996	-1.85264496800568	-0.349182758870033	0.280838468072169	0.99597521050456	-1.50346220913565
chr1	169695085	169695239	154	+	utr3	Rgs5	0.234146521502658	0.951526053971712	0.308940789767804	1	0.527817767024043	0.996413475982996	-1.18969565232074	-0.349182758870033	0.280838468072169	0.99597521050456	-0.840512893450705
chr1	169742235	169742402	167	-	utr3	Rgs4	0.597168199518761	0.951526053971712	0.239580648397653	1	0.576246286681836	0.996413475982996	-0.871170947357499	-0.529973144479985	0.0867411500521802	0.99597521050456	-0.341197802877514
chr1	169743604	169743901	297	-	utr3	Rgs4	0.381074210434146	0.951526053971712	0.51710961138185	1	0.604311968692852	0.996413475982996	-0.91830967220152	-0.529973144479985	0.0867411500521802	0.99597521050456	-0.388336527721535
chr1	169930885	169931076	191	+	intron	Ccdc190	NA	NA	0.13898007247216	1	0.0391044857338306	0.996413475982996	3.83187988100977	0.365206724906725	0.307279984040651	0.99597521050456	3.46667315610305
chr1	169933705	169934458	753	+	utr3	Ccdc190	0.210229971487032	0.951526053971712	0.314055172369371	1	0.240671021186159	0.996413475982996	-0.523491130323564	0.365206724906725	0.307279984040651	0.99597521050456	-0.888697855230289
chr1	169952689	169952950	261	-	utr3	Hsd17b7	0.112087849983857	0.951526053971712	0.363956234796628	1	0.538098263686894	0.996413475982996	-0.190023685982085	-0.271605275521987	0.263810060095708	0.99597521050456	0.0815815895399022
chr1	170142305	170142501	196	-	utr3	Uap1	0.320042058552143	0.951526053971712	0.41570693750965	1	0.535305615638489	0.996413475982996	-0.56333026590715	-0.197122098561273	0.339943652923576	0.99597521050456	-0.366208167345877
chr1	170166663	170166889	226	-	exon	Uap1	0.934482750685027	0.994783493496739	0.784155847892658	1	0.920424626634011	0.996413475982996	-0.0489787210765466	-0.197122098561273	0.339943652923576	0.99597521050456	0.148143377484727
chr1	170296802	170296938	136	-	utr3*	Gm7694	NA	NA	0.088061234071351	1	0.337687812707565	0.996413475982996	4.51014448980901	0.359981744783543	0.509355438987111	0.99597521050456	4.15016274502547
chr1	170314596	170314706	110	-	intron	Nos1ap	NA	NA	0.0260356627962307	1	0.0702100679823107	0.996413475982996	4.4822299947998	0.260546124118936	0.434418255058489	0.99597521050456	4.22168387068086
chr1	170315597	170316401	804	-	intron	Nos1ap	0.783863657165621	0.96905175517118	0.886195135208682	1	0.892455212414489	0.996413475982996	0.0940676230820945	0.260546124118936	0.434418255058489	0.99597521050456	-0.166478501036841
chr1	170318576	170318908	332	-	exon	Nos1ap	0.0773294042005905	0.951526053971712	0.190323516513827	1	0.205774496170661	0.996413475982996	1.05808913879379	0.260546124118936	0.434418255058489	0.99597521050456	0.797543014674849
chr1	170320360	170320501	141	-	exon	Nos1ap	0.317033920144789	0.951526053971712	0.373555380296739	1	0.378213203683498	0.996413475982996	0.746338546790871	0.260546124118936	0.434418255058489	0.99597521050456	0.485792422671935
chr1	170681970	170682296	326	+	exon	Olfml2b	0.554055308543746	0.951526053971712	0.548089743109484	1	0.616158189413068	0.996413475982996	-0.108721147944756	0.232016645378254	0.546540805050046	0.99597521050456	-0.34073779332301
chr1	170709676	170710088	412	-	utr3	Atf6	0.0476925831163173	0.951526053971712	0.152816289656566	1	0.265164891591838	0.996413475982996	1.11981039675656	-0.086213876363044	0.710390435722871	0.99597521050456	1.2060242731196
chr1	170854029	170854144	115	-	intron	Atf6	NA	NA	0.464555744932842	1	0.685623237677763	0.996413475982996	1.97874664633878	-0.086213876363044	0.710390435722871	0.99597521050456	2.06496052270182
chr1	170874285	170874554	269	-	utr3	Dusp12	0.825741060715251	0.975506526654447	0.827432147408288	1	0.82771754909124	0.996413475982996	-0.66784003767041	-0.230744075342349	0.50476758085087	0.99597521050456	-0.437095962328061
chr1	170907485	170907790	305	-	exon	Fcrlb	0.318190780150617	0.951526053971712	0.464544854090428	1	0.6259332355082	0.996413475982996	3.09037989812355	0.935981025088934	0.152289774368846	0.99597521050456	2.15439887303462
chr1	171051303	171051677	374	-	utr3	Fcgr3	0.272060723792348	0.951526053971712	0.320776122332622	1	0.338768956256165	0.996413475982996	-0.735686771789841	0.400784664660649	0.297202644450489	0.99597521050456	-1.13647143645049
chr1	171173556	171173676	120	-	utr3	Pcp4l1	0.157540698666523	0.951526053971712	0.0898942279489885	1	0.520630876512713	0.996413475982996	-0.431014655626251	0.0755265906587479	0.617854654880128	0.99597521050456	-0.506541246284999
chr1	171174388	171174488	100	-	exon	Pcp4l1	0.417600213385809	0.951526053971712	0.837203245940186	1	0.94812127719008	0.996413475982996	0.159780424842355	0.0755265906587479	0.617854654880128	0.99597521050456	0.0842538341836074
chr1	171176172	171176355	183	-	intron	Pcp4l1	NA	NA	0.132428818054092	1	0.114428913240888	0.996413475982996	5.14192643462164	0.0755265906587479	0.617854654880128	0.99597521050456	5.06639984396289
chr1	171180615	171180741	126	-	intron	Pcp4l1	0.421194657663823	0.951526053971712	0.583536855908764	1	0.629165478482163	0.996413475982996	2.16432605127841	0.0755265906587479	0.617854654880128	0.99597521050456	2.08879946061967
chr1	171196104	171196205	101	-	utr5	Pcp4l1	0.745672779821034	0.963894530531491	0.468699990677688	1	0.680561275694269	0.996413475982996	0.00266699551145763	0.0755265906587479	0.617854654880128	0.99597521050456	-0.0728595951472903
chr1	171217907	171218227	320	-	utr3	Tomm40l	0.515511961862806	0.951526053971712	0.310759640751889	1	0.300501401544842	0.996413475982996	-0.47018673968082	-0.116321777326095	0.655412315444612	0.99597521050456	-0.353864962354725
chr1	171218694	171218981	287	+	utr3	Nr1i3	0.421446964921646	0.951526053971712	0.70233892202732	1	0.878941355959352	0.996413475982996	0.443823951587666	1.55620494116267	0.284691629532417	0.99597521050456	-1.112380989575
chr1	171219190	171219577	387	+	utr3	Nr1i3	0.992376964118733	1	0.820874136953631	1	0.719352951081783	0.996413475982996	-0.124412211654561	1.55620494116267	0.284691629532417	0.99597521050456	-1.68061715281723
chr1	171222054	171222199	145	-	utr5	Tomm40l	0.0679081218556384	0.951526053971712	0.0942141542840089	1	0.303263308146594	0.996413475982996	-1.51748254971379	-0.116321777326095	0.655412315444612	0.99597521050456	-1.4011607723877
chr1	171222304	171222429	125	-	utr5	Tomm40l	0.127154830155395	0.951526053971712	0.133494805834073	1	0.137108172099577	0.996413475982996	-1.32291567550329	-0.116321777326095	0.655412315444612	0.99597521050456	-1.20659389817719
chr1	171231373	171231516	143	-	intron	Fcer1g	NA	NA	0.0629301160883412	1	0.359898158605192	0.996413475982996	4.71591960771733	0.46700118326467	0.400717558500149	0.99597521050456	4.24891842445266
chr1	171250409	171250648	239	+	utr5	Adamts4	0.277182083840581	0.951526053971712	0.44871292702649	1	0.448007828199238	0.996413475982996	1.22168235563527	-0.326371952083659	0.323157799695181	0.99597521050456	1.54805430771893
chr1	171251096	171251244	148	-	utr5	Ndufs2	0.0341663807355285	0.951526053971712	0.0744864938669581	1	0.323170915866595	0.996413475982996	0.678209018580107	-0.191667476901281	0.359768815291732	0.99597521050456	0.869876495481388
chr1	171258880	171259382	502	+	utr3	Adamts4	0.174804137230836	0.951526053971712	0.423899815671838	1	0.70806479239508	0.996413475982996	0.480339735351438	-0.326371952083659	0.323157799695181	0.99597521050456	0.806711687435097
chr1	171260423	171260603	180	+	utr3	Adamts4	0.976768614026021	0.99991670908872	0.923664809466261	1	0.761429528591254	0.996413475982996	-0.872198077158877	-0.326371952083659	0.323157799695181	0.99597521050456	-0.545826125075218
chr1	171261349	171261558	209	+	utr3*	Adamts4	0.616286390890455	0.95246333227569	0.639617148517932	1	0.637626474531591	0.996413475982996	-1.00118082159464	-0.326371952083659	0.323157799695181	0.99597521050456	-0.674808869510978
chr1	171276254	171276504	250	+	utr3	B4galt3	0.511453591879982	0.951526053971712	0.733036556999615	1	0.775942659248687	0.996413475982996	0.344646151594532	0.236486741377546	0.343983425472712	0.99597521050456	0.108159410216986
chr1	171281029	171281129	100	-	utr5	Ppox	0.224581007577754	0.951526053971712	0.241970227571525	1	0.516885126520309	0.996413475982996	-0.697726993056904	0.306836734789394	0.385704520971014	0.99597521050456	-1.0045637278463
chr1	171286484	171286798	314	-	exon	Usp21	0.146673863874838	0.951526053971712	0.238031344301066	1	0.415036135043359	0.996413475982996	1.00989962326068	-0.123448762185523	0.664758750013883	0.99597521050456	1.13334838544621
chr1	171288614	171288961	347	-	utr3	Ufc1	0.61460489254638	0.95246333227569	0.42209051799562	1	0.810633457766265	0.996413475982996	-0.437775245238873	-0.218997609143872	0.229752506058505	0.99597521050456	-0.218777636095001
chr1	171294658	171294806	148	-	utr5	Ufc1	0.16811924502209	0.951526053971712	0.239753602919829	1	0.37885646205536	0.996413475982996	-1.2861125286808	-0.218997609143872	0.229752506058505	0.99597521050456	-1.06711491953693
chr1	171330090	171330198	108	+	utr5	Dedd	0.60609223734577	0.951526053971712	0.573651280767687	1	0.833750772717758	0.996413475982996	-1.19634739375617	-0.0292310243952222	0.930951743280072	0.99597521050456	-1.16711636936095
chr1	171340825	171341314	489	-	utr3	Nit1	0.298440514077044	0.951526053971712	0.332527379539264	1	0.328727365125223	0.996413475982996	-0.162240579801992	-0.119637280204303	0.707454382939838	0.99597521050456	-0.0426032995976894
chr1	171341417	171341558	141	-	utr3	Nit1	0.679137824677338	0.958918973150399	0.671134520474241	1	0.623300695166053	0.996413475982996	-1.30693775174354	-0.119637280204303	0.707454382939838	0.99597521050456	-1.18730047153924
chr1	171341788	171341935	147	+	utr3	Dedd	0.52252192585652	0.951526053971712	0.707680105556869	1	0.854831154370974	0.996413475982996	-0.277514533789137	-0.0292310243952222	0.930951743280072	0.99597521050456	-0.248283509393915
chr1	171342276	171342557	281	+	utr3	Dedd	0.645975148531293	0.954546950668486	0.662702822326159	1	0.347748264068304	0.996413475982996	-0.79951040599304	-0.0292310243952222	0.930951743280072	0.99597521050456	-0.770279381597817
chr1	171345695	171345850	155	+	utr5	Pfdn2	0.230138370749971	0.951526053971712	0.160811617337302	1	0.23052782050559	0.996413475982996	-1.19286762495307	-0.12333870204764	0.693547013220771	0.99597521050456	-1.06952892290543
chr1	171356611	171356885	274	+	exon	Pfdn2	0.0436927135879941	0.951526053971712	0.074702314665928	1	0.414208114038409	0.996413475982996	-1.33394941300188	-0.12333870204764	0.693547013220771	0.99597521050456	-1.21061071095424
chr1	171357800	171358023	223	+	utr3	Pfdn2	0.109713602239696	0.951526053971712	0.0441602466569834	1	0.372376328202699	0.996413475982996	-1.040462136445	-0.12333870204764	0.693547013220771	0.99597521050456	-0.91712343439736
chr1	171386639	171386784	145	+	exon	Nectin4	0.555602294027759	0.951526053971712	0.46073505817146	1	0.475856835415487	0.996413475982996	-0.198745791824547	0.031747616731689	0.936260684613186	0.99597521050456	-0.230493408556236
chr1	171408005	171408121	116	+	exon	Arhgap30	0.856348300187249	0.980217692941983	0.618342130085396	1	0.587178725183261	0.996413475982996	1.10209975814757	0.306618677588014	0.461908407268305	0.99597521050456	0.795481080559558
chr1	171411337	171411494	157	+	utr5	Usf1	0.0980012426419181	0.951526053971712	0.1091429599726	1	0.407087245029169	0.996413475982996	-0.519007015728933	0.112214707828	0.603275794758707	0.99597521050456	-0.631221723556933
chr1	171414394	171414558	164	+	utr5	Usf1	0.0537398071721678	0.951526053971712	0.118349213208212	1	0.447157463814429	0.996413475982996	-0.726562182147715	0.112214707828	0.603275794758707	0.99597521050456	-0.838776889975716
chr1	171418029	171418681	652	+	utr3	Usf1	0.301792883891773	0.951526053971712	0.613718333253969	1	0.501721741732436	0.996413475982996	0.614202894899376	0.112214707828	0.603275794758707	0.99597521050456	0.501988187071375
chr1	171463537	171463777	240	+	utr3	F11r	0.686769709663749	0.958918973150399	0.756321450172278	1	0.78308584081727	0.996413475982996	-0.0482100612000769	0.136773581438463	0.637750833417745	0.99597521050456	-0.18498364263854
chr1	171475121	171475228	107	+	intergenic	NA	NA	NA	0.509690887992694	1	0.593445561123521	0.996413475982996	3.92569631534201	NA	NA	NA	NA
chr1	171503745	171504393	648	+	utr3	Alyref2	0.911471125522663	0.989161078831504	0.630900547448495	1	0.669899579261096	0.996413475982996	-0.0402144244534295	0.619995172602814	0.257354357893379	0.99597521050456	-0.660209597056243
chr1	172004557	172004840	283	-	utr3	Vangl2	0.153755372393895	0.951526053971712	0.272448631072479	1	0.333808260377655	0.996413475982996	1.15994058095866	0.296266287087843	0.573930302253125	0.99597521050456	0.863674293870814
chr1	172066350	172066759	409	-	utr3	Ncstn	0.873947642195067	0.983800058612357	0.909166443423457	1	0.910172360019352	0.996413475982996	-0.0622797338342205	-0.0959738162564528	0.608055351541494	0.99597521050456	0.0336940824222323
chr1	172134299	172134497	198	+	utr3	Pex19	0.701842009853872	0.959497399198358	0.695174692753715	1	0.743142508509829	0.996413475982996	-0.411429657426112	-0.143405307063418	0.378071930844926	0.99597521050456	-0.268024350362695
chr1	172135879	172136135	256	+	utr3	Pex19	0.224051119116012	0.951526053971712	0.336121837498193	1	0.501403088293234	0.996413475982996	-0.818932129712919	-0.143405307063418	0.378071930844926	0.99597521050456	-0.675526822649501
chr1	172148151	172148302	151	+	utr5	Dcaf8	0.337469938387523	0.951526053971712	0.384343246697249	1	0.612029885718703	0.996413475982996	-0.814271900291879	-0.104341657686313	0.493093839959301	0.99597521050456	-0.709930242605565
chr1	172172346	172172909	563	+	exon	Dcaf8	0.796551668888864	0.970432012585475	0.476572904442963	1	0.590565274898724	0.996413475982996	-0.221157050739738	-0.104341657686313	0.493093839959301	0.99597521050456	-0.116815393053425
chr1	172194643	172194995	352	+	utr3	Dcaf8	0.125738068514978	0.951526053971712	0.10820683151832	1	0.277227565852195	0.996413475982996	-0.530053925336467	-0.104341657686313	0.493093839959301	0.99597521050456	-0.425712267650153
chr1	172198087	172198289	202	-	utr3	Pea15a	0.183838734932509	0.951526053971712	0.278234153576086	1	0.474394060897512	0.996413475982996	-1.01490867373939	0.0287058520097275	0.895842798655053	0.99597521050456	-1.04361452574912
chr1	172205507	172205607	100	-	intron	Pea15a	0.92265512733011	0.992439059225596	0.788150110943152	1	0.624814917622547	0.996413475982996	1.48435852002784	0.0287058520097275	0.895842798655053	0.99597521050456	1.45565266801811
chr1	172206547	172206706	159	-	utr5	Pea15a	0.987290549013635	1	0.590392259762998	1	0.707706172440305	0.996413475982996	0.0656360300434078	0.0287058520097275	0.895842798655053	0.99597521050456	0.0369301780336803
chr1	172274049	172274191	142	-	utr3	Atp1a2	NA	NA	0.0594843151449868	1	5.37254214221965e-10	5.08116073897691e-07	4.4655527445918	0.140602790607708	0.608565335141745	0.99597521050456	4.32494995398409
chr1	172312360	172312488	128	+	utr5	Igsf8	0.155177338455273	0.951526053971712	0.263906929419394	1	0.566775440657854	0.996413475982996	1.49729585540024	0.090214987556388	0.775183639454924	0.99597521050456	1.40708086784385
chr1	172317462	172317725	263	+	exon	Igsf8	0.219860238439167	0.951526053971712	0.375966708425564	1	0.548704177835151	0.996413475982996	1.13662678622356	0.090214987556388	0.775183639454924	0.99597521050456	1.04641179866717
chr1	172318053	172318315	262	+	exon	Igsf8	0.0885346561918327	0.951526053971712	0.203712536610463	1	0.429606890163534	0.996413475982996	1.04300432153606	0.090214987556388	0.775183639454924	0.99597521050456	0.952789333979675
chr1	172320705	172321811	1106	-	utr3	Kcnj9	0.519343349002499	0.951526053971712	0.887057053266816	1	0.705503342199546	0.996413475982996	0.630404478812961	0.380173768452346	0.27244442373761	0.99597521050456	0.250230710360615
chr1	172322087	172322326	239	-	utr3	Kcnj9	0.716142361303682	0.961182095584801	0.472481876595193	1	0.878524017881866	0.996413475982996	0.0923904775078403	0.380173768452346	0.27244442373761	0.99597521050456	-0.287783290944505
chr1	172322505	172323153	648	-	utr3	Kcnj9	0.471876632843098	0.951526053971712	0.756589554333787	1	0.854070811395402	0.996413475982996	0.65124843697739	0.380173768452346	0.27244442373761	0.99597521050456	0.271074668525044
chr1	172325500	172326576	1076	-	utr5	Kcnj9	0.218406164377042	0.951526053971712	0.355610632261739	1	0.550488135675129	0.996413475982996	1.35611206308987	0.380173768452346	0.27244442373761	0.99597521050456	0.975938294637525
chr1	172327977	172328112	135	-	utr5	Kcnj9	0.312856237069133	0.951526053971712	0.448107592612412	1	0.574342909984027	0.996413475982996	0.895564914926012	0.380173768452346	0.27244442373761	0.99597521050456	0.515391146473666
chr1	172328548	172328656	108	-	intron	Kcnj9	0.592741186430613	0.951526053971712	0.613818346815343	1	0.788039337089608	0.996413475982996	-0.517380387328792	0.380173768452346	0.27244442373761	0.99597521050456	-0.897554155781138
chr1	172329137	172329257	120	-	utr5	Kcnj9	0.200478674052606	0.951526053971712	0.211758293704148	1	0.544091482565493	0.996413475982996	-0.399846174591578	0.380173768452346	0.27244442373761	0.99597521050456	-0.780019943043924
chr1	172368983	172369368	385	+	exon	Kcnj10	0.160905667530929	0.951526053971712	0.289254287000688	1	0.465261270650644	0.996413475982996	1.25140914169074	-0.112898952421051	0.56327848637006	0.99597521050456	1.36430809411179
chr1	172369434	172369878	444	+	exon	Kcnj10	0.371509390546406	0.951526053971712	0.514070391679959	1	0.684485730321726	0.996413475982996	0.920698956799056	-0.112898952421051	0.56327848637006	0.99597521050456	1.03359790922011
chr1	172370072	172370832	760	+	utr3	Kcnj10	0.389749954299497	0.951526053971712	0.542384761163881	1	0.528424710857915	0.996413475982996	0.605548740067977	-0.112898952421051	0.56327848637006	0.99597521050456	0.718447692489028
chr1	172371522	172372106	584	+	utr3	Kcnj10	0.849431715044221	0.979542988075324	0.929439712441114	1	0.949305758097578	0.996413475982996	0.108189187576411	-0.112898952421051	0.56327848637006	0.99597521050456	0.221088139997462
chr1	172376577	172376924	347	+	utr5	Pigm	0.224666258315843	0.951526053971712	0.384555592535334	1	0.665612809708849	0.996413475982996	0.933601131663398	-0.322275385560723	0.39340808144174	0.99597521050456	1.25587651722412
chr1	172377553	172378327	774	+	utr3	Pigm	0.481872082080984	0.951526053971712	0.529074058311685	1	0.344004488329014	0.996413475982996	-1.00727868175428	-0.322275385560723	0.39340808144174	0.99597521050456	-0.685003296193555
chr1	172478154	172478327	173	+	utr3	Slamf9	0.44594108696858	0.951526053971712	0.622624830471776	1	0.633597190848079	0.996413475982996	2.11523105263009	1.06107127769849	0.16291517481615	0.99597521050456	1.05415977493161
chr1	172523657	172523774	117	+	exon	Cfap45	0.870290606883822	0.983401068695594	0.883056183954216	1	0.716074147949024	0.996413475982996	1.00656799769929	-0.0388127980602106	0.916979336459061	0.99597521050456	1.0453807957595
chr1	173332268	173332635	367	-	exon	Ackr1	0.223468950265446	0.951526053971712	0.290941495983022	1	0.38874000442505	0.996413475982996	0.93839592774802	0.170337450238777	0.620401847910805	0.99597521050456	0.768058477509243
chr1	173336077	173336271	194	-	utr3	Cadm3	0.0698497861653232	0.951526053971712	0.261171177184642	1	0.657862250498268	0.996413475982996	0.728452100727059	-0.0774405789010295	0.722310950793869	0.99597521050456	0.805892679628088
chr1	173336905	173337105	200	-	utr3	Cadm3	0.506731054944557	0.951526053971712	0.781933055855066	1	0.894471283486968	0.996413475982996	0.277509651064559	-0.0774405789010295	0.722310950793869	0.99597521050456	0.354950229965588
chr1	173341898	173342005	107	-	exon	Cadm3	0.203366716008828	0.951526053971712	0.298044088569153	1	0.344437224568551	0.996413475982996	1.84960374330185	-0.0774405789010295	0.722310950793869	0.99597521050456	1.92704432220287
chr1	173362789	173362966	177	+	intron	Aim2	0.142311963556223	0.951526053971712	0.226855878144414	1	0.0970513328478156	0.996413475982996	2.64804706791515	-0.353375640322526	0.525662362861011	0.99597521050456	3.00142270823767
chr1	174501768	174503589	1821	+	utr5	Fmn2	0.0895849253324594	0.951526053971712	0.116358352830394	1	0.192897704926259	0.996413475982996	1.46087353823999	-0.022065823589631	0.927082232697928	0.99597521050456	1.48293936182962
chr1	174608393	174609238	845	+	exon	Fmn2	0.823943325506602	0.974961381689509	0.943440152742895	1	0.954669329432939	0.996413475982996	-0.209152405897714	-0.022065823589631	0.927082232697928	0.99597521050456	-0.187086582308083
chr1	174620293	174620494	201	+	intron	Fmn2	0.603547117048283	0.951526053971712	0.756462163920319	1	0.758073982973868	0.996413475982996	1.73337181986512	-0.022065823589631	0.927082232697928	0.99597521050456	1.75543764345475
chr1	174680062	174680166	104	+	intron	Fmn2	0.592300899384881	0.951526053971712	0.720800861097073	1	0.883741946363151	0.996413475982996	3.15209874929849	-0.022065823589631	0.927082232697928	0.99597521050456	3.17416457288812
chr1	174834748	174835043	295	-	utr3	Grem2	0.28300444345581	0.951526053971712	0.354361119630115	1	0.511308475548055	0.996413475982996	-1.08470415992311	-0.00364654536625509	0.987372519803705	0.998595332642198	-1.08105761455686
chr1	174836027	174837149	1122	-	utr3	Grem2	0.731413918807272	0.9624999219338	0.952596846810003	1	0.926365957406152	0.996413475982996	0.539895824998764	-0.00364654536625509	0.987372519803705	0.998595332642198	0.543542370365019
chr1	175059250	175059497	247	-	utr3	Rgs7	0.684344432642001	0.958918973150399	0.68488476977329	1	0.529133242138004	0.996413475982996	-1.28791923250648	-0.197401172356309	0.493513420432214	0.99597521050456	-1.09051806015017
chr1	175059511	175059755	244	-	utr3	Rgs7	0.277383453398987	0.951526053971712	0.380187887316508	1	0.430286050258571	0.996413475982996	-0.956645744988406	-0.197401172356309	0.493513420432214	0.99597521050456	-0.759244572632097
chr1	175166542	175166704	162	-	intron	Rgs7	NA	NA	0.609668136687464	1	0.572703391602463	0.996413475982996	6.03990837350432	-0.197401172356309	0.493513420432214	0.99597521050456	6.23730954586062
chr1	175601435	175601541	106	-	exon	Fh1	0.120441173847075	0.951526053971712	0.17054410916467	1	0.436013510472252	0.996413475982996	-1.71869782983504	-0.147956096348173	0.536642326064922	0.99597521050456	-1.57074173348686
chr1	175686162	175686839	677	-	utr3	Chml	0.0434457373531985	0.951526053971712	0.129365293972373	1	0.0630202890318522	0.996413475982996	-1.31879129547039	-0.754161499631689	0.111240940060549	0.99597521050456	-0.564629795838706
chr1	175687034	175687160	126	-	utr3	Chml	0.369207737473625	0.951526053971712	0.426675982252607	1	0.507278875160112	0.996413475982996	-1.76254306496347	-0.754161499631689	0.111240940060549	0.99597521050456	-1.00838156533178
chr1	175687265	175687371	106	-	utr3	Chml	0.696832961648781	0.959164718573006	0.668438487633278	1	0.505274588395033	0.996413475982996	-1.86686228357825	-0.754161499631689	0.111240940060549	0.99597521050456	-1.11270078394657
chr1	175687573	175687901	328	-	utr3	Chml	0.288273421077909	0.951526053971712	0.33313260765399	1	0.153314868052816	0.996413475982996	-1.58421910400735	-0.754161499631689	0.111240940060549	0.99597521050456	-0.83005760437566
chr1	175688097	175688555	458	-	utr3	Chml	0.333220853400198	0.951526053971712	0.423545913903524	1	0.490421697192249	0.996413475982996	-1.11880498909315	-0.754161499631689	0.111240940060549	0.99597521050456	-0.364643489461457
chr1	175955267	175955417	150	+	intergenic	NA	NA	NA	0.110916834613997	1	0.39542241071582	0.996413475982996	4.41051313301841	NA	NA	NA	NA
chr1	175963776	175964050	274	-	utr3	Pld5	0.627641841659333	0.954035035252544	0.667268645836351	1	0.487129248873477	0.996413475982996	-0.467661600043532	0.144692074641085	0.532653606045556	0.99597521050456	-0.612353674684617
chr1	176083117	176083223	106	-	intron	Pld5	NA	NA	0.708064943297253	1	0.530075889489162	0.996413475982996	4.86123036384731	0.144692074641085	0.532653606045556	0.99597521050456	4.71653828920623
chr1	176133064	176133345	281	-	intron	Pld5	NA	NA	0.0126097788262266	1	0.00054270767683924	0.0755616845726701	5.45618454374073	0.144692074641085	0.532653606045556	0.99597521050456	5.31149246909965
chr1	176274935	176275236	301	-	utr5	Pld5	NA	NA	0.961657011450131	1	0.959537826014529	0.996413475982996	1.65833016475966	0.144692074641085	0.532653606045556	0.99597521050456	1.51363809011858
chr1	176275487	176275587	100	-	utr5*	Pld5	0.315798708319138	0.951526053971712	0.41117371145806	1	0.562437252351741	0.996413475982996	1.99039458718533	0.144692074641085	0.532653606045556	0.99597521050456	1.84570251254425
chr1	176735066	176735336	270	-	utr3	Cep170	0.714142059654244	0.961058243715881	0.750654150062194	1	0.695845767976482	0.996413475982996	-1.01799866612799	-0.17953084592512	0.48122208461074	0.99597521050456	-0.83846782020287
chr1	176735614	176735958	344	-	utr3	Cep170	0.686696694167164	0.958918973150399	0.745517790772527	1	0.76605018536364	0.996413475982996	-0.622784503088946	-0.17953084592512	0.48122208461074	0.99597521050456	-0.443253657163825
chr1	176755173	176755798	625	-	utr3	Cep170	0.76518072224025	0.96574509562501	0.787958415374002	1	0.763278174119211	0.996413475982996	-0.351271737293013	-0.17953084592512	0.48122208461074	0.99597521050456	-0.171740891367893
chr1	176756038	176756858	820	-	utr3	Cep170	0.474182546502138	0.951526053971712	0.519849986216553	1	0.549845476788401	0.996413475982996	-0.837728255717246	-0.17953084592512	0.48122208461074	0.99597521050456	-0.658197409792126
chr1	176769249	176769547	298	-	utr3	Cep170	0.507692799362393	0.951526053971712	0.552052009502282	1	0.537225912212357	0.996413475982996	-1.09027332048938	-0.17953084592512	0.48122208461074	0.99597521050456	-0.910742474564261
chr1	176774497	176774819	322	-	utr3	Cep170	0.491025931785352	0.951526053971712	0.54824680411746	1	0.651827928557069	0.996413475982996	-0.635672467170021	-0.17953084592512	0.48122208461074	0.99597521050456	-0.456141621244901
chr1	176835001	176835218	217	+	intron	Sdccag8	0.382098227553593	0.951526053971712	0.60868493691007	1	0.795723030224716	0.996413475982996	0.330198031033855	-0.0312795035276921	0.883807632892416	0.99597521050456	0.361477534561547
chr1	176890235	176890558	323	+	intron	Sdccag8	NA	NA	0.676978700309486	1	0.658056706954725	0.996413475982996	4.61184723011135	-0.0312795035276921	0.883807632892416	0.99597521050456	4.64312673363904
chr1	176919541	176919677	136	+	utr3	Sdccag8	0.434694107536073	0.951526053971712	0.438549860256796	1	0.731048518067684	0.996413475982996	-1.13401806193463	-0.0312795035276921	0.883807632892416	0.99597521050456	-1.10273855840694
chr1	177020255	177020370	115	+	utr3	Sdccag8	0.867706968296513	0.982811993827604	0.931798024308643	1	0.989543776556584	0.996413475982996	-0.225505167562758	-0.0312795035276921	0.883807632892416	0.99597521050456	-0.194225664035065
chr1	177023983	177024284	301	-	utr3	Akt3	0.579644347935621	0.951526053971712	0.635694768791834	1	0.699137311539503	0.996413475982996	-0.749488867381842	-0.352617011247873	0.127536072074189	0.99597521050456	-0.396871856133969
chr1	177024634	177024856	222	-	utr3	Akt3	0.257242228707484	0.951526053971712	0.366128047511291	1	0.496449848899844	0.996413475982996	-0.701721862918947	-0.352617011247873	0.127536072074189	0.99597521050456	-0.349104851671074
chr1	177025199	177025407	208	-	utr3	Akt3	0.406254486981975	0.951526053971712	0.462508172395359	1	0.529896227092251	0.996413475982996	-0.637462823828903	-0.352617011247873	0.127536072074189	0.99597521050456	-0.284845812581029
[truncated: 30,609 more rows]
