# Supplementary material for: Limits in the detection of m6A changes using MeRIP/m6A-seq
Source: Sci Rep. 2020 Apr 20;10:6590. doi: 10.1038/s41598-020-63355-3 (PMC7170965; doi:10.1038/s41598-020-63355-3)
Supplement: Supplementary file 3 — Supplementary information 3. [file 41598_2020_63355_MOESM3_ESM.zip › additional_file4_v2/macs2_deq_results/positive_hess_ftoko_2013_deq_results.txt]

seqnames	start	end	width	strand	annot	main.gene	deseq2.p	deseq2.padj	edger.p	edger.padj	qnb.p	qnb.padj	metdiff.p	metdiff.padj	peak.l2fc	gene.l2fc	gene.p	gene.padj	diff.l2fc
chr1	3203810	3203996	186	+	intergenic	NA	0.435679830839445	0.952709570805439	0.479395227680115	1	0.517805279178482	0.996469494770579	0.1497083965269	0.576668576357908	-1.18075088281097	NA	NA	NA	NA
chr1	3205070	3205542	472	+	intergenic	NA	0.453893831810243	0.952709570805439	0.462336208906598	1	0.297152029564283	0.996469494770579	0.382746642603606	0.728118765209523	-1.25428376056152	NA	NA	NA	NA
chr1	3206867	3207306	439	-	exon	Xkr4	0.527781516280349	0.952709570805439	0.577331439230542	1	0.270864196945668	0.996469494770579	0.70609751702011	0.890862867392335	-1.1953425707572	-0.337979617758773	0.11722131708336	0.99593376093764	-0.857362952998424
chr1	3213427	3213995	568	-	exon	Xkr4	0.663699901144642	0.95685580654231	0.688267953539816	1	0.26656559462913	0.996469494770579	0.361441717294089	0.716579097667514	-1.39963002258236	-0.337979617758773	0.11722131708336	0.99593376093764	-1.06165040482358
chr1	3214565	3215097	532	-	utr3	Xkr4	0.611331098588515	0.952841892813829	0.670743242850556	1	0.412534503648686	0.996469494770579	0.505780310676006	0.790209851286341	-1.12395939921427	-0.337979617758773	0.11722131708336	0.99593376093764	-0.785979781455498
chr1	3215236	3215673	437	-	utr3	Xkr4	0.55393641252443	0.952709570805439	0.588542779361376	1	0.265679611376857	0.996469494770579	0.642611905584682	0.860403389181067	-1.26514047617635	-0.337979617758773	0.11722131708336	0.99593376093764	-0.927160858417577
chr1	3215733	3216912	1179	-	utr3	Xkr4	0.355455062451444	0.952709570805439	0.455363043487745	1	0.365324296528131	0.996469494770579	0.523993469889886	0.799236236658782	-0.437598089191556	-0.337979617758773	0.11722131708336	0.99593376093764	-0.0996184714327826
chr1	3221846	3221946	100	-	intron	Xkr4	0.641376617158557	0.954763707618427	0.853886880429007	1	0.84358901762863	0.996469494770579	0.850846398067866	0.954142444818949	2.06297077748692	-0.337979617758773	0.11722131708336	0.99593376093764	2.40095039524569
chr1	3287538	3287733	195	-	intron	Xkr4	NA	NA	0.518462476120667	1	0.279042893347228	0.996469494770579	0.429678568692496	0.751281374284258	4.91040121564489	-0.337979617758773	0.11722131708336	0.99593376093764	5.24838083340367
chr1	3406419	3406540	121	-	intron	Xkr4	0.105118950395488	0.952709570805439	0.156002072376288	1	0.0555258787531907	0.996469494770579	0.0585253024698635	0.474729051000223	2.57390939433142	-0.337979617758773	0.11722131708336	0.99593376093764	2.91188901209019
chr1	3567127	3567260	133	-	intron	Xkr4	0.218679390388846	0.952709570805439	0.296124533724922	1	0.120586146946745	0.996469494770579	0.0705811237962708	0.490788203989352	2.31535067581321	-0.337979617758773	0.11722131708336	0.99593376093764	2.65333029357198
chr1	3616565	3616714	149	-	intron	Xkr4	0.509246446430387	0.952709570805439	0.462139651883715	1	0.0959482161446544	0.996469494770579	0.43245625355342	0.753041135934617	2.24711207825007	-0.337979617758773	0.11722131708336	0.99593376093764	2.58509169600884
chr1	3621296	3621403	107	-	intron	Xkr4	0.138776646085483	0.952709570805439	0.160126065150372	1	0.408213611019534	0.996469494770579	0.517896250233763	0.795732529507471	0.986680064087459	-0.337979617758773	0.11722131708336	0.99593376093764	1.32465968184623
chr1	3670711	3671080	369	-	exon	Xkr4	0.274019288021793	0.952709570805439	0.410901499818223	1	0.557226829195195	0.996469494770579	0.0669106542106832	0.485896172704525	0.980110568807345	-0.337979617758773	0.11722131708336	0.99593376093764	1.31809018656612
chr1	3671156	3671488	332	-	utr5	Xkr4	0.393553354599053	0.952709570805439	0.538529536362664	1	0.272501979511053	0.996469494770579	0.410355993859862	0.741219520733493	0.951379623993856	-0.337979617758773	0.11722131708336	0.99593376093764	1.28935924175263
chr1	3671696	3672003	307	-	utr5*	Xkr4	0.129432257582086	0.952709570805439	0.184354795767139	1	0.0655282727916165	0.996469494770579	0.0903502233788639	0.51847767610872	2.86797869997412	-0.337979617758773	0.11722131708336	0.99593376093764	3.20595831773289
chr1	4491784	4491950	166	-	exon	Sox17	0.352443501719052	0.952709570805439	0.449685452522288	1	0.662040638459346	0.996469494770579	0.177053787232883	0.599261816090583	0.275831792520367	-0.0033172390713885	0.992536674102145	0.999321390876201	0.279149031591756
chr1	4492107	4492427	320	-	exon	Sox17	0.0904988110202701	0.952709570805439	0.123484438994857	1	0.0350826990263516	0.996469494770579	0.142310443111231	0.569411523206734	1.4575746234019	-0.0033172390713885	0.992536674102145	0.999321390876201	1.46089186247329
chr1	4776384	4776737	353	-	utr3	Mrpl15	0.495744732710392	0.952709570805439	0.54792044389688	1	0.410863027969462	0.996469494770579	0.0921544086424819	0.520917457606274	-1.12840679324161	-0.234787143710406	0.369098983478872	0.99593376093764	-0.893619649531202
chr1	4784034	4784147	113	-	exon	Mrpl15	0.198328159803748	0.952709570805439	0.157546079853637	1	0.524442020367493	0.996469494770579	0.0379633106770196	0.443892650305683	-0.751056919787687	-0.234787143710406	0.369098983478872	0.99593376093764	-0.516269776077281
chr1	4857833	4857933	100	+	utr5	Tcea1	0.627723354888492	0.954619313438253	0.900808094523445	1	0.927250962743894	0.996469494770579	0.40995173302109	0.741200489690497	0.447609657886995	-0.0432815047687959	0.891157635925634	0.99593376093764	0.490891162655791
chr1	4910308	4910631	323	-	utr3	Rgs20	0.673294638746451	0.958249370322295	0.695572571620164	1	0.494957194622932	0.996469494770579	0.131361264845061	0.56118266737912	-1.12188762212877	-0.0353334907207357	0.869416873482889	0.99593376093764	-1.08655413140803
chr1	4978914	4979040	126	-	intron	Rgs20	0.0796125001141202	0.952709570805439	0.0778627852467947	1	0.14324483215981	0.996469494770579	0.0479078341608845	0.458584967403759	3.20507180616969	-0.0353334907207357	0.869416873482889	0.99593376093764	3.24040529689042
chr1	4979103	4979204	101	-	intron	Rgs20	0.156958797525992	0.952709570805439	0.172369526566292	1	0.252955006291133	0.996469494770579	0.12594271220182	0.557684857827973	2.00974868912071	-0.0353334907207357	0.869416873482889	0.99593376093764	2.04508217984144
chr1	5004120	5004276	156	-	intron	Rgs20	NA	NA	0.234407035328437	1	0.0540190516050374	0.996469494770579	0.178001062983609	0.600017919552609	3.04349446551478	-0.0353334907207357	0.869416873482889	0.99593376093764	3.07882795623551
chr1	5019383	5019616	233	-	utr5	Rgs20	0.461356986869507	0.952709570805439	0.661182555695398	1	0.680030370934935	0.996469494770579	0.208194387443334	0.622839300330631	0.517325330491632	-0.0353334907207357	0.869416873482889	0.99593376093764	0.552658821212368
chr1	5114901	5115001	100	+	intron	Atp6v1h	0.247116693728902	0.952709570805439	0.304114570465392	1	0.472195721332835	0.996469494770579	0.506673481147943	0.790609878231755	1.79941086018298	-0.179454581653955	0.526804826733068	0.99593376093764	1.97886544183693
chr1	5598747	5598898	151	+	exon	Oprk1	0.984731637841891	1	0.962188057245186	1	0.697972347773226	0.996469494770579	0.583402560588278	0.829072415106765	-0.604931209060339	-0.200408186535135	0.645031091663022	0.99593376093764	-0.404523022525205
chr1	5602401	5602529	128	+	exon	Oprk1	0.962134316537244	0.997870251481825	0.990663306177024	1	0.931144667143705	0.996469494770579	0.409979281680493	0.741200489690497	-0.197267375530392	-0.200408186535135	0.645031091663022	0.99593376093764	0.00314081100474317
chr1	5602628	5603524	896	+	utr3	Oprk1	0.784923010074803	0.968510597039854	0.757099432307738	1	0.55432181955565	0.996469494770579	0.348760308527471	0.709737079839519	-0.627660110996074	-0.200408186535135	0.645031091663022	0.99593376093764	-0.427251924460939
chr1	5605580	5605681	101	+	utr3	Oprk1	0.345485149934393	0.952709570805439	0.388238594233567	1	0.408366118320966	0.996469494770579	0.438624230896574	0.756019761926602	-1.13526145358553	-0.200408186535135	0.645031091663022	0.99593376093764	-0.934853267050399
chr1	5916119	5916232	113	-	utr3	Npbwr1	0.953708441193641	0.99701572835864	0.919044231647848	1	0.827655866937134	0.996469494770579	0.812511842640131	0.938474124622209	0.812454877448258	-0.809111950897345	0.231002953336513	0.99593376093764	1.6215668283456
chr1	6196849	6196969	120	+	intergenic	NA	0.160520709322241	0.952709570805439	0.252491777766336	1	0.265286542882581	0.996469494770579	0.153072437991627	0.579221516076406	3.3888967601601	NA	NA	NA	NA
chr1	6214071	6214401	330	-	exon	4732440D04Rik	0.439880342301852	0.952709570805439	0.705519446854549	1	0.837767013200615	0.996469494770579	0.69828996019537	0.887036204138461	0.249252948770738	-0.409048827405872	0.221243500297396	0.99593376093764	0.65830177617661
chr1	6240022	6240354	332	+	exon	Rb1cc1	0.373655215173301	0.952709570805439	0.45088498591737	1	0.230273929597095	0.996469494770579	0.444235203509227	0.759891812087113	-0.970706459740793	-0.193822650030206	0.563739546766636	0.99593376093764	-0.776883809710587
chr1	6248281	6250203	1922	+	exon	Rb1cc1	0.212926019730484	0.952709570805439	0.277928844512883	1	0.0877379385970242	0.996469494770579	0.247645989700797	0.649531615363963	-1.3970944888832	-0.193822650030206	0.563739546766636	0.99593376093764	-1.20327183885299
chr1	6260893	6261091	198	+	exon	Rb1cc1	0.0331100395742697	0.952709570805439	0.0351051751193272	1	0.377242176660926	0.996469494770579	0.0606700770475581	0.478099096177499	-1.33529022682669	-0.193822650030206	0.563739546766636	0.99593376093764	-1.14146757679649
chr1	6623149	6623249	100	+	intron	St18	0.527461463857191	0.952709570805439	0.539344365293133	1	0.523472936072146	0.996469494770579	0.0334199286356777	0.433456990615816	-1.46374979230487	-0.36081290173936	0.124202593709876	0.99593376093764	-1.10293689056551
chr1	6638662	6638766	104	+	intron	St18	0.222135611485049	0.952709570805439	0.273851608466147	1	0.450775449288486	0.996469494770579	0.284256010018548	0.673405239846316	1.76186378109447	-0.36081290173936	0.124202593709876	0.99593376093764	2.12267668283383
chr1	6802393	6803056	663	+	exon	St18	0.82787947521517	0.976135953662704	0.616475075512392	1	0.672850623483689	0.996469494770579	0.280467443175354	0.671407531307482	-0.534447574288119	-0.36081290173936	0.124202593709876	0.99593376093764	-0.17363467254876
chr1	7120259	7120583	324	+	utr5	Pcmtd1	0.403856482721537	0.952709570805439	0.455089090113628	1	0.0966323642788074	0.996469494770579	0.121865673393173	0.553156174749355	-1.93873945302492	-0.659195918210292	0.11819137872924	0.99593376093764	-1.27954353481463
chr1	7169536	7169972	436	+	utr3	Pcmtd1	0.268116624565276	0.952709570805439	0.323870573108976	1	0.0741129315740097	0.996469494770579	0.12309655873107	0.553989249591203	-1.59355186703688	-0.659195918210292	0.11819137872924	0.99593376093764	-0.934355948826592
chr1	8363265	8363513	248	-	utr3	Sntg1	0.966754283251675	0.998804748735941	0.900766388100138	1	0.685348065269242	0.996469494770579	0.553809274472675	0.814988835619193	-0.843635383327634	-0.157033065396256	0.487987342765005	0.99593376093764	-0.686602317931378
chr1	8453862	8454015	153	-	intron	Sntg1	0.801663489436851	0.970915609741847	0.945741189048279	1	0.885259865490383	0.996469494770579	0.239561466561411	0.64309440645951	1.70178417111114	-0.157033065396256	0.487987342765005	0.99593376093764	1.85881723650739
chr1	8525331	8525432	101	-	intron	Sntg1	0.50747114120596	0.952709570805439	0.999683716515181	1	NA	NA	0.394345269122647	0.733625240541718	2.64929471821392	-0.157033065396256	0.487987342765005	0.99593376093764	2.80632778361018
chr1	8525523	8525627	104	-	intron	Sntg1	0.559746342904507	0.952709570805439	0.999673394949503	1	NA	NA	0.536602274386324	0.805447653615425	2.21538168499909	-0.157033065396256	0.487987342765005	0.99593376093764	2.37241475039534
chr1	8525840	8525964	124	-	intron	Sntg1	0.29617828741661	0.952709570805439	0.139655880805468	1	0.629040836067296	0.996469494770579	0.708964562043519	0.892344043031791	2.38009324568487	-0.157033065396256	0.487987342765005	0.99593376093764	2.53712631108112
chr1	8526107	8526222	115	-	intron	Sntg1	0.664294811001315	0.956895946580561	0.75122277990934	1	0.794030797385881	0.996469494770579	0.3968757899722	0.735059776051678	2.32512983687933	-0.157033065396256	0.487987342765005	0.99593376093764	2.48216290227559
chr1	8654884	8655017	133	-	intron	Sntg1	0.191280055987947	0.952709570805439	0.262543464364705	1	0.216812398373911	0.996469494770579	0.404696342624184	0.737931628446151	2.72004463065424	-0.157033065396256	0.487987342765005	0.99593376093764	2.8770776960505
chr1	8672016	8672127	111	-	intron	Sntg1	0.23940803173992	0.952709570805439	0.311566402360365	1	0.476405305868409	0.996469494770579	0.213203302416835	0.62548518375519	3.56232699277442	-0.157033065396256	0.487987342765005	0.99593376093764	3.71936005817067
chr1	8672361	8672490	129	-	intron	Sntg1	0.157118431125239	0.952709570805439	0.153087375118889	1	0.375163205530607	0.996469494770579	0.141646363848274	0.568796212465421	3.38794354589494	-0.157033065396256	0.487987342765005	0.99593376093764	3.5449766112912
chr1	8685819	8685931	112	-	intron	Sntg1	0.649356722562396	0.955439134071515	0.779540661198885	1	0.857153397793465	0.996469494770579	0.920107253038222	0.986355394802242	-0.583995628675307	-0.157033065396256	0.487987342765005	0.99593376093764	-0.426962563279051
chr1	8728315	8728430	115	-	intron	Sntg1	0.146180208990209	0.952709570805439	0.145980218014248	1	0.104788651483514	0.996469494770579	0.424743446913394	0.748119834670223	2.61644588871872	-0.157033065396256	0.487987342765005	0.99593376093764	2.77347895411498
chr1	8750340	8750626	286	-	intron	Sntg1	NA	NA	0.156363850444751	1	0.00409725712139998	0.329086706165142	0.750405744784018	0.912098059577113	3.87617331031886	-0.157033065396256	0.487987342765005	0.99593376093764	4.03320637571512
chr1	8764788	8764897	109	-	intron	Sntg1	0.865675018930766	0.982596559504688	0.888844031774892	1	0.894127495625292	0.996469494770579	0.250210501407709	0.65125340819906	1.72147970256317	-0.157033065396256	0.487987342765005	0.99593376093764	1.87851276795942
chr1	8840608	8840802	194	-	intron	Sntg1	NA	NA	0.326329304725742	1	0.338795398488126	0.996469494770579	0.88592053521306	0.970262564545168	4.22867548899209	-0.157033065396256	0.487987342765005	0.99593376093764	4.38570855438835
chr1	8857010	8857138	128	+	exon	Gm7445	0.0618459051120139	0.952709570805439	0.0645876108233931	1	0.0578323812207151	0.996469494770579	0.0530165299833667	0.467832864188032	4.80626948231306	0.365065222967289	0.909696362125543	0.99593376093764	4.44120425934577
chr1	8902001	8902134	133	-	intron	Sntg1	0.589596058453268	0.952709570805439	0.817608492650939	1	0.912709496196179	0.996469494770579	0.366220898756581	0.718870005464183	0.998647209188142	-0.157033065396256	0.487987342765005	0.99593376093764	1.1556802745844
chr1	9298212	9298788	576	-	utr5	Sntg1	0.179649954319645	0.952709570805439	0.30167377199794	1	0.415688072428999	0.996469494770579	0.204415409403464	0.621062674980458	-0.92411104418632	-0.157033065396256	0.487987342765005	0.99593376093764	-0.767077978790064
chr1	9299637	9299834	197	-	utr5	Sntg1	0.857358489927781	0.980887595060363	0.890803320219539	1	0.942778877991028	0.996469494770579	0.948472225086993	0.99910877637271	1.04503508231402	-0.157033065396256	0.487987342765005	0.99593376093764	1.20206814771028
chr1	9545503	9545643	140	+	utr5	Rrs1	0.385886517829593	0.952709570805439	0.553400554765911	1	0.692730745698067	0.996469494770579	0.184555439512724	0.604959490992397	0.72071206711989	0.270937624995058	0.640329372114838	0.99593376093764	0.449774442124832
chr1	9545929	9546841	912	+	utr3	Rrs1	NA	NA	0.44763115039812	1	0.300024809274108	0.996469494770579	0.227564924567368	0.634816257174506	1.60678814113156	0.270937624995058	0.640329372114838	0.99593376093764	1.33585051613651
chr1	9601262	9601599	337	+	utr5	Vxn	0.573083159837807	0.952709570805439	0.4436201370453	1	0.545263359328376	0.996469494770579	0.265986517850749	0.660845407406991	-0.294243572161847	0.0553730329819461	0.864226737651055	0.99593376093764	-0.349616605143793
chr1	9624763	9625118	355	+	utr3	Vxn	0.399673818117237	0.952709570805439	0.478244155690316	1	0.410596579409896	0.996469494770579	0.468735366939345	0.772430319721773	-0.476011587137528	0.0553730329819461	0.864226737651055	0.99593376093764	-0.531384620119474
chr1	9625839	9625976	137	+	utr3	Vxn	0.117777658458361	0.952709570805439	0.148000447618791	1	0.206606930030076	0.996469494770579	0.120417360476743	0.550814200059289	-1.70284191943319	0.0553730329819461	0.864226737651055	0.99593376093764	-1.75821495241514
chr1	9626325	9626434	109	+	utr3	Vxn	0.180170745063245	0.952709570805439	0.177385010876616	1	0.405492685597445	0.996469494770579	0.294123165558801	0.679026120288078	-0.878680132299132	0.0553730329819461	0.864226737651055	0.99593376093764	-0.934053165281078
chr1	9724478	9724910	432	-	utr3	Vcpip1	0.936408606013887	0.995670368367484	0.735725473203201	1	0.76722102300434	0.996469494770579	0.0989961633354687	0.5300703625478	-0.12532987588066	-0.267010350304871	0.418731809231023	0.99593376093764	0.141680474424211
chr1	9724978	9725326	348	-	exon	Vcpip1	0.680014847893482	0.959273678395215	0.708836186554644	1	0.528911801616705	0.996469494770579	0.811679791398739	0.938243375916004	-0.803845800197591	-0.267010350304871	0.418731809231023	0.99593376093764	-0.53683544989272
chr1	9745495	9745682	187	-	exon	Vcpip1	0.345624060437247	0.952709570805439	0.390724237721536	1	0.416507987939359	0.996469494770579	0.44528960168755	0.760105444123668	-1.01862549264315	-0.267010350304871	0.418731809231023	0.99593376093764	-0.751615142338284
chr1	9745792	9746295	503	-	exon	Vcpip1	0.441445165208407	0.952709570805439	0.478168363602679	1	0.20240148866282	0.996469494770579	0.467099376670288	0.771475875886691	-0.702021240521524	-0.267010350304871	0.418731809231023	0.99593376093764	-0.435010890216653
chr1	9746428	9747934	1506	+	exon	1700034P13Rik	0.974752789238081	1	0.903445333853875	1	0.845394513276328	0.996469494770579	0.556774372551385	0.816573277165227	-0.0488528217178087	-0.247957965084463	0.899323882263734	0.99593376093764	0.199105143366655
chr1	9748035	9748394	359	-	utr5	Vcpip1	0.12620811344887	0.952709570805439	0.159631202679406	1	0.315123468482997	0.996469494770579	0.0371074313659423	0.441676986502536	1.61824927487149	-0.267010350304871	0.418731809231023	0.99593376093764	1.88525962517636
chr1	9898799	9898995	196	+	utr3	Sgk3	0.542167056867045	0.952709570805439	0.538641105390508	1	0.289737532438036	0.996469494770579	0.433845710838271	0.753431639643533	-1.79939997080385	-0.315882424464541	0.315579541041555	0.99593376093764	-1.48351754633931
chr1	10024888	10024994	106	-	utr3	Cops5	0.358857310406814	0.952709570805439	0.370823760807093	1	0.343661006843843	0.996469494770579	0.38940909856949	0.731195730591939	-1.71350464022644	-0.292993400323832	0.412047603621635	0.99593376093764	-1.42051123990261
chr1	10037753	10037898	145	-	utr5	Cops5	0.231945692817695	0.952709570805439	0.362201914770219	1	0.550909436655131	0.996469494770579	0.353958346897092	0.712797968052549	-1.03261763368762	-0.292993400323832	0.412047603621635	0.99593376093764	-0.739624233363792
chr1	10066506	10066790	284	+	exon	Cspp1	0.711198242283703	0.96100109725001	0.992070952399856	1	0.943026702738819	0.996469494770579	0.682598955499561	0.879166553457567	0.12227191523127	-0.113058450255497	0.718160680512383	0.99593376093764	0.235330365486767
chr1	10092108	10092367	259	+	intron	Cspp1	NA	NA	0.389856801179919	1	0.208383932179639	0.996469494770579	0.215049295232997	0.626648813740521	3.81222510569655	-0.113058450255497	0.718160680512383	0.99593376093764	3.92528355595205
chr1	10186599	10186892	293	-	intron	Arfgef1	NA	NA	0.0842326174718948	1	3.45635097691812e-12	4.83227921799039e-09	0.555787740309082	0.816181165626367	4.66594483174682	-0.277207809537254	0.443374404591106	0.99593376093764	4.94315264128407
chr1	10209512	10209620	108	-	exon	Arfgef1	0.424186367788879	0.952709570805439	0.464060497340812	1	0.504632505493855	0.996469494770579	0.289502885041772	0.675965465808425	-1.38691846187667	-0.277207809537254	0.443374404591106	0.99593376093764	-1.10971065233941
chr1	10376372	10376667	295	-	intron	Cpa6	NA	NA	0.0302427936409242	1	0.0577405048725488	0.996469494770579	0.288680923729608	0.675127108886081	4.57604660111228	0.949472104255307	0.120245521447674	0.99593376093764	3.62657449685697
chr1	10506595	10506734	139	-	intron	Cpa6	NA	NA	0.828714353049769	1	0.511795504135909	0.996469494770579	0.603600726506472	0.841035345649738	6.25367032383714	0.949472104255307	0.120245521447674	0.99593376093764	5.30419821958183
chr1	11015667	11015800	133	+	intron	Prex2	0.553449384484854	0.952709570805439	0.658375754446788	1	0.794674633259511	0.996469494770579	0.383466160002081	0.728377727557494	3.01527432750874	-0.270384888633012	0.408299890953995	0.99593376093764	3.28565921614175
chr1	11414224	11414345	121	+	utr5	A830018L16Rik	0.0795857623769598	0.952709570805439	0.110288566281039	1	0.18498265511777	0.996469494770579	0.0189595750525988	0.389007281047562	1.20660859459868	-0.74205619564888	0.0218830345392574	0.99593376093764	1.94866479024756
chr1	11465991	11466126	135	+	intron	A830018L16Rik	0.301086775384301	0.952709570805439	0.399661854682515	1	0.379077089053857	0.996469494770579	0.391893305812261	0.732537461097957	3.11495504225151	-0.74205619564888	0.0218830345392574	0.99593376093764	3.85701123790039
chr1	11599583	11599693	110	+	utr3	A830018L16Rik	0.527770935996869	0.952709570805439	0.549707210526657	1	0.518250788185085	0.996469494770579	0.512702337760995	0.793147829832287	-1.75696341160018	-0.74205619564888	0.0218830345392574	0.99593376093764	-1.0149072159513
chr1	11600887	11601070	183	+	utr3	A830018L16Rik	0.720582622808733	0.962035328319981	0.648438857964069	1	0.545657890216314	0.996469494770579	0.808600462222569	0.936520535345882	-1.21320796474429	-0.74205619564888	0.0218830345392574	0.99593376093764	-0.471151769095407
chr1	11601131	11601328	197	+	utr3	A830018L16Rik	0.258887272082966	0.952709570805439	0.193420587031901	1	0.101306783066134	0.996469494770579	0.200979552335854	0.618624679797161	-1.99047481409015	-0.74205619564888	0.0218830345392574	0.99593376093764	-1.24841861844127
chr1	11803873	11803978	105	+	intron	A830018L16Rik	NA	NA	0.0132900899654372	1	0.0225785044775767	0.929621498055003	0.206014339062317	0.621762127726381	2.70238939182706	-0.74205619564888	0.0218830345392574	0.99593376093764	3.44444558747594
chr1	11917668	11918088	420	+	intron	A830018L16Rik	NA	NA	0.0693618348043863	1	0.714552823383077	0.996469494770579	0.00727699296255235	0.347842493414898	4.96804307041422	-0.74205619564888	0.0218830345392574	0.99593376093764	5.7100992660631
chr1	11954255	11954429	174	+	intron	A830018L16Rik	NA	NA	0.550596504616254	1	0.638687743375803	0.996469494770579	0.606734132067173	0.84269121510002	3.93916225892834	-0.74205619564888	0.0218830345392574	0.99593376093764	4.68121845457722
chr1	12774258	12774407	149	+	intron	Sulf1	NA	NA	0.451108131826117	1	0.792188890962697	0.996469494770579	0.379037481309109	0.726201359129121	4.32551468569514	0.14464347207135	0.578899947221552	0.99593376093764	4.18087121362379
chr1	12832921	12833021	100	+	intron	Sulf1	0.342906756550326	0.952709570805439	0.303234248893349	1	0.335394891410334	0.996469494770579	0.224542825822417	0.632261732607583	4.9878239594309	0.14464347207135	0.578899947221552	0.99593376093764	4.84318048735955
chr1	12858870	12859569	699	+	utr3	Sulf1	0.653395587717923	0.955503344899149	0.462477775268002	1	0.553643628557781	0.996469494770579	0.80524957840223	0.934680148015241	0.0215599952749637	0.14464347207135	0.578899947221552	0.99593376093764	-0.123083476796386
chr1	12859690	12859837	147	+	utr3	Sulf1	0.310112774188187	0.952709570805439	0.351492932838792	1	0.218779412709439	0.996469494770579	0.301354152943359	0.681409564125997	-0.265599533723815	0.14464347207135	0.578899947221552	0.99593376093764	-0.410243005795165
chr1	12871800	12872103	303	-	utr3	Slco5a1	0.933100910729992	0.994717288120959	0.798432543326085	1	0.883442228032716	0.996469494770579	0.992647659613013	1	0.926809189742298	0.268835204507301	0.329064214417746	0.99593376093764	0.657973985234997
chr1	12878519	12878619	100	-	utr3	Slco5a1	NA	NA	0.753923617431447	1	0.785998239215446	0.996469494770579	0.637875281503622	0.858290420719607	2.74779311001763	0.268835204507301	0.329064214417746	0.99593376093764	2.47895790551033
chr1	12990181	12990324	143	-	exon	Slco5a1	0.397935470457451	0.952709570805439	0.496863315918719	1	0.64773879834271	0.996469494770579	0.138754290148827	0.566373278524892	0.690245373267645	0.268835204507301	0.329064214417746	0.99593376093764	0.421410168760345
chr1	12990711	12990871	160	-	utr5	Slco5a1	0.317246225009298	0.952709570805439	0.486672809313642	1	0.688032550466099	0.996469494770579	0.294646008984881	0.679095438591675	1.74144398922677	0.268835204507301	0.329064214417746	0.99593376093764	1.47260878471946
chr1	13140364	13140507	143	-	utr3	Ncoa2	0.750546775982462	0.963382236194607	0.785143638528305	1	0.751182496211911	0.996469494770579	0.344208576133038	0.706550599701187	-0.068136484200947	0.0920871551554554	0.555246781834721	0.99593376093764	-0.160223639356402
chr1	13142478	13142693	215	-	utr3	Ncoa2	0.916745395908371	0.990701820960569	0.955850293589811	1	0.661100839021382	0.996469494770579	0.19039447577765	0.609564400370271	0.378168523603199	0.0920871551554554	0.555246781834721	0.99593376093764	0.286081368447743
chr1	13174082	13175254	1172	-	exon	Ncoa2	0.203727023045221	0.952709570805439	0.393765343207605	1	0.278824545408363	0.996469494770579	0.00585239740847276	0.330874682198396	1.04049177462061	0.0920871551554554	0.555246781834721	0.99593376093764	0.94840461946515
chr1	14170534	14170871	337	-	utr3	Eya1	0.692284752572407	0.959401687146197	0.745851049880919	1	0.843005630872886	0.996469494770579	0.488732971672585	0.783184236589528	-0.304859966077984	-0.144619856636659	0.655434653850542	0.99593376093764	-0.160240109441325
chr1	14228054	14228157	103	-	intron	Eya1	0.571060023100044	0.952709570805439	0.621278079398709	1	0.55040995095061	0.996469494770579	0.168035022935143	0.593523575235506	4.19242554702396	-0.144619856636659	0.655434653850542	0.99593376093764	4.33704540366062
chr1	14754093	14754263	170	-	utr3	Msc	0.719427328545924	0.961843976627065	0.79345071312646	1	0.87212035668281	0.996469494770579	0.99988727906905	1	-0.740983983567008	-0.732688329736666	0.422606259075229	0.99593376093764	-0.00829565383034225
chr1	15287281	15287410	129	+	utr5	Kcnb2	0.650486834022767	0.955503344899149	0.866806522996805	1	0.971720878399381	0.996469494770579	0.702519237650072	0.888821318586428	0.0411455445992512	-0.482931827800324	0.121654039178861	0.99593376093764	0.524077372399575
chr1	15312474	15313043	569	+	exon	Kcnb2	0.599394182826459	0.952709570805439	0.992769378052031	1	0.836880068033484	0.996469494770579	0.792732061904825	0.930205522960533	0.211819837324866	-0.482931827800324	0.121654039178861	0.99593376093764	0.69475166512519
chr1	15399521	15399804	283	+	intron	Kcnb2	NA	NA	0.141514977073954	1	4.03417759834767e-06	0.0015084071494473	0.5256822562112	0.800186819636976	4.6124015704293	-0.482931827800324	0.121654039178861	0.99593376093764	5.09533339822963
chr1	15439367	15439467	100	+	intron	Kcnb2	0.0589130612859312	0.952709570805439	0.0731506938428753	1	0.109395129838067	0.996469494770579	0.0664209538682095	0.485896172704525	1.15708709712474	-0.482931827800324	0.121654039178861	0.99593376093764	1.64001892492507
chr1	15710053	15710499	446	+	exon	Kcnb2	0.87656562062315	0.983801287414961	0.872852419061358	1	0.589138703999539	0.996469494770579	0.65466562486802	0.864862810033299	-0.609930877744286	-0.482931827800324	0.121654039178861	0.99593376093764	-0.126999049943962
chr1	15710611	15711102	491	+	exon	Kcnb2	0.0870930601635423	0.952709570805439	0.195709080822896	1	0.225582504550808	0.996469494770579	0.0145188420447826	0.378085714190229	0.704864910311088	-0.482931827800324	0.121654039178861	0.99593376093764	1.18779673811141
chr1	15711252	15712125	873	+	utr3	Kcnb2	0.918866125371296	0.991419668450539	0.980238676699464	1	0.97326568391677	0.996469494770579	0.26940004359054	0.663327660870128	-0.494828162688765	-0.482931827800324	0.121654039178861	0.99593376093764	-0.0118963348884407
chr1	16105396	16106091	695	+	utr5	Rdh10	0.174444589127185	0.952709570805439	0.274067054005255	1	0.0346443120717413	0.996469494770579	0.59037699674507	0.833575619177504	2.11964909897168	-0.302544515035447	0.292117608275626	0.99593376093764	2.42219361400713
chr1	16228855	16229145	290	-	utr3	Stau2	0.46711000502097	0.952709570805439	0.511529988917341	1	0.300812347725538	0.996469494770579	0.0939943434649323	0.524459316083679	-2.1623497214305	-0.556647254279456	0.139398435823451	0.99593376093764	-1.60570246715105
chr1	16229497	16229869	372	-	utr3	Stau2	0.200906076104138	0.952709570805439	0.251825781800926	1	0.115284141150058	0.996469494770579	0.0147160665170264	0.378085714190229	-2.13638435166347	-0.556647254279456	0.139398435823451	0.99593376093764	-1.57973709738402
chr1	16250965	16251261	296	-	intron	Stau2	NA	NA	0.670528854753067	1	0.564317634114042	0.996469494770579	1	1	5.38506714882944	-0.556647254279456	0.139398435823451	0.99593376093764	5.94171440310889
chr1	16321276	16321437	161	-	intron	Stau2	0.189802401842873	0.952709570805439	0.240526515423597	1	0.404701385655752	0.996469494770579	0.505817180535542	0.790209851286341	1.43451341716717	-0.556647254279456	0.139398435823451	0.99593376093764	1.99116067144663
chr1	16322089	16322205	116	-	intron	Stau2	0.0922920086435742	0.952709570805439	0.0833562834475868	1	0.0484848422556512	0.996469494770579	0.118137366101539	0.548521503047794	2.51786346786319	-0.556647254279456	0.139398435823451	0.99593376093764	3.07451072214264
chr1	16344629	16345100	471	-	utr3	Stau2	0.672446328215155	0.9581332379226	0.686964307660117	1	0.52980965084921	0.996469494770579	0.352203666399141	0.711853603499682	-0.728494986680381	-0.556647254279456	0.139398435823451	0.99593376093764	-0.171847732400925
chr1	16345309	16345434	125	-	utr3	Stau2	0.829077688323665	0.976625277628677	0.996039018944829	1	0.970666467765945	0.996469494770579	0.197711701171629	0.615336516226121	-0.762734993908847	-0.556647254279456	0.139398435823451	0.99593376093764	-0.206087739629391
chr1	16345633	16345937	304	-	utr3	Stau2	0.521885814942376	0.952709570805439	0.548086330313361	1	0.423848375909646	0.996469494770579	0.419093926426416	0.746157732763911	-1.21993332149098	-0.556647254279456	0.139398435823451	0.99593376093764	-0.663286067211523
chr1	16422404	16422548	144	-	intron	Stau2	1	1	0.415358009842959	1	0.639923173734961	0.996469494770579	0.323807928326979	0.695363369137785	3.66206198508637	-0.556647254279456	0.139398435823451	0.99593376093764	4.21870923936583
chr1	16519373	16519688	315	-	intron	Stau2	0.379073309712232	0.952709570805439	0.505684299020556	1	0.560139944659235	0.996469494770579	0.377520785728071	0.724984825053764	1.09782115620289	-0.556647254279456	0.139398435823451	0.99593376093764	1.65446841048234
chr1	16571155	16571263	108	-	utr3	Ube2w	0.400684748427324	0.952709570805439	0.447488060136952	1	0.397426735781182	0.996469494770579	0.172631783155194	0.596516714634788	-1.08505574797314	-0.401186512120153	0.348320475588103	0.99593376093764	-0.683869235852989
chr1	16643089	16643239	150	-	utr3	Eloc	0.139380453158598	0.952709570805439	0.160699620736117	1	0.169459153862067	0.996469494770579	0.154200906439548	0.580007810543442	-2.22768668764741	-0.363445151324805	0.347827030673929	0.99593376093764	-1.86424153632261
chr1	16677216	16677460	244	+	utr3	Tmem70	0.424839772108457	0.952709570805439	0.463447018864769	1	0.219796993068639	0.996469494770579	0.213125388103772	0.62548518375519	-1.76845616787955	-0.428634542671604	0.23371850048661	0.99593376093764	-1.33982162520794
chr1	16677541	16677649	108	+	utr3	Tmem70	0.303537074808828	0.952709570805439	0.358952146652524	1	0.441527787918261	0.996469494770579	0.159950724142082	0.586593315480295	-1.57030683490696	-0.428634542671604	0.23371850048661	0.99593376093764	-1.14167229223535
chr1	16996813	16997267	454	-	utr3	Jph1	0.948775548897619	0.996598592789483	0.898442485335093	1	0.837406988947569	0.996469494770579	0.274397995567187	0.666774171373739	-0.230923457988563	-0.159310297201829	0.512016890498643	0.99593376093764	-0.0716131607867344
chr1	17003938	17004403	465	-	exon	Jph1	0.796584570931702	0.9697392929188	0.805330796212099	1	0.793353376401843	0.996469494770579	0.707705525807704	0.891620977658909	-0.416134392533011	-0.159310297201829	0.512016890498643	0.99593376093764	-0.256824095331182
chr1	17016989	17017176	187	+	intron	Gm28376	NA	NA	0.999403693904992	1	NA	NA	1	1	5.88968414698558	-1.47486116372389	0.714092808736673	0.99593376093764	7.36454531070947
chr1	17091319	17091664	345	+	exon	Gm28376	0.498194953854662	0.952709570805439	0.355210366903234	1	0.638189915723377	0.996469494770579	0.536321399134376	0.805440052899858	-0.142287121862803	-1.47486116372389	0.714092808736673	0.99593376093764	1.33257404186109
chr1	17091751	17091959	208	-	exon	Jph1	0.203998755761363	0.952709570805439	0.264586636231989	1	0.301357817866914	0.996469494770579	0.033970972499396	0.433456990615816	1.58124284972129	-0.159310297201829	0.512016890498643	0.99593376093764	1.74055314692312
chr1	17097256	17097433	177	-	exon	Jph1	0.50628626657649	0.952709570805439	0.744175577514914	1	0.712891800378941	0.996469494770579	0.225065443041033	0.632685894842875	0.575146641872736	-0.159310297201829	0.512016890498643	0.99593376093764	0.734456939074565
chr1	17097440	17097883	443	-	utr5	Jph1	NA	NA	0.114642552133105	1	0.134776748615228	0.996469494770579	0.0160851585245342	0.380130822332755	2.29530395557633	-0.159310297201829	0.512016890498643	0.99593376093764	2.45461425277816
chr1	17161164	17161411	247	+	utr3	Gdap1	0.673726301221339	0.958249370322295	0.690846138008399	1	0.687397234798708	0.996469494770579	0.714054152878335	0.895116370373562	-1.0814822592165	-0.485926955174587	0.2061101147121	0.99593376093764	-0.595555304041911
chr1	17661703	17661895	192	+	intergenic	NA	NA	NA	0.642011813267944	1	0.551191262137265	0.996469494770579	0.506913188644232	0.79061351969027	3.87982268909769	NA	NA	NA	NA
chr1	17713197	17713399	202	-	intron	Gm16070	NA	NA	0.999620339343791	1	NA	NA	1	1	5.03061616876528	-0.262320499428069	0.688938768234535	0.99593376093764	5.29293666819335
chr1	17749900	17750129	229	-	intron	Gm28153	NA	NA	0.654431754445773	1	0.622359652970777	0.996469494770579	0.89631353480495	0.974837145307329	4.26189358146354	-1.36639686338226	0.346729489305746	0.99593376093764	5.6282904448458
chr1	17771657	17771886	229	-	intron	Gm28153	NA	NA	0.149577052438184	1	0.024032245127507	0.950192240961642	0.294466631867453	0.679095438591675	4.10956755916571	-1.36639686338226	0.346729489305746	0.99593376093764	5.47596442254796
chr1	17994702	17995011	309	-	exon	Gm28756	0.471806235430263	0.952709570805439	0.645250122820053	1	0.689615903186709	0.996469494770579	0.779332618203844	0.924071250199944	-0.0684639893043151	0.361393720914137	0.448389602855516	0.99593376093764	-0.429857710218452
chr1	17995441	17995631	190	-	exon	Gm28756	0.996080303661647	1	0.765032735677525	1	0.760366232411807	0.996469494770579	0.825733383150254	0.942963103471786	-0.2951116186845	0.361393720914137	0.448389602855516	0.99593376093764	-0.656505339598636
chr1	17999392	17999630	238	-	exon	Gm28756	0.317751611471774	0.952709570805439	0.335450824133719	1	0.263580931031978	0.996469494770579	0.348053547640644	0.708921833841065	-1.45049389161104	0.361393720914137	0.448389602855516	0.99593376093764	-1.81188761252518
chr1	20912408	20912511	103	+	intron	Paqr8	NA	NA	0.825476424136155	1	0.914204165916602	0.996469494770579	0.230931873554009	0.636890149837743	1.94951217881923	-0.510100753557705	0.0575363258436478	0.99593376093764	2.45961293237693
chr1	20934604	20935187	583	+	utr5	Paqr8	0.264081535125964	0.952709570805439	0.43109773467611	1	0.511709606907579	0.996469494770579	0.426620794695506	0.748742861463741	0.0511422155155047	-0.510100753557705	0.0575363258436478	0.99593376093764	0.561242969073209
chr1	20935325	20935837	512	+	utr3	Paqr8	0.619664220239493	0.953624620424646	0.93023577278768	1	0.988528612325489	0.996469494770579	0.0141342655636458	0.377433789985396	-0.334040671171595	-0.510100753557705	0.0575363258436478	0.99593376093764	0.17606008238611
chr1	20936091	20937328	1237	+	utr3	Paqr8	0.782617763398434	0.968317019437783	0.878705819205168	1	0.859762719743778	0.996469494770579	0.49070619465567	0.783532980107863	-0.261611384983636	-0.510100753557705	0.0575363258436478	0.99593376093764	0.248489368574068
chr1	20937598	20938369	771	+	utr3	Paqr8	0.753235140475357	0.963583845077928	0.772992549394324	1	0.538827554562798	0.996469494770579	0.631732914283804	0.855416131959916	-0.909393140964156	-0.510100753557705	0.0575363258436478	0.99593376093764	-0.399292387406451
chr1	21218624	21218864	240	+	utr5	Tmem14a	0.463038056495164	0.952709570805439	0.405889126420447	1	0.714785011084414	0.996469494770579	0.531520606868775	0.803595946820932	-0.366921860195938	-0.136363684649339	0.61414878851788	0.99593376093764	-0.230558175546599
chr1	21229530	21229647	117	+	utr3	Tmem14a	0.25437906103974	0.952709570805439	0.458899281050332	1	0.697441867255537	0.996469494770579	0.0646766062702413	0.485267168413966	0.242138716569379	-0.136363684649339	0.61414878851788	0.99593376093764	0.378502401218718
chr1	21399311	21400080	769	-	utr3	Kcnq5	0.856589161056903	0.980887595060363	0.779467980242245	1	0.669772546674514	0.996469494770579	0.213310758196188	0.62548518375519	-0.318746646548614	-0.0736448595733231	0.753140224124152	0.99593376093764	-0.245101786975291
chr1	21401541	21401913	372	-	utr3	Kcnq5	0.748813044906574	0.963348798145775	0.882013905247732	1	0.986163731509413	0.996469494770579	0.0395757839253486	0.446857816755544	-0.253241873683579	-0.0736448595733231	0.753140224124152	0.99593376093764	-0.179597014110255
chr1	21402125	21403041	916	-	utr3	Kcnq5	0.855916130266851	0.980736820161259	0.921292117681799	1	0.964781324618662	0.996469494770579	0.995457702628725	1	0.277500087886016	-0.0736448595733231	0.753140224124152	0.99593376093764	0.351144947459339
chr1	21472178	21472301	123	-	intron	Kcnq5	NA	NA	0.292004318337639	1	0.182842254567521	0.996469494770579	0.161609741636398	0.588286665134261	4.52556371355537	-0.0736448595733231	0.753140224124152	0.99593376093764	4.59920857312869
chr1	21573973	21574094	121	-	intron	Kcnq5	0.116676098316193	0.952709570805439	0.0675243759924443	1	0.412635999149622	0.996469494770579	0.525855389152512	0.800186819636976	2.57501006709359	-0.0736448595733231	0.753140224124152	0.99593376093764	2.64865492666692
chr1	21688562	21688690	128	-	intron	Kcnq5	0.433319676746832	0.952709570805439	0.571940762462479	1	0.221762884735807	0.996469494770579	0.319828839853133	0.692680114340817	1.37082635936854	-0.0736448595733231	0.753140224124152	0.99593376093764	1.44447121894186
chr1	21767854	21768090	236	-	intron	Kcnq5	0.571950189909472	0.952709570805439	0.575274932799098	1	0.744106876532731	0.996469494770579	0.516155736761666	0.794753333064486	-0.253573222907024	-0.0736448595733231	0.753140224124152	0.99593376093764	-0.179928363333701
chr1	21795680	21795824	144	-	intron	Kcnq5	0.361631412625188	0.952709570805439	0.389219811437923	1	0.494632885643699	0.996469494770579	0.00300512694662425	0.282377406828014	-2.23085279188779	-0.0736448595733231	0.753140224124152	0.99593376093764	-2.15720793231447
chr1	21834090	21834270	180	-	intron	Kcnq5	NA	NA	0.360553728290514	1	0.304311607662154	0.996469494770579	0.626481405092282	0.852637751839977	2.21558817165431	-0.0736448595733231	0.753140224124152	0.99593376093764	2.28923303122763
chr1	21841211	21841457	246	-	intron	Kcnq5	NA	NA	0.852837792954914	1	0.910142964071704	0.996469494770579	0.430087647090925	0.751475995835418	1.38464776748522	-0.0736448595733231	0.753140224124152	0.99593376093764	1.45829262705854
chr1	21878552	21878664	112	-	intron	Kcnq5	0.341960978377411	0.952709570805439	0.470398727611499	1	0.199091735039731	0.996469494770579	0.487714715180992	0.782796675453458	1.61476496067071	-0.0736448595733231	0.753140224124152	0.99593376093764	1.68840982024403
chr1	21879015	21879120	105	-	intron	Kcnq5	0.833282781239179	0.977512436711764	0.886089458415458	1	0.962527290973388	0.996469494770579	0.969438298170212	1	-0.706341288757322	-0.0736448595733231	0.753140224124152	0.99593376093764	-0.632696429183999
chr1	21938689	21938846	157	-	intron	Kcnq5	0.170507990350773	0.952709570805439	0.18634288084588	1	0.399209653343606	0.996469494770579	0.0157550498037587	0.380130822332755	-1.87028839947405	-0.0736448595733231	0.753140224124152	0.99593376093764	-1.79664353990072
chr1	21947290	21947435	145	-	intron	Kcnq5	0.775888917865285	0.966931844279681	0.912946175108792	1	0.884864598416654	0.996469494770579	0.78335697378062	0.925752061879825	1.00134118083193	-0.0736448595733231	0.753140224124152	0.99593376093764	1.07498604040525
chr1	21960680	21960808	128	+	exon	Gm26580	0.359373718396742	0.952709570805439	0.213118893507672	1	0.503552813021223	0.996469494770579	0.0537494990693701	0.467982744768167	-0.402448230022444	0.410660153659031	0.257015581521702	0.99593376093764	-0.813108383681475
chr1	21961753	21962073	320	-	utr5	Kcnq5	0.580527207717995	0.952709570805439	0.78938433021823	1	0.857688052660472	0.996469494770579	0.631859934130248	0.85548177212723	0.933748867474899	-0.0736448595733231	0.753140224124152	0.99593376093764	1.00739372704822
chr1	22288071	22288229	158	-	utr3	Rims1	0.594448875264494	0.952709570805439	0.378234721373145	1	0.658626016028073	0.996469494770579	0.563660665843976	0.819657879873086	-0.289424423583492	0.14077230289588	0.602066441353068	0.99593376093764	-0.430196726479372
chr1	22288333	22288557	224	-	utr3	Rims1	0.81695664939701	0.97389981919593	0.878476653664923	1	0.905293192785529	0.996469494770579	0.99911620458604	1	0.183566842612917	0.14077230289588	0.602066441353068	0.99593376093764	0.0427945397170373
chr1	22346320	22346441	121	-	exon	Rims1	0.0133978345857114	0.952709570805439	0.0280763766512999	1	0.365607515135185	0.996469494770579	0.00112158654658279	0.194077155801401	-1.45997302606964	0.14077230289588	0.602066441353068	0.99593376093764	-1.60074532896552
chr1	22364411	22364600	189	-	intron	Rims1	NA	NA	0.0465600833184049	1	0.00245165218182157	0.231188643867021	0.28537298235219	0.673550880370826	2.9338571148024	0.14077230289588	0.602066441353068	0.99593376093764	2.79308481190652
chr1	22389543	22389643	100	-	intron	Rims1	0.333517044226761	0.952709570805439	0.455516258320176	1	0.706445424942042	0.996469494770579	0.289642622290683	0.67608260233073	1.58983688946867	0.14077230289588	0.602066441353068	0.99593376093764	1.44906458657279
chr1	22533885	22534218	333	-	exon	Rims1	NA	NA	0.310555548840584	1	0.108042770476256	0.996469494770579	0.0675296213069072	0.486981573908807	1.7722346521327	0.14077230289588	0.602066441353068	0.99593376093764	1.63146234923682
chr1	22538392	22538561	169	-	exon	Rims1	0.814180525503366	0.97362678588228	0.964939818903555	1	0.917974982869668	0.996469494770579	0.540674688947298	0.80745065510574	0.179366817247949	0.14077230289588	0.602066441353068	0.99593376093764	0.0385945143520689
chr1	22553914	22554143	229	-	intron	Rims1	NA	NA	0.30507624336786	1	0.0132654309836133	0.705063138362097	0.0689296183848787	0.487707552684488	4.14682400795075	0.14077230289588	0.602066441353068	0.99593376093764	4.00605170505487
chr1	22596348	22596600	252	-	exon	Rims1	0.0564359436226228	0.952709570805439	0.100059543654582	1	0.368013296287056	0.996469494770579	0.0655228772218912	0.485481629144268	-1.08754579550166	0.14077230289588	0.602066441353068	0.99593376093764	-1.22831809839754
chr1	22721853	22722087	234	-	intron	Rims1	0.4414020977264	0.952709570805439	0.672678830241349	1	0.394416692361977	0.996469494770579	0.112660357002728	0.543566520808819	1.79280176450126	0.14077230289588	0.602066441353068	0.99593376093764	1.65202946160538
chr1	22747890	22748054	164	-	intron	Rims1	0.317632004596292	0.952709570805439	0.39930053617849	1	0.206557825285593	0.996469494770579	0.133943039579096	0.563517667179735	0.913024645262991	0.14077230289588	0.602066441353068	0.99593376093764	0.772252342367111
chr1	22788284	22788417	133	-	intron	Rims1	0.656923056996224	0.955805430849133	0.874548794413249	1	0.765200906483417	0.996469494770579	0.159745840467248	0.586569809586268	1.64878678388599	0.14077230289588	0.602066441353068	0.99593376093764	1.50801448099012
chr1	23264732	23264880	148	+	intergenic	NA	0.853580647414488	0.980486901114444	0.533601961924906	1	0.39224434806664	0.996469494770579	0.195080037404355	0.613657878103827	-1.06383260696254	NA	NA	NA	NA
chr1	23363408	23363509	101	+	intergenic	NA	NA	NA	0.759138754268804	1	0.724738436106944	0.996469494770579	0.863671192043608	0.959838625425769	2.62915870187516	NA	NA	NA	NA
chr1	23369478	23370337	859	-	utr3	Ogfrl1	0.490570198728592	0.952709570805439	0.958027321804157	1	0.992851136801742	0.996469494770579	0.987865332405385	1	0.241284511305934	-0.268351217650697	0.403090207140305	0.99593376093764	0.509635728956631
chr1	23762382	23762565	183	+	utr5	B3gat2	0.371430852181257	0.952709570805439	0.549334751358768	1	0.814638476309673	0.996469494770579	0.471890821081537	0.774046847170611	1.40926406487319	0.064066152968291	0.805220665610709	0.99593376093764	1.3451979119049
chr1	23838336	23838522	186	+	intron	B3gat2	NA	NA	0.380951415901117	1	0.141744698209283	0.996469494770579	0.0771372623569555	0.498763737704413	4.22969093828119	0.064066152968291	0.805220665610709	0.99593376093764	4.1656247853129
chr1	23844931	23845363	432	+	utr3	B3gat2	0.646887362670388	0.955386530899276	0.952236394619981	1	0.891380305757537	0.996469494770579	0.0740966778928628	0.496160328594819	0.36823566944591	0.064066152968291	0.805220665610709	0.99593376093764	0.304169516477619
chr1	23848323	23848496	173	+	utr3	B3gat2	0.324429817230259	0.952709570805439	0.752680459241872	1	0.97569405586803	0.996469494770579	0.117057081777466	0.547740002349251	0.369243952405048	0.064066152968291	0.805220665610709	0.99593376093764	0.305177799436757
chr1	23866170	23866347	177	-	exon	Smap1	0.421110072018869	0.952709570805439	0.695986167212408	1	0.948239078847439	0.996469494770579	0.012902833648606	0.370274974166285	1.160062036303	0.214758508257575	0.372390788943065	0.99593376093764	0.945303528045421
chr1	24028327	24028792	465	-	utr3	Fam135a	0.402724810819723	0.952709570805439	0.449299174978822	1	0.42112342671909	0.996469494770579	0.394585433920276	0.733761865245654	-1.04283135176253	-0.276207965216307	0.442487330807832	0.99593376093764	-0.766623386546224
chr1	24028946	24029498	552	-	utr3	Fam135a	0.673848398409711	0.958249370322295	0.708682744222514	1	0.403904432916317	0.996469494770579	0.0996588962053682	0.531100862673002	-1.13440253570061	-0.276207965216307	0.442487330807832	0.99593376093764	-0.8581945704843
chr1	24029559	24029893	334	-	utr3	Fam135a	0.367073959270733	0.952709570805439	0.382672515416108	1	0.0652180837068752	0.996469494770579	0.211846219744266	0.624898157567753	-1.33881402635354	-0.276207965216307	0.442487330807832	0.99593376093764	-1.06260606113723
chr1	24030274	24030446	172	-	exon	Fam135a	0.200920530496309	0.952709570805439	0.23471392492587	1	0.359239778903296	0.996469494770579	0.220669580613565	0.629779598937455	-1.26538352515997	-0.276207965216307	0.442487330807832	0.99593376093764	-0.989175559943666
chr1	24100083	24100222	139	-	utr5	Fam135a	0.458290328276849	0.952709570805439	0.661087148018811	1	0.688784582941411	0.996469494770579	0.619887601267299	0.849040671255693	1.19237348003886	-0.276207965216307	0.442487330807832	0.99593376093764	1.46858144525516
chr1	24263057	24263759	702	-	exon	Col19a1	0.951716494655276	0.99701572835864	0.787851029342619	1	0.75231046982208	0.996469494770579	0.424027944809277	0.747844943954471	-0.423767879056003	-0.282595460640298	0.356545392367916	0.99593376093764	-0.141172418415705
chr1	24326900	24327095	195	-	intron	Col19a1	NA	NA	0.0386613568757442	1	0.058589931831136	0.996469494770579	1	1	3.66318700229545	-0.282595460640298	0.356545392367916	0.99593376093764	3.94578246293575
chr1	24613049	24613149	100	-	exon	Gm28438	0.231947035137056	0.952709570805439	0.288751762256595	1	0.16977410594833	0.996469494770579	0.375311945759642	0.724427476964484	1.16779227086809	-0.321311606902822	0.639854290765594	0.99593376093764	1.48910387777091
chr1	24762676	24762883	207	+	utr3	Lmbrd1	0.195896490956526	0.952709570805439	0.278218682243566	1	0.346972330604433	0.996469494770579	0.0956425697161569	0.526190357079724	-1.1272292817313	-0.255771183838056	0.404562326212357	0.99593376093764	-0.871458097893245
chr1	24763219	24763818	599	+	utr3	Lmbrd1	0.67612697081975	0.958486176136194	0.725197964210938	1	0.625224156516864	0.996469494770579	0.699892378726508	0.88779092812335	-0.762323753489021	-0.255771183838056	0.404562326212357	0.99593376093764	-0.506552569650965
chr1	24765443	24765731	288	+	utr3	Lmbrd1	0.28400385463992	0.952709570805439	0.347129754790201	1	0.410296397007013	0.996469494770579	0.322819074114601	0.694725772834658	-1.38282816208189	-0.255771183838056	0.404562326212357	0.99593376093764	-1.12705697824384
chr1	24765950	24766065	115	+	utr3	Lmbrd1	0.600607227960556	0.952709570805439	0.551420211238668	1	0.816444637598058	0.996469494770579	0.354497404170329	0.713086178232422	-0.907328140460897	-0.255771183838056	0.404562326212357	0.99593376093764	-0.651556956622841
chr1	25052310	25052444	134	+	intergenic	NA	NA	NA	0.560222376721835	1	0.58695596982461	0.996469494770579	0.374330317172265	0.724099486290635	4.14233289823765	NA	NA	NA	NA
chr1	25067964	25068299	335	-	utr3	Adgrb3	0.856069064625893	0.980736820161259	0.870384122900344	1	0.833490085122262	0.996469494770579	0.828026366256807	0.943737932164206	-0.323938210997106	-0.0816297403637889	0.716704994135565	0.99593376093764	-0.242308470633317
chr1	25093726	25094329	603	-	exon	Adgrb3	0.554723905663838	0.952709570805439	0.596272899777909	1	0.338229124254611	0.996469494770579	0.728013871829602	0.902216685980431	-0.596785296967268	-0.0816297403637889	0.716704994135565	0.99593376093764	-0.515155556603479
chr1	25118674	25118865	191	-	intron	Adgrb3	0.502896762753406	0.952709570805439	0.411096289382265	1	0.38129814133029	0.996469494770579	0.169177404451735	0.594521001376703	-0.746158023543954	-0.0816297403637889	0.716704994135565	0.99593376093764	-0.664528283180165
chr1	25197661	25197842	181	-	intron	Adgrb3	0.925456526126245	0.993086574413535	0.807302114670798	1	0.715592030232379	0.996469494770579	0.491152251489046	0.783532980107863	-0.31894219604785	-0.0816297403637889	0.716704994135565	0.99593376093764	-0.237312455684061
chr1	25199069	25199351	282	-	intron	Adgrb3	NA	NA	0.115863361401333	1	0.000987828938376421	0.118968641731956	0.412404808182555	0.742392162018907	4.16388585915653	-0.0816297403637889	0.716704994135565	0.99593376093764	4.24551559952032
chr1	25276343	25276516	173	-	exon	Gm20172	0.516757200200381	0.952709570805439	0.765744325230359	1	0.361839609714142	0.996469494770579	0.0356623736767565	0.439081971079792	2.30891891522485	0.274957680027875	0.564391851745265	0.99593376093764	2.03396123519697
chr1	25278203	25278303	100	-	intron	Adgrb3	0.425542181365518	0.952709570805439	0.427005464671036	1	0.423799047454367	0.996469494770579	0.172110050538777	0.596516714634788	2.41870972924263	-0.0816297403637889	0.716704994135565	0.99593376093764	2.50033946960642
chr1	25339488	25339629	141	-	intron	Adgrb3	0.379627501136569	0.952709570805439	0.617691033399017	1	0.815123319773645	0.996469494770579	0.082141840663392	0.507787947457422	0.629522635164548	-0.0816297403637889	0.716704994135565	0.99593376093764	0.711152375528337
chr1	25437481	25437585	104	-	intron	Adgrb3	NA	NA	0.337161538766518	1	0.613799466826237	0.996469494770579	0.899527384128576	0.97652128921975	3.44507550046623	-0.0816297403637889	0.716704994135565	0.99593376093764	3.52670524083002
chr1	25653440	25653627	187	-	intron	Adgrb3	0.26641100925255	0.952709570805439	0.197875712365383	1	0.356878171678681	0.996469494770579	0.0345711720964053	0.433456990615816	-1.76377808721371	-0.0816297403637889	0.716704994135565	0.99593376093764	-1.68214834684992
chr1	25704228	25704444	216	-	intron	Adgrb3	0.142632667470722	0.952709570805439	0.178385293785923	1	0.274198638630622	0.996469494770579	0.076099291487102	0.497567782827617	-1.7649168584932	-0.0816297403637889	0.716704994135565	0.99593376093764	-1.68328711812941
chr1	25706168	25706431	263	-	intron	Adgrb3	0.46146250271639	0.952709570805439	0.740373997124759	1	0.637760533562297	0.996469494770579	0.0877054236718103	0.51504485067107	0.609729033826861	-0.0816297403637889	0.716704994135565	0.99593376093764	0.69135877419065
chr1	25773448	25773584	136	-	intron	Adgrb3	0.567884683778381	0.952709570805439	0.584813892512136	1	0.660477442761311	0.996469494770579	0.260258908910136	0.658266565048739	-1.44110030744077	-0.0816297403637889	0.716704994135565	0.99593376093764	-1.35947056707698
chr1	25803023	25803209	186	-	intron	Adgrb3	0.955010931585695	0.99702202486809	0.85515252013441	1	0.95453124760283	0.996469494770579	0.963996824788032	1	-0.151736383029578	-0.0816297403637889	0.716704994135565	0.99593376093764	-0.0701066426657895
chr1	25808630	25808965	335	-	exon	2900022M07Rik	NA	NA	0.0762171442026067	1	5.39399971715811e-28	8.6724727452468e-24	0.486449981474063	0.782282300472751	4.04888518210683	-0.0752452934759998	0.862855504604324	0.99593376093764	4.12413047558283
chr1	25809361	25809463	102	-	exon	2900022M07Rik	0.22160445448518	0.952709570805439	0.146477423448709	1	0.308200511564296	0.996469494770579	0.208724323678374	0.622856802015497	-1.35744210696177	-0.0752452934759998	0.862855504604324	0.99593376093764	-1.28219681348577
chr1	25826045	25826693	648	-	exon	Adgrb3	0.309373850926678	0.952709570805439	0.395737055761396	1	0.262747782842677	0.996469494770579	0.298093879181024	0.679776695165393	-0.830621168191954	-0.0816297403637889	0.716704994135565	0.99593376093764	-0.748991427828165
chr1	25829951	25830057	106	-	utr5*	Adgrb3	0.980121030406868	1	0.851027080397046	1	0.97810943137532	0.996469494770579	0.753053804438854	0.912998758207421	-0.103822196509272	-0.0816297403637889	0.716704994135565	0.99593376093764	-0.0221924561454827
chr1	30803681	30804622	941	-	utr3	Phf3	0.742296555979449	0.963025178017567	0.8349888929537	1	0.928050807953865	0.996469494770579	0.934841078746349	0.99265241044216	0.175173765509284	-0.120062410757454	0.558926034454988	0.99593376093764	0.295236176266737
chr1	30804732	30805881	1149	-	utr3	Phf3	0.43687001864061	0.952709570805439	0.483964296165132	1	0.519382029876238	0.996469494770579	0.659907503955568	0.867656774430456	-0.47286132217556	-0.120062410757454	0.558926034454988	0.99593376093764	-0.352798911418107
chr1	30829815	30830299	484	-	exon	Phf3	0.693361472132831	0.959401687146197	0.749395833060447	1	0.848827991526433	0.996469494770579	0.682140312517242	0.879166553457567	-0.551192427945795	-0.120062410757454	0.558926034454988	0.99593376093764	-0.431130017188341
chr1	30830362	30830637	275	-	exon	Phf3	0.368444614750218	0.952709570805439	0.404889227303991	1	0.258636410849398	0.996469494770579	0.153686996283447	0.579489349170837	-1.18260133888805	-0.120062410757454	0.558926034454988	0.99593376093764	-1.0625389281306
chr1	30830658	30831471	813	-	exon	Phf3	0.607526997137216	0.952709570805439	0.575545318196546	1	0.634482170475079	0.996469494770579	0.517708507573446	0.79555718612609	-0.531896506595589	-0.120062410757454	0.558926034454988	0.99593376093764	-0.411834095838136
chr1	30949068	30949173	105	-	utr5	Ptp4a1	0.245595812450452	0.952709570805439	0.393103630309227	1	0.467009851059443	0.996469494770579	0.311764066310382	0.68748843627304	2.21428009174087	0.118795081186523	0.801779921992303	0.99593376093764	2.09548501055434
chr1	32172786	32172914	128	+	utr5	Khdrbs2	0.814872958494448	0.97362678588228	0.930400106150246	1	0.743754530944732	0.996469494770579	0.996668654851617	1	0.102925275109036	0.124661789298693	0.579034999692503	0.99593376093764	-0.0217365141896565
chr1	32475498	32475621	123	+	exon	Gm37999	0.588899289728668	0.952709570805439	0.364934391820541	1	0.361343183538839	0.996469494770579	0.037679777750621	0.443892650305683	1.7979644255354	-0.221195387145404	0.768255717117205	0.99593376093764	2.01915981268081
chr1	32581161	32581325	164	+	intron	Khdrbs2	NA	NA	0.29600078693243	1	0.486578573965674	0.996469494770579	0.513601995796765	0.793468290869415	4.90002352591112	0.124661789298693	0.579034999692503	0.99593376093764	4.77536173661243
chr1	33670345	33670516	171	+	exon	1700001G17Rik	0.783148913401896	0.968317019437783	0.999561612021542	1	0.915272048563569	0.996469494770579	0.840833314463823	0.949793873942933	1.27013849834416	1.15869764214202	0.166278352486268	0.99593376093764	0.111440856202132
chr1	33739280	33740045	765	+	utr3	Rab23	0.689184415863641	0.959376131342204	0.696153147536678	1	0.564492494855845	0.996469494770579	0.478073195633543	0.777427948471648	-0.480545454573279	-0.104668564774157	0.60764809385662	0.99593376093764	-0.375876889799121
chr1	33740205	33740386	181	+	utr3	Rab23	0.755364804616048	0.96385356724865	0.998879598304805	1	0.981820515817495	0.996469494770579	0.527535705620551	0.801201803926307	-0.0105512821665555	-0.104668564774157	0.60764809385662	0.99593376093764	0.094117282607602
chr1	33746131	33746463	332	-	utr3	Bag2	0.694941195719926	0.959457688554116	0.733104356505299	1	0.722447803552535	0.996469494770579	0.700569346816245	0.888154883778132	-0.710635126149586	0.349464334550921	0.275503768872831	0.99593376093764	-1.06009946070051
chr1	33746637	33746755	118	-	exon	Bag2	0.065910606433736	0.952709570805439	0.0811608322047679	1	0.346027893060598	0.996469494770579	0.191754274896902	0.610895608859903	-0.0923348114140001	0.349464334550921	0.275503768872831	0.99593376093764	-0.441799145964921
chr1	33776552	33777102	550	-	utr3	Zfp451	0.167934755915089	0.952709570805439	0.327070220755281	1	0.362300867013074	0.996469494770579	0.552353149579063	0.814102496160676	-0.34924394367929	-0.0738208776750768	0.794098809274106	0.99593376093764	-0.275423066004214
chr1	33777189	33777365	176	-	utr3	Zfp451	0.5999218404695	0.952709570805439	0.612503186505833	1	0.524912228464122	0.996469494770579	0.160232119849783	0.586938402405679	-0.643048572259729	-0.0738208776750768	0.794098809274106	0.99593376093764	-0.569227694584652
chr1	33777460	33777580	120	-	utr3	Zfp451	0.0847262919043029	0.952709570805439	0.149472306343122	1	0.390362668034252	0.996469494770579	0.0199980101327841	0.39433965312989	-0.776238321799591	-0.0738208776750768	0.794098809274106	0.99593376093764	-0.702417444124514
chr1	33777648	33777769	121	-	utr3	Zfp451	0.28058793543655	0.952709570805439	0.320123769203836	1	0.35334662807227	0.996469494770579	0.102851838017399	0.535445733776293	-0.739480856199515	-0.0738208776750768	0.794098809274106	0.99593376093764	-0.665659978524439
chr1	33800745	33803362	2617	-	utr3	Zfp451	0.487445320226349	0.952709570805439	0.543635636192366	1	0.217813024975801	0.996469494770579	0.451290277149006	0.763001778113523	-0.671086843016444	-0.0738208776750768	0.794098809274106	0.99593376093764	-0.597265965341367
chr1	33852375	33852632	257	-	utr3	Bend6	0.367343843691788	0.952709570805439	0.422305690529837	1	0.429664807972102	0.996469494770579	0.113243697411254	0.544137817726593	-1.52463023774304	-0.240706461460719	0.397217870821746	0.99593376093764	-1.28392377628232
chr1	33853011	33853369	358	-	utr3	Bend6	0.254171891007266	0.952709570805439	0.320730909422174	1	0.0895738125859085	0.996469494770579	0.262441289843651	0.659010326839125	-1.20596079173514	-0.240706461460719	0.397217870821746	0.99593376093764	-0.965254330274419
chr1	33862585	33862686	101	-	exon	Bend6	0.387062584330141	0.952709570805439	0.45833446521123	1	0.568585613932503	0.996469494770579	0.0593766684388763	0.47551206458782	-1.19771111082645	-0.240706461460719	0.397217870821746	0.99593376093764	-0.957004649365729
chr1	33883394	33883568	174	-	utr5	Bend6	0.0695423018521057	0.952709570805439	0.11285617195807	1	0.333180784302257	0.996469494770579	0.0765051878849221	0.49767653928465	-1.95179389790521	-0.240706461460719	0.397217870821746	0.99593376093764	-1.7110874364445
chr1	33906384	33906491	107	-	intron	Bend6	0.191286054048802	0.952709570805439	0.193799602490933	1	0.347212206153859	0.996469494770579	0.284553344964065	0.673405239846316	0.12536002313864	-0.240706461460719	0.397217870821746	0.99593376093764	0.366066484599359
chr1	34087370	34087519	149	+	intron	Dst	0.150779614187384	0.952709570805439	0.171969626140324	1	0.0694752091974022	0.996469494770579	0.312060763257203	0.687543477238033	2.2519921051189	0.00899618996485305	0.973573218788909	0.9975680437209	2.24299591515404
chr1	34180167	34180422	255	+	exon	Dst	0.123186642796959	0.952709570805439	0.194172121618007	1	0.24393122598776	0.996469494770579	0.0458972346857757	0.458584967403759	1.12476711039031	0.00899618996485305	0.973573218788909	0.9975680437209	1.11577092042545
chr1	34188537	34188910	373	+	exon	Dst	0.669476276091146	0.957793914465795	0.864708987540422	1	0.87366709079099	0.996469494770579	0.16931787558415	0.594579845465784	0.279244518381626	0.00899618996485305	0.973573218788909	0.9975680437209	0.270248328416773
chr1	34189511	34189636	125	+	exon	Dst	0.713919788150012	0.961714205023053	0.738141492015469	1	0.879532779404841	0.996469494770579	0.925514417921002	0.988610049759895	0.0702248718155637	0.00899618996485305	0.973573218788909	0.9975680437209	0.0612286818507107
chr1	34190397	34190549	152	+	exon	Dst	0.53933151076106	0.952709570805439	0.682418620939702	1	0.970874816139263	0.996469494770579	0.403820024426212	0.737772965296998	0.520073308072846	0.00899618996485305	0.973573218788909	0.9975680437209	0.511077118107993
chr1	34191863	34192131	268	+	exon	Dst	0.421447646037004	0.952709570805439	0.474350725967387	1	0.604569717833936	0.996469494770579	0.793796810780732	0.930497545131519	-0.328242927232305	0.00899618996485305	0.973573218788909	0.9975680437209	-0.337239117197158
chr1	34201042	34201346	304	+	exon	Dst	0.452485425052892	0.952709570805439	0.648646164102497	1	0.692422349274756	0.996469494770579	0.045116557323197	0.458584967403759	0.746149169561812	0.00899618996485305	0.973573218788909	0.9975680437209	0.737152979596959
chr1	34225593	34225905	312	+	exon	Dst	0.704023518674669	0.960767302968696	0.919120032428222	1	0.865256489599844	0.996469494770579	0.325002106505697	0.695862318938734	0.215250570435926	0.00899618996485305	0.973573218788909	0.9975680437209	0.206254380471073
chr1	34227820	34228259	439	+	exon	Dst	0.521914635382583	0.952709570805439	0.576246364809981	1	0.625704194703416	0.996469494770579	0.730018253486549	0.902996479759117	-0.727087690863699	0.00899618996485305	0.973573218788909	0.9975680437209	-0.736083880828552
chr1	34228595	34228738	143	+	exon	Dst	0.971565878661222	0.999233098460869	0.880330187025915	1	0.970739634090246	0.996469494770579	0.427566747959586	0.749475876225948	0.00782386598791593	0.00899618996485305	0.973573218788909	0.9975680437209	-0.00117232397693712
chr1	34228893	34229174	281	+	exon	Dst	0.626454882913161	0.954509892540284	0.89034476224837	1	0.908329904506138	0.996469494770579	0.191837982373484	0.610895608859903	0.325939136092436	0.00899618996485305	0.973573218788909	0.9975680437209	0.316942946127583
chr1	34237615	34237776	161	+	exon	Dst	0.11830446993191	0.952709570805439	0.138619691682919	1	0.162237700050032	0.996469494770579	0.112806879167043	0.543820013018654	-0.226152871746031	0.00899618996485305	0.973573218788909	0.9975680437209	-0.235149061710884
chr1	34307339	34307603	264	+	utr3	Dst	0.416321416065422	0.952709570805439	0.579640347246903	1	0.655629448948974	0.996469494770579	0.00437586454364003	0.314081872609737	0.656446065685778	0.00899618996485305	0.973573218788909	0.9975680437209	0.647449875720925
chr1	34307733	34307923	190	+	utr3	Dst	0.440247330751529	0.952709570805439	0.458060536418101	1	0.270533317133222	0.996469494770579	0.288251580152541	0.674988422810248	-1.18413050156377	0.00899618996485305	0.973573218788909	0.9975680437209	-1.19312669152863
chr1	34308320	34308433	113	+	utr3	Dst	0.584099590065633	0.952709570805439	0.556616855909252	1	0.382986978547207	0.996469494770579	0.334230554263572	0.700657098188064	-1.32951682779186	0.00899618996485305	0.973573218788909	0.9975680437209	-1.33851301775672
chr1	34427312	34427429	117	-	exon	Gm37233	0.348734788195941	0.952709570805439	0.440291386224933	1	0.89839611201151	0.996469494770579	0.294961067723732	0.679095438591675	1.00854842928859	0.392802609323515	0.201395171582907	0.99593376093764	0.615745819965076
chr1	34428261	34428419	158	-	exon	Gm37233	0.616712471820878	0.953608855625315	0.596604597195731	1	0.406587431645072	0.996469494770579	0.854506629646275	0.956176725686823	0.289719333692485	0.392802609323515	0.201395171582907	0.99593376093764	-0.103083275631029
chr1	34432625	34432947	322	-	exon	Gm37233	0.897608505310748	0.986791503456831	0.907383251451766	1	0.636082675383409	0.996469494770579	1	1	0.0796579893619646	0.392802609323515	0.201395171582907	0.99593376093764	-0.31314461996155
chr1	34586682	34589822	3140	+	utr3	Amer3	0.528282006438605	0.952709570805439	0.842268504742685	1	0.762530501093856	0.996469494770579	0.466921043797591	0.771400169312567	0.232402529058017	0.0340663027764132	0.879430031117543	0.99593376093764	0.198336226281604
chr1	34589924	34590616	692	+	utr3	Amer3	0.947584495656486	0.996441762927158	0.969549063679868	1	0.960914022564696	0.996469494770579	0.949623844682589	0.999763743779155	-0.200532654490036	0.0340663027764132	0.879430031117543	0.99593376093764	-0.234598957266449
chr1	34721777	34722042	265	+	exon	Arhgef4	0.639654373606761	0.954763707618427	0.806715164146705	1	0.976379879983297	0.996469494770579	0.177810220137552	0.599818076630505	0.687338167874264	-0.0379215633552031	0.854555192044791	0.99593376093764	0.725259731229467
chr1	34722242	34722424	182	+	exon	Arhgef4	0.314437637188759	0.952709570805439	0.515066546343843	1	0.736818984215928	0.996469494770579	0.36388205503935	0.718047902361355	0.488286838453877	-0.0379215633552031	0.854555192044791	0.99593376093764	0.52620840180908
chr1	34723322	34723452	130	+	exon	Arhgef4	0.381789473473309	0.952709570805439	0.496145361196307	1	0.631927802150004	0.996469494770579	0.284244023313598	0.673405239846316	1.30117755340781	-0.0379215633552031	0.854555192044791	0.99593376093764	1.33909911676302
chr1	34723653	34723887	234	+	exon	Arhgef4	0.399863571358327	0.952709570805439	0.575539165606397	1	0.792288901860549	0.996469494770579	0.380330368655161	0.726970522300886	0.798293413362094	-0.0379215633552031	0.854555192044791	0.99593376093764	0.836214976717297
chr1	34723948	34724392	444	+	exon	Arhgef4	0.852965945910107	0.980486901114444	0.904579482703913	1	0.976014380857399	0.996469494770579	0.464722255569626	0.770105890536758	0.0582324866748156	-0.0379215633552031	0.854555192044791	0.99593376093764	0.0961540500300187
chr1	34724526	34724948	422	+	exon	Arhgef4	0.996179761090457	1	0.957047781249629	1	0.797231720879064	0.996469494770579	0.847175516425796	0.952635245894576	0.232266951097764	-0.0379215633552031	0.854555192044791	0.99593376093764	0.270188514452967
chr1	34807683	34807906	223	+	utr3	Arhgef4	0.806340199911764	0.972350400847944	0.830618145209109	1	0.996186962093895	0.997203188341664	0.0887564222309207	0.516479213046489	0.177487581123663	-0.0379215633552031	0.854555192044791	0.99593376093764	0.215409144478866
chr1	34808538	34808701	163	+	utr3	Arhgef4	0.708785175188285	0.96091855031211	0.870799134356794	1	0.903408027583417	0.996469494770579	0.208471947789194	0.622856802015497	0.336189283265638	-0.0379215633552031	0.854555192044791	0.99593376093764	0.374110846620841
chr1	34808878	34809114	236	+	utr3	Arhgef4	0.286648592851068	0.952709570805439	0.230727924799797	1	0.227577931415079	0.996469494770579	0.152996881683214	0.579221516076406	0.0406166451470622	-0.0379215633552031	0.854555192044791	0.99593376093764	0.0785382085022654
chr1	34811729	34812268	539	+	utr3	Arhgef4	0.818598514068228	0.97389981919593	0.859546950680587	1	0.703449418446279	0.996469494770579	0.162394165943097	0.589264544778729	-0.571669284320741	-0.0379215633552031	0.854555192044791	0.99593376093764	-0.533747720965538
chr1	34812446	34812713	267	+	utr3	Arhgef4	0.61378789205766	0.952949069784582	0.648834155428878	1	0.490434226192844	0.996469494770579	0.582080764192857	0.828688353189508	-0.702582210369344	-0.0379215633552031	0.854555192044791	0.99593376093764	-0.664660647014141
chr1	34816777	34817365	588	-	utr3	Fam168b	0.74409154975209	0.963223935427482	0.984711403141398	1	0.976578308140591	0.996469494770579	0.698926429260605	0.887262227339626	0.035698816087889	-0.080790960929856	0.600814856081592	0.99593376093764	0.116489777017745
chr1	36103537	36104574	1037	+	utr3	Hs6st1	0.105444913265889	0.952709570805439	0.445956600701401	1	0.378889041117052	0.996469494770579	0.00152820882539306	0.221619676734523	0.618017114726994	-0.0503630492929255	0.79246948258378	0.99593376093764	0.66838016401992
chr1	36104622	36104810	188	+	utr3	Hs6st1	0.574735844675094	0.952709570805439	0.855688124466574	1	0.990420980395543	0.996469494770579	0.216527869171517	0.627568200231939	0.169579535896611	-0.0503630492929255	0.79246948258378	0.99593376093764	0.219942585189536
chr1	36105888	36106363	475	+	utr3	Hs6st1	0.976779526009663	1	0.929130507527933	1	0.83382781003403	0.996469494770579	0.00599658616366705	0.331170920364154	-0.00551294637785964	-0.0503630492929255	0.79246948258378	0.99593376093764	0.0448501029150659
chr1	36140258	36140366	108	-	utr3	Uggt1	0.381438439717395	0.952709570805439	0.401718988139678	1	0.53793412873052	0.996469494770579	0.207299225536327	0.62258905812828	0.117781622071385	0.178029276977051	0.26503736128414	0.99593376093764	-0.0602476549056658
chr1	36143825	36144270	445	-	utr3	Uggt1	0.994506941480943	1	0.891785150802791	1	0.935440265719334	0.996469494770579	0.255575783712455	0.655407783120802	0.27739480726193	0.178029276977051	0.26503736128414	0.99593376093764	0.0993655302848794
chr1	36145967	36146112	145	-	utr3	Uggt1	0.879671114611868	0.984024563715121	0.736071840430733	1	0.751883667704722	0.996469494770579	0.963093770255835	1	0.346091791743088	0.178029276977051	0.26503736128414	0.99593376093764	0.168062514766037
chr1	36266232	36266354	122	-	utr3	Neurl3	0.791257573796589	0.969085696576597	0.845786670764963	1	0.831837394059587	0.996469494770579	0.580247185013026	0.827852004390118	0.851890467276093	0.797351882622449	0.179252328800151	0.99593376093764	0.0545385846536431
chr1	36319173	36319435	262	+	utr3	Arid5a	0.743111339001614	0.963025178017567	0.977176686504791	1	0.967997641624178	0.996469494770579	0.861436435898711	0.958919361466954	0.390338403661421	-0.0307534166277069	0.939513692503398	0.99593376093764	0.421091820289128
chr1	36319731	36319861	130	+	utr3	Arid5a	0.500576847882907	0.952709570805439	0.694491502463464	1	0.947452471863635	0.996469494770579	0.656268121924056	0.865818817212032	0.738116912308623	-0.0307534166277069	0.939513692503398	0.99593376093764	0.76887032893633
chr1	36320319	36320580	261	+	utr3	Arid5a	0.865789081786157	0.982596559504688	0.726800744581855	1	0.75020270263461	0.996469494770579	0.584583694626652	0.829766373852043	-0.196988868974386	-0.0307534166277069	0.939513692503398	0.99593376093764	-0.16623545234668
chr1	36320642	36320888	246	+	utr3	Arid5a	0.066504782176468	0.952709570805439	0.116239352536119	1	0.134874498897765	0.996469494770579	0.103467878436931	0.536380939495913	1.02674460763739	-0.0307534166277069	0.939513692503398	0.99593376093764	1.0574980242651
chr1	36335894	36336379	485	-	utr3	Kansl3	0.115278402393168	0.952709570805439	0.458221527975796	1	0.520730504067735	0.996469494770579	0.00464293366308977	0.316741352480805	0.485692483685894	0.116093274876822	0.679208288469827	0.99593376093764	0.369599208809072
chr1	36420409	36420570	161	-	intron	Lman2l	0.698543094133173	0.959767199202296	0.751198401188865	1	0.961961992273981	0.996469494770579	0.608102841533638	0.843213050893429	0.880125894486774	0.435004008900473	0.0535376408127762	0.99593376093764	0.445121885586301
chr1	36423335	36424315	980	-	utr3	Lman2l	0.854129077592721	0.980486901114444	0.81930159724266	1	0.870754773026288	0.996469494770579	0.972998049255283	1	0.355033869849153	0.435004008900473	0.0535376408127762	0.99593376093764	-0.0799701390513201
chr1	36471939	36472318	379	+	exon	Cnnm4	0.636192113031021	0.954763707618427	0.899836990775081	1	0.880634631573416	0.996469494770579	0.338571630090568	0.703541589390457	0.569491785048978	0.163423004280096	0.544079909761196	0.99593376093764	0.406068780768882
chr1	36472643	36472946	303	+	exon	Cnnm4	0.465676547267062	0.952709570805439	0.519275742483471	1	0.39008570205877	0.996469494770579	0.442215260457245	0.758257763750581	-0.178116043690675	0.163423004280096	0.544079909761196	0.99593376093764	-0.341539047970771
chr1	36507054	36507252	198	+	utr3	Cnnm4	0.714631366845303	0.961783530666002	0.890485991914852	1	0.939987146455837	0.996469494770579	0.798587255589625	0.931855698611361	0.700996709454283	0.163423004280096	0.544079909761196	0.99593376093764	0.537573705174187
chr1	36511897	36512186	289	+	utr5	Cnnm3	0.113190775249261	0.952709570805439	0.141089577187608	1	0.029301424925892	0.996469494770579	0.00487778070476941	0.316741352480805	2.94002670277105	0.185578408510062	0.612050954179595	0.99593376093764	2.75444829426099
chr1	36512788	36513141	353	+	exon	Cnnm3	0.0925546416090053	0.952709570805439	0.161085748740758	1	0.200608372450319	0.996469494770579	0.0162267192886595	0.380130822332755	1.55000647722978	0.185578408510062	0.612050954179595	0.99593376093764	1.36442806871972
chr1	36525183	36525395	212	+	utr3	Cnnm3	0.134487389982681	0.952709570805439	0.284077887672996	1	0.462549572004325	0.996469494770579	0.0399820877986636	0.447354123813333	1.44655471558745	0.185578408510062	0.612050954179595	0.99593376093764	1.26097630707739
chr1	36526831	36527123	292	+	utr3	Cnnm3	0.850210902183652	0.980114377006057	0.930234989911386	1	0.899400559965186	0.996469494770579	0.801353794780491	0.93302759469863	0.222231395537077	0.185578408510062	0.612050954179595	0.99593376093764	0.0366529870270146
chr1	36539233	36539449	216	-	utr3	Gm42417	0.286380296785786	0.952709570805439	0.248507347210047	1	0.563018469529445	0.996469494770579	0.266603449682153	0.66091342829884	-0.183028984579931	NA	NA	NA	NA
chr1	36547002	36547171	169	-	exon	Ankrd39	0.18542564000604	0.952709570805439	0.320846930434907	1	0.680075576059041	0.996469494770579	0.187589151965699	0.607822601541633	1.61885350601444	-0.0884542498963879	0.766813301351109	0.99593376093764	1.70730775591083
chr1	36549249	36550230	981	-	utr3	Sema4c	0.115102052246483	0.952709570805439	0.25282864883758	1	0.207797851457648	0.996469494770579	0.0670707989485978	0.485896172704525	1.04572021904362	0.099584791962994	0.75807283367286	0.99593376093764	0.946135427080624
chr1	36558984	36559104	120	+	exon	D430040D24Rik	0.7782087466049	0.967858274569232	0.929298866907299	1	0.855174247509699	0.996469494770579	0.841460995559334	0.95000635766673	1.12341204786602	0.282144358087078	0.623602722646921	0.99593376093764	0.841267689778947
chr1	36698500	36698675	175	-	utr3	Actr1b	0.177933294034804	0.952709570805439	0.281222976876417	1	0.467558170461047	0.996469494770579	0.390283149782803	0.731758917219601	-0.852975834599704	0.0242584421741171	0.880778360305617	0.99593376093764	-0.877234276773821
chr1	36700027	36700127	100	-	utr3	Actr1b	0.645611030494422	0.955386530899276	0.667541979927994	1	0.744149805302886	0.996469494770579	0.131163638490598	0.56118266737912	-0.730438865123097	0.0242584421741171	0.880778360305617	0.99593376093764	-0.754697307297215
chr1	36724361	36724604	243	+	intron	4933424G06Rik	0.992618252695806	1	0.922458503189854	1	0.946125341168732	0.996469494770579	0.455662379817612	0.765371141395199	0.352122238857274	0.289811287459104	0.75950218957151	0.99593376093764	0.0623109513981709
chr1	36725360	36725570	210	+	intron	4933424G06Rik	0.63353418783084	0.954763707618427	0.370279560050504	1	0.385553271524082	0.996469494770579	0.22579714986415	0.633308471938028	0.269432054552102	0.289811287459104	0.75950218957151	0.99593376093764	-0.0203792329070013
chr1	36792626	36792841	215	-	utr3	Tmem131	0.751588524923193	0.963469479409336	0.791992581255577	1	0.761718111101192	0.996469494770579	0.668758312208456	0.872047397335404	-0.234162369286679	0.104320519738244	0.548142444793748	0.99593376093764	-0.338482889024923
chr1	36807906	36808379	473	-	exon	Tmem131	0.74772899796808	0.963348798145775	0.960464441065805	1	0.924645398990706	0.996469494770579	0.152611595844556	0.579175522213691	0.713882815014376	0.104320519738244	0.548142444793748	0.99593376093764	0.609562295276132
chr1	37299928	37300045	117	+	utr5	Inpp4a	0.656333725251479	0.955805430849133	0.931270062604844	1	0.803283412239838	0.996469494770579	0.542612492735283	0.808270511199077	0.785443971023756	-0.0105502862943161	0.956673410396473	0.99593376093764	0.795994257318072
chr1	37360771	37360902	131	+	intron	Inpp4a	0.383395919648583	0.952709570805439	0.590548371903764	1	0.830088992915735	0.996469494770579	0.104890729614566	0.537542350274518	2.94166797127649	-0.0105502862943161	0.956673410396473	0.99593376093764	2.9522182575708
chr1	37403578	37403834	256	+	utr3	Inpp4a	0.77307258050968	0.966447332330012	0.770545054936966	1	0.501448761145179	0.996469494770579	0.3630277677317	0.717455642808621	-0.892151201480352	-0.0105502862943161	0.956673410396473	0.99593376093764	-0.881600915186036
chr1	37408174	37408315	141	+	utr3	Inpp4a	0.772297607826587	0.966447332330012	0.797592368176588	1	0.68741493006548	0.996469494770579	0.748907792864738	0.911495928458052	-0.672716776725093	-0.0105502862943161	0.956673410396473	0.99593376093764	-0.662166490430777
chr1	37410232	37410607	375	+	utr3	Inpp4a	0.862537272297074	0.982045306569901	0.873065077771652	1	0.930797367428896	0.996469494770579	0.857682990216192	0.957406972542433	-0.305901251388601	-0.0105502862943161	0.956673410396473	0.99593376093764	-0.295350965094285
chr1	37419917	37420142	225	-	utr3	Coa5	0.336520974038343	0.952709570805439	0.412517577309941	1	0.48082479239917	0.996469494770579	0.372491772652381	0.722393166972615	-1.35564506349419	-0.287086297532591	0.43872251705702	0.99593376093764	-1.06855876596159
chr1	37420227	37420573	346	-	utr3	Coa5	0.293171778172284	0.952709570805439	0.383353706313994	1	0.271917146344772	0.996469494770579	0.471606210228993	0.77398522367253	-1.00824485766487	-0.287086297532591	0.43872251705702	0.99593376093764	-0.721158560132276
chr1	37430221	37430354	133	+	utr5	Unc50	0.31528636621701	0.952709570805439	0.259748951397296	1	0.778576090483876	0.996469494770579	0.580615591928287	0.82797678525189	-0.63587816912838	-0.0160421288547978	0.955914566475946	0.99593376093764	-0.619836040273582
chr1	37431271	37431505	234	+	utr5	Unc50	0.0937244194374571	0.952709570805439	0.175721477044613	1	0.303827584133675	0.996469494770579	0.230100234418266	0.63686235410834	-1.22574226146927	-0.0160421288547978	0.955914566475946	0.99593376093764	-1.20970013261447
chr1	37438749	37438889	140	+	utr3	Unc50	0.448090683859054	0.952709570805439	0.474258829720879	1	0.456912326412932	0.996469494770579	0.473947597972362	0.775222088674212	-0.881951587154904	-0.0160421288547978	0.955914566475946	0.99593376093764	-0.865909458300107
chr1	37444351	37444639	288	-	utr3	Mgat4a	0.383138144973381	0.952709570805439	0.424489751154888	1	0.153478642875216	0.996469494770579	0.37783980378581	0.725210820552301	-0.98879476300536	-0.163315127101561	0.573330607649567	0.99593376093764	-0.825479635903799
chr1	37536088	37536365	277	-	utr5	Mgat4a	0.349564795396644	0.952709570805439	0.440301085092272	1	0.502904433940419	0.996469494770579	0.528080693967811	0.801428743739054	-0.825734288570227	-0.163315127101561	0.573330607649567	0.99593376093764	-0.662419161468666
chr1	37611717	37611885	168	-	utr3	2010300C02Rik	0.798469085430916	0.970043080393629	0.789009249692109	1	0.66279390687035	0.996469494770579	0.0533514070609685	0.467832864188032	-0.399754882828588	0.240716731798304	0.455959321173382	0.99593376093764	-0.640471614626893
chr1	37611997	37612299	302	-	utr3	2010300C02Rik	0.49580465656015	0.952709570805439	0.859685994477604	1	0.99115472162622	0.996469494770579	0.442696989684432	0.758644877076255	0.1264644827886	0.240716731798304	0.455959321173382	0.99593376093764	-0.114252249009704
chr1	37614480	37614678	198	-	exon	2010300C02Rik	0.172409404775383	0.952709570805439	0.245248104676823	1	0.42960824202066	0.996469494770579	0.00852505304487416	0.360278490180091	1.33976188167343	0.240716731798304	0.455959321173382	0.99593376093764	1.09904514987512
chr1	37623752	37624392	640	-	exon	2010300C02Rik	0.166239033237195	0.952709570805439	0.296237851545722	1	0.313320056590806	0.996469494770579	0.0233920656548157	0.406224048710364	1.25936635047612	0.240716731798304	0.455959321173382	0.99593376093764	1.01864961867781
chr1	37624568	37625131	563	-	exon	2010300C02Rik	0.234606128104235	0.952709570805439	0.36719339491395	1	0.568126947277465	0.996469494770579	0.0468494416185465	0.458584967403759	1.20295899190625	0.240716731798304	0.455959321173382	0.99593376093764	0.962242260107942
chr1	37625290	37625668	378	-	exon	2010300C02Rik	0.122645822584716	0.952709570805439	0.276912115659437	1	0.388808761632232	0.996469494770579	0.347726787555849	0.708587454611698	0.881034090273381	0.240716731798304	0.455959321173382	0.99593376093764	0.640317358475077
chr1	37625792	37625992	200	-	exon	2010300C02Rik	0.23015436416502	0.952709570805439	0.457391313787677	1	0.699522331879654	0.996469494770579	0.48856391828669	0.783082389237632	0.595717871261259	0.240716731798304	0.455959321173382	0.99593376093764	0.355001139462955
chr1	37676557	37676703	146	-	utr5	2010300C02Rik	0.698731670807953	0.959767199202296	0.846285522965633	1	0.906734640503279	0.996469494770579	0.397141818433386	0.735226056191738	0.545313479635314	0.240716731798304	0.455959321173382	0.99593376093764	0.304596747837009
chr1	37801752	37801866	114	-	utr3	Tsga10	0.126999465046255	0.952709570805439	0.13619297089497	1	0.229277961902434	0.996469494770579	0.0361740837130273	0.439275722099323	-1.88201490519994	-0.264253417897536	0.529131791416344	0.99593376093764	-1.61776148730241
chr1	37808321	37808503	182	-	intron	Tsga10	NA	NA	0.428482896779343	1	0.412745921969061	0.996469494770579	0.381744756558593	0.727750750844838	4.30193939058003	-0.264253417897536	0.529131791416344	0.99593376093764	4.56619280847756
chr1	37834187	37834374	187	-	utr3	Tsga10	0.25612029079785	0.952709570805439	0.279137740618287	1	0.377957452636431	0.996469494770579	0.137606902097489	0.565463373329496	-1.29685193304486	-0.264253417897536	0.529131791416344	0.99593376093764	-1.03259851514733
chr1	37835287	37835439	152	-	exon	Tsga10	0.865556981643937	0.982596559504688	0.576314186185476	1	0.919180642145169	0.996469494770579	0.716167649803297	0.896126738620831	-0.5722193965507	-0.264253417897536	0.529131791416344	0.99593376093764	-0.307965978653164
chr1	37864714	37864838	124	-	utr5	Tsga10	0.653829092970343	0.955503344899149	0.943826726328543	1	0.8510069861809	0.996469494770579	0.666435274016138	0.870816373674929	1.21139854165035	-0.264253417897536	0.529131791416344	0.99593376093764	1.47565195954788
chr1	37875322	37876017	695	+	utr3	Lipt1	0.740914418269776	0.963025178017567	0.779933536735945	1	0.752537710854404	0.996469494770579	0.776544663299028	0.922733849968034	-0.556987424860045	-0.303902646509506	0.526947886506189	0.99593376093764	-0.253084778350539
chr1	37879016	37879200	184	-	utr3	Mitd1	0.471593947829112	0.952709570805439	0.531897272283907	1	0.566306992176158	0.996469494770579	0.0172800259265142	0.385125588705451	-0.744484884844519	-0.396702331996845	0.211495661627671	0.99593376093764	-0.347782552847674
chr1	37898077	37898302	225	+	utr3	Mrpl30	0.281473082589242	0.952709570805439	0.37960353321382	1	0.609402038671027	0.996469494770579	0.434385089852408	0.753665906544922	-0.956465886220533	-0.304608768065123	0.414869383020078	0.99593376093764	-0.65185711815541
chr1	37900552	37900673	121	+	intergenic	NA	0.951089723966827	0.99701572835864	0.896399184509762	1	0.958596106929949	0.996469494770579	0.883995316713818	0.969353131795537	0.310224048952017	NA	NA	NA	NA
chr1	37986775	37986875	100	-	utr3	Txndc9	0.53867604725845	0.952709570805439	0.553137527750973	1	0.415030646294216	0.996469494770579	0.547086989548754	0.810963976105726	-1.35013588580984	-0.102079834764364	0.694071722809675	0.99593376093764	-1.24805605104547
chr1	37995588	37995804	216	-	exon	Txndc9	0.946019789097262	0.996441762927158	0.552355001949307	1	0.808272259682784	0.996469494770579	0.098215364313106	0.528613234494908	-0.0255278798241957	-0.102079834764364	0.694071722809675	0.99593376093764	0.0765519549401686
chr1	37998171	37998326	155	+	utr5	Eif5b	0.287359006570705	0.952709570805439	0.148434566435718	1	0.4899007822096	0.996469494770579	0.188360750581624	0.608424452011168	-0.232432537029259	-0.0684517403500755	0.79452628174089	0.99593376093764	-0.163980796679184
chr1	38017811	38017992	181	+	exon	Eif5b	0.360432953325566	0.952709570805439	0.182344242811582	1	0.474594980752179	0.996469494770579	0.192307751103437	0.611452663332085	-0.448829715784671	-0.0684517403500755	0.79452628174089	0.99593376093764	-0.380377975434596
chr1	38018881	38019536	655	+	exon	Eif5b	0.753638490678033	0.963615820196155	0.938720030794897	1	0.915912899946399	0.996469494770579	0.366451058036859	0.719061219020574	0.483869052320632	-0.0684517403500755	0.79452628174089	0.99593376093764	0.552320792670707
chr1	38021567	38021846	279	+	exon	Eif5b	0.944048633764172	0.996441762927158	0.785383525400099	1	0.890836168927357	0.996469494770579	0.131163952279177	0.56118266737912	-0.554992912443682	-0.0684517403500755	0.79452628174089	0.99593376093764	-0.486541172093607
chr1	38022127	38022311	184	+	exon	Eif5b	0.710723158683767	0.96091855031211	0.646500713450385	1	0.721028118108467	0.996469494770579	0.168054031477467	0.593526047765175	-0.882922930512386	-0.0684517403500755	0.79452628174089	0.99593376093764	-0.814471190162311
chr1	38035994	38036252	258	+	exon	Eif5b	0.362364902358933	0.952709570805439	0.619918797449424	1	0.667740370749044	0.996469494770579	0.00580890941433554	0.330874682198396	1.02607220466221	-0.0684517403500755	0.79452628174089	0.99593376093764	1.09452394501229
chr1	38051643	38051889	246	+	utr3	Eif5b	0.665230852221106	0.956895946580561	0.683168462156634	1	0.809122318321968	0.996469494770579	0.915889525211648	0.984557702301661	-0.482582257130406	-0.0684517403500755	0.79452628174089	0.99593376093764	-0.41413051678033
chr1	38087994	38088678	684	-	exon	Rev1	0.667109715309524	0.957277167252247	0.708249899082309	1	0.50889383883827	0.996469494770579	0.781660386640322	0.924711539394165	-0.475097920187572	-0.186710823571144	0.472716022117223	0.99593376093764	-0.288387096616428
chr1	38179323	38179536	213	-	utr3	Aff3	0.316895175089359	0.952709570805439	0.418824059204121	1	0.640015303831583	0.996469494770579	0.191943913989346	0.610967505165385	0.449798455880235	-0.00976305435390906	0.953953419400861	0.99593376093764	0.459561510234144
chr1	38209561	38210307	746	-	exon	Aff3	0.266302106654451	0.952709570805439	0.378586024355659	1	0.469609216297003	0.996469494770579	0.385225615261315	0.729017139566143	0.823444893777803	-0.00976305435390906	0.953953419400861	0.99593376093764	0.833207948131713
chr1	38378223	38378362	139	-	intron	Aff3	0.271090568449957	0.952709570805439	0.361011964651283	1	0.490144160964506	0.996469494770579	0.356561962645378	0.714288462057409	3.47725703724428	-0.00976305435390906	0.953953419400861	0.99593376093764	3.48702009159819
chr1	38497453	38497652	199	-	intron	Aff3	0.0278406495860009	0.952709570805439	0.0363483776591464	1	0.0050331897708427	0.37992312270239	0.0995796575765198	0.530973718192525	3.79518688517175	-0.00976305435390906	0.953953419400861	0.99593376093764	3.80494993952566
chr1	38535024	38535261	237	-	utr3	Aff3	0.644685494468531	0.955386530899276	0.671631925206259	1	0.797835204565445	0.996469494770579	0.80293120571117	0.933490572915507	-0.0985442888901037	-0.00976305435390906	0.953953419400861	0.99593376093764	-0.0887812345361947
chr1	38535533	38535638	105	-	utr3	Aff3	0.469685151332358	0.952709570805439	0.434252557380862	1	0.705196131254069	0.996469494770579	0.389373869450372	0.731195730591939	-0.0283845664198904	-0.00976305435390906	0.953953419400861	0.99593376093764	-0.0186215120659814
chr1	38576954	38577109	155	-	intron	Aff3	0.101600667553173	0.952709570805439	0.0529568967230533	1	0.130261055602054	0.996469494770579	0.404070513590861	0.737772965296998	3.29248400764609	-0.00976305435390906	0.953953419400861	0.99593376093764	3.302247062
chr1	38797485	38798061	576	-	utr3	Lonrf2	0.733197760120952	0.962851418797544	0.734649956795344	1	0.532668486404521	0.996469494770579	0.376388571296866	0.724453636419615	-0.306635680752185	0.013263453697541	0.948911956710214	0.99593376093764	-0.319899134449726
chr1	38863940	38866009	2069	-	utr3	Chst10	0.564094885571357	0.952709570805439	0.645203679846826	1	0.508960616003577	0.996469494770579	0.590576252797755	0.83363672225018	-0.286966594136014	0.138783915530092	0.448042444433713	0.99593376093764	-0.425750509666106
chr1	38898005	38898105	100	-	utr5	Chst10	0.233258114159565	0.952709570805439	0.375057438087037	1	0.447238202510676	0.996469494770579	0.606694757865395	0.84269121510002	1.49220071615684	0.138783915530092	0.448042444433713	0.99593376093764	1.35341680062674
chr1	38991254	38991426	172	+	utr3	Pdcl3	0.103801897295489	0.952709570805439	0.137139540430682	1	0.448609333686911	0.996469494770579	0.00840932106696024	0.360278490180091	-1.33330473377022	-0.122677300483206	0.586629786971323	0.99593376093764	-1.21062743328702
chr1	38994867	38995056	189	+	utr3	Pdcl3	0.0452051970519578	0.952709570805439	0.0627102538163943	1	0.361169341952925	0.996469494770579	0.0334013406751517	0.433456990615816	-1.46707310343252	-0.122677300483206	0.586629786971323	0.99593376093764	-1.34439580294932
chr1	38995200	38995352	152	+	exon	Pdcl3	0.169980560203797	0.952709570805439	0.217268514736895	1	0.490028705830608	0.996469494770579	0.244264768099324	0.646696291615034	-1.45405089848988	-0.122677300483206	0.586629786971323	0.99593376093764	-1.33137359800667
chr1	38996179	38996313	134	+	utr3	Pdcl3	0.682357884746103	0.959376131342204	0.51129563957421	1	0.725423849523631	0.996469494770579	0.543081563182033	0.8086470954514	-0.447089199665267	-0.122677300483206	0.586629786971323	0.99593376093764	-0.324411899182061
chr1	39193686	39193803	117	+	utr5	Npas2	NA	NA	0.242447482456378	1	0.19666125731031	0.996469494770579	0.084178425917146	0.51053523262426	3.28585969399197	-0.0503116520049818	0.832786615940693	0.99593376093764	3.33617134599695
chr1	39362653	39362934	281	+	utr3	Npas2	0.797858358647731	0.969940618672138	0.826486327922217	1	0.831227168231411	0.996469494770579	0.0665651417004958	0.485896172704525	0.229946237513796	-0.0503116520049818	0.832786615940693	0.99593376093764	0.280257889518778
chr1	39372066	39372704	638	-	utr3	Tbc1d8	0.0422110172612997	0.952709570805439	0.108271270286699	1	0.0650741528434045	0.996469494770579	0.00207581214392749	0.256680963647702	0.797208165559814	-0.114398106978854	0.677677647450302	0.99593376093764	0.911606272538668
chr1	39533347	39533521	174	+	utr5*	Cnot11	0.330681258936938	0.952709570805439	0.416153480313986	1	0.782274536631824	0.996469494770579	0.864353955033797	0.960169499855589	2.64602206011989	-0.0202499778601945	0.938955406964451	0.99593376093764	2.66627203798008
chr1	39545129	39545243	114	+	utr3	Cnot11	0.494246725159903	0.952709570805439	0.511025641731174	1	0.46935894912576	0.996469494770579	0.364368517740319	0.718193392421421	-0.972709597785685	-0.0202499778601945	0.938955406964451	0.99593376093764	-0.95245961992549
chr1	39546435	39546741	306	+	utr3	Cnot11	0.685882495030864	0.959376131342204	0.621264092596142	1	0.689571420379696	0.996469494770579	0.832793504105647	0.945919898255032	-0.0700492907397278	-0.0202499778601945	0.938955406964451	0.99593376093764	-0.0497993128795333
chr1	39551859	39552025	166	-	utr3	Rnf149	0.275557924391065	0.952709570805439	0.145877842962904	1	0.42552314105516	0.996469494770579	0.206053066974517	0.621762127726381	-0.598857271078765	0.117849101220152	0.641994396259067	0.99593376093764	-0.716706372298917
chr1	39552352	39552475	123	-	utr3	Rnf149	0.606548541329842	0.952709570805439	0.610491743088751	1	0.413554050629363	0.996469494770579	0.506768130988117	0.790609878231755	-0.814876274962714	0.117849101220152	0.641994396259067	0.99593376093764	-0.932725376182866
chr1	39618503	39619159	656	-	utr3	Creg2	0.853854075986783	0.980486901114444	0.868454205870046	1	0.655703654838011	0.996469494770579	0.914690689427371	0.984280779720391	-0.689503864194018	-0.131784950691059	0.595943220831726	0.99593376093764	-0.557718913502959
chr1	39619656	39619903	247	-	utr3	Creg2	0.357661116190964	0.952709570805439	0.387479658708067	1	0.278319073776886	0.996469494770579	0.380487470348423	0.726970522300886	-1.33804712278208	-0.131784950691059	0.595943220831726	0.99593376093764	-1.20626217209103
chr1	39621840	39622037	197	-	utr3	Creg2	0.393705435107079	0.952709570805439	0.472741672032834	1	0.706049663420757	0.996469494770579	0.386311532026107	0.729487111106453	-0.870223917344793	-0.131784950691059	0.595943220831726	0.99593376093764	-0.738438966653734
chr1	39622668	39623141	473	-	utr3	Creg2	0.669177098093733	0.957592589439726	0.556397709117062	1	0.742059361681466	0.996469494770579	0.290023558096512	0.676304395509475	0.0128814319450149	-0.131784950691059	0.595943220831726	0.99593376093764	0.144666382636074
chr1	39626041	39626222	181	-	intron	Creg2	0.315792395631142	0.952709570805439	0.406673518007416	1	0.573021881642245	0.996469494770579	1	1	3.63067495135889	-0.131784950691059	0.595943220831726	0.99593376093764	3.76245990204994
chr1	39650667	39650957	290	-	utr5	Creg2	0.0513189858222134	0.952709570805439	0.0641681472946681	1	0.130778952954767	0.996469494770579	0.0432313997609802	0.455041496572866	1.81653526204549	-0.131784950691059	0.595943220831726	0.99593376093764	1.94832021273654
chr1	39990202	39990364	162	+	exon	Map4k4	0.60251326312312	0.952709570805439	0.270058785692452	1	0.598423743872674	0.996469494770579	0.0651526765848313	0.485481629144268	-0.240074138649785	0.122027286874741	0.651349249030722	0.99593376093764	-0.362101425524527
chr1	39996976	39997238	262	+	exon	Map4k4	0.860385933782428	0.981678765804214	0.457954509808264	1	0.488924621179459	0.996469494770579	0.00368731349024631	0.306964713253266	-0.0202032120524401	0.122027286874741	0.651349249030722	0.99593376093764	-0.142230498927181
chr1	40000472	40000587	115	+	exon	Map4k4	0.165974462952938	0.952709570805439	0.0582737610883187	1	0.305111348308757	0.996469494770579	0.0706024435856514	0.490788203989352	-0.267503447324341	0.122027286874741	0.651349249030722	0.99593376093764	-0.389530734199082
chr1	40011691	40011811	120	+	exon	Map4k4	0.920603074176614	0.991947125432033	0.987318111950859	1	0.985896072044695	0.996469494770579	0.914168984212697	0.984176744494129	0.110486824900502	0.122027286874741	0.651349249030722	0.99593376093764	-0.0115404619742396
chr1	40024651	40024848	197	+	utr3	Map4k4	0.690599676399335	0.959401687146197	0.982764105949199	1	0.947362266572823	0.996469494770579	0.877886973510018	0.966098849455081	0.26937364016204	0.122027286874741	0.651349249030722	0.99593376093764	0.147346353287299
chr1	40024864	40025174	310	+	utr3	Map4k4	0.14125949964711	0.952709570805439	0.2770206043152	1	0.509908274364432	0.996469494770579	0.00868606622595958	0.360278490180091	0.886079458059047	0.122027286874741	0.651349249030722	0.99593376093764	0.764052171184306
chr1	40072369	40072553	184	+	utr5*	Il1r2	0.684539669866035	0.959376131342204	0.869362452656767	1	0.939821377434901	0.996469494770579	0.740289981705077	0.907904754517344	0.680808258140196	-0.661420102211811	0.404172810318411	0.99593376093764	1.34222836035201
chr1	40072861	40072961	100	+	utr5*	Il1r2	0.958873470191968	0.997142671807252	0.818042397986733	1	0.916994789607147	0.996469494770579	0.999237262172402	1	-0.0362150987683095	-0.661420102211811	0.404172810318411	0.99593376093764	0.625205003443501
chr1	40076188	40076381	193	-	exon	Gm16894	0.593166755122052	0.952709570805439	0.678478651309743	1	0.86453748064735	0.996469494770579	0.651045479735082	0.863435534645069	-0.899252537947271	-0.146970151149685	0.785832239565145	0.99593376093764	-0.752282386797587
chr1	40313293	40313695	402	+	utr3	Il1r1	0.0609049938414985	0.952709570805439	0.199278187360477	1	0.264004984014529	0.996469494770579	0.1420549090185	0.569411523206734	0.615788123365834	-0.0209391216234376	0.950188690862767	0.99593376093764	0.636727244989272
chr1	40315349	40315454	105	+	utr3	Il1r1	0.175984462153869	0.952709570805439	0.162018674980841	1	0.11662958571164	0.996469494770579	0.0717342281395386	0.492400148214874	1.08745854534182	-0.0209391216234376	0.950188690862767	0.99593376093764	1.10839766696526
chr1	40767797	40768231	434	+	utr3	Slc9a2	0.542368355449542	0.952709570805439	0.773163098960441	1	0.666696834006662	0.996469494770579	0.574906127721419	0.825499705384815	0.399041786957136	-0.608060272432388	0.0370393739973531	0.99593376093764	1.00710205938952
chr1	40772486	40772675	189	-	utr3	Mfsd9	0.524479042263286	0.952709570805439	0.537790352143028	1	0.239538939548525	0.996469494770579	0.36049445353334	0.71637349485775	-0.615065152151171	-0.342654283186156	0.544389845505499	0.99593376093764	-0.272410868965016
chr1	40772970	40773094	124	-	utr3	Mfsd9	0.478382109230601	0.952709570805439	0.65615243399217	1	0.723726760319654	0.996469494770579	0.659366147860275	0.86746632725923	0.348838873263397	-0.342654283186156	0.544389845505499	0.99593376093764	0.691493156449553
chr1	40773677	40773998	321	-	utr3	Mfsd9	0.746235977168979	0.963348798145775	0.907716844327136	1	0.944427462769069	0.996469494770579	0.48629718224643	0.782282300472751	0.0473696361101053	-0.342654283186156	0.544389845505499	0.99593376093764	0.390023919296261
chr1	40774156	40774465	309	-	utr3	Mfsd9	0.469578715586971	0.952709570805439	0.48307034474063	1	0.386033936369229	0.996469494770579	0.78953585773869	0.929010686950486	-0.146775917077873	-0.342654283186156	0.544389845505499	0.99593376093764	0.195878366108282
chr1	42648238	42648390	152	-	exon	Pantr1	0.259521456873139	0.952709570805439	0.374271510646131	1	0.617090163197922	0.996469494770579	0.472435277134537	0.774310528994894	-0.683434841705315	-0.161024841265499	0.556021730295733	0.99593376093764	-0.522410000439817
chr1	42694983	42695172	189	+	exon	Gm20646	0.213906144437398	0.952709570805439	0.389484811112687	1	0.827335994665766	0.996469494770579	0.150290162076773	0.577005264365296	1.01981493341887	-0.291605534160857	0.50444752106481	0.99593376093764	1.31142046757973
chr1	42695751	42695974	223	+	utr5	Pou3f3	0.299316273904105	0.952709570805439	0.532252817578769	1	0.833964762231603	0.996469494770579	0.0741928890760002	0.496160328594819	1.44746451757451	0.312720215681354	0.448629374332649	0.99593376093764	1.13474430189315
chr1	42696009	42696873	864	+	utr5	Pou3f3	0.391200751899052	0.952709570805439	0.663847519083498	1	0.784444387854073	0.996469494770579	0.489305426049506	0.783323619835698	1.0308855882319	0.312720215681354	0.448629374332649	0.99593376093764	0.718165372550545
chr1	42697582	42697682	100	+	exon	Pou3f3	0.116914940245607	0.952709570805439	0.138432417056008	1	0.297921006122594	0.996469494770579	0.161181377775994	0.587901165281182	3.00564473362921	0.312720215681354	0.448629374332649	0.99593376093764	2.69292451794785
chr1	42697914	42698647	733	+	utr3	Pou3f3	0.376150017228034	0.952709570805439	0.540470123759856	1	0.823836321874252	0.996469494770579	0.115532815737845	0.546127562057372	1.63259854372144	0.312720215681354	0.448629374332649	0.99593376093764	1.31987832804009
chr1	42698811	42700187	1376	+	utr3	Pou3f3	0.978237672895151	1	0.5902606194067	1	0.457253447592054	0.996469494770579	0.843241217021362	0.950956438231354	0.162433356683879	0.312720215681354	0.448629374332649	0.99593376093764	-0.150286858997476
chr1	42744099	42744338	239	+	exon	Gm20646	0.574022356089574	0.952709570805439	0.682395733743404	1	0.939111832356509	0.996469494770579	0.644256075310403	0.861132166108813	-0.0576344939835696	-0.291605534160857	0.50444752106481	0.99593376093764	0.233971040177288
chr1	42746805	42746905	100	+	intergenic	NA	0.977747550845124	1	0.760251176174777	1	0.848295348585392	0.996469494770579	0.875063063407363	0.964548314116437	-0.0963097552079813	NA	NA	NA	NA
chr1	42750430	42750563	133	+	intergenic	NA	NA	NA	0.167960570732676	1	0.146179893738167	0.996469494770579	0.31226242658333	0.687543477238033	2.7184279782046	NA	NA	NA	NA
chr1	43032182	43032361	179	+	utr5	Gpr45	0.687728561520542	0.959376131342204	0.756482958273677	1	0.74192332153531	0.996469494770579	0.963321463258964	1	0.0636442587983872	0.134297672361494	0.574442312070555	0.99593376093764	-0.0706534135631066
chr1	43032487	43032589	102	+	exon	Gpr45	0.944822658351541	0.996441762927158	0.921134170788764	1	0.852329067167376	0.996469494770579	0.754264655758708	0.913458566109784	0.0987518773710227	0.134297672361494	0.574442312070555	0.99593376093764	-0.0355457949904711
chr1	43032638	43032738	100	+	exon	Gpr45	0.296854993391411	0.952709570805439	0.311305983248595	1	0.495872287933069	0.996469494770579	0.217037687980877	0.627868479087662	0.416373985341236	0.134297672361494	0.574442312070555	0.99593376093764	0.282076312979743
chr1	43032868	43033041	173	+	exon	Gpr45	0.135123186738414	0.952709570805439	0.264746380164874	1	0.340218189604271	0.996469494770579	0.115903963104237	0.547191295784775	0.829401457539786	0.134297672361494	0.574442312070555	0.99593376093764	0.695103785178292
chr1	43049428	43049793	365	-	utr3	Tgfbrap1	0.270745106994314	0.952709570805439	0.542221048205691	1	0.710082214679217	0.996469494770579	0.489544467696895	0.783369105381345	0.4463897253202	0.0564516957485265	0.811313886868614	0.99593376093764	0.389938029571674
chr1	43051645	43051969	324	-	exon	Tgfbrap1	0.211210974795349	0.952709570805439	0.344333192150264	1	0.563699769555477	0.996469494770579	0.390855518132187	0.731877539623688	1.07651976820074	0.0564516957485265	0.811313886868614	0.99593376093764	1.02006807245222
chr1	43075253	43075920	667	-	exon	Tgfbrap1	0.573275144896187	0.952709570805439	0.82286189183689	1	0.803450990399664	0.996469494770579	0.774290887877933	0.921875857416618	0.108033701959285	0.0564516957485265	0.811313886868614	0.99593376093764	0.0515820062107588
chr1	43110981	43111365	384	+	exon	AI597479	0.402620595154444	0.952709570805439	0.475273974083767	1	0.420623798858777	0.996469494770579	0.15682902815476	0.583262939481155	-1.04975833998565	-0.510529347658042	0.141945686581506	0.99593376093764	-0.539228992327606
chr1	43554086	43554510	424	+	exon	Nck2	0.200925393442807	0.952709570805439	0.488944251160048	1	0.670761119725262	0.996469494770579	0.48789987132529	0.782796675453458	0.394406164815491	-0.0854622063689187	0.746552559815496	0.99593376093764	0.47986837118441
chr1	43569164	43569338	174	+	utr3	Nck2	0.917205979065078	0.990858823253725	0.982770392664928	1	0.920167639211064	0.996469494770579	0.744450278469493	0.909507615274918	0.240070446746036	-0.0854622063689187	0.746552559815496	0.99593376093764	0.325532653114955
chr1	43569555	43569772	217	+	utr3	Nck2	0.251030456598516	0.952709570805439	0.30076739908736	1	0.229929285825026	0.996469494770579	0.176491841791249	0.59854718351174	-0.466927205274766	-0.0854622063689187	0.746552559815496	0.99593376093764	-0.381464998905847
chr1	43700776	43700926	150	+	intergenic	NA	NA	NA	0.999588506350645	1	NA	NA	0.423820379297396	0.747802618567169	4.74362424280182	NA	NA	NA	NA
chr1	43750069	43750337	268	-	utr3	Uxs1	0.281935986608778	0.952709570805439	0.34917392945445	1	0.430743989922892	0.996469494770579	0.0030636272492639	0.284157744560431	-1.27710016919283	0.0535375837781192	0.882483463799597	0.99593376093764	-1.33063775297095
chr1	44118403	44118514	111	-	utr5	Kdelc1	0.484114041276623	0.952709570805439	0.326913059242413	1	0.412743182833582	0.996469494770579	0.258955655031045	0.657746488257915	0.245043269470424	-0.188692501805332	0.599471008159086	0.99593376093764	0.433735771275757
chr1	44118600	44118706	106	-	utr5	Kdelc1	0.922290240206661	0.992553515635684	0.944521076640527	1	0.823545203200647	0.996469494770579	0.954924017361774	1	-0.025011867242548	-0.188692501805332	0.599471008159086	0.99593376093764	0.163680634562784
chr1	44126329	44126647	318	+	utr5	Bivm	0.408579119403893	0.952709570805439	0.474803995700823	1	0.537632620541019	0.996469494770579	0.223391786602842	0.631515049708442	-0.693336119468684	-0.264556468681014	0.497568027345612	0.99593376093764	-0.42877965078767
chr1	44142829	44143283	454	+	utr3	Bivm	0.0971805040131749	0.952709570805439	0.193831643523634	1	0.0522936843861633	0.996469494770579	0.114201584854587	0.544759017389383	-0.79545712246182	-0.264556468681014	0.497568027345612	0.99593376093764	-0.530900653780806
chr1	44166887	44167805	918	+	exon	Ercc5	0.965768747078036	0.99874962825194	0.727684207892959	1	0.870290280377658	0.996469494770579	0.453099134998601	0.763703968389253	-0.249048063388722	-0.370970316872281	0.0668824715459037	0.99593376093764	0.121922253483559
chr1	44173433	44173552	119	+	exon	Ercc5	0.761597355004424	0.96487287872103	0.871568724946028	1	0.973950534880523	0.996469494770579	0.81070762316745	0.937654562340518	-0.978672323350475	-0.370970316872281	0.0668824715459037	0.99593376093764	-0.607702006478194
chr1	44180585	44181083	498	+	utr3	Ercc5	0.811126215702247	0.973085235845323	0.799874661384003	1	0.619452096628716	0.996469494770579	0.638703482722466	0.858552815873266	-0.993770763442969	-0.370970316872281	0.0668824715459037	0.99593376093764	-0.622800446570688
chr1	44560516	44560616	100	+	intron	Gulp1	0.372502188384988	0.952709570805439	0.409134143261868	1	0.523461613526338	0.996469494770579	0.0947813809867842	0.524543759881022	3.46770141595363	-0.297856923157067	0.468584022783262	0.99593376093764	3.76555833911069
chr1	45823349	45823500	151	+	utr3	Wdr75	0.381381670976741	0.952709570805439	0.391762051248917	1	0.352096659528459	0.996469494770579	0.271510189022854	0.664789826868799	-1.33535441768627	-0.236825773025732	0.550248105883816	0.99593376093764	-1.09852864466054
chr1	45908530	45908660	130	-	utr3	Slc40a1	0.418306990415521	0.952709570805439	0.438342212235751	1	0.364193440195312	0.996469494770579	0.402282828259663	0.737201815022843	-1.23690187132943	-0.240948435090964	0.516004169897878	0.99593376093764	-0.995953436238464
chr1	45911110	45911315	205	-	exon	Slc40a1	0.324166651853628	0.952709570805439	0.378828955580419	1	0.261395679639003	0.996469494770579	0.0709300999966904	0.491492831964755	-0.424149591217268	-0.240948435090964	0.516004169897878	0.99593376093764	-0.183201156126304
chr1	46271536	46271847	311	+	intron	Dnah7b	NA	NA	0.0540579592832403	1	0.658768680525884	0.996469494770579	0.00150722001261205	0.220094857517376	5.41713169540711	-0.394324094021487	0.295943737876314	0.99593376093764	5.81145578942859
chr1	46293493	46293702	209	+	intron	Dnah7b	NA	NA	0.710352947029107	1	0.52907990906047	0.996469494770579	0.83625275923756	0.947548796535242	4.92018888055112	-0.394324094021487	0.295943737876314	0.99593376093764	5.31451297457261
chr1	46695361	46695461	100	+	intron	Dnah7c	0.200586412610439	0.952709570805439	0.0761750849025746	1	0.538094359251691	0.996469494770579	0.30617478819366	0.68396180319752	5.06875612378869	-0.480645670401201	0.440042999536126	0.99593376093764	5.54940179418989
chr1	46809530	46810021	491	-	utr3	Slc39a10	0.53229148694222	0.952709570805439	0.590518508291089	1	0.553720158884952	0.996469494770579	0.330907917164684	0.698862627587878	-0.649693107224735	0.0372284353302088	0.936582761187638	0.99593376093764	-0.686921542554944
chr1	46819185	46819440	255	-	exon	Slc39a10	0.450342099502704	0.952709570805439	0.505927411797033	1	0.520103370276099	0.996469494770579	0.444707160694124	0.759948667946021	-0.650310651581561	0.0372284353302088	0.936582761187638	0.99593376093764	-0.68753908691177
chr1	46835135	46836142	1007	-	utr5	Slc39a10	0.303107248226577	0.952709570805439	0.371294022540964	1	0.177931740806033	0.996469494770579	0.381501583923083	0.727485746041902	-0.837912605134745	0.0372284353302088	0.936582761187638	0.99593376093764	-0.875141040464953
chr1	46852273	46852381	108	-	intron	Slc39a10	0.860159569618375	0.981601288830178	0.864456455620621	1	0.795545328728217	0.996469494770579	0.628606277256096	0.853604274765686	-0.299644736149311	0.0372284353302088	0.936582761187638	0.99593376093764	-0.33687317147952
chr1	46852962	46853155	193	-	intron	Slc39a10	0.0236039633948213	0.952709570805439	0.0225087339768031	1	3.98786289484608e-06	0.0015084071494473	0.00750041694087877	0.349093242975473	4.25482235695161	0.0372284353302088	0.936582761187638	0.99593376093764	4.2175939216214
chr1	46853291	46853415	124	-	intron	Slc39a10	0.315605425903174	0.952709570805439	0.40958260505231	1	0.317804231395168	0.996469494770579	0.0773612243520703	0.498763737704413	2.2573346987112	0.0372284353302088	0.936582761187638	0.99593376093764	2.22010626338099
chr1	46853437	46853553	116	-	utr5	Slc39a10	0.243786312171455	0.952709570805439	0.29190964641852	1	0.374195199301398	0.996469494770579	0.313609742143914	0.688700760115256	-0.734028505786426	0.0372284353302088	0.936582761187638	0.99593376093764	-0.771256941116635
chr1	50926567	50926730	163	+	intron	Tmeff2	0.986841745745176	1	0.757087342603706	1	0.754690921772991	0.996469494770579	0.942600575953615	0.996452927387475	0.484742373080389	-0.223553617768901	0.231569929643977	0.99593376093764	0.70829599084929
chr1	50927415	50927677	262	+	utr5	Tmeff2	0.060912677657198	0.952709570805439	0.130699773743853	1	0.34486295867029	0.996469494770579	0.268110929552616	0.662168224458077	1.22616030871347	-0.223553617768901	0.231569929643977	0.99593376093764	1.44971392648237
chr1	50927890	50928070	180	+	utr5	Tmeff2	0.0981229652889872	0.952709570805439	0.371467561924261	1	0.748385622099654	0.996469494770579	0.264693780658453	0.660264302741841	0.495695971840005	-0.223553617768901	0.231569929643977	0.99593376093764	0.719249589608906
chr1	50953629	50953840	211	+	intron	Tmeff2	0.223478374464526	0.952709570805439	0.217082097377206	1	0.150683945682243	0.996469494770579	0.0242080174344766	0.409579781893704	-1.37566182029479	-0.223553617768901	0.231569929643977	0.99593376093764	-1.15210820252589
chr1	51129181	51129294	113	+	intron	Tmeff2	0.0780841213860226	0.952709570805439	0.0438652615875571	1	0.147872754571957	0.996469494770579	0.285347623586061	0.673550880370826	2.80020930181428	-0.223553617768901	0.231569929643977	0.99593376093764	3.02376291958318
chr1	51185445	51185617	172	+	utr3	Tmeff2	0.57400279430461	0.952709570805439	0.613453769135781	1	0.457520470176931	0.996469494770579	0.359673168656254	0.715966378020774	-1.24520124765403	-0.223553617768901	0.231569929643977	0.99593376093764	-1.02164762988513
chr1	51300684	51301654	970	+	utr3	Cavin2	0.975064533351507	1	0.689059094553993	1	0.804428467711266	0.996469494770579	0.596856956269275	0.837288883479915	-0.123992892612485	-0.182292680527318	0.50899844956845	0.99593376093764	0.0582997879148333
chr1	51301908	51302098	190	+	utr3	Cavin2	0.866792442299313	0.982943694259504	0.87706748088448	1	0.668634260820889	0.996469494770579	0.594403402775327	0.835872533343623	-1.59201859891897	-0.182292680527318	0.50899844956845	0.99593376093764	-1.40972591839165
chr1	51302709	51302844	135	+	utr3	Cavin2	0.116541856001615	0.952709570805439	0.192147332971321	1	0.569400528764278	0.996469494770579	0.306650514706769	0.684174344725247	-1.27716653395244	-0.182292680527318	0.50899844956845	0.99593376093764	-1.09487385342512
chr1	52159396	52159743	347	+	utr3	Stat1	0.465075337702599	0.952709570805439	0.50933316484975	1	0.313967811554354	0.996469494770579	0.292024280194006	0.677170030813373	-0.808846172781317	0.0848139035130397	0.794048895716811	0.99593376093764	-0.893660076294357
chr1	52159825	52159960	135	+	utr3	Stat1	0.586128698046914	0.952709570805439	0.618102800577107	1	0.737388753025248	0.996469494770579	0.464107445994734	0.769744970032604	-0.744856145435106	0.0848139035130397	0.794048895716811	0.99593376093764	-0.829670048948146
chr1	52166080	52166302	222	-	utr3	Gls	0.346115593642084	0.952709570805439	0.410793671469873	1	0.42160017580369	0.996469494770579	0.368982920211786	0.720343885641313	-1.15809929057288	-0.22585017268952	0.458067199181496	0.99593376093764	-0.932249117883356
chr1	52187641	52187837	196	-	utr3	Gls	0.632066388189412	0.954763707618427	0.615895892272012	1	0.521290018950791	0.996469494770579	0.515866834147806	0.794483224660099	-1.32815974165465	-0.22585017268952	0.458067199181496	0.99593376093764	-1.10230956896513
chr1	52232969	52233265	296	-	utr5	Gls	0.156924761140207	0.952709570805439	0.265585525337798	1	0.219300843193628	0.996469494770579	0.464440952675365	0.770061722781811	1.27265505759872	-0.22585017268952	0.458067199181496	0.99593376093764	1.49850523028824
chr1	52458961	52459148	187	-	utr3	Nab1	0.938250626294802	0.995945589071742	0.931717416391569	1	0.970423952931339	0.996469494770579	0.34420395887901	0.706550599701187	-1.14025142947843	-0.37064453959001	0.0764974133043985	0.99593376093764	-0.769606889888417
chr1	52489976	52490710	734	-	exon	Nab1	0.847420014964136	0.98003301299808	0.649347108373134	1	0.668954185173596	0.996469494770579	0.265406169576374	0.660453558490541	-0.43136830236124	-0.37064453959001	0.0764974133043985	0.99593376093764	-0.0607237627712299
chr1	52649887	52650080	193	+	utr3	Nemp2	0.977780850006118	1	0.91740897596989	1	0.957019952036459	0.996469494770579	0.328429899112783	0.697479782532369	-0.733394368851281	-0.341867243313726	0.369089567961335	0.99593376093764	-0.391527125537554
chr1	52656719	52657003	284	-	utr3	Mfsd6	0.966176769032982	0.998801531935755	0.965000268512846	1	0.863000397199738	0.996469494770579	0.459124091946793	0.766782247903188	-0.581322428668048	-0.193366798485517	0.414612072712351	0.99593376093764	-0.38795563018253
chr1	52657876	52658167	291	-	utr3	Mfsd6	0.766621905239935	0.96549399765768	0.646599236760369	1	0.656845534066534	0.996469494770579	0.395480074368772	0.734143598354712	-0.434993746902634	-0.193366798485517	0.414612072712351	0.99593376093764	-0.241626948417117
chr1	52658261	52658495	234	-	utr3	Mfsd6	0.116216667370953	0.952709570805439	0.186421071023649	1	0.159044091807888	0.996469494770579	0.0607980728502038	0.478099096177499	1.36507018624472	-0.193366798485517	0.414612072712351	0.99593376093764	1.55843698473023
chr1	52708224	52708684	460	-	exon	Mfsd6	0.990199900527296	1	0.88265499794449	1	0.939799479481924	0.996469494770579	0.370582481343932	0.721620788095122	-0.312912431568841	-0.193366798485517	0.414612072712351	0.99593376093764	-0.119545633083324
chr1	52708904	52709683	779	-	exon	Mfsd6	0.463700881819235	0.952709570805439	0.537139164868451	1	0.468260021913817	0.996469494770579	0.708853797616925	0.892344043031791	-0.739741391251636	-0.193366798485517	0.414612072712351	0.99593376093764	-0.546374592766118
chr1	52727198	52727340	142	-	utr5	Mfsd6	0.470093367054588	0.952709570805439	0.670533640696715	1	0.806659259638897	0.996469494770579	0.526087855182267	0.800352719005993	1.89051571757654	-0.193366798485517	0.414612072712351	0.99593376093764	2.08388251606205
chr1	52788784	52789027	243	-	utr3	Inpp1	0.0891170394851672	0.952709570805439	0.153987463809347	1	0.00108993275317465	0.128380504069905	0.0260549824652813	0.412774859232823	2.2626323467294	-0.240174487392621	0.313958684177475	0.99593376093764	2.50280683412202
chr1	52789546	52790186	640	-	utr3	Inpp1	0.778512319861608	0.967873983321612	0.814080004433641	1	0.638077309050619	0.996469494770579	0.816113218879154	0.939661643911351	-0.429421277742546	-0.240174487392621	0.313958684177475	0.99593376093764	-0.189246790349926
chr1	52817400	52817692	292	-	utr5	Inpp1	0.0769215006186144	0.952709570805439	0.125269627121512	1	0.309525149922177	0.996469494770579	0.149213630203326	0.57654439379397	1.68389502550989	-0.240174487392621	0.313958684177475	0.99593376093764	1.92406951290251
chr1	52839514	52839622	108	+	intergenic	NA	NA	NA	0.999647544045456	1	NA	NA	0.522880117397259	0.798751143687864	4.42995809722013	NA	NA	NA	NA
chr1	52920375	52920662	287	+	utr3	Hibch	0.416265061346443	0.952709570805439	0.419956805057504	1	0.165986099101411	0.996469494770579	0.265483289717387	0.660453558490541	-1.22416919599557	-0.0932513244630977	0.785646735342536	0.99593376093764	-1.13091787153248
chr1	52925257	52925741	484	-	utr5	1700019D03Rik	0.179144231106369	0.952709570805439	0.307992262144686	1	0.341849162619337	0.996469494770579	0.37199806597026	0.722251500426656	-0.304789821284954	0.231746281084368	0.475434502251903	0.99593376093764	-0.536536102369322
chr1	53197112	53197260	148	-	exon	Pms1	0.310074820862308	0.952709570805439	0.327603695006992	1	0.212889946207036	0.996469494770579	0.100998728041395	0.532906374616853	-1.96210377634864	-0.4848826404819	0.0971117664267827	0.99593376093764	-1.47722113586674
chr1	53314965	53315066	101	+	exon	Gm28778	0.957860616662078	0.997142671807252	0.941124652484788	1	0.942044013644756	0.996469494770579	0.363064879465883	0.717455642808621	-0.460394445061985	NA	NA	NA	NA
chr1	53319994	53320232	238	+	utr3	Osgepl1	0.339351395554553	0.952709570805439	0.378484852121059	1	0.326584317023425	0.996469494770579	0.0867522729538405	0.513561960109815	-1.63319176514719	-0.439519862981909	0.229261168738506	0.99593376093764	-1.19367190216528
chr1	53347019	53347356	337	-	exon	Gm28551	0.403240090209926	0.952709570805439	0.456126554515641	1	0.340949332488786	0.996469494770579	0.644361963323823	0.861132166108813	-1.19740097641182	-1.0151329592807	0.633206437561983	0.99593376093764	-0.182268017131127
chr1	53347480	53347770	290	-	exon	Gm28551	0.252830126867698	0.952709570805439	0.286876057115374	1	0.301678158278299	0.996469494770579	0.214988272899532	0.626583640282031	-1.66869249473286	-1.0151329592807	0.633206437561983	0.99593376093764	-0.653559535452166
chr1	53348045	53348147	102	-	utr3	Asnsd1	0.352480081033016	0.952709570805439	0.355257732814724	1	0.366439539838838	0.996469494770579	0.0494760492281756	0.462723371724888	-2.00092758335296	0.11697304485953	0.839686893466326	0.99593376093764	-2.11790062821249
chr1	53812812	53813304	492	-	utr3	Hecw2	0.908848281042217	0.988322137878525	0.869752007012466	1	0.696207215606735	0.996469494770579	0.213188738374771	0.62548518375519	-0.256395174322209	-0.213245344733213	0.342502854699391	0.99593376093764	-0.0431498295889963
chr1	53893266	53893386	120	-	intron	Hecw2	0.0898841070000649	0.952709570805439	0.0481281949376643	1	0.0591497104697856	0.996469494770579	0.286195306230713	0.674191767512651	2.03991892002824	-0.213245344733213	0.342502854699391	0.99593376093764	2.25316426476145
chr1	53925646	53925954	308	-	exon	Hecw2	0.0856723658261736	0.952709570805439	0.317509686535987	1	0.442503320273267	0.996469494770579	0.139199482866066	0.567190653035713	0.721530305798675	-0.213245344733213	0.342502854699391	0.99593376093764	0.934775650531888
chr1	53926061	53926629	568	-	exon	Hecw2	0.495016520884778	0.952709570805439	0.802496950659349	1	0.812641183129376	0.996469494770579	0.302448411907889	0.681809558124408	0.108689832547121	-0.213245344733213	0.342502854699391	0.99593376093764	0.321935177280334
chr1	54040287	54040490	203	-	exon	Hecw2	0.98270725411025	1	0.962512888975972	1	0.926634071101336	0.996469494770579	0.918911901444624	0.985899350957666	-0.248648070773677	-0.213245344733213	0.342502854699391	0.99593376093764	-0.0354027260404639
chr1	54098992	54099221	229	-	intron	Hecw2	0.21660720455997	0.952709570805439	0.213708959843615	1	0.250181341575205	0.996469494770579	0.298555293133149	0.679994351815902	1.00045917879329	-0.213245344733213	0.342502854699391	0.99593376093764	1.2137045235265
chr1	54108628	54108775	147	-	intron	Hecw2	NA	NA	0.601977353416935	1	0.673183038215622	0.996469494770579	0.123939036400989	0.554638961191534	2.82212944693099	-0.213245344733213	0.342502854699391	0.99593376093764	3.0353747916642
chr1	54397705	54397879	174	-	utr3	Gtf3c3	0.281895108300511	0.952709570805439	0.32715446755997	1	0.348749613339356	0.996469494770579	0.0305227476152723	0.424664610831158	-1.0193521284323	-0.156916560241002	0.524638833123213	0.99593376093764	-0.8624355681913
chr1	54434069	54434207	138	-	exon	Gtf3c3	0.385878500098128	0.952709570805439	0.312108868418739	1	0.689405268707097	0.996469494770579	0.118084434503554	0.548513790633378	-0.903915151166331	-0.156916560241002	0.524638833123213	0.99593376093764	-0.746998590925329
chr1	54438800	54438943	143	-	utr5	Gtf3c3	0.0464946648065683	0.952709570805439	0.0302611720271069	1	0.303170409617313	0.996469494770579	0.0036241074557235	0.306660674715211	-1.14510179719673	-0.156916560241002	0.524638833123213	0.99593376093764	-0.988185236955733
chr1	54480391	54480532	141	-	utr3	Pgap1	0.541624212074371	0.952709570805439	0.58199317435219	1	0.566332429553107	0.996469494770579	0.284804302797648	0.673405239846316	-0.934055369413921	-0.345684837478782	0.418155521376284	0.99593376093764	-0.58837053193514
chr1	54480616	54480786	170	-	utr3	Pgap1	0.688703873687795	0.959376131342204	0.715814453519963	1	0.635807971760115	0.996469494770579	0.184013781748459	0.604959490992397	-0.891226944245939	-0.345684837478782	0.418155521376284	0.99593376093764	-0.545542106767157
chr1	55027279	55027454	175	-	utr5	Sf3b1	0.685093012640424	0.959376131342204	0.382607292099656	1	0.601060557479215	0.996469494770579	0.128624512716232	0.55876499599915	-0.361988576511352	-0.144757679796651	0.682288447507859	0.99593376093764	-0.217230896714701
chr1	55071728	55072061	333	+	utr3	Coq10b	0.518158410948042	0.952709570805439	0.564122148583247	1	0.489620576746468	0.996469494770579	0.523579212174073	0.799043561368133	-1.27311007956832	-0.235300441953935	0.502012265381297	0.99593376093764	-1.03780963761439
chr1	55078153	55078317	164	-	utr3	Hspd1	0.738596008777547	0.96288419744066	0.787293100955745	1	0.895494159278266	0.996469494770579	0.726077744372838	0.901136116683796	-0.860939866162408	-0.256897627022475	0.281171217868098	0.99593376093764	-0.604042239139933
chr1	55154079	55154241	162	+	utr3	Mob4	0.083942384061438	0.952709570805439	0.105290381397721	1	0.329934512368281	0.996469494770579	0.0630865353037504	0.48208104808931	-1.74089421305005	-0.440411024503566	0.306045465588637	0.99593376093764	-1.30048318854648
chr1	55171784	55172022	238	-	utr3	Rftn2	0.522652536377682	0.952709570805439	0.872127088305064	1	0.79823816989293	0.996469494770579	0.282445644531089	0.672529208268148	0.446669434024315	0.159086425032977	0.510321929904265	0.99593376093764	0.287583008991338
chr1	55226172	55226750	578	-	utr5	Rftn2	0.350115225037959	0.952709570805439	0.416870780314436	1	0.521822583502091	0.996469494770579	0.296132769828698	0.679292453610817	-0.494801724878908	0.159086425032977	0.510321929904265	0.99593376093764	-0.653888149911885
chr1	55237826	55238105	279	+	exon	Mars2	0.701489462418	0.96028609104518	0.974949407894623	1	0.98504390378324	0.996469494770579	0.201289432861571	0.61872204808669	0.0210515403955965	-0.16201449245647	0.594630198880841	0.99593376093764	0.183066032852066
chr1	55238194	55239138	944	+	utr3	Mars2	0.413254410120614	0.952709570805439	0.816846301915435	1	0.91238945048522	0.996469494770579	0.0334196582370855	0.433456990615816	-0.0163079446337475	-0.16201449245647	0.594630198880841	0.99593376093764	0.145706547822722
chr1	55423920	55424093	173	+	intron	Plcl1	0.994038878422933	1	0.72964459840799	1	0.70777287946916	0.996469494770579	0.163143677681337	0.589867805315921	-1.38676562601952	-0.254486994302458	0.252054775345477	0.99593376093764	-1.13227863171706
chr1	55573988	55574197	209	+	intron	Plcl1	NA	NA	0.175286677899195	1	0.0316933505109143	0.996469494770579	0.136062368520347	0.564482961696009	3.0565129305864	-0.254486994302458	0.252054775345477	0.99593376093764	3.31099992488886
chr1	55695818	55696163	345	+	exon	Plcl1	0.202170503401557	0.952709570805439	0.573822056562494	1	0.638294448313846	0.996469494770579	0.0296980607310426	0.420991447423824	0.290715206014349	-0.254486994302458	0.252054775345477	0.99593376093764	0.545202200316807
chr1	55696315	55696602	287	+	exon	Plcl1	0.341018615366948	0.952709570805439	0.419766336717866	1	0.497828815242255	0.996469494770579	0.228815809825637	0.635563993122288	-0.944716775031468	-0.254486994302458	0.252054775345477	0.99593376093764	-0.69022978072901
chr1	55696682	55696799	117	+	exon	Plcl1	0.583204159844551	0.952709570805439	0.617342104786069	1	0.617156662479466	0.996469494770579	0.579835737202373	0.827629223697893	-0.825479159594073	-0.254486994302458	0.252054775345477	0.99593376093764	-0.570992165291615
chr1	55697053	55697572	519	+	exon	Plcl1	0.654367285207396	0.955503344899149	0.683289748915173	1	0.539160259467207	0.996469494770579	0.720001911587784	0.89831058413825	-0.806958546231006	-0.254486994302458	0.252054775345477	0.99593376093764	-0.552471551928548
chr1	55697612	55698114	502	+	exon	Plcl1	0.655361823165547	0.955503344899149	0.697605936890777	1	0.599454167490156	0.996469494770579	0.593282231187768	0.835419310687389	-0.719759186113531	-0.254486994302458	0.252054775345477	0.99593376093764	-0.465272191811073
chr1	55751281	55751455	174	+	exon	Plcl1	0.828373359974878	0.976327861395429	0.877208179935903	1	0.991995849316525	0.996469494770579	0.419275313520625	0.746242841424817	-0.364156492263249	-0.254486994302458	0.252054775345477	0.99593376093764	-0.109669497960791
chr1	56795858	56795971	113	-	utr3	Satb2	0.907427909970528	0.988149984629393	0.968858609125951	1	0.967289769491066	0.996469494770579	0.327206279414583	0.696929784102632	0.515510913081706	0.579394806486371	0.0583893961422208	0.99593376093764	-0.0638838934046647
chr1	56796359	56796605	246	-	utr3	Satb2	0.963630490498644	0.998276557454047	0.998687492973032	1	0.911733604472441	0.996469494770579	0.940729256726161	0.995650563058621	-0.149555365787264	0.579394806486371	0.0583893961422208	0.99593376093764	-0.728950172273635
chr1	56796768	56796982	214	-	utr3	Satb2	0.552519442402966	0.952709570805439	0.643620339220722	1	0.935672783254188	0.996469494770579	0.263833685094163	0.660052508364143	0.934267398223755	0.579394806486371	0.0583893961422208	0.99593376093764	0.354872591737384
chr1	56971484	56971735	251	-	utr5	Satb2	0.708784538297384	0.96091855031211	0.986838848004269	1	0.581263954042275	0.996469494770579	0.964130761440446	1	1.52176992051219	0.579394806486371	0.0583893961422208	0.99593376093764	0.942375114025818
chr1	56972118	56972246	128	-	utr5	Satb2	0.863706740619594	0.98212109765308	0.601400596793252	1	0.484456006954463	0.996469494770579	0.923944787226982	0.98797513317031	2.51524913859908	0.579394806486371	0.0583893961422208	0.99593376093764	1.93585433211271
chr1	56972862	56973089	227	+	exon	9130024F11Rik	0.468313154115307	0.952709570805439	0.622172412238004	1	0.678783883386359	0.996469494770579	0.236838090960044	0.641207385396919	2.81672185482751	0.963008896746326	0.0975108619035046	0.99593376093764	1.85371295808118
chr1	57222724	57222843	119	+	intergenic	NA	NA	NA	0.816632079894232	1	0.513889192848778	0.996469494770579	0.328873822752872	0.697737669241007	6.08453694560005	NA	NA	NA	NA
chr1	57382965	57383313	348	+	exon	1700066M21Rik	0.490501283197288	0.952709570805439	0.541030906115979	1	0.266883651841279	0.996469494770579	0.517181225491236	0.795199249097651	-1.34016290503982	-0.442993419164552	0.148277837314798	0.99593376093764	-0.897169485875272
chr1	57383395	57383646	251	+	utr3	1700066M21Rik	0.824423556182886	0.975642730344136	0.549391345992665	1	0.357223068035134	0.996469494770579	0.84846787348762	0.953401439262449	-0.821380582080957	-0.442993419164552	0.148277837314798	0.99593376093764	-0.378387162916405
chr1	57385074	57385188	114	+	utr3	1700066M21Rik	0.33887183259622	0.952709570805439	0.401015946779223	1	0.542459349457563	0.996469494770579	0.0864076617597733	0.513002388508114	-1.3588308807762	-0.442993419164552	0.148277837314798	0.99593376093764	-0.915837461611648
chr1	57406785	57407153	368	-	utr5	Tyw5	0.532659228580845	0.952709570805439	0.780795790016026	1	0.919801527485095	0.996469494770579	0.618016078005128	0.848259932868553	0.247297722370079	-0.265068164565429	0.54581278346611	0.99593376093764	0.512365886935508
chr1	57415678	57415787	109	+	utr3	Maip1	0.0761117025932781	0.952709570805439	0.108332975786203	1	0.135256270970751	0.996469494770579	0.029045013788914	0.419225849069018	-1.84056177147023	-0.127517323765123	0.677718008703105	0.99593376093764	-1.7130444477051
chr1	57416812	57416930	118	+	utr3	Maip1	0.212562591911512	0.952709570805439	0.232229059651838	1	0.319851732185889	0.996469494770579	0.0332121715974274	0.433456990615816	-1.99831113191083	-0.127517323765123	0.677718008703105	0.99593376093764	-1.8707938081457
chr1	57885738	57885881	143	+	utr5	Spats2l	0.579686914312234	0.952709570805439	0.861294321007863	1	0.982816447756521	0.996469494770579	0.601517644193156	0.840082672301125	-0.20594508576449	-0.0441134711758369	0.836675158229518	0.99593376093764	-0.161831614588653
chr1	57946159	57946305	146	+	exon	Spats2l	0.811903188059204	0.973085235845323	0.751464124206992	1	0.830708160782763	0.996469494770579	0.136479822951296	0.564614753798859	-0.475722122119103	-0.0441134711758369	0.836675158229518	0.99593376093764	-0.431608650943266
chr1	57956186	57956501	315	-	utr3	Kctd18	0.875288817464665	0.983801287414961	0.757593973879035	1	0.791855949609259	0.996469494770579	0.864462669366676	0.960233322014335	0.443725926702892	-0.194131383056519	0.461447013936296	0.99593376093764	0.637857309759411
chr1	57956618	57956795	177	-	utr3	Kctd18	0.718532771174853	0.961803322525624	0.706890536783872	1	0.638080441793825	0.996469494770579	0.133514881802311	0.563002613909755	-0.421497448147045	-0.194131383056519	0.461447013936296	0.99593376093764	-0.227366065090526
chr1	58386691	58386927	236	+	intergenic	NA	0.879970042732332	0.984087495653191	0.903504141379198	1	0.971697671676046	0.996469494770579	0.684395139879126	0.879657507120827	0.460288492744436	NA	NA	NA	NA
chr1	58392643	58392783	140	+	utr5*	Bzw1	0.101336064215903	0.952709570805439	0.161819551105901	1	0.317312996966216	0.996469494770579	0.032303367219746	0.431663588654516	1.69812482256496	-0.340133559260571	0.288863235142625	0.99593376093764	2.03825838182553
chr1	58421863	58421984	121	-	exon	Clk1	0.238886155721438	0.952709570805439	0.317874608933606	1	0.52965720949566	0.996469494770579	0.113344432041235	0.544137817726593	-1.40629394113769	-0.2426541428351	0.454348197828099	0.99593376093764	-1.16363979830259
chr1	58423880	58424047	167	-	utr5	Clk1	0.0920968168378014	0.952709570805439	0.178329671273577	1	0.409906776977403	0.996469494770579	0.18873610070376	0.608424452011168	-1.13469616746608	-0.2426541428351	0.454348197828099	0.99593376093764	-0.892042024630976
chr1	58431103	58431322	219	-	utr3	Ppil3	0.483824093798731	0.952709570805439	0.53266130091208	1	0.483247899491983	0.996469494770579	0.463370023253004	0.769492147041103	-1.2684723130931	-0.0571397862685724	0.900991885020411	0.99593376093764	-1.21133252682453
chr1	58447661	58447947	286	+	exon	Nif3l1	0.619903561907508	0.953624620424646	0.848801372716782	1	0.888611594388698	0.996469494770579	0.552739472236553	0.814349222965187	-0.369922700540869	-0.0466237953100817	0.887873780197751	0.99593376093764	-0.323298905230787
chr1	58461129	58462139	1010	+	utr3	Nif3l1	0.329424805748218	0.952709570805439	0.449477828971635	1	0.305796566853431	0.996469494770579	0.463359218375845	0.769492147041103	-0.65168609040041	-0.0466237953100817	0.887873780197751	0.99593376093764	-0.605062295090328
chr1	58463595	58464252	657	-	utr3	Orc2	0.684313688930089	0.959376131342204	0.632248245939703	1	0.381675033355174	0.996469494770579	0.212483827575423	0.625434457250816	-0.721090968797342	-0.249070566264129	0.516827535058335	0.99593376093764	-0.472020402533214
chr1	58500257	58500357	100	-	exon	Orc2	0.117218775116864	0.952709570805439	0.140754067195713	1	0.274932143166828	0.996469494770579	0.0849277692454897	0.510878683876569	-2.26567026912242	-0.249070566264129	0.516827535058335	0.99593376093764	-2.01659970285829
chr1	58527526	58527630	104	-	utr3	Fam126b	0.325535489069184	0.952709570805439	0.325343122055558	1	0.262054710255683	0.996469494770579	0.262522652871875	0.659010326839125	-2.18071765242796	-0.627131786560202	0.156876392009613	0.99593376093764	-1.55358586586776
chr1	58528799	58529025	226	-	utr3	Fam126b	0.387046168543915	0.952709570805439	0.435263362640447	1	0.380235623238465	0.996469494770579	0.213366158987433	0.62548518375519	-1.45439005066472	-0.627131786560202	0.156876392009613	0.99593376093764	-0.827258264104516
chr1	58529177	58529372	195	-	utr3	Fam126b	0.571555187890105	0.952709570805439	0.583046983980194	1	0.429506440136521	0.996469494770579	0.509462037291238	0.791756438619575	-1.57322426124791	-0.627131786560202	0.156876392009613	0.99593376093764	-0.94609247468771
chr1	58529577	58530238	661	-	utr3	Fam126b	0.649129273793196	0.955439134071515	0.677058610901335	1	0.357441842123092	0.996469494770579	0.654070892879528	0.864608962867743	-1.09783740776436	-0.627131786560202	0.156876392009613	0.99593376093764	-0.470705621204157
chr1	58548062	58548200	138	-	intron	Fam126b	NA	NA	0.380042794288842	1	0.222173829306328	0.996469494770579	0.384028382978984	0.728377727557494	2.00771451590401	-0.627131786560202	0.156876392009613	0.99593376093764	2.63484630246421
chr1	58739074	58739219	145	+	intron	Cflar	NA	NA	0.35553161466448	1	0.430668788277919	0.996469494770579	0.754605484648138	0.913458600311797	4.97521766040734	0.147767231788463	0.554243755698265	0.99593376093764	4.82745042861887
chr1	58752465	58752882	417	+	exon	Cflar	0.509017688086488	0.952709570805439	0.586596953672324	1	0.694666221941592	0.996469494770579	0.718616607036826	0.897626985971557	-0.266279370025787	0.147767231788463	0.554243755698265	0.99593376093764	-0.41404660181425
chr1	58753782	58753904	122	+	exon	Cflar	0.249825141302439	0.952709570805439	0.401774413284049	1	0.426105218419704	0.996469494770579	0.468197736487189	0.772236299197911	0.591443598514072	0.147767231788463	0.554243755698265	0.99593376093764	0.443676366725609
chr1	58901519	58901634	115	-	utr3	Trak2	0.524266773443788	0.952709570805439	0.590492754616822	1	0.715466296429728	0.996469494770579	0.653839159076712	0.86453093137773	-0.947468264188888	-0.26029011188664	0.114792401469138	0.99593376093764	-0.687178152302248
chr1	58902697	58904184	1487	-	utr3	Trak2	0.808578662499043	0.972711109463687	0.59630504508004	1	0.54881771564604	0.996469494770579	0.808556265486452	0.936520535345882	-0.329100671790292	-0.26029011188664	0.114792401469138	0.99593376093764	-0.0688105599036521
chr1	58994602	58994702	100	+	utr3	Stradb	0.836023745776259	0.977865939238322	0.82707814832958	1	0.765741370601901	0.996469494770579	0.698100068269782	0.886899244157612	-0.764264008130588	-0.120682570452429	0.69413919288829	0.99593376093764	-0.64358143767816
chr1	59120430	59120546	116	+	exon	G730003C15Rik	0.288923841069859	0.952709570805439	0.329751706044905	1	0.887789711041514	0.996469494770579	0.376846286620791	0.724543023061025	1.80540227200302	0.161240546368283	0.828870624770851	0.99593376093764	1.64416172563474
chr1	59163012	59163474	462	-	utr3	Als2	0.692446855481961	0.959401687146197	0.795618672003581	1	0.954873761341889	0.996469494770579	0.160825162876728	0.587451282269043	-0.203720877504713	-0.105783359973275	0.558342762491927	0.99593376093764	-0.0979375175314374
chr1	59163674	59164172	498	-	utr3	Als2	0.354141035469862	0.952709570805439	0.411019248828913	1	0.272932225257839	0.996469494770579	0.491611991978359	0.783816132087724	-0.864317722570491	-0.105783359973275	0.558342762491927	0.99593376093764	-0.758534362597216
chr1	59215179	59215947	768	-	utr5	Als2	0.345610122900309	0.952709570805439	0.775820110046153	1	0.829848278908668	0.996469494770579	0.0137182294254004	0.37414483513905	0.428149143008265	-0.105783359973275	0.558342762491927	0.99593376093764	0.53393250298154
chr1	59482339	59482646	307	+	utr5	Fzd7	0.632689551031278	0.954763707618427	0.75893695534937	1	0.507650678152526	0.996469494770579	0.64890674651641	0.862500495423071	0.926955593690689	-0.184010280929022	0.633013622452089	0.99593376093764	1.11096587461971
chr1	59483320	59483501	181	+	exon	Fzd7	0.0968118885444688	0.952709570805439	0.158992595503587	1	0.133093463036707	0.996469494770579	0.138488741788292	0.566236542425386	1.67513783949973	-0.184010280929022	0.633013622452089	0.99593376093764	1.85914812042876
chr1	59483646	59483954	308	+	exon	Fzd7	0.758821744704652	0.964330613115532	0.976876197713184	1	0.961081702795281	0.996469494770579	0.718197749617572	0.897414995648414	0.658214462593827	-0.184010280929022	0.633013622452089	0.99593376093764	0.842224743522849
chr1	59484036	59484228	192	+	exon	Fzd7	0.423571202448479	0.952709570805439	0.495853066869549	1	0.532548216662337	0.996469494770579	0.891924741324596	0.973091270812586	0.135859793282207	-0.184010280929022	0.633013622452089	0.99593376093764	0.319870074211229
chr1	59484359	59485060	701	+	utr3	Fzd7	0.703751283909673	0.960767302968696	0.94824564612292	1	0.694667724077874	0.996469494770579	0.850043550663614	0.953882509793106	0.232658768484322	-0.184010280929022	0.633013622452089	0.99593376093764	0.416669049413344
chr1	59596377	59596562	185	-	intron	Sumo1	NA	NA	0.0397265537115964	1	0.25168663061155	0.996469494770579	1	1	5.85384260464153	-0.112897944591046	0.702662589742805	0.99593376093764	5.96674054923258
chr1	59601485	59601709	224	-	intron	Sumo1	0.470084343939197	0.952709570805439	0.609775047514565	1	0.856801459077249	0.996469494770579	0.281043756113892	0.671682059367132	3.79958552149884	-0.112897944591046	0.702662589742805	0.99593376093764	3.91248346608988
chr1	59632290	59632461	171	+	exon	Gm973	0.636973903025767	0.954763707618427	0.9792710445361	1	0.97083701432697	0.996469494770579	0.957025031286312	1	-0.00248307847686064	0.200208175773525	0.436900390744511	0.99593376093764	-0.202691254250385
chr1	59633115	59633328	213	+	exon	Gm973	0.863189314857882	0.982045306569901	0.499098580604686	1	0.554752777618701	0.996469494770579	0.209495962529104	0.623337217140955	0.00545621485288776	0.200208175773525	0.436900390744511	0.99593376093764	-0.194751960920637
chr1	59633974	59634173	199	+	exon	Gm973	0.0955209878360527	0.952709570805439	0.0587895036485441	1	0.217375112406339	0.996469494770579	0.0185286745487755	0.388961336246685	-1.13247873303364	0.200208175773525	0.436900390744511	0.99593376093764	-1.33268690880716
chr1	59639727	59639961	234	-	utr3	Sumo1	0.393856273561161	0.952709570805439	0.279475264572212	1	0.235410136030764	0.996469494770579	0.0847304423774844	0.510878683876569	-0.474525170052981	-0.112897944591046	0.702662589742805	0.99593376093764	-0.361627225461935
chr1	59709032	59709155	123	+	utr3	Nop58	0.339106098661348	0.952709570805439	0.339232696947887	1	0.270760597510226	0.996469494770579	0.150127557856504	0.577005264365296	-1.69329654441284	-0.261935747799985	0.429300702747478	0.99593376093764	-1.43136079661286
chr1	59710472	59710687	215	+	exon	Nop58	0.333869516435088	0.952709570805439	0.340683735099723	1	0.203221676084007	0.996469494770579	0.0416621786481157	0.450306666080539	-1.67959576922622	-0.261935747799985	0.429300702747478	0.99593376093764	-1.41766002142624
chr1	59711248	59711372	124	+	utr3	Nop58	0.259655666871256	0.952709570805439	0.257081419119397	1	0.31929831657986	0.996469494770579	0.123622632422679	0.554607035675983	-1.61576299416097	-0.261935747799985	0.429300702747478	0.99593376093764	-1.35382724636098
chr1	59712752	59712884	132	+	utr3	Nop58	0.240631977782522	0.952709570805439	0.354820960050742	1	0.251618310746025	0.996469494770579	0.520696235489666	0.797535893169054	1.82906261046682	-0.261935747799985	0.429300702747478	0.99593376093764	2.09099835826681
chr1	59717969	59718111	142	+	utr3	Nop58	0.211986566956567	0.952709570805439	0.371933854500629	1	0.568666889820048	0.996469494770579	0.168072885012957	0.593527972369285	0.140784268966877	-0.261935747799985	0.429300702747478	0.99593376093764	0.402720016766862
chr1	59763429	59763628	199	+	utr5	Bmpr2	0.15652229214326	0.952709570805439	0.252023153547708	1	0.533390206973169	0.996469494770579	0.0693660200417274	0.488611606320855	1.42215265468244	-0.456768579321591	0.151806706908109	0.99593376093764	1.87892123400403
chr1	59764008	59764201	193	+	utr5	Bmpr2	0.440311258756979	0.952709570805439	0.650635774455451	1	0.861093197788033	0.996469494770579	0.382324625348495	0.727797371092111	0.667048531246344	-0.456768579321591	0.151806706908109	0.99593376093764	1.12381711056793
chr1	59764347	59764607	260	+	utr5	Bmpr2	0.804991771314476	0.97187870453386	0.907845652487695	1	0.985544827208003	0.996469494770579	0.938176307000475	0.994380296722444	0.0406006569036851	-0.456768579321591	0.151806706908109	0.99593376093764	0.497369236225276
chr1	59824574	59824741	167	+	intron	Bmpr2	NA	NA	0.268860484159176	1	0.170507658842789	0.996469494770579	0.12904599953236	0.55876499599915	3.32218308173639	-0.456768579321591	0.151806706908109	0.99593376093764	3.77895166105798
chr1	59867465	59868465	1000	+	exon	Bmpr2	0.794029921666198	0.969104940262401	0.797476742945544	1	0.632324103755099	0.996469494770579	0.690032351344657	0.882773037327984	-0.802436013284251	-0.456768579321591	0.151806706908109	0.99593376093764	-0.34566743396266
chr1	59870371	59870613	242	+	utr3	Bmpr2	0.739696137980309	0.962977133234236	0.953068322073558	1	0.928959681660432	0.996469494770579	0.121160003927871	0.551857367707631	-0.201771757285386	-0.456768579321591	0.151806706908109	0.99593376093764	0.254996822036205
chr1	59981583	59982336	753	+	utr3	Fam117b	0.250673999865968	0.952709570805439	0.566539365990203	1	0.551833133889606	0.996469494770579	0.032563914710198	0.433311850033267	0.407143483389692	-0.0974206033851484	0.743945293717703	0.99593376093764	0.50456408677484
chr1	59982686	59982882	196	+	utr3	Fam117b	0.893187477933693	0.986777430829571	0.860131533341961	1	0.912353751232027	0.996469494770579	0.499946696473726	0.788014030318598	-0.173022794791639	-0.0974206033851484	0.743945293717703	0.99593376093764	-0.0756021914064905
chr1	59990234	59990683	449	-	utr3	Ica1l	0.270210897996629	0.952709570805439	0.386604416781847	1	0.369929430238512	0.996469494770579	0.407482673692406	0.739960414281897	-0.746329581464537	-0.0384244395468655	0.885431431788115	0.99593376093764	-0.707905141917672
chr1	59990687	59991221	534	-	utr3	Ica1l	0.936759278051728	0.995794075741501	0.872025030239305	1	0.783652817089648	0.996469494770579	0.249743334033407	0.65076596758259	-0.483989200328633	-0.0384244395468655	0.885431431788115	0.99593376093764	-0.445564760781768
chr1	60004143	60004275	132	-	intron	Ica1l	0.820004175194773	0.97434647790253	0.555625625233213	1	0.58767411315205	0.996469494770579	0.373045345918885	0.722726589613244	4.12051473270517	-0.0384244395468655	0.885431431788115	0.99593376093764	4.15893917225204
chr1	60070798	60071067	269	-	utr3	Wdr12	0.527403877872537	0.952709570805439	0.793299518570274	1	0.741664093618289	0.996469494770579	0.836587009671706	0.947638900015283	0.425833300246261	0.406570085774353	0.22483620699631	0.99593376093764	0.0192632144719073
chr1	60077983	60078156	173	-	utr3	Wdr12	0.573296513710675	0.952709570805439	0.602359908160618	1	0.564691752244519	0.996469494770579	0.225622187277759	0.633230176335557	-1.21081188545387	0.406570085774353	0.22483620699631	0.99593376093764	-1.61738197122822
chr1	60147879	60148238	359	+	utr3	Carf	0.172157267391766	0.952709570805439	0.265997944791787	1	0.206775025093045	0.996469494770579	0.425976790711099	0.748350707271034	-0.673963543982288	0.0233519809522157	0.952997319392087	0.99593376093764	-0.697315524934504
chr1	60150546	60150745	199	+	utr3	Carf	0.167020499180074	0.952709570805439	0.205669772358358	1	0.0782989337147714	0.996469494770579	0.283359522948897	0.673275685414746	-1.04257401391426	0.0233519809522157	0.952997319392087	0.99593376093764	-1.06592599486648
chr1	60235066	60235369	303	+	exon	Nbeal1	0.359402928245049	0.952709570805439	0.426320298196247	1	0.360584929865197	0.996469494770579	0.281580704863477	0.672013748397861	-1.06905836968936	-0.356588277987658	0.331677812985608	0.99593376093764	-0.712470091701703
chr1	60260295	60260628	333	+	exon	Nbeal1	0.0740092448176201	0.952709570805439	0.11010856177546	1	0.0692582785868295	0.996469494770579	0.130132643569379	0.560095597348928	-1.47018832073583	-0.356588277987658	0.331677812985608	0.99593376093764	-1.11360004274817
chr1	60330987	60331116	129	+	utr3	Nbeal1	0.908001851660896	0.988149984629393	0.845088991824161	1	0.623573525972067	0.996469494770579	0.902853114561809	0.978493322675338	-0.848419382742721	-0.356588277987658	0.331677812985608	0.99593376093764	-0.491831104755063
chr1	60444756	60444856	100	+	exon	Abi2	0.730607042909258	0.962735581372003	0.417502645584288	1	0.562217789545716	0.996469494770579	0.0463133138911376	0.458584967403759	0.257607240095075	-0.230561729808036	0.524165052110676	0.99593376093764	0.488168969903111
chr1	60476795	60477359	564	+	utr3	Abi2	0.475707095329073	0.952709570805439	0.53868608971692	1	0.268794229508638	0.996469494770579	0.614506706239262	0.846558112298953	-0.484949561838351	-0.230561729808036	0.524165052110676	0.99593376093764	-0.254387832030315
chr1	60487643	60487788	145	-	utr3	Raph1	0.872484552045611	0.983801287414961	0.892995144875747	1	0.867262473989545	0.996469494770579	0.261803848463301	0.658502831384065	-0.412146271228456	-0.117786006774767	0.584257519762352	0.99593376093764	-0.294360264453689
chr1	60488198	60488929	731	-	utr3	Raph1	0.839422260127907	0.978418289892167	0.88251376358485	1	0.940070593422811	0.996469494770579	0.739381783759367	0.907308602691769	0.39095457966749	-0.117786006774767	0.584257519762352	0.99593376093764	0.508740586442257
chr1	60525645	60526032	387	-	exon	Raph1	0.869815276511649	0.983102830848912	0.888775953284018	1	0.807116702700777	0.996469494770579	0.747761294415018	0.911004759380137	-0.221987211072344	-0.117786006774767	0.584257519762352	0.99593376093764	-0.104201204297577
chr1	61644270	61644396	126	+	intron	Pard3b	1	1	0.363154012643557	1	0.66081576042945	0.996469494770579	0.695134744613701	0.885092716684103	2.71562065943143	0.685446349985596	0.056537350581302	0.99593376093764	2.03017430944584
chr1	62604713	62604859	146	+	intron	Pard3b	NA	NA	0.805642902519338	1	0.513715515522658	0.996469494770579	0.309577347757625	0.685979388899979	6.15782867264983	0.685446349985596	0.056537350581302	0.99593376093764	5.47238232266423
chr1	62703377	62703749	372	+	utr5	Nrp2	0.446857939356943	0.952709570805439	0.621884762314524	1	0.532284553362644	0.996469494770579	0.321309786845135	0.693745538002418	0.642269025257089	-0.097445453825775	0.599712163653892	0.99593376093764	0.739714479082864
chr1	62703905	62704218	313	+	utr5	Nrp2	0.804526150331658	0.971621964277669	0.775779909010993	1	0.75852379700901	0.996469494770579	0.855404120901498	0.956586663609809	-0.608456235092718	-0.097445453825775	0.599712163653892	0.99593376093764	-0.511010781266943
chr1	62795961	62796092	131	+	utr3	Nrp2	0.857662503164044	0.981025372888933	0.798716614995859	1	0.966225507601655	0.996469494770579	0.186691616860915	0.606621061306153	0.266753059132562	-0.097445453825775	0.599712163653892	0.99593376093764	0.364198512958337
chr1	62807958	62808058	100	+	intron	Nrp2	0.462448682791067	0.952709570805439	0.999497934022513	1	NA	NA	0.521461090964423	0.797982327551714	3.53882527808189	-0.097445453825775	0.599712163653892	0.99593376093764	3.63627073190767
chr1	62815651	62815938	287	+	utr3	Nrp2	0.668686950925785	0.957530745537748	0.989836859546236	1	0.776977453088165	0.996469494770579	0.835022185666212	0.946958273802815	0.271431088901531	-0.097445453825775	0.599712163653892	0.99593376093764	0.368876542727306
chr1	62817107	62817233	126	+	utr3	Nrp2	0.884414734595212	0.985617592959836	0.938293160848567	1	0.971783370455149	0.996469494770579	0.188383961620529	0.608424452011168	-0.238683153951862	-0.097445453825775	0.599712163653892	0.99593376093764	-0.141237700126087
chr1	63051042	63051210	168	-	utr3	Ino80d	0.273823629621742	0.952709570805439	0.403513821997145	1	0.657366773394381	0.996469494770579	0.475705252380011	0.775943279400696	0.105324207668589	-0.115868976716836	0.586671121741861	0.99593376093764	0.221193184385425
chr1	63057768	63057868	100	-	utr3	Ino80d	0.974426356423275	1	0.933335429421462	1	0.651494323834797	0.996469494770579	0.999484254841749	1	0.594504333106405	-0.115868976716836	0.586671121741861	0.99593376093764	0.710373309823241
chr1	63057953	63058639	686	-	utr3	Ino80d	0.361457572069742	0.952709570805439	0.498273012976673	1	0.472901336036931	0.996469494770579	0.320975609168412	0.693461332757187	0.515098101877671	-0.115868976716836	0.586671121741861	0.99593376093764	0.630967078594507
chr1	63058646	63059108	462	-	exon	Ino80d	0.539317126398473	0.952709570805439	0.718275324366406	1	0.980394674219986	0.996469494770579	0.178087937095017	0.600017919552609	0.334147235439709	-0.115868976716836	0.586671121741861	0.99593376093764	0.450016212156546
chr1	63086027	63086374	347	-	utr5	Ino80d	0.648290754148257	0.955439134071515	0.86595275671127	1	0.85984383359523	0.996469494770579	0.916713138859871	0.984887868216322	0.679857896280399	-0.115868976716836	0.586671121741861	0.99593376093764	0.795726872997236
chr1	63114647	63114878	231	-	utr5	Ino80d	0.806012730621773	0.972273438080296	0.865422727312811	1	0.810304746187503	0.996469494770579	0.431935506299949	0.75298371925316	0.281807301974786	-0.115868976716836	0.586671121741861	0.99593376093764	0.397676278691622
chr1	63176537	63176637	100	-	utr5	Ndufs1	0.191960252980198	0.952709570805439	0.291685076545373	1	0.544853540849052	0.996469494770579	0.343280203329599	0.706076188906336	-1.08280516432485	-0.319504741447841	0.136515948112873	0.99593376093764	-0.763300422877008
chr1	63302690	63303254	564	+	exon	Zdbf2	0.96530724329861	0.998741748573609	0.961507672639989	1	0.795126569210751	0.996469494770579	0.941213764322465	0.995831194902274	-0.485975487965065	-0.216871038563925	0.368562620153212	0.99593376093764	-0.26910444940114
chr1	63303548	63303764	216	+	exon	Zdbf2	0.623051346695255	0.954227520970609	0.95769753577244	1	0.73280312754389	0.996469494770579	0.0121709746552329	0.368522301242619	0.295309295217975	-0.216871038563925	0.368562620153212	0.99593376093764	0.512180333781899
chr1	63304166	63304476	310	+	exon	Zdbf2	0.64966707676192	0.955499300481775	0.67266777975135	1	0.801639271567995	0.996469494770579	0.35890776484457	0.715727037010757	-0.358372404780511	-0.216871038563925	0.368562620153212	0.99593376093764	-0.141501366216586
chr1	63304649	63304857	208	+	exon	Zdbf2	0.490966290560312	0.952709570805439	0.519528937628234	1	0.530735618561011	0.996469494770579	0.688200032179416	0.881716343642742	-0.453850189029248	-0.216871038563925	0.368562620153212	0.99593376093764	-0.236979150465324
chr1	63305006	63305231	225	+	exon	Zdbf2	0.568299563658852	0.952709570805439	0.573245215676928	1	0.295442057361211	0.996469494770579	0.544312803415975	0.809336035304958	-1.30178559687235	-0.216871038563925	0.368562620153212	0.99593376093764	-1.08491455830843
chr1	63305382	63305818	436	+	exon	Zdbf2	0.486076495395526	0.952709570805439	0.553498080420288	1	0.497286407650299	0.996469494770579	0.725386565411097	0.900963081198065	-0.749317142477681	-0.216871038563925	0.368562620153212	0.99593376093764	-0.532446103913756
chr1	63305922	63306420	498	+	exon	Zdbf2	0.195592665664504	0.952709570805439	0.267759016786	1	0.235360879614491	0.996469494770579	0.394713389196026	0.733849921723231	-1.3096553165025	-0.216871038563925	0.368562620153212	0.99593376093764	-1.09278427793857
chr1	63306761	63306955	194	+	exon	Zdbf2	0.328505920725786	0.952709570805439	0.391796288967453	1	0.555679221754224	0.996469494770579	0.459518547071403	0.76696967036537	-1.20160237191692	-0.216871038563925	0.368562620153212	0.99593376093764	-0.984731333352997
chr1	63307041	63307552	511	+	exon	Zdbf2	0.563900103731714	0.952709570805439	0.590479056028843	1	0.289861006560732	0.996469494770579	0.254466853366072	0.654639606929118	-1.06661569239261	-0.216871038563925	0.368562620153212	0.99593376093764	-0.849744653828685
chr1	63307664	63307957	293	+	exon	Zdbf2	0.452523702694845	0.952709570805439	0.52066127307196	1	0.687537295694575	0.996469494770579	0.77019238954823	0.920177522089427	-0.907183214602776	-0.216871038563925	0.368562620153212	0.99593376093764	-0.690312176038851
chr1	63308023	63308408	385	+	exon	Zdbf2	0.848029786930478	0.98003301299808	0.829828701190555	1	0.621979394987398	0.996469494770579	0.844921115427371	0.951633019319573	-0.990169745274031	-0.216871038563925	0.368562620153212	0.99593376093764	-0.773298706710106
chr1	63308459	63308892	433	+	exon	Zdbf2	0.704837498660868	0.960857939450256	0.729141554382334	1	0.581980408512758	0.996469494770579	0.742159537227154	0.908790809013745	-1.03527048108536	-0.216871038563925	0.368562620153212	0.99593376093764	-0.818399442521436
chr1	63309701	63309970	269	+	utr3	Zdbf2	0.770901580372855	0.966447332330012	0.856806146977859	1	0.710958225054813	0.996469494770579	0.799307138483284	0.932085081355756	0.498001039741399	-0.216871038563925	0.368562620153212	0.99593376093764	0.714872078305324
chr1	63445953	63446072	119	+	utr5	Adam23	0.149831894971835	0.952709570805439	0.18040271408732	1	0.205033218705073	0.996469494770579	0.00103957095532059	0.189330400166196	1.87729369780112	-0.135106094272898	0.528576066737749	0.99593376093764	2.01239979207401
chr1	63517098	63517506	408	+	intron	Adam23	NA	NA	0.323399384267097	1	0.0222744109102403	0.925443845409987	0.315376842398956	0.689888048936584	5.11156867026471	-0.135106094272898	0.528576066737749	0.99593376093764	5.24667476453761
chr1	63592656	63593468	812	+	utr3	Adam23	0.661171188286488	0.95685580654231	0.689391975566125	1	0.546000846262501	0.996469494770579	0.755973250909336	0.914002194755486	-0.516909309868967	-0.135106094272898	0.528576066737749	0.99593376093764	-0.381803215596069
chr1	63594158	63594277	119	+	utr3	Adam23	0.337152929484455	0.952709570805439	0.543526622129471	1	0.744321596435338	0.996469494770579	0.88636221743083	0.970418452032173	0.312076930956987	-0.135106094272898	0.528576066737749	0.99593376093764	0.447183025229885
chr1	63731736	63732121	385	+	exon	Fastkd2	0.621014677621094	0.953748619618843	0.647496641569376	1	0.325251311081115	0.996469494770579	0.197254027491564	0.61509695366972	-1.26078636805512	-0.639177053899187	0.156330879558465	0.99593376093764	-0.621609314155932
chr1	63960607	63960752	145	+	intergenic	NA	NA	NA	0.816609138949027	1	0.512106613033549	0.996469494770579	0.33694098618786	0.702757053994599	6.35351045839964	NA	NA	NA	NA
chr1	64033025	64033294	269	-	utr3	Klf7	0.793302801431824	0.969104940262401	0.822580654048749	1	0.89775369709561	0.996469494770579	0.7808911364685	0.924476093270855	-0.11214282210658	0.0359665630592948	0.849460406803561	0.99593376093764	-0.148109385165875
chr1	64033753	64034044	291	-	utr3	Klf7	0.877684751741808	0.983801287414961	0.892225017320678	1	0.703462430132635	0.996469494770579	0.396789974359686	0.735059776051678	-0.575644147125693	0.0359665630592948	0.849460406803561	0.99593376093764	-0.611610710184987
chr1	64034324	64034729	405	-	utr3	Klf7	0.97314714632429	0.999864510703797	0.888655857857186	1	0.897597307973797	0.996469494770579	0.483508955148991	0.780675032773184	-0.10953115273758	0.0359665630592948	0.849460406803561	0.99593376093764	-0.145497715796875
chr1	64034803	64035737	934	-	utr3	Klf7	0.853801123959074	0.980486901114444	0.978998466238224	1	0.921405835324137	0.996469494770579	0.386323484591141	0.729487111106453	-0.331485752939822	0.0359665630592948	0.849460406803561	0.99593376093764	-0.367452315999117
chr1	64078787	64079342	555	-	exon	Klf7	0.162476674838274	0.952709570805439	0.268498272423723	1	0.215868971104596	0.996469494770579	0.00479309259460581	0.316741352480805	1.30536574944004	0.0359665630592948	0.849460406803561	0.99593376093764	1.26939918638074
chr1	64120856	64121114	258	-	utr5	Klf7	0.636858203438533	0.954763707618427	0.939842773400263	1	0.915969815591323	0.996469494770579	0.12585423584314	0.557673949912919	1.03851301767285	0.0359665630592948	0.849460406803561	0.99593376093764	1.00254645461355
chr1	64532881	64533009	128	+	utr5	Creb1	0.142767352793662	0.952709570805439	0.163358142232004	1	0.421907828329758	0.996469494770579	0.0640546583717289	0.48318524246172	-0.555307566499363	-0.196293669998864	0.542162957011942	0.99593376093764	-0.359013896500499
chr1	64597200	64597674	474	+	utr3	Creb1	0.399487200698442	0.952709570805439	0.438183708247661	1	0.0717041072194448	0.996469494770579	0.321837129097656	0.694213982737878	-1.22984324585472	-0.196293669998864	0.542162957011942	0.99593376093764	-1.03354957585585
chr1	64607524	64608057	533	-	utr3	Mettl21a	0.238052404489041	0.952709570805439	0.307782184335932	1	0.207585950190635	0.996469494770579	0.2298900943788	0.636721400384648	-1.17291843587495	-0.264225823416984	0.404841605449407	0.99593376093764	-0.908692612457967
chr1	64734854	64735224	370	-	exon	Fzd5	0.920212580490775	0.991677254885787	0.755160854042012	1	0.929163818999122	0.996469494770579	0.194325256957209	0.612909507639823	1.25918538181204	-0.0328444135959524	0.913558942492416	0.99593376093764	1.29202979540799
chr1	64735289	64735594	305	-	exon	Fzd5	0.392919455028296	0.952709570805439	0.471022432942899	1	0.200650684605511	0.996469494770579	0.0640091282763101	0.48318524246172	0.710289908392723	-0.0328444135959524	0.913558942492416	0.99593376093764	0.743134321988675
chr1	64736584	64736684	100	-	utr5	Fzd5	0.337238532078049	0.952709570805439	0.447787115386269	1	0.812636661268552	0.996469494770579	0.299723103161083	0.680539738731763	2.0141760113196	-0.0328444135959524	0.913558942492416	0.99593376093764	2.04702042491556
chr1	64794143	64794885	742	-	utr3	Plekhm3	0.764458283004661	0.965483845393003	0.848726491622418	1	0.664037485418411	0.996469494770579	0.713944792352847	0.895033152035833	0.087313573396434	-0.199429161598023	0.256910436007765	0.99593376093764	0.286742734994457
chr1	64795001	64795143	142	-	utr3	Plekhm3	0.051411208876174	0.952709570805439	0.117322097405357	1	0.49749435970998	0.996469494770579	0.0121995125930517	0.36857763209837	1.04743508762877	-0.199429161598023	0.256910436007765	0.99593376093764	1.24686424922679
chr1	64921859	64922416	557	-	exon	Plekhm3	0.705186548798473	0.960857939450256	0.855071678631546	1	0.787059761670436	0.996469494770579	0.587305581148817	0.83160486838577	-0.0957514512739606	-0.199429161598023	0.256910436007765	0.99593376093764	0.103677710324063
chr1	64937752	64938341	589	-	utr5	Plekhm3	0.732124595533658	0.962755762208229	0.761610558714793	1	0.639506011074178	0.996469494770579	0.86635174905047	0.96094057419412	-0.269646059527784	-0.199429161598023	0.256910436007765	0.99593376093764	-0.0702168979297611
chr1	64956627	64956727	100	-	utr5	Plekhm3	0.219882436678042	0.952709570805439	0.343822223273529	1	0.572768583485848	0.996469494770579	0.500126899488063	0.788035852291502	1.43060914110811	-0.199429161598023	0.256910436007765	0.99593376093764	1.63003830270613
chr1	65157169	65157319	150	-	utr3*	Idh1	NA	NA	0.571976978933029	1	0.577889003070521	0.996469494770579	1	1	3.12851493201614	-0.164306154848623	0.605345004291948	0.99593376093764	3.29282108686477
chr1	65159002	65159117	115	-	utr3	Idh1	0.0532699600946399	0.952709570805439	0.0835227912670542	1	0.27831702492218	0.996469494770579	0.104372249039338	0.537116674185237	-1.76798054565284	-0.164306154848623	0.605345004291948	0.99593376093764	-1.60367439080421
chr1	65171139	65171259	120	-	exon	Idh1	0.0897515116916186	0.952709570805439	0.124087670982864	1	0.283901399641465	0.996469494770579	0.102531580581469	0.535329837669557	-1.90861963122982	-0.164306154848623	0.605345004291948	0.99593376093764	-1.7443134763812
chr1	65246297	65247168	871	+	utr3	Pikfyve	0.530835610523186	0.952709570805439	0.617790892509892	1	0.750620511522307	0.996469494770579	0.820270733565975	0.940881171955515	-0.232749403127963	-0.00745905535289806	0.976937193104209	0.997674390717265	-0.225290347775065
chr1	65273658	65273931	273	+	utr3	Pikfyve	0.485427719177123	0.952709570805439	0.546026165329053	1	0.547617152923865	0.996469494770579	0.59574433041342	0.836659466877891	-0.857094451409606	-0.00745905535289806	0.976937193104209	0.997674390717265	-0.849635396056708
chr1	65277224	65277328	104	+	utr3	Pikfyve	0.112090174853654	0.952709570805439	0.155234357235769	1	0.300999340079746	0.996469494770579	0.147390857889	0.574577320273571	1.53219310373429	-0.00745905535289806	0.976937193104209	0.997674390717265	1.53965215908718
chr1	66340642	66340748	106	+	intron	Map2	NA	NA	0.398912036534712	1	0.665824847186856	0.996469494770579	0.0797752469989275	0.503378079437946	3.70189359321453	-0.0873971379814815	0.703393015166525	0.99593376093764	3.78929073119602
chr1	66358293	66358454	161	+	intron	Map2	0.475423260106407	0.952709570805439	0.673513076211268	1	0.21612564811696	0.996469494770579	0.116572542863575	0.547740002349251	2.11596347712849	-0.0873971379814815	0.703393015166525	0.99593376093764	2.20336061510997
chr1	66412563	66412888	325	+	exon	Map2	0.785424045661977	0.968611385129007	0.751004403135358	1	0.77539924267061	0.996469494770579	0.464653610590018	0.770105890536758	-0.203362319599013	-0.0873971379814815	0.703393015166525	0.99593376093764	-0.115965181617532
chr1	66413466	66413599	133	+	exon	Map2	0.578124018234495	0.952709570805439	0.608218485141977	1	0.622308662814718	0.996469494770579	0.754192629421679	0.91344907645896	-0.519488485270075	-0.0873971379814815	0.703393015166525	0.99593376093764	-0.432091347288593
chr1	66414918	66415239	321	+	exon	Map2	0.450005432184643	0.952709570805439	0.521421886627142	1	0.560772408552982	0.996469494770579	0.702583669553041	0.888868147032879	-0.563031749269723	-0.0873971379814815	0.703393015166525	0.99593376093764	-0.475634611288242
chr1	66415713	66415905	192	+	exon	Map2	0.31228289531359	0.952709570805439	0.656698937007057	1	0.780104791991553	0.996469494770579	0.19867483230039	0.61597558468956	0.432032742951508	-0.0873971379814815	0.703393015166525	0.99593376093764	0.51942988093299
chr1	66422236	66422391	155	+	intron	Map2	NA	NA	0.505570428484356	1	0.260416801331945	0.996469494770579	0.0889215927006221	0.516832257311285	2.74740244081058	-0.0873971379814815	0.703393015166525	0.99593376093764	2.83479957879206
chr1	66467941	66468054	113	+	utr5*	Unc80	0.954250517139588	0.99701572835864	0.826767775705821	1	0.949458809483347	0.996469494770579	0.863904167446474	0.959867200201521	1.42043577760691	0.0223407744499777	0.931318930256909	0.99593376093764	1.39809500315693
chr1	66468305	66468474	169	+	utr5	Unc80	0.266076679429494	0.952709570805439	0.378441864679053	1	0.346581108235614	0.996469494770579	0.169107682040178	0.594439883829348	1.86643881198519	0.0223407744499777	0.931318930256909	0.99593376093764	1.84409803753522
chr1	66473279	66473393	114	+	exon	Unc80	0.044491485282496	0.952709570805439	0.12886347484245	1	0.425773445500142	0.996469494770579	0.283791920789414	0.673405239846316	-0.183605072329701	0.0223407744499777	0.931318930256909	0.99593376093764	-0.205945846779679
chr1	66510723	66510917	194	+	exon	Unc80	0.538729946375175	0.952709570805439	0.855261187727744	1	0.922085656784789	0.996469494770579	0.164800680831715	0.591545827346094	0.426526903314257	0.0223407744499777	0.931318930256909	0.99593376093764	0.40418612886428
chr1	66695387	66695877	490	+	utr3	Unc80	0.608495779926933	0.952709570805439	0.669306683127256	1	0.642490686968938	0.996469494770579	0.839900754521541	0.94926969494402	-0.443509768330291	0.0223407744499777	0.931318930256909	0.99593376093764	-0.465850542780269
chr1	66697617	66697809	192	+	utr3	Unc80	0.902526602218998	0.987299447902352	0.879717790143238	1	0.690027703403436	0.996469494770579	0.711943152499017	0.89387192555047	-1.30288727176424	0.0223407744499777	0.931318930256909	0.99593376093764	-1.32522804621422
chr1	66700877	66701013	136	+	utr5	Rpe	0.399050716666632	0.952709570805439	0.385291231199448	1	0.640881483585694	0.996469494770579	0.523084467612819	0.798751143687864	-0.552514207629643	0.0452061212087831	0.873752898069208	0.99593376093764	-0.597720328838427
chr1	66701169	66701552	383	+	utr3	Rpe	0.484387157538627	0.952709570805439	0.486884936346283	1	0.609550681490546	0.996469494770579	0.754340158964928	0.913458566109784	-0.103607656778259	0.0452061212087831	0.873752898069208	0.99593376093764	-0.148813777987042
chr1	66717840	66718039	199	+	utr3	Rpe	0.226847189368399	0.952709570805439	0.27618126305766	1	0.329053203122607	0.996469494770579	0.290215942983877	0.676311499489619	-1.42983077064927	0.0452061212087831	0.873752898069208	0.99593376093764	-1.47503689185806
chr1	66801036	66802133	1097	-	exon	Kansl1l	0.210748842427962	0.952709570805439	0.27953568647186	1	0.0625356595988832	0.996469494770579	0.24146912920835	0.644850025343219	-1.45072026958441	-0.379172547293743	0.385133649706901	0.99593376093764	-1.07154772229066
chr1	66928371	66928472	101	-	intron	Myl1	NA	NA	0.162562985277383	1	0.466038850526137	0.996469494770579	0.683283675466953	0.879247091306555	3.58593016003545	-0.19352476965884	0.887174639112319	0.99593376093764	3.77945492969429
chr1	67002124	67002323	199	-	utr3	Lancl1	0.286658647114001	0.952709570805439	0.532817173208095	1	0.804201645187838	0.996469494770579	0.457988690984712	0.766498574307815	-0.235954322540382	-0.238924656076337	0.495151749710327	0.99593376093764	0.00297033353595552
chr1	68038517	68038883	366	-	utr3	Erbb4	0.700749955242611	0.960260491104989	0.725004771885046	1	0.457196594047793	0.996469494770579	0.713933829131828	0.895033152035833	-1.11620397801932	-0.38049492055784	0.142641676979306	0.99593376093764	-0.735709057461482
chr1	68039989	68040399	410	-	utr3	Erbb4	0.298435900799533	0.952709570805439	0.585485121323457	1	0.878473558324185	0.996469494770579	0.602636912735504	0.840667990750874	0.487382814311764	-0.38049492055784	0.142641676979306	0.99593376093764	0.867877734869604
chr1	68194925	68195070	145	-	intron	Erbb4	0.482478221187717	0.952709570805439	0.688429046372111	1	0.771918748095471	0.996469494770579	0.814259065287383	0.938897524690613	0.561352675313128	-0.38049492055784	0.142641676979306	0.99593376093764	0.941847595870968
chr1	68263650	68263782	132	-	intron	Erbb4	0.199662435785991	0.952709570805439	0.236176496035252	1	0.452306185102125	0.996469494770579	0.322276434934881	0.694607501469235	3.08812123589645	-0.38049492055784	0.142641676979306	0.99593376093764	3.46861615645429
chr1	68610648	68610762	114	-	intron	Erbb4	0.66416196797886	0.956895946580561	0.799721932477485	1	0.644547595926468	0.996469494770579	0.417005144965703	0.744851215195894	2.56029556705996	-0.38049492055784	0.142641676979306	0.99593376093764	2.9407904876178
chr1	68947697	68947842	145	-	intron	Erbb4	0.243073883486398	0.952709570805439	0.378161949477442	1	0.554838891711059	0.996469494770579	0.337222370533973	0.703002704390567	1.60947984056406	-0.38049492055784	0.142641676979306	0.99593376093764	1.9899747611219
chr1	68966210	68966549	339	-	intron	Erbb4	NA	NA	0.329238369748798	1	0.0155704979540696	0.77266193242448	0.985016411905014	1	2.59938227676159	-0.38049492055784	0.142641676979306	0.99593376093764	2.97987719731943
chr1	69050706	69050882	176	-	intron	Erbb4	0.11179041569816	0.952709570805439	0.14131789617693	1	0.0153529043345531	0.769357429729208	0.0395550235010066	0.446792596465377	1.8799221985794	-0.38049492055784	0.142641676979306	0.99593376093764	2.26041711913724
chr1	69083950	69084107	157	-	intron	Erbb4	0.489202370423453	0.952709570805439	0.70356378177923	1	0.655115012884257	0.996469494770579	0.868335165907443	0.961669608216454	0.112744069214991	-0.38049492055784	0.142641676979306	0.99593376093764	0.49323898977283
chr1	69106350	69106532	182	-	intron	Gm16076	0.767365163132674	0.965526523022545	0.920196135113283	1	0.936505241465112	0.996469494770579	0.989848408372429	1	0.272929007767178	-0.306838254377438	0.522557890440167	0.99593376093764	0.579767262144616
chr1	69107646	69107850	204	-	utr5	Erbb4	0.828935634618901	0.976573200202933	0.852215325064624	1	0.865692821564497	0.996469494770579	0.783396764561331	0.925752061879825	0.025933617955173	-0.38049492055784	0.142641676979306	0.99593376093764	0.406428538513013
chr1	69108013	69108407	394	-	utr5	Erbb4	0.924927279972439	0.992918845647738	0.641925713349726	1	0.607813551411475	0.996469494770579	0.103554124662706	0.536482907100225	0.240373348631789	-0.38049492055784	0.142641676979306	0.99593376093764	0.620868269189629
chr1	69538772	69539026	254	-	exon	Ikzf2	0.47056421906568	0.952709570805439	0.499649434200142	1	0.443817541234381	0.996469494770579	0.772957966953838	0.921659427056914	-0.470253286362277	-0.451082171986182	0.173509399500178	0.99593376093764	-0.0191711143760953
chr1	70049869	70050012	143	+	intron	Spag16	NA	NA	0.627213002834316	1	0.549851379206014	0.996469494770579	0.700792200823433	0.888158691619746	3.98787413230141	-0.420643047225936	0.366260843046067	0.99593376093764	4.40851717952734
chr1	70069701	70069836	135	+	intron	Spag16	NA	NA	0.0904559077559928	1	0.315975981783073	0.996469494770579	0.296326512269341	0.679292453610817	4.77924805496238	-0.420643047225936	0.366260843046067	0.99593376093764	5.19989110218832
chr1	70164038	70164165	127	+	intron	Spag16	NA	NA	0.999591646703976	1	NA	NA	1	1	5.0340056479123	-0.420643047225936	0.366260843046067	0.99593376093764	5.45464869513824
chr1	70725812	70726013	201	+	utr5	Vwc2l	0.621958787382538	0.95388031856894	0.681935514493194	1	0.752871039286075	0.996469494770579	0.0721962317831174	0.492831636543504	-0.861110676894926	-0.419143297185406	0.173870184995489	0.99593376093764	-0.44196737970952
chr1	70726196	70726376	180	+	utr5	Vwc2l	0.02652601398084	0.952709570805439	0.0467827914328223	1	0.0465583149273712	0.996469494770579	0.0191902730167127	0.390772783075247	-1.62568188813355	-0.419143297185406	0.173870184995489	0.99593376093764	-1.20653859094815
chr1	70728836	70729129	293	+	exon	Vwc2l	0.532280097051738	0.952709570805439	0.580409081576992	1	0.536361129196143	0.996469494770579	0.725872578798715	0.901136116683796	-0.5295024294574	-0.419143297185406	0.173870184995489	0.99593376093764	-0.110359132271994
chr1	70882099	70882324	225	+	utr3	Vwc2l	0.224567663206281	0.952709570805439	0.419494522607525	1	0.45050868153852	0.996469494770579	0.157719452071874	0.584267067235139	0.40765216724765	-0.419143297185406	0.173870184995489	0.99593376093764	0.826795464433056
chr1	72159909	72160035	126	-	utr3	Mreg	0.284980517500365	0.952709570805439	0.249349115166414	1	0.35102203344534	0.996469494770579	0.183427069436154	0.604774239013414	-0.260904350643526	-0.0644099949243757	0.874896643172936	0.99593376093764	-0.19649435571915
chr1	72160564	72160677	113	-	utr3	Mreg	0.847935823239717	0.98003301299808	0.833128731285226	1	0.930189391020419	0.996469494770579	0.484981678333856	0.781208343738121	-0.936332918605347	-0.0644099949243757	0.874896643172936	0.99593376093764	-0.871922923680971
chr1	72226280	72226394	114	+	exon	Gm25360	0.776870257413537	0.967511130135278	0.765202337200418	1	0.249816246454055	0.996469494770579	0.148959367443847	0.576190082302578	1.40488779232234	0.948399448056835	0.117782226206411	0.99593376093764	0.456488344265507
chr1	72255043	72255152	109	+	exon	Gm25939	0.101057567118581	0.952709570805439	0.12339469512996	1	0.00321103159785954	0.279064681245328	0.437450283632114	0.755448088397316	2.23410091647172	0.240199522654498	0.492497578348448	0.99593376093764	1.99390139381722
chr1	72289915	72290041	126	+	intron	Tmem169	0.477228436073611	0.952709570805439	0.648353849106599	1	0.861852596177472	0.996469494770579	0.118872735251782	0.549267908241978	2.49836228187272	-0.0865755670429249	0.721811784963774	0.99593376093764	2.58493784891565
chr1	72300732	72300941	209	+	exon	Tmem169	0.950953772556681	0.99701572835864	0.785524203511033	1	0.863907526594159	0.996469494770579	0.999755084708943	1	0.324720904471509	-0.0865755670429249	0.721811784963774	0.99593376093764	0.411296471514434
chr1	72301067	72301679	612	+	utr3	Tmem169	0.867912246626738	0.983074066799439	0.994054188102711	1	0.964662250193313	0.996469494770579	0.457556052572653	0.766295602078605	-0.271493648796691	-0.0865755670429249	0.721811784963774	0.99593376093764	-0.184918081753766
chr1	72307561	72307751	190	+	exon	Xrcc5	0.461579805022203	0.952709570805439	0.382810017850734	1	0.649002160706828	0.996469494770579	0.52575267839439	0.800186819636976	-0.777356530042208	-0.435710188309111	0.0918741208503599	0.99593376093764	-0.341646341733097
chr1	72427946	72428097	151	-	utr3	March4	NA	NA	0.131548724555042	1	0.372894995707806	0.996469494770579	0.399005722530077	0.73587109618519	2.16802084775825	0.0742011660525935	0.887929466424723	0.99593376093764	2.09381968170566
chr1	72428783	72428940	157	-	exon	March4	0.238267709627991	0.952709570805439	0.257529924477319	1	0.313151622032525	0.996469494770579	0.762500218788804	0.916492977371824	0.581728077782666	0.0742011660525935	0.887929466424723	0.99593376093764	0.507526911730072
chr1	72534627	72534913	286	-	exon	March4	0.133883516817256	0.952709570805439	0.17180461189613	1	0.418950622033679	0.996469494770579	0.0371423053860751	0.441676986502536	2.31010361728847	0.0742011660525935	0.887929466424723	0.99593376093764	2.23590245123588
chr1	72535013	72535149	136	-	utr5	March4	0.177372335411909	0.952709570805439	0.222317987746427	1	0.333815532008751	0.996469494770579	0.0490438892850308	0.461254031357575	2.23324295131263	0.0742011660525935	0.887929466424723	0.99593376093764	2.15904178526003
chr1	72536083	72536338	255	-	utr5	March4	0.141384900258398	0.952709570805439	0.175498108336426	1	0.149508564922108	0.996469494770579	0.0121863133731904	0.368522301242619	2.72134601548472	0.0742011660525935	0.887929466424723	0.99593376093764	2.64714484943213
chr1	72536591	72536713	122	-	utr5	March4	0.0897225072737114	0.952709570805439	0.158626955320528	1	0.460393778001936	0.996469494770579	0.0997159081081278	0.531100862673002	1.60263116609004	0.0742011660525935	0.887929466424723	0.99593376093764	1.52843000003744
chr1	72585911	72586393	482	+	exon	Smarcal1	0.825310531401884	0.975794149764775	0.86203073763438	1	0.90596022111507	0.996469494770579	0.848854546603079	0.953670652981411	-0.160881659546716	0.149486889312038	0.408086178117269	0.99593376093764	-0.310368548858754
chr1	72635442	72635773	331	+	intergenic	NA	0.631368176540023	0.954763707618427	0.925228847236325	1	0.94062931822193	0.996469494770579	0.0303810850469107	0.424408940331535	-0.0191350295974681	NA	NA	NA	NA
chr1	72858797	72859310	513	-	utr3	Igfbp5	0.607246570057573	0.952709570805439	0.673456068572585	1	0.77904797698638	0.996469494770579	0.438652465096418	0.756019761926602	0.417559084190239	0.471742212088295	0.2006658464091	0.99593376093764	-0.0541831278980563
chr1	72859433	72859664	231	-	utr3	Igfbp5	0.948044474067158	0.996441762927158	0.956098049069342	1	0.948072640728703	0.996469494770579	0.464158794007973	0.769751370173443	0.513821910665419	0.471742212088295	0.2006658464091	0.99593376093764	0.042079698577124
chr1	72859793	72860749	956	-	utr3	Igfbp5	0.329404174176099	0.952709570805439	0.559061213189819	1	0.44231363674017	0.996469494770579	0.00517923091238126	0.317994497895335	1.29157055124095	0.471742212088295	0.2006658464091	0.99593376093764	0.819828339152657
chr1	72860783	72860966	183	-	utr3	Igfbp5	0.740212709490392	0.962977133234236	0.501121702035381	1	0.620534624237983	0.996469494770579	0.771246661434657	0.920961922439543	0.166405137979037	0.471742212088295	0.2006658464091	0.99593376093764	-0.305337074109259
chr1	72861960	72862229	269	-	utr3	Igfbp5	0.772664564620787	0.966447332330012	0.9875809003283	1	0.862607375250439	0.996469494770579	0.967989373283834	1	0.755561734030181	0.471742212088295	0.2006658464091	0.99593376093764	0.283819521941886
chr1	72862372	72862495	123	-	utr3	Igfbp5	0.745719030312763	0.963348798145775	0.781195797904704	1	0.808795810387372	0.996469494770579	0.910526384744785	0.982179627346901	0.763065131564957	0.471742212088295	0.2006658464091	0.99593376093764	0.291322919476661
chr1	73914090	73914571	481	-	utr3	Tns1	0.236285012439026	0.952709570805439	0.363156684067438	1	0.612299765066652	0.996469494770579	0.119962497151337	0.550140646859818	1.8635625232507	0.287837208292168	0.598275670011138	0.99593376093764	1.57572531495853
chr1	73924863	73925156	293	-	exon	Tns1	0.309555872524635	0.952709570805439	0.392673108130055	1	0.947386370279167	0.996469494770579	0.23171500216541	0.637506317592994	2.28332181496693	0.287837208292168	0.598275670011138	0.99593376093764	1.99548460667476
chr1	73953311	73953748	437	-	utr5	Tns1	0.137137093786436	0.952709570805439	0.179819951106594	1	0.398867720997471	0.996469494770579	0.0436207489220527	0.455866356723116	1.65165921021472	0.287837208292168	0.598275670011138	0.99593376093764	1.36382200192256
chr1	74267747	74268028	281	+	utr3	Arpc2	0.464493332217659	0.952709570805439	0.538305772297311	1	0.569987066019014	0.996469494770579	0.606557789360797	0.84269121510002	-0.724583583088707	0.175598106801458	0.638622018095555	0.99593376093764	-0.900181689890165
chr1	74279976	74280195	219	-	utr3	Aamp	0.0627063490080966	0.952709570805439	0.240367930810548	1	0.556526373801413	0.996469494770579	0.241099891155624	0.644599808272824	0.6900821284134	-0.0277166272360279	0.904335806232618	0.99593376093764	0.717798755649428
chr1	74283957	74284104	147	-	exon	Aamp	0.830504227786866	0.976793337489098	0.487505605945014	1	0.790030452377651	0.996469494770579	0.48895245106429	0.783184236589528	-0.330061893703278	-0.0277166272360279	0.904335806232618	0.99593376093764	-0.30234526646725
chr1	74284443	74284656	213	-	utr5	Aamp	0.906621173942103	0.988149984629393	0.705478535995015	1	0.872407857999201	0.996469494770579	0.777634681256079	0.923081695238359	0.117126142099509	-0.0277166272360279	0.904335806232618	0.99593376093764	0.144842769335537
chr1	74288585	74288724	139	-	utr3	Tmbim1	0.919791389184505	0.991548878331612	0.997344889161356	1	0.905603744319033	0.996469494770579	0.990585685893111	1	-0.152365485821746	-0.206372268763574	0.329192671794502	0.99593376093764	0.054006782941828
chr1	74300188	74300301	113	-	utr5	Tmbim1	NA	NA	0.540225168166917	1	0.589126590944742	0.996469494770579	0.489266395914626	0.783323619835698	4.21315271022492	-0.206372268763574	0.329192671794502	0.99593376093764	4.41952497898849
chr1	74351997	74352273	276	+	utr3	Pnkd	0.459381914335858	0.952709570805439	0.597361573620233	1	0.897340055056013	0.996469494770579	0.700824137814636	0.888158691619746	0.682086258091609	0.203272859227542	0.642553855914185	0.99593376093764	0.478813398864067
chr1	74352337	74352643	306	+	utr3	Pnkd	0.0759757881133363	0.952709570805439	0.106581664487673	1	0.497433287626198	0.996469494770579	0.00108391570149557	0.192233896116487	1.94757821963992	0.203272859227542	0.642553855914185	0.99593376093764	1.74430536041238
chr1	74391420	74391557	137	+	utr5	Ctdsp1	0.450115075112743	0.952709570805439	0.622806254107384	1	0.846111728288853	0.996469494770579	0.589817948042407	0.833037870415142	2.44461876495829	0.00520405362349453	0.984452134262104	0.99821047148711	2.43941471133479
chr1	74395535	74395652	117	+	utr3	Ctdsp1	0.698222393123199	0.959767199202296	0.698654235741571	1	0.777117722309686	0.996469494770579	0.918995813187796	0.985899350957666	-0.238500984843045	0.00520405362349453	0.984452134262104	0.99821047148711	-0.24370503846654
chr1	74437802	74437999	197	-	utr3	Usp37	0.840279460992641	0.978671018791573	0.870560844621943	1	0.935809893150634	0.996469494770579	0.237334301754761	0.641479355868421	-0.56018828675174	-0.421790284284972	0.113272934660028	0.99593376093764	-0.138398002466768
chr1	74438387	74438500	113	-	utr3	Usp37	0.893923282431571	0.986777430829571	0.951266858631752	1	0.944978558867397	0.996469494770579	0.103588508248273	0.536482907100225	-0.924959700024084	-0.421790284284972	0.113272934660028	0.99593376093764	-0.503169415739112
chr1	74438958	74439058	100	-	utr3	Usp37	0.341662677746272	0.952709570805439	0.408330524636566	1	0.636500888307079	0.996469494770579	0.647876193835773	0.862009047887055	-0.935258269338016	-0.421790284284972	0.113272934660028	0.99593376093764	-0.513467985053044
chr1	74439218	74439408	190	-	utr3	Usp37	0.812006892305331	0.973085235845323	0.859759966422019	1	0.94627565019796	0.996469494770579	0.934060539923835	0.992485490835161	-0.397973196093275	-0.421790284284972	0.113272934660028	0.99593376093764	0.0238170881916966
chr1	74506283	74506427	144	+	utr5	Cnot9	0.594851174197723	0.952709570805439	0.388648537509539	1	0.661567193183589	0.996469494770579	0.13972891108	0.567493339938792	-0.117728367960522	-0.0294810134063637	0.915342067090014	0.99593376093764	-0.0882473545541586
chr1	74528884	74529144	260	+	utr3	Cnot9	0.0404676020730195	0.952709570805439	0.0999773270437938	1	0.141883166929771	0.996469494770579	0.0661489430056899	0.485710514018615	1.20746566789779	-0.0294810134063637	0.915342067090014	0.99593376093764	1.23694668130415
chr1	74546255	74546398	143	+	exon	Plcd4	NA	NA	0.357019275741727	1	0.66207746471417	0.996469494770579	0.738130583168959	0.906534416732814	3.41154666823114	0.0590072473759442	0.858598771321543	0.99593376093764	3.35253942085519
chr1	74553437	74553684	247	+	intron	Plcd4	NA	NA	0.0489708005172307	1	0.0270747092167371	0.996469494770579	1	1	5.83692706967776	0.0590072473759442	0.858598771321543	0.99593376093764	5.77791982230181
chr1	74560327	74560442	115	+	exon	Plcd4	0.504331562769189	0.952709570805439	0.198567362397182	1	0.352523443773349	0.996469494770579	0.0163509343831009	0.38134143225278	0.0396497865800264	0.0590072473759442	0.858598771321543	0.99593376093764	-0.0193574607959178
chr1	74565818	74565920	102	-	utr3	Zfp142	0.949694169495625	0.996725100337819	0.924801290335486	1	0.954323432278441	0.996469494770579	0.514374292133438	0.793942425466917	-0.565041439232603	0.220850399442851	0.457898410231986	0.99593376093764	-0.785891838675453
chr1	74566597	74567268	671	+	utr3	Plcd4	0.690090439865273	0.959401687146197	0.760315323702859	1	0.668493232865905	0.996469494770579	0.518455856490357	0.796153695837599	0.265331164665741	0.0590072473759442	0.858598771321543	0.99593376093764	0.206323917289797
chr1	74569705	74570211	506	-	utr3	Zfp142	0.803057818354023	0.971523159337532	0.808530566445607	1	0.834571110547588	0.996469494770579	0.914558224026968	0.984260729613593	0.453792798257287	0.220850399442851	0.457898410231986	0.99593376093764	0.232942398814436
chr1	74570897	74571103	206	-	utr3	Zfp142	0.848663646813896	0.98003301299808	0.80211856192058	1	0.49340627495924	0.996469494770579	0.255700098487886	0.655407783120802	0.346344645564563	0.220850399442851	0.457898410231986	0.99593376093764	0.125494246121712
chr1	74571756	74572232	476	-	utr3	Zfp142	0.194184366087614	0.952709570805439	0.289435647686547	1	0.42694345109845	0.996469494770579	0.00889951542416256	0.360278490180091	1.65336561302533	0.220850399442851	0.457898410231986	0.99593376093764	1.43251521358248
chr1	74585522	74585646	124	-	exon	Zfp142	0.673131004477556	0.958191638492842	0.6843804249096	1	0.855050803140436	0.996469494770579	0.937015807262701	0.993724759220172	-0.180906125223583	0.220850399442851	0.457898410231986	0.99593376093764	-0.401756524666434
chr1	74587836	74587992	156	-	utr5	Zfp142	0.981049914041797	1	0.796734947549585	1	0.98281130607343	0.996469494770579	0.925183326019767	0.988419228279357	0.513195770172569	0.220850399442851	0.457898410231986	0.99593376093764	0.292345370729718
chr1	74593802	74594276	474	-	utr3	Rnf25	0.954335867486998	0.99701572835864	0.961270851823925	1	0.995091348649597	0.996769366923179	0.955811437483089	1	0.00959669467969788	0.157624862581825	0.481468446385933	0.99593376093764	-0.148028167902127
chr1	74601097	74601348	251	-	utr5	Rnf25	0.845935427647344	0.98003301299808	0.932422071192241	1	0.935314462818589	0.996469494770579	0.774465401009479	0.921875857416618	0.442301676721266	0.157624862581825	0.481468446385933	0.99593376093764	0.284676814139441
chr1	74679032	74679238	206	+	exon	Ttll4	0.549003989183837	0.952709570805439	0.774190021019024	1	0.947931707859353	0.996469494770579	0.35728080370317	0.714571520837259	0.861561391290145	-0.137655332078947	0.517259385662525	0.99593376093764	0.999216723369092
chr1	74679704	74680196	492	+	exon	Ttll4	0.583646914597975	0.952709570805439	0.751149632078698	1	0.791310154310149	0.996469494770579	0.610913588581492	0.844609269295889	0.230587627309317	-0.137655332078947	0.517259385662525	0.99593376093764	0.368242959388264
chr1	74697580	74697761	181	+	utr3	Ttll4	0.143476977897743	0.952709570805439	0.259805259069873	1	0.545915572493005	0.996469494770579	0.118306073283912	0.548754654988964	1.46235921229051	-0.137655332078947	0.517259385662525	0.99593376093764	1.60001454436946
chr1	74698497	74698643	146	+	utr3	Ttll4	0.285797433643126	0.952709570805439	0.377260524724833	1	0.344833340478849	0.996469494770579	0.287851832572861	0.674584384075633	0.871109419872794	-0.137655332078947	0.517259385662525	0.99593376093764	1.00876475195174
chr1	74779859	74779990	131	+	intron	Wnt6	NA	NA	0.0344397777533044	1	0.115981519996119	0.996469494770579	1	1	8.28649902012589	0.676910368550742	0.367409226143573	0.99593376093764	7.60958865157515
chr1	74784450	74784638	188	+	utr3	Wnt6	0.917437279139017	0.990942820952154	0.98292092010398	1	0.849471703092627	0.996469494770579	0.565616350552157	0.821076603562048	2.31378816480422	0.676910368550742	0.367409226143573	0.99593376093764	1.63687779625348
chr1	74803741	74804015	274	+	utr3	Wnt10a	0.501383299628428	0.952709570805439	0.521973288893673	1	0.410543986658257	0.996469494770579	0.175027481128602	0.598319659432023	0.813271547668281	0.532448407762391	0.312239814870282	0.99593376093764	0.280823139905889
chr1	74855301	74855435	134	+	exon	Cdk5r2	0.146940291782195	0.952709570805439	0.205861133057243	1	0.285660208515975	0.996469494770579	0.0185693426657303	0.388961336246685	2.09558053927987	0.0683849813645172	0.912400124074256	0.99593376093764	2.02719555791535
chr1	74855771	74855925	154	+	exon	Cdk5r2	0.25244234909182	0.952709570805439	0.309348797127531	1	0.661584562352799	0.996469494770579	0.118747651501529	0.549267908241978	1.03133280112909	0.0683849813645172	0.912400124074256	0.99593376093764	0.962947819764577
chr1	74856003	74856515	512	+	utr3	Cdk5r2	0.0839550985456031	0.952709570805439	0.124866798670982	1	0.228091698650781	0.996469494770579	0.0185152119884794	0.388961336246685	1.44182632912789	0.0683849813645172	0.912400124074256	0.99593376093764	1.37344134776338
chr1	74857273	74857386	113	+	utr3	Cdk5r2	0.238304619031076	0.952709570805439	0.329339553646298	1	0.770968859034158	0.996469494770579	0.301787979995547	0.681672431402985	0.974363180654669	0.0683849813645172	0.912400124074256	0.99593376093764	0.905978199290151
chr1	74956109	74956249	140	+	intergenic	NA	NA	NA	0.298205856240387	1	0.38274080049378	0.996469494770579	0.418308166596306	0.745380868725281	4.38022337775193	NA	NA	NA	NA
chr1	74967525	74967666	141	-	utr3	Nhej1	0.458765100721004	0.952709570805439	0.453331552233921	1	0.569043301865162	0.996469494770579	0.567652392454946	0.822112011195695	-1.44303991467985	-0.260189871128099	0.651883152904726	0.99593376093764	-1.18285004355175
chr1	75136593	75136697	104	-	exon	Cnppd1	0.682789150018865	0.959376131342204	0.769733107993094	1	0.926689593475824	0.996469494770579	0.388535281863605	0.730850486420627	0.206104692558171	0.00852130362197271	0.969037233093556	0.996862982814928	0.197583388936198
chr1	75142267	75142462	195	-	utr5	Cnppd1	0.93433925653486	0.995211445623355	0.922064965903833	1	0.81687898058453	0.996469494770579	0.5554853017888	0.816151359369286	-0.528697581944213	0.00852130362197271	0.969037233093556	0.996862982814928	-0.537218885566186
chr1	75146462	75147043	581	+	utr3	Retreg2	0.152430479430363	0.952709570805439	0.285718398763379	1	0.359613489849764	0.996469494770579	0.106886495042423	0.538768930490248	1.05317440681514	0.122977123748817	0.658133469819223	0.99593376093764	0.93019728306632
chr1	75171253	75171483	230	+	utr3	Zfand2b	0.831337826001741	0.977040254662009	0.490054522209118	1	0.574490864812607	0.996469494770579	0.153487271165469	0.579489349170837	0.460017029415047	0.0258189454648252	0.937249166529148	0.99593376093764	0.434198083950222
chr1	75180945	75181079	134	-	utr3	Atg9a	0.862862740852629	0.982045306569901	0.853986293158034	1	0.749260128607673	0.996469494770579	0.0216256316930343	0.401357212675766	-0.454833951773547	-0.164343334544218	0.610906000975803	0.99593376093764	-0.29049061722933
chr1	75181429	75181870	441	-	utr3	Atg9a	0.225795999306195	0.952709570805439	0.335758443144935	1	0.665425668020152	0.996469494770579	0.527747631265646	0.801335958331134	0.763741904299784	-0.164343334544218	0.610906000975803	0.99593376093764	0.928085238844001
chr1	75186505	75186722	217	-	utr3	Atg9a	0.272403670020524	0.952709570805439	0.424699060691122	1	0.704116989967787	0.996469494770579	0.412877250092718	0.742565577175395	0.749439054185539	-0.164343334544218	0.610906000975803	0.99593376093764	0.913782388729757
chr1	75191831	75191985	154	-	utr5	Atg9a	0.343156486289126	0.952709570805439	0.621203066520419	1	0.990856191271663	0.996469494770579	0.647469974334976	0.861806460989895	0.562467248918695	-0.164343334544218	0.610906000975803	0.99593376093764	0.726810583462913
chr1	75192240	75192426	186	+	utr5	Ankzf1	0.047987073342276	0.952709570805439	0.138945685188935	1	0.296773660608992	0.996469494770579	0.215724492128403	0.627392582273338	-0.330352194104597	0.252360088834825	0.473832349885339	0.99593376093764	-0.582712282939421
chr1	75197966	75198071	105	+	utr3	Ankzf1	0.345000408630001	0.952709570805439	0.530621284594878	1	0.802018870048282	0.996469494770579	0.474399630640034	0.775469004530454	0.14561994279528	0.252360088834825	0.473832349885339	0.99593376093764	-0.106740146039544
chr1	75211346	75211466	120	+	exon	Stk16	0.786881683877134	0.968707009684526	0.704688216106158	1	0.595294318191449	0.996469494770579	0.800725234000304	0.932764764663547	-0.4815669814343	0.0968160144517603	0.793889924802292	0.99593376093764	-0.57838299588606
chr1	75211896	75212114	218	+	exon	Stk16	0.853575602285215	0.980486901114444	0.571711027774171	1	0.607978211534259	0.996469494770579	0.436819574149061	0.754760524185282	-0.0827476736828308	0.0968160144517603	0.793889924802292	0.99593376093764	-0.179563688134591
chr1	75213818	75214216	398	+	utr3	Stk16	0.10491409873642	0.952709570805439	0.167423373711125	1	0.321339289333584	0.996469494770579	0.0898887843511124	0.518470785735997	-0.699589391545697	0.0968160144517603	0.793889924802292	0.99593376093764	-0.796405405997458
chr1	75214388	75214575	187	-	utr3	Tuba4a	0.714025186568238	0.961714205023053	0.947742182566128	1	0.971863434417611	0.996469494770579	0.181179451519272	0.602778680146936	0.447280486877966	-0.0079781042280352	0.980174608407508	0.998123862720396	0.455258591106001
chr1	75215002	75215455	453	-	utr3	Tuba4a	0.509783844802584	0.952709570805439	0.603110950518684	1	0.442537577345086	0.996469494770579	0.719229502858733	0.897953272817262	-0.478789364764596	-0.0079781042280352	0.980174608407508	0.998123862720396	-0.470811260536561
chr1	75215528	75216548	1020	-	utr3	Tuba4a	0.756484061810806	0.964004350666802	0.945763755306927	1	0.85912668473859	0.996469494770579	0.494876328601968	0.785377237020542	0.0571409800630095	-0.0079781042280352	0.980174608407508	0.998123862720396	0.0651190842910447
chr1	75243636	75243844	208	+	utr3	Dnajb2	0.511052032245441	0.952709570805439	0.49920990289604	1	0.637487574163288	0.996469494770579	0.127640485246362	0.55842913921941	-0.234710058667507	0.161833002570307	0.601165631951266	0.99593376093764	-0.396543061237814
chr1	75244015	75244177	162	+	utr3	Dnajb2	0.490847588176088	0.952709570805439	0.77246905637024	1	0.916777579223432	0.996469494770579	0.512824622971484	0.793211808958357	0.407144286027903	0.161833002570307	0.601165631951266	0.99593376093764	0.245311283457596
chr1	75245335	75245467	132	+	utr3	Dnajb2	0.361328336126163	0.952709570805439	0.828201597823696	1	0.996014027144785	0.997161401565046	0.505267723634231	0.790209851286341	0.183664119873648	0.161833002570307	0.601165631951266	0.99593376093764	0.0218311173033414
chr1	75247117	75247441	324	-	utr3	Ptprn	0.643025890164951	0.955102715797787	0.722265781970844	1	0.866434478435094	0.996469494770579	0.849149859890016	0.953875476088581	0.230762780853429	0.0683844603176592	0.86076188393561	0.99593376093764	0.16237832053577
chr1	75248872	75249071	199	-	intron	Ptprn	NA	NA	0.694277941586663	1	0.545957810985898	0.996469494770579	0.202274544018062	0.619364132690178	6.5886979163571	0.0683844603176592	0.86076188393561	0.99593376093764	6.52031345603944
chr1	75257945	75258246	301	-	exon	Ptprn	0.187535707020795	0.952709570805439	0.403729164338873	1	0.704596865580256	0.996469494770579	0.48227158539024	0.780250915079273	0.705696618318774	0.0683844603176592	0.86076188393561	0.99593376093764	0.637312158001115
chr1	75263641	75263908	267	-	utr5	Ptprn	0.981269207908017	1	0.66447906025541	1	0.695600615238284	0.996469494770579	0.56288892399978	0.819360124523044	-0.183098138744811	0.0683844603176592	0.86076188393561	0.99593376093764	-0.25148259906247
chr1	75278268	75278382	114	-	utr5	Resp18	0.393896411306958	0.952709570805439	0.495060909070016	1	0.622768270748286	0.996469494770579	0.513029251412523	0.793302008260084	-1.18512037415413	-0.503916416134701	0.187730666069067	0.99593376093764	-0.681203958019425
chr1	75385636	75385737	101	+	exon	Speg	0.215888739966179	0.952709570805439	0.305229489602045	1	0.60079024733004	0.996469494770579	0.108675907984783	0.540511749777644	1.81720608384138	0.325715467292591	0.566165541564943	0.99593376093764	1.49149061654879
chr1	75387819	75388159	340	+	utr3	Speg	0.258018858480242	0.952709570805439	0.308240020489514	1	0.414785197730072	0.996469494770579	0.341079032880347	0.704632939581639	1.44290563073495	0.325715467292591	0.566165541564943	0.99593376093764	1.11719016344236
chr1	75388366	75389097	731	+	exon	Speg	0.0670290481481465	0.952709570805439	0.0863461143963285	1	0.00199950012171308	0.201180974693331	0.00655022152554408	0.339789977604296	2.55810327788591	0.325715467292591	0.566165541564943	0.99593376093764	2.23238781059332
chr1	75390906	75391006	100	+	exon	Speg	0.166641818258355	0.952709570805439	0.253308403586091	1	0.477961974295129	0.996469494770579	0.0339448383672207	0.433456990615816	1.7081034099661	0.325715467292591	0.566165541564943	0.99593376093764	1.38238794267351
chr1	75403942	75404056	114	+	utr3	Speg	0.954071131925881	0.99701572835864	0.967070197382498	1	0.988142329746467	0.996469494770579	0.388976833412506	0.731195730591939	0.0030190031845437	0.325715467292591	0.566165541564943	0.99593376093764	-0.322696464108047
chr1	75421728	75421963	235	+	exon	Speg	0.119235470494247	0.952709570805439	0.142308211114117	1	0.0228543106674786	0.931712488615127	0.00287199817007733	0.276274292811771	2.39271344489908	0.325715467292591	0.566165541564943	0.99593376093764	2.06699797760649
chr1	75422425	75422704	279	+	exon	Speg	0.105874182715603	0.952709570805439	0.163558854507873	1	0.384314409180765	0.996469494770579	0.11337250176223	0.544137817726593	0.982582164192286	0.325715467292591	0.566165541564943	0.99593376093764	0.656866696899695
chr1	75422931	75423430	499	+	exon	Speg	0.0404264495218562	0.952709570805439	0.0449830966422555	1	0.0292229422746593	0.996469494770579	5.05607160573573e-05	0.0210138114506078	3.52378647556268	0.325715467292591	0.566165541564943	0.99593376093764	3.19807100827009
chr1	75431450	75431990	540	+	utr3	Speg	0.740050594191427	0.962977133234236	0.97324828329977	1	0.719273066557012	0.996469494770579	0.74394570767715	0.909238684914994	0.661683153883352	0.325715467292591	0.566165541564943	0.99593376093764	0.335967686590762
chr1	75442967	75443120	153	+	utr3	Gmppa	0.877450416848297	0.983801287414961	0.91029384712513	1	0.878224117480721	0.996469494770579	0.0550219459641412	0.47014598048201	-0.453140569698439	0.0580951149475305	0.807845390565921	0.99593376093764	-0.511235684645969
chr1	75450580	75450698	118	+	utr5	Asic4	0.300628381975775	0.952709570805439	0.526762706732925	1	0.976437942531491	0.996469494770579	0.447357051498313	0.760922181448571	1.17258119325335	0.317919118600925	0.450614600598887	0.99593376093764	0.854662074652428
chr1	75450753	75451183	430	+	utr5	Asic4	0.401647718713512	0.952709570805439	0.626259352740102	1	0.792692383367184	0.996469494770579	0.519270486277193	0.796530565057662	1.04721941549045	0.317919118600925	0.450614600598887	0.99593376093764	0.729300296889525
chr1	75465699	75465829	130	+	intron	Asic4	NA	NA	0.0515873562359892	1	0.138708948859669	0.996469494770579	0.306997241823152	0.684174344725247	6.82946885103229	0.317919118600925	0.450614600598887	0.99593376093764	6.51154973243137
chr1	75471546	75471656	110	+	intron	Asic4	NA	NA	0.538993221997478	1	0.588075972480238	0.996469494770579	0.400602257438276	0.736269189855741	2.89565548906948	0.317919118600925	0.450614600598887	0.99593376093764	2.57773637046856
chr1	75474620	75476074	1454	-	utr3	Chpf	0.0499193634607012	0.952709570805439	0.216541523712103	1	0.472328484895558	0.996469494770579	0.295880217856675	0.679095438591675	0.893598207339067	0.123600164183939	0.748343098607752	0.99593376093764	0.769998043155128
chr1	75477348	75477771	423	-	utr3	Chpf	0.0403252557503451	0.952709570805439	0.0719824638793412	1	0.0718073074056528	0.996469494770579	0.016225872163681	0.380130822332755	1.66266989659891	0.123600164183939	0.748343098607752	0.99593376093764	1.53906973241497
chr1	75479610	75479776	166	+	utr5	Tmem198	0.198923823055568	0.952709570805439	0.311106339589678	1	0.467576576058739	0.996469494770579	0.107933692416315	0.539316472021699	1.48658836629623	0.0296929544065986	0.930449979656577	0.99593376093764	1.45689541188963
chr1	75482879	75483064	185	+	exon	Tmem198	0.0701328889604337	0.952709570805439	0.2170840921592	1	0.511292732881933	0.996469494770579	0.331401404851401	0.699279317370909	0.656076446167176	0.0296929544065986	0.930449979656577	0.99593376093764	0.626383491760578
chr1	75484860	75485187	327	+	utr3	Tmem198	0.227547129767955	0.952709570805439	0.442014151997313	1	0.716418016887284	0.996469494770579	0.466194187319199	0.771036333070446	0.560935064239922	0.0296929544065986	0.930449979656577	0.99593376093764	0.531242109833324
chr1	75486997	75487123	126	-	exon	Obsl1	0.833068936429092	0.977416822435451	0.80467285610346	1	0.915728475440745	0.996469494770579	0.2906959747476	0.676769253922194	0.141538983373872	0.364830849340129	0.460870431730345	0.99593376093764	-0.223291865966257
chr1	75490914	75491054	140	-	utr3	Obsl1	0.364606683331834	0.952709570805439	0.532769000087163	1	0.566771123199021	0.996469494770579	0.547109967951032	0.810963976105726	1.60312642834805	0.364830849340129	0.460870431730345	0.99593376093764	1.23829557900792
chr1	75505687	75505935	248	-	exon	Obsl1	0.0931075168277815	0.952709570805439	0.113317425560548	1	0.000323374826949899	0.0525173784616209	0.0490424411877212	0.461254031357575	2.86065248375911	0.364830849340129	0.460870431730345	0.99593376093764	2.49582163441898
chr1	75506038	75506819	781	-	utr5	Obsl1	0.0592176281434294	0.952709570805439	0.0830756838714144	1	0.0208760782184687	0.90227307956059	0.0189312083012504	0.388961336246685	2.562246290974	0.364830849340129	0.460870431730345	0.99593376093764	2.19741544163387
chr1	75506975	75507447	472	+	utr5	Inha	0.173798963420349	0.952709570805439	0.327654708175312	1	0.568020995112862	0.996469494770579	0.0898089015811498	0.518470785735997	1.05375624749861	0.455194004426073	0.222291116187277	0.99593376093764	0.598562243072537
chr1	75509511	75509702	191	+	exon	Inha	0.0941956475601558	0.952709570805439	0.138969520848841	1	0.343465265978941	0.996469494770579	0.107364209811344	0.538782190969681	1.94753573207963	0.455194004426073	0.222291116187277	0.99593376093764	1.49234172765356
chr1	75509755	75510056	301	+	exon	Inha	0.279898315774442	0.952709570805439	0.397612400602248	1	0.69217446423797	0.996469494770579	0.323088256622089	0.694844822118473	1.28810932287062	0.455194004426073	0.222291116187277	0.99593376093764	0.832915318444544
chr1	75529110	75529252	142	+	exon	Stk11ip	0.749437294386203	0.963367432662087	0.923090905878751	1	0.953418882780594	0.996469494770579	0.584094510577985	0.82950785665734	0.476424965262233	-0.0631507647171746	0.817244533672444	0.99593376093764	0.539575729979408
chr1	75536136	75536268	132	+	utr3	Stk11ip	0.499499669445233	0.952709570805439	0.628554342975502	1	0.716021143266142	0.996469494770579	0.426072080529667	0.748436993043118	0.618647029612366	-0.0631507647171746	0.817244533672444	0.99593376093764	0.68179779432954
chr1	75547959	75548179	220	+	exon	Slc4a3	0.409293562815728	0.952709570805439	0.648832154738383	1	0.620272897977111	0.996469494770579	0.325490758331741	0.695980436884003	1.36277976126008	0.132824740818835	0.752134966186745	0.99593376093764	1.22995502044125
chr1	75558922	75559038	116	+	utr3	Slc4a3	0.353635561085463	0.952709570805439	0.570851742725775	1	0.690679485667357	0.996469494770579	0.357907423169201	0.714976758953609	0.647152995926178	0.132824740818835	0.752134966186745	0.99593376093764	0.514328255107343
chr1	77368551	77368790	239	-	utr3	Epha4	0.582729432380964	0.952709570805439	0.638025223130633	1	0.546391298257396	0.996469494770579	0.573790554173105	0.824733461429321	-0.83931466927	-0.127627840846545	0.584064011502383	0.99593376093764	-0.711686828423455
chr1	77369101	77369608	507	-	utr3	Epha4	0.897413944238835	0.986791503456831	0.891756560990794	1	0.832744744985814	0.996469494770579	0.466457888158109	0.77107907900207	-0.313030631111243	-0.127627840846545	0.584064011502383	0.99593376093764	-0.185402790264698
chr1	77372955	77373837	882	-	utr3	Epha4	0.697752846979609	0.959767199202296	0.7268621470421	1	0.358372868110403	0.996469494770579	0.813468290013873	0.938809951519921	-0.696335918204871	-0.127627840846545	0.584064011502383	0.99593376093764	-0.568708077358326
chr1	77426661	77426776	115	-	utr3	Epha4	0.184233471858823	0.952709570805439	0.41816792949282	1	0.584879721792818	0.996469494770579	0.30661750974962	0.684174344725247	0.544009341640821	-0.127627840846545	0.584064011502383	0.99593376093764	0.671637182487366
chr1	77506563	77506709	146	-	utr3	Epha4	0.356581434942919	0.952709570805439	0.323251736473124	1	0.691959424403143	0.996469494770579	0.119309258764081	0.549340635148467	-0.19574234401985	-0.127627840846545	0.584064011502383	0.99593376093764	-0.0681145031733046
chr1	77506777	77507192	415	-	utr3	Epha4	0.892349896598775	0.986777430829571	0.886244507878648	1	0.772683829888997	0.996469494770579	0.537105736396683	0.805554652482641	-0.0287125987378122	-0.127627840846545	0.584064011502383	0.99593376093764	0.0989152421087328
chr1	78310345	78310494	149	+	utr5	Sgpp2	0.114384361666555	0.952709570805439	0.184461598666086	1	0.259866007998743	0.996469494770579	0.345984434302423	0.707552573253592	1.65413354621062	-0.507711485785274	0.12927270942677	0.99593376093764	2.16184503199589
chr1	78416937	78418403	1466	-	utr3	Farsb	0.936327033526098	0.995670368367484	0.970532664221243	1	0.962766886166812	0.996469494770579	0.768061328912233	0.918986202136147	-0.360963249064577	-0.12136217238001	0.664119498342487	0.99593376093764	-0.239601076684567
chr1	78501906	78502044	138	-	intron	BC035947	0.95757823889002	0.997142671807252	0.892556514055891	1	0.857336811523615	0.996469494770579	0.967657574103927	1	0.602689415007915	0.277681616325935	0.455486223933454	0.99593376093764	0.32500779868198
chr1	78510085	78510235	150	-	intron	BC035947	NA	NA	0.050233220148652	1	0.0577523602659159	0.996469494770579	0.867001349565301	0.961059807534367	3.47584425859426	0.277681616325935	0.455486223933454	0.99593376093764	3.19816264226832
chr1	78512063	78512265	202	-	utr5	BC035947	0.371250492845618	0.952709570805439	0.548363747642669	1	0.775640995112637	0.996469494770579	0.536794524816843	0.805447653615425	0.319828580808331	0.277681616325935	0.455486223933454	0.99593376093764	0.0421469644823957
chr1	78657899	78658044	145	+	utr5	Utp14b	NA	NA	0.910858115900186	1	0.739546726346671	0.996469494770579	0.855992240821704	0.956782279866152	1.09120162100666	-0.291088059609902	0.0961410984531009	0.99593376093764	1.38228968061656
chr1	78664351	78664606	255	+	utr5	Utp14b	0.479897854841776	0.952709570805439	0.548995342241693	1	0.596490242535272	0.996469494770579	0.450826184361316	0.763001778113523	-0.697391223968633	-0.291088059609902	0.0961410984531009	0.99593376093764	-0.406303164358731
chr1	78664822	78666804	1982	+	utr3	Utp14b	0.579455146998424	0.952709570805439	0.483085731034004	1	0.635354716135477	0.996469494770579	0.82682890430679	0.94334269795937	-0.469819963149091	-0.291088059609902	0.0961410984531009	0.99593376093764	-0.17873190353919
chr1	78667127	78667267	140	+	utr3	Utp14b	0.244861432809883	0.952709570805439	0.265945724786015	1	0.280856158047729	0.996469494770579	0.363967139252537	0.718047902361355	-1.67852002638886	-0.291088059609902	0.0961410984531009	0.99593376093764	-1.38743196677896
chr1	78667569	78667860	291	+	utr3	Utp14b	0.908903095962551	0.988322137878525	0.877115313656555	1	0.86120202021053	0.996469494770579	0.132652263961634	0.562199403044267	-0.255187679177285	-0.291088059609902	0.0961410984531009	0.99593376093764	0.0359003804326162
chr1	78681710	78681952	242	+	exon	Acsl3	0.383191279718591	0.952709570805439	0.405610112270357	1	0.206078195971252	0.996469494770579	0.251077025631289	0.651947321847856	-1.61763618601072	-0.453492130507918	0.175084796289153	0.99593376093764	-1.1641440555028
chr1	78706246	78706743	497	+	utr3	Acsl3	0.337164473921495	0.952709570805439	0.416760046314034	1	0.384489231537601	0.996469494770579	0.380675251410164	0.727122926008408	-1.32086694310294	-0.453492130507918	0.175084796289153	0.99593376093764	-0.867374812595025
chr1	78818170	78818351	181	+	utr3	Kcne4	0.732093415886938	0.962755762208229	0.937942369712104	1	0.880169392727521	0.996469494770579	0.94585096806606	0.99810041072627	0.692543198966411	0.116233908397003	0.849952212683213	0.99593376093764	0.576309290569408
chr1	79435132	79435574	442	-	utr3	Scg2	0.723873149415792	0.962453142177078	0.633642336426424	1	0.688415456119215	0.996469494770579	0.494533370607949	0.785063552635449	-0.310927560008689	-0.143529477887185	0.416582196609043	0.99593376093764	-0.167398082121504
chr1	79435710	79435864	154	-	exon	Scg2	0.578777635978081	0.952709570805439	0.68691303544382	1	0.959436149568059	0.996469494770579	0.519754648056421	0.796888298368003	-0.600928475445745	-0.143529477887185	0.416582196609043	0.99593376093764	-0.45739899755856
chr1	79435921	79436745	824	-	exon	Scg2	0.111040088043575	0.952709570805439	0.169546628548051	1	0.245773911118173	0.996469494770579	0.218983903584614	0.628788324748098	-0.926451041074428	-0.143529477887185	0.416582196609043	0.99593376093764	-0.782921563187243
chr1	79439947	79440071	124	-	utr5	Scg2	0.558258418788532	0.952709570805439	0.586272988398301	1	0.523529746254536	0.996469494770579	0.603113939790294	0.840790732782392	-1.11583996982283	-0.143529477887185	0.416582196609043	0.99593376093764	-0.972310491935649
chr1	79703950	79704061	111	-	utr3	Wdfy1	0.370366426256392	0.952709570805439	0.261353873340609	1	0.425218004123885	0.996469494770579	0.493717553474096	0.785037063396275	-0.754441524852705	-0.075088962345814	0.768557218698528	0.99593376093764	-0.679352562506891
chr1	79705207	79705324	117	-	utr3	Wdfy1	0.652037381833501	0.955503344899149	0.656531673244748	1	0.825883220969971	0.996469494770579	0.327603372028205	0.697141007904054	-0.475659453066444	-0.075088962345814	0.768557218698528	0.99593376093764	-0.40057049072063
chr1	79777907	79778250	343	+	exon	Mrpl44	0.30178290765749	0.952709570805439	0.27666452891645	1	0.237640734363205	0.996469494770579	0.0961716201958724	0.526190357079724	-0.669750272274895	0.167073884431135	0.512539108362716	0.99593376093764	-0.836824156706029
chr1	79780991	79781231	240	+	utr3	Mrpl44	0.864673344458561	0.982388363471109	0.64244920649553	1	0.889303778201428	0.996469494770579	0.049712617125856	0.463511652345308	0.082959687255644	0.167073884431135	0.512539108362716	0.99593376093764	-0.0841141971754907
chr1	80266959	80267292	333	-	utr3	Cul3	0.638068053946218	0.954763707618427	0.658956825127526	1	0.263335915795862	0.996469494770579	0.560928516177743	0.818348828277947	-1.38189575887986	-0.374837365272928	0.295193650216469	0.99593376093764	-1.00705839360693
chr1	80506756	80506915	159	-	intron	Dock10	NA	NA	0.403998581627423	1	0.159912389873928	0.996469494770579	0.366690027065754	0.719094870087571	3.57653200203603	-0.172806202934225	0.651104876412423	0.99593376093764	3.74933820497026
chr1	80567746	80567868	122	-	intron	Dock10	0.897063369033277	0.986791503456831	0.962450884339093	1	0.779056190081995	0.996469494770579	0.402007147924384	0.737077525106763	2.14078085495315	-0.172806202934225	0.651104876412423	0.99593376093764	2.31358705788738
chr1	80570508	80570688	180	-	intron	Dock10	NA	NA	0.655476312567577	1	0.417998842533753	0.996469494770579	0.055302117868221	0.47014598048201	3.4530038286862	-0.172806202934225	0.651104876412423	0.99593376093764	3.62581003162042
chr1	80605403	80605626	223	-	intron	Dock10	NA	NA	0.0996941395619127	1	0.000290167436132605	0.0488027585084458	0.0525272008191423	0.467167845310001	3.69955000080377	-0.172806202934225	0.651104876412423	0.99593376093764	3.872356203738
chr1	80617509	80617874	365	-	intron	Dock10	NA	NA	0.215417327592135	1	0.0203529560512222	0.89506689141916	0.246407619001938	0.64848532170846	4.33318575822658	-0.172806202934225	0.651104876412423	0.99593376093764	4.50599196116081
chr1	80715067	80715352	285	-	intron	Dock10	NA	NA	0.158161717856796	1	0.00170359305887524	0.181995808641835	1	1	3.24556361231731	-0.172806202934225	0.651104876412423	0.99593376093764	3.41836981525154
chr1	80718045	80718317	272	-	intron	Dock10	NA	NA	0.0878261539006188	1	2.54295341038913e-05	0.0071729131460064	0.145784298667406	0.572991682128998	3.92866777754086	-0.172806202934225	0.651104876412423	0.99593376093764	4.10147398047509
chr1	80758505	80758683	178	-	exon	Dock10	0.062997250776364	0.952709570805439	0.106516831255509	1	0.052800348165535	0.996469494770579	0.0940866488990062	0.524496212993378	1.15984801234325	-0.172806202934225	0.651104876412423	0.99593376093764	1.33265421527748
chr1	81077567	81077853	286	+	utr5	Nyap2	0.858716882286928	0.981201757497736	0.85470799127942	1	0.895999726248781	0.996469494770579	0.928910785764517	0.990125736837623	-0.338636894714642	-0.153060346060542	0.442609739275559	0.99593376093764	-0.1855765486541
chr1	81146817	81147040	223	+	intron	Nyap2	NA	NA	0.0803861083959872	1	0.000111746639099585	0.0242792224789612	0.734001484423802	0.904747533157825	3.86897079602538	-0.153060346060542	0.442609739275559	0.99593376093764	4.02203114208592
chr1	81241038	81241443	405	+	exon	Nyap2	0.6453785674374	0.955386530899276	0.654240020729533	1	0.764555765442646	0.996469494770579	0.673470244036045	0.874984628947814	0.237813951650665	-0.153060346060542	0.442609739275559	0.99593376093764	0.390874297711207
chr1	81307119	81307250	131	+	intron	Nyap2	0.135090851036339	0.952709570805439	0.0939782229574404	1	0.527200644907701	0.996469494770579	0.117278012871443	0.547740002349251	3.39605152119875	-0.153060346060542	0.442609739275559	0.99593376093764	3.54911186725929
chr1	81337336	81337566	230	+	utr3	Nyap2	0.384825936828665	0.952709570805439	0.455690976589805	1	0.564789745836299	0.996469494770579	0.12832804533376	0.55842913921941	-0.992196570507154	-0.153060346060542	0.442609739275559	0.99593376093764	-0.839136224446611
chr1	82237237	82237553	316	-	utr3	Irs1	0.833596160043456	0.977524039572781	0.892494406882125	1	0.915208510374162	0.996469494770579	0.972430381563069	1	-0.818288079267431	-0.0680948158536018	0.831814329023786	0.99593376093764	-0.750193263413829
chr1	82286870	82287791	921	-	exon	Irs1	0.120707391932491	0.952709570805439	0.213956949866012	1	0.30705164365347	0.996469494770579	0.0226234437557842	0.404032124541128	1.2552906229928	-0.0680948158536018	0.831814329023786	0.99593376093764	1.3233854388464
chr1	82288324	82288493	169	-	exon	Irs1	0.881550189630943	0.984897222413	0.819042343991117	1	0.953494012077148	0.996469494770579	0.689772541094061	0.882545140986986	-0.160240710665646	-0.0680948158536018	0.831814329023786	0.99593376093764	-0.0921458948120446
chr1	82289473	82289865	392	-	exon	Irs1	0.468286152048464	0.952709570805439	0.704931223900799	1	0.628627232941768	0.996469494770579	0.0707173849167474	0.490835801856632	1.09562021552653	-0.0680948158536018	0.831814329023786	0.99593376093764	1.16371503138014
chr1	82289945	82290223	278	-	exon	Irs1	0.548429441277857	0.952709570805439	0.819489265572899	1	0.949665663639844	0.996469494770579	0.312793618711052	0.687887085772667	0.390040051930254	-0.0680948158536018	0.831814329023786	0.99593376093764	0.458134867783856
chr1	82290727	82291059	332	-	utr5	Irs1	0.393734772746694	0.952709570805439	0.597851307590404	1	0.568972711158468	0.996469494770579	0.119455150014581	0.549340635148467	0.853952623914276	-0.0680948158536018	0.831814329023786	0.99593376093764	0.922047439767878
chr1	82340523	82340731	208	+	exon	Rhbdd1	0.510037543554814	0.952709570805439	0.761481631916363	1	0.828490502760364	0.996469494770579	0.617800330333257	0.848229737920739	0.109378256677045	0.0552576521163184	0.877500752460659	0.99593376093764	0.0541206045607268
chr1	82647596	82647722	126	+	intron	Col4a3	NA	NA	0.828493688239195	1	0.509114515768474	0.996469494770579	0.212351218244473	0.625434457250816	6.6452767743744	-0.166735420534102	0.798409006876437	0.99593376093764	6.8120121949085
chr1	82752074	82752302	228	+	utr3	Mff	0.16747966964227	0.952709570805439	0.221815629219348	1	0.291436303117484	0.996469494770579	0.135544319951198	0.563933094543527	-1.66486457141851	-0.315936249448531	0.460073971156851	0.99593376093764	-1.34892832196998
chr1	82855488	82855624	136	+	intron	Agfg1	0.539256160813147	0.952709570805439	0.719677553559308	1	0.875867642787975	0.996469494770579	0.931039912797357	0.991246080103278	1.55344278351984	-0.313558847229927	0.403046385645533	0.99593376093764	1.86700163074977
chr1	82895699	82895861	162	+	utr3	Agfg1	0.488155878734883	0.952709570805439	0.496726423726522	1	0.357718132499923	0.996469494770579	0.36684534816004	0.719197387419136	-1.47207551855494	-0.313558847229927	0.403046385645533	0.99593376093764	-1.15851667132501
chr1	82896006	82896161	155	+	utr3	Agfg1	0.570886886217584	0.952709570805439	0.605192622010753	1	0.522723098140009	0.996469494770579	0.26262480241113	0.659140693611843	-1.04845855713019	-0.313558847229927	0.403046385645533	0.99593376093764	-0.73489970990026
chr1	83022539	83022639	100	-	exon	Slc19a3	0.710625423556745	0.96091855031211	0.624628067982767	1	0.800990825646276	0.996469494770579	0.765991307976139	0.917698323936461	-0.860884346831616	-0.388970676397875	0.524785627598485	0.99593376093764	-0.471913670433741
chr1	83256858	83256982	124	-	utr3	Sphkap	0.539943349329114	0.952709570805439	0.557231289694224	1	0.596362403151705	0.996469494770579	0.500044960708861	0.788014030318598	-1.52854859745175	-0.183593856502667	0.441621213138857	0.99593376093764	-1.34495474094909
chr1	83257025	83257160	135	-	utr3	Sphkap	0.611197695586995	0.952841892813829	0.654597199642712	1	0.767242696898029	0.996469494770579	0.709446178935813	0.892638316659855	-1.00776266380386	-0.183593856502667	0.441621213138857	0.99593376093764	-0.824168807301195
chr1	83275629	83276490	861	-	exon	Sphkap	0.60417798976092	0.952709570805439	0.990309179013703	1	0.94265355016235	0.996469494770579	0.0260412898224638	0.412774859232823	0.137681878539366	-0.183593856502667	0.441621213138857	0.99593376093764	0.321275735042034
chr1	83276712	83276984	272	-	exon	Sphkap	0.675211303579444	0.958428267988637	0.975663646197229	1	0.990642174791282	0.996469494770579	0.56884551235497	0.822471370516985	-0.0141483510868537	-0.183593856502667	0.441621213138857	0.99593376093764	0.169445505415814
chr1	83277011	83277126	115	-	exon	Sphkap	0.983199103214508	1	0.728061385080609	1	0.974189690833814	0.996469494770579	0.985564549803292	1	0.0222061614869366	-0.183593856502667	0.441621213138857	0.99593376093764	0.205800017989604
chr1	83277457	83277815	358	-	exon	Sphkap	0.842276734099479	0.979007995681748	0.843481802258256	1	0.825360251007718	0.996469494770579	0.652344178624179	0.863849489645756	-0.523965768681708	-0.183593856502667	0.441621213138857	0.99593376093764	-0.340371912179041
chr1	83277890	83278160	270	-	exon	Sphkap	0.721404285987878	0.962038129525373	0.761712319697641	1	0.805586053364197	0.996469494770579	0.813412531064507	0.938809951519921	-0.642086152631127	-0.183593856502667	0.441621213138857	0.99593376093764	-0.458492296128459
chr1	83278563	83278731	168	-	exon	Sphkap	0.274149974475492	0.952709570805439	0.552560440830132	1	0.802861352141409	0.996469494770579	0.0303487802906464	0.424408940331535	0.380985755329785	-0.183593856502667	0.441621213138857	0.99593376093764	0.564579611832452
chr1	83278815	83279227	412	-	exon	Sphkap	0.807223715974319	0.972467081557286	0.830353393548913	1	0.729800283546218	0.996469494770579	0.828042522639795	0.943737932164206	-0.678975088939545	-0.183593856502667	0.441621213138857	0.99593376093764	-0.495381232436878
chr1	83382491	83382700	209	-	intron	Sphkap	NA	NA	0.212887631593857	1	0.180091226319991	0.996469494770579	0.475299839004836	0.77576629648871	4.66961791869021	-0.183593856502667	0.441621213138857	0.99593376093764	4.85321177519288
chr1	83408142	83408259	117	-	utr5	Sphkap	0.15894801422065	0.952709570805439	0.178887398756138	1	0.402214890500671	0.996469494770579	0.17524230228753	0.598319659432023	-0.347910989226253	-0.183593856502667	0.441621213138857	0.99593376093764	-0.164317132723585
chr1	84036767	84037343	576	-	utr3	Pid1	0.839453354439423	0.978418289892167	0.840289573530783	1	0.557582289535671	0.996469494770579	0.897519845556616	0.975550657275922	-0.77620686976125	-0.114333472797056	0.690672851874433	0.99593376093764	-0.661873396964194
chr1	84037439	84038253	814	-	utr3	Pid1	0.259627710700155	0.952709570805439	0.686315002306162	1	0.91827489414216	0.996469494770579	0.635583731208002	0.857221897046283	0.433326583959768	-0.114333472797056	0.690672851874433	0.99593376093764	0.547660056756824
chr1	84170632	84170796	164	-	intron	Pid1	NA	NA	0.0348716142894175	1	0.386863528676359	0.996469494770579	0.32395298634926	0.69558272032523	5.2581574354034	-0.114333472797056	0.690672851874433	0.99593376093764	5.37249090820045
chr1	84277625	84278248	623	-	intron	Pid1	0.148480922690884	0.952709570805439	0.211709527088257	1	0.0317901025998091	0.996469494770579	0.710238372641973	0.893065596650098	2.56036090737601	-0.114333472797056	0.690672851874433	0.99593376093764	2.67469438017306
chr1	84625207	84625347	140	-	intron	Dner	NA	NA	0.591454243283721	1	0.649735082785281	0.996469494770579	0.195282302897939	0.613657878103827	4.91814994058285	0.133880270142038	0.406544240516512	0.99593376093764	4.78426967044082
chr1	84723109	84723302	193	-	utr3	Trip12	0.425701303802537	0.952709570805439	0.439215032816455	1	0.40520100193402	0.996469494770579	0.418100453123775	0.745338492678941	-1.31756929700513	-0.230723508646604	0.470431454002754	0.99593376093764	-1.08684578835853
chr1	84724441	84724786	345	-	utr3	Trip12	0.435883725627476	0.952709570805439	0.511527147066139	1	0.365129282963704	0.996469494770579	0.417874944974	0.745305345849864	-0.875769799988674	-0.230723508646604	0.470431454002754	0.99593376093764	-0.64504629134207
chr1	84793542	84793839	297	-	exon	Trip12	0.490165709843883	0.952709570805439	0.578216466334177	1	0.625140513133887	0.996469494770579	0.688868296400284	0.882275534255765	-0.734705922955868	-0.230723508646604	0.470431454002754	0.99593376093764	-0.503982414309264
chr1	84793895	84794305	410	-	exon	Trip12	0.614134583703759	0.952949069784582	0.582706358577709	1	0.471548930123637	0.996469494770579	0.668763352000601	0.872047397335404	-0.643271588749766	-0.230723508646604	0.470431454002754	0.99593376093764	-0.412548080103162
chr1	84840213	84840369	156	-	utr5	Trip12	0.19050718868748	0.952709570805439	0.325348977641614	1	0.603398173268444	0.996469494770579	0.127600860649058	0.55842913921941	1.44761106904103	-0.230723508646604	0.470431454002754	0.99593376093764	1.67833457768763
chr1	84912639	84913123	484	-	exon	Slc16a14	0.105057595238725	0.952709570805439	0.270888548812799	1	0.372812542909097	0.996469494770579	0.390826757745472	0.731877539623688	0.717813450254364	0.0526446636682769	0.866266007699159	0.99593376093764	0.665168786586087
chr1	85793464	85793599	135	+	utr5	Cab39	0.327436955748078	0.952709570805439	0.472382900030587	1	0.459034731139147	0.996469494770579	0.178005106047716	0.600017919552609	0.749641528980429	-0.171392940599041	0.487149987545655	0.99593376093764	0.921034469579471
chr1	85849096	85849788	692	+	utr3	Cab39	0.500468042213245	0.952709570805439	0.553027037402374	1	0.561398602083553	0.996469494770579	0.466983198723875	0.771436064830339	-0.42571223630003	-0.171392940599041	0.487149987545655	0.99593376093764	-0.254319295700989
chr1	85894568	85894715	147	+	utr5	Itm2c	0.0702614198381321	0.952709570805439	0.145608582726921	1	0.57768140767176	0.996469494770579	0.291602850018688	0.677135821822741	-0.777598040179607	0.0474937920611396	0.850033299985937	0.99593376093764	-0.825091832240747
chr1	85907944	85908213	269	+	utr3	Itm2c	0.403076788695792	0.952709570805439	0.436635507234303	1	0.721594710149838	0.996469494770579	0.547076832555786	0.810963976105726	-0.416521005265388	0.0474937920611396	0.850033299985937	0.99593376093764	-0.464014797326528
chr1	85940703	85940804	101	-	utr3	Gpr55	0.722106661743185	0.962038129525373	0.747380938875245	1	0.759057836816404	0.996469494770579	0.29049452828018	0.676655695072899	0.181844331963623	1.22363101277521	0.00230806701633471	0.99593376093764	-1.04178668081159
chr1	85941491	85941632	141	-	exon	Gpr55	0.901714298851688	0.987299447902352	0.862978030240286	1	0.760856084517897	0.996469494770579	0.159491588946367	0.586142595262003	1.15040944967737	1.22363101277521	0.00230806701633471	0.99593376093764	-0.0732215630978397
chr1	85941779	85941989	210	-	utr5	Gpr55	0.949906723709376	0.9968065335327	0.923568527175435	1	0.915534131196803	0.996469494770579	0.816689028609826	0.939718819441462	0.345621567812923	1.22363101277521	0.00230806701633471	0.99593376093764	-0.878009444962286
chr1	86052996	86053306	310	+	utr3	2810459M11Rik	0.958917226640141	0.997142671807252	0.710006758097723	1	0.544170212975259	0.996469494770579	0.914282776616971	0.984185224385318	0.64498295713905	0.342274237636165	0.206144786674619	0.99593376093764	0.302708719502884
chr1	86053579	86053830	251	+	utr3	2810459M11Rik	0.750631438146585	0.963382236194607	0.850136757357183	1	0.888550273258594	0.996469494770579	0.9386638909064	0.994691619227369	-0.0883382222235241	0.342274237636165	0.206144786674619	0.99593376093764	-0.430612459859689
chr1	86064663	86064787	124	+	utr5	Psmd1	0.668202379414469	0.957530745537748	0.946215923509514	1	0.97344339235686	0.996469494770579	0.621746004133847	0.849972015329971	0.117481897020497	-0.323929649850111	0.218120558731518	0.99593376093764	0.441411546870608
chr1	86132686	86132873	187	+	utr3	Psmd1	0.931264320902288	0.994205040052472	0.662685049978478	1	0.535628616165057	0.996469494770579	0.0976715964801551	0.527838799756591	-0.163138526515109	-0.323929649850111	0.218120558731518	0.99593376093764	0.160791123335002
chr1	86133555	86133801	246	+	exon	Gm21972	0.877719866234516	0.983801287414961	0.700433993800421	1	0.60155893018704	0.996469494770579	0.117157371515048	0.547740002349251	-0.108816704920756	NA	NA	NA	NA
chr1	86136930	86137157	227	+	utr3	Gm21972	0.423038189048557	0.952709570805439	0.475339623451071	1	0.53590482450582	0.996469494770579	0.367896250250679	0.719708334654491	-1.09195326646966	NA	NA	NA	NA
chr1	86139016	86139155	139	+	utr3	Psmd1	0.151021353609138	0.952709570805439	0.242354292264442	1	0.437969234998713	0.996469494770579	0.172335081244029	0.596516714634788	-1.0579513475011	-0.323929649850111	0.218120558731518	0.99593376093764	-0.734021697650987
chr1	86306019	86306119	100	+	exon	B3gnt7	0.274884137959241	0.952709570805439	0.330147646939811	1	0.452326642770679	0.996469494770579	0.236400996282291	0.640826782965073	1.21783016260767	0.8912429980775	0.175313407712629	0.99593376093764	0.326587164530168
chr1	86350324	86350975	651	-	utr3	Ncl	0.757970980113449	0.964272782668086	0.866111210482689	1	0.820875684844649	0.996469494770579	0.915698209016756	0.984461762799265	0.297434808647572	0.0464258979800768	0.915040851562776	0.99593376093764	0.251008910667495
chr1	86356408	86356742	334	-	exon	Ncl	0.692459744873937	0.959401687146197	0.968976336267485	1	0.670616905943076	0.996469494770579	0.596501374579291	0.837043613588065	0.438094725898421	0.0464258979800768	0.915040851562776	0.99593376093764	0.391668827918344
chr1	86356962	86357463	501	-	exon	Ncl	0.490303360042859	0.952709570805439	0.401295932918066	1	0.518461591583941	0.996469494770579	0.115379419072633	0.545910071104934	-0.718458166830385	0.0464258979800768	0.915040851562776	0.99593376093764	-0.764884064810462
chr1	86359259	86359708	449	-	utr5	Ncl	0.369566442322132	0.952709570805439	0.585277560935204	1	0.918219820012405	0.996469494770579	0.434824740519853	0.753773045986907	0.55491435545717	0.0464258979800768	0.915040851562776	0.99593376093764	0.508488457477093
chr1	86372461	86372656	195	+	exon	C130036L24Rik	0.69414494442326	0.959457688554116	0.899780567561604	1	0.721646510880366	0.996469494770579	0.540716462202804	0.80745065510574	1.08848701239507	0.0698024068104871	0.875217453847431	0.99593376093764	1.01868460558458
chr1	86543159	86543563	404	-	utr3	Pde6d	0.816671591274788	0.97389981919593	0.821786669441395	1	0.820791501278933	0.996469494770579	0.845788979865779	0.951922249775877	-0.448273710907746	0.0642767264922906	0.803107532781587	0.99593376093764	-0.512550437400037
chr1	86582378	86582511	133	-	utr5	Pde6d	0.92479918634258	0.992918845647738	0.596562599296475	1	0.857149441277579	0.996469494770579	0.24286886943809	0.64565739590191	0.346318388414363	0.0642767264922906	0.803107532781587	0.99593376093764	0.282041661922073
chr1	86597157	86597414	257	+	intron	Cops7b	NA	NA	0.172549245137165	1	0.0100452473542088	0.595968586571841	0.222316787098158	0.630776254378125	3.5037001790883	-0.362633540464303	0.091894811748198	0.99593376093764	3.86633371955261
chr1	86606020	86606156	136	+	utr3	Cops7b	0.27066474544822	0.952709570805439	0.271216525163435	1	0.560506075338846	0.996469494770579	0.308261217483272	0.685029623551735	-0.330637767303038	-0.362633540464303	0.091894811748198	0.99593376093764	0.0319957731612649
chr1	86629227	86629327	100	+	intergenic	NA	NA	NA	0.860862968224495	1	0.505863708579785	0.996469494770579	0.371317120556894	0.721886314824668	7.30485298052807	NA	NA	NA	NA
chr1	86882422	86882629	207	+	exon	Dis3l2	NA	NA	0.382510465851073	1	0.0915194286374182	0.996469494770579	1	1	3.1353429164605	0.0448668990830178	0.88681192200028	0.99593376093764	3.09047601737748
chr1	86920506	86920803	297	+	exon	Gm37967	NA	NA	0.0687060909976571	1	0.0377316279265665	0.996469494770579	1	1	5.95029399564744	0.0192169675868041	0.983089909712278	0.998209226275669	5.93107702806064
chr1	86989050	86989263	213	-	intron	Gm28375	NA	NA	0.0416007520416534	1	0.278943807582003	0.996469494770579	1	1	5.64484308345798	-0.83080836301267	0.558491448483598	0.99593376093764	6.47565144647065
chr1	87039651	87039911	260	-	intron	Gm28375	NA	NA	0.175422846045779	1	0.139689807757896	0.996469494770579	0.299733061558767	0.680539738731763	4.81350485876017	-0.83080836301267	0.558491448483598	0.99593376093764	5.64431322177284
chr1	87154482	87154712	230	-	exon	Ecel1	0.278186930871376	0.952709570805439	0.422153839269794	1	0.593060620489599	0.996469494770579	0.532206576713372	0.803717150981575	1.38584705598885	0.221572916843652	0.329036868238608	0.99593376093764	1.1642741391452
chr1	87154796	87154960	164	-	exon	Ecel1	0.0988127244367202	0.952709570805439	0.113187870149127	1	0.270433868153097	0.996469494770579	0.0311247473964061	0.426639349300928	1.51942557521641	0.221572916843652	0.329036868238608	0.99593376093764	1.29785265837276
chr1	87219585	87219702	117	+	exon	Eif4e2	0.288932281504952	0.952709570805439	0.251654161125209	1	0.488475565337804	0.996469494770579	0.129311933167294	0.559060857526582	-1.09483101595903	-0.272180911579815	0.267018648186941	0.99593376093764	-0.822650104379213
chr1	87232031	87232169	138	+	intron	Eif4e2	0.336446939656018	0.952709570805439	0.292777154428127	1	0.491942239072993	0.996469494770579	0.442901577330672	0.758798400481224	0.470090203194669	-0.272180911579815	0.267018648186941	0.99593376093764	0.742271114774484
chr1	87237935	87238191	256	+	utr3	Eif4e2	0.812934366563253	0.973353327039725	0.819832337545919	1	0.654416957670834	0.996469494770579	0.353858311807071	0.712729341544681	-0.766704055834049	-0.272180911579815	0.267018648186941	0.99593376093764	-0.494523144254234
chr1	87238423	87239043	620	+	utr3	Eif4e2	0.594691500470966	0.952709570805439	0.573810720262145	1	0.634236180696391	0.996469494770579	0.175742155065125	0.598470691227149	-0.292206648518854	-0.272180911579815	0.267018648186941	0.99593376093764	-0.0200257369390387
chr1	87239115	87239444	329	+	utr3	Eif4e2	0.906843970078502	0.988149984629393	0.738645142064221	1	0.821840082784946	0.996469494770579	0.408386417563511	0.740646251204219	-0.364005426277332	-0.272180911579815	0.267018648186941	0.99593376093764	-0.0918245146975172
chr1	87264397	87264685	288	+	utr5	Efhd1	0.156328053089309	0.952709570805439	0.217789892841508	1	0.282026615401762	0.996469494770579	0.00507594841816872	0.317668175719044	1.34371765600853	-0.231597897751205	0.506548184291745	0.99593376093764	1.57531555375973
chr1	87378913	87379143	230	+	exon	Gigyf2	0.0144680990165963	0.952709570805439	0.0346760000626651	1	0.263742500588457	0.996469494770579	0.0245018992793467	0.410385472370896	-2.26921877777076	-0.188107382628774	0.409557091196746	0.99593376093764	-2.08111139514198
chr1	87386401	87386958	557	-	utr3	Kcnj13	0.439419206147883	0.952709570805439	0.486098491420271	1	0.293856355461937	0.996469494770579	0.324911647274029	0.695862318938734	-1.45876388539337	-1.01110325420316	0.0529204793325281	0.99593376093764	-0.447660631190217
chr1	87389199	87389345	146	+	exon	Gigyf2	0.829582601683717	0.976718162035468	0.824906745893658	1	0.983355235188162	0.996469494770579	0.966952012367456	1	-0.315363691801858	-0.188107382628774	0.409557091196746	0.99593376093764	-0.127256309173084
chr1	87425074	87425288	214	+	exon	Gigyf2	0.585362969712824	0.952709570805439	0.843022547336611	1	0.663226979122611	0.996469494770579	0.196150361915084	0.614353694372738	1.53747663935606	-0.188107382628774	0.409557091196746	0.99593376093764	1.72558402198483
chr1	87428492	87428789	297	+	exon	Gigyf2	0.459670853552037	0.952709570805439	0.672747540953504	1	0.752947082488126	0.996469494770579	0.991113646701021	1	1.4274784971177	-0.188107382628774	0.409557091196746	0.99593376093764	1.61558587974648
chr1	87433615	87433829	214	+	exon	Gigyf2	0.394280517849248	0.952709570805439	0.620226161474306	1	0.783906741646756	0.996469494770579	0.208693062617694	0.622856802015497	1.61254506432925	-0.188107382628774	0.409557091196746	0.99593376093764	1.80065244695802
chr1	87449553	87449735	182	+	utr3	Gigyf2	0.618486983455239	0.953608855625315	0.652576540578522	1	0.551039258453852	0.996469494770579	0.332640341401428	0.699770438296827	-0.684429480305267	-0.188107382628774	0.409557091196746	0.99593376093764	-0.496322097676492
chr1	87450085	87450464	379	+	utr3	Gigyf2	0.979652892866229	1	0.780898805565479	1	0.738368745584184	0.996469494770579	0.72023507633043	0.898471570572974	0.397621467099714	-0.188107382628774	0.409557091196746	0.99593376093764	0.585728849728488
chr1	87477127	87477270	143	-	utr3	Ngef	0.107164982708458	0.952709570805439	0.478905498346228	1	0.759754410862724	0.996469494770579	0.594888161740577	0.836252483383453	0.861344998281779	0.394226289025687	0.26841553840791	0.99593376093764	0.467118709256092
chr1	87596666	87597069	403	+	exon	Neu2	0.271967103473607	0.952709570805439	0.476878848089001	1	0.608422891075643	0.996469494770579	0.164000651803049	0.591080744143578	0.109700597239636	-0.21366494275669	0.574030821787445	0.99593376093764	0.323365539996326
chr1	87719484	87719637	153	+	utr3	Inpp5d	0.926357121769004	0.993254221927314	0.803321296510621	1	0.881965373718107	0.996469494770579	0.241485573066404	0.644850025343219	1.75754234669839	0.542987821632907	0.063213367473051	0.99593376093764	1.21455452506548
chr1	87766955	87767082	127	+	exon	Atg16l1	0.358132854956544	0.952709570805439	0.362311714990574	1	0.749315167004945	0.996469494770579	0.568072128415468	0.822259995221512	-0.399810618296172	-0.0321847573629095	0.860876288417984	0.99593376093764	-0.367625860933263
chr1	87791297	87791660	363	+	utr3	Atg16l1	0.816123188898753	0.97389981919593	0.840951670340452	1	0.931281710049343	0.996469494770579	0.791575479701693	0.92947369920613	-0.485172564153668	-0.0321847573629095	0.860876288417984	0.99593376093764	-0.452987806790758
chr1	87942459	87942784	325	+	utr3	Dgkd	0.626438919284313	0.954509892540284	0.842575433310778	1	0.956075929326804	0.996469494770579	0.0293380033898382	0.419902848429442	0.301738134940331	0.0954143550303521	0.554866578699681	0.99593376093764	0.206323779909979
chr1	87943198	87943299	101	+	utr3	Dgkd	0.911323387486184	0.988841225590354	0.912061918135638	1	0.988766652655341	0.996469494770579	0.996075054164245	1	0.384230667702566	0.0954143550303521	0.554866578699681	0.99593376093764	0.288816312672214
chr1	87943457	87943677	220	+	utr3	Dgkd	0.564681696971089	0.952709570805439	0.754593064567765	1	0.711754908136286	0.996469494770579	0.542005247585247	0.807923768448526	0.340540212627928	0.0954143550303521	0.554866578699681	0.99593376093764	0.245125857597575
chr1	87946350	87946517	167	-	utr3	Usp40	0.941039549242555	0.996420608697638	0.978099800814097	1	0.910981501934318	0.996469494770579	0.974874144555653	1	0.39760327132058	0.0340183820087329	0.893429593779655	0.99593376093764	0.363584889311847
chr1	88264148	88264481	333	-	utr3	Hjurp	0.222294569348799	0.952709570805439	0.472008419536242	1	0.807888874080969	0.996469494770579	0.29560184299596	0.679095438591675	0.120278153286666	-0.0586633582215614	0.834154125686746	0.99593376093764	0.178941511508228
chr1	88264984	88265647	663	-	utr3	Hjurp	0.991511328589706	1	0.948642721165308	1	0.941917722372805	0.996469494770579	0.790143280393363	0.929254792992489	-0.00241400984495716	-0.0586633582215614	0.834154125686746	0.99593376093764	0.0562493483766042
chr1	88265718	88265895	177	-	utr3	Hjurp	0.598953637083284	0.952709570805439	0.64610090392462	1	0.794985789717234	0.996469494770579	0.784870279932656	0.92658845716281	-0.479968203034497	-0.0586633582215614	0.834154125686746	0.99593376093764	-0.421304844812936
chr1	88265979	88266512	533	-	utr3	Hjurp	0.847567577657792	0.98003301299808	0.807769467531296	1	0.664585913867633	0.996469494770579	0.695457239813206	0.885227385250149	-0.125344495282484	-0.0586633582215614	0.834154125686746	0.99593376093764	-0.0666811370609227
chr1	88700115	88700843	728	-	utr3	Arl4c	0.522078793971562	0.952709570805439	0.952518217219078	1	0.991782406628812	0.996469494770579	0.130112118138606	0.560095597348928	0.173041848832151	-0.0183873898922226	0.932979557113879	0.99593376093764	0.191429238724373
chr1	88700889	88701184	295	-	utr3	Arl4c	0.24487501763189	0.952709570805439	0.384788259003617	1	0.272470724906598	0.996469494770579	0.51230790292496	0.792971619414694	-0.567254238420666	-0.0183873898922226	0.932979557113879	0.99593376093764	-0.548866848528444
chr1	88701237	88701596	359	-	exon	Arl4c	0.908737249436676	0.988253322715829	0.755109556004575	1	0.996439038580115	0.997250732191516	0.964591105095047	1	-0.0947877124026227	-0.0183873898922226	0.932979557113879	0.99593376093764	-0.0764003225104001
chr1	88701858	88702148	290	-	utr5	Arl4c	0.500209229253105	0.952709570805439	0.666341219459025	1	0.495383711411871	0.996469494770579	0.407357385556554	0.739960414281897	1.321353213396	-0.0183873898922226	0.932979557113879	0.99593376093764	1.33974060328823
chr1	88702212	88702354	142	-	utr5	Arl4c	0.279469756167005	0.952709570805439	0.380487665707983	1	0.47055039394609	0.996469494770579	0.191097936175481	0.61050883354704	2.35649579653226	-0.0183873898922226	0.932979557113879	0.99593376093764	2.37488318642449
chr1	89143586	89143960	374	+	exon	Sh3bp4	0.771377167213079	0.966447332330012	0.946960662463165	1	0.96177093029938	0.996469494770579	0.410403304111298	0.741236520846847	0.443982588845555	0.194518029585641	0.466360878583211	0.99593376093764	0.249464559259914
chr1	89144112	89144312	200	+	exon	Sh3bp4	0.280812463074165	0.952709570805439	0.453544472310416	1	0.725857416484043	0.996469494770579	0.191729544280953	0.610895608859903	1.06632905854992	0.194518029585641	0.466360878583211	0.99593376093764	0.871811028964282
chr1	89144560	89144793	233	+	exon	Sh3bp4	0.753630392570564	0.963615820196155	0.8008299512939	1	0.910222658705974	0.996469494770579	0.557485357616464	0.816926007936483	0.308075944306998	0.194518029585641	0.466360878583211	0.99593376093764	0.113557914721357
chr1	89145382	89145916	534	+	exon	Sh3bp4	0.288540426618189	0.952709570805439	0.538541653165437	1	0.607018087962983	0.996469494770579	0.105036504161791	0.537542350274518	0.944762838623331	0.194518029585641	0.466360878583211	0.99593376093764	0.75024480903769
chr1	89153173	89153626	453	+	utr3	Sh3bp4	0.0894884015460281	0.952709570805439	0.192435471574114	1	0.169664687065668	0.996469494770579	0.147132362784295	0.574291131618111	1.25431866253213	0.194518029585641	0.466360878583211	0.99593376093764	1.05980063294649
chr1	89580916	89581089	173	+	utr5	Agap1	0.138813933204564	0.952709570805439	0.165428429641314	1	0.0793849349745597	0.996469494770579	0.346293868189269	0.70790338720527	2.94621319812215	-0.0144917190638441	0.944963359763049	0.99593376093764	2.960704917186
chr1	89581236	89581458	222	+	utr5	Agap1	0.400799052780918	0.952709570805439	0.543475178351944	1	0.554164123343064	0.996469494770579	0.644534236487885	0.861132166108813	1.22569132747268	-0.0144917190638441	0.944963359763049	0.99593376093764	1.24018304653653
chr1	89887540	89887730	190	+	exon	Agap1	0.0844117991639224	0.952709570805439	0.114584844181757	1	0.274670090039029	0.996469494770579	0.0296420240213084	0.420908950820314	2.12991726942158	-0.0144917190638441	0.944963359763049	0.99593376093764	2.14440898848543
chr1	89888776	89889247	471	+	utr3	Agap1	0.345511687316447	0.952709570805439	0.584993213715916	1	0.678618741537968	0.996469494770579	0.0500461247784341	0.464337513757091	0.74611232549738	-0.0144917190638441	0.944963359763049	0.99593376093764	0.760604044561224
chr1	89890221	89891026	805	+	utr3	Agap1	0.495026136117388	0.952709570805439	0.698546456107587	1	0.737605350893107	0.996469494770579	0.00412734809901039	0.313169394837142	0.343425358957955	-0.0144917190638441	0.944963359763049	0.99593376093764	0.357917078021799
chr1	89928492	89928661	169	-	utr3	Gbx2	0.659198982835471	0.956487283302346	0.745586139348339	1	0.791840924827828	0.996469494770579	0.280487344589882	0.671407531307482	-0.383242900273403	-0.263933983415708	0.608370991201789	0.99593376093764	-0.119308916857695
chr1	89928916	89929033	117	-	exon	Gbx2	0.688507353291026	0.959376131342204	0.525787085014219	1	0.820967910907413	0.996469494770579	0.693156455538042	0.884140454576533	0.725489533699308	-0.263933983415708	0.608370991201789	0.99593376093764	0.989423517115016
chr1	89930659	89930894	235	-	utr5	Gbx2	0.405851179041205	0.952709570805439	0.643829409134471	1	0.781326292471856	0.996469494770579	0.400958243902049	0.736341387603866	0.857436894279388	-0.263933983415708	0.608370991201789	0.99593376093764	1.1213708776951
chr1	90213981	90214190	209	+	exon	Ackr3	0.758210953055474	0.964303380982435	0.743166340372849	1	0.805366413781415	0.996469494770579	0.990660860695991	1	-0.392300500800242	0.0184232506587481	0.954015727896656	0.99593376093764	-0.41072375145899
chr1	90214742	90215032	290	+	utr3	Ackr3	0.268127954368273	0.952709570805439	0.216800195777797	1	0.195251009664396	0.996469494770579	0.146902646963433	0.574206434245426	-0.493530695453185	0.0184232506587481	0.954015727896656	0.99593376093764	-0.511953946111933
chr1	90266014	90266216	202	+	intergenic	NA	NA	NA	0.893778128530085	1	0.503943212169923	0.996469494770579	0.342529685861753	0.705644534819666	8.05222221330601	NA	NA	NA	NA
chr1	90612232	90613038	806	+	utr3	Cops8	0.844172097250457	0.979705227414764	0.589698130243561	1	0.623526237547203	0.996469494770579	0.0308954406791022	0.425837705133329	-0.0574334845926019	0.0442281949385613	0.831783949067931	0.99593376093764	-0.101661679531163
chr1	91115493	91115691	198	+	exon	Lrrfip1	0.402102996078389	0.952709570805439	0.592784797282866	1	0.585317463825105	0.996469494770579	0.460362587446442	0.767494453015651	1.53130497997933	0.318565853473713	0.249773653375557	0.99593376093764	1.21273912650562
chr1	91128127	91128754	627	+	utr3	Lrrfip1	0.979718252544797	1	0.797596776948191	1	0.807070704123964	0.996469494770579	0.366821551905916	0.719197387419136	0.13734137561945	0.318565853473713	0.249773653375557	0.99593376093764	-0.181224477854263
chr1	91223375	91223636	261	+	utr3	Ramp1	0.525170595391416	0.952709570805439	0.576468544017748	1	0.645807198446386	0.996469494770579	0.496493052573621	0.786287825028414	-0.793356384679577	-0.0235497439962221	0.945685694724123	0.99593376093764	-0.769806640683354
chr1	91224413	91224590	177	+	utr3	Ramp1	0.332487160578213	0.952709570805439	0.250404083779543	1	0.489366038192396	0.996469494770579	0.444580370726107	0.759948667946021	0.04664077996169	-0.0235497439962221	0.945685694724123	0.99593376093764	0.0701905239579121
chr1	91285403	91285849	446	+	utr3	Ube2f	0.418769386863825	0.952709570805439	0.471733653557087	1	0.145194308352831	0.996469494770579	0.195117603401601	0.613657878103827	-1.15475278665096	-0.248436252474636	0.199377366018268	0.99593376093764	-0.906316534176321
chr1	91411585	91411836	251	-	utr3	Hes6	0.872892379358283	0.983801287414961	0.689581405747617	1	0.741867922613585	0.996469494770579	0.389570804194667	0.731251995297818	-0.614208121984657	-0.315250954875939	0.260313522950945	0.99593376093764	-0.298957167108718
chr1	91412042	91412323	281	-	utr3	Hes6	0.266470148911055	0.952709570805439	0.499614192575119	1	0.720144871690576	0.996469494770579	0.213351678697438	0.62548518375519	0.244180543980471	-0.315250954875939	0.260313522950945	0.99593376093764	0.55943149885641
chr1	91416590	91416820	230	-	utr3	Per2	0.624057267440647	0.954389114375851	0.633503454598011	1	0.466122344261522	0.996469494770579	0.149731832098528	0.576668576357908	-0.89165738083604	-0.0627501427086691	0.861684226323851	0.99593376093764	-0.828907238127371
chr1	91416949	91417158	209	-	utr3	Per2	0.730444641342786	0.962735581372003	0.745570866223595	1	0.753650034433019	0.996469494770579	0.954256804223088	1	-0.280067207694111	-0.0627501427086691	0.861684226323851	0.99593376093764	-0.217317064985442
chr1	91417425	91417735	310	-	utr3	Per2	0.957834632200558	0.997142671807252	0.933074695870109	1	0.886202363477708	0.996469494770579	0.503946071366571	0.789788194428378	-0.261466084706643	-0.0627501427086691	0.861684226323851	0.99593376093764	-0.198715941997974
chr1	91423697	91423799	102	-	exon	Per2	0.0904982796052175	0.952709570805439	0.124052624589539	1	0.218930106684446	0.996469494770579	0.0109600652640118	0.360278490180091	3.46045603861073	-0.0627501427086691	0.861684226323851	0.99593376093764	3.5232061813194
chr1	91424293	91424487	194	-	exon	Per2	NA	NA	0.144539276318044	1	0.200082024193244	0.996469494770579	0.135488555931632	0.563933094543527	2.7701560145076	-0.0627501427086691	0.861684226323851	0.99593376093764	2.83290615721626
chr1	91501012	91501406	394	+	exon	Traf3ip1	0.393124416570592	0.952709570805439	0.595644230093955	1	0.404524702860879	0.996469494770579	0.907660607079124	0.980660053939745	1.39184821361517	-0.0459019706087665	0.91171975222922	0.99593376093764	1.43775018422393
chr1	91527650	91527893	243	+	utr3	Traf3ip1	0.288821598840624	0.952709570805439	0.513924845333903	1	0.627010998317102	0.996469494770579	0.170354035961342	0.595229266845743	0.492139021536134	-0.0459019706087665	0.91171975222922	0.99593376093764	0.5380409921449
chr1	91528862	91528979	117	+	utr3	Traf3ip1	0.67005952797242	0.958110716054395	0.793646894013939	1	0.835167269556119	0.996469494770579	0.264512098777393	0.660217697908781	0.272475368742055	-0.0459019706087665	0.91171975222922	0.99593376093764	0.318377339350821
chr1	91529834	91529955	121	+	utr3*	Traf3ip1	NA	NA	0.19683153208956	1	0.221748590013266	0.996469494770579	0.361237502151192	0.716571210424342	3.1635658405809	-0.0459019706087665	0.91171975222922	0.99593376093764	3.20946781118967
chr1	91540721	91540830	109	+	utr5	Asb1	0.831506290745418	0.977040254662009	0.893827756149815	1	0.954277171832801	0.996469494770579	0.319844797074702	0.692680114340817	-0.249887085647628	-0.298397699943117	0.132938683711608	0.99593376093764	0.0485106142954886
chr1	91546934	91547139	205	+	utr5	Asb1	0.62577207902686	0.954389114375851	0.897130940979549	1	0.986446102582272	0.996469494770579	0.288574323893424	0.675127108886081	-0.0561595423985974	-0.298397699943117	0.132938683711608	0.99593376093764	0.24223815754452
chr1	91552211	91552329	118	+	utr5	Asb1	0.846907626622502	0.98003301299808	0.960150957300893	1	0.985813220853037	0.996469494770579	0.780102805791842	0.924150292642424	-0.117509666206131	-0.298397699943117	0.132938683711608	0.99593376093764	0.180888033736986
chr1	91554806	91555184	378	+	utr3	Asb1	0.313956046195178	0.952709570805439	0.697205038923092	1	0.857805135825292	0.996469494770579	0.104736622515258	0.537542350274518	0.0396542054792908	-0.298397699943117	0.132938683711608	0.99593376093764	0.338051905422408
chr1	91930885	91931032	147	-	utr3	Hdac4	0.936393408279158	0.995670368367484	0.858404119617094	1	0.781543672951785	0.996469494770579	0.508616479091695	0.79141780124181	0.136780051422016	0.26580024014513	0.344684374760568	0.99593376093764	-0.129020188723115
chr1	91932414	91933331	917	-	utr3	Hdac4	0.436209339526358	0.952709570805439	0.783472130140803	1	0.774798325696952	0.996469494770579	0.0348214820880294	0.434538329832051	0.620194661564876	0.26580024014513	0.344684374760568	0.99593376093764	0.354394421419745
chr1	92439542	92439824	282	-	utr3	Ndufa10	0.288042673978681	0.952709570805439	0.414135872200305	1	0.566840029381743	0.996469494770579	0.531231378834994	0.803346695744481	-0.789190707411422	-0.14172588935745	0.605662468297716	0.99593376093764	-0.647464818053972
chr1	92637163	92637331	168	-	utr3	Cops9	0.0905730281360996	0.952709570805439	0.154847043753917	1	0.303563206861336	0.996469494770579	0.130755947087415	0.560941056253131	-1.76749000814909	-0.32537027282208	0.139759311126471	0.99593376093764	-1.44211973532701
chr1	92641779	92641923	144	-	exon	Cops9	0.529948712183923	0.952709570805439	0.406659888400913	1	0.489186489054658	0.996469494770579	0.135075086154346	0.563933094543527	-1.05780429579502	-0.32537027282208	0.139759311126471	0.99593376093764	-0.732434022972938
chr1	92855005	92855184	179	+	exon	Gpc1	0.0780424192440459	0.952709570805439	0.130547312755745	1	0.405794566219286	0.996469494770579	0.00280646192767031	0.274863694172858	1.36172758070818	0.0727343622508733	0.805220572123788	0.99593376093764	1.28899321845731
chr1	92858389	92858700	311	+	utr3	Gpc1	0.788023941769106	0.969045104032452	0.900504233284966	1	0.832951187318985	0.996469494770579	0.770631498943029	0.920464681947427	0.275080215031164	0.0727343622508733	0.805220572123788	0.99593376093764	0.202345852780291
chr1	92858776	92858998	222	+	utr3	Gpc1	0.274658371797851	0.952709570805439	0.576765398835381	1	0.704902709335972	0.996469494770579	0.436814642913906	0.754760524185282	0.496531050183829	0.0727343622508733	0.805220572123788	0.99593376093764	0.423796687932956
chr1	92859178	92859376	198	+	utr3	Gpc1	0.986884528707336	1	0.877882248105073	1	0.858994720792152	0.996469494770579	0.0636830875942028	0.482805971381868	-0.178666787903793	0.0727343622508733	0.805220572123788	0.99593376093764	-0.251401150154666
chr1	92907824	92908122	298	+	utr3	Dusp28	0.660022519059674	0.956811472711553	0.709060304217379	1	0.867141263183277	0.996469494770579	0.365739509076626	0.718816626655936	-0.639136463859659	-0.233831454225656	0.320124623653771	0.99593376093764	-0.405305009634003
chr1	92910491	92910698	207	-	exon	5033417F24Rik	0.163960813498892	0.952709570805439	0.296307565565895	1	0.588576938185095	0.996469494770579	0.198189134026833	0.615765319808497	1.40514126191754	0.891887017415323	0.0312524588332365	0.99593376093764	0.513254244502214
chr1	92913452	92913561	109	+	intron	Rnpepl1	0.764795599881591	0.965483845393003	0.912413552224961	1	0.747714296908985	0.996469494770579	0.963387888786527	1	1.26946913697835	0.384181490940276	0.37490616263698	0.99593376093764	0.885287646038075
chr1	92919656	92920546	890	+	utr3	Rnpepl1	0.279637481951729	0.952709570805439	0.510682248632105	1	0.470449473278994	0.996469494770579	0.476350530477271	0.776343377380896	0.93254713673669	0.384181490940276	0.37490616263698	0.99593376093764	0.548365645796415
chr1	92940339	92940484	145	+	exon	Capn10	0.349239742215568	0.952709570805439	0.363842923686635	1	0.677563952566405	0.996469494770579	0.260176451397867	0.658126228292385	-0.407645657266512	0.138208553324946	0.652995469892225	0.99593376093764	-0.545854210591458
chr1	92947586	92947705	119	+	utr3	Capn10	0.608104870829361	0.952709570805439	0.598963773656087	1	0.872851290870467	0.996469494770579	0.0647186746867086	0.485267168413966	0.250261897611477	0.138208553324946	0.652995469892225	0.99593376093764	0.112053344286531
chr1	93015693	93015854	161	-	utr3	Kif1a	0.835581850582971	0.977865939238322	0.839072314342097	1	0.89952834500521	0.996469494770579	0.958088876199173	1	-0.196227407828726	0.0368767584561816	0.924430409865181	0.99593376093764	-0.233104166284907
chr1	93032748	93032848	100	-	intron	Kif1a	0.207333800937987	0.952709570805439	0.303589110677011	1	0.589661428471979	0.996469494770579	0.93565847052413	0.992922076628872	1.73856146173781	0.0368767584561816	0.924430409865181	0.99593376093764	1.70168470328162
chr1	93296418	93297001	583	+	utr3	Sned1	0.850978690910338	0.980173241278962	0.852498739867183	1	0.76702628218339	0.996469494770579	0.942808087313157	0.996639794388689	-0.216855361093513	0.0594179783099852	0.86615678552836	0.99593376093764	-0.276273339403499
chr1	93297220	93297338	118	+	utr3	Sned1	0.424044218623734	0.952709570805439	0.657719344244681	1	0.878309993899784	0.996469494770579	0.18397541075287	0.604959490992397	0.404562404043102	0.0594179783099852	0.86615678552836	0.99593376093764	0.345144425733117
chr1	93301324	93301756	432	-	utr3	Mterf4	0.845076529403628	0.979907995453779	0.784068346295305	1	0.72302559539607	0.996469494770579	0.982480077312969	1	-0.52194916247644	0.127631469657851	0.668623946331395	0.99593376093764	-0.649580632134291
chr1	93302790	93302907	117	-	exon	Mterf4	0.742468036867977	0.963025178017567	0.499973109094677	1	0.732059131200333	0.996469494770579	0.549393643960671	0.812197502105744	0.0710274008539009	0.127631469657851	0.668623946331395	0.99593376093764	-0.05660406880395
chr1	93304811	93305030	219	-	exon	Mterf4	0.547461617410952	0.952709570805439	0.363810661915336	1	0.608146862025853	0.996469494770579	0.295493958643108	0.679095438591675	-0.334576345358948	0.127631469657851	0.668623946331395	0.99593376093764	-0.462207815016799
chr1	93328188	93328289	101	-	intron	Pask	NA	NA	0.656143761289271	1	0.552410999915249	0.996469494770579	0.192286449829548	0.611452663332085	3.96778971749117	0.0878672579306017	0.793081375744668	0.99593376093764	3.87992245956056
chr1	93343672	93343791	119	+	exon	Ppp1r7	0.328873337610831	0.952709570805439	0.173707172046527	1	0.385846574687072	0.996469494770579	0.0683286103925674	0.487572271682788	-0.893272761435105	-0.386910780729752	0.138652123579978	0.99593376093764	-0.506361980705353
chr1	93346127	93346263	136	+	exon	Mir6902	0.236685382421726	0.952709570805439	0.104471866720979	1	0.342273498408752	0.996469494770579	0.00841543517374477	0.360278490180091	-0.943646073578235	2.01954585787206	0.616573990604952	0.99593376093764	-2.96319193145029
chr1	93364972	93365468	496	+	utr3	Ppp1r7	0.836899768715779	0.977865939238322	0.873064069776505	1	0.801791414738962	0.996469494770579	0.625527289648228	0.85253273672817	-0.63152798465269	-0.386910780729752	0.138652123579978	0.99593376093764	-0.244617203922938
chr1	93365656	93366490	834	+	utr3	Ppp1r7	0.783929848046352	0.968340897494243	0.808612047484366	1	0.591169296768625	0.996469494770579	0.72315989638174	0.89950531347571	-0.792040560504971	-0.386910780729752	0.138652123579978	0.99593376093764	-0.405129779775219
chr1	93366899	93367111	212	+	utr3	Ppp1r7	0.305550392830596	0.952709570805439	0.355590910927581	1	0.375648707636556	0.996469494770579	0.106989251412644	0.538768930490248	-1.26007598992669	-0.386910780729752	0.138652123579978	0.99593376093764	-0.873165209196938
chr1	93372845	93373124	279	+	utr3	Ppp1r7	0.507866081479942	0.952709570805439	0.80458288960877	1	0.822666025197651	0.996469494770579	0.0410833449897685	0.449438321336475	0.179889338927012	-0.386910780729752	0.138652123579978	0.99593376093764	0.566800119656764
chr1	93621288	93621566	278	+	utr3	Farp2	0.379868451520432	0.952709570805439	0.592040487662471	1	0.731951787230088	0.996469494770579	0.500565609728867	0.788232182260184	0.156673255089818	0.212298022640309	0.388597314728065	0.99593376093764	-0.055624767550491
chr1	93622040	93622552	512	-	utr3	Stk25	0.17580064122477	0.952709570805439	0.305730884579108	1	0.438639917451821	0.996469494770579	0.331623719679371	0.69932633425193	-0.666259239673383	0.00527684892996622	0.975901642321146	0.997674390717265	-0.671536088603349
chr1	93635373	93635658	285	-	utr5	Stk25	0.44018373612647	0.952709570805439	0.650464604589348	1	0.650068223127516	0.996469494770579	0.728744835714355	0.902377709406099	1.03469660943918	0.00527684892996622	0.975901642321146	0.997674390717265	1.02941976050921
chr1	93750417	93750528	111	+	exon	Gm10550	0.284560989178407	0.952709570805439	0.45337722806079	1	0.838839715357348	0.996469494770579	0.290194889543652	0.676311499489619	1.44487779065116	-0.299227179042785	0.869835460184596	0.99593376093764	1.74410496969394
chr1	93750649	93750930	281	+	exon	Gm10550	0.89593978728654	0.986777430829571	0.835626238188437	1	0.933153867469484	0.996469494770579	0.7510614572231	0.91221424151431	0.554025767419136	-0.299227179042785	0.869835460184596	0.99593376093764	0.853252946461921
chr1	93787757	93788124	367	+	utr3	Atg4b	0.430768031072428	0.952709570805439	0.529913370233339	1	0.493144123504544	0.996469494770579	0.232486001083258	0.638396520882871	-0.283340267243891	0.0524900894736298	0.762911298354183	0.99593376093764	-0.33583035671752
chr1	93800690	93800799	109	-	utr3	Dtymk	0.425894945826302	0.952709570805439	0.49489685345626	1	0.629181334844519	0.996469494770579	0.0220791839071661	0.4028626438061	-0.840502219438778	0.0609075387847893	0.773689188665832	0.99593376093764	-0.901409758223567
chr1	93801698	93801890	192	-	utr5	Dtymk	0.152370288671769	0.952709570805439	0.142795828720048	1	0.52208431075056	0.996469494770579	0.0217870415707609	0.401530593314911	-0.780050663804266	0.0609075387847893	0.773689188665832	0.99593376093764	-0.840958202589055
chr1	93818475	93818765	290	+	utr3	Ing5	0.809214224673756	0.972812492645984	0.858427112115791	1	0.91122125535814	0.996469494770579	0.879023514114143	0.966670374866722	-0.525065670862214	-0.342711528907086	0.158076161513289	0.99593376093764	-0.182354141955128
chr1	93818848	93819028	180	+	utr3	Ing5	0.299648282408454	0.952709570805439	0.442025350983021	1	0.503641738802824	0.996469494770579	0.239070517285622	0.642955480263635	0.0354259073111103	-0.342711528907086	0.158076161513289	0.99593376093764	0.378137436218196
chr1	93819153	93819316	163	+	utr3	Ing5	0.399911417541822	0.952709570805439	0.457193164275215	1	0.530928106390555	0.996469494770579	0.457432321073299	0.766278941132009	-1.00102032229618	-0.342711528907086	0.158076161513289	0.99593376093764	-0.658308793389098
chr1	93851802	93851910	108	+	utr3	D2hgdh	0.342638862532232	0.952709570805439	0.373229779277345	1	0.318579302057089	0.996469494770579	0.788246920559244	0.928403890084638	0.325548926627089	0.900279999733984	0.000902073479694301	0.99593376093764	-0.574731073106895
chr1	94024578	94024958	380	+	exon	Neu4	0.852330969604095	0.980365334908313	0.739876089119495	1	0.779741778401666	0.996469494770579	0.944404210870709	0.997496920741057	-0.112774562331188	-0.511316035018155	0.0690635347020979	0.99593376093764	0.398541472686967
chr1	95591088	95591918	830	-	utr3	St8sia4	0.260731730806268	0.952709570805439	0.328309097110464	1	0.0470849001044826	0.996469494770579	0.354701344129065	0.713210294213575	-1.23594797537961	-0.258495554656456	0.588712710604119	0.99593376093764	-0.977452420723149
chr1	95627543	95627778	235	-	exon	St8sia4	0.257272266844732	0.952709570805439	0.302944611369879	1	0.194885628014107	0.996469494770579	0.218031345966671	0.628525820899563	-1.04736550685965	-0.258495554656456	0.588712710604119	0.99593376093764	-0.788869952203199
chr1	95667166	95667559	393	-	utr5	St8sia4	0.366912408378784	0.952709570805439	0.43783346889671	1	0.464657054462547	0.996469494770579	0.261447213250691	0.658456227809576	-0.89901974161055	-0.258495554656456	0.588712710604119	0.99593376093764	-0.640524186954094
chr1	96877930	96878068	138	+	exon	Panct2	0.861882744083348	0.981949885556023	0.860365445934571	1	0.696763453845583	0.996469494770579	0.945283869136124	0.997922771579225	0.215175271871589	-0.19358437021756	0.677040585659502	0.99593376093764	0.408759642089149
chr1	97645387	97646305	918	-	utr3	D1Ertd622e	0.496324253357168	0.952709570805439	0.487397155031178	1	0.413500279631063	0.996469494770579	0.142660816251138	0.570045401359472	-0.292752810264176	-0.136166327569915	0.515467013326495	0.99593376093764	-0.15658648269426
chr1	97660783	97661088	305	-	utr5	D1Ertd622e	0.137253768186608	0.952709570805439	0.198078626120787	1	0.126029578585142	0.996469494770579	0.0552955690853131	0.47014598048201	1.92930670963039	-0.136166327569915	0.515467013326495	0.99593376093764	2.06547303720031
chr1	97707323	97707472	149	-	utr3	Ppip5k2	0.528691926454596	0.952709570805439	0.570248486322401	1	0.577751034588988	0.996469494770579	0.441428654412429	0.757756638535458	-0.858850096653554	-0.473317998552614	0.150341713398407	0.99593376093764	-0.38553209810094
chr1	97707608	97707800	192	-	utr3	Ppip5k2	0.0917463520218628	0.952709570805439	0.163442477214522	1	0.277281577351983	0.996469494770579	0.219911625780704	0.629173087924801	-1.56306405442043	-0.473317998552614	0.150341713398407	0.99593376093764	-1.08974605586781
chr1	97761449	97761733	284	-	utr5	Ppip5k2	0.360671819445765	0.952709570805439	0.436967992061983	1	0.470833631505427	0.996469494770579	0.423175755588413	0.747623718944861	-1.34058729787075	-0.473317998552614	0.150341713398407	0.99593376093764	-0.867269299318133
chr1	97792353	97792517	164	+	utr3	Gin1	0.610237965419617	0.952841892813829	0.604786382759924	1	0.262123404331179	0.996469494770579	9.99200722162641e-16	9.52708500325544e-13	-1.34887054981632	-0.192643831717186	0.594679719281875	0.99593376093764	-1.15622671809913
chr1	97821786	97821930	144	-	utr3	Pam	0.655065987341939	0.955503344899149	0.932456722891187	1	0.935312766378811	0.996469494770579	0.093380938713807	0.522929158493193	0.526720383440821	0.0893136969026055	0.587682187825004	0.99593376093764	0.437406686538216
chr1	97864289	97864427	138	-	exon	Pam	0.0527391966691476	0.952709570805439	0.114742276150595	1	0.416129040526963	0.996469494770579	0.28372346338697	0.673405239846316	-0.682255564847021	0.0893136969026055	0.587682187825004	0.99593376093764	-0.771569261749626
chr1	97897616	97897763	147	-	intron	Pam	0.38494452763612	0.952709570805439	0.536507098518848	1	0.542803081779712	0.996469494770579	0.224431811908796	0.632058941747838	1.92084799342481	0.0893136969026055	0.587682187825004	0.99593376093764	1.8315342965222
chr1	97972212	97972315	103	-	intron	Pam	0.239885234403943	0.952709570805439	0.301792268577492	1	0.900129187606497	0.996469494770579	0.899671395324561	0.976644921596344	2.93469042739445	0.0893136969026055	0.587682187825004	0.99593376093764	2.84537673049184
chr1	98010573	98010673	100	-	intron	Pam	NA	NA	0.446118019807832	1	0.411372998685945	0.996469494770579	0.255792753094983	0.655407783120802	4.62376431583938	0.0893136969026055	0.587682187825004	0.99593376093764	4.53445061893678
chr1	98043363	98043500	137	-	intron	B230216N24Rik	0.777215286620209	0.967597932014579	0.933928257832483	1	0.80148889707108	0.996469494770579	0.558922737765019	0.817454625155935	3.3846464522336	-0.101137106168821	0.83044072845065	0.99593376093764	3.48578355840242
chr1	99772462	99772600	138	+	intergenic	NA	0.195066050431596	0.952709570805439	0.149379585982302	1	0.550840043369103	0.996469494770579	0.0994104620919335	0.530809384389006	-0.802826977268871	NA	NA	NA	NA
chr1	99795106	99795451	345	+	intron	Cntnap5b	NA	NA	0.189220206547992	1	0.0315828579804206	0.996469494770579	0.49837590437011	0.787077998142458	3.68833457634722	0.146037823458132	0.529935593790492	0.99593376093764	3.54229675288909
chr1	99924544	99924762	218	+	intron	Cntnap5b	NA	NA	0.103520771906249	1	0.0778666879211869	0.996469494770579	0.736753471927529	0.905969759767274	5.47056848665805	0.146037823458132	0.529935593790492	0.99593376093764	5.32453066319991
chr1	99924974	99925140	166	+	intron	Cntnap5b	NA	NA	0.0930313145400277	1	0.391867399040584	0.996469494770579	0.267126434257545	0.661365236231433	4.2669615935459	0.146037823458132	0.529935593790492	0.99593376093764	4.12092377008776
chr1	99952898	99953376	478	+	intron	Cntnap5b	NA	NA	0.378098934191762	1	0.536280749589695	0.996469494770579	1	1	5.09288634098115	0.146037823458132	0.529935593790492	0.99593376093764	4.94684851752302
chr1	99991952	99992107	155	+	intron	Cntnap5b	NA	NA	0.243565882719035	1	0.468903130443637	0.996469494770579	1	1	4.52840642035659	0.146037823458132	0.529935593790492	0.99593376093764	4.38236859689845
chr1	100096209	100096313	104	+	intron	Cntnap5b	NA	NA	0.319566193156764	1	0.756053756487594	0.996469494770579	0.551266272009541	0.813787904158025	3.75674783810152	0.146037823458132	0.529935593790492	0.99593376093764	3.61071001464339
chr1	100308071	100308242	171	+	intron	Cntnap5b	NA	NA	0.213689003099318	1	0.222533358226118	0.996469494770579	0.219937671437919	0.629173087924801	4.07668343025191	0.146037823458132	0.529935593790492	0.99593376093764	3.93064560679377
chr1	100329201	100329309	108	+	intron	Cntnap5b	NA	NA	0.243150616132959	1	0.120580735118202	0.996469494770579	0.359564169074786	0.715966378020774	4.09700625111673	0.146037823458132	0.529935593790492	0.99593376093764	3.9509684276586
chr1	100383454	100383554	100	+	exon	Cntnap5b	0.408506861138403	0.952709570805439	0.360601757432669	1	0.558889380991697	0.996469494770579	0.337673337483257	0.703242194699583	-0.471770940339847	0.146037823458132	0.529935593790492	0.99593376093764	-0.617808763797979
chr1	100484580	100484710	130	+	utr3	Cntnap5b	0.632233116520648	0.954763707618427	0.608772459144369	1	0.445537718129496	0.996469494770579	0.869759121306585	0.96228289800747	-1.18946268532265	0.146037823458132	0.529935593790492	0.99593376093764	-1.33550050878078
chr1	103515527	103515633	106	+	intergenic	NA	0.419806591867416	0.952709570805439	0.493245785159051	1	0.459411438588663	0.996469494770579	0.426897931796325	0.749064012585685	4.47593227780991	NA	NA	NA	NA
chr1	104768540	104768862	322	+	utr5	Cdh20	0.687439953088497	0.959376131342204	0.994532592962635	1	0.982638936924831	0.996469494770579	0.286660859127998	0.67424824778739	0.162849534949822	-0.127219682966368	0.593680533109669	0.99593376093764	0.290069217916189
chr1	104781835	104781973	138	+	intron	Cdh20	0.653773463812278	0.955503344899149	0.779743544803085	1	0.665744839456724	0.996469494770579	0.44495934153316	0.759948667946021	3.34245933482521	-0.127219682966368	0.593680533109669	0.99593376093764	3.46967901779158
chr1	104840841	104840967	126	+	intron	Cdh20	0.657621026582234	0.95600195219577	0.854191716466802	1	0.753704034449461	0.996469494770579	0.163386819547005	0.590224416767865	1.16975527848868	-0.127219682966368	0.593680533109669	0.99593376093764	1.29697496145505
chr1	104934020	104934280	260	+	utr5	Cdh20	0.936519793712479	0.995703180107524	0.862468074580243	1	0.984676726471367	0.996469494770579	0.757185957911972	0.914362364084286	-0.135362483743835	-0.127219682966368	0.593680533109669	0.99593376093764	-0.00814280077746701
chr1	104993934	104994582	648	+	utr3	Cdh20	0.139310245244414	0.952709570805439	0.223744852705234	1	0.0437302962428904	0.996469494770579	0.146936798983918	0.574206434245426	1.69311270497851	-0.127219682966368	0.593680533109669	0.99593376093764	1.82033238794488
chr1	105248818	105248919	101	+	intergenic	NA	NA	NA	0.999420339124577	1	NA	NA	0.432665596491725	0.753059953547205	3.68034089144804	NA	NA	NA	NA
chr1	105277782	105278054	272	-	utr3	Rnf152	0.995184288241777	1	0.996074052538225	1	0.979664671710543	0.996469494770579	0.972752238509016	1	-0.491171868566832	-0.193645839581241	0.449410630384479	0.99593376093764	-0.297526028985592
chr1	105282549	105282727	178	-	utr3	Rnf152	0.786925566337867	0.968707009684526	0.712288220824453	1	0.788599575312933	0.996469494770579	0.890441478318997	0.972585304721875	-0.364712822293769	-0.193645839581241	0.449410630384479	0.99593376093764	-0.171066982712529
chr1	105283061	105283270	209	-	utr3	Rnf152	0.912942909017888	0.989089254869446	0.887006476745373	1	0.934436117106101	0.996469494770579	0.829403117361337	0.944346520889744	-0.44813277928227	-0.193645839581241	0.449410630384479	0.99593376093764	-0.25448693970103
chr1	105284002	105284879	877	-	utr3	Rnf152	0.145803801980816	0.952709570805439	0.341584130263153	1	0.437283505044851	0.996469494770579	0.0235769432360313	0.40687203715164	0.827698422686783	-0.193645839581241	0.449410630384479	0.99593376093764	1.02134426226802
chr1	105356520	105356743	223	-	utr5	Rnf152	0.291956264672377	0.952709570805439	0.412478184936561	1	0.547037929178133	0.996469494770579	0.191395134100279	0.610681175947911	2.12901626294727	-0.193645839581241	0.449410630384479	0.99593376093764	2.32266210252851
chr1	105356860	105356962	102	+	exon	Gm17634	0.117825549646932	0.952709570805439	0.216162637553363	1	0.430074705632226	0.996469494770579	0.137875274222784	0.565904876517201	1.2769468229837	-0.206955653831076	0.776396799500317	0.99593376093764	1.48390247681478
chr1	105521348	105521534	186	-	utr3	Pign	0.900684612815837	0.987181247017661	0.870585599312839	1	0.826411542700998	0.996469494770579	0.408761277880369	0.740646251204219	-0.718012030617476	-0.712783866578345	0.050222802697565	0.99593376093764	-0.00522816403913051
chr1	105521776	105522015	239	-	utr3	Pign	0.272003415312092	0.952709570805439	0.313220611865622	1	0.224015482465858	0.996469494770579	0.498088149752341	0.786815205080956	-1.23057026712618	-0.712783866578345	0.050222802697565	0.99593376093764	-0.517786400547836
chr1	105663909	105664226	317	+	utr5	Relch	0.751124998993597	0.963469479409336	0.926076452900262	1	0.934743845077428	0.996469494770579	0.994138661991747	1	0.274140919739367	-0.160406559884344	0.456421010384391	0.99593376093764	0.434547479623711
chr1	105753560	105753687	127	+	utr3	Relch	0.613906859523512	0.952949069784582	0.629770362996982	1	0.839890093383281	0.996469494770579	0.85388102670677	0.955872617278914	-0.388860674860907	-0.160406559884344	0.456421010384391	0.99593376093764	-0.228454114976563
chr1	105827323	105827639	316	+	exon	Tnfrsf11a	0.351098950505235	0.952709570805439	0.516404281295936	1	0.48471467912196	0.996469494770579	0.599752085191564	0.838834698656071	0.705592344772243	-0.117432994456488	0.720616679202681	0.99593376093764	0.823025339228731
chr1	105844636	105844892	256	+	utr3	Tnfrsf11a	0.221685295575241	0.952709570805439	0.324105874473046	1	0.191083103079063	0.996469494770579	0.223459648101683	0.631515049708442	2.13026113934883	-0.117432994456488	0.720616679202681	0.99593376093764	2.24769413380532
chr1	105989982	105990293	311	-	exon	Gm7160	0.952423617274178	0.99701572835864	0.798825955626594	1	0.917754808531424	0.996469494770579	0.8665598354615	0.96094057419412	1.98689750050341	0.697505738937417	0.3060570297483	0.99593376093764	1.28939176156599
chr1	105991075	105991656	581	+	exon	Zcchc2	0.158068481007682	0.952709570805439	0.21984404515059	1	0.0322413810718536	0.996469494770579	0.279576354122274	0.670759787443448	2.32026402592771	0.0555961909248868	0.778354867541967	0.99593376093764	2.26466783500283
chr1	106030353	106031265	912	+	exon	Zcchc2	0.355105198664736	0.952709570805439	0.653216465390855	1	0.643605818547406	0.996469494770579	0.00730116189290086	0.347842493414898	0.496808082358521	0.0555961909248868	0.778354867541967	0.99593376093764	0.441211891433634
chr1	106032767	106032950	183	+	utr3	Zcchc2	0.397318870257664	0.952709570805439	0.659883243351398	1	0.829440835557754	0.996469494770579	0.551265226172062	0.813787904158025	1.0417581572249	0.0555961909248868	0.778354867541967	0.99593376093764	0.986161966300013
chr1	106171824	106172013	189	+	utr5	Phlpp1	0.271014210985165	0.952709570805439	0.358385832291054	1	0.540516604994664	0.996469494770579	0.0557192874495474	0.471037653880711	1.32642347357186	0.068855244359057	0.774873535612926	0.99593376093764	1.2575682292128
chr1	106172421	106172784	363	+	exon	Phlpp1	0.158848807263796	0.952709570805439	0.208418120817239	1	0.210638533940392	0.996469494770579	0.00739034315242704	0.348515833667162	2.20574243656007	0.068855244359057	0.774873535612926	0.99593376093764	2.13688719220101
chr1	106172850	106172986	136	+	exon	Phlpp1	0.125506017618772	0.952709570805439	0.162426566333644	1	0.171881951601869	0.996469494770579	0.0207911645143596	0.396691229888083	2.57071815049585	0.068855244359057	0.774873535612926	0.99593376093764	2.50186290613679
chr1	106173112	106173528	416	+	exon	Phlpp1	0.396322660232552	0.952709570805439	0.814373954038259	1	0.9500310444041	0.996469494770579	0.693770747034066	0.884600940336475	0.228237767938048	0.068855244359057	0.774873535612926	0.99593376093764	0.159382523578991
chr1	106330459	106330567	108	+	intron	Phlpp1	1	1	0.494764475169591	1	0.617373208618813	0.996469494770579	0.116049126766377	0.547376166610832	3.56886664421282	0.068855244359057	0.774873535612926	0.99593376093764	3.50001139985376
chr1	106365413	106365646	233	+	intron	Phlpp1	NA	NA	0.131475154281302	1	0.000678009157751458	0.0900911672589087	0.199174704922024	0.616581893063615	3.21649250703603	0.068855244359057	0.774873535612926	0.99593376093764	3.14763726267697
chr1	106392161	106393504	1343	+	utr3	Phlpp1	0.32395208036749	0.952709570805439	0.543180316730155	1	0.638737389894741	0.996469494770579	0.173857893368895	0.596920693415891	0.523777196729205	0.068855244359057	0.774873535612926	0.99593376093764	0.454921952370148
chr1	106393985	106394153	168	+	utr3	Phlpp1	0.784636831055978	0.968478207640976	0.790452333520648	1	0.598542535057353	0.996469494770579	0.843395782909389	0.95109766202931	-0.632829277485764	0.068855244359057	0.774873535612926	0.99593376093764	-0.701684521844821
chr1	106541944	106542294	350	-	utr3	Bcl2	0.942964372738818	0.996441762927158	0.988323258213651	1	0.851732777515966	0.996469494770579	0.262444913625486	0.659010326839125	-0.131467351585292	-0.0657860107688604	0.735980650553619	0.99593376093764	-0.0656813408164315
chr1	106542495	106542855	360	-	utr3	Bcl2	0.349394121046176	0.952709570805439	0.628819748884651	1	0.830245516042741	0.996469494770579	0.342599106803594	0.705644534819666	0.132472044710723	-0.0657860107688604	0.735980650553619	0.99593376093764	0.198258055479584
chr1	106712319	106713028	709	-	utr5	Bcl2	0.150992493603396	0.952709570805439	0.208816686399408	1	0.0773777257840944	0.996469494770579	0.111705755168661	0.542736121761613	1.30670172812342	-0.0657860107688604	0.735980650553619	0.99593376093764	1.37248773889228
chr1	106713556	106713846	290	-	utr5	Bcl2	0.694666847525673	0.959457688554116	0.803026841731015	1	0.96652026535985	0.996469494770579	0.876504155500307	0.965405971287413	-0.324013103504694	-0.0657860107688604	0.735980650553619	0.99593376093764	-0.258227092735834
chr1	106724638	106724983	345	-	utr3	Kdsr	0.586408324436262	0.952709570805439	0.991441141054253	1	0.933107508834948	0.996469494770579	0.0185001946976845	0.388961336246685	0.0423944537005519	-0.320077791555743	0.328342442153115	0.99593376093764	0.362472245256295
chr1	106772117	106772303	186	-	utr3	Vps4b	0.79360748453402	0.969104940262401	0.770246649823796	1	0.835866258338861	0.996469494770579	0.68607738318896	0.880485224514314	-0.93079944329573	-0.420963932313397	0.15642305197312	0.99593376093764	-0.509835510982333
chr1	106772356	106772545	189	-	utr3	Vps4b	0.65514790678239	0.955503344899149	0.676644303885334	1	0.653718167836467	0.996469494770579	0.58131562637627	0.828368861873815	-0.883913342068761	-0.420963932313397	0.15642305197312	0.99593376093764	-0.462949409755364
chr1	109983291	109983853	562	+	utr5	Cdh7	0.715794061426885	0.961783530666002	0.729351122744212	1	0.857896340844706	0.996469494770579	0.792067220274441	0.929728262251316	-0.431652484209308	-0.75242709951891	0.0291759765970699	0.99593376093764	0.320774615309602
chr1	109994007	109994270	263	+	utr5	Cdh7	0.88062387680305	0.984383487547485	0.905971307210441	1	0.981766114872899	0.996469494770579	0.351088676556619	0.711319339860678	-1.04378950644471	-0.75242709951891	0.0291759765970699	0.99593376093764	-0.291362406925797
chr1	110137920	110138466	546	+	utr3	Cdh7	0.544317669002739	0.952709570805439	0.594645575319796	1	0.264930031921387	0.996469494770579	0.453426433495808	0.763706917317153	-1.54394372626615	-0.75242709951891	0.0291759765970699	0.99593376093764	-0.791516626747236
chr1	110889738	110890092	354	-	exon	Cdh19	0.613188228913439	0.952949069784582	0.632770443454048	1	0.443806636282281	0.996469494770579	0.659969304158459	0.867665054027453	-0.831651938601737	-0.333678367950342	0.424461435381966	0.99593376093764	-0.497973570651395
chr1	110949213	110949327	114	-	exon	Cdh19	0.0905773668440183	0.952709570805439	0.134426700709587	1	0.359194750561836	0.996469494770579	0.154708860535169	0.580759215179555	-1.33886703617957	-0.333678367950342	0.424461435381966	0.99593376093764	-1.00518866822923
chr1	110954618	110954723	105	-	exon	Cdh19	0.559246577650354	0.952709570805439	0.578210702873123	1	0.495731530663431	0.996469494770579	0.684959488580829	0.87992933230883	-1.32772217163136	-0.333678367950342	0.424461435381966	0.99593376093764	-0.994043803681022
chr1	111803456	111803563	107	+	intergenic	NA	0.566089202831355	0.952709570805439	0.659324439024242	1	0.92759257601691	0.996469494770579	0.30398530083468	0.682593023651635	1.68150197633	NA	NA	NA	NA
chr1	111807430	111807564	134	-	exon	Gm8173	0.296916695751451	0.952709570805439	0.23676360243187	1	0.196004601213903	0.996469494770579	0.384028004463661	0.728377727557494	1.67390534957358	0.52444124727563	0.277967154722752	0.99593376093764	1.14946410229795
chr1	111859073	111859322	249	-	utr3	Dsel	0.743189106713458	0.963025178017567	0.747232803847428	1	0.446087903754981	0.996469494770579	0.736832701641751	0.905998199196749	-1.32739406990775	-0.333434492847876	0.319453386486322	0.99593376093764	-0.993959577059876
chr1	111859697	111860357	660	-	exon	Dsel	0.528864677914658	0.952709570805439	0.569414639355033	1	0.252534589837826	0.996469494770579	0.375686484835846	0.724427476964484	-1.36036849959494	-0.333434492847876	0.319453386486322	0.99593376093764	-1.02693400674706
chr1	111860585	111860855	270	-	exon	Dsel	0.421695132376373	0.952709570805439	0.441072412810715	1	0.327445038571272	0.996469494770579	0.324560288263615	0.695862318938734	-1.54411636629194	-0.333434492847876	0.319453386486322	0.99593376093764	-1.21068187344406
chr1	111861063	111861693	630	-	exon	Dsel	0.435379828832223	0.952709570805439	0.498230765340734	1	0.247289665642491	0.996469494770579	0.214171034967787	0.626101068724082	-0.980355941601061	-0.333434492847876	0.319453386486322	0.99593376093764	-0.646921448753185
chr1	111861931	111862487	556	-	exon	Dsel	0.350804483845024	0.952709570805439	0.383308017246493	1	0.210693244163545	0.996469494770579	0.222286467170004	0.630776254378125	-1.62384463524144	-0.333434492847876	0.319453386486322	0.99593376093764	-1.29041014239356
chr1	111862556	111862735	179	-	exon	Dsel	0.354095895401597	0.952709570805439	0.385961823681198	1	0.356208744429395	0.996469494770579	0.238674803211403	0.642891251791908	-1.651205761333	-0.333434492847876	0.319453386486322	0.99593376093764	-1.31777126848512
chr1	111863204	111863654	450	-	utr5	Dsel	0.203089659120536	0.952709570805439	0.24198058689156	1	0.0290664833483865	0.996469494770579	0.110427046675718	0.54141318801171	-1.51764593915492	-0.333434492847876	0.319453386486322	0.99593376093764	-1.18421144630704
chr1	111864037	111864523	486	-	utr5	Dsel	0.0945991696911772	0.952709570805439	0.214311924052202	1	0.508384594099484	0.996469494770579	0.203889053757387	0.620452017713976	-0.675586381701006	-0.333434492847876	0.319453386486322	0.99593376093764	-0.34215188885313
chr1	111864585	111864714	129	-	utr5	Dsel	0.118253429399227	0.952709570805439	0.191732995813548	1	0.369922721224269	0.996469494770579	0.202173126331257	0.619364132690178	1.06124192032	-0.333434492847876	0.319453386486322	0.99593376093764	1.39467641316788
chr1	112404478	112404817	339	-	exon	Gm18406	0.789002003289104	0.969085696576597	0.789404887073203	1	0.577471517307886	0.996469494770579	0.545721257474052	0.810169050254202	-1.47403932329377	-0.915968367185764	0.197440117307282	0.99593376093764	-0.558070956108006
chr1	115684757	115685231	474	+	utr5	Cntnap5a	0.17961681874777	0.952709570805439	0.294018849418516	1	0.58987092202355	0.996469494770579	0.48813928139188	0.782887212396079	-1.16035058663306	-0.277450307612304	0.329614723422125	0.99593376093764	-0.882900279020754
chr1	115696373	115696544	171	+	intron	Cntnap5a	0.397589214305409	0.952709570805439	0.551325237414129	1	0.247370490369825	0.996469494770579	0.755638105631885	0.914002194755486	2.31361235335397	-0.277450307612304	0.329614723422125	0.99593376093764	2.59106266096627
chr1	115728206	115728364	158	+	intron	Cntnap5a	NA	NA	0.27962765087521	1	0.0999377542203246	0.996469494770579	0.0471950224001113	0.458584967403759	2.4695153055307	-0.277450307612304	0.329614723422125	0.99593376093764	2.746965613143
chr1	116227065	116227177	112	+	intron	Cntnap5a	NA	NA	0.526791780793955	1	0.584250304423033	0.996469494770579	0.403146049670431	0.73763488160661	4.07305450230677	-0.277450307612304	0.329614723422125	0.99593376093764	4.35050480991907
chr1	116484849	116484985	136	+	intron	Cntnap5a	NA	NA	0.202615944986843	1	0.325455759759757	0.996469494770579	0.771918958606581	0.921282207827423	3.75577876726424	-0.277450307612304	0.329614723422125	0.99593376093764	4.03322907487655
chr1	116580541	116580661	120	+	exon	Cntnap5a	0.607278263552396	0.952709570805439	0.530420448311911	1	0.547318153736444	0.996469494770579	0.802519661625874	0.933490572915507	-0.644595925387839	-0.277450307612304	0.329614723422125	0.99593376093764	-0.367145617775535
chr1	118300850	118300954	104	-	exon	Tsn	0.531525377941194	0.952709570805439	0.49442799580099	1	0.756364356121719	0.996469494770579	0.00960315251633215	0.360278490180091	-0.212304275010077	-0.109026133921941	0.649871265209975	0.99593376093764	-0.103278141088136
chr1	118321876	118321976	100	+	utr5	Nifk	0.18157711155054	0.952709570805439	0.158262777776835	1	0.480701669796893	0.996469494770579	0.278244280879733	0.66972478726625	-0.768132792309434	-0.216556693352774	0.552959527069864	0.99593376093764	-0.55157609895666
chr1	118332814	118333138	324	+	utr3	Nifk	0.266489551861831	0.952709570805439	0.322153159133659	1	0.350463622503643	0.996469494770579	0.390825183388319	0.731877539623688	-1.09549105277565	-0.216556693352774	0.552959527069864	0.99593376093764	-0.878934359422871
chr1	118419532	118419908	376	+	utr5	Clasp1	0.771932028800019	0.966447332330012	0.785311660453332	1	0.87812220722297	0.996469494770579	0.91748484866559	0.985399424373201	-0.137164049860418	0.108287568121203	0.471844403662713	0.99593376093764	-0.245451617981621
chr1	118459153	118459262	109	-	exon	2900060B14Rik	0.0767061258886729	0.952709570805439	0.146943390594627	1	0.0924904026376574	0.996469494770579	0.0341690261269127	0.433456990615816	2.09352026438179	1.44302936597144	0.423505213525178	0.99593376093764	0.650490898410349
chr1	118607161	118607357	196	+	utr3	Clasp1	0.692682327053471	0.959401687146197	0.701511395690109	1	0.59066286466969	0.996469494770579	0.283384396949141	0.673275685414746	-0.598940353039745	0.108287568121203	0.471844403662713	0.99593376093764	-0.707227921160948
chr1	118608088	118608320	232	+	utr3	Clasp1	0.958369912226325	0.997142671807252	0.996998661555491	1	0.834234106458679	0.996469494770579	0.638625961553283	0.858552815873266	-0.147298898293283	0.108287568121203	0.471844403662713	0.99593376093764	-0.255586466414487
chr1	118608670	118609301	631	+	utr3	Clasp1	0.912247842331723	0.988873854029662	0.933331415791517	1	0.955304431406156	0.996469494770579	0.531821993111036	0.803656863246183	-0.0114017891022859	0.108287568121203	0.471844403662713	0.99593376093764	-0.119689357223489
chr1	119416721	119417274	553	-	utr3	Inhbb	0.519104938927814	0.952709570805439	0.829941192264753	1	0.944084948641719	0.996469494770579	0.614856429327517	0.846818579570883	0.348095957559357	0.38209834621602	0.50586115358428	0.99593376093764	-0.0340023886566636
chr1	119417294	119418002	708	-	utr3	Inhbb	0.843305818894998	0.979288817812891	0.99832107819499	1	0.985198887162434	0.996469494770579	0.0621340735301924	0.481190252198227	0.399870294075075	0.38209834621602	0.50586115358428	0.99593376093764	0.0177719478590545
chr1	119471436	119471813	377	-	utr3	Ralb	0.864149224297818	0.982231955431187	0.462016995187723	1	0.526590266628476	0.996469494770579	0.515915271654752	0.794496284095945	-0.112659737556639	0.0715637833676568	0.795943154387843	0.99593376093764	-0.184223520924296
chr1	119527110	119527344	234	+	exon	Tmem185b	0.477049347928455	0.952709570805439	0.517702783775842	1	0.412106308749535	0.996469494770579	0.13474381933546	0.563933094543527	-0.642210036590324	-0.138265707571115	0.749825028676551	0.99593376093764	-0.503944329019209
chr1	119527389	119527843	454	+	utr3	Tmem185b	0.86083199916087	0.981678765804214	0.894158931819603	1	0.808141160298317	0.996469494770579	0.514942416388025	0.794026620034717	-0.540341408289204	-0.138265707571115	0.749825028676551	0.99593376093764	-0.402075700718089
chr1	119548745	119548954	209	-	utr3	Epb41l5	0.545009578677287	0.952709570805439	0.595675775520282	1	0.761123521696636	0.996469494770579	0.184413059506135	0.604959490992397	-0.363709871549943	0.201262723921755	0.468027983455742	0.99593376093764	-0.564972595471699
chr1	119656210	119656442	232	-	utr3	Ptpn4	0.284828600628482	0.952709570805439	0.32113322047477	1	0.309115025619247	0.996469494770579	0.292607344866889	0.677570950737202	-1.52258965891081	-0.43999877935913	0.20100230365102	0.99593376093764	-1.08259087955168
chr1	119658842	119658942	100	-	utr3	Ptpn4	0.200543273076375	0.952709570805439	0.259067800576946	1	0.333637392406855	0.996469494770579	0.228845379063918	0.635563993122288	-1.72835702979981	-0.43999877935913	0.20100230365102	0.99593376093764	-1.28835825044068
chr1	119659132	119659905	773	-	utr3	Ptpn4	0.629199060547522	0.954763707618427	0.652317322830907	1	0.257570859496858	0.996469494770579	0.558860029340239	0.817454625155935	-1.14697621766928	-0.43999877935913	0.20100230365102	0.99593376093764	-0.706977438310152
chr1	119695343	119695549	206	-	intron	Ptpn4	NA	NA	0.459138896068462	1	0.400455579882031	0.996469494770579	0.891851082383244	0.973091270812586	3.2881917498424	-0.43999877935913	0.20100230365102	0.99593376093764	3.72819052920153
chr1	119755439	119755628	189	-	intron	Ptpn4	0.401763784851876	0.952709570805439	0.407998641105286	1	0.437337270149482	0.996469494770579	0.395115848845284	0.73396829074441	2.00724564551847	-0.43999877935913	0.20100230365102	0.99593376093764	2.4472444248776
chr1	119837142	119837490	348	-	utr5	Ptpn4	0.335936979683911	0.952709570805439	0.528232217770958	1	0.601893016254562	0.996469494770579	0.523849015547156	0.799232544217517	1.20643607103745	-0.43999877935913	0.20100230365102	0.99593376093764	1.64643485039658
chr1	119909820	119910102	282	-	utr3	Tmem177	0.68259412293475	0.959376131342204	0.731317455562872	1	0.713459623623046	0.996469494770579	0.21818620240855	0.628525820899563	-0.7994656294601	-0.31695344999374	0.356128432902221	0.99593376093764	-0.48251217946636
chr1	119910227	119910697	470	-	exon	Tmem177	0.859128467491798	0.981240424701035	0.979386328750569	1	0.964277958181826	0.996469494770579	0.139687528985967	0.567493339938792	-0.0984087142721381	-0.31695344999374	0.356128432902221	0.99593376093764	0.218544735721602
chr1	120067639	120067799	160	-	utr3	Tmem37	0.762815217585168	0.965339471969099	0.800593218654509	1	0.831182505017372	0.996469494770579	0.593721400320594	0.835430499345385	0.195535296777315	0.52712066324151	0.489753543300049	0.99593376093764	-0.331585366464195
chr1	120120655	120120762	107	-	exon	Dbi	0.464329024805863	0.952709570805439	0.423490789005231	1	0.599763269427529	0.996469494770579	0.386899289344103	0.729851682394945	-0.872605090534053	-0.106655503081613	0.74308898845347	0.99593376093764	-0.76594958745244
chr1	120341298	120341557	259	+	exon	C1ql2	0.114040933305875	0.952709570805439	0.193190190347304	1	0.349908386985154	0.996469494770579	0.238689589319742	0.642891251791908	2.20265243273275	0.142556578433065	0.677103847786955	0.99593376093764	2.06009585429969
chr1	120342708	120343073	365	+	utr3	C1ql2	0.513038560798443	0.952709570805439	0.777424974718597	1	0.769391028551316	0.996469494770579	0.4292629903871	0.751096252036766	0.534698817081591	0.142556578433065	0.677103847786955	0.99593376093764	0.392142238648526
chr1	120603395	120603613	218	+	exon	En1	0.0587288778398048	0.952709570805439	0.0643469597062337	1	0.0494098156287321	0.996469494770579	0.00468595298109487	0.316741352480805	2.61325488275565	0.524071726507728	0.332058575083835	0.99593376093764	2.08918315624793
chr1	120607044	120607444	400	+	utr3	En1	0.422448422948072	0.952709570805439	0.672851616142985	1	0.727973338566569	0.996469494770579	0.625765179950134	0.852616784465287	0.98542680410638	0.524071726507728	0.332058575083835	0.99593376093764	0.461355077598652
chr1	121117380	121117549	169	+	exon	Celrr	0.894925553165266	0.986777430829571	0.893249300402782	1	0.922200611491452	0.996469494770579	0.407479320645092	0.739960414281897	0.78702804305132	0.41711141839397	0.368814401110436	0.99593376093764	0.36991662465735
chr1	121117764	121117918	154	+	intron	Celrr	0.527192068690749	0.952709570805439	0.520140264707074	1	0.354584194201817	0.996469494770579	0.722021081020003	0.898937429461273	0.33830602744947	0.41711141839397	0.368814401110436	0.99593376093764	-0.0788053909445
chr1	121254115	121254238	123	+	intergenic	NA	0.756074004949866	0.964004350666802	0.637187625125197	1	0.683790186923754	0.996469494770579	0.707450297522283	0.891600652129738	-0.884299528015467	NA	NA	NA	NA
chr1	121304928	121305282	354	-	utr3	Insig2	0.336220524975091	0.952709570805439	0.428053568427361	1	0.487914322213797	0.996469494770579	0.243061304943309	0.645812751713155	-0.970184031016855	-0.211754582658088	0.456320781229978	0.99593376093764	-0.758429448358767
chr1	121319671	121320015	344	-	utr5	Insig2	0.0266565707081686	0.952709570805439	0.137935366198951	1	0.411939103774718	0.996469494770579	0.198129468743459	0.615697959904663	-0.836946130390544	-0.211754582658088	0.456320781229978	0.99593376093764	-0.625191547732455
chr1	121327637	121327775	138	-	utr5	Insig2	0.899933902282876	0.986989584673231	0.784873994496219	1	0.833840646756573	0.996469494770579	0.742830241735053	0.909005217919021	-0.458314764359856	-0.211754582658088	0.456320781229978	0.99593376093764	-0.246560181701768
chr1	121327931	121328068	137	-	utr5	Insig2	0.438999477847919	0.952709570805439	0.570457681176947	1	0.907615498297884	0.996469494770579	0.372179402342005	0.722393166972615	1.13408115770697	-0.211754582658088	0.456320781229978	0.99593376093764	1.34583574036506
chr1	121501245	121501576	331	+	utr3	Ccdc93	0.730417596793446	0.962735581372003	0.757596086669458	1	0.760102827633622	0.996469494770579	0.88012505750229	0.967478014109702	-0.00188762569432266	0.205198030490757	0.263517859240482	0.99593376093764	-0.20708565618508
chr1	121552593	121552697	104	-	utr3*	Ddx18	0.581654596732071	0.952709570805439	0.756678160791363	1	0.845266284878088	0.996469494770579	0.717411379825873	0.896988899874912	-0.117142860006633	0.265976307604622	0.367963955116292	0.99593376093764	-0.383119167611255
chr1	121566038	121566184	146	-	exon	Ddx18	0.267259885611336	0.952709570805439	0.127735119037978	1	0.37438277997285	0.996469494770579	0.137258837018142	0.565303413590497	-0.224617423804124	0.265976307604622	0.367963955116292	0.99593376093764	-0.490593731408746
chr1	121567790	121567911	121	-	utr5	Ddx18	0.307288414232558	0.952709570805439	0.145706759055984	1	0.463343371798251	0.996469494770579	0.233742035372653	0.638641195859779	-0.142013668097793	0.265976307604622	0.367963955116292	0.99593376093764	-0.407989975702416
chr1	123334020	123334353	333	-	utr3	Dpp10	0.303808239728875	0.952709570805439	0.359746455648546	1	0.0808203027960751	0.996469494770579	0.337379536113497	0.703002704390567	-1.14585086544838	-0.415129073898789	0.248745582156759	0.99593376093764	-0.730721791549596
chr1	123339956	123340260	304	-	intron	Dpp10	NA	NA	0.0768698251199434	1	0.00233770916475025	0.224184419578962	0.247592852740029	0.649531615363963	4.21135138053747	-0.415129073898789	0.248745582156759	0.99593376093764	4.62648045443626
chr1	123356905	123357035	130	-	intron	Dpp10	0.157872279679173	0.952709570805439	0.224661368424728	1	0.140616164968335	0.996469494770579	0.128754764745922	0.55876499599915	1.85514633341293	-0.415129073898789	0.248745582156759	0.99593376093764	2.27027540731172
chr1	123590949	123591122	173	-	intron	Dpp10	0.803245857458716	0.971523159337532	0.940450340619674	1	0.872066276394664	0.996469494770579	0.0358254977375841	0.439200989052377	0.447472084463397	-0.415129073898789	0.248745582156759	0.99593376093764	0.862601158362186
chr1	123794436	123794601	165	-	intron	Dpp10	0.11198752756356	0.952709570805439	0.195888668239703	1	0.155100264494435	0.996469494770579	0.102817903175798	0.535445733776293	1.74798016614975	-0.415129073898789	0.248745582156759	0.99593376093764	2.16310924004853
chr1	123900614	123900863	249	-	intron	Dpp10	NA	NA	0.186383106741299	1	0.0245649509436738	0.958629323476667	0.69972352970211	0.887674625729161	4.7323929963064	-0.415129073898789	0.248745582156759	0.99593376093764	5.14752207020519
chr1	123984244	123984363	119	-	intron	Dpp10	0.724099145337082	0.962453142177078	0.981008831114296	1	0.66031156569934	0.996469494770579	0.137430685350946	0.565303413590497	0.953566198743031	-0.415129073898789	0.248745582156759	0.99593376093764	1.36869527264182
chr1	123992548	123992757	209	-	intron	Dpp10	NA	NA	0.132397624912557	1	0.00664209770628999	0.453403698266505	0.450732706506445	0.763001778113523	3.89736855204085	-0.415129073898789	0.248745582156759	0.99593376093764	4.31249762593964
chr1	124045639	124045875	236	-	utr5*	Dpp10	0.856357830369709	0.980887595060363	0.909905135630072	1	0.896290499553926	0.996469494770579	0.219970638182784	0.629173087924801	0.203925044266871	-0.415129073898789	0.248745582156759	0.99593376093764	0.61905411816566
chr1	124128052	124128158	106	+	intergenic	NA	NA	NA	0.99944849224446	1	NA	NA	1	1	3.29613650425179	NA	NA	NA	NA
chr1	124159128	124159244	116	+	intergenic	NA	0.610713813119285	0.952841892813829	0.737247681256002	1	0.602640293463056	0.996469494770579	0.542579257076014	0.808270511199077	2.62185629975783	NA	NA	NA	NA
chr1	124347737	124348045	308	+	intergenic	NA	0.698413584672763	0.959767199202296	0.650658821864189	1	0.646581760302519	0.996469494770579	1	1	3.61993531003819	NA	NA	NA	NA
chr1	124369050	124369175	125	+	intergenic	NA	0.734081782994995	0.96288419744066	0.965170271904357	1	0.695229626291874	0.996469494770579	0.14275827628609	0.570094048660679	2.47738308820468	NA	NA	NA	NA
chr1	124468744	124468858	114	+	intergenic	NA	0.129047552154502	0.952709570805439	0.180765301403627	1	0.28385931332472	0.996469494770579	0.379118854706035	0.726201359129121	2.41410950837462	NA	NA	NA	NA
chr1	124507486	124507660	174	-	intron	Gm28928	NA	NA	0.0930631081764692	1	0.101545369176848	0.996469494770579	0.593692521293689	0.835430499345385	4.07191900839729	0.473586460207272	0.326694683084135	0.99593376093764	3.59833254819002
chr1	124784641	124784894	253	-	intron	Gm28928	NA	NA	0.143082913033886	1	0.0162874618736637	0.795956875394424	0.128850503180458	0.55876499599915	4.51912355011162	0.473586460207272	0.326694683084135	0.99593376093764	4.04553708990434
chr1	125393474	125393575	101	-	utr3	Actr3	0.587787586766832	0.952709570805439	0.626210475986592	1	0.697285691171325	0.996469494770579	0.723269527614126	0.8995569363589	-1.23490675443899	-0.0119419178539256	0.946759463249804	0.99593376093764	-1.22296483658506
chr1	125414389	125414617	228	-	intron	Actr3	0.269561776623181	0.952709570805439	0.420120618823557	1	0.106511757846808	0.996469494770579	0.11959358069281	0.549340635148467	2.61169241877362	-0.0119419178539256	0.946759463249804	0.99593376093764	2.62363433662755
chr1	125435480	125435660	180	-	utr5	Actr3	NA	NA	0.904217761908078	1	0.902843407077662	0.996469494770579	0.582667638811901	0.828824901930856	0.711999862880642	-0.0119419178539256	0.946759463249804	0.99593376093764	0.723941780734567
chr1	125595101	125595268	167	+	utr3	Slc35f5	0.980515017666367	1	0.972409726371777	1	0.946238641625987	0.996469494770579	0.368393452351031	0.719973452111214	-0.656203351139949	0.163086096296375	0.558362645062497	0.99593376093764	-0.819289447436324
chr1	125868624	125868855	231	-	utr3	Lypd1	0.662879841559698	0.95685580654231	0.695536455131166	1	0.710312797080425	0.996469494770579	0.598483467760552	0.83807290683357	-0.630940764067653	0.0500851567433838	0.803179516950429	0.99593376093764	-0.681025920811037
chr1	125872145	125873332	1187	-	utr3	Lypd1	0.9177529106134	0.990978590579374	0.650544007453386	1	0.590875137052396	0.996469494770579	0.511851917936485	0.792741808964959	0.0323079232716942	0.0500851567433838	0.803179516950429	0.99593376093764	-0.0177772334716897
chr1	125873401	125873565	164	+	utr3	Gpr39	0.531548402756328	0.952709570805439	0.829124477151085	1	0.939906659813542	0.996469494770579	0.566268815975406	0.821429321473542	0.602313728873423	-0.81326076728571	0.674347394935281	0.99593376093764	1.41557449615913
chr1	125911566	125911773	207	-	intron	Lypd1	0.268523518151902	0.952709570805439	0.416825986252589	1	0.631892292603464	0.996469494770579	1	1	1.52514244202232	0.0500851567433838	0.803179516950429	0.99593376093764	1.47505728527894
chr1	126321800	126321909	109	-	intron	Nckap5	0.0238927147114381	0.952709570805439	0.0103364831342273	1	0.275075252037314	0.996469494770579	0.064616077751403	0.485114406795966	5.05146021994474	0.326723179827313	0.365308335465676	0.99593376093764	4.72473704011743
chr1	127275194	127275343	149	+	exon	Gm37510	NA	NA	0.576158728973248	1	0.817713837693513	0.996469494770579	0.0990450115750534	0.530137783640353	4.39678540113158	0.177957103420924	0.718464830142509	0.99593376093764	4.21882829771065
chr1	127306686	127306928	242	+	utr5	Mgat5	0.251386605279859	0.952709570805439	0.531355392455671	1	0.774414949593525	0.996469494770579	0.0478502663929165	0.458584967403759	0.715490053162985	-0.14511644657773	0.425316881330587	0.99593376093764	0.860606499740715
chr1	127460821	127460940	119	+	intron	Mgat5	NA	NA	0.430284387188534	1	0.621830864833825	0.996469494770579	0.677362309889897	0.876626775867254	3.31769975306617	-0.14511644657773	0.425316881330587	0.99593376093764	3.4628161996439
chr1	127482563	127483094	531	+	utr3	Mgat5	0.529377388184143	0.952709570805439	0.74390813870391	1	0.659629310142636	0.996469494770579	0.00243561454824448	0.262546846164091	0.283782436643602	-0.14511644657773	0.425316881330587	0.99593376093764	0.428898883221332
chr1	127610251	127610374	123	-	intron	Tmem163	1	1	0.339136229410353	1	0.706092072588243	0.996469494770579	1	1	2.76897226215498	0.2438747888275	0.526526716222185	0.99593376093764	2.52509747332748
chr1	127619744	127619928	184	-	intron	Tmem163	0.196733309305009	0.952709570805439	0.251528562400319	1	0.693393037375861	0.996469494770579	0.265288492617433	0.660453558490541	2.02690784896347	0.2438747888275	0.526526716222185	0.99593376093764	1.78303306013597
chr1	127787297	127787407	110	+	intron	Ccnt2	0.37031997699907	0.952709570805439	0.381473440419771	1	0.673273361165243	0.996469494770579	0.15497493069409	0.580802413934852	-1.1028283407428	-0.195083432911276	0.527146825613103	0.99593376093764	-0.90774490783152
chr1	127802211	127803849	1638	+	utr3	Ccnt2	0.576451364437986	0.952709570805439	0.66414275360633	1	0.624370977872497	0.996469494770579	0.755217498207477	0.913851479922059	-0.365265391673936	-0.195083432911276	0.527146825613103	0.99593376093764	-0.17018195876266
chr1	127817408	127817613	205	-	exon	Map3k19	0.953727723323699	0.99701572835864	0.932630912629128	1	0.950130247322568	0.996469494770579	0.75054862953406	0.912120430782852	-0.122130579600384	0.196852552507551	0.543080479015252	0.99593376093764	-0.318983132107935
chr1	127823955	127824139	184	-	exon	Map3k19	0.957385868208025	0.997142671807252	0.761110207308421	1	0.955235484889411	0.996469494770579	0.266366071251394	0.66091342829884	0.286075637190365	0.196852552507551	0.543080479015252	0.99593376093764	0.0892230846828135
chr1	127928473	127928971	498	+	intron	Rab3gap1	NA	NA	0.135455828340271	1	0.000313413133329031	0.0511579325651184	0.894670446016626	0.97408666249231	3.14979232931105	-0.0802445141045672	0.637667062083302	0.99593376093764	3.23003684341562
chr1	127930751	127930986	235	+	exon	Rab3gap1	0.412958944257197	0.952709570805439	0.460870469068483	1	0.577567641909833	0.996469494770579	0.0121205423637782	0.368522301242619	-0.970040165539732	-0.0802445141045672	0.637667062083302	0.99593376093764	-0.889795651435165
chr1	127942449	127942832	383	+	utr3	Rab3gap1	0.413483614061889	0.952709570805439	0.766648085685915	1	0.914210183762487	0.996469494770579	0.0499990991377383	0.46429985558499	0.738030828721844	-0.0802445141045672	0.637667062083302	0.99593376093764	0.818275342826411
chr1	127943667	127943803	136	+	utr3	Rab3gap1	0.427522563357797	0.952709570805439	0.506308131734842	1	0.589325088206807	0.996469494770579	0.327648247536613	0.697154448574783	-1.03755808096394	-0.0802445141045672	0.637667062083302	0.99593376093764	-0.957313566859368
chr1	127959744	127959939	195	+	exon	Gm28800	0.632849825389992	0.954763707618427	0.80764272523514	1	0.80193632682806	0.996469494770579	0.558396608712381	0.817173592182985	0.790398708147483	1.07085420829385	0.0626734530100965	0.99593376093764	-0.280455500146364
chr1	128159352	128159453	101	+	intron	R3hdm1	0.78414002932205	0.968340897494243	0.792121754419076	1	0.806738904872574	0.996469494770579	0.293667687079572	0.678361057413821	-1.17775296070512	-0.356354767757182	0.276099545502694	0.99593376093764	-0.821398192947933
chr1	128178975	128179144	169	+	exon	R3hdm1	0.569192583838237	0.952709570805439	0.573536544749846	1	0.449098606463694	0.996469494770579	0.1414395468148	0.568529104605357	-1.10741582636152	-0.356354767757182	0.276099545502694	0.99593376093764	-0.751061058604335
chr1	128236483	128236935	452	+	utr3	R3hdm1	0.728485824112814	0.962534755657027	0.7659121744872	1	0.701223950979693	0.996469494770579	0.794724769872794	0.930497545131519	-0.387693525746506	-0.356354767757182	0.276099545502694	0.99593376093764	-0.0313387579893234
chr1	128244185	128244413	228	+	utr5	Ubxn4	0.856032529938178	0.980736820161259	0.896329525306432	1	0.867878886700641	0.996469494770579	0.908847854498365	0.981185547998677	0.973367462961244	0.281240320157956	0.209977434141317	0.99593376093764	0.692127142803289
chr1	128260841	128260956	115	+	exon	Ubxn4	0.31812228984683	0.952709570805439	0.144002786784799	1	0.200090819406257	0.996469494770579	0.00671216825780763	0.341726863549674	-0.745205079904837	0.281240320157956	0.209977434141317	0.99593376093764	-1.02644540006279
chr1	128262730	128262988	258	+	exon	Ubxn4	0.0779396012684439	0.952709570805439	0.0367973897158519	1	0.0832547986192465	0.996469494770579	0.0177721715170682	0.388074229931777	-1.2118247527539	0.281240320157956	0.209977434141317	0.99593376093764	-1.49306507291185
chr1	128266251	128266356	105	+	exon	Ubxn4	0.0816701467450968	0.952709570805439	0.0405183324134105	1	0.321540934930606	0.996469494770579	0.0928918005802682	0.521651779097194	-1.11136709672013	0.281240320157956	0.209977434141317	0.99593376093764	-1.39260741687808
chr1	128276953	128277165	212	+	utr3	Ubxn4	0.286459356475338	0.952709570805439	0.349226212639927	1	0.61978252878477	0.996469494770579	0.145469361817833	0.57292052400839	-0.540360323173736	0.281240320157956	0.209977434141317	0.99593376093764	-0.821600643331692
chr1	128331772	128331972	200	-	utr3	Mcm6	0.317308621420538	0.952709570805439	0.325231021383732	1	0.0692867176456253	0.996469494770579	0.391354236285627	0.732078570796737	1.69940081863538	0.524247916731971	0.108462230721334	0.99593376093764	1.17515290190341
chr1	128417184	128417328	144	-	utr5	Dars	0.565167958848424	0.952709570805439	0.526570512489673	1	0.715551335882555	0.996469494770579	0.784201874310651	0.926225531286457	-0.35692560074134	-0.133728542680752	0.671485132149723	0.99593376093764	-0.223197058060587
chr1	128589599	128589711	112	-	exon	Cxcr4	0.484078161776999	0.952709570805439	0.508330604475451	1	0.486271885827616	0.996469494770579	0.590885698116228	0.833891975165725	-0.50492177570644	-0.152986274576195	0.787083082010721	0.99593376093764	-0.351935501130245
chr1	129595433	129595862	429	+	utr5	Thsd7b	0.480898536507481	0.952709570805439	0.693980078874314	1	0.666322073187387	0.996469494770579	0.715441865619163	0.895758337383783	0.376669203025345	-0.0330883060225993	0.899223832292627	0.99593376093764	0.409757509047944
chr1	129597688	129597797	109	+	intron	Thsd7b	NA	NA	0.999678003917418	1	NA	NA	0.394391483055521	0.733625240541718	4.78635050681696	-0.0330883060225993	0.899223832292627	0.99593376093764	4.81943881283956
chr1	130218322	130218433	111	+	utr3	Thsd7b	0.144377515983902	0.952709570805439	0.243597191326642	1	0.393523673950625	0.996469494770579	0.151260943593843	0.578115688449094	-0.282176859504971	-0.0330883060225993	0.899223832292627	0.99593376093764	-0.249088553482372
chr1	130576201	130576438	237	-	utr3*	Zp3r	NA	NA	0.0497328849777175	1	0.0695823912493673	0.996469494770579	0.79595447779199	0.931066576921689	5.89109686302663	1.05530300867631	0.304141216681603	0.99593376093764	4.83579385435032
chr1	130690300	130690448	148	-	utr3	Pfkfb2	0.831002934416232	0.977040254662009	0.804027805251255	1	0.597754308642181	0.996469494770579	0.96716108534072	1	-0.044806227418262	-0.151912537006953	0.532525149416398	0.99593376093764	0.107106309588691
chr1	130690605	130691133	528	-	utr3	Pfkfb2	0.232618322173366	0.952709570805439	0.521617960031892	1	0.512565090721747	0.996469494770579	0.0146677750860039	0.378085714190229	0.609950178860651	-0.151912537006953	0.532525149416398	0.99593376093764	0.761862715867604
chr1	130697853	130697973	120	-	utr3	Pfkfb2	0.45705744007911	0.952709570805439	0.572174680312857	1	0.827316373114229	0.996469494770579	0.15613828242078	0.582245211755853	-0.0288419333201435	-0.151912537006953	0.532525149416398	0.99593376093764	0.12307060368681
chr1	130716530	130717200	670	-	utr5	Pfkfb2	0.879163869720529	0.983898267189834	0.714671907068997	1	0.796416794805055	0.996469494770579	0.137535248086731	0.565312244513203	0.169068080106667	-0.151912537006953	0.532525149416398	0.99593376093764	0.320980617113621
chr1	130717750	130717861	111	+	exon	Yod1	0.159451920766418	0.952709570805439	0.315918757700752	1	0.507915106391163	0.996469494770579	0.195967825353794	0.614353694372738	0.931400278934484	-0.11955705251889	0.758357663195066	0.99593376093764	1.05095733145337
chr1	130718805	130719783	978	+	utr3	Yod1	0.536604026378396	0.952709570805439	0.572698005367354	1	0.196885704430592	0.996469494770579	0.446751405905327	0.760735330760258	-1.00369345363531	-0.11955705251889	0.758357663195066	0.99593376093764	-0.884136401116424
chr1	130743659	130743760	101	+	exon	AA986860	0.423446017185125	0.952709570805439	0.544695433608274	1	0.384321967919823	0.996469494770579	0.134035708762328	0.563517667179735	0.754261822937416	0.0498996214815781	0.914046473383549	0.99593376093764	0.704362201455838
chr1	131054430	131054552	122	-	utr3	Mapkapk2	0.28645706694184	0.952709570805439	0.473968229704622	1	0.646078073489631	0.996469494770579	0.449813038658256	0.762337947389199	0.810061791178507	-0.0447709502748934	0.838962733293298	0.99593376093764	0.8548327414534
chr1	131054981	131055167	186	-	utr3	Mapkapk2	0.937736301074143	0.995945589071742	0.897621631603817	1	0.704952064784962	0.996469494770579	0.709334032355303	0.892538111189779	-0.56528523702649	-0.0447709502748934	0.838962733293298	0.99593376093764	-0.520514286751597
chr1	131097122	131097262	140	-	intron	Mapkapk2	0.0370459887197669	0.952709570805439	0.0626412500879009	1	0.101406227382551	0.996469494770579	0.0462312697283299	0.458584967403759	3.19613372883277	-0.0447709502748934	0.838962733293298	0.99593376093764	3.24090467910766
chr1	131128777	131129297	520	-	exon	Dyrk3	0.896655433358735	0.986778055055067	0.780922399988889	1	0.716711756711415	0.996469494770579	0.410061965507216	0.741200489690497	0.148442025630904	-0.00266357626731125	0.993650431707121	0.999321390876201	0.151105601898215
chr1	131129477	131129901	424	-	exon	Dyrk3	0.701885785888733	0.960290957533065	0.696600082219712	1	0.522790630585809	0.996469494770579	0.683078373850382	0.879166553457567	-0.67552725649454	-0.00266357626731125	0.993650431707121	0.999321390876201	-0.672863680227229
chr1	131177198	131177407	209	-	utr3	Rassf5	0.763031036579585	0.965449633482027	0.751989586136817	1	0.90767320231239	0.996469494770579	0.943980897887993	0.997294207193513	-0.227347554384664	0.165338478409773	0.575187649427781	0.99593376093764	-0.392686032794437
chr1	131178180	131178416	236	-	utr3	Rassf5	0.61070815870126	0.952841892813829	0.580381251642898	1	0.698028771556256	0.996469494770579	0.905963980033585	0.980107246772824	0.133308587492571	0.165338478409773	0.575187649427781	0.99593376093764	-0.0320298909172026
chr1	131179519	131179905	386	+	utr3	Eif2d	0.245574995769211	0.952709570805439	0.409901044223741	1	0.549576993218042	0.996469494770579	0.170864297653354	0.596240990454943	0.330111907525745	0.0925739623028232	0.66851148821164	0.99593376093764	0.237537945222921
chr1	131286594	131286983	389	-	utr3	Srgap2	0.276912702406221	0.952709570805439	0.450571871562111	1	0.516951376614531	0.996469494770579	0.138150596206509	0.565946959154163	0.00391441856559229	0.0202316434528654	0.929436200182023	0.99593376093764	-0.0163172248872731
chr1	131287080	131287205	125	-	utr3	Srgap2	0.776541040342353	0.967480040839661	0.803016279473887	1	0.891551720094894	0.996469494770579	0.617437843924635	0.848194825589128	-0.0876524491963324	0.0202316434528654	0.929436200182023	0.99593376093764	-0.107884092649198
chr1	131289432	131289690	258	-	utr3	Srgap2	0.475976315256649	0.952709570805439	0.729279262744184	1	0.920218131987494	0.996469494770579	0.279731742304475	0.670785089283708	0.89418953548103	0.0202316434528654	0.929436200182023	0.99593376093764	0.873957892028165
chr1	131295269	131295447	178	-	utr3	Srgap2	0.382274356921511	0.952709570805439	0.644701025778691	1	0.722769027380916	0.996469494770579	0.117372627990275	0.547740002349251	0.525851819947143	0.0202316434528654	0.929436200182023	0.99593376093764	0.505620176494277
chr1	131348922	131349032	110	-	intron	Srgap2	0.286570304198552	0.952709570805439	0.432425557289073	1	0.571670622543891	0.996469494770579	0.482763888635099	0.78044381098951	1.48155171482057	0.0202316434528654	0.929436200182023	0.99593376093764	1.46132007136771
chr1	131360487	131360693	206	-	intron	Srgap2	0.398025122424547	0.952709570805439	0.48943067834598	1	0.334539368029295	0.996469494770579	0.196703661821089	0.614616952080886	3.21604728835947	0.0202316434528654	0.929436200182023	0.99593376093764	3.1958156449066
chr1	131394395	131394528	133	-	intron	Srgap2	0.454972694512364	0.952709570805439	0.669685605839202	1	0.818063940237735	0.996469494770579	0.0271273108532181	0.413258065432154	1.38529235298679	0.0202316434528654	0.929436200182023	0.99593376093764	1.36506070953392
chr1	131397780	131397883	103	-	intron	Srgap2	0.830228836286793	0.976749672974684	0.979812122925629	1	0.934265389415916	0.996469494770579	0.101805349320065	0.534552286079993	1.29978892961173	0.0202316434528654	0.929436200182023	0.99593376093764	1.27955728615887
chr1	131418561	131418740	179	-	intron	Srgap2	0.858500937999219	0.981201757497736	0.983897312540146	1	0.854226864169382	0.996469494770579	0.0137379221485444	0.37414483513905	3.03437025443416	0.0202316434528654	0.929436200182023	0.99593376093764	3.0141386109813
chr1	131511466	131511658	192	-	intron	Srgap2	NA	NA	0.175408927071323	1	0.0105604815847584	0.616302805516319	0.21178842697778	0.624879241033713	3.77059189687195	0.0202316434528654	0.929436200182023	0.99593376093764	3.75036025341908
chr1	131525310	131525493	183	-	utr5	Srgap2	0.880578444971494	0.984383487547485	0.90148671136492	1	0.939956942356875	0.996469494770579	0.286345573480839	0.674234582286655	-0.179397129350923	0.0202316434528654	0.929436200182023	0.99593376093764	-0.199628772803788
chr1	131711887	131712015	128	+	utr3	Rab7b	0.122556510628728	0.952709570805439	0.180944945538248	1	0.213780203491539	0.996469494770579	0.309379223424895	0.685715154832966	0.41292021377166	0.741075985190937	0.119114774477159	0.99593376093764	-0.328155771419277
chr1	131712278	131712677	399	+	utr3	Rab7b	0.922452032132477	0.992553515635684	0.722397535788159	1	0.655373270390858	0.996469494770579	0.917274365150127	0.985294909524083	0.810305049696928	0.741075985190937	0.119114774477159	0.99593376093764	0.0692290645059903
chr1	131828057	131828222	165	+	utr5	Slc41a1	0.805406712646367	0.972181021928973	0.964607532574969	1	0.991468338922273	0.996469494770579	0.819270619591459	0.940578494383819	-0.10171189390375	0.113068964020528	0.715485612835691	0.99593376093764	-0.214780857924278
chr1	131830061	131830401	340	+	utr5	Slc41a1	0.161940035464794	0.952709570805439	0.33060189999618	1	0.455541531833979	0.996469494770579	0.0267121557121518	0.413152510960444	0.908979962294649	0.113068964020528	0.715485612835691	0.99593376093764	0.795910998274121
chr1	131830539	131831049	510	+	utr5	Slc41a1	0.127230628484206	0.952709570805439	0.224903949724299	1	0.389004021486636	0.996469494770579	0.0091025560326089	0.360278490180091	1.32530106785036	0.113068964020528	0.715485612835691	0.99593376093764	1.21223210382984
chr1	131839035	131839157	122	+	exon	Slc41a1	0.297859823152268	0.952709570805439	0.43719104396065	1	0.490529040135671	0.996469494770579	0.163430723036399	0.590290217350313	1.85427222453104	0.113068964020528	0.715485612835691	0.99593376093764	1.74120326051051
chr1	131846620	131846740	120	+	utr3	Slc41a1	0.322113543341618	0.952709570805439	0.539561364126532	1	0.863663292105587	0.996469494770579	0.499375733003208	0.787767067513199	0.528253105197382	0.113068964020528	0.715485612835691	0.99593376093764	0.415184141176854
chr1	131848371	131848624	253	+	utr3	Slc41a1	0.605270661458611	0.952709570805439	0.545226615532184	1	0.925993822903837	0.996469494770579	0.912773116595753	0.98329441710036	0.129363287805675	0.113068964020528	0.715485612835691	0.99593376093764	0.016294323785147
chr1	131910529	131910633	104	+	utr5	Nucks1	0.522918139154319	0.952709570805439	0.654570912701884	1	0.580719897966541	0.996469494770579	0.523146350678487	0.798764054083232	0.210075279122891	-0.301426580523677	0.0923787166358647	0.99593376093764	0.511501859646568
chr1	131922005	131922108	103	+	exon	Nucks1	0.0968049623286237	0.952709570805439	0.086262767049078	1	0.35754713454805	0.996469494770579	0.00532808881166524	0.319478167874878	-1.45998862037847	-0.301426580523677	0.0923787166358647	0.99593376093764	-1.1585620398548
chr1	131928020	131928280	260	+	exon	Nucks1	0.157824857497286	0.952709570805439	0.0956308181114497	1	0.252412812517865	0.996469494770579	0.0228440935893717	0.40554261471031	-1.04788349395714	-0.301426580523677	0.0923787166358647	0.99593376093764	-0.746456913433468
chr1	131929584	131929825	241	+	exon	Nucks1	0.146764024950254	0.952709570805439	0.0991986125725259	1	0.263258806934138	0.996469494770579	0.00270740242540779	0.272573204431272	-1.24735494952529	-0.301426580523677	0.0923787166358647	0.99593376093764	-0.945928369001614
chr1	131930990	131931282	292	+	utr3	Nucks1	0.296673960483547	0.952709570805439	0.121385233479968	1	0.346092725202026	0.996469494770579	0.00735979997743386	0.34816372627826	-0.679791910999816	-0.301426580523677	0.0923787166358647	0.99593376093764	-0.378365330476139
chr1	131931667	131931797	130	+	utr3	Nucks1	0.85285652002525	0.980486901114444	0.609047242792379	1	0.683651532592451	0.996469494770579	0.564348971860781	0.820004770739615	-0.352109400437188	-0.301426580523677	0.0923787166358647	0.99593376093764	-0.0506828199135113
chr1	131977614	131977843	229	+	exon	Slc45a3	0.546668795550104	0.952709570805439	0.653493250786099	1	0.940868962632474	0.996469494770579	0.478745292832274	0.777748178553578	0.37531939188309	0.750290723080083	0.0865117568784378	0.99593376093764	-0.374971331196992
chr1	132017628	132017768	140	+	exon	Elk4	0.782292594685095	0.968317019437783	0.889708615817899	1	0.814129509054873	0.996469494770579	0.833418332085969	0.946278092893064	-0.0737184299597145	-0.0938040057213611	0.640806607328921	0.99593376093764	0.0200855757616466
chr1	132018116	132018441	325	+	exon	Elk4	0.962261819618227	0.997967455486249	0.936393010442402	1	0.760193205482895	0.996469494770579	0.919479507012594	0.986247309783898	-0.0491106065222842	-0.0938040057213611	0.640806607328921	0.99593376093764	0.0446933991990769
chr1	132023572	132023784	212	-	utr3	Mfsd4a	0.843407523616808	0.979288817812891	0.598374650832083	1	0.668825062907329	0.996469494770579	0.268152841364634	0.662170841815866	0.467694563532161	-0.0464731921240349	0.822224460577009	0.99593376093764	0.514167755656196
chr1	132027164	132027529	365	-	utr3	Mfsd4a	0.0831838577510858	0.952709570805439	0.130101565098621	1	0.191978246624503	0.996469494770579	0.123840950503097	0.554607035675983	1.98001774461101	-0.0464731921240349	0.822224460577009	0.99593376093764	2.02649093673505
chr1	132114796	132114911	115	-	utr3	Cdk18	0.821350989678541	0.974739788225	0.933266169562016	1	0.811553374720148	0.996469494770579	0.530433485814437	0.802969542056149	1.2505610229766	0.363760813929811	0.364363295896911	0.99593376093764	0.886800209046791
chr1	132204600	132205006	406	+	exon	Lemd1	0.346039076403431	0.952709570805439	0.597766424322225	1	0.417298331093317	0.996469494770579	0.0723481534214834	0.492917769592323	1.18889703672641	0.265181298970238	0.402178474378877	0.99593376093764	0.923715737756173
chr1	132205420	132205621	201	+	exon	Lemd1	0.482678542974435	0.952709570805439	0.784100322935389	1	0.939454682003922	0.996469494770579	0.576653593956836	0.826135917579197	2.15826568818152	0.265181298970238	0.402178474378877	0.99593376093764	1.89308438921128
chr1	132207404	132207535	131	+	exon	Lemd1	0.320422012980592	0.952709570805439	0.470363917614473	1	0.647458134910058	0.996469494770579	0.233029728507584	0.638396520882871	1.4351712361466	0.265181298970238	0.402178474378877	0.99593376093764	1.16998993717636
chr1	132207616	132207716	100	+	exon	Lemd1	0.234777590634522	0.952709570805439	0.345550913618508	1	0.340982754496035	0.996469494770579	0.216043554841926	0.627455136684168	1.19705720346307	0.265181298970238	0.402178474378877	0.99593376093764	0.931875904492829
chr1	132299063	132299211	148	+	utr5	Klhdc8a	0.424786731831076	0.952709570805439	0.594317222229123	1	0.681554201541442	0.996469494770579	0.367740885473678	0.719625617520151	1.31407662211207	0.0725265055527037	0.792327871617165	0.99593376093764	1.24155011655937
chr1	132299264	132299592	328	+	utr5	Klhdc8a	0.767369646700691	0.965526523022545	0.948642586597802	1	0.988991275174232	0.996469494770579	0.987938595394061	1	0.0610829799326137	0.0725265055527037	0.792327871617165	0.99593376093764	-0.0114435256200901
chr1	132304614	132305133	519	+	utr3	Klhdc8a	0.649920045547054	0.955503344899149	0.567875686366224	1	0.779036451487675	0.996469494770579	0.751716807883702	0.912433848436839	-0.0761283681555549	0.0725265055527037	0.792327871617165	0.99593376093764	-0.148654873708259
chr1	132332238	132332367	129	+	exon	Nuak2	0.169971807605659	0.952709570805439	0.272840524326298	1	0.269950134212742	0.996469494770579	0.177700094840995	0.599818076630505	1.2724933909316	0.0375889379065645	0.932267286400807	0.99593376093764	1.23490445302503
chr1	132356998	132357554	556	-	utr3	Tmcc2	0.224778891362408	0.952709570805439	0.431262731153216	1	0.467251702907145	0.996469494770579	0.335109926383579	0.70133156903096	0.67347057006991	0.00212610340612551	0.99425368425753	0.999321390876201	0.671344466663784
chr1	132358978	132359226	248	-	exon	Tmcc2	0.326612506954626	0.952709570805439	0.369220071690792	1	0.668811059899626	0.996469494770579	0.545498163259656	0.810077557285724	-0.33530011936896	0.00212610340612551	0.99425368425753	0.999321390876201	-0.337426222775086
chr1	132359783	132360089	306	-	exon	Tmcc2	0.672340108076971	0.9581332379226	0.682977175230279	1	0.53015016146993	0.996469494770579	0.973638113056888	1	-0.182436025253909	0.00212610340612551	0.99425368425753	0.999321390876201	-0.184562128660035
chr1	132360198	132361229	1031	-	exon	Tmcc2	0.739851888928104	0.962977133234236	0.884573435602816	1	0.999309894411209	0.999309894411209	0.399575633159185	0.736269189855741	0.242223935579068	0.00212610340612551	0.99425368425753	0.999321390876201	0.240097832172943
chr1	132380595	132380861	266	-	exon	Tmcc2	0.18915140396817	0.952709570805439	0.288871458938562	1	0.237536501063519	0.996469494770579	0.14806653908003	0.575409332038532	1.59587059798447	0.00212610340612551	0.99425368425753	0.999321390876201	1.59374449457834
chr1	132380914	132381118	204	-	exon	Tmcc2	0.998323988254633	1	0.638795411787326	1	0.855147425309399	0.996469494770579	0.0897089363183547	0.51843178446241	-0.00617592516067711	0.00212610340612551	0.99425368425753	0.999321390876201	-0.00830202856680262
chr1	132391050	132391534	484	-	utr5	Tmcc2	0.713324682301455	0.961714205023053	0.966400606401028	1	0.934894221649594	0.996469494770579	0.811229623299806	0.938057496990659	-0.161772550074983	0.00212610340612551	0.99425368425753	0.999321390876201	-0.163898653481108
chr1	132417591	132417728	137	+	utr5	Dstyk	0.728816196892249	0.962534755657027	0.953018006642308	1	0.694598675587712	0.996469494770579	0.608054579671272	0.843213050893429	0.670374551318183	-0.187593905866281	0.333656586342461	0.99593376093764	0.857968457184464
chr1	132434148	132434529	381	+	exon	Dstyk	0.756458337569797	0.964004350666802	0.820640430694907	1	0.749063100149676	0.996469494770579	0.856831925132131	0.957324740614628	-0.0955207049728512	-0.187593905866281	0.333656586342461	0.99593376093764	0.0920732008934293
chr1	132444289	132444436	147	+	intron	Dstyk	NA	NA	0.197681380159178	1	0.140332044088403	0.996469494770579	0.413092394071325	0.742719523286892	3.42385585575994	-0.187593905866281	0.333656586342461	0.99593376093764	3.61144976162622
chr1	132449269	132449974	705	+	exon	Dstyk	0.949237316388999	0.996598592789483	0.870755345995568	1	0.82781527373189	0.996469494770579	0.649204399608018	0.862537222397243	-0.11583160406948	-0.187593905866281	0.333656586342461	0.99593376093764	0.0717623017968003
chr1	132463372	132463867	495	+	utr3	Dstyk	0.409987653983701	0.952709570805439	0.521663285738671	1	0.523659202011853	0.996469494770579	0.506055681223319	0.790218011044561	-0.698532663452791	-0.187593905866281	0.333656586342461	0.99593376093764	-0.510938757586511
chr1	132503754	132504374	620	+	utr3	Rbbp5	0.427247761997213	0.952709570805439	0.540935921219484	1	0.626684330427101	0.996469494770579	0.672445852056395	0.874391202910709	-0.510096929328163	-0.134308062449432	0.586739323517329	0.99593376093764	-0.375788866878731
chr1	132504567	132504734	167	+	utr3	Rbbp5	0.954181081681944	0.99701572835864	0.906117378068692	1	0.741460854399043	0.996469494770579	0.283221378418246	0.673275685414746	-0.819575045159608	-0.134308062449432	0.586739323517329	0.99593376093764	-0.685266982710176
chr1	132507530	132507799	269	+	exon	Tmem81	0.744756009766027	0.963348798145775	0.927822186041271	1	0.939170606074488	0.996469494770579	0.677542973050174	0.876626775867254	-0.212558029436536	-0.345671879991362	0.476104793950091	0.99593376093764	0.133113850554827
chr1	132507926	132508231	305	+	exon	Tmem81	0.401151101234809	0.952709570805439	0.594158455138902	1	0.679797235278981	0.996469494770579	0.598355619831493	0.83807290683357	-0.380117811087919	-0.345671879991362	0.476104793950091	0.99593376093764	-0.0344459310965569
chr1	132513806	132515586	1780	-	utr3	Cntn2	0.494286805713333	0.952709570805439	0.72017313996002	1	0.784940072761609	0.996469494770579	0.634495241960911	0.856651884755051	0.369927436223019	-0.00383108501608917	0.99123677615269	0.999185913875744	0.373758521239108
chr1	132517917	132518050	133	-	intron	Cntn2	NA	NA	0.460623470319131	1	0.34297694983872	0.996469494770579	0.339905698676656	0.703813625478347	5.06886282581339	-0.00383108501608917	0.99123677615269	0.999185913875744	5.07269391082948
chr1	132542747	132542854	107	-	utr5	Cntn2	0.74013799392747	0.962977133234236	0.647449535051377	1	0.739465785366359	0.996469494770579	0.91317258477999	0.983556861539785	-0.287045557617402	-0.00383108501608917	0.99123677615269	0.999185913875744	-0.283214472601313
chr1	132564748	132564940	192	-	utr3	Nfasc	0.946147546500327	0.996441762927158	0.952295250888329	1	0.808169407388399	0.996469494770579	0.337075754278198	0.702947687500202	-0.633187436767587	0.185314395672794	0.628017613409011	0.99593376093764	-0.818501832440381
chr1	132568655	132568781	126	-	utr3	Nfasc	0.705203229859849	0.960857939450256	0.519851039073163	1	0.661939850287001	0.996469494770579	0.187293882885524	0.607533829836195	0.175784825599007	0.185314395672794	0.628017613409011	0.99593376093764	-0.00952957007378766
chr1	132569225	132569963	738	-	utr3	Nfasc	0.204220979100372	0.952709570805439	0.340329556301344	1	0.505633416910519	0.996469494770579	0.0503538316275464	0.465054978999154	1.01064483615991	0.185314395672794	0.628017613409011	0.99593376093764	0.825330440487119
chr1	132570273	132570649	376	-	utr3	Nfasc	0.65561972875112	0.955569402380914	0.879551268386429	1	0.9705699482786	0.996469494770579	0.687510210663408	0.881459600920955	0.682893998073167	0.185314395672794	0.628017613409011	0.99593376093764	0.497579602400372
chr1	132597469	132597779	310	-	exon	Nfasc	0.246960461035255	0.952709570805439	0.371677421767174	1	0.762543151210053	0.996469494770579	0.352688080692134	0.712117789049113	1.52094810391033	0.185314395672794	0.628017613409011	0.99593376093764	1.33563370823754
chr1	132598195	132598559	364	-	intron	Nfasc	0.428748020518552	0.952709570805439	0.506329014160719	1	0.523609163584722	0.996469494770579	0.286978644448606	0.67424824778739	0.574615099354885	0.185314395672794	0.628017613409011	0.99593376093764	0.389300703682091
chr1	132598694	132599005	311	-	intron	Nfasc	0.686415884882256	0.959376131342204	0.822573782020949	1	0.939446423860874	0.996469494770579	0.928564957018748	0.990006479444377	1.11593298325	0.185314395672794	0.628017613409011	0.99593376093764	0.930618587577209
chr1	132630128	132630274	146	-	intron	Nfasc	0.239692803407171	0.952709570805439	0.359031299592191	1	0.750123257286158	0.996469494770579	0.0889477631802703	0.516832257311285	1.93179241842419	0.185314395672794	0.628017613409011	0.99593376093764	1.7464780227514
chr1	132880546	132880674	128	+	utr5	Lrrn2	0.620157625548884	0.953719227474568	0.679338191064245	1	0.704713924111822	0.996469494770579	0.443959713717501	0.759768040927727	1.16409344433444	0.641972401919704	0.332864289997684	0.99593376093764	0.522121042414738
chr1	132936982	132937241	259	+	utr5	Lrrn2	0.0774280763281233	0.952709570805439	0.0876446075594841	1	0.302466854687604	0.996469494770579	0.0939557594517269	0.524334276107089	1.5817282160374	0.641972401919704	0.332864289997684	0.99593376093764	0.939755814117693
chr1	132937325	132939929	2604	+	utr3	Lrrn2	0.169528022163271	0.952709570805439	0.2282751493402	1	0.514045406189	0.996469494770579	0.156233043519046	0.582357457146191	1.70452179455023	0.641972401919704	0.332864289997684	0.99593376093764	1.06254939263053
chr1	132991689	132992153	464	-	utr3	Mdm4	0.590445651473377	0.952709570805439	0.633633989849277	1	0.384686397308042	0.996469494770579	0.677327466177922	0.876626775867254	-0.952721297092756	-0.184603858271051	0.575577128770355	0.99593376093764	-0.768117438821705
chr1	133010275	133010384	109	-	intron	Mdm4	NA	NA	0.0606008655373087	1	0.262689895295718	0.996469494770579	0.196004952859116	0.614353694372738	5.10375072871193	-0.184603858271051	0.575577128770355	0.99593376093764	5.28835458698298
chr1	133056895	133057022	127	-	intron	Gm28609	NA	NA	0.0982162213719024	1	0.0699123508760227	0.996469494770579	0.0738203413624288	0.49588529479675	4.34151468894069	0.622502993590787	0.461455136317401	0.99593376093764	3.7190116953499
chr1	133066353	133067208	855	+	exon	Pik3c2b	0.483576280186848	0.952709570805439	0.893741642577614	1	0.94018528031966	0.996469494770579	0.0161940687644438	0.380130822332755	0.684986770596606	0.179945747993545	0.606709733933757	0.99593376093764	0.505041022603061
chr1	133106018	133106251	233	+	utr3	Pik3c2b	0.148550300173181	0.952709570805439	0.2062510086778	1	0.482159907517541	0.996469494770579	0.00672972812851691	0.341726863549674	2.23739169259554	0.179945747993545	0.606709733933757	0.99593376093764	2.05744594460199
chr1	133106792	133106923	131	+	utr3	Pik3c2b	0.684739520156131	0.959376131342204	0.774622547273992	1	0.909833778105001	0.996469494770579	0.272021557980517	0.665079694624718	0.112219080899255	0.179945747993545	0.606709733933757	0.99593376093764	-0.0677266670942906
chr1	133131542	133131710	168	+	utr5	Ppp1r15b	0.0833133398146704	0.952709570805439	0.103459396166561	1	0.246720994995587	0.996469494770579	0.0328209892689882	0.433456990615816	1.41603762895616	-0.249090756264794	0.25315119792919	0.99593376093764	1.66512838522095
chr1	133131998	133132593	595	+	exon	Ppp1r15b	0.0346987109760444	0.952709570805439	0.243351446528799	1	0.38045732153049	0.996469494770579	0.260368851332701	0.658344701856604	0.620599553886411	-0.249090756264794	0.25315119792919	0.99593376093764	0.869690310151206
chr1	133132698	133133540	842	+	exon	Ppp1r15b	0.0962663607350071	0.952709570805439	0.389644692341314	1	0.391707589270064	0.996469494770579	0.0459458308194602	0.458584967403759	0.458052527761465	-0.249090756264794	0.25315119792919	0.99593376093764	0.70714328402626
chr1	133136684	133137001	317	+	utr3	Ppp1r15b	0.345886204397048	0.952709570805439	0.402974768982263	1	0.175156208292148	0.996469494770579	0.222609418352326	0.631005416822359	-0.982595165520247	-0.249090756264794	0.25315119792919	0.99593376093764	-0.733504409255452
chr1	133137394	133137505	111	+	utr3	Ppp1r15b	0.0309304395066501	0.952709570805439	0.0853373242466562	1	0.33258520941553	0.996469494770579	0.174373257735491	0.597371027490209	-1.41579258167122	-0.249090756264794	0.25315119792919	0.99593376093764	-1.16670182540643
chr1	133139355	133139461	106	+	utr3	Ppp1r15b	0.689172446611614	0.959376131342204	0.427784288865582	1	0.806859701302273	0.996469494770579	0.149099657636711	0.576355903576644	-0.407226946619719	-0.249090756264794	0.25315119792919	0.99593376093764	-0.158136190354925
chr1	133256401	133256676	275	+	exon	Plekha6	0.747374482383211	0.963348798145775	0.999652527586555	1	0.976823636612533	0.996469494770579	0.932258677432558	0.991696859885436	0.285530140730588	0.0887761791057436	0.829017250558199	0.99593376093764	0.196753961624845
chr1	133256810	133256993	183	+	exon	Plekha6	0.475443388772395	0.952709570805439	0.710609638315274	1	0.718368287085519	0.996469494770579	1	1	1.19196079732963	0.0887761791057436	0.829017250558199	0.99593376093764	1.10318461822389
chr1	133272225	133272663	438	+	exon	Plekha6	0.0290694282296294	0.952709570805439	0.0338373509185641	1	0.0850282881898696	0.996469494770579	0.00871469869550012	0.360278490180091	2.0781070133039	0.0887761791057436	0.829017250558199	0.99593376093764	1.98933083419816
chr1	133299867	133300592	725	+	utr3	Plekha6	0.420655142638334	0.952709570805439	0.564735065269209	1	0.775803716614316	0.996469494770579	0.631170327374595	0.855008035218828	0.718614428295134	0.0887761791057436	0.829017250558199	0.99593376093764	0.62983824918939
chr1	133300740	133301500	760	+	utr3	Plekha6	0.669972604342485	0.958034881417717	0.796378581593867	1	0.78362823570594	0.996469494770579	0.327087441153815	0.696929784102632	0.0765246073448076	0.0887761791057436	0.829017250558199	0.99593376093764	-0.0122515717609361
chr1	133365617	133365725	108	+	utr5	Etnk2	0.922470361128151	0.992553515635684	0.918645801897782	1	0.972625316423132	0.996469494770579	0.623681446661217	0.851305479488982	0.500155458742505	0.0873767807646033	0.789038103670241	0.99593376093764	0.412778677977902
chr1	133375107	133375209	102	+	intron	Etnk2	0.439042233385894	0.952709570805439	0.51155607295576	1	0.547457163049213	0.996469494770579	0.413979767474885	0.743282116485865	2.06855930921024	0.0873767807646033	0.789038103670241	0.99593376093764	1.98118252844563
chr1	133383336	133383779	443	-	utr3	Sox13	0.104467402789606	0.952709570805439	0.171396571285256	1	0.0786686424533632	0.996469494770579	0.0631403000330625	0.48208104808931	1.2947875758161	0.28382493708802	0.503274778431604	0.99593376093764	1.01096263872808
chr1	133620104	133620417	313	-	utr3	Gm38394	0.97245710986024	0.999611006055061	0.925998994424146	1	0.745750844569514	0.996469494770579	0.330648069971685	0.698639911303994	-0.545189246358868	-0.644713231683441	0.0480229999996848	0.99593376093764	0.0995239853245731
chr1	133620507	133620616	109	-	utr3	Gm38394	0.941880819228682	0.996441762927158	0.932659080608669	1	0.842765864638028	0.996469494770579	0.543602315294907	0.808861165148677	-0.621116842063026	-0.644713231683441	0.0480229999996848	0.99593376093764	0.0235963896204147
chr1	133621197	133621711	514	-	utr3	Gm38394	0.745897619842495	0.963348798145775	0.938016505229998	1	0.827588108242211	0.996469494770579	0.258591069622894	0.657511849127325	-0.250090781563294	-0.644713231683441	0.0480229999996848	0.99593376093764	0.394622450120147
chr1	133626767	133627205	438	-	utr3	Gm38394	0.660867175477644	0.95685580654231	0.330159486390161	1	0.742392950158183	0.996469494770579	0.573561072682985	0.824730008351067	0.15726658517286	-0.644713231683441	0.0480229999996848	0.99593376093764	0.801979816856301
chr1	133656700	133656896	196	-	exon	Zbed6	0.675379147016819	0.958474331011987	0.72033354235645	1	0.71877030252031	0.996469494770579	0.702355185136075	0.888717813885296	-1.19138320060455	NA	NA	NA	NA
chr1	133657253	133657809	556	-	utr5	Zc3h11a	0.732047624253611	0.962755762208229	0.753216902488665	1	0.630431566208188	0.996469494770579	0.60307722141581	0.840790402331628	-0.687921817519596	-0.587173196072599	0.199305602831856	0.99593376093764	-0.100748621446998
chr1	133657923	133658318	395	-	exon	Zbed6	0.70702204171433	0.96091855031211	0.731662379959634	1	0.44545928497975	0.996469494770579	0.693823598623796	0.884600940336475	-1.14631323023172	NA	NA	NA	NA
chr1	133658418	133658697	279	-	exon	Zbed6	0.361133497302526	0.952709570805439	0.459885415839718	1	0.672833458389221	0.996469494770579	0.508181725943398	0.79114459756633	-0.69970366003576	NA	NA	NA	NA
chr1	133658970	133659123	153	-	exon	Zbed6	0.698886384811053	0.959767199202296	0.688399036812458	1	0.732769913836005	0.996469494770579	0.0898802891923933	0.518470785735997	-0.681111738887282	NA	NA	NA	NA
chr1	133659283	133660189	906	-	utr5	Zbed6	0.433590165375782	0.952709570805439	0.474129182093201	1	0.428339464611782	0.996469494770579	0.445313037266541	0.760105444123668	-0.767554970308706	NA	NA	NA	NA
chr1	133701664	133701841	177	-	utr3	Atp2b4	NA	NA	0.196180004176365	1	0.0463621586400865	0.996469494770579	1	1	4.36206604326768	0.112444061366838	0.502449985790004	0.99593376093764	4.24962198190084
chr1	133706382	133706984	602	-	utr3	Atp2b4	0.839047869279612	0.978396997787195	0.900366419683862	1	0.878625171553152	0.996469494770579	0.0972025145611838	0.527103860375304	0.230617039600832	0.112444061366838	0.502449985790004	0.99593376093764	0.118172978233994
chr1	133753091	133753675	584	-	utr5	Atp2b4	0.986168047069373	1	0.779851400626237	1	0.854404430586579	0.996469494770579	0.271551991834314	0.664791758894788	-0.178073496078517	0.112444061366838	0.502449985790004	0.99593376093764	-0.290517557445356
chr1	133800733	133800988	255	-	utr5	Atp2b4	0.327208372889622	0.952709570805439	0.475148669770442	1	0.555772120032304	0.996469494770579	0.213072734580387	0.62548518375519	0.998353867905556	0.112444061366838	0.502449985790004	0.99593376093764	0.885909806538718
chr1	133911819	133911956	137	-	utr3	Prelp	0.564922266963366	0.952709570805439	0.618094777193028	1	0.921594236459015	0.996469494770579	0.781285965287706	0.924707882987699	0.452372188811463	0.273999368544209	0.533200586067042	0.99593376093764	0.178372820267255
chr1	133912081	133912249	168	-	utr3	Prelp	0.174646483380215	0.952709570805439	0.207971263008129	1	0.144720603638278	0.996469494770579	0.0360120126225153	0.439275722099323	1.91275003200008	0.273999368544209	0.533200586067042	0.99593376093764	1.63875066345587
chr1	133912309	133912443	134	-	utr3	Prelp	0.335707312674178	0.952709570805439	0.405279343736989	1	0.632150524835704	0.996469494770579	0.10622445312308	0.538072917760747	0.54726011148541	0.273999368544209	0.533200586067042	0.99593376093764	0.273260742941202
chr1	133914524	133914680	156	+	exon	Gm15851	0.791427355512532	0.969085696576597	0.746199634984689	1	0.593974992800406	0.996469494770579	0.161776332323804	0.588355781908328	0.644568018445508	NA	NA	NA	NA
chr1	133914835	133915076	241	-	exon	Prelp	0.112119196275744	0.952709570805439	0.127030114001127	1	0.320938184666815	0.996469494770579	0.0171342096790185	0.384937806155318	2.93816729573879	0.273999368544209	0.533200586067042	0.99593376093764	2.66416792719458
chr1	133915176	133915276	100	-	exon	Prelp	0.83299049189758	0.9773728056066	0.984691850595362	1	0.710207179347014	0.996469494770579	0.661039427026655	0.868156544536951	1.49277590056857	0.273999368544209	0.533200586067042	0.99593376093764	1.21877653202436
chr1	134040663	134040794	131	+	exon	Fmod	0.0223934863148875	0.952709570805439	0.0367381622371944	1	0.223819949738306	0.996469494770579	0.00802574860111116	0.359105104708566	2.5967911844329	0.285313907246652	0.443663383782512	0.99593376093764	2.31147727718625
chr1	134047915	134048041	126	+	utr3	Fmod	0.429530671779749	0.952709570805439	0.553811763838814	1	0.787881004869066	0.996469494770579	0.48557287918834	0.781688413074913	0.702073727440321	0.285313907246652	0.443663383782512	0.99593376093764	0.416759820193669
chr1	134076592	134076729	137	-	utr3	Btg2	0.474330067618731	0.952709570805439	0.520188639634236	1	0.623300247555647	0.996469494770579	0.555401860570055	0.816109940892033	-0.541995956440675	-0.11314923557113	0.686392219813572	0.99593376093764	-0.428846720869545
chr1	134076984	134077222	238	-	utr3	Btg2	0.333202976668983	0.952709570805439	0.404206497586495	1	0.482179219635806	0.996469494770579	0.121213917154107	0.551857367707631	-0.423857546385289	-0.11314923557113	0.686392219813572	0.99593376093764	-0.310708310814159
chr1	134077306	134077525	219	-	utr3	Btg2	0.955325956419378	0.99702202486809	0.985965960143556	1	0.870499150904833	0.996469494770579	0.572127460377708	0.823946778781542	-0.422209205697533	-0.11314923557113	0.686392219813572	0.99593376093764	-0.309059970126402
chr1	134199316	134199691	375	-	utr3	Adora1	0.567833344796812	0.952709570805439	0.985123711215794	1	0.968019321698063	0.996469494770579	0.141200728396067	0.568290420402557	0.566769706571223	-0.142176146472779	0.512905678213732	0.99593376093764	0.708945853044001
chr1	134201381	134203279	1898	-	utr3	Adora1	0.0397252336732287	0.952709570805439	0.374149859788319	1	0.56468048308263	0.996469494770579	0.0124961315183509	0.369882416043735	0.459779813734722	-0.142176146472779	0.512905678213732	0.99593376093764	0.6019559602075
chr1	134234152	134234339	187	-	exon	Adora1	0.269906278383377	0.952709570805439	0.559803451953829	1	0.795044092985504	0.996469494770579	0.665023194640961	0.870040030827341	0.155862752059761	-0.142176146472779	0.512905678213732	0.99593376093764	0.29803889853254
chr1	134234432	134234921	489	-	utr5	Adora1	0.446115021245079	0.952709570805439	0.821898382506931	1	0.967103391289539	0.996469494770579	0.343967652221384	0.706496484482813	0.0701311667047559	-0.142176146472779	0.512905678213732	0.99593376093764	0.212307313177535
chr1	134235206	134235351	145	-	utr5	Adora1	0.360248183348202	0.952709570805439	0.522149273847043	1	0.772068150367381	0.996469494770579	0.627721829617971	0.853403109317356	0.181444298280624	-0.142176146472779	0.512905678213732	0.99593376093764	0.323620444753402
chr1	134298269	134298550	281	-	utr3	Ppfia4	0.261963671754941	0.952709570805439	0.444302050564702	1	0.674021095263107	0.996469494770579	0.505877703883518	0.790209851286341	0.169736852727172	0.279945289296566	0.520246999976545	0.99593376093764	-0.110208436569395
chr1	134332611	134332785	174	-	utr5	Ppfia4	0.970357412584092	0.999086892066293	0.816907290293973	1	0.985200221068445	0.996469494770579	0.949173007464731	0.999559015853843	0.694525187310197	0.279945289296566	0.520246999976545	0.99593376093764	0.414579898013631
chr1	134346166	134346276	110	-	utr3	Tmem183a	0.0295451242368289	0.952709570805439	0.0728580626649982	1	0.457113953491076	0.996469494770579	0.132442589181873	0.561979562316485	-1.76781108675195	-0.458732158862612	0.0209572977653687	0.99593376093764	-1.30907892788934
chr1	134431637	134431739	102	+	utr3	Adipor1	0.403012564074269	0.952709570805439	0.482020695565101	1	0.722220646607947	0.996469494770579	0.606616864409621	0.84269121510002	-0.507862338436224	0.054982125025517	0.754711285157545	0.99593376093764	-0.562844463461741
chr1	134489386	134489675	289	+	utr3	Klhl12	0.237508674226206	0.952709570805439	0.314571941894048	1	0.375249582115879	0.996469494770579	0.117389810139903	0.547740002349251	-1.07448160328547	-0.275747159110817	0.253005001232344	0.99593376093764	-0.798734444174655
chr1	134490029	134490218	189	+	utr3	Klhl12	0.301424405289972	0.952709570805439	0.316685847948273	1	0.354092077161976	0.996469494770579	0.297003229592612	0.679292453610817	-1.37328789799328	-0.275747159110817	0.253005001232344	0.99593376093764	-1.09754073888246
chr1	134506098	134506702	604	+	utr3	Rabif	0.991981209288873	1	0.960702765166941	1	0.852575374507151	0.996469494770579	0.915224560498509	0.984461762799265	-0.478400987878769	-0.369340174089124	0.225741710417664	0.99593376093764	-0.109060813789645
chr1	134507387	134507672	285	+	utr3	Rabif	0.636886174062568	0.954763707618427	0.642627177691203	1	0.469016788781352	0.996469494770579	0.249602835626478	0.650556739454829	-1.43025903382206	-0.369340174089124	0.225741710417664	0.99593376093764	-1.06091885973294
chr1	134617868	134617993	125	+	exon	Kdm5b	0.958861945177802	0.997142671807252	0.997438358313718	1	0.883653061871226	0.996469494770579	0.890608204100596	0.972669095459796	0.00901660912642357	0.0826768101926458	0.585097081476042	0.99593376093764	-0.0736602010662223
chr1	134624766	134624874	108	+	exon	Kdm5b	0.969026038193634	0.999013890440938	0.78609314098468	1	0.943946041182063	0.996469494770579	0.466386112873723	0.77107907900207	0.303450311926343	0.0826768101926458	0.585097081476042	0.99593376093764	0.220773501733698
chr1	134624983	134625187	204	+	exon	Kdm5b	0.421023335380816	0.952709570805439	0.520688267268626	1	0.677620252974186	0.996469494770579	0.581350483573668	0.828368861873815	-0.328027089676023	0.0826768101926458	0.585097081476042	0.99593376093764	-0.410703899868669
chr1	134630447	134631746	1299	+	utr3	Kdm5b	0.684077341631964	0.959376131342204	0.963567359499848	1	0.959741171068259	0.996469494770579	0.336397537832977	0.702165693224483	0.116862562952438	0.0826768101926458	0.585097081476042	0.99593376093764	0.0341857527597922
chr1	134709289	134709414	125	+	utr5	Syt2	0.0456365090162458	0.952709570805439	0.0526483900266682	1	0.12969044263723	0.996469494770579	0.19514228327745	0.613657878103827	2.06080068549522	-0.266780221585177	0.453699542593267	0.99593376093764	2.3275809070804
chr1	134747584	134749000	1416	+	utr3	Syt2	0.176120505324638	0.952709570805439	0.301822720670706	1	0.252960505175997	0.996469494770579	0.00653469643074467	0.339789977604296	0.906681380338948	-0.266780221585177	0.453699542593267	0.99593376093764	1.17346160192413
chr1	134752750	134752967	217	+	utr3	Syt2	0.537532215942303	0.952709570805439	0.77206836499453	1	0.991325301608334	0.996469494770579	0.273576505298374	0.666293944446403	0.14510820706099	-0.266780221585177	0.453699542593267	0.99593376093764	0.411888428646168
chr1	134755171	134755557	386	-	utr3	Ppp1r12b	0.570065586743285	0.952709570805439	0.857611159697376	1	0.725625601010027	0.996469494770579	0.230684121735624	0.636890149837743	1.05468921684674	0.253265037715209	0.432364054697243	0.99593376093764	0.801424179131536
chr1	134755707	134755827	120	-	utr3	Ppp1r12b	0.89437961816855	0.986777430829571	0.909546767925716	1	0.961805792551402	0.996469494770579	0.641196762641446	0.860011751508363	-0.0977749670526036	0.253265037715209	0.432364054697243	0.99593376093764	-0.351040004767813
chr1	134759103	134759453	350	-	utr3	Ppp1r12b	0.103058192699254	0.952709570805439	0.140064312644916	1	0.217674465786659	0.996469494770579	0.00161832598911893	0.22909559788322	1.95859761182243	0.253265037715209	0.432364054697243	0.99593376093764	1.70533257410722
chr1	134759676	134760015	339	-	utr3	Ppp1r12b	0.160142343807105	0.952709570805439	0.280387513273066	1	0.641505079376105	0.996469494770579	0.0385110099056507	0.444604672051775	1.16412063266704	0.253265037715209	0.432364054697243	0.99593376093764	0.91085559495183
chr1	134760229	134760453	224	-	utr3	Ppp1r12b	0.397434627447155	0.952709570805439	0.539066255592087	1	0.7706844984553	0.996469494770579	0.164134396285412	0.591080744143578	0.234137625618393	0.253265037715209	0.432364054697243	0.99593376093764	-0.0191274120968166
chr1	134857495	134857601	106	-	intron	Ppp1r12b	NA	NA	0.650838687683242	1	0.543156529077463	0.996469494770579	0.415953358129006	0.744336981078237	4.23061677692166	0.253265037715209	0.432364054697243	0.99593376093764	3.97735173920645
chr1	134857885	134858017	132	-	intron	Ppp1r12b	0.344959059542737	0.952709570805439	0.3890325002458	1	0.398282850837335	0.996469494770579	0.24676208979275	0.648891420092583	2.69198285990742	0.253265037715209	0.432364054697243	0.99593376093764	2.43871782219221
chr1	135144364	135144546	182	+	utr3	Ptpn7	0.623301254848667	0.954350296553208	0.639826674805294	1	0.48924090436201	0.996469494770579	0.893665222156763	0.973679647410227	0.0491164511162527	0.442274480176366	0.230065768776204	0.99593376093764	-0.393158029060113
chr1	135144598	135144736	138	+	utr3	Ptpn7	0.393876329455002	0.952709570805439	0.301390877033556	1	0.479221715145198	0.996469494770579	0.519864435449569	0.796981652795921	0.45711527258318	0.442274480176366	0.230065768776204	0.99593376093764	0.0148407924068137
chr1	135160298	135160569	271	-	utr3	Gpr37l1	0.895006574247649	0.986777430829571	0.911743560916586	1	0.759954620064172	0.996469494770579	0.353669024345838	0.712603998422712	-0.626105198127516	-0.104599442389547	0.599292266772517	0.99593376093764	-0.521505755737969
chr1	135160824	135161684	860	-	utr3	Gpr37l1	0.099973906828767	0.952709570805439	0.347185530291191	1	0.34636800394489	0.996469494770579	0.0813980194597747	0.506674538181063	0.733140862812533	-0.104599442389547	0.599292266772517	0.99593376093764	0.83774030520208
chr1	135167067	135167528	461	-	utr5	Gpr37l1	0.827982366209536	0.976154794106432	0.842933622022274	1	0.824300989426606	0.996469494770579	0.696160410508399	0.88562330729476	-0.315695366811156	-0.104599442389547	0.599292266772517	0.99593376093764	-0.211095924421609
chr1	135275710	135275888	178	-	exon	Rnpep	0.510806599123539	0.952709570805439	0.677195006365258	1	0.73218608793469	0.996469494770579	0.931155546841305	0.99127152625448	2.6030756984021	-0.363358151082515	0.168744775400058	0.99593376093764	2.96643384948461
chr1	135294949	135295100	151	-	utr3*	Timm17a	0.398032113848516	0.952709570805439	0.426741825214527	1	0.297535308199004	0.996469494770579	0.52248602434965	0.798645759944838	-1.6134638584401	-0.668561755676293	0.0990762070858353	0.99593376093764	-0.944902102763803
chr1	135301585	135301946	361	-	utr3	Timm17a	0.594987904368272	0.952709570805439	0.628507266188917	1	0.541203981758631	0.996469494770579	0.266860095708317	0.661207073203448	-0.919037888138822	-0.668561755676293	0.0990762070858353	0.99593376093764	-0.250476132462529
chr1	135371087	135371493	406	-	utr3	Shisa4	0.2042846276688	0.952709570805439	0.452716374883173	1	0.573510204408514	0.996469494770579	0.0895735378256761	0.517979833969456	1.0010570349543	0.148286931397408	0.691569636572475	0.99593376093764	0.852770103556895
chr1	135371661	135371816	155	-	utr3	Shisa4	0.665904841121718	0.956895946580561	0.944513144991907	1	0.797712347133613	0.996469494770579	0.779408976316154	0.924071250199944	0.433253231991265	0.148286931397408	0.691569636572475	0.99593376093764	0.284966300593858
chr1	135374431	135374566	135	-	exon	Shisa4	0.449430224793835	0.952709570805439	0.70438833255213	1	0.94309977613584	0.996469494770579	0.853570234735947	0.955788742000965	0.680119953883251	0.148286931397408	0.691569636572475	0.99593376093764	0.531833022485843
chr1	135383046	135383407	361	-	utr3	Ipo9	0.928633928564967	0.99397349127623	0.838055979805961	1	0.858699111567448	0.996469494770579	0.234307242439582	0.638986889094927	-0.135327267600383	0.0797559936579288	0.705145954508457	0.99593376093764	-0.215083261258312
chr1	135385045	135385399	354	-	utr3	Ipo9	0.72444961931364	0.96251679253669	0.752514822240649	1	0.648593707905782	0.996469494770579	0.883668252181257	0.969253305640218	-0.270548714964951	0.0797559936579288	0.705145954508457	0.99593376093764	-0.35030470862288
chr1	135438470	135439087	617	-	utr3	Nav1	0.441627168443215	0.952709570805439	0.665318747069837	1	0.992416773134982	0.996469494770579	0.0188952814754532	0.388961336246685	0.245711260541035	0.215574744397634	0.54293021120528	0.99593376093764	0.0301365161434007
chr1	135439186	135439483	297	-	utr3	Nav1	0.419099604897392	0.952709570805439	0.605409769442464	1	0.742217886314877	0.996469494770579	0.757047873709469	0.914362364084286	0.434738659437958	0.215574744397634	0.54293021120528	0.99593376093764	0.219163915040324
chr1	135439920	135440045	125	-	utr3	Nav1	0.603554382082706	0.952709570805439	0.628308403903083	1	0.645555783817216	0.996469494770579	0.741582358288892	0.908521595361527	-0.378922350692218	0.215574744397634	0.54293021120528	0.99593376093764	-0.594497095089852
chr1	135440897	135441736	839	-	utr3	Nav1	0.64548636619614	0.955386530899276	0.878247354521781	1	0.957265812112632	0.996469494770579	0.140494378740549	0.567747534801481	0.195649625919762	0.215574744397634	0.54293021120528	0.99593376093764	-0.0199251184778722
chr1	135470517	135470750	233	-	exon	Nav1	0.857957471428204	0.981072914147397	0.979090388252211	1	0.975020916669688	0.996469494770579	0.880071645901083	0.967452106368983	1.12888880526548	0.215574744397634	0.54293021120528	0.99593376093764	0.913314060867844
chr1	135491285	135491431	146	-	intron	Nav1	NA	NA	0.291700873240939	1	0.41583731477105	0.996469494770579	0.222617340742714	0.631005416822359	2.62944934953054	0.215574744397634	0.54293021120528	0.99593376093764	2.41387460513291
chr1	135584582	135585117	535	+	exon	Gm4793	0.0923937230082796	0.952709570805439	0.110611138907895	1	0.171879625801701	0.996469494770579	0.00218039529863001	0.261792795522177	1.92189900957496	-0.209726072549744	0.76251437905964	0.99593376093764	2.1316250821247
chr1	135729240	135729341	101	+	utr5	Csrp1	0.128292874854427	0.952709570805439	0.0724980027579647	1	0.248333373972306	0.996469494770579	0.0105771596629012	0.360278490180091	-0.641646070799403	-0.0158992575337624	0.939684174558048	0.99593376093764	-0.62574681326564
chr1	135751139	135751337	198	+	utr3	Csrp1	0.764261490767269	0.965483845393003	0.981433897171645	1	0.79094965713542	0.996469494770579	0.131423094795511	0.561212734663565	-0.270439590248355	-0.0158992575337624	0.939684174558048	0.99593376093764	-0.254540332714592
chr1	135766167	135766347	180	+	utr5	Phlda3	0.885560494897182	0.98567119651557	0.865009449114135	1	0.829551228271122	0.996469494770579	0.936055997821317	0.993226739243632	0.154545607551463	0.19786634434895	0.609826408544548	0.99593376093764	-0.0433207367974867
chr1	135766654	135766954	300	+	utr3	Phlda3	0.640834585305893	0.954763707618427	0.594802003911868	1	0.775162591102064	0.996469494770579	0.469764754933183	0.772955135417906	-0.0649576451849855	0.19786634434895	0.609826408544548	0.99593376093764	-0.262823989533935
chr1	135768491	135769058	567	+	utr3	Phlda3	0.286354490734405	0.952709570805439	0.598320462862059	1	0.604364968568023	0.996469494770579	0.0158324734836085	0.380130822332755	0.47647760275489	0.19786634434895	0.609826408544548	0.99593376093764	0.27861125840594
chr1	135827490	135827638	148	+	exon	Lad1	NA	NA	0.888567588509894	1	0.833810034732173	0.996469494770579	0.867243910958858	0.961112839520995	1.85187828301054	-0.203057657441006	0.825542173987866	0.99593376093764	2.05493594045155
chr1	135850648	135850765	117	+	exon	Tnnt2	0.390066828162778	0.952709570805439	0.212118110698359	1	0.292533670227829	0.996469494770579	0.246245497528704	0.648261726857426	2.15760511715188	2.20511954056709	0.000225381275011291	0.624392816887051	-0.0475144234152158
chr1	135953639	135953739	100	-	utr3	Igfn1	0.198408865068136	0.952709570805439	0.303383121874739	1	0.556569199905186	0.996469494770579	0.104851250223691	0.537542350274518	1.68232670365898	0.424846988823086	0.562167062860493	0.99593376093764	1.25747971483589
chr1	136034266	136034520	254	+	utr3	Tmem9	0.27477124640365	0.952709570805439	0.374106070858817	1	0.72175952735392	0.996469494770579	0.463991513864078	0.769696117753425	-0.577740910445378	0.127807368064482	0.604794493551881	0.99593376093764	-0.70554827850986
chr1	136153129	136153266	137	+	exon	Kif21b	0.378853371551256	0.952709570805439	0.577993808715507	1	0.932062975929351	0.996469494770579	0.826254537626492	0.942998911518008	1.31723811820605	0.252414043451254	0.628654018877223	0.99593376093764	1.0648240747548
chr1	136175635	136176143	508	+	utr3	Kif21b	0.988260484273053	1	0.983196036582322	1	0.960880533141411	0.996469494770579	0.902849972381572	0.978493322675338	0.130224438790737	0.252414043451254	0.628654018877223	0.99593376093764	-0.122189604660517
chr1	136176883	136177170	287	+	utr3	Kif21b	0.329767748190926	0.952709570805439	0.495804972283704	1	0.587332576712012	0.996469494770579	0.585353378926447	0.830131932194653	0.701656419722222	0.252414043451254	0.628654018877223	0.99593376093764	0.449242376270968
chr1	136259682	136259886	204	+	exon	Gm26781	0.125452760595149	0.952709570805439	0.201773652237446	1	0.12139775133718	0.996469494770579	0.127489300554219	0.558370379530609	1.4969075297253	-0.746674343576962	0.294798148857231	0.99593376093764	2.24358187330226
chr1	136268325	136268469	144	-	utr3	Camsap2	0.844726324191941	0.979907995453779	0.814438691626561	1	0.663985904725891	0.996469494770579	0.0532262256245539	0.467832864188032	-0.88876656393799	-0.0590214550609631	0.770072840991673	0.99593376093764	-0.829745108877027
chr1	136268861	136269039	178	-	utr3	Camsap2	0.788911026527603	0.969057934851284	0.800509352117855	1	0.657964406423621	0.996469494770579	0.753501969331506	0.913076638034075	-0.867410224468417	-0.0590214550609631	0.770072840991673	0.99593376093764	-0.808388769407454
chr1	136270499	136271130	631	-	utr3	Camsap2	0.523244277049807	0.952709570805439	0.590633964163381	1	0.445980803036861	0.996469494770579	0.683115321101914	0.879166553457567	-0.696642254612999	-0.0590214550609631	0.770072840991673	0.99593376093764	-0.637620799552036
chr1	136276599	136276811	212	-	exon	Camsap2	0.306578893480249	0.952709570805439	0.240527437851815	1	0.427271847171193	0.996469494770579	0.142842397110784	0.570094048660679	-0.917428222425571	-0.0590214550609631	0.770072840991673	0.99593376093764	-0.858406767364608
chr1	136277129	136277292	163	-	exon	Camsap2	0.401392794672165	0.952709570805439	0.256315306421718	1	0.554002410730295	0.996469494770579	0.152690091743343	0.579221516076406	-0.563433350622611	-0.0590214550609631	0.770072840991673	0.99593376093764	-0.504411895561648
chr1	136280393	136280946	553	-	exon	Camsap2	0.611437814887826	0.952841892813829	0.659513251432918	1	0.538249491545964	0.996469494770579	0.882368256702959	0.968836850564114	-0.250513758021753	-0.0590214550609631	0.770072840991673	0.99593376093764	-0.19149230296079
chr1	136281166	136281712	546	-	exon	Camsap2	0.37343086987333	0.952709570805439	0.393492079123105	1	0.680138804037296	0.996469494770579	0.721601516197443	0.898723652544804	-0.223007020264024	-0.0590214550609631	0.770072840991673	0.99593376093764	-0.163985565203061
chr1	136282120	136282348	228	-	exon	Camsap2	0.943431239845091	0.996441762927158	0.874939837881448	1	0.935172569647529	0.996469494770579	0.448643628684622	0.761864010362335	-0.306215021591641	-0.0590214550609631	0.770072840991673	0.99593376093764	-0.247193566530678
chr1	136345403	136345504	101	-	utr5	Camsap2	0.404915718631682	0.952709570805439	0.714229972470251	1	0.913604261286716	0.996469494770579	0.652741305186658	0.864052530797153	0.212397718673959	-0.0590214550609631	0.770072840991673	0.99593376093764	0.271419173734922
chr1	136345925	136346075	150	-	utr5	Camsap2	0.654802333452296	0.955503344899149	0.840467136681969	1	0.834127934485325	0.996469494770579	0.911554578763542	0.982656331521427	0.251085396621943	-0.0590214550609631	0.770072840991673	0.99593376093764	0.310106851682906
chr1	136416695	136417365	670	+	exon	Ddx59	0.573943138062313	0.952709570805439	0.608927518039912	1	0.558368382128	0.996469494770579	0.724295227868976	0.900335912140209	-0.495786604980605	-0.0047516196995021	0.98997186516209	0.999124446471116	-0.491034985281103
chr1	136439882	136440000	118	+	exon	Ddx59	0.737278446758452	0.96288419744066	0.740022389690605	1	0.557810371713053	0.996469494770579	0.703351448983758	0.889353587376374	-1.30043557220296	-0.0047516196995021	0.98997186516209	0.999124446471116	-1.29568395250345
chr1	136625473	136626750	1277	+	exon	Zfp281	0.470025830169038	0.952709570805439	0.303944693027138	1	0.279845161687123	0.996469494770579	0.00942633491268352	0.360278490180091	-0.282955356954405	-0.139106073612973	0.482892086520872	0.99593376093764	-0.143849283341432
chr1	136626911	136627975	1064	+	utr3	Zfp281	0.30458167490128	0.952709570805439	0.364660406093428	1	0.196700122715543	0.996469494770579	0.437019634071131	0.75498547814111	-0.729788347331847	-0.139106073612973	0.482892086520872	0.99593376093764	-0.590682273718874
chr1	136628241	136628381	140	+	utr3	Zfp281	0.201835682015169	0.952709570805439	0.111869980767887	1	0.145951756183808	0.996469494770579	0.264445682063005	0.660217697908781	-1.57021161231401	-0.139106073612973	0.482892086520872	0.99593376093764	-1.43110553870103
chr1	138164998	138165144	146	-	exon	A130071D04Rik	NA	NA	0.126608084251985	1	0.161870473104915	0.996469494770579	1	1	6.50348170244123	0.939388758800723	0.614045691440317	0.99593376093764	5.56409294364051
chr1	138486297	138486414	117	-	utr3	Nek7	0.136628702867454	0.952709570805439	0.171041474215761	1	0.271284130548193	0.996469494770579	0.108490973533305	0.540006199908286	-1.95553048345613	-0.424980610971717	0.202002994410459	0.99593376093764	-1.53054987248441
chr1	138486553	138486885	332	-	utr3	Nek7	0.324736915066632	0.952709570805439	0.416145309992187	1	0.426772983685991	0.996469494770579	0.123868202262778	0.554607035675983	-1.10244709841031	-0.424980610971717	0.202002994410459	0.99593376093764	-0.677466487438593
chr1	138493819	138494065	246	-	intron	Nek7	NA	NA	0.999410111197157	1	NA	NA	0.00785542707150333	0.35517048089818	6.0900220278768	-0.424980610971717	0.202002994410459	0.99593376093764	6.51500263884851
chr1	138785046	138785192	146	+	intergenic	NA	NA	NA	0.0465550179093402	1	0.398106259201081	0.996469494770579	0.444490338786058	0.759948667946021	4.85937435831011	NA	NA	NA	NA
chr1	139093228	139093328	100	+	exon	Dennd1b	0.845491659782002	0.98003301299808	0.57347799817311	1	0.512619259112047	0.996469494770579	0.113875829432153	0.544530414253024	1.70974185006504	-0.476117589018538	0.0996912835335497	0.99593376093764	2.18585943908358
chr1	139169825	139170382	557	+	utr3	Dennd1b	0.578108847561179	0.952709570805439	0.905491282000603	1	0.950967215837403	0.996469494770579	0.581649907560464	0.828540588069915	0.61079832900204	-0.476117589018538	0.0996912835335497	0.99593376093764	1.08691591802058
chr1	139170631	139170803	172	+	utr3	Dennd1b	0.810956755733488	0.973085235845323	0.823718854773862	1	0.714061200635191	0.996469494770579	0.904339339246514	0.979240599064743	-0.862729559952705	-0.476117589018538	0.0996912835335497	0.99593376093764	-0.386611970934167
chr1	139337355	139337458	103	-	exon	Crb1	0.809222726425044	0.972812492645984	0.966790678158222	1	0.888861167956152	0.996469494770579	0.821778723526603	0.941670219698719	0.651103987504366	0.35363535634213	0.474461111742275	0.99593376093764	0.297468631162236
chr1	139423210	139423384	174	+	exon	Zbtb41	0.164900573916312	0.952709570805439	0.437497433740313	1	0.685876100008235	0.996469494770579	0.173379768942032	0.596516714634788	-0.132695487837407	-0.250178903193593	0.381106900608198	0.99593376093764	0.117483415356186
chr1	139423552	139424205	653	+	exon	Zbtb41	0.196586226673828	0.952709570805439	0.233310877139952	1	0.386938848271706	0.996469494770579	0.412759913624256	0.742474459428576	-0.511675356262217	-0.250178903193593	0.381106900608198	0.99593376093764	-0.261496453068624
chr1	139446942	139447537	595	+	utr3	Zbtb41	0.827880122363088	0.976135953662704	0.807458389965895	1	0.424026091882646	0.996469494770579	0.356440916642306	0.71421003557106	-0.773238699831537	-0.250178903193593	0.381106900608198	0.99593376093764	-0.523059796637944
chr1	139451721	139451856	135	+	utr3	Zbtb41	0.455044993876354	0.952709570805439	0.451212823764031	1	0.51715074964364	0.996469494770579	0.804069537511145	0.933975644667895	-0.552629674911201	-0.250178903193593	0.381106900608198	0.99593376093764	-0.302450771717607
chr1	143608354	143608506	152	-	utr3	Cdc73	0.556983386850154	0.952709570805439	0.564918641721929	1	0.354701726428015	0.996469494770579	0.529062783725311	0.801867157153481	-1.1319736896341	-0.363393771720671	0.331647112209319	0.99593376093764	-0.768579917913427
chr1	143623912	143624041	129	-	intron	Cdc73	0.500882316671709	0.952709570805439	0.776506044108429	1	0.952598535527358	0.996469494770579	0.254310317172101	0.654511745802097	0.862477013109226	-0.363393771720671	0.331647112209319	0.99593376093764	1.2258707848299
chr1	143640778	143641341	563	+	utr5	B3galt2	0.685974032139314	0.959376131342204	0.482303492368446	1	0.362713385357841	0.996469494770579	0.866074128832602	0.960829236114278	-0.616371380097144	-0.319485190854915	0.532180739709566	0.99593376093764	-0.29688618924223
chr1	143645972	143647442	1470	+	utr3	B3galt2	0.36689127277447	0.952709570805439	0.400269429902508	1	0.118906155273918	0.996469494770579	0.571221885799109	0.823744956136352	-1.17188564631105	-0.319485190854915	0.532180739709566	0.99593376093764	-0.852400455456139
chr1	143743579	143743744	165	+	exon	Glrx2	0.167223075377842	0.952709570805439	0.219544278241439	1	0.386224768809322	0.996469494770579	0.21158555187838	0.624764824680736	-0.163884968262798	0.0231696626604199	0.934733747653148	0.99593376093764	-0.187054630923218
chr1	143746520	143746772	252	+	utr3	Glrx2	0.966568032744145	0.998801531935755	0.823509376783602	1	0.802518726562259	0.996469494770579	0.976457856537405	1	-0.479287826600849	0.0231696626604199	0.934733747653148	0.99593376093764	-0.502457489261269
chr1	143757470	143757839	369	-	utr3	Trove2	0.29872033141923	0.952709570805439	0.387641474113906	1	0.41561122551625	0.996469494770579	0.417097762976795	0.744851215195894	-1.20656191409029	-0.439048798611884	0.196582254373352	0.99593376093764	-0.767513115478407
chr1	143770491	143770958	467	-	exon	Trove2	0.754106960317073	0.963839830923693	0.558334082171133	1	0.574900813311084	0.996469494770579	0.220221339933793	0.629226609010562	-0.446001961368323	-0.439048798611884	0.196582254373352	0.99593376093764	-0.00695316275643965
chr1	143777464	143777781	317	+	exon	Gm29170	0.117384879486276	0.952709570805439	0.244732313027502	1	0.382835019240838	0.996469494770579	0.374618997165934	0.724099486290635	1.29066738478685	-0.294920697050811	0.43105156401172	0.99593376093764	1.58558808183766
chr1	143806702	143806881	179	+	utr3	Uchl5	0.554706511778468	0.952709570805439	0.567812713277397	1	0.401633213755676	0.996469494770579	0.413047923291856	0.742719523286892	-1.06192466977809	-0.307932143001127	0.36979172810492	0.99593376093764	-0.753992526776967
chr1	144000759	144000980	221	-	utr3	Rgs2	0.388824669475169	0.952709570805439	0.422265921607953	1	0.301455868733589	0.996469494770579	0.17844558700985	0.600267634249766	-1.89224125244189	-0.358483571939724	0.137950558900709	0.99593376093764	-1.53375768050216
chr1	144001397	144001915	518	-	utr3	Rgs2	0.261428526904286	0.952709570805439	0.362864618803775	1	0.172204197853087	0.996469494770579	0.409807417696953	0.741199796428463	-1.13288674054314	-0.358483571939724	0.137950558900709	0.99593376093764	-0.774403168603418
chr1	144002040	144002243	203	-	utr3	Rgs2	0.286656824274651	0.952709570805439	0.330389883893974	1	0.355483326543689	0.996469494770579	0.39261870506435	0.732930867106253	-1.45476120418991	-0.358483571939724	0.137950558900709	0.99593376093764	-1.09627763225019
chr1	144003960	144004128	168	-	utr5	Rgs2	0.671681165068779	0.9581332379226	0.326783191288324	1	0.267784666193715	0.996469494770579	0.046257911932667	0.458584967403759	-0.732255132802605	-0.358483571939724	0.137950558900709	0.99593376093764	-0.373771560862882
chr1	146420130	146420334	204	-	exon	Gm29514	0.407003449352859	0.952709570805439	0.417385698147034	1	0.685310515728063	0.996469494770579	0.310117811226483	0.686286576189086	-0.548108596482725	-0.279880170051812	0.584187972011713	0.99593376093764	-0.268228426430914
chr1	146495833	146495985	152	+	utr5	Brinp3	0.279885779517458	0.952709570805439	0.294564897624956	1	0.219506214827825	0.996469494770579	0.422482864948608	0.747561020392398	-1.010740844575	-0.112696074686029	0.687862295477721	0.99593376093764	-0.898044769888975
chr1	146514834	146514937	103	+	exon	Brinp3	0.19073221238794	0.952709570805439	0.255742583610709	1	0.374889469113905	0.996469494770579	0.264475390876148	0.660217697908781	-0.973205065348334	-0.112696074686029	0.687862295477721	0.99593376093764	-0.860508990662304
chr1	146792335	146792501	166	+	intron	Brinp3	NA	NA	0.1646484821557	1	0.0191758852002979	0.870421006624674	0.361991201643704	0.716983393641511	3.51618561760085	-0.112696074686029	0.687862295477721	0.99593376093764	3.62888169228688
chr1	146825874	146826030	156	-	intron	Gm15584	NA	NA	0.440843451313547	1	0.495206742677621	0.996469494770579	0.478243826106108	0.777430871924217	3.42497939213245	1.19687984027309	0.307144322212155	0.99593376093764	2.22809955185936
chr1	146826206	146826438	232	-	intron	Gm15584	NA	NA	0.0712480583311737	1	0.0135793723246322	0.714661696351673	1	1	5.67010446450688	1.19687984027309	0.307144322212155	0.99593376093764	4.47322462423379
chr1	146901065	146902105	1040	+	utr3	Brinp3	0.475307344132169	0.952709570805439	0.842195845954218	1	0.88078385496457	0.996469494770579	0.100835485614779	0.532391656784999	0.201477033566666	-0.112696074686029	0.687862295477721	0.99593376093764	0.314173108252695
chr1	149843729	149843883	154	-	intron	Pla2g4a	NA	NA	0.151212708148442	1	0.35509781258799	0.996469494770579	1	1	4.45348309001171	-0.126377222393411	0.724221664366752	0.99593376093764	4.57986031240512
chr1	150361437	150361638	201	-	utr3	Odr4	0.204337554338587	0.952709570805439	0.251345365511879	1	0.310599172833554	0.996469494770579	0.214882391881396	0.626446051762434	-1.74370362354191	-0.596232698800158	0.107748574394193	0.99593376093764	-1.14747092474176
chr1	150361757	150361977	220	-	utr3	Odr4	0.475394577029364	0.952709570805439	0.341625166571663	1	0.442842774438699	0.996469494770579	0.132547893242316	0.562132077855754	-1.08959314749147	-0.596232698800158	0.107748574394193	0.99593376093764	-0.493360448691316
chr1	150362274	150362452	178	-	utr3	Odr4	0.674762518150753	0.958253707558857	0.691375025652365	1	0.54423270122643	0.996469494770579	0.437752976191087	0.755493277217997	-1.54867376755553	-0.596232698800158	0.107748574394193	0.99593376093764	-0.952441068755372
chr1	150439205	150439316	111	+	exon	Tpr	0.574966014093572	0.952709570805439	0.594703713215974	1	0.537106873663847	0.996469494770579	0.220082280606186	0.629211338979746	-0.936222668773252	-0.189382954837115	0.255300509845311	0.99593376093764	-0.746839713936137
chr1	150440070	150440199	129	+	exon	Tpr	0.782861812140809	0.968317019437783	0.784697544876581	1	0.596048064342819	0.996469494770579	0.529298734820135	0.801905462500265	-0.767068225197837	-0.189382954837115	0.255300509845311	0.99593376093764	-0.577685270360722
chr1	150653184	150653459	275	+	intron	Gm20631	NA	NA	0.0631451123676095	1	0.0473341088039091	0.996469494770579	1	1	5.93243174819456	-0.32368158279847	0.799511628162564	0.99593376093764	6.25611333099303
chr1	151074627	151074750	123	+	intergenic	NA	0.0896663934503042	0.952709570805439	0.119670373419981	1	0.269781660351881	0.996469494770579	0.0153050884432652	0.380130822332755	-0.85764952955485	NA	NA	NA	NA
chr1	151344571	151344700	129	+	utr5	Ivns1abp	0.868861888575913	0.983102830848912	0.58636034118361	1	0.879996242292313	0.996469494770579	0.375932186506148	0.724427476964484	0.118326721884745	-0.33687513941931	0.271687058916632	0.99593376093764	0.455201861304054
chr1	151349403	151349515	112	+	utr5	Ivns1abp	0.62940074860555	0.954763707618427	0.666710900443012	1	0.609954239521608	0.996469494770579	0.125121105422219	0.556911705659419	-1.04329072906336	-0.33687513941931	0.271687058916632	0.99593376093764	-0.706415589644055
chr1	151355379	151355549	170	+	utr3	Ivns1abp	0.506369971871042	0.952709570805439	0.535087056445084	1	0.491981847656172	0.996469494770579	0.385541949193334	0.729017139566143	-1.27503938983519	-0.33687513941931	0.271687058916632	0.99593376093764	-0.938164250415883
chr1	151410822	151410994	172	-	exon	Swt1	0.471382221864401	0.952709570805439	0.499023624817886	1	0.573908997254922	0.996469494770579	0.148599916890137	0.576190082302578	-1.65980551670185	-0.33568130585314	0.372116365488721	0.99593376093764	-1.32412421084871
chr1	151447691	151447880	189	+	exon	Gm37893	NA	NA	0.187258241032557	1	0.000219163307719494	0.0394878559674455	0.0380741365717965	0.443968369708386	4.62571823004309	0.132597633687466	0.750873621770821	0.99593376093764	4.49312059635562
chr1	151457822	151457948	126	+	utr3	Trmt1l	0.559576909474776	0.952709570805439	0.834103455518998	1	0.836708865104274	0.996469494770579	0.0684576392728435	0.487572271682788	0.146939066559892	-0.141133687707885	0.570398951284272	0.99593376093764	0.288072754267777
chr1	151473110	151473338	228	-	exon	Rnf2	0.186190888137203	0.952709570805439	0.252806017743152	1	0.449754870063188	0.996469494770579	0.269029668214169	0.663174190872703	-1.58361073387343	-0.210699233295628	0.649028483857124	0.99593376093764	-1.37291150057781
chr1	151818328	151819341	1013	+	utr3	Edem3	0.364567037914331	0.952709570805439	0.892488275677813	1	0.876863873495955	0.996469494770579	0.304130090870929	0.682776266333365	0.0890286039982549	-0.280984258778184	0.117734070423953	0.99593376093764	0.370012862776439
chr1	151891261	151891489	228	-	utr3	1700025G04Rik	0.930426070515333	0.99397349127623	0.970052562829046	1	0.981697987811376	0.996469494770579	0.678089461877871	0.876774244089322	-0.583552584604445	-0.259873632577633	0.120944254210889	0.99593376093764	-0.323678952026812
chr1	151891593	151891818	225	-	utr3	1700025G04Rik	0.861734943101967	0.981949885556023	0.935082357793632	1	0.926560128753749	0.996469494770579	0.291575258761031	0.677135821822741	-0.193674718669972	-0.259873632577633	0.120944254210889	0.99593376093764	0.066198913907661
chr1	151892713	151892871	158	-	utr3	1700025G04Rik	0.524987822815661	0.952709570805439	0.589273791660004	1	0.647938437259484	0.996469494770579	0.596128640752189	0.836873665662708	-0.588236027057093	-0.259873632577633	0.120944254210889	0.99593376093764	-0.32836239447946
chr1	151893006	151893389	383	-	utr3	1700025G04Rik	0.397022607538313	0.952709570805439	0.699109493281087	1	0.851733963980662	0.996469494770579	0.643029841919305	0.860480362915982	-0.384965759877293	-0.259873632577633	0.120944254210889	0.99593376093764	-0.12509212729966
chr1	152089968	152090083	115	-	utr5	1700025G04Rik	0.68058272889691	0.959310620451746	0.994157895473769	1	0.979605908185524	0.996469494770579	0.50029967631417	0.788098053702327	-0.147627973799045	-0.259873632577633	0.120944254210889	0.99593376093764	0.112245658778588
chr1	152370833	152371008	175	-	utr3	Tsen15	0.24958069000819	0.952709570805439	0.245449618890744	1	0.438572589920571	0.996469494770579	0.0791706771975524	0.50264009585598	-1.46005103517371	-0.350779202494482	0.398841548017693	0.99593376093764	-1.10927183267923
chr1	152508577	152508838	261	+	utr3	Colgalt2	0.533619458543372	0.952709570805439	0.787497460881832	1	0.613055769224418	0.996469494770579	0.0979330065970776	0.528213863178353	0.744166912971994	0.116825981913849	0.782246535423642	0.99593376093764	0.627340931058144
chr1	152518002	152518735	733	-	utr3	Rgl1	0.785408079738448	0.968611385129007	0.974595014740881	1	0.962977351405218	0.996469494770579	0.699776204567929	0.887706711003057	0.177572338755967	0.176861138902618	0.39300714152368	0.99593376093764	0.000711199853349109
chr1	152518850	152519224	374	-	utr3	Rgl1	0.528870088880922	0.952709570805439	0.560608949126787	1	0.489365813271858	0.996469494770579	0.777774185275022	0.923179684323581	0.211993833774576	0.176861138902618	0.39300714152368	0.99593376093764	0.0351326948719578
chr1	152521229	152521329	100	-	exon	Rgl1	0.462210722229363	0.952709570805439	0.543809986625624	1	0.550413891633557	0.996469494770579	0.502481202048287	0.78921373744512	-0.363575845391874	0.176861138902618	0.39300714152368	0.99593376093764	-0.540436984294492
chr1	152542024	152542165	141	-	intron	Rgl1	0.968573555007321	0.999013890440938	0.723119972640219	1	0.977849090387454	0.996469494770579	0.346559833300759	0.707931439500429	0.114396533136569	0.176861138902618	0.39300714152368	0.99593376093764	-0.0624646057660494
chr1	152765991	152766285	294	-	utr5	Rgl1	0.22863827010971	0.952709570805439	0.3564486960207	1	0.751725534047263	0.996469494770579	0.369045114716634	0.720343885641313	0.823808718559729	0.176861138902618	0.39300714152368	0.99593376093764	0.646947579657111
chr1	152766576	152766850	274	+	utr5	Arpc5	0.449274387843153	0.952709570805439	0.717373942367323	1	0.717775825456747	0.996469494770579	0.700049710483138	0.887870131895144	0.520532616937846	-0.0593090428119862	0.777360592200685	0.99593376093764	0.579841659749832
chr1	152775184	152775503	319	+	utr3	Arpc5	0.0554905030687074	0.952709570805439	0.119582269501488	1	0.341098731407695	0.996469494770579	0.185443060942847	0.60533055462886	-1.60013610542286	-0.0593090428119862	0.777360592200685	0.99593376093764	-1.54082706261088
chr1	152812562	152812700	138	+	exon	Ncf2	NA	NA	0.0159889276096837	1	0.0134149677344356	0.710661783308915	1	1	5.07820352033319	0.404642687765823	0.233335899113559	0.99593376093764	4.67356083256736
chr1	152839114	152839326	212	-	utr3	Smg7	0.543668026211243	0.952709570805439	0.758843528885849	1	0.904762760079631	0.996469494770579	0.27121394833668	0.664692281400187	0.300574209719673	-0.0436503322310506	0.849880944176076	0.99593376093764	0.344224541950724
chr1	152844194	152844319	125	-	exon	Smg7	0.713599565702052	0.961714205023053	0.736204160818309	1	0.696157754100099	0.996469494770579	0.676942612816118	0.876626775867254	-0.869154795675614	-0.0436503322310506	0.849880944176076	0.99593376093764	-0.825504463444563
chr1	152848595	152848923	328	-	exon	Smg7	0.559994283391177	0.952709570805439	0.563660823893884	1	0.738929207560909	0.996469494770579	0.738886204759173	0.906837774887669	-0.0765468960255419	-0.0436503322310506	0.849880944176076	0.99593376093764	-0.0328965637944913
chr1	152958587	152958736	149	+	intron	Nmnat2	NA	NA	0.873683545436014	1	0.623848830852082	0.996469494770579	0.0437147579679694	0.456260471283204	2.47282792217804	-0.12044672340095	0.53594641509003	0.99593376093764	2.59327464557899
chr1	153115641	153115931	290	+	utr3	Nmnat2	0.127892197928765	0.952709570805439	0.362391219210597	1	0.688155477471198	0.996469494770579	0.284679041599443	0.673405239846316	0.693284003204285	-0.12044672340095	0.53594641509003	0.99593376093764	0.813730726605235
chr1	153123798	153124039	241	-	utr3	Lamc2	0.673873660316458	0.958249370322295	0.78850863732736	1	0.939606315203533	0.996469494770579	0.553709855783001	0.814953514245589	0.783434846421454	0.503554239947895	0.0610767736259703	0.99593376093764	0.279880606473559
chr1	153213212	153213347	135	+	intergenic	NA	0.614791126696526	0.953272642964184	0.742549895038195	1	0.523884023425124	0.996469494770579	0.658539922543652	0.866927513591702	6.2133761372333	NA	NA	NA	NA
chr1	153221068	153221700	632	-	utr3	Lamc1	0.912611841422129	0.988923199601614	0.874626916323184	1	0.932984357073411	0.996469494770579	0.820307140836766	0.940881171955515	-0.0461782796596571	0.113734163501684	0.62427234074402	0.99593376093764	-0.159912443161341
chr1	153455984	153456722	738	-	utr3	Dhx9	0.185295774438108	0.952709570805439	0.241985999454723	1	0.392096857769248	0.996469494770579	0.212156468026123	0.625434457250816	-1.6483925178105	-0.311296212688396	0.205812464380929	0.99593376093764	-1.3370963051221
chr1	153664003	153664244	241	+	intron	Rgs8	NA	NA	0.272811854743776	1	0.0425746372587689	0.996469494770579	0.334184474682916	0.700657098188064	4.23431174646772	-0.0580816648260825	0.759267951576399	0.99593376093764	4.29239341129381
chr1	153692731	153693122	391	+	utr3	Rgs8	0.884245102070771	0.985597172249643	0.81355428428259	1	0.732714960403765	0.996469494770579	0.927812167287275	0.989727372132902	-0.250482202386519	-0.0580816648260825	0.759267951576399	0.99593376093764	-0.192400537560437
chr1	153693871	153694443	572	+	utr3	Rgs8	0.937559664178441	0.995901380481047	0.931740071146762	1	0.963151212649261	0.996469494770579	0.694198315368375	0.884617345105843	-0.228285737007725	-0.0580816648260825	0.759267951576399	0.99593376093764	-0.170204072181643
chr1	153694602	153694764	162	+	utr3	Rgs8	0.751589522590946	0.963469479409336	0.771640087126355	1	0.635206591402032	0.996469494770579	0.400693006250424	0.736269189855741	-0.812169914005694	-0.0580816648260825	0.759267951576399	0.99593376093764	-0.754088249179612
chr1	153695430	153695812	382	+	utr3	Rgs8	0.0504202254548718	0.952709570805439	0.241384213745224	1	0.52790034038048	0.996469494770579	0.00885209779493856	0.360278490180091	0.705590697250655	-0.0580816648260825	0.759267951576399	0.99593376093764	0.763672362076738
chr1	153695880	153696580	700	+	utr3	Rgs8	0.68940088995133	0.959376131342204	0.958303826114817	1	0.954526701805785	0.996469494770579	0.933668083512247	0.992288519794202	-0.14693984664343	-0.0580816648260825	0.759267951576399	0.99593376093764	-0.0888581818173476
chr1	153696915	153697101	186	+	utr3	Rgs8	0.516515550550314	0.952709570805439	0.765111648846403	1	0.970543198748512	0.996469494770579	0.59276150101404	0.83504877193956	0.637165500519291	-0.0580816648260825	0.759267951576399	0.99593376093764	0.695247165345374
chr1	153697215	153697487	272	+	utr3	Rgs8	0.0825428958327914	0.952709570805439	0.186159447569058	1	0.338010991691866	0.996469494770579	0.058217992382872	0.474729051000223	1.4199643639667	-0.0580816648260825	0.759267951576399	0.99593376093764	1.47804602879278
chr1	153743675	153744306	631	+	utr3	Rgs16	0.252589672836312	0.952709570805439	0.447269513834374	1	0.468875058492254	0.996469494770579	0.0842717086597604	0.510814935353686	1.04670117020717	0.201904623051918	0.567775739648815	0.99593376093764	0.844796547155247
chr1	153744913	153745082	169	+	utr3	Rgs16	0.770248879622718	0.966097590672241	0.951925329984472	1	0.949870700697299	0.996469494770579	0.308591554217766	0.685276387438866	-0.329392814036184	0.201904623051918	0.567775739648815	0.99593376093764	-0.531297437088102
chr1	153753902	153754030	128	+	exon	Rnasel	0.657810097321583	0.956056953254089	0.648817116697131	1	0.870657160826327	0.996469494770579	0.512015369747669	0.792897404054644	0.335468331345466	0.358317660811274	0.221440097845348	0.99593376093764	-0.0228493294658085
chr1	153754879	153755019	140	+	exon	Rnasel	0.483520793663126	0.952709570805439	0.544617557976666	1	0.67244172940747	0.996469494770579	0.751724534566226	0.912433848436839	0.0932238512017804	0.358317660811274	0.221440097845348	0.99593376093764	-0.265093809609494
chr1	153763098	153763224	126	+	utr3	Rnasel	0.332288491313473	0.952709570805439	0.539136871086462	1	0.949671990659679	0.996469494770579	0.359635318819289	0.715966378020774	1.10426884675554	0.358317660811274	0.221440097845348	0.99593376093764	0.745951185944266
chr1	153899664	153899832	168	-	exon	Teddm2	0.251049867245484	0.952709570805439	0.396573053706319	1	0.455033599267807	0.996469494770579	0.29529499200984	0.679095438591675	2.14981463863214	0.158031476017669	0.743020094536271	0.99593376093764	1.99178316261447
chr1	153900008	153900193	185	-	utr5	Teddm2	0.853144624722672	0.980486901114444	0.908543435528823	1	0.998507326723136	0.998620497915162	0.501180347795724	0.788541367565769	0.0718915321405985	0.158031476017669	0.743020094536271	0.99593376093764	-0.0861399438770703
chr1	154397704	154398851	1147	-	utr3	Cacna1e	0.376322320791042	0.952709570805439	0.569783969827669	1	0.586962108701559	0.996469494770579	0.209726047724617	0.623337217140955	0.989731249402247	0.107597065218537	0.540770133667818	0.99593376093764	0.882134184183709
chr1	154418955	154419821	866	-	intron	Cacna1e	0.872094805964909	0.983801287414961	0.998833472620251	1	0.798112443954874	0.996469494770579	0.55776654178895	0.817061405076371	0.354936942980511	0.107597065218537	0.540770133667818	0.99593376093764	0.247339877761974
chr1	154468994	154469142	148	-	exon	Cacna1e	0.641944053366876	0.954777375894149	0.862210279626777	1	0.989083526851107	0.996469494770579	0.772566621045539	0.921451976492064	0.585546029831196	0.107597065218537	0.540770133667818	0.99593376093764	0.477948964612659
chr1	154472080	154472507	427	-	exon	Cacna1e	0.0850799973814661	0.952709570805439	0.118599118320044	1	0.0190499001222812	0.870421006624674	0.013434158583972	0.37358519771231	2.25299348556347	0.107597065218537	0.540770133667818	0.99593376093764	2.14539642034493
chr1	154725725	154725953	228	-	utr5	Cacna1e	0.106210366552004	0.952709570805439	0.190405919819528	1	0.399474389186543	0.996469494770579	0.0796379478268174	0.503378079437946	1.21108228683026	0.107597065218537	0.540770133667818	0.99593376093764	1.10348522161173
chr1	154726209	154726398	189	-	utr5	Cacna1e	0.783494405544599	0.968322256651777	0.75415316625441	1	0.715640169128514	0.996469494770579	0.192066388354562	0.611271173932672	-0.264577451607203	0.107597065218537	0.540770133667818	0.99593376093764	-0.37217451682574
chr1	154859198	154859398	200	-	intron	Cacna1e	NA	NA	0.151713806989819	1	0.026902872460456	0.996469494770579	0.138580054223269	0.566236542425386	4.41569689647045	0.107597065218537	0.540770133667818	0.99593376093764	4.30809983125191
chr1	155097651	155098807	1156	-	utr3	Ier5	0.0959378023403306	0.952709570805439	0.169385477335664	1	0.0568293530356802	0.996469494770579	0.143492466606977	0.570275687442073	1.43362100577505	0.0593149982284419	0.874938793093482	0.99593376093764	1.37430600754661
chr1	155098960	155099106	146	-	exon	Ier5	0.502293115308644	0.952709570805439	0.655393380688646	1	0.501169171378862	0.996469494770579	0.622537066721617	0.850710560594418	2.66933984854363	0.0593149982284419	0.874938793093482	0.99593376093764	2.61002485031519
chr1	155099429	155099605	176	-	utr5	Ier5	0.156725316480169	0.952709570805439	0.251222946941956	1	0.376808432876857	0.996469494770579	0.0802761618145061	0.503976038048435	-0.87441568440112	0.0593149982284419	0.874938793093482	0.99593376093764	-0.933730682629562
chr1	155158711	155158837	126	+	utr5	Stx6	0.29849375507816	0.952709570805439	0.443723172919976	1	0.567662953539767	0.996469494770579	0.761512055836631	0.916253472395733	2.1937455241712	0.0424494997010129	0.787773760953133	0.99593376093764	2.15129602447019
chr1	155162931	155163393	462	+	intron	Stx6	0.0711752066468307	0.952709570805439	0.117256609318048	1	0.0224549365925507	0.92870310785899	0.0633707192470377	0.482246891312433	3.88281371159888	0.0424494997010129	0.787773760953133	0.99593376093764	3.84036421189787
chr1	155166518	155166805	287	+	intron	Stx6	0.0449780919123558	0.952709570805439	0.0296278680712971	1	0.198916993898909	0.996469494770579	0.237380597586586	0.641497516885791	3.30242868757243	0.0424494997010129	0.787773760953133	0.99593376093764	3.25997918787142
chr1	155167005	155167110	105	+	intron	Stx6	NA	NA	0.999587038129885	1	NA	NA	0.4161593166557	0.744416086042293	4.19210173646171	0.0424494997010129	0.787773760953133	0.99593376093764	4.1496522367607
chr1	155202040	155202855	815	+	utr3	Stx6	0.172457712920163	0.952709570805439	0.568351127309456	1	0.731776619241302	0.996469494770579	0.200142201087703	0.618085443988589	0.522126088353377	0.0424494997010129	0.787773760953133	0.99593376093764	0.479676588652365
chr1	155225369	155225554	185	-	exon	BC034090	0.106744287423694	0.952709570805439	0.108634989266931	1	0.277063116952154	0.996469494770579	0.0157432594488999	0.380130822332755	1.59621066819209	0.508103522188504	0.21947764299389	0.99593376093764	1.08810714600359
chr1	155225631	155226185	554	-	exon	BC034090	0.117788409131316	0.952709570805439	0.262794963777954	1	0.354597234940086	0.996469494770579	0.0585916472171869	0.474729051000223	0.94392439765217	0.508103522188504	0.21947764299389	0.99593376093764	0.435820875463666
chr1	155241501	155241705	204	-	exon	BC034090	0.371739122233929	0.952709570805439	0.334537084688006	1	0.599774127607007	0.996469494770579	0.776880879724309	0.922896564876054	0.678288108234716	0.508103522188504	0.21947764299389	0.99593376093764	0.170184586046212
chr1	155241847	155242052	205	-	exon	BC034090	0.758973804201765	0.964361235969754	0.847039890349357	1	0.854057567625125	0.996469494770579	0.905272877939062	0.979772849364956	0.408494695163531	0.508103522188504	0.21947764299389	0.99593376093764	-0.099608827024973
chr1	155242109	155242267	158	-	exon	BC034090	0.497124335773367	0.952709570805439	0.608605255033958	1	0.483251595189059	0.996469494770579	0.74625023656961	0.910155429250452	1.03782307020155	0.508103522188504	0.21947764299389	0.99593376093764	0.52971954801305
chr1	155244780	155244900	120	-	utr5*	BC034090	0.173347714205322	0.952709570805439	0.272871893102815	1	0.347120218456746	0.996469494770579	0.123879003804362	0.554607035675983	2.65087072152143	0.508103522188504	0.21947764299389	0.99593376093764	2.14276719933292
chr1	155276431	155276634	203	-	utr3	Xpr1	0.984145545760299	1	0.953525952647345	1	0.991624591010843	0.996469494770579	0.628817228687319	0.853639588196474	-0.146619066098685	-0.119942917120424	0.657340076444834	0.99593376093764	-0.0266761489782606
chr1	155280458	155281012	554	-	utr3	Xpr1	0.715479073224582	0.961783530666002	0.755060093487858	1	0.625900116751177	0.996469494770579	0.837696787841178	0.948180159525537	-0.40763710418677	-0.119942917120424	0.657340076444834	0.99593376093764	-0.287694187066346
chr1	155338490	155338730	240	-	intron	Xpr1	NA	NA	0.0458263873937322	1	6.67468981742387e-05	0.0162599489219002	0.632878282158338	0.856001675192298	4.72236807281709	-0.119942917120424	0.657340076444834	0.99593376093764	4.84231098993752
chr1	155417232	155417406	174	-	utr5	Xpr1	0.220016980762357	0.952709570805439	0.354359205010208	1	0.469044859002747	0.996469494770579	0.597470380867568	0.837702956173113	1.63128687215858	-0.119942917120424	0.657340076444834	0.99593376093764	1.751229789279
chr1	155558400	155558740	340	+	utr5	Acbd6	0.291186161602067	0.952709570805439	0.446960303332714	1	0.727026246744596	0.996469494770579	0.178246274816512	0.60009704206302	0.899889336663382	0.0135800549062821	0.957629037489568	0.99593376093764	0.8863092817571
chr1	155687035	155687197	162	+	utr3	Acbd6	0.207190467409165	0.952709570805439	0.233816775291288	1	0.713343707291325	0.996469494770579	0.464901712333844	0.770116694452661	-0.454261474672663	0.0135800549062821	0.957629037489568	0.99593376093764	-0.467841529578945
chr1	155779402	155779901	499	-	exon	Qsox1	0.718759715122286	0.961803322525624	0.775705512254872	1	0.83492786249717	0.996469494770579	0.737979117108466	0.906534416732814	-0.084841315213154	0.0616691524997087	0.776432032999369	0.99593376093764	-0.146510467712863
chr1	155845154	155845335	181	-	utr3	Cep350	0.940043506084631	0.996408318549242	0.907892186728721	1	0.799725649346848	0.996469494770579	0.149759930425922	0.576668576357908	-0.297402280396771	-0.0147115984352637	0.923281065585363	0.99593376093764	-0.282690681961507
chr1	155846718	155847474	756	-	utr3	Cep350	0.795483879369713	0.969232492606072	0.794218120818926	1	0.58409290299765	0.996469494770579	0.845228781965703	0.951752583915485	-0.451977687058462	-0.0147115984352637	0.923281065585363	0.99593376093764	-0.437266088623198
chr1	155847663	155848715	1052	-	utr3	Cep350	0.450186393704478	0.952709570805439	0.541005703905578	1	0.487283715951139	0.996469494770579	0.429683709434284	0.751281374284258	-0.485387963388188	-0.0147115984352637	0.923281065585363	0.99593376093764	-0.470676364952924
chr1	155861772	155861953	181	-	exon	Cep350	0.610594424158199	0.952841892813829	0.641089947693951	1	0.66781062212878	0.996469494770579	0.645910274140776	0.861508845383473	-1.08822170979353	-0.0147115984352637	0.923281065585363	0.99593376093764	-1.07351011135826
chr1	155862273	155862685	412	-	exon	Cep350	0.454608412110658	0.952709570805439	0.719913399698095	1	0.76730003519829	0.996469494770579	0.185198818572277	0.605248871393528	0.291914542667556	-0.0147115984352637	0.923281065585363	0.99593376093764	0.306626141102819
chr1	155862761	155862892	131	-	exon	Cep350	0.256732785002645	0.952709570805439	0.424289147291599	1	0.612780513479434	0.996469494770579	0.484505676098347	0.781000696522113	0.158996571642165	-0.0147115984352637	0.923281065585363	0.99593376093764	0.173708170077429
chr1	155862974	155863288	314	-	exon	Cep350	0.750691623114537	0.963382236194607	0.890424881578994	1	0.918832617211086	0.996469494770579	0.914516254268094	0.984256430094056	0.0527750486048644	-0.0147115984352637	0.923281065585363	0.99593376093764	0.0674866470401281
chr1	155928175	155929087	912	-	exon	Cep350	0.861644232428574	0.981930086353856	0.825341607192237	1	0.878900727943442	0.996469494770579	0.748740771373102	0.911495928458052	-0.146550713539421	-0.0147115984352637	0.923281065585363	0.99593376093764	-0.131839115104158
chr1	155932826	155933358	532	-	exon	Cep350	0.765903606858919	0.965483845393003	0.685383716898792	1	0.827872836869168	0.996469494770579	0.827356161158496	0.943612159880246	-0.243340133057866	-0.0147115984352637	0.923281065585363	0.99593376093764	-0.228628534622602
chr1	155953176	155953674	498	-	exon	Cep350	0.522220043116675	0.952709570805439	0.57365501523507	1	0.384803615397566	0.996469494770579	0.439596297484034	0.756373481866006	-0.878506802713919	-0.0147115984352637	0.923281065585363	0.99593376093764	-0.863795204278656
chr1	155973000	155973165	165	-	utr5	Cep350	0.170315606878169	0.952709570805439	0.202385477469067	1	0.180469542456491	0.996469494770579	0.0163894066640673	0.381415495503039	3.04676468979296	-0.0147115984352637	0.923281065585363	0.99593376093764	3.06147628822823
chr1	156006808	156007705	897	-	utr3	Tor1aip1	0.82738308013047	0.976067171235237	0.75378204257856	1	0.639159227543595	0.996469494770579	0.217869430389751	0.628525820899563	0.248327421104809	0.171777587439399	0.497517677673823	0.99593376093764	0.0765498336654105
chr1	156035789	156036002	213	+	utr5	Tor1aip2	0.520169807699666	0.952709570805439	0.658875103204038	1	0.770510039191072	0.996469494770579	0.0474286633861161	0.458584967403759	1.21937775421397	-0.0926699816982635	0.696237485866519	0.99593376093764	1.31204773591223
chr1	156040919	156041040	121	+	utr5	Tor1aip2	0.216730499335414	0.952709570805439	0.30270152609055	1	0.414191328716585	0.996469494770579	0.0597663524230133	0.476552308705912	-0.996976403565788	-0.0926699816982635	0.696237485866519	0.99593376093764	-0.904306421867525
chr1	156051241	156051867	626	+	utr5	Tor1aip2	0.830898938044485	0.977004868722317	0.84126712980671	1	0.594316570197257	0.996469494770579	0.806972554232799	0.935738321819898	-0.635013899671083	-0.0926699816982635	0.696237485866519	0.99593376093764	-0.542343917972819
chr1	156061679	156062087	408	+	exon	Tor1aip2	0.873503588871514	0.983801287414961	0.985906203437488	1	0.70801176991533	0.996469494770579	0.996224935570252	1	0.754304918108644	-0.0926699816982635	0.696237485866519	0.99593376093764	0.846974899806908
chr1	156064922	156065555	633	+	utr3	Tor1aip2	0.65416410797499	0.955503344899149	0.949395956457374	1	0.909974433516716	0.996469494770579	0.897210204061179	0.975344904438325	0.460311388528012	-0.0926699816982635	0.696237485866519	0.99593376093764	0.552981370226276
chr1	156065720	156065833	113	+	utr3	Tor1aip2	0.39570552060568	0.952709570805439	0.440358501402921	1	0.352801791243615	0.996469494770579	0.690753679785675	0.883009180912392	-0.0494827028771793	-0.0926699816982635	0.696237485866519	0.99593376093764	0.0431872788210842
chr1	156086281	156086485	204	-	intron	Fam163a	NA	NA	0.213521816942429	1	0.210299572490203	0.996469494770579	1	1	5.70069105248607	0.228478937177803	0.383609683056186	0.99593376093764	5.47221211530826
chr1	156195017	156195172	155	-	intron	Fam163a	NA	NA	0.99959843690384	1	NA	NA	1	1	5.0543181645831	0.228478937177803	0.383609683056186	0.99593376093764	4.82583922740529
chr1	156558820	156559009	189	+	utr5	Abl2	0.138399171577267	0.952709570805439	0.171869740681322	1	0.211450493710313	0.996469494770579	0.00493333408373553	0.316741352480805	2.57028096836572	-0.141196334938356	0.405365838954573	0.99593376093764	2.71147730330408
chr1	156641143	156641360	217	+	exon	Abl2	0.550569423167818	0.952709570805439	0.548076720829416	1	0.624826728081031	0.996469494770579	0.895464856171045	0.974558690279415	-0.00999386873481359	-0.141196334938356	0.405365838954573	0.99593376093764	0.131202466203542
chr1	156641451	156642925	1474	+	utr3	Abl2	0.298945483098027	0.952709570805439	0.493591172404798	1	0.542277874829425	0.996469494770579	0.322709440266362	0.694725772834658	0.606521614700459	-0.141196334938356	0.405365838954573	0.99593376093764	0.747717949638815
chr1	156655130	156655791	661	-	utr3	Tor3a	0.541589796869219	0.952709570805439	0.586607020729316	1	0.56181662850964	0.996469494770579	0.436842871331877	0.754760550169845	-0.263117660358003	-0.027481669236237	0.914778048912837	0.99593376093764	-0.235635991121766
chr1	156678803	156679009	206	-	utr3	Fam20b	0.631654473690904	0.954763707618427	0.584720606054541	1	0.787517451512142	0.996469494770579	0.833917336896992	0.946470590730503	-0.475172145343973	-0.326246311480482	0.129887580206355	0.99593376093764	-0.148925833863491
chr1	156679784	156679911	127	-	utr3	Fam20b	0.083593782557207	0.952709570805439	0.203656479787799	1	0.556541682688579	0.996469494770579	0.32750589770136	0.69701473831521	-1.18711446460847	-0.326246311480482	0.129887580206355	0.99593376093764	-0.860868153127985
chr1	156680830	156681657	827	-	utr3	Fam20b	0.120448552918736	0.952709570805439	0.392450769716066	1	0.399998091006556	0.996469494770579	0.0914482085054272	0.519870664332649	0.407595444150959	-0.326246311480482	0.129887580206355	0.99593376093764	0.73384175563144
chr1	156705664	156706077	413	-	utr5	Fam20b	0.946772840506002	0.996441762927158	0.984341062208005	1	0.996725582775431	0.997332632690869	0.905701393320987	0.980069580190521	-0.208681386263235	-0.326246311480482	0.129887580206355	0.99593376093764	0.117564925217247
chr1	156808862	156809158	296	-	utr3	Ralgps2	0.463725667167464	0.952709570805439	0.873351569258616	1	0.916830673680859	0.996469494770579	0.735606576730174	0.905589716494086	0.837063251841113	-0.251764762588976	0.346616568504251	0.99593376093764	1.08882801443009
chr1	156828458	156828578	120	-	exon	Ralgps2	NA	NA	0.142169049709413	1	0.0933132315537855	0.996469494770579	0.608377102131501	0.843249932466632	4.47124391539402	-0.251764762588976	0.346616568504251	0.99593376093764	4.72300867798299
chr1	156844865	156844988	123	+	exon	Angptl1	0.609021841921905	0.952709570805439	0.624522652507076	1	0.711734947757181	0.996469494770579	0.0890268549803755	0.516967185256566	-1.15434278848629	0.152118207293997	0.755668933444072	0.99593376093764	-1.30646099578028
chr1	156939820	156939957	137	+	exon	4930439D14Rik	0.259526945826543	0.952709570805439	0.343174768017502	1	0.24844597656081	0.996469494770579	0.37458306306852	0.724099486290635	1.82716520815674	0.431475949768795	0.604213746688298	0.99593376093764	1.39568925838794
chr1	157139991	157140193	202	-	utr3	Rasal2	0.598088209392567	0.952709570805439	0.593376778759999	1	0.375565462368461	0.996469494770579	0.659779426945886	0.867656774430456	-1.2178639508171	-0.115873928554228	0.56936805394362	0.99593376093764	-1.10199002226287
chr1	157140497	157140891	394	-	utr3	Rasal2	0.67580661266829	0.958486176136194	0.66875547682942	1	0.633022263398996	0.996469494770579	0.536669919902717	0.805447653615425	-0.295199266065793	-0.115873928554228	0.56936805394362	0.99593376093764	-0.179325337511565
chr1	157156969	157157716	747	-	exon	Rasal2	0.946098288057089	0.996441762927158	0.969326984512838	1	0.997469143166544	0.997810476517759	0.305079665871181	0.68311041637049	-0.00334452622870979	-0.115873928554228	0.56936805394362	0.99593376093764	0.112529402325518
chr1	157175777	157176190	413	-	exon	Rasal2	0.517755830227123	0.952709570805439	0.543308613732821	1	0.551133284583624	0.996469494770579	0.618909263469153	0.848471286131138	-0.436440185691524	-0.115873928554228	0.56936805394362	0.99593376093764	-0.320566257137297
chr1	157268880	157269051	171	-	intron	Rasal2	NA	NA	0.346893260622542	1	0.0410906442879332	0.996469494770579	0.0366511875844777	0.440875027500408	2.85892474139409	-0.115873928554228	0.56936805394362	0.99593376093764	2.97479866994832
chr1	157269268	157269371	103	-	intron	Rasal2	NA	NA	0.608628267323186	1	0.8633172714813	0.996469494770579	0.496186915906999	0.786172097765574	1.99688760943412	-0.115873928554228	0.56936805394362	0.99593376093764	2.11276153798835
chr1	157419918	157420155	237	+	exon	2810025M15Rik	0.720600856829153	0.962035328319981	0.73213597333445	1	0.671130458617175	0.996469494770579	0.939442950337618	0.994990066129078	-1.27352742890284	-0.437694566882838	0.321043392738229	0.99593376093764	-0.835832862019999
chr1	158245447	158245570	123	-	utr3	Brinp2	0.64146330815	0.954763707618427	0.723273397829795	1	0.820952161462956	0.996469494770579	0.567971467240046	0.822259995221512	-0.443581494754404	-0.0972814592610201	0.603364651086471	0.99593376093764	-0.346300035493384
chr1	158245755	158247218	1463	-	utr3	Brinp2	0.688442107422255	0.959376131342204	0.70010869119609	1	0.674620218832165	0.996469494770579	0.560115941251165	0.818129015454164	-0.28695969376486	-0.0972814592610201	0.603364651086471	0.99593376093764	-0.18967823450384
chr1	158249383	158249509	126	-	utr3	Brinp2	0.899944396261457	0.986989584673231	0.938811299340665	1	0.922224664586081	0.996469494770579	0.693385588051561	0.884333346967468	0.0583645429044752	-0.0972814592610201	0.603364651086471	0.99593376093764	0.155646002165495
chr1	158261998	158262128	130	-	intron	Brinp2	0.10616564038332	0.952709570805439	0.134089389660622	1	0.202240000394651	0.996469494770579	0.621566913952352	0.849778855284553	3.46489667294509	-0.0972814592610201	0.603364651086471	0.99593376093764	3.56217813220611
chr1	158295707	158295825	118	-	utr5	Brinp2	0.606580489835303	0.952709570805439	0.558519646013525	1	0.787878038217015	0.996469494770579	0.735959896594444	0.905728976328466	-0.42857487980664	-0.0972814592610201	0.603364651086471	0.99593376093764	-0.33129342054562
chr1	158319430	158319619	189	-	intron	Brinp2	NA	NA	0.238724500520685	1	0.200626529190048	0.996469494770579	0.241148738846983	0.644599808272824	3.62713772268515	-0.0972814592610201	0.603364651086471	0.99593376093764	3.72441918194617
chr1	158355483	158356231	748	-	utr5	Brinp2	0.867209753193404	0.982974426383507	0.701743939928518	1	0.823905929181095	0.996469494770579	0.202405388194097	0.61944819407774	0.0706821988374177	-0.0972814592610201	0.603364651086471	0.99593376093764	0.167963658098438
chr1	158444223	158444344	121	+	intron	Astn1	NA	NA	0.218221876017167	1	0.162724648091075	0.996469494770579	1	1	3.48774532878616	0.246183120840311	0.104897102641329	0.99593376093764	3.24156220794585
chr1	158684194	158684302	108	+	utr3	Astn1	0.78623510904545	0.968626558703525	0.779224704136463	1	0.777643381289251	0.996469494770579	0.399485447967772	0.736269189855741	-0.176817249079144	0.246183120840311	0.104897102641329	0.99593376093764	-0.423000369919455
chr1	158688537	158688922	385	+	utr3	Astn1	0.371734372285353	0.952709570805439	0.454767206433549	1	0.286889477965878	0.996469494770579	0.725530357959636	0.900963081198065	-0.216341100063651	0.246183120840311	0.104897102641329	0.99593376093764	-0.462524220903961
chr1	158689172	158689499	327	+	utr3	Astn1	0.840900464804038	0.978840008237705	0.848259519560193	1	0.71897047737043	0.996469494770579	0.802636857352977	0.933490572915507	-0.162898367765561	0.246183120840311	0.104897102641329	0.99593376093764	-0.409081488605872
chr1	158689862	158690115	253	+	utr3	Astn1	0.60412751496434	0.952709570805439	0.673843108635575	1	0.748208007043923	0.996469494770579	0.725359513837118	0.900963081198065	-0.385670485577344	0.246183120840311	0.104897102641329	0.99593376093764	-0.631853606417654
chr1	158691240	158691403	163	+	utr3	Astn1	0.918119312300942	0.991076059835122	0.948420250136093	1	0.942988396954668	0.996469494770579	0.726366319291681	0.901230225765375	-0.269257743159096	0.246183120840311	0.104897102641329	0.99593376093764	-0.515440863999407
chr1	159523794	159523980	186	+	utr5	Tnr	0.640675397275972	0.954763707618427	0.909489363121501	1	0.985374831848342	0.996469494770579	0.140774933097496	0.568041048189522	0.0316720175172082	-0.0817423508501136	0.616447043331156	0.99593376093764	0.113414368367322
[truncated: 30,855 more rows]
