# Supplementary material for: Limits in the detection of m6A changes using MeRIP/m6A-seq
Source: Sci Rep. 2020 Apr 20;10:6590. doi: 10.1038/s41598-020-63355-3 (PMC7170965; doi:10.1038/s41598-020-63355-3)
Supplement: Supplementary file 3 — Supplementary information 3. [file 41598_2020_63355_MOESM3_ESM.zip › additional_file4_v2/macs2_deq_results/huang_histonemeth_2019_deq_results.txt]

seqnames	start	end	width	strand	annot	main.gene	deseq2.p	deseq2.padj	edger.p	edger.padj	qnb.p	qnb.padj	peak.l2fc	gene.l2fc	gene.p	gene.padj	diff.l2fc
chr1	853383	853498	115	+	exon	LINC01128	0.058773795289404	1	0.0938980121110986	1	0.142616914435029	0.999169231885855	-3.7273018849401	0.263112138397311	0.643479565318491	0.999203167050087	-3.99041402333741
chr1	942512	942631	119	+	exon	SAMD11	0.933304740368262	1	0.999420035763558	1	NA	NA	1.44424274049614	-1.04492191650418	0.489412128706035	NA	2.48916465700032
chr1	942710	943034	324	+	utr3	SAMD11	0.423260348229365	1	0.219892204092005	1	0.169577831405488	0.999169231885855	1.67808412250138	-1.04492191650418	0.489412128706035	NA	2.72300603900556
chr1	943651	943773	122	+	utr3	SAMD11	0.248120246938029	1	0.141489178691635	1	0.0553924378965105	0.668824024364699	2.21644519802065	-1.04492191650418	0.489412128706035	NA	3.26136711452483
chr1	943892	944094	202	+	utr3	SAMD11	0.0677286591555487	1	0.0259846168736985	1	2.26097427133384e-08	1.80438096598372e-06	3.05995951996796	-1.04492191650418	0.489412128706035	NA	4.10488143647214
chr1	944313	944526	213	+	utr3	SAMD11	0.929643927371096	1	0.759007124762065	1	0.99750216926326	0.999169231885855	-0.128766883308332	-1.04492191650418	0.489412128706035	NA	0.916155033195846
chr1	944575	944873	298	+	utr3	SAMD11	0.348943252943049	1	0.672997140927769	1	0.463494368459593	0.999169231885855	-0.996605466268112	-1.04492191650418	0.489412128706035	NA	0.0483164502360666
chr1	945045	945213	168	-	exon	NOC2L	0.513540185451406	1	0.874172949987631	1	0.921418392140922	0.999169231885855	-1.03101524882486	-0.00631331951102394	0.994763874921603	0.999556724628505	-1.02470192931384
chr1	945545	945699	154	-	exon	NOC2L	0.753482472036995	1	0.929306890759137	1	0.819949271696948	0.999169231885855	-0.953465963248107	-0.00631331951102394	0.994763874921603	0.999556724628505	-0.947152643737083
chr1	946175	946353	178	-	exon	NOC2L	0.576164185307784	1	0.799660891627301	1	0.893024858948935	0.999169231885855	-0.566638653773817	-0.00631331951102394	0.994763874921603	0.999556724628505	-0.560325334262793
chr1	946434	946558	124	-	exon	NOC2L	0.705082408452025	1	0.891681080569111	1	0.868522081230079	0.999169231885855	-0.385412684825179	-0.00631331951102394	0.994763874921603	0.999556724628505	-0.379099365314155
chr1	948536	948652	116	-	exon	NOC2L	0.577663432603639	1	0.578732713514369	1	0.904597058065025	0.999169231885855	0.595944997393714	-0.00631331951102394	0.994763874921603	0.999556724628505	0.602258316904738
chr1	951145	951270	125	-	exon	NOC2L	0.589087472069385	1	0.624917238357221	1	0.916693467211145	0.999169231885855	0.145646697436055	-0.00631331951102394	0.994763874921603	0.999556724628505	0.151960016947079
chr1	952030	952130	100	-	exon	NOC2L	0.879457465459276	1	0.952269109026705	1	0.710101895175406	0.999169231885855	-0.511489722691062	-0.00631331951102394	0.994763874921603	0.999556724628505	-0.505176403180038
chr1	952455	952620	165	-	exon	NOC2L	0.49018743046479	1	0.607951881614697	1	0.784089402150265	0.999169231885855	-0.727019782011092	-0.00631331951102394	0.994763874921603	0.999556724628505	-0.720706462500068
chr1	955046	955456	410	-	intron	NOC2L	0.975715753238186	1	0.883085124139465	1	0.990919915175905	0.999169231885855	-0.215036384421504	-0.00631331951102394	0.994763874921603	0.999556724628505	-0.20872306491048
chr1	955974	956235	261	-	exon	NOC2L	0.789207583835253	1	0.734721648236635	1	0.799393185518567	0.999169231885855	-0.0430155568827255	-0.00631331951102394	0.994763874921603	0.999556724628505	-0.0367022373717016
chr1	956905	957310	405	-	exon	NOC2L	0.0968678333022285	1	0.234044917066864	1	0.0382102553305696	0.503574456714668	-2.12265358505164	-0.00631331951102394	0.994763874921603	0.999556724628505	-2.11634026554061
chr1	958961	959119	158	-	exon	NOC2L	0.420869231676337	1	0.747138071381443	1	0.728597351704624	0.999169231885855	-1.09759079944623	-0.00631331951102394	0.994763874921603	0.999556724628505	-1.09127747993521
chr1	959668	959889	221	+	utr5*	KLHL17	0.944039667567039	1	0.865732712687636	1	0.840702860890535	0.999169231885855	-0.716578056446079	0.505778131511365	NA	NA	-1.22235618795744
chr1	960145	960586	441	+	utr5*	KLHL17	0.350470572264743	1	0.546817652075634	1	0.804909589060961	0.999169231885855	-1.80131334150467	0.505778131511365	NA	NA	-2.30709147301604
chr1	960948	961143	195	+	intron	KLHL17	0.691898829576082	1	0.924232754755991	1	0.813935334841759	0.999169231885855	-2.96013833979887	0.505778131511365	NA	NA	-3.46591647131023
chr1	961747	961854	107	+	exon	KLHL17	0.812224347307647	1	0.789489543249154	1	0.881333635039969	0.999169231885855	0.417835369623584	0.505778131511365	NA	NA	-0.0879427618877806
chr1	965514	965696	182	+	utr3	KLHL17	0.493385040822777	1	0.712352968789457	1	0.683912283607513	0.999169231885855	-1.6384026590824	0.505778131511365	NA	NA	-2.14418079059376
chr1	965757	965895	138	+	utr3*	KLHL17	1	1	0.898976196180467	1	0.799622139892912	0.999169231885855	-1.12834135598663	0.505778131511365	NA	NA	-1.63411948749799
chr1	973815	974015	200	+	exon	PLEKHN1	0.378093833632083	1	0.460114717572812	1	7.17643640961175e-05	0.00231979879188209	-1.67579139713286	-0.512944572989155	0.653818140911817	0.999203167050087	-1.16284682414371
chr1	974809	974973	164	+	utr3	PLEKHN1	0.752108176441021	1	0.7069238560186	1	0.707480308489431	0.999169231885855	-0.402530445820363	-0.512944572989155	0.653818140911817	0.999203167050087	0.110414127168791
chr1	975039	975550	511	+	utr3	PLEKHN1	0.222313234981469	1	0.304523814538145	1	0.0338409465029939	0.4559639902922	-3.3604747040285	-0.512944572989155	0.653818140911817	0.999203167050087	-2.84753013103935
chr1	975670	975781	111	+	utr3	PLEKHN1	0.612043032404189	1	0.599478977241277	1	0.820195188249402	0.999169231885855	-0.227613984185719	-0.512944572989155	0.653818140911817	0.999203167050087	0.285330588803436
chr1	999221	999504	283	-	exon	HES4	0.328603280622758	1	0.527617040218552	1	1.76800588444385e-08	1.46005620278027e-06	-1.3661538290818	0.277600221343616	NA	NA	-1.64375405042542
chr1	999555	999682	127	-	exon	HES4	0.617496585679801	1	0.881189769837115	1	0.756357388885072	0.999169231885855	-0.665096958236126	0.277600221343616	NA	NA	-0.942697179579741
chr1	999759	999988	229	-	utr5	HES4	0.867551714559224	1	0.929994148315547	1	0.931309323910143	0.999169231885855	-0.1027230499642	0.277600221343616	NA	NA	-0.380323271307816
chr1	1000363	1000767	404	+	utr5*	ISG15	0.00989755888020701	1	0.0132492782789589	1	0.245165730457031	0.999169231885855	-2.13146989365496	0.211352753555993	0.84076924699044	0.999203167050087	-2.34282264721096
chr1	1003199	1003327	128	+	intron	ISG15	0.319927921636503	1	0.251941524350909	1	0.129798602872085	0.999169231885855	3.3666520306596	0.211352753555993	0.84076924699044	0.999203167050087	3.15529927710361
chr1	1013913	1014487	574	+	utr3	ISG15	0.956315315328832	1	0.698562807968968	1	0.726127521054755	0.999169231885855	0.0325797410442405	0.211352753555993	0.84076924699044	0.999203167050087	-0.178773012511753
chr1	1020159	1020350	191	+	utr5	AGRN	0.213966970297418	1	0.45488569459791	1	0.0175600219960989	0.265342562688434	-1.56140462686519	0.238883459969835	NA	NA	-1.80028808683503
chr1	1022127	1022455	328	+	utr5	AGRN	0.108512359791631	1	0.360588412353401	1	0.294710243167591	0.999169231885855	-2.03905435198205	0.238883459969835	NA	NA	-2.27793781195188
chr1	1032337	1032523	186	+	intron	AGRN	0.425865914549175	1	0.543652154235607	1	0.271341333103321	0.999169231885855	-4.39818294386405	0.238883459969835	NA	NA	-4.63706640383389
chr1	1036573	1036685	112	+	intron	AGRN	0.444165105915244	1	0.606834340557324	1	0.597994951052384	0.999169231885855	-2.39135338297436	0.238883459969835	NA	NA	-2.6302368429442
chr1	1040017	1040155	138	+	intron	AGRN	1	1	0.393970122099271	1	0.627297420560908	0.999169231885855	-2.74757174887158	0.238883459969835	NA	NA	-2.98645520884142
chr1	1040608	1040795	187	+	exon	AGRN	0.277678104671313	1	0.650446615487893	1	0.955943056182139	0.999169231885855	-1.24413207779371	0.238883459969835	NA	NA	-1.48301553776355
chr1	1041421	1041606	185	+	exon	AGRN	NA	NA	0.651439757531553	1	0.505889215819967	0.999169231885855	-1.38271369003008	0.238883459969835	NA	NA	-1.62159714999992
chr1	1041929	1042121	192	+	exon	AGRN	0.760955024557554	1	0.972283117700595	1	0.868349000223002	0.999169231885855	0.0385994453927838	0.238883459969835	NA	NA	-0.200284014577051
chr1	1043205	1043310	105	+	exon	AGRN	NA	NA	0.817987870084168	1	0.936872850589386	0.999169231885855	-0.177999771075305	0.238883459969835	NA	NA	-0.41688323104514
chr1	1043486	1044406	920	+	exon	AGRN	0.401200747765526	1	0.696482656986491	1	0.321289673070153	0.999169231885855	-1.00392735136976	0.238883459969835	NA	NA	-1.2428108113396
chr1	1045091	1045212	121	+	exon	AGRN	0.925588727989151	1	0.988540313531485	1	0.951403107720652	0.999169231885855	0.060090670895586	0.238883459969835	NA	NA	-0.178792789074249
chr1	1045343	1045516	173	+	exon	AGRN	0.928587529688339	1	0.792702201407718	1	0.652449579810387	0.999169231885855	0.168201667199089	0.238883459969835	NA	NA	-0.0706817927707464
chr1	1045663	1045831	168	+	exon	AGRN	0.56337073274971	1	0.889561315739816	1	0.877829754387521	0.999169231885855	-0.664288107461543	0.238883459969835	NA	NA	-0.903171567431378
chr1	1045923	1046716	793	+	exon	AGRN	0.641201940185058	1	0.962399017321267	1	0.667180517049824	0.999169231885855	-0.137173724604182	0.238883459969835	NA	NA	-0.376057184574017
chr1	1046775	1046917	142	+	exon	AGRN	NA	NA	0.901777657167206	1	0.798054701321895	0.999169231885855	0.0821266366356032	0.238883459969835	NA	NA	-0.156756823334232
chr1	1047276	1047441	165	+	exon	AGRN	0.519433324499123	1	0.827468123558068	1	0.591928073980358	0.999169231885855	-0.808055817752422	0.238883459969835	NA	NA	-1.04693927772226
chr1	1047498	1047670	172	+	exon	AGRN	0.614354668570512	1	0.958073599604825	1	0.694940307793903	0.999169231885855	-0.859197209061383	0.238883459969835	NA	NA	-1.09808066903122
chr1	1047757	1047879	122	+	exon	AGRN	0.924104934748923	1	0.645862609841939	1	0.723725727801126	0.999169231885855	0.0296960663199789	0.238883459969835	NA	NA	-0.209187393649856
chr1	1047977	1048360	383	+	exon	AGRN	0.436690050819963	1	0.759924734585657	1	0.849389342525035	0.999169231885855	-0.53272603257618	0.238883459969835	NA	NA	-0.771609492546016
chr1	1048788	1049046	258	+	exon	AGRN	0.885694605678798	1	0.866680804721907	1	0.598032546111177	0.999169231885855	0.250823239112244	0.238883459969835	NA	NA	0.011939779142409
chr1	1049157	1049444	287	+	exon	AGRN	0.488072680705082	1	0.804854885016103	1	0.809921235239714	0.999169231885855	-0.667501338544917	0.238883459969835	NA	NA	-0.906384798514752
chr1	1049501	1049950	449	+	exon	AGRN	0.303915102923731	1	0.567061293548485	1	0.407680842423465	0.999169231885855	-1.00564164675536	0.238883459969835	NA	NA	-1.24452510672519
chr1	1050188	1050584	396	+	exon	AGRN	0.667934100684106	1	0.960498375970509	1	0.905299900506481	0.999169231885855	-0.39139961614795	0.238883459969835	NA	NA	-0.630283076117785
chr1	1050649	1050817	168	+	exon	AGRN	0.739198378283492	1	0.672773652239835	1	0.418666163569861	0.999169231885855	0.696433989560008	0.238883459969835	NA	NA	0.457550529590173
chr1	1051181	1051285	104	+	exon	AGRN	0.749799691959694	1	0.778413648055226	1	0.967807539263439	0.999169231885855	0.430862254747982	0.238883459969835	NA	NA	0.191978794778147
chr1	1051409	1051543	134	+	exon	AGRN	0.950720656399937	1	0.738871445823028	1	0.778648609370913	0.999169231885855	0.280484829148102	0.238883459969835	NA	NA	0.041601369178267
chr1	1051668	1051782	114	+	exon	AGRN	0.962238677958268	1	0.84589662113965	1	0.973661472096814	0.999169231885855	-0.0108940609797236	0.238883459969835	NA	NA	-0.249777520949559
chr1	1053674	1053945	271	+	exon	AGRN	0.839559018566489	1	0.693616225578853	1	0.641957632717009	0.999169231885855	0.248538112988391	0.238883459969835	NA	NA	0.00965465301855545
chr1	1054377	1054536	159	+	exon	AGRN	0.794518395510574	1	0.56170860387859	1	0.606032176911701	0.999169231885855	0.150633888618212	0.238883459969835	NA	NA	-0.0882495713516228
chr1	1054744	1055996	1252	+	utr3	AGRN	0.903482607683824	1	0.944357715160849	1	0.908095582606007	0.999169231885855	-0.251197351109331	0.238883459969835	NA	NA	-0.490080811079166
chr1	1058812	1059350	538	+	intergenic	NA	0.0514776562339763	1	0.0969194328049433	1	2.91055992420391e-08	2.25758804588134e-06	-3.27896564722485	NA	NA	NA	NA
chr1	1059403	1059527	124	+	intergenic	NA	0.0701853472804031	1	0.0444445846239541	1	0.482925288335541	0.999169231885855	-6.05788187955692	NA	NA	NA	NA
chr1	1059887	1059996	109	+	intron	RP11-465B22.3	0.0716985097335069	1	0.0758180486397984	1	4.81587332244073e-08	3.54495260661613e-06	-2.72946704737507	-0.864799462575745	0.352054403741502	0.963848678988957	-1.86466758479933
chr1	1060357	1060506	149	+	exon	RP11-465B22.3	0.584239127545885	1	0.793383518894519	1	0.581456352152881	0.999169231885855	-1.67967295915704	-0.864799462575745	0.352054403741502	0.963848678988957	-0.814873496581296
chr1	1060565	1060913	348	+	intron	RP11-465B22.3	0.0511276634200228	1	0.127186373002883	1	0.000412036632632709	0.0108561842302704	-1.67834399389688	-0.864799462575745	0.352054403741502	0.963848678988957	-0.813544531321132
chr1	1061376	1061518	142	+	intron	RP11-465B22.3	0.29096945981308	1	0.377496880435207	1	0.00158883519663154	0.0353289690942893	-1.87177252191303	-0.864799462575745	0.352054403741502	0.963848678988957	-1.00697305933729
chr1	1061959	1062161	202	+	intron	RP11-465B22.3	0.384990513868068	1	0.542645930836129	1	1.99627215109844e-05	0.00074883890251035	-1.93252606262655	-0.864799462575745	0.352054403741502	0.963848678988957	-1.0677266000508
chr1	1062360	1062611	251	-	exon	RP11-54O7.18	0.0659870950829746	1	0.0948832255811428	1	4.53468003906658e-13	8.00756957111343e-11	-2.65601991028957	0.406723121170918	0.806152700624833	0.999203167050087	-3.06274303146049
chr1	1062767	1063488	721	-	exon	RP11-54O7.18	0.0349242297512282	1	0.107381088439619	1	2.46179186746852e-32	3.0269098672674e-29	-2.55941964211633	0.406723121170918	0.806152700624833	0.999203167050087	-2.96614276328725
chr1	1063754	1064544	790	+	exon	RP11-465B22.3	0.0106883227791565	1	0.0436092823628527	1	2.71184109695834e-25	1.7313019372466e-22	-4.11017666371107	-0.864799462575745	0.352054403741502	0.963848678988957	-3.24537720113532
chr1	1064630	1064734	104	+	intron	RP11-465B22.3	0.414675698874541	1	0.719859494298494	1	0.0320921549090462	0.437478337250074	-1.78188746130789	-0.864799462575745	0.352054403741502	0.963848678988957	-0.917087998732144
chr1	1065747	1066224	477	+	exon	RP11-465B22.3	0.43486518954333	1	0.491028366892525	1	0.968342909951008	0.999169231885855	-0.753754999012093	-0.864799462575745	0.352054403741502	0.963848678988957	0.111044463563653
chr1	1081852	1082068	216	-	utr3	C1orf159	0.298499687808285	1	0.462326501836565	1	0.699802665461352	0.999169231885855	-0.501865516792049	0.434905140426317	0.732010032460771	0.999203167050087	-0.936770657218366
chr1	1082128	1082241	113	-	utr3	C1orf159	0.254574840631893	1	0.349314304580228	1	3.53808970433636e-05	0.00124293652914877	-1.42594623746668	0.434905140426317	0.732010032460771	0.999203167050087	-1.860851377893
chr1	1082285	1082807	522	-	utr3	C1orf159	0.638880608000332	1	0.607325844047611	1	0.531129991018438	0.999169231885855	0.585164108381152	0.434905140426317	0.732010032460771	0.999203167050087	0.150258967954835
chr1	1125532	1125874	342	+	intergenic	NA	0.75679677182792	1	0.768211106344819	1	0.405847598340974	0.999169231885855	0.261618205518086	NA	NA	NA	NA
chr1	1126031	1126396	365	+	intergenic	NA	0.437575780827917	1	0.383238629476857	1	0.0235243644992453	0.339844148235834	0.880318147521611	NA	NA	NA	NA
chr1	1126563	1126806	243	+	intergenic	NA	0.491303844786434	1	0.64088919679224	1	0.0991396107194848	0.999169231885855	-0.0145851065898134	NA	NA	NA	NA
chr1	1127486	1127684	198	+	intergenic	NA	0.600875434669387	1	0.657518456312088	1	0.885640376448218	0.999169231885855	0.901382572550884	NA	NA	NA	NA
chr1	1145623	1145815	192	+	intergenic	NA	0.748196603636307	1	0.30573046212603	1	0.643588141101655	0.999169231885855	0.670312067639232	NA	NA	NA	NA
chr1	1160490	1161831	1341	+	intergenic	NA	0.521096032133894	1	0.811794585847568	1	0.964222870830359	0.999169231885855	0.437835168637487	NA	NA	NA	NA
chr1	1167802	1167979	177	+	exon	MIR200A	0.240665948541889	1	0.429611976488199	1	0.121818569440135	0.999169231885855	-2.94498248612465	0.641208535338615	0.87288213816026	NA	-3.58619102146327
chr1	1168146	1168260	114	+	intergenic	NA	0.0776831020034209	1	0.0568141941421985	1	0.608560033464474	0.999169231885855	-4.39918744555327	NA	NA	NA	NA
chr1	1168810	1169078	268	+	exon	MIR429	0.487068596552803	1	0.598249610045978	1	0.0180478504905739	0.270864620518115	-1.5506596814667	0.588750626255129	0.879717842126004	NA	-2.13941030772182
chr1	1169502	1169644	142	+	exon	RP11-465B22.8	0.459187743399708	1	0.553145142812939	1	0.522096556220016	0.999169231885855	0.198062863678693	0.822785197263177	0.638072883180955	0.999203167050087	-0.624722333584484
chr1	1216990	1217510	520	-	utr3	SDF4	0.628374343857714	1	0.539153746697669	1	0.522443093390379	0.999169231885855	0.499983619751393	0.552172491694865	NA	NA	-0.0521888719434715
chr1	1217572	1217778	206	-	utr3	SDF4	0.904915845325998	1	0.984104000363937	1	0.613707747939843	0.999169231885855	0.263189286990355	0.552172491694865	NA	NA	-0.288983204704509
chr1	1218508	1219018	510	-	utr3	SDF4	0.872038800936836	1	0.832609593227541	1	0.29004815350765	0.999169231885855	0.618819019488093	0.552172491694865	NA	NA	0.0666465277932287
chr1	1222617	1222725	108	-	intron	SDF4	0.544365492064217	1	0.692120964809385	1	0.00645748683252634	0.117081183979361	-1.58343178513238	0.552172491694865	NA	NA	-2.13560427682724
chr1	1223187	1223438	251	-	exon	SDF4	0.62248048790158	1	0.602477049935667	1	0.381318611600998	0.999169231885855	0.698387603149052	0.552172491694865	NA	NA	0.146215111454187
chr1	1223844	1224034	190	-	exon	SDF4	0.548852207382304	1	0.547604467474274	1	0.243081828052418	0.999169231885855	0.923024427814444	0.552172491694865	NA	NA	0.37085193611958
chr1	1228477	1229015	538	-	utr5	SDF4	0.949282298706326	1	0.776042092836815	1	0.26229093541367	0.999169231885855	0.739083822372435	0.552172491694865	NA	NA	0.18691133067757
chr1	1229918	1230144	226	-	intron	SDF4	0.732472299262108	1	0.990281256706922	1	0.774631659441424	0.999169231885855	-2.36721887037394	0.552172491694865	NA	NA	-2.9193913620688
chr1	1231507	1231615	108	-	intron	SDF4	0.323192199526293	1	0.278571292955591	1	0.0178402814509576	0.268234449098229	-1.4739772627169	0.552172491694865	NA	NA	-2.02614975441177
chr1	1231895	1232087	192	-	utr5	SDF4	0.58607127701402	1	0.858932579866813	1	0.745715969779197	0.999169231885855	-0.349988570050076	0.552172491694865	NA	NA	-0.902161061744941
chr1	1232711	1232866	155	+	exon	B3GALT6	0.3149149352229	1	0.304627758793918	1	0.00683083284000761	0.122379918306839	-1.57374802509322	-0.12069381664304	0.803197623166096	0.999203167050087	-1.45305420845018
chr1	1232902	1233645	743	+	utr3	B3GALT6	0.0469433646255048	1	0.131452019692887	1	0.266686277050218	0.999169231885855	-1.66314518803906	-0.12069381664304	0.803197623166096	0.999203167050087	-1.54245137139602
chr1	1233750	1234973	1223	+	utr3	B3GALT6	0.911645351322535	1	0.976568120138513	1	0.789666610720003	0.999169231885855	-0.755817491941285	-0.12069381664304	0.803197623166096	0.999203167050087	-0.635123675298245
chr1	1235156	1235321	165	+	utr3*	B3GALT6	0.77936926234813	1	0.731177883711245	1	0.827417156186985	0.999169231885855	-1.47216650156035	-0.12069381664304	0.803197623166096	0.999203167050087	-1.35147268491731
chr1	1235929	1236993	1064	+	utr3*	B3GALT6	0.0714401494698586	1	0.148594707538749	1	1.13340439281333e-05	0.000459228789781375	-4.3554652563207	-0.12069381664304	0.803197623166096	0.999203167050087	-4.23477143967766
chr1	1237005	1238129	1124	+	utr3*	B3GALT6	0.0453099464364092	1	0.071190901655211	1	8.59787812311291e-16	2.11431376245261e-13	-4.84380762848115	-0.12069381664304	0.803197623166096	0.999203167050087	-4.72311381183811
chr1	1239469	1239589	120	+	intergenic	NA	1	1	0.28254696964036	1	0.626237374163352	0.999169231885855	-2.57856312969174	NA	NA	NA	NA
chr1	1239697	1240533	836	-	utr3*	FAM132A	0.369109170639439	1	0.457274713990827	1	0.0115935864835525	0.188576131347857	-4.10973955018349	0.0217282225108468	0.993541849755895	NA	-4.13146777269433
chr1	1240768	1240917	149	-	utr3*	FAM132A	0.0993041700034363	1	0.149014624972937	1	2.37023997995839e-07	1.47908321155373e-05	-2.29162816281848	0.0217282225108468	0.993541849755895	NA	-2.31335638532933
chr1	1254145	1254255	110	-	utr3	UBE2J2	0.445809244958965	1	0.608411987999202	1	0.369494397839254	0.999169231885855	-0.618938602083407	0.221329280383868	0.771757820223189	0.999203167050087	-0.840267882467275
chr1	1254735	1254835	100	-	utr3	UBE2J2	0.209706924388551	1	0.283011089079389	1	0.445643926598687	0.999169231885855	-1.22743962633211	0.221329280383868	0.771757820223189	0.999203167050087	-1.44876890671598
chr1	1254976	1255463	487	-	utr3	UBE2J2	0.928230338594564	1	0.999661572360316	1	0.669638498168402	0.999169231885855	0.079921908167726	0.221329280383868	0.771757820223189	0.999203167050087	-0.141407372216142
chr1	1273111	1273353	242	-	utr5	UBE2J2	0.944730408657752	1	0.835932613207739	1	0.0352835247167512	0.471554932989817	1.75682910533729	0.221329280383868	0.771757820223189	0.999203167050087	1.53549982495342
chr1	1291452	1291764	312	+	utr3	SCNN1D	0.89129305455408	1	0.859645462325896	1	0.232336182696586	0.999169231885855	1.37976870417606	1.35735552650179	NA	NA	0.0224131776742686
chr1	1292506	1292711	205	-	utr3	ACAP3	0.452030870890272	1	0.448013104939391	1	0.400555995765646	0.999169231885855	0.996428915626679	0.498253220678586	NA	NA	0.498175694948093
chr1	1292895	1293017	122	-	utr3	ACAP3	0.957541808042007	1	0.94631542586533	1	0.586458077926923	0.999169231885855	0.755515825717957	0.498253220678586	NA	NA	0.257262605039371
chr1	1294147	1294254	107	-	exon	ACAP3	0.586493770958177	1	0.974816360205764	1	0.607286215995042	0.999169231885855	-0.258935919079936	0.498253220678586	NA	NA	-0.757189139758522
chr1	1294535	1294894	359	-	exon	ACAP3	0.51577921391503	1	0.834808999583615	1	0.876183885241619	0.999169231885855	-0.420929511129427	0.498253220678586	NA	NA	-0.919182731808013
chr1	1295501	1295628	127	-	exon	ACAP3	0.669694265687034	1	0.985128134497482	1	0.871619200860364	0.999169231885855	-0.204224008740837	0.498253220678586	NA	NA	-0.702477229419423
chr1	1295749	1295937	188	-	exon	ACAP3	0.962854537368984	1	0.749453242554376	1	0.332840424139133	0.999169231885855	0.840174567449506	0.498253220678586	NA	NA	0.34192134677092
chr1	1296460	1296696	236	-	exon	ACAP3	0.515019597472031	1	0.446861467040719	1	0.368859968543714	0.999169231885855	1.178774668274	0.498253220678586	NA	NA	0.680521447595419
chr1	1297841	1297956	115	-	exon	ACAP3	0.431534389520578	1	0.334465128574042	1	0.135025605221054	0.999169231885855	1.55583802098341	0.498253220678586	NA	NA	1.05758480030482
chr1	1298095	1298278	183	-	exon	ACAP3	0.606644017249086	1	0.88754399139429	1	0.803152104846854	0.999169231885855	-0.0245813208393088	0.498253220678586	NA	NA	-0.522834541517895
chr1	1298612	1298716	104	-	exon	ACAP3	0.342112417375017	1	0.358282241062253	1	0.344072835476262	0.999169231885855	1.28942883073655	0.498253220678586	NA	NA	0.791175610057962
chr1	1299278	1299466	188	-	exon	ACAP3	0.720050376243194	1	0.52547473342186	1	0.96946306562637	0.999169231885855	-0.177614015073909	0.498253220678586	NA	NA	-0.675867235752495
chr1	1299851	1300074	223	-	exon	ACAP3	0.642678063780777	1	0.889624844992281	1	0.694975010142656	0.999169231885855	0.0568947869592745	0.498253220678586	NA	NA	-0.441358433719312
chr1	1300169	1300280	111	-	utr3	ACAP3	0.952657994997283	1	0.86148844735009	1	0.758924274610636	0.999169231885855	0.136269605754683	0.498253220678586	NA	NA	-0.361983614923903
chr1	1300522	1300866	344	-	utr3	ACAP3	0.717323355709719	1	0.547299444379927	1	0.353462826672241	0.999169231885855	0.776229077378939	0.498253220678586	NA	NA	0.277975856700353
chr1	1311434	1311564	130	+	utr3	PUSL1	0.873439998183572	1	0.803843627630663	1	0.632742045247231	0.999169231885855	0.929089907986838	0.779529403578367	0.501509475025683	0.987581646714205	0.149560504408471
chr1	1311709	1311970	261	-	utr3	CPSF3L	0.511007385355186	1	0.498387461215089	1	0.428885887886115	0.999169231885855	0.950076890212353	0.388502509030057	0.67881493536022	0.999203167050087	0.561574381182295
chr1	1312035	1312558	523	-	utr3	CPSF3L	0.737479506108502	1	0.956618908079947	1	0.771003725617732	0.999169231885855	0.0264622574506147	0.388502509030057	0.67881493536022	0.999203167050087	-0.362040251579443
chr1	1312634	1314016	1382	-	utr3	CPSF3L	0.890151998314783	1	0.753649289508818	1	0.418507649001759	0.999169231885855	0.506620862992858	0.388502509030057	0.67881493536022	0.999203167050087	0.118118353962801
chr1	1314101	1315515	1414	-	utr3	CPSF3L	0.304768000452251	1	0.308369773190275	1	0.521094025372164	0.999169231885855	0.797107143554823	0.388502509030057	0.67881493536022	0.999203167050087	0.408604634524765
chr1	1315568	1315669	101	-	utr3	CPSF3L	0.939882083923143	1	0.979852018618556	1	0.813774087451257	0.999169231885855	0.327274923401548	0.388502509030057	0.67881493536022	0.999203167050087	-0.0612275856285093
chr1	1318840	1319663	823	-	utr3	CPSF3L	0.292263066568243	1	0.567927089468095	1	0.938805291760572	0.999169231885855	-0.468326262752877	0.388502509030057	0.67881493536022	0.999203167050087	-0.856828771782934
chr1	1320474	1320598	124	-	utr3	CPSF3L	0.362880753831463	1	0.570989529355446	1	0.917421168352485	0.999169231885855	-0.332301479096659	0.388502509030057	0.67881493536022	0.999203167050087	-0.720803988126717
chr1	1320904	1321152	248	-	utr3	CPSF3L	0.606824709839361	1	0.817306956092965	1	0.964203007391812	0.999169231885855	0.081675462963221	0.388502509030057	0.67881493536022	0.999203167050087	-0.306827046066836
chr1	1324844	1324944	100	+	utr5	CPTP	0.308525032609329	1	0.362393924105015	1	0.15197984351381	0.999169231885855	-1.36818733521422	1.1209059970187	NA	NA	-2.48909333223292
chr1	1327334	1328826	1492	+	utr3	CPTP	0.975742224237551	1	0.732268950909601	1	0.372193255296911	0.999169231885855	0.920074804301934	1.1209059970187	NA	NA	-0.200831192716762
chr1	1335387	1335690	303	-	utr3	DVL1	0.217013445211333	1	0.556858819304658	1	0.982768534985899	0.999169231885855	-0.59947205966425	0.888380817097538	NA	NA	-1.48785287676179
chr1	1335746	1336573	827	-	utr3	DVL1	0.413166584883129	1	0.720576180350479	1	0.868301188691216	0.999169231885855	-0.332010009564219	0.888380817097538	NA	NA	-1.22039082666176
chr1	1337848	1337960	112	-	intron	DVL1	0.156416166697959	1	0.0893855438944192	1	0.0170031197638322	0.258220297310019	-4.21265065946829	0.888380817097538	NA	NA	-5.10103147656582
chr1	1337992	1338213	221	-	exon	DVL1	NA	NA	0.995912267694233	1	0.844731160360961	0.999169231885855	0.0698893488959334	0.888380817097538	NA	NA	-0.818491468201605
chr1	1338301	1338716	415	-	exon	DVL1	0.990227248354269	1	0.788956675767661	1	0.276910013592117	0.999169231885855	0.702867665244605	0.888380817097538	NA	NA	-0.185513151852933
chr1	1339346	1339509	163	-	exon	DVL1	0.776574066605794	1	0.962688365102705	1	0.914899108388186	0.999169231885855	0.171207140592221	0.888380817097538	NA	NA	-0.717173676505317
chr1	1339600	1339863	263	-	exon	DVL1	NA	NA	0.771254607776194	1	0.784276404240255	0.999169231885855	0.267011186581596	0.888380817097538	NA	NA	-0.621369630515942
chr1	1340274	1340579	305	-	exon	DVL1	0.684308709973469	1	0.663453691294069	1	0.628017702627763	0.999169231885855	0.935145283845217	0.888380817097538	NA	NA	0.0467644667476791
chr1	1341674	1341897	223	-	exon	DVL1	0.770331688043107	1	0.942697496711771	1	0.482041099127665	0.999169231885855	0.740823607131153	0.888380817097538	NA	NA	-0.147557209966385
chr1	1342015	1342217	202	-	exon	DVL1	0.938291989519758	1	0.877219836844426	1	0.193993534711235	0.999169231885855	1.29667329107097	0.888380817097538	NA	NA	0.408292473973428
chr1	1342372	1342561	189	-	exon	DVL1	0.814433006248731	1	0.941386445576814	1	0.601644728590084	0.999169231885855	0.745179317661179	0.888380817097538	NA	NA	-0.143201499436359
chr1	1348129	1348346	217	-	intron	DVL1	0.732397463490979	1	0.688374937539843	1	0.0934872329766899	0.977508396963827	2.36784437694724	0.888380817097538	NA	NA	1.4794635598497
chr1	1348590	1348706	116	-	intron	DVL1	0.771432944195053	1	0.364277124480097	1	0.146095529150463	0.999169231885855	0.529948169298832	0.888380817097538	NA	NA	-0.358432647798706
chr1	1348935	1349052	117	-	exon	DVL1	0.978217667470875	1	0.892873574432494	1	0.719620958380051	0.999169231885855	0.470534802298139	0.888380817097538	NA	NA	-0.417846014799399
chr1	1349148	1349359	211	-	utr5	DVL1	0.399127939296633	1	0.694919518224589	1	0.805383131454227	0.999169231885855	-3.10902008239986	0.888380817097538	NA	NA	-3.9974008994974
chr1	1351576	1351703	127	-	utr3*	MXRA8	1	1	0.816327589495681	1	0.861877437526614	0.999169231885855	1.27882140768615	-1.10024761543905	0.175776939004594	0.840580090469897	2.3790690231252
chr1	1352011	1352650	639	-	utr3*	MXRA8	0.109506720915125	1	0.205618201205524	1	0.306673774096676	0.999169231885855	-0.999863658289165	-1.10024761543905	0.175776939004594	0.840580090469897	0.100383957149882
chr1	1352922	1353300	378	-	utr3	MXRA8	0.67556217998566	1	0.756372305062801	1	0.79770905256895	0.999169231885855	-0.801245124635355	-1.10024761543905	0.175776939004594	0.840580090469897	0.299002490803692
chr1	1354980	1355117	137	-	exon	MXRA8	0.183023541621121	1	0.247388608472019	1	1.48887310746418e-05	0.000577761585687007	-2.72534068235712	-1.10024761543905	0.175776939004594	0.840580090469897	-1.62509306691807
chr1	1359956	1360097	141	-	intron	MXRA8	0.902544894647522	1	0.836454889825482	1	0.483153658501291	0.999169231885855	-0.617543015548976	-1.10024761543905	0.175776939004594	0.840580090469897	0.48270459989007
chr1	1373767	1374515	748	-	utr3	AURKAIP1	0.985959750764977	1	0.885622369663777	1	0.65072430743657	0.999169231885855	0.445537994109751	0.608933450966902	0.49535506814169	0.987581646714205	-0.163395456857151
chr1	1374721	1374861	140	-	utr5	AURKAIP1	0.751062142435033	1	0.994248224849027	1	0.889230206455449	0.999169231885855	-0.164675438389461	0.608933450966902	0.49535506814169	0.987581646714205	-0.773608889356363
chr1	1375004	1375289	285	-	utr5	AURKAIP1	0.467695521323645	1	0.677658611269937	1	0.0625621760855365	0.73328398367281	-0.392248308341472	0.608933450966902	0.49535506814169	0.987581646714205	-1.00118175930837
chr1	1385995	1386225	230	-	exon	CCNL2	0.717889438137966	1	0.757686204204209	1	0.74864401718128	0.999169231885855	-0.414214139385272	-0.551294071724216	0.427283302556298	0.980178853268458	0.137079932338943
chr1	1386873	1387661	788	-	utr3	CCNL2	0.932695288034048	1	0.988907015099918	1	0.768045348007948	0.999169231885855	-0.485454192717361	-0.551294071724216	0.427283302556298	0.980178853268458	0.065839879006855
chr1	1387785	1388140	355	-	utr3	CCNL2	0.761546260669729	1	0.933355396372245	1	0.790893332986772	0.999169231885855	-0.423393656073402	-0.551294071724216	0.427283302556298	0.980178853268458	0.127900415650813
chr1	1390251	1390410	159	-	utr3	CCNL2	0.61504948436873	1	0.602840878269726	1	0.966499862501885	0.999169231885855	-0.382160059606959	-0.551294071724216	0.427283302556298	0.980178853268458	0.169134012117257
chr1	1391326	1391460	134	-	utr3	CCNL2	0.572178729899703	1	0.795112032238913	1	0.697863900081659	0.999169231885855	-1.00079964404957	-0.551294071724216	0.427283302556298	0.980178853268458	-0.449505572325355
chr1	1399115	1399243	128	-	exon	CCNL2	0.600435093766778	1	0.815568319096026	1	0.807114865595546	0.999169231885855	-0.526075491714263	-0.551294071724216	0.427283302556298	0.980178853268458	0.0252185800099529
chr1	1399519	1401427	1908	+	exon	RP4-758J18.2	0.14203211043076	1	0.380631792030683	1	0.988213008695861	0.999169231885855	-0.4488932897175	0.62397865930715	0.454413941975273	0.985677987069374	-1.07287194902465
chr1	1407382	1407553	171	-	utr5*	MRPL20	0.794098744193157	1	0.782816150638212	1	0.226904361168215	0.999169231885855	0.0608806977437854	0.00163154093567432	0.997047679402626	0.999594860521674	0.0592491568081111
chr1	1418895	1419622	727	-	utr3	ANKRD65	0.976149806772908	1	0.805182165344192	1	0.816300129442368	0.999169231885855	-0.166371063384187	-0.09562526198511	0.911592142010334	0.999203167050087	-0.0707458013990774
chr1	1419727	1419873	146	-	intron	ANKRD65	0.857426703882451	1	0.938418002541504	1	0.011824569276702	0.191675806078102	-0.528121686835005	-0.09562526198511	0.911592142010334	0.999203167050087	-0.432496424849895
chr1	1419908	1420064	156	-	exon	ANKRD65	1	1	0.700605659246732	1	0.597274914295242	0.999169231885855	-2.03042790740032	-0.09562526198511	0.911592142010334	0.999203167050087	-1.93480264541521
chr1	1420772	1421317	545	-	utr5	ANKRD65	0.89580755942794	1	0.688317286269055	1	0.890959527905196	0.999169231885855	-0.304553338657949	-0.09562526198511	0.911592142010334	0.999203167050087	-0.208928076672839
chr1	1422479	1422915	436	+	exon	RP4-758J18.7	0.563203823590086	1	0.613430913583898	1	0.941074654479137	0.999169231885855	-0.728407471286274	-1.23471308817422	0.557449861680571	NA	0.506305616887948
chr1	1425895	1426373	478	+	exon	TMEM88B	0.757209830000181	1	0.496356057889476	1	0.765759566665463	0.999169231885855	-0.631912719313922	-0.171063069594697	0.896300703146696	NA	-0.460849649719225
chr1	1427476	1427944	468	+	exon	TMEM88B	0.131470189809164	1	0.256581944997048	1	0.988163666661801	0.999169231885855	-1.59699685232432	-0.171063069594697	0.896300703146696	NA	-1.42593378272962
chr1	1428205	1428637	432	+	intergenic	NA	0.514324516029886	1	0.618418431690361	1	0.729259488627028	0.999169231885855	-0.380470807977646	NA	NA	NA	NA
chr1	1430281	1430857	576	-	exon	RP4-758J18.10	0.88250382413956	1	0.948927195587858	1	0.740713171050897	0.999169231885855	0.572965762309476	1.11943987782079	0.405092588513352	0.973700371702356	-0.546474115511311
chr1	1431502	1431733	231	-	intron	RP4-758J18.10	0.796879052934981	1	0.660515353088837	1	0.114706472567447	0.999169231885855	0.793064695062066	1.11943987782079	0.405092588513352	0.973700371702356	-0.326375182758721
chr1	1432082	1432258	176	-	intron	RP4-758J18.10	0.603335509237076	1	0.632168858758686	1	0.910878971286789	0.999169231885855	0.0345544931667553	1.11943987782079	0.405092588513352	0.973700371702356	-1.08488538465403
chr1	1432778	1432902	124	-	intron	RP4-758J18.10	0.0453508414967626	1	0.0949952659714141	1	0.00205703231144917	0.0440292447939971	-2.1649802532002	1.11943987782079	0.405092588513352	0.973700371702356	-3.28442013102098
chr1	1433538	1433984	446	-	intron	RP4-758J18.10	0.857386424889132	1	0.669841724912056	1	0.869879213583322	0.999169231885855	0.0626153749203107	1.11943987782079	0.405092588513352	0.973700371702356	-1.05682450290048
chr1	1434070	1434657	587	-	exon	RP4-758J18.10	0.337222816263076	1	0.505154896839235	1	0.737410391526407	0.999169231885855	-0.243678274378006	1.11943987782079	0.405092588513352	0.973700371702356	-1.36311815219879
chr1	1434958	1435223	265	+	utr5	VWA1	NA	NA	0.901877697840684	1	0.696252791621794	0.999169231885855	-0.103341243732972	0.62321274479672	NA	NA	-0.726553988529692
chr1	1436960	1437589	629	+	utr3	VWA1	NA	NA	0.646157509804191	1	0.227120672029924	0.999169231885855	0.821525466414995	0.62321274479672	NA	NA	0.198312721618275
chr1	1437857	1437963	106	+	intron	VWA1	0.179878365108155	1	0.15546870068787	1	1.8034929987243e-05	0.000685823145150624	2.56529410214253	0.62321274479672	NA	NA	1.94208135734581
chr1	1438532	1438857	325	+	intron	VWA1	0.219623182326526	1	0.285607427213172	1	0.0320743699936142	0.437471214070667	2.42067868555896	0.62321274479672	NA	NA	1.79746594076224
chr1	1438999	1440717	1718	+	utr3	VWA1	0.626865076410728	1	0.51005778656552	1	0.045712697454927	0.577681815800787	1.08447448363842	0.62321274479672	NA	NA	0.461261738841701
chr1	1477205	1477305	100	+	exon	ATAD3B	0.8353206953478	1	0.837399223325696	1	0.0351676719813873	0.470574919160861	0.71556288602269	0.941205516224457	0.304601050169987	0.945139104798272	-0.225642630201767
chr1	1478415	1478529	114	+	exon	ATAD3B	0.198302621350767	1	0.218117190030078	1	0.73374289974492	0.999169231885855	-1.41547838057323	0.941205516224457	0.304601050169987	0.945139104798272	-2.35668389679769
chr1	1482174	1482283	109	+	exon	ATAD3B	0.882564768046563	1	0.74877113120874	1	0.271617030816856	0.999169231885855	1.02066664147425	0.941205516224457	0.304601050169987	0.945139104798272	0.0794611252497882
chr1	1485014	1485126	112	+	exon	ATAD3B	0.787875949952411	1	0.899766095510003	1	0.47490450249252	0.999169231885855	0.781784031558936	0.941205516224457	0.304601050169987	0.945139104798272	-0.159421484665522
chr1	1490264	1490393	129	+	exon	ATAD3B	0.677075977283482	1	0.685733878730926	1	0.522424634600049	0.999169231885855	1.49504168187609	0.941205516224457	0.304601050169987	0.945139104798272	0.553836165651632
chr1	1495684	1495817	133	+	exon	ATAD3B	0.303766826943258	1	0.470415292031221	1	0.835040913913056	0.999169231885855	0.369145380520465	0.941205516224457	0.304601050169987	0.945139104798272	-0.572060135703993
chr1	1495892	1496154	262	+	utr3	ATAD3B	0.532193181536468	1	0.748774437996394	1	0.430340559111404	0.999169231885855	1.17241829873454	0.941205516224457	0.304601050169987	0.945139104798272	0.231212782510082
chr1	1512146	1512246	100	+	utr5	ATAD3A	0.828105113460165	1	0.973118985340128	1	0.900040946036986	0.999169231885855	0.31011431542858	1.02144398064683	NA	NA	-0.711329665218249
chr1	1520180	1520290	110	+	exon	ATAD3A	0.931695113046991	1	0.919440346318092	1	0.340048619882059	0.999169231885855	0.779012744706576	1.02144398064683	NA	NA	-0.242431235940254
chr1	1522671	1522832	161	+	exon	ATAD3A	0.285750371614474	1	0.327042594380126	1	0.35717125937538	0.999169231885855	1.17085339297999	1.02144398064683	NA	NA	0.149409412333157
chr1	1523763	1523945	182	+	exon	ATAD3A	NA	NA	0.883155874629348	1	0.222834001358139	0.999169231885855	1.52624014655992	1.02144398064683	NA	NA	0.504796165913087
chr1	1527642	1527811	169	+	exon	ATAD3A	0.576059951471775	1	0.71501691911488	1	0.372513824413958	0.999169231885855	1.66849977577478	1.02144398064683	NA	NA	0.647055795127949
chr1	1533939	1534140	201	+	utr3	ATAD3A	0.86486464836052	1	0.93330951049201	1	0.514768600009754	0.999169231885855	0.555880374848168	1.02144398064683	NA	NA	-0.465563605798661
chr1	1534325	1534632	307	+	utr3	ATAD3A	0.412511942970765	1	0.363730672784203	1	0.0764812981906797	0.847189235013075	1.65049142478878	1.02144398064683	NA	NA	0.629047444141947
chr1	1540643	1540942	299	-	utr3*	SSU72	0.274119484343498	1	0.336586677355466	1	0.814406068119155	0.999169231885855	-0.81562482795719	0.502769066680083	0.325385061852223	0.955014587339516	-1.31839389463727
chr1	1541163	1541462	299	-	utr3*	SSU72	0.287883419624137	1	0.408683038741784	1	0.0899852988908235	0.951076712059077	-0.296447334531792	0.502769066680083	0.325385061852223	0.955014587339516	-0.799216401211875
chr1	1542007	1542238	231	-	utr3	SSU72	0.813525125490776	1	0.958017779159846	1	0.495776397215125	0.999169231885855	0.399501094414833	0.502769066680083	0.325385061852223	0.955014587339516	-0.10326797226525
chr1	1543876	1544055	179	-	exon	SSU72	0.881342480066803	1	0.996854922925748	1	0.468588276761827	0.999169231885855	0.565013597390866	0.502769066680083	0.325385061852223	0.955014587339516	0.0622445307107828
chr1	1564549	1564661	112	-	exon	SSU72	0.207053567887956	1	0.4828968959884	1	0.985357045266197	0.999169231885855	-1.45362326048937	0.502769066680083	0.325385061852223	0.955014587339516	-1.95639232716945
chr1	1564846	1564977	131	-	exon	SSU72	0.452165842307047	1	0.566635625916569	1	0.468066932801042	0.999169231885855	0.853985393415683	0.502769066680083	0.325385061852223	0.955014587339516	0.351216326735601
chr1	1574371	1574520	149	-	exon	SSU72	0.587534464585428	1	0.764219507814557	1	0.862239546714018	0.999169231885855	0.237903795820762	0.502769066680083	0.325385061852223	0.955014587339516	-0.264865270859321
chr1	1598107	1598636	529	-	utr3	FNDC10	NA	NA	0.984935704230364	1	0.60251024365859	0.999169231885855	0.259668508331968	0.335517692160056	NA	NA	-0.0758491838280874
chr1	1598975	1599295	320	-	utr3	FNDC10	0.401757383396522	1	0.546424541891301	1	0.012881076297752	0.205490615537131	1.74702433103497	0.335517692160056	NA	NA	1.41150663887492
chr1	1615118	1615218	100	-	exon	RP11-345P4.9	0.436585832135726	1	0.437890370540817	1	0.549540908254435	0.999169231885855	-0.191567582714755	-0.000611149349480516	0.999127435212426	0.999646243699528	-0.190956433365274
chr1	1615470	1615767	297	+	utr5	MIB2	0.157526819336993	1	0.275164569183102	1	0.267141069716058	0.999169231885855	-1.38167034101714	0.802501153644755	NA	NA	-2.1841714946619
chr1	1615968	1616097	129	+	utr5	MIB2	0.799110673450717	1	0.902912851411166	1	0.131999171577857	0.999169231885855	0.503304531659038	0.802501153644755	NA	NA	-0.299196621985716
chr1	1616437	1616617	180	+	utr5	MIB2	0.9799216364211	1	0.750269133295485	1	0.505326052024601	0.999169231885855	0.962106952254695	0.802501153644755	NA	NA	0.15960579860994
chr1	1623314	1623586	272	+	utr5	MIB2	0.943039734183304	1	0.725691319515112	1	0.62984448274931	0.999169231885855	1.32041548689834	0.802501153644755	NA	NA	0.517914333253588
chr1	1623721	1623917	196	+	utr3	MIB2	0.8113593566555	1	0.779598247412674	1	0.28200348380433	0.999169231885855	1.1231317828365	0.802501153644755	NA	NA	0.320630629191745
chr1	1624725	1624828	103	+	utr3	MIB2	0.897028616820091	1	0.788997820282619	1	0.492907889249015	0.999169231885855	0.880685220720264	0.802501153644755	NA	NA	0.0781840670755093
chr1	1624911	1625119	208	+	utr3	MIB2	0.887006367465955	1	0.777372497039392	1	0.340036731643666	0.999169231885855	0.678100616662502	0.802501153644755	NA	NA	-0.124400536982253
chr1	1625245	1625647	402	+	utr3	MIB2	0.915670156459777	1	0.878558428694542	1	0.275518191426242	0.999169231885855	0.964659024468597	0.802501153644755	NA	NA	0.162157870823842
chr1	1626574	1627422	848	+	utr3	MIB2	0.633420869853609	1	0.978445890653594	1	0.492366270372611	0.999169231885855	0.349398517973579	0.802501153644755	NA	NA	-0.453102635671176
chr1	1627973	1628375	402	+	utr3	MIB2	0.868240791100537	1	0.884752487162164	1	0.466717983940422	0.999169231885855	0.580554571339257	0.802501153644755	NA	NA	-0.221946582305498
chr1	1628430	1628689	259	+	utr3	MIB2	0.934527820505097	1	0.750370948041576	1	0.102986978605282	0.999169231885855	1.08386872221612	0.802501153644755	NA	NA	0.28136756857137
chr1	1629576	1629682	106	+	utr3	MIB2	0.262340670079598	1	0.383192746385099	1	3.77926245739148e-06	0.00017069925858569	-1.43010348831212	0.802501153644755	NA	NA	-2.23260464195687
chr1	1630276	1630510	234	+	utr3	MIB2	0.294897007517656	1	0.414355775772662	1	1.6663820116274e-06	8.39462064066864e-05	-1.49716639824041	0.802501153644755	NA	NA	-2.29966755188516
chr1	1636952	1637057	105	-	utr3	CDK11B	0.968826851220606	1	0.956853816499855	1	0.898478146859212	0.999169231885855	0.215866582628639	-0.0411570782358912	0.945417653261279	0.999203167050087	0.25702366086453
chr1	1637778	1637887	109	-	utr3	CDK11B	0.540870801286929	1	0.692384746581573	1	0.915253954674185	0.999169231885855	-0.437435786356906	-0.0411570782358912	0.945417653261279	0.999203167050087	-0.396278708121015
chr1	1649555	1649681	126	-	exon	CDK11B	0.658605389496816	1	0.747669335669639	1	0.668962522846928	0.999169231885855	-0.327660587684634	-0.0411570782358912	0.945417653261279	0.999203167050087	-0.286503509448743
chr1	1665075	1665899	824	-	utr3	SLC35E2B	0.915940333827713	1	0.802737151240145	1	0.756494847154063	0.999169231885855	0.0878918403284233	-0.222378369935853	0.697320282358298	0.999203167050087	0.310270210264276
chr1	1672630	1672843	213	+	exon	RP11-345P4.6	0.654587933458796	1	0.645004682497144	1	0.803219216032931	0.999169231885855	-0.627006192236857	0.233343665538529	0.792304909202595	0.999203167050087	-0.860349857775386
chr1	1712244	1712392	148	-	exon	RP1-283E3.8	0.153147015511177	1	0.293414762864497	1	0.398471161452308	0.999169231885855	-1.66384703691389	-0.0368009550946222	0.980260615643717	NA	-1.62704608181927
chr1	1752814	1753142	328	-	utr3	NADK	0.725578944403271	1	0.687510215608792	1	0.740528988458803	0.999169231885855	0.0746227741293492	0.174332606445801	0.856682538545784	0.999203167050087	-0.0997098323164523
chr1	1753574	1753688	114	-	utr3	NADK	0.955283063702104	1	0.897579136145352	1	0.614335019173358	0.999169231885855	0.554627836827587	0.174332606445801	0.856682538545784	0.999203167050087	0.380295230381786
chr1	1754596	1754723	127	-	utr3	NADK	0.675344559460423	1	0.956920392756179	1	0.997757209647964	0.999169231885855	-0.422685839424328	0.174332606445801	0.856682538545784	0.999203167050087	-0.597018445870129
chr1	1789172	1789290	118	-	exon	GNB1	0.979039945160681	1	0.93798851263009	1	0.924950768246889	0.999169231885855	-0.134788493330026	-0.193774455094002	0.636566325425753	0.999203167050087	0.0589859617639764
chr1	1890855	1891127	272	-	utr5	GNB1	NA	NA	0.165084388294132	1	2.75641030232196e-05	0.000992487084777487	-3.75348992262938	-0.193774455094002	0.636566325425753	0.999203167050087	-3.55971546753538
chr1	1891893	1892116	223	+	intron	RP1-140A9.1	0.312585710468428	1	0.364591476304774	1	0.00413162573144259	0.0794041508250102	-1.49011733657927	-0.859076662967306	0.618242160936791	NA	-0.631040673611966
chr1	1917790	1918143	353	-	utr3	TMEM52	0.951363013184404	1	0.991745506294695	1	0.796919820275585	0.999169231885855	0.141898429833227	0.634934452626153	0.625030042820763	0.999203167050087	-0.493036022792926
chr1	1941884	1941987	103	-	intron	CFAP74	1	1	0.78931663532211	1	0.819697282382941	0.999169231885855	1.20409030687366	2.02619913805567	0.0185310928271985	0.324932788862913	-0.822108831182011
chr1	1943169	1943336	167	-	intron	CFAP74	0.307041694161751	1	0.331278173878641	1	0.986617090162493	0.999169231885855	1.19326416569072	2.02619913805567	0.0185310928271985	0.324932788862913	-0.832934972364952
chr1	1943376	1943726	350	-	intron	CFAP74	0.484662032543482	1	0.648889794367279	1	0.887548627596854	0.999169231885855	0.973336010597493	2.02619913805567	0.0185310928271985	0.324932788862913	-1.05286312745818
chr1	1943903	1944066	163	-	intron	CFAP74	0.576333644290638	1	0.656545155333229	1	0.748827752487884	0.999169231885855	0.0400600701120408	2.02619913805567	0.0185310928271985	0.324932788862913	-1.98613906794363
chr1	1944117	1944332	215	-	exon	CFAP74	0.910948712990761	1	0.918193353197918	1	0.432530415206954	0.999169231885855	0.922315312682339	2.02619913805567	0.0185310928271985	0.324932788862913	-1.10388382537333
chr1	1945397	1945504	107	-	intron	CFAP74	0.586638039901819	1	0.664370055667501	1	0.89926941936102	0.999169231885855	1.33656946960161	2.02619913805567	0.0185310928271985	0.324932788862913	-0.689629668454061
chr1	1946258	1946391	133	-	exon	CFAP74	0.61481812189437	1	0.81855930294942	1	0.321485632826381	0.999169231885855	0.10844275870751	2.02619913805567	0.0185310928271985	0.324932788862913	-1.91775637934816
chr1	1946623	1946794	171	-	intron	CFAP74	0.969436901567176	1	0.793478310244635	1	0.902866695674462	0.999169231885855	0.614906897341259	2.02619913805567	0.0185310928271985	0.324932788862913	-1.41129224071441
chr1	1954125	1954228	103	-	exon	CFAP74	0.877991764382702	1	0.814844945572206	1	0.454016408261937	0.999169231885855	2.9608225906208	2.02619913805567	0.0185310928271985	0.324932788862913	0.934623452565131
chr1	1954878	1955246	368	-	exon	CFAP74	0.876341416135032	1	0.591832046335714	1	0.135754590386519	0.999169231885855	2.39079506305422	2.02619913805567	0.0185310928271985	0.324932788862913	0.364595924998554
chr1	1955967	1956128	161	-	intron	CFAP74	0.323797850554106	1	0.243852107479549	1	0.0205469619335036	0.301822142596661	2.4390919110064	2.02619913805567	0.0185310928271985	0.324932788862913	0.412892772950728
chr1	1956612	1956882	270	-	exon	CFAP74	0.748735393340838	1	0.691682769196287	1	0.955559484998973	0.999169231885855	1.45261920700159	2.02619913805567	0.0185310928271985	0.324932788862913	-0.573579931054084
chr1	1957023	1957207	184	-	intron	CFAP74	0.719522462999693	1	0.598411016262441	1	0.850056412192061	0.999169231885855	1.51715972242272	2.02619913805567	0.0185310928271985	0.324932788862913	-0.509039415632945
chr1	1957794	1957921	127	-	intron	CFAP74	0.611386125969221	1	0.667792780092816	1	0.452188871231521	0.999169231885855	2.46804995774261	2.02619913805567	0.0185310928271985	0.324932788862913	0.441850819686935
chr1	1958110	1958270	160	-	intron	CFAP74	0.629740544395836	1	0.784432753923363	1	0.930792052550172	0.999169231885855	2.04326544492087	2.02619913805567	0.0185310928271985	0.324932788862913	0.0170663068652037
chr1	2150789	2150889	100	+	utr3	PRKCZ	0.631108210767956	1	0.884316768664367	1	0.615189605141124	0.999169231885855	-0.167755285947638	0.548577367885394	0.514942127223646	0.990880130016738	-0.716332653833032
chr1	2172021	2172157	136	+	exon	PRKCZ	0.427913193274864	1	0.552542501648566	1	0.572680744756963	0.999169231885855	1.2775378993628	0.548577367885394	0.514942127223646	0.990880130016738	0.728960531477401
chr1	2172231	2172331	100	+	exon	PRKCZ	0.644966880778113	1	0.71937913817251	1	0.40778581699105	0.999169231885855	1.41885256519322	0.548577367885394	0.514942127223646	0.990880130016738	0.870275197307826
chr1	2178778	2178977	199	+	intron	PRKCZ	0.969458406686625	1	0.936904773881939	1	0.939614286859104	0.999169231885855	0.279151581959499	0.548577367885394	0.514942127223646	0.990880130016738	-0.269425785925895
chr1	2179791	2179930	139	+	intron	PRKCZ	0.53877874771817	1	0.6254961453493	1	0.0604697882493919	0.715875282569329	-0.753317743029299	0.548577367885394	0.514942127223646	0.990880130016738	-1.30189511091469
chr1	2180314	2180854	540	+	intron	PRKCZ	0.695407191575898	1	0.725089700784078	1	0.948624713887848	0.999169231885855	-0.00343891124469958	0.548577367885394	0.514942127223646	0.990880130016738	-0.552016279130094
chr1	2184518	2184806	288	+	utr3	PRKCZ	0.274141013680123	1	0.432065540573143	1	0.391940546799582	0.999169231885855	1.57892932432811	0.548577367885394	0.514942127223646	0.990880130016738	1.03035195644272
chr1	2184838	2185369	531	-	utr3	FAAP20	0.686096257454936	1	0.765091331994538	1	0.435221955894198	0.999169231885855	1.00620581512554	0.455890464078934	0.637674927537202	0.999203167050087	0.55031535104661
chr1	2189598	2189822	224	-	utr3	FAAP20	0.40540521244639	1	0.59939208461952	1	0.756555429705962	0.999169231885855	-0.400411389537892	0.455890464078934	0.637674927537202	0.999203167050087	-0.856301853616826
chr1	2190518	2191261	743	-	exon	FAAP20	0.560115015287	1	0.846511010717041	1	0.854963779110546	0.999169231885855	-0.080511996847985	0.455890464078934	0.637674927537202	0.999203167050087	-0.536402460926919
chr1	2191978	2192397	419	-	utr3	FAAP20	0.569669455219324	1	0.878885004394253	1	0.955942845044658	0.999169231885855	-1.52474597027352	0.455890464078934	0.637674927537202	0.999203167050087	-1.98063643435246
chr1	2192452	2192843	391	-	utr3	FAAP20	0.0128828553741578	1	0.0452592240621971	1	0.00729007691316498	0.129006382389793	-3.70572286801512	0.455890464078934	0.637674927537202	0.999203167050087	-4.16161333209405
chr1	2193665	2193968	303	-	exon	FAAP20	0.672221690924012	1	0.84274120543466	1	0.89693035423835	0.999169231885855	0.0734854420286303	0.455890464078934	0.637674927537202	0.999203167050087	-0.382405022050303
chr1	2194024	2194187	163	-	exon	FAAP20	0.430986879493534	1	0.729234471183983	1	0.540331649513658	0.999169231885855	-1.07272571233301	0.455890464078934	0.637674927537202	0.999203167050087	-1.52861617641194
chr1	2207452	2207579	127	-	exon	FAAP20	0.390965618913598	1	0.56567845531366	1	0.727440325190817	0.999169231885855	0.261838584375088	0.455890464078934	0.637674927537202	0.999203167050087	-0.194051879703846
chr1	2228524	2228625	101	+	utr5*	SKI	0.577482600864424	1	0.629375151819858	1	0.551356422521811	0.999169231885855	-3.13586038619122	1.20216766718354	0.0569303054319196	0.550051949945578	-4.33802805337476
chr1	2228712	2228921	209	+	utr5	SKI	0.493763780770336	1	0.756187473536839	1	0.940034324867	0.999169231885855	0.556097356070811	1.20216766718354	0.0569303054319196	0.550051949945578	-0.646070311112733
chr1	2229009	2229708	699	+	exon	SKI	0.938897539101286	1	0.812128110155896	1	0.467981868544064	0.999169231885855	1.081569759389	1.20216766718354	0.0569303054319196	0.550051949945578	-0.120597907794548
chr1	2240214	2240340	126	+	intron	SKI	0.503512478954675	1	0.190140426366393	1	0.699003139997721	0.999169231885855	1.2669221776865	1.20216766718354	0.0569303054319196	0.550051949945578	0.0647545105029603
chr1	2280550	2280694	144	+	intron	SKI	0.414138320292828	1	0.723341268621046	1	0.689504947136688	0.999169231885855	-2.94471748499377	1.20216766718354	0.0569303054319196	0.550051949945578	-4.14688515217732
chr1	2280987	2281142	155	+	intron	SKI	0.0728646516133452	1	0.102362623975026	1	0.568850208625884	0.999169231885855	-3.18779145586302	1.20216766718354	0.0569303054319196	0.550051949945578	-4.38995912304656
chr1	2282431	2282531	100	+	intron	SKI	0.915402668826618	1	0.928048117190149	1	0.717124810015778	0.999169231885855	0.157765569630031	1.20216766718354	0.0569303054319196	0.550051949945578	-1.04440209755351
chr1	2303242	2303386	144	+	exon	SKI	0.558876972764489	1	0.46430285818421	1	0.15938386755382	0.999169231885855	1.68940272669842	1.20216766718354	0.0569303054319196	0.550051949945578	0.487235059514872
chr1	2303824	2304100	276	+	exon	SKI	0.516329267432252	1	0.776657421631682	1	0.909626526286132	0.999169231885855	0.111321393603942	1.20216766718354	0.0569303054319196	0.550051949945578	-1.0908462735796
chr1	2304224	2304461	237	+	exon	SKI	0.130645073275891	1	0.238652387087489	1	0.350053034255336	0.999169231885855	-1.02958169321666	1.20216766718354	0.0569303054319196	0.550051949945578	-2.23174936040021
chr1	2305955	2306215	260	+	exon	SKI	0.963080210621567	1	0.712422677566011	1	0.258980064877829	0.999169231885855	0.996542870479897	1.20216766718354	0.0569303054319196	0.550051949945578	-0.205624796703647
chr1	2306549	2306727	178	+	exon	SKI	0.299373955360415	1	0.445562935887171	1	0.037137462743269	0.493154917027088	-0.103238092391811	1.20216766718354	0.0569303054319196	0.550051949945578	-1.30540575957535
chr1	2306961	2307645	684	+	utr3	SKI	0.968156869121371	1	0.8188445737082	1	0.370693435048506	0.999169231885855	0.855920503308494	1.20216766718354	0.0569303054319196	0.550051949945578	-0.346247163875049
chr1	2307787	2307960	173	+	utr3	SKI	0.750081787514637	1	0.679986501946861	1	0.989244947239248	0.999169231885855	0.00914999617912057	1.20216766718354	0.0569303054319196	0.550051949945578	-1.19301767100442
chr1	2308199	2308401	202	+	utr3	SKI	0.642418100090599	1	0.8203675930772	1	0.818610606111575	0.999169231885855	1.00288699899355	1.20216766718354	0.0569303054319196	0.550051949945578	-0.199280668189995
chr1	2309020	2309196	176	+	utr3	SKI	0.839092885401634	1	0.820577821241553	1	0.564398785918937	0.999169231885855	1.07465663833233	1.20216766718354	0.0569303054319196	0.550051949945578	-0.127511028851212
chr1	2350901	2351161	260	-	exon	RP4-740C4.5	0.368221390775324	1	0.362275829267665	1	4.91466967131512e-06	0.000215816407074496	0.599598158895214	0.457035776932898	0.730575626693586	0.999203167050087	0.142562381962316
chr1	2352569	2352703	134	-	exon	RP4-740C4.5	0.406895164841536	1	0.349647580584946	1	0.00156420193030605	0.0348512588471815	1.15931590159553	0.457035776932898	0.730575626693586	0.999203167050087	0.70228012466263
chr1	2383275	2383545	270	-	intron	MORN1	1	1	0.786925836696668	1	0.837819400601294	0.999169231885855	-0.956116706939274	-0.272086236278016	0.772128727547166	0.999203167050087	-0.684030470661259
chr1	2384152	2384268	116	-	intron	MORN1	0.628654109771403	1	0.739104780899374	1	0.85307777459549	0.999169231885855	-0.778845890572346	-0.272086236278016	0.772128727547166	0.999203167050087	-0.506759654294331
chr1	2391826	2391958	132	+	utr5	RER1	0.174989786323151	1	0.285100138685799	1	4.56941284696088e-07	2.62903583524103e-05	-1.93184906675455	0.312423160124427	0.398637877175799	0.973700371702356	-2.24427222687897
chr1	2392805	2393303	498	+	utr5	RER1	0.759584129031959	1	0.763177344344317	1	0.93253756625252	0.999169231885855	-0.00556459183066957	0.312423160124427	0.398637877175799	0.973700371702356	-0.317987751955097
chr1	2403280	2403552	272	+	utr3	RER1	0.582391866809223	1	0.886957301399654	1	0.966689228164338	0.999169231885855	-0.53604254974743	0.312423160124427	0.398637877175799	0.973700371702356	-0.848465709871857
chr1	2404540	2404686	146	+	utr3	RER1	0.932690892036468	1	0.870889762370306	1	0.61183904352687	0.999169231885855	0.92163517376266	0.312423160124427	0.398637877175799	0.973700371702356	0.609212013638232
chr1	2404912	2405090	178	+	utr3	RER1	0.885753367010619	1	0.689537999726459	1	0.860715093740918	0.999169231885855	0.120616794233034	0.312423160124427	0.398637877175799	0.973700371702356	-0.191806365891393
chr1	2405165	2405425	260	+	utr3	RER1	0.633070453985902	1	0.657209097630749	1	0.93091139803422	0.999169231885855	0.480428882219628	0.312423160124427	0.398637877175799	0.973700371702356	0.168005722095201
chr1	2405516	2405661	145	-	utr3	PEX10	0.736285317244211	1	0.696115660331413	1	0.936008895809909	0.999169231885855	0.0506480616639742	0.657107708712733	0.493170345235158	0.987581646714205	-0.606459647048759
chr1	2405711	2405844	133	-	utr3	PEX10	0.923175379262286	1	0.85369314827924	1	0.571293065665379	0.999169231885855	0.535692481323704	0.657107708712733	0.493170345235158	0.987581646714205	-0.12141522738903
chr1	2406515	2406679	164	-	utr3	PEX10	0.957304779664161	1	0.932531980881851	1	0.885112646690898	0.999169231885855	0.383263786973542	0.657107708712733	0.493170345235158	0.987581646714205	-0.273843921739191
chr1	2413662	2413763	101	-	utr5	PEX10	0.728021397142155	1	0.915131844347944	1	0.456855133271205	0.999169231885855	1.25925891865754	0.657107708712733	0.493170345235158	0.987581646714205	0.602151209944809
chr1	2446790	2447314	524	+	intron	PLCH2	0.840318560666793	1	0.868650006670712	1	0.331678784977516	0.999169231885855	-1.86841769954307	2.29052120360673	0.0525415892621463	0.533017882337997	-4.15893890314979
chr1	2447545	2448107	562	+	intron	PLCH2	0.395953846273321	1	0.500738291962401	1	0.52112673907383	0.999169231885855	-1.06993011090129	2.29052120360673	0.0525415892621463	0.533017882337997	-3.36045131450802
chr1	2448257	2448522	265	+	intron	PLCH2	0.979566868857295	1	0.935969366560637	1	0.581273998244494	0.999169231885855	-1.15722373437766	2.29052120360673	0.0525415892621463	0.533017882337997	-3.44774493798438
chr1	2448653	2448871	218	+	intron	PLCH2	NA	NA	0.67861643616103	1	0.879678645960253	0.999169231885855	-2.80755758639055	2.29052120360673	0.0525415892621463	0.533017882337997	-5.09807878999728
chr1	2448952	2449052	100	+	intron	PLCH2	0.73123049619242	1	0.78310022119674	1	0.87090954807438	0.999169231885855	-1.26337405958425	2.29052120360673	0.0525415892621463	0.533017882337997	-3.55389526319098
chr1	2496544	2496653	109	+	exon	PLCH2	0.222217271830395	1	0.0730205279115603	1	0.458197729465044	0.999169231885855	1.5119996953851	2.29052120360673	0.0525415892621463	0.533017882337997	-0.778521508221631
chr1	2504003	2504193	190	+	utr3	PLCH2	0.975503472421393	1	0.993984856158897	1	0.771408264184104	0.999169231885855	1.662755837038	2.29052120360673	0.0525415892621463	0.533017882337997	-0.627765366568724
chr1	2504306	2504952	646	+	utr3	PLCH2	0.6268708819881	1	0.708575250507648	1	0.961830144024415	0.999169231885855	2.01559008511318	2.29052120360673	0.0525415892621463	0.533017882337997	-0.274931118493544
chr1	2505031	2505160	129	+	utr3	PLCH2	0.651310759978317	1	0.181819273209537	1	0.232785317578335	0.999169231885855	1.83270275218321	2.29052120360673	0.0525415892621463	0.533017882337997	-0.457818451423516
chr1	2505313	2505424	111	+	utr3	PLCH2	0.843117363574913	1	0.539493123754477	1	0.165517268296097	0.999169231885855	1.2389849275763	2.29052120360673	0.0525415892621463	0.533017882337997	-1.05153627603042
chr1	2508173	2508346	173	-	utr3*	PANK4	0.861801137816022	1	0.909195269411426	1	0.877586027928552	0.999169231885855	1.08149736359955	-0.0632638458093892	0.93759923821916	0.999203167050087	1.14476120940894
chr1	2508563	2508905	342	-	utr3	PANK4	0.932795381252255	1	0.960282715578658	1	0.663902357954742	0.999169231885855	-0.42614637757462	-0.0632638458093892	0.93759923821916	0.999203167050087	-0.362882531765231
chr1	2509870	2509970	100	-	utr3	PANK4	0.76536447590971	1	0.886623284570681	1	0.0517400663866873	0.635635834110776	-0.603370035954795	-0.0632638458093892	0.93759923821916	0.999203167050087	-0.540106190145406
chr1	2546632	2547088	456	+	exon	RP3-395M20.12	0.360233896385565	1	0.531036639767797	1	1.96652816065292e-07	1.25547695917991e-05	-1.28249592810072	0.178835965832225	0.940931900185022	NA	-1.46133189393295
chr1	2547128	2547254	126	+	exon	RP3-395M20.12	1	1	0.32669663754959	1	0.654306643583132	0.999169231885855	-2.90148927473975	0.178835965832225	0.940931900185022	NA	-3.08032524057198
chr1	2555819	2555997	178	+	utr5	TNFRSF14	0.459133266278865	1	0.702338517630728	1	0.924109548806403	0.999169231885855	-0.52179802973665	0.155790440527575	0.883517913180329	0.999203167050087	-0.677588470264225
chr1	2556243	2556735	492	+	utr5	TNFRSF14	0.998574273547382	1	0.915872832196861	1	0.549459976403574	0.999169231885855	0.35878877931034	0.155790440527575	0.883517913180329	0.999203167050087	0.202998338782765
chr1	2558935	2559197	262	+	exon	TNFRSF14	0.623772216994204	1	0.803177596365394	1	0.593078955220717	0.999169231885855	-0.493599527840915	0.155790440527575	0.883517913180329	0.999203167050087	-0.64938996836849
chr1	2560579	2560679	100	+	exon	TNFRSF14	0.448034898914992	1	0.267833000914438	1	0.504670865924119	0.999169231885855	0.797756849999143	0.155790440527575	0.883517913180329	0.999203167050087	0.641966409471568
chr1	2561604	2561745	141	+	utr3	TNFRSF14	0.929395177553881	1	0.686026370282842	1	0.553826376996093	0.999169231885855	0.372767217700084	0.155790440527575	0.883517913180329	0.999203167050087	0.216976777172509
chr1	2563089	2563736	647	+	utr3	TNFRSF14	0.645674536194059	1	0.877551967986462	1	0.571741659403368	0.999169231885855	0.15656891634724	0.155790440527575	0.883517913180329	0.999203167050087	0.000778475819665336
chr1	2586795	2586937	142	+	exon	FAM213B	0.977936614606383	1	0.866930361030837	1	0.106626231986588	0.999169231885855	0.895893044813016	0.769314299359316	0.2681277583232	0.921817391717673	0.1265787454537
chr1	2587048	2587281	233	+	exon	FAM213B	0.447508395072906	1	0.638216040189153	1	0.947951376947293	0.999169231885855	0.57561867959031	0.769314299359316	0.2681277583232	0.921817391717673	-0.193695619769006
chr1	2588484	2588606	122	+	exon	FAM213B	NA	NA	0.785693031887837	1	0.503395226214114	0.999169231885855	0.816157079950413	0.769314299359316	0.2681277583232	0.921817391717673	0.0468427805910966
chr1	2589451	2589721	270	+	utr3	FAM213B	0.840343981066709	1	0.796696051938042	1	0.40746520003008	0.999169231885855	0.82450813866259	0.769314299359316	0.2681277583232	0.921817391717673	0.0551938393032735
chr1	2589725	2589934	209	+	utr3	FAM213B	0.910474694913922	1	0.816111423564722	1	0.433162507772009	0.999169231885855	0.500427885572101	0.769314299359316	0.2681277583232	0.921817391717673	-0.268886413787215
chr1	3186356	3186456	100	+	exon	PRDM16	0.159581803014769	1	0.259941417401064	1	0.269951858817514	0.999169231885855	-3.90714441530059	0.933676677106108	0.692247770576187	0.999203167050087	-4.8408210924067
chr1	3193028	3193148	120	+	intron	PRDM16	0.416079613709528	1	0.467390268132349	1	0.0176067587645809	0.26592774225048	2.85369109261438	0.933676677106108	0.692247770576187	0.999203167050087	1.92001441550827
chr1	3193235	3193396	161	+	intron	PRDM16	1	1	0.923604150072169	1	0.813179784378161	0.999169231885855	3.08589788429446	0.933676677106108	0.692247770576187	0.999203167050087	2.15222120718835
chr1	3194572	3194677	105	+	intron	PRDM16	0.903865334339326	1	0.239576516509433	1	0.140360032403829	0.999169231885855	1.62265527369562	0.933676677106108	0.692247770576187	0.999203167050087	0.688978596589513
chr1	3195083	3195291	208	+	intron	PRDM16	0.429093610544174	1	0.373158756466295	1	9.10148217262219e-06	0.000375809707918795	1.64592934633904	0.933676677106108	0.692247770576187	0.999203167050087	0.712252669232929
chr1	3292554	3292698	144	+	intron	PRDM16	0.860278315741728	1	0.850166719457445	1	0.453048428274838	0.999169231885855	0.379829039253176	0.933676677106108	0.692247770576187	0.999203167050087	-0.553847637852932
chr1	3293005	3293340	335	+	intron	PRDM16	0.756539990619071	1	0.765172441483014	1	0.857733115462392	0.999169231885855	-0.0701587897492362	0.933676677106108	0.692247770576187	0.999203167050087	-1.00383546685534
chr1	3296036	3296161	125	+	intron	PRDM16	0.99893314246488	1	0.990009498761501	1	0.488516540725396	0.999169231885855	0.865918538085725	0.933676677106108	0.692247770576187	0.999203167050087	-0.0677581390203831
chr1	3296390	3296551	161	+	intron	PRDM16	0.813454019604456	1	0.708353952496982	1	0.978317178361795	0.999169231885855	0.296978503510714	0.933676677106108	0.692247770576187	0.999203167050087	-0.636698173595394
chr1	3451186	3451331	145	+	intergenic	NA	1	1	0.77836190229735	1	0.831784160296955	0.999169231885855	3.07643811370322	NA	NA	NA	NA
chr1	3453997	3454137	140	+	utr5*	ARHGEF16	0.371147847444749	1	0.596498279643201	1	0.490232144900134	0.999169231885855	0.481616033833172	0.846254653645157	0.460217297359431	0.98656077432438	-0.364638619811986
chr1	3454664	3454790	126	+	utr5	ARHGEF16	0.433223037519153	1	0.536723430445609	1	0.196607383016725	0.999169231885855	-1.13470905378749	0.846254653645157	0.460217297359431	0.98656077432438	-1.98096370743265
chr1	3457477	3457853	376	+	intron	ARHGEF16	0.880672673285944	1	0.69562707950071	1	0.650801968764237	0.999169231885855	1.88843276912395	0.846254653645157	0.460217297359431	0.98656077432438	1.0421781154788
chr1	3458136	3458481	345	+	intron	ARHGEF16	0.283129881381186	1	0.295936977376642	1	0.000141091969786649	0.0042350553462723	2.12006758257282	0.846254653645157	0.460217297359431	0.98656077432438	1.27381292892767
chr1	3458563	3458719	156	+	intron	ARHGEF16	0.916355814298109	1	0.91184338671923	1	0.477856990996996	0.999169231885855	1.93014794101616	0.846254653645157	0.460217297359431	0.98656077432438	1.083893287371
chr1	3459070	3459497	427	+	intron	ARHGEF16	0.865090605561152	1	0.98523401854679	1	0.965844406904275	0.999169231885855	2.29470265895	0.846254653645157	0.460217297359431	0.98656077432438	1.44844800530485
chr1	3463001	3463661	660	+	utr5	ARHGEF16	NA	NA	0.838368614212781	1	0.545797474979461	0.999169231885855	0.56236275083023	0.846254653645157	0.460217297359431	0.98656077432438	-0.283891902814927
chr1	3466068	3466169	101	+	utr5	ARHGEF16	0.8078777471877	1	0.771647524951163	1	0.410861187657437	0.999169231885855	0.522352496499536	0.846254653645157	0.460217297359431	0.98656077432438	-0.323902157145621
chr1	3467099	3467329	230	+	utr5	ARHGEF16	0.804022417024988	1	0.760547473191576	1	0.206497422905211	0.999169231885855	1.0894021489299	0.846254653645157	0.460217297359431	0.98656077432438	0.243147495284743
chr1	3468806	3469054	248	+	utr5	ARHGEF16	0.937876132402159	1	0.867064173529658	1	0.320556161156284	0.999169231885855	0.787812472829853	0.846254653645157	0.460217297359431	0.98656077432438	-0.0584421808153038
chr1	3469348	3469580	232	+	utr5	ARHGEF16	0.854930953296721	1	0.700987661987538	1	0.554152201148527	0.999169231885855	0.811290405728218	0.846254653645157	0.460217297359431	0.98656077432438	-0.0349642479169393
chr1	3473005	3473219	214	+	exon	ARHGEF16	0.601158822114011	1	0.586819772795686	1	0.250349502266161	0.999169231885855	1.32277990588608	0.846254653645157	0.460217297359431	0.98656077432438	0.476525252240922
chr1	3474639	3474746	107	+	exon	ARHGEF16	0.609414256830279	1	0.490801546304487	1	0.295891554729993	0.999169231885855	1.50996400267822	0.846254653645157	0.460217297359431	0.98656077432438	0.663709349033061
chr1	3475901	3476034	133	+	exon	ARHGEF16	0.983433045766266	1	0.905010190579729	1	0.64630676750755	0.999169231885855	0.69647627675441	0.846254653645157	0.460217297359431	0.98656077432438	-0.149778376890747
chr1	3477819	3477920	101	+	exon	ARHGEF16	0.874320686535732	1	0.993707139884083	1	0.574685618954758	0.999169231885855	0.839337750897003	0.846254653645157	0.460217297359431	0.98656077432438	-0.00691690274815426
chr1	3478039	3478461	422	+	exon	ARHGEF16	0.175816977949059	1	0.444828540329123	1	0.781863437718116	0.999169231885855	-0.724359465759266	0.846254653645157	0.460217297359431	0.98656077432438	-1.57061411940442
chr1	3479226	3479345	119	+	intron	ARHGEF16	0.378507328498175	1	0.212169780119382	1	0.0297011851759253	0.410499560978504	-2.08129164832825	0.846254653645157	0.460217297359431	0.98656077432438	-2.9275463019734
chr1	3479443	3479568	125	+	exon	ARHGEF16	0.728383335170244	1	0.649609189357905	1	0.127211512267566	0.999169231885855	1.10557228967054	0.846254653645157	0.460217297359431	0.98656077432438	0.259317636025386
chr1	3479739	3479878	139	+	exon	ARHGEF16	0.393623660733707	1	0.369874649730077	1	0.122813021546512	0.999169231885855	1.33049154832229	0.846254653645157	0.460217297359431	0.98656077432438	0.484236894677133
chr1	3480366	3480933	567	+	utr3	ARHGEF16	0.620333417745257	1	0.531090605363773	1	0.105433376340887	0.999169231885855	1.43154927587426	0.846254653645157	0.460217297359431	0.98656077432438	0.585294622229106
chr1	3484260	3484417	157	+	intergenic	NA	1	1	0.965507814381102	1	0.864003826291646	0.999169231885855	-2.31884972306517	NA	NA	NA	NA
chr1	3488957	3489816	859	-	utr3*	MEGF6	0.881994926745533	1	0.899627576593522	1	0.479469577165434	0.999169231885855	-1.52416415419286	-0.692074482899447	NA	NA	-0.832089671293417
chr1	3489965	3490638	673	-	utr3	MEGF6	0.574132881136648	1	0.810468801855659	1	0.319718551282186	0.999169231885855	-1.69027804818047	-0.692074482899447	NA	NA	-0.998203565281019
chr1	3497037	3497152	115	-	exon	MEGF6	0.162485815256841	1	0.207637912106224	1	0.00413309153038188	0.0794041508250102	-4.68698034918245	-0.692074482899447	NA	NA	-3.99490586628301
chr1	3502010	3502153	143	-	intron	MEGF6	0.210088226324887	1	0.999591537179331	1	NA	NA	-4.1919259464407	-0.692074482899447	NA	NA	-3.49985146354125
chr1	3571151	3571251	100	-	intron	MEGF6	0.733767502029946	1	0.256050765137907	1	0.603148890768023	0.999169231885855	1.78960845660094	-0.692074482899447	NA	NA	2.48168293950039
chr1	3571423	3571572	149	-	intron	MEGF6	1	1	0.977672179531224	1	0.778069707295058	0.999169231885855	0.750133772963261	-0.692074482899447	NA	NA	1.44220825586271
chr1	3571675	3571862	187	-	intron	MEGF6	0.726421112566937	1	0.50953008034807	1	0.37257510774757	0.999169231885855	1.68648516850179	-0.692074482899447	NA	NA	2.37855965140123
chr1	3572936	3573064	128	-	intron	MEGF6	0.817933366321081	1	0.710536103170861	1	0.604037145370863	0.999169231885855	0.835016739254852	-0.692074482899447	NA	NA	1.5270912221543
chr1	3573108	3573211	103	-	intron	MEGF6	0.532908609442047	1	0.527351415296725	1	0.967956894478977	0.999169231885855	0.715751557383149	-0.692074482899447	NA	NA	1.4078260402826
chr1	3625391	3625505	114	+	exon	TPRG1L	0.815865654468032	1	0.96689411537832	1	0.679816148762427	0.999169231885855	0.975312304214412	1.65044201008737	0.00053848664453632	0.0349598397986589	-0.675129705872955
chr1	3629888	3630009	121	+	utr3	TPRG1L	0.330105413351748	1	0.290958952724531	1	0.535448629550476	0.999169231885855	-0.0584534416878321	1.65044201008737	0.00053848664453632	0.0349598397986589	-1.7088954517752
chr1	3631258	3631630	372	-	utr3	WRAP73	0.703081997117973	1	0.769881223253747	1	0.705043803966816	0.999169231885855	0.533813419042796	-0.117542701424772	0.892343616762703	0.999203167050087	0.651356120467568
chr1	3733061	3733494	433	+	utr3	TP73	NA	NA	0.941002475208818	1	0.113948529431617	0.999169231885855	1.43476857571845	0.721611802442959	NA	NA	0.71315677327549
chr1	3736278	3736414	136	-	exon	TP73-AS1	0.550156186910483	1	0.343703437419499	1	0.0770606537629781	0.851980715824327	1.36435535584599	0.125324126357651	0.830165409793584	0.999203167050087	1.23903122948834
chr1	3738007	3738690	683	-	exon	TP73-AS1	0.644193162020787	1	0.790713651014285	1	0.620741434127726	0.999169231885855	0.404846875822592	0.125324126357651	0.830165409793584	0.999203167050087	0.279522749464941
chr1	3742875	3742984	109	-	exon	TP73-AS1	0.836344039996752	1	0.970526411670446	1	0.900950821368218	0.999169231885855	-0.335874152151753	0.125324126357651	0.830165409793584	0.999203167050087	-0.461198278509404
chr1	3743109	3743236	127	-	exon	TP73-AS1	0.487148336466849	1	0.558375172722184	1	0.987562325976785	0.999169231885855	-0.618492667321305	0.125324126357651	0.830165409793584	0.999203167050087	-0.743816793678956
chr1	3745613	3745892	279	-	exon	TP73-AS1	0.402962907518655	1	0.683558818592836	1	0.558581370356393	0.999169231885855	-1.00258278834779	0.125324126357651	0.830165409793584	0.999203167050087	-1.12790691470545
chr1	3746083	3746273	190	-	exon	TP73-AS1	0.46400650523113	1	0.557322510485636	1	0.866334756222442	0.999169231885855	-0.822048149168643	0.125324126357651	0.830165409793584	0.999203167050087	-0.947372275526294
chr1	3746371	3747172	801	+	exon	CCDC27	NA	NA	0.937109358389027	1	0.974156982553927	0.999169231885855	-0.190408123882672	-0.441587914961017	0.859132065067682	NA	0.251179791078345
chr1	3773010	3773176	166	+	utr5	SMIM1	0.716772925457871	1	0.979279982153561	1	0.503727373772563	0.999169231885855	0.748780427419294	1.48282396117438	NA	NA	-0.734043533755083
chr1	3773278	3773388	110	+	intron	SMIM1	0.91924891990395	1	0.749755262859268	1	0.760609677111012	0.999169231885855	1.41307018879727	1.48282396117438	NA	NA	-0.0697537723771027
chr1	3773623	3773724	101	+	intron	SMIM1	0.570692363793574	1	0.631637014356416	1	0.889773609980786	0.999169231885855	1.1081856058174	1.48282396117438	NA	NA	-0.374638355356977
chr1	3774168	3774271	103	+	intron	SMIM1	0.512265545695159	1	0.563637417338548	1	0.227367647776154	0.999169231885855	0.0950768103067288	1.48282396117438	NA	NA	-1.38774715086765
chr1	3775217	3775435	218	+	utr5	SMIM1	0.40292300160754	1	0.393788025460029	1	0.0041874477647209	0.0802626390838363	2.11710701391795	1.48282396117438	NA	NA	0.634283052743573
chr1	3775632	3775895	263	+	utr3	SMIM1	0.252683799782433	1	0.351460578601625	1	0.0548885744534568	0.664548101643274	2.5988143186721	1.48282396117438	NA	NA	1.11599035749772
chr1	3775934	3776445	511	+	utr3	SMIM1	0.572647800987867	1	0.721211783908688	1	0.0699074208725466	0.793160136065209	2.73305149471958	1.48282396117438	NA	NA	1.2502275335452
chr1	3776998	3777188	190	+	utr3*	SMIM1	0.58817692364577	1	0.559178004141132	1	0.00627371576951205	0.114135021237816	2.87622917677988	1.48282396117438	NA	NA	1.3934052156055
chr1	3777256	3777404	148	+	utr3*	SMIM1	0.62666672729955	1	0.580621467371454	1	0.178240617094894	0.999169231885855	3.80693651895317	1.48282396117438	NA	NA	2.3241125577788
chr1	3777472	3779320	1848	-	utr3	LRRC47	0.169528153971659	1	0.308975889245808	1	0.00883588913607484	0.151515417117465	3.28907288432069	1.00705174046134	0.0135621957580135	0.272479838224487	2.28202114385934
chr1	3779351	3779608	257	-	utr3	LRRC47	0.721349362355891	1	0.730142219533052	1	0.654062842435306	0.999169231885855	2.65908106718193	1.00705174046134	0.0135621957580135	0.272479838224487	1.65202932672059
chr1	3781004	3781305	301	-	utr3	LRRC47	0.209031665772993	1	0.589118179555653	1	0.613811595043748	0.999169231885855	0.0433123782261899	1.00705174046134	0.0135621957580135	0.272479838224487	-0.963739362235152
chr1	3784000	3784162	162	-	exon	LRRC47	0.332984435975957	1	0.284800427333748	1	0.0743873803812872	0.831387374190889	1.54292919333952	1.00705174046134	0.0135621957580135	0.272479838224487	0.535877452878181
chr1	3785094	3785324	230	+	exon	RP1-286D6.5	0.595019312309794	1	0.495405900250756	1	0.461841724177139	0.999169231885855	0.97628064356971	0.481008040269129	0.668324928798716	0.999203167050087	0.495272603300581
chr1	3786741	3787392	651	-	exon	LRRC47	0.520897332146634	1	0.823303916343612	1	0.955345264606173	0.999169231885855	-0.0375834065717813	1.00705174046134	0.0135621957580135	0.272479838224487	-1.04463514703312
chr1	3795870	3796202	332	-	exon	LRRC47	0.58333340585101	1	0.862180119650758	1	0.873758160790045	0.999169231885855	-0.492427939156459	1.00705174046134	0.0135621957580135	0.272479838224487	-1.4994796796178
chr1	3796279	3796493	214	-	utr5	LRRC47	0.0784025360200123	1	0.1081382086972	1	2.61465271903888e-13	4.82229116481404e-11	-1.52974885417975	1.00705174046134	0.0135621957580135	0.272479838224487	-2.53680059464109
chr1	3815269	3815554	285	-	utr3	CEP104	0.28641747610016	1	0.517749733700204	1	0.861918747692431	0.999169231885855	-0.985474746068449	0.0077994928657036	0.987749624130351	0.999556724628505	-0.993274238934153
chr1	3857054	3857170	116	-	utr5	CEP104	0.686769653666619	1	0.836375680104198	1	0.00849844721109012	0.1466379680425	-0.820840649642416	0.0077994928657036	0.987749624130351	0.999556724628505	-0.82864014250812
chr1	3890001	3890130	129	-	exon	C1orf174	0.901574433853573	1	0.96826689603648	1	0.967446613314556	0.999169231885855	0.726925187745918	0.58936389565713	0.138511324040453	0.775541596637837	0.137561292088789
chr1	3890585	3890870	285	-	exon	C1orf174	0.997621755296736	1	0.957333256859201	1	0.865884217229569	0.999169231885855	0.687471689349194	0.58936389565713	0.138511324040453	0.775541596637837	0.0981077936920637
chr1	5863152	5863463	311	-	utr3	NPHP4	0.683053253883915	1	0.580652853031667	1	0.295187539389962	0.999169231885855	0.894240281896669	0.235970452745741	0.815045892047411	0.999203167050087	0.658269829150928
chr1	5874958	5875141	183	-	utr3	NPHP4	0.923361826363382	1	0.750068391096232	1	0.00469082096234696	0.0881799967768938	0.722732549747637	0.235970452745741	0.815045892047411	0.999203167050087	0.486762097001896
chr1	6098636	6098898	262	+	utr3	KCNAB2	0.794219615773675	1	0.798421289767825	1	0.490331426630054	0.999169231885855	0.564283775024988	0.38515141660533	0.649852701277576	0.999203167050087	0.179132358419658
chr1	6099507	6099639	132	+	utr3	KCNAB2	0.985673740926043	1	0.967190578578244	1	0.816906076400792	0.999169231885855	-0.112664357704414	0.38515141660533	0.649852701277576	0.999203167050087	-0.497815774309744
chr1	6099762	6099894	132	+	utr3	KCNAB2	0.199528330945607	1	0.216361750135854	1	0.320693224839704	0.999169231885855	1.71641748740364	0.38515141660533	0.649852701277576	0.999203167050087	1.33126607079831
chr1	6199106	6199376	270	-	utr5	RPL22	0.0181749893376487	1	0.0396001876443005	1	3.32896494240556e-10	3.76170362502361e-08	-3.58784897778237	0.306690588755627	0.554829617631418	0.993711725669138	-3.89453956653799
chr1	6207710	6207859	149	+	exon	RNF207	0.361120191117206	1	0.458784961580823	1	0.0277564919271324	0.389459010565064	-0.41480421546442	-0.0451486397386256	0.95463401145426	0.999203167050087	-0.369655575725795
chr1	6222991	6223190	199	-	utr3	ICMT	0.544166726187652	1	0.74851404452469	1	0.764210548135276	0.999169231885855	0.0834441472369708	0.675422490543466	0.137985941362797	0.775541596637837	-0.591978343306495
chr1	6223733	6223968	235	-	utr3	ICMT	0.545277732932233	1	0.685362883901832	1	0.774948075850209	0.999169231885855	0.322409324504173	0.675422490543466	0.137985941362797	0.775541596637837	-0.353013166039292
chr1	6224683	6225135	452	-	utr3	ICMT	0.96387188885391	1	0.873040477462683	1	0.750158855381348	0.999169231885855	0.185336123786894	0.675422490543466	0.137985941362797	0.775541596637837	-0.490086366756572
chr1	6264553	6264756	203	-	utr3	ACOT7	0.846568040797442	1	0.955211977553463	1	0.280841699809089	0.999169231885855	0.803133723789589	1.0439904643655	0.251790413404367	0.910631805785654	-0.240856740575913
chr1	6281171	6281279	108	-	utr3	ACOT7	0.762090027072704	1	0.884579442410744	1	0.520680458490855	0.999169231885855	0.709307056795699	1.0439904643655	0.251790413404367	0.910631805785654	-0.334683407569803
chr1	6294917	6295022	105	-	exon	ACOT7	0.699157989497554	1	0.877912047648976	1	0.48426491308893	0.999169231885855	0.594792273057381	1.0439904643655	0.251790413404367	0.910631805785654	-0.449198191308121
chr1	6327333	6327448	115	-	exon	ACOT7	0.351226436713577	1	0.641662461120188	1	0.93919445820311	0.999169231885855	-0.284279262827675	1.0439904643655	0.251790413404367	0.910631805785654	-1.32826972719318
chr1	6349787	6349933	146	-	utr5	ACOT7	0.596599622827929	1	0.651516746681546	1	0.613697038517003	0.999169231885855	1.47928813888893	1.0439904643655	0.251790413404367	0.910631805785654	0.435297674523424
chr1	6418402	6418826	424	-	utr3	HES2	0.385247355541804	1	0.514493526191449	1	0.199516025653861	0.999169231885855	-4.24189445344038	-4.10621519383261	0.000677834077858035	0.0419720800900285	-0.13567925960777
chr1	6447656	6447878	222	+	intron	ESPN	0.69037674888462	1	0.521313720204667	1	0.309132159627539	0.999169231885855	0.972711198013025	1.05478955870606	0.345212408897514	0.961071881841599	-0.0820783606930355
chr1	6448479	6449086	607	+	utr5	ESPN	0.508817705349611	1	0.357468754286794	1	0.150825919699689	0.999169231885855	1.71676878171781	1.05478955870606	0.345212408897514	0.961071881841599	0.661979223011748
chr1	6451535	6452182	647	+	utr5	ESPN	0.278472645556667	1	0.238131120757122	1	0.00603524049079848	0.110600911240977	2.28366970141733	1.05478955870606	0.345212408897514	0.961071881841599	1.22888014271127
chr1	6455814	6456085	271	+	exon	ESPN	0.43710344566531	1	0.586027993483531	1	0.993580717392656	0.999169231885855	0.17987895447111	1.05478955870606	0.345212408897514	0.961071881841599	-0.874910604234951
chr1	6456161	6456447	286	+	utr3	ESPN	0.273367230222796	1	0.385931871471404	1	0.86446891281025	0.999169231885855	0.887121043495266	1.05478955870606	0.345212408897514	0.961071881841599	-0.167668515210795
chr1	6457108	6457374	266	+	exon	ESPN	0.249629080560135	1	0.43400969350455	1	0.824703329872319	0.999169231885855	-0.0558368452205362	1.05478955870606	0.345212408897514	0.961071881841599	-1.1106264039266
chr1	6459928	6460385	457	+	utr3	ESPN	0.735754135573051	1	0.447598297342556	1	0.160810578532933	0.999169231885855	1.34200172056046	1.05478955870606	0.345212408897514	0.961071881841599	0.2872121618544
chr1	6460475	6460649	174	+	utr3	ESPN	0.861101156317952	1	0.615157781096368	1	0.216918711778277	0.999169231885855	1.19249294009962	1.05478955870606	0.345212408897514	0.961071881841599	0.137703381393558
chr1	6460706	6460867	161	+	utr3	ESPN	0.643090561183284	1	0.792819595293129	1	0.400561338959716	0.999169231885855	1.03040888952201	1.05478955870606	0.345212408897514	0.961071881841599	-0.0243806691840536
chr1	6461514	6461800	286	-	utr3	TNFRSF25	0.944805279395645	1	0.999138161413443	1	0.333136250784015	0.999169231885855	1.24784722896437	0.0704091099432325	0.927239795072622	0.999203167050087	1.17743811902114
chr1	6467546	6467789	243	-	utr3	PLEKHG5	0.68139073722772	1	0.970396651371675	1	0.666127135631031	0.999169231885855	-1.15727499982026	-1.19247554930176	0.250557568445882	0.910631805785654	0.0352005494815035
chr1	6467862	6468069	207	-	exon	PLEKHG5	0.795586321288953	1	0.684940178772939	1	0.98728794102615	0.999169231885855	-0.34260310803139	-1.19247554930176	0.250557568445882	0.910631805785654	0.849872441270374
chr1	6468123	6468642	519	-	exon	PLEKHG5	0.759196430057909	1	0.938017517667908	1	0.391128778004379	0.999169231885855	-1.53443414681784	-1.19247554930176	0.250557568445882	0.910631805785654	-0.341958597516076
chr1	6468727	6469231	504	-	exon	PLEKHG5	0.849611466453684	1	0.994907953825862	1	0.877571714326075	0.999169231885855	-1.30784917662497	-1.19247554930176	0.250557568445882	0.910631805785654	-0.115373627323201
chr1	6469600	6469700	100	-	exon	PLEKHG5	0.810851667098038	1	0.662032438239259	1	0.79852903601687	0.999169231885855	-1.03192461342194	-1.19247554930176	0.250557568445882	0.910631805785654	0.160550935879825
chr1	6470243	6470416	173	-	exon	PLEKHG5	0.625239990799448	1	0.825604840921026	1	0.00937984302878167	0.159040733283423	-1.82473957872687	-1.19247554930176	0.250557568445882	0.910631805785654	-0.632264029425107
chr1	6471504	6471687	183	-	exon	PLEKHG5	0.791042336541869	1	0.921328054164856	1	0.117021545394367	0.999169231885855	-1.26146987220769	-1.19247554930176	0.250557568445882	0.910631805785654	-0.0689943229059251
chr1	6475450	6475598	148	-	exon	PLEKHG5	0.516222662111908	1	0.466641597952974	1	0.956261549238377	0.999169231885855	-0.864025515505673	-1.19247554930176	0.250557568445882	0.910631805785654	0.328450033796092
chr1	6524481	6524659	178	-	utr3	NOL9	0.797920480870242	1	0.950153367338329	1	0.562882596777451	0.999169231885855	-1.11583681645225	-0.736309704227929	0.120319494728973	0.734639864527477	-0.37952711222432
chr1	6580591	6581275	684	+	utr5	ZBTB48	0.725051947985009	1	0.731337492893173	1	0.863911002482728	0.999169231885855	-0.267653833869525	0.212077657910313	0.804430281532502	0.999203167050087	-0.479731491779838
chr1	6589021	6589242	221	+	utr3	ZBTB48	0.835322297326496	1	0.889136429167455	1	0.713438252175277	0.999169231885855	0.549383518249648	0.212077657910313	0.804430281532502	0.999203167050087	0.337305860339335
chr1	6591245	6591355	110	-	utr3	KLHL21	0.609627878388435	1	0.758742778379601	1	0.869548407469561	0.999169231885855	0.482004064507521	0.726658012400693	0.241203864279659	0.904377754164211	-0.244653947893172
chr1	6592368	6593726	1358	-	utr3	KLHL21	0.37134155573652	1	0.710243452490273	1	0.890957895807319	0.999169231885855	-0.358261995315677	0.726658012400693	0.241203864279659	0.904377754164211	-1.08492000771637
chr1	6599067	6599496	429	-	utr5	KLHL21	0.48151167510706	1	0.776554995472512	1	0.870378323747916	0.999169231885855	-0.271296767505799	0.726658012400693	0.241203864279659	0.904377754164211	-0.997954779906492
chr1	6601862	6601967	105	-	exon	KLHL21	0.471575229901566	1	0.690667780138639	1	0.989185609711261	0.999169231885855	-0.132090879445898	0.726658012400693	0.241203864279659	0.904377754164211	-0.858748891846591
chr1	6602285	6602538	253	-	exon	KLHL21	0.816521482120977	1	0.8212033920986	1	0.702495446153671	0.999169231885855	0.409807380121329	0.726658012400693	0.241203864279659	0.904377754164211	-0.316850632279364
chr1	6619845	6620267	422	+	exon	PHF13	0.443431012372538	1	0.698271510642911	1	0.692535172191307	0.999169231885855	-0.255855365992988	-0.277092531753786	0.507061188112933	0.988848287756646	0.0212371657607977
chr1	6621367	6621959	592	+	utr3	PHF13	0.619115811716913	1	0.899101198175463	1	0.92358663540284	0.999169231885855	-0.79755354244669	-0.277092531753786	0.507061188112933	0.988848287756646	-0.520461010692904
chr1	6628508	6628610	102	+	exon	THAP3	0.592419694000032	1	0.623593653506547	1	0.800031493943919	0.999169231885855	0.587720568752705	0.189675752711376	0.816469575223563	0.999203167050087	0.398044816041329
chr1	6632361	6632479	118	+	utr3	THAP3	0.955794373315019	1	0.82410966852346	1	0.978497825777912	0.999169231885855	-0.115533630810028	0.189675752711376	0.816469575223563	0.999203167050087	-0.305209383521404
chr1	6632777	6633436	659	+	utr3	THAP3	0.912180068401208	1	0.994818499297534	1	0.799948096202867	0.999169231885855	-0.0236111927321369	0.189675752711376	0.816469575223563	0.999203167050087	-0.213286945443513
chr1	6634412	6635059	647	+	utr3	THAP3	0.989603964570968	1	0.89533437634379	1	0.474714368829235	0.999169231885855	0.449202998637801	0.189675752711376	0.816469575223563	0.999203167050087	0.259527245926425
chr1	6635189	6635547	358	+	utr3	THAP3	0.882942964535233	1	0.801929994445462	1	0.85777853493577	0.999169231885855	0.00330188434603975	0.189675752711376	0.816469575223563	0.999203167050087	-0.186373868365336
chr1	6648134	6648243	109	-	intron	DNAJC11	0.604975112575573	1	0.718963037828749	1	0.841257991623304	0.999169231885855	-0.977059409336294	0.0105460417638965	0.984069543127194	0.999556724628505	-0.987605451100191
chr1	6653999	6654120	121	-	exon	DNAJC11	0.820036829836083	1	0.958786989750594	1	0.804183633314016	0.999169231885855	-0.190386459936438	0.0105460417638965	0.984069543127194	0.999556724628505	-0.200932501700335
chr1	6667736	6667836	100	-	exon	DNAJC11	0.726814442490772	1	0.876753734822976	1	0.798472635893728	0.999169231885855	-0.87851582595688	0.0105460417638965	0.984069543127194	0.999556724628505	-0.889061867720777
chr1	6680973	6681073	100	-	exon	DNAJC11	0.818334236982571	1	0.898677390186058	1	0.800185299841536	0.999169231885855	-0.333807306409615	0.0105460417638965	0.984069543127194	0.999556724628505	-0.344353348173511
chr1	7738162	7738391	229	+	exon	CAMTA1	0.877257694798486	1	0.827034411794677	1	0.808386636883046	0.999169231885855	-0.74079611177085	-0.439173148694014	0.324285661857235	0.954994273316312	-0.301622963076836
chr1	7771910	7772036	126	+	intron	VAMP3	0.278635686326333	1	0.363608942368928	1	0.978969295606935	0.999169231885855	0.258168058182509	0.211177859908735	0.597023555737411	0.999203167050087	0.0469901982737739
chr1	7772266	7772475	209	+	intron	VAMP3	0.660620407918661	1	0.724273158679592	1	0.585325257006772	0.999169231885855	-0.0575186873985471	0.211177859908735	0.597023555737411	0.999203167050087	-0.268696547307282
chr1	7772765	7772969	204	+	utr5	VAMP3	0.308822083904156	1	0.594877513725443	1	0.947076622801298	0.999169231885855	-0.0231966893169017	0.211177859908735	0.597023555737411	0.999203167050087	-0.234374549225637
chr1	7994962	7995141	179	+	intergenic	NA	0.432657870388237	1	0.999417769265707	1	NA	NA	-4.84403863227893	NA	NA	NA	NA
chr1	8004133	8004247	114	-	utr3*	ERRFI1	0.498394615265188	1	0.0904905490916389	1	0.550008613354007	0.999169231885855	-0.814316752344772	-0.940505786256174	0.0375937510621376	0.458340073838094	0.126189033911403
chr1	8013186	8013302	116	-	utr3	ERRFI1	0.75893008536793	1	0.836393637769375	1	0.456739607945369	0.999169231885855	-1.02105606398948	-0.940505786256174	0.0375937510621376	0.458340073838094	-0.0805502777333043
chr1	8026150	8026301	151	-	utr5	ERRFI1	0.0145194330656464	1	0.0280872345055898	1	2.82451262111768e-21	1.21776844150474e-18	-3.07565771281835	-0.940505786256174	0.0375937510621376	0.458340073838094	-2.13515192656218
chr1	8356126	8356300	174	-	exon	RERE	0.822677642801248	1	0.996396091689964	1	0.745035812098141	0.999169231885855	-0.634389970534901	-0.393228261542515	0.565196468471226	0.996252453613375	-0.241161708992386
chr1	8358206	8358668	462	-	exon	RERE	0.775842637141408	1	0.964639907455936	1	0.649141845814782	0.999169231885855	-0.516570312151804	-0.393228261542515	0.565196468471226	0.996252453613375	-0.123342050609289
chr1	8358697	8358997	300	-	exon	RERE	0.593952433276871	1	0.781301487077007	1	0.724214763770387	0.999169231885855	-0.51512442868797	-0.393228261542515	0.565196468471226	0.996252453613375	-0.121896167145455
chr1	8359700	8359956	256	-	exon	RERE	0.0944693845622063	1	0.238293179438167	1	0.108153780829518	0.999169231885855	-2.00759079775691	-0.393228261542515	0.565196468471226	0.996252453613375	-1.61436253621439
chr1	8360128	8360347	219	-	exon	RERE	0.784353997442403	1	0.988094907664052	1	0.996757450327669	0.999169231885855	-0.124711395388851	-0.393228261542515	0.565196468471226	0.996252453613375	0.268516866153664
chr1	8360528	8360796	268	-	exon	RERE	0.735026866906874	1	0.830665854669587	1	0.658574344125154	0.999169231885855	-0.623328800614505	-0.393228261542515	0.565196468471226	0.996252453613375	-0.23010053907199
chr1	8361042	8361531	489	-	exon	RERE	0.746007972818614	1	0.787594415397687	1	0.94776803509083	0.999169231885855	0.0201638522703889	-0.393228261542515	0.565196468471226	0.996252453613375	0.413392113812904
chr1	8656085	8656364	279	-	utr5	RERE	0.0861506997185369	1	0.176260267157952	1	0.39639815509331	0.999169231885855	-2.62221030336399	-0.393228261542515	0.565196468471226	0.996252453613375	-2.22898204182148
chr1	8817304	8817443	139	-	utr5	RERE	0.943030007322829	1	0.995406714320097	1	0.957927321545919	0.999169231885855	0.22661476978458	-0.393228261542515	0.565196468471226	0.996252453613375	0.619843031327095
chr1	8817504	8817630	126	-	utr5	RERE	0.696480716549666	1	0.702894821947373	1	0.419664171924821	0.999169231885855	-0.200484889970711	-0.393228261542515	0.565196468471226	0.996252453613375	0.192743371571804
chr1	8878589	8878716	127	-	utr5	ENO1	0.52894722292166	1	0.736890547983182	1	0.860252147943748	0.999169231885855	-0.841965837890889	0.284779191552246	0.59592151401765	0.999203167050087	-1.12674502944313
chr1	9102913	9103037	124	-	utr3	GPR157	0.678757007920782	1	0.792411383729904	1	0.724187641675859	0.999169231885855	0.833323435950523	1.82639866891125	0.0021541498691343	0.0882597688042225	-0.993075232960726
chr1	9103742	9104165	423	-	utr3	GPR157	0.406109928398186	1	0.48506527236105	1	0.58290073845412	0.999169231885855	1.9135540398399	1.82639866891125	0.0021541498691343	0.0882597688042225	0.087155370928651
chr1	9104419	9104557	138	-	exon	GPR157	0.329364259777361	1	0.336025789502606	1	8.75177566912502e-06	0.000363125732943977	3.15451352227149	1.82639866891125	0.0021541498691343	0.0882597688042225	1.32811485336024
chr1	9149312	9149431	119	-	exon	MIR34A	0.0649681950870506	1	0.124606720173797	1	0.964840677176166	0.999169231885855	-3.62057846977115	-0.132620493595719	0.739393487698399	0.999203167050087	-3.48795797617543
chr1	9149846	9150134	288	-	exon	MIR34A	0.65215688113539	1	0.757335333981547	1	0.991089461248032	0.999169231885855	-0.794550843949643	-0.132620493595719	0.739393487698399	0.999203167050087	-0.661930350353925
chr1	9150218	9150472	254	-	exon	MIR34A	0.479170263013942	1	0.685982815227552	1	0.912078100566032	0.999169231885855	-0.628158151141626	-0.132620493595719	0.739393487698399	0.999203167050087	-0.495537657545908
chr1	9150628	9151299	671	-	exon	MIR34A	0.330343642990933	1	0.572575212904115	1	0.906967318196239	0.999169231885855	-0.989577353162005	-0.132620493595719	0.739393487698399	0.999203167050087	-0.856956859566287
chr1	9151479	9151670	191	-	exon	MIR34A	0.970692916019421	1	0.756416348021277	1	0.960013174855157	0.999169231885855	-0.283108234127585	-0.132620493595719	0.739393487698399	0.999203167050087	-0.150487740531866
chr1	9164867	9164968	101	-	intron	MIR34A	0.552951643555785	1	0.638509196116415	1	0.344841662589299	0.999169231885855	-0.121526644962998	-0.132620493595719	0.739393487698399	0.999203167050087	0.0110938486327208
chr1	9183570	9183768	198	-	exon	MIR34A	0.300836990743471	1	0.182067846897366	1	2.80635276573973e-07	1.71891695787874e-05	0.602364098636348	-0.132620493595719	0.739393487698399	0.999203167050087	0.734984592232067
chr1	9191525	9191626	101	+	exon	RP3-510D11.2	1	1	0.944483170437117	1	0.882703086477202	0.999169231885855	0.208536110201969	0.965056238396842	0.249560278848721	0.909702213015471	-0.756520128194872
chr1	9244939	9245493	554	+	exon	H6PD	0.682734430823627	1	0.676063457148696	1	0.572489633527788	0.999169231885855	0.629459935187667	0.736293324031202	0.311275715053137	0.948670393165831	-0.106833388843535
chr1	9262017	9262237	220	+	exon	H6PD	0.618791691935591	1	0.577294514030865	1	0.552938680410559	0.999169231885855	0.95468034776312	0.736293324031202	0.311275715053137	0.948670393165831	0.218387023731918
chr1	9263295	9263861	566	+	exon	H6PD	0.516521420796552	1	0.504283825001168	1	0.401278994565729	0.999169231885855	0.713573160323912	0.736293324031202	0.311275715053137	0.948670393165831	-0.0227201637072898
chr1	9263886	9264449	563	+	exon	H6PD	0.846654024809926	1	0.903083479265336	1	0.72843203306493	0.999169231885855	0.295287707613244	0.736293324031202	0.311275715053137	0.948670393165831	-0.441005616417958
chr1	9264458	9264692	234	+	exon	H6PD	0.681659264805599	1	0.723830194297158	1	0.384971095983555	0.999169231885855	1.09832517224871	0.736293324031202	0.311275715053137	0.948670393165831	0.362031848217505
chr1	9264728	9265516	788	+	utr3	H6PD	0.182809319378953	1	0.474062051885041	1	0.949425862107764	0.999169231885855	-0.623323832836094	0.736293324031202	0.311275715053137	0.948670393165831	-1.3596171568673
chr1	9269031	9269471	440	+	utr3	H6PD	0.537070127443657	1	0.55189043950247	1	0.633049481939651	0.999169231885855	-0.0336282686577754	0.736293324031202	0.311275715053137	0.948670393165831	-0.769921592688978
chr1	9269787	9270189	402	+	utr3	H6PD	0.650164909917749	1	0.725003291467299	1	0.566799205129501	0.999169231885855	0.525410004558479	0.736293324031202	0.311275715053137	0.948670393165831	-0.210883319472723
chr1	9270590	9270875	285	+	utr3	H6PD	0.383289746916444	1	0.684245746864322	1	0.70138655922231	0.999169231885855	-0.265223652309366	0.736293324031202	0.311275715053137	0.948670393165831	-1.00151697634057
chr1	9355776	9356598	822	+	utr5	SPSB1	0.226397769533762	1	0.403716580351897	1	0.873668563123894	0.999169231885855	-1.06679146860449	-0.0262042840755971	0.949367719466993	0.999203167050087	-1.04058718452889
chr1	9367362	9367773	411	+	utr3	SPSB1	0.227000576267683	1	0.412444373419662	1	0.595018245692382	0.999169231885855	-1.04855099702827	-0.0262042840755971	0.949367719466993	0.999203167050087	-1.02234671295267
chr1	9367866	9368102	236	+	utr3	SPSB1	NA	NA	0.791004627805118	1	0.815082916911318	0.999169231885855	0.384751284691022	-0.0262042840755971	0.949367719466993	0.999203167050087	0.410955568766619
chr1	9368615	9368870	255	+	utr3	SPSB1	0.135836031528728	1	0.237135340019674	1	0.853359752562616	0.999169231885855	-0.988796304201761	-0.0262042840755971	0.949367719466993	0.999203167050087	-0.962592020126164
chr1	9602223	9602393	170	+	utr3	TMEM201	0.817365897626276	1	0.840428885959389	1	0.772685797182666	0.999169231885855	0.52902869679564	0.388676670531474	NA	NA	0.140352026264166
chr1	9613128	9613469	341	+	utr3	TMEM201	0.884978131280996	1	0.938838270706085	1	0.938520522788383	0.999169231885855	-0.0155739389583859	0.388676670531474	NA	NA	-0.40425060948986
chr1	9613889	9614049	160	+	utr3	TMEM201	NA	NA	0.719448656312943	1	0.77648663978962	0.999169231885855	-0.530208508092611	0.388676670531474	NA	NA	-0.918885178624085
chr1	9718696	9718838	142	+	exon	PIK3CD	0.956334971758447	1	0.770450013188962	1	0.692070732859972	0.999169231885855	0.633678643553524	0.295891403336418	0.640510201928302	0.999203167050087	0.337787240217106
chr1	9720689	9720863	174	+	exon	PIK3CD	0.682534231081117	1	0.945846650307993	1	0.528604928031393	0.999169231885855	0.678046266611634	0.295891403336418	0.640510201928302	0.999203167050087	0.382154863275216
chr1	9726929	9727447	518	+	utr3	PIK3CD	0.660925884328134	1	0.692794441562909	1	0.57546708357014	0.999169231885855	0.022626005038652	0.295891403336418	0.640510201928302	0.999203167050087	-0.273265398297766
chr1	9729423	9729618	195	-	utr3	CLSTN1	0.875082518115375	1	0.900559724367783	1	0.967447240470153	0.999169231885855	-0.646719921748863	0.272236541131618	0.767582657260338	0.999203167050087	-0.918956462880481
chr1	9730128	9730788	660	-	utr3	CLSTN1	0.703417939067341	1	0.979278172935923	1	0.94633374013133	0.999169231885855	-0.226818007192778	0.272236541131618	0.767582657260338	0.999203167050087	-0.499054548324396
chr1	9731141	9731423	282	-	exon	CLSTN1	0.904882014705486	1	0.935477365016929	1	0.627523904425097	0.999169231885855	0.417412574886475	0.272236541131618	0.767582657260338	0.999203167050087	0.145176033754856
chr1	9733429	9733605	176	-	exon	CLSTN1	0.879485213429366	1	0.928474062460516	1	0.779627446219637	0.999169231885855	0.0620630622589013	0.272236541131618	0.767582657260338	0.999203167050087	-0.210173478872717
chr1	9734015	9734219	204	-	exon	CLSTN1	0.450697191511626	1	0.523886148703304	1	0.337467938874575	0.999169231885855	1.13405704422513	0.272236541131618	0.767582657260338	0.999203167050087	0.861820503093514
chr1	9734971	9735100	129	-	exon	CLSTN1	0.73798939028159	1	0.827816248236341	1	0.679006386116839	0.999169231885855	0.524200237726708	0.272236541131618	0.767582657260338	0.999203167050087	0.251963696595089
chr1	9744424	9744684	260	-	exon	CLSTN1	0.454321675867639	1	0.442676294865453	1	0.0486557265613564	0.605878773587363	1.48122689949346	0.272236541131618	0.767582657260338	0.999203167050087	1.20899035836184
chr1	9850617	9850804	187	-	utr3	CTNNBIP1	0.452096950430499	1	0.478570665835579	1	0.268997234313253	0.999169231885855	1.71879461545315	0.831454606958362	0.206398092294684	0.87642333232989	0.887340008494789
chr1	9871981	9872125	144	-	utr5	CTNNBIP1	0.685545127986777	1	0.610032478628191	1	0.298823988587408	0.999169231885855	1.74231380003099	0.831454606958362	0.206398092294684	0.87642333232989	0.910859193072623
chr1	9930078	9930218	140	-	utr3	LZIC	0.979838670481707	1	0.95797379719907	1	0.65622318884739	0.999169231885855	-0.56072815549186	-0.219018918222442	0.721057826810393	0.999203167050087	-0.341709237269417
chr1	10033049	10033417	368	+	utr5	UBE4B	0.421115427809217	1	0.776465343459316	1	0.853953343880681	0.999169231885855	-0.730529660159664	1.27369951326982	0.000366996307229641	0.0266747111645912	-2.00422917342948
chr1	10178591	10178708	117	+	exon	UBE4B	0.378678498588756	1	0.270912122661886	1	0.09258014732999	0.971082379482151	2.75348157746631	1.27369951326982	0.000366996307229641	0.0266747111645912	1.47978206419649
chr1	10179831	10179953	122	+	exon	UBE4B	0.667570600663409	1	0.777113684294059	1	0.127160423722739	0.999169231885855	2.72507440991437	1.27369951326982	0.000366996307229641	0.0266747111645912	1.45137489664455
chr1	10303503	10303634	131	+	exon	KIF1B	0.452377006357766	1	0.554178773974725	1	0.88850459313468	0.999169231885855	0.0470241210251425	-0.427479182659287	0.273230895454449	0.925880761332195	0.47450330368443
chr1	10304010	10304207	197	+	exon	KIF1B	NA	NA	0.980912166623755	1	0.937624166310526	0.999169231885855	0.0459659138098866	-0.427479182659287	0.273230895454449	0.925880761332195	0.473445096469174
chr1	10304464	10304691	227	+	utr3	KIF1B	NA	NA	0.856701854144286	1	0.793622117483851	0.999169231885855	-0.246347635496353	-0.427479182659287	0.273230895454449	0.925880761332195	0.181131547162934
chr1	10378216	10378828	612	+	utr3	KIF1B	0.958036164496134	1	0.879470707654254	1	0.717092838010079	0.999169231885855	-0.753476131894038	-0.427479182659287	0.273230895454449	0.925880761332195	-0.325996949234751
chr1	10379034	10379295	261	+	utr3	KIF1B	0.779958031497985	1	0.728205497372843	1	0.437437268353467	0.999169231885855	-0.973355189535649	-0.427479182659287	0.273230895454449	0.925880761332195	-0.545876006876363
chr1	10380647	10380820	173	+	utr3	KIF1B	0.495808946928483	1	0.454952662937331	1	0.846692571020216	0.999169231885855	-0.81485482061902	-0.427479182659287	0.273230895454449	0.925880761332195	-0.387375637959734
chr1	10431205	10431325	120	+	utr5	APITD1-CORT	0.701055930117007	1	0.737757242397435	1	0.545746400976474	0.999169231885855	-1.06544041827172	-0.0183008361818379	0.994005221280813	NA	-1.04713958208988
chr1	10461480	10461754	274	-	utr3	DFFA	0.864393129213022	1	0.854403566755655	1	0.891536459287276	0.999169231885855	-0.252592211341757	-0.270679797420314	0.455705250379561	0.985677987069374	0.0180875860785566
chr1	10463470	10463661	191	-	exon	DFFA	0.923977181600894	1	0.737498070451161	1	0.979246319504245	0.999169231885855	-0.578683996350205	-0.270679797420314	0.455705250379561	0.985677987069374	-0.308004198929891
chr1	10536154	10536259	105	+	exon	PEX14	0.533127247340167	1	0.723860642947157	1	0.945813311454336	0.999169231885855	0.0904375922117399	0.59067682978407	0.484354564026554	0.987581646714205	-0.50023923757233
chr1	10599175	10599324	149	+	exon	PEX14	0.867213776982346	1	0.804037238677413	1	0.936331241292508	0.999169231885855	-0.461890034563278	0.59067682978407	0.484354564026554	0.987581646714205	-1.05256686434735
chr1	10624263	10624419	156	+	exon	PEX14	0.631272867122641	1	0.512823251077427	1	0.388247086980133	0.999169231885855	1.04065081636059	0.59067682978407	0.484354564026554	0.987581646714205	0.449973986576516
chr1	10629472	10630050	578	+	utr3	PEX14	0.758925157755497	1	0.614707577581655	1	0.47683228704197	0.999169231885855	0.998634369284787	0.59067682978407	0.484354564026554	0.987581646714205	0.407957539500717
chr1	10630089	10630545	456	+	utr3	PEX14	0.941546997833474	1	0.874848407100031	1	0.721494542139339	0.999169231885855	0.441928936085809	0.59067682978407	0.484354564026554	0.987581646714205	-0.14874789369826
chr1	10639079	10639230	151	-	exon	CASZ1	0.121422284524082	1	0.21265411407595	1	0.759818810149522	0.999169231885855	-2.94454560250295	-0.0532850827799839	0.959357465052193	0.999203167050087	-2.89126051972296
chr1	10652728	10652859	131	+	exon	RP4-734G22.3	0.933022257497723	1	0.993535107571736	1	0.443381557694552	0.999169231885855	-0.95893882986883	-0.877258634287779	0.481030593112245	0.987581646714205	-0.0816801955810506
chr1	10653648	10654179	531	+	exon	RP4-734G22.3	0.682014397505196	1	0.818738642677586	1	0.887712336865152	0.999169231885855	-0.528611075309692	-0.877258634287779	0.481030593112245	0.987581646714205	0.348647558978087
chr1	10659910	10660038	128	-	exon	CASZ1	0.497942446912006	1	0.660036215346291	1	0.864372746416544	0.999169231885855	-0.76847829016132	-0.0532850827799839	0.959357465052193	0.999203167050087	-0.715193207381336
chr1	10660097	10660275	178	-	exon	CASZ1	0.809026859357022	1	0.972850240589284	1	0.968412074678505	0.999169231885855	0.0715289237701649	-0.0532850827799839	0.959357465052193	0.999203167050087	0.124814006550149
chr1	10665156	10665571	415	-	exon	CASZ1	0.87215090480242	1	0.903104215949966	1	0.731624161357302	0.999169231885855	0.0860833209171459	-0.0532850827799839	0.959357465052193	0.999203167050087	0.13936840369713
chr1	11044834	11044935	101	-	utr3	MASP2	0.829705339637557	1	0.853907157895346	1	0.295647923729078	0.999169231885855	2.01322251431526	1.44561542021798	0.0940219040170591	0.6762297446377	0.56760709409728
chr1	11045482	11045642	160	-	exon	MASP2	0.614260190597192	1	0.682164505968188	1	0.224675281675969	0.999169231885855	1.79941429663235	1.44561542021798	0.0940219040170591	0.6762297446377	0.353798876414375
chr1	11045701	11047123	1422	-	exon	MASP2	0.991862545123569	1	0.987685617611646	1	0.15553539501831	0.999169231885855	1.89873137195323	1.44561542021798	0.0940219040170591	0.6762297446377	0.453115951735252
chr1	11054675	11054891	216	-	utr3	SRM	0.837424045946226	1	0.947292992065731	1	0.999443729472142	0.999506232769618	0.330945920809075	0.837606430115994	NA	NA	-0.50666050930692
chr1	11055012	11055155	143	-	exon	SRM	0.934565694270078	1	0.821956058889166	1	0.480731917289865	0.999169231885855	0.942629737338852	0.837606430115994	NA	NA	0.105023307222858
chr1	11056724	11056826	102	-	utr3	SRM	0.252785184813506	1	0.324726190151159	1	0.33404235646477	0.999169231885855	1.60707746796377	0.837606430115994	NA	NA	0.769471037847773
chr1	11058800	11058952	152	-	utr3	SRM	0.393592763598865	1	0.712718116943394	1	0.914110480519372	0.999169231885855	-0.484560586349153	0.837606430115994	NA	NA	-1.32216701646515
chr1	11069616	11069783	167	-	exon	EXOSC10	0.300554847894069	1	0.462695792342978	1	0.678157131771351	0.999169231885855	0.539584527259102	-0.0746228688708857	0.88871597396441	0.999203167050087	0.614207396129988
chr1	11106891	11107323	432	-	utr3	MTOR	0.505377684379921	1	0.665984158322389	1	0.791365996358866	0.999169231885855	-0.191848481326942	0.04906875724849	0.921052973749007	0.999203167050087	-0.240917238575432
chr1	11259329	11259441	112	-	utr5	MTOR	0.243605351958906	1	0.391765480580766	1	0.959532124807141	0.999169231885855	-0.323973558808633	0.04906875724849	0.921052973749007	0.999203167050087	-0.373042316057123
chr1	11273204	11273474	270	+	utr5	UBIAD1	0.316919941659266	1	0.527315537122729	1	0.307866938590215	0.999169231885855	-0.825916187275419	0.130894765026937	0.785846774667891	0.999203167050087	-0.956810952302356
chr1	11273558	11273662	104	+	exon	UBIAD1	0.0388519540038195	1	0.17749610536245	1	0.263708638797717	0.999169231885855	-2.31563727797892	0.130894765026937	0.785846774667891	0.999203167050087	-2.44653204300586
chr1	11285854	11286113	259	+	exon	UBIAD1	0.659836975829433	1	0.769326083633797	1	0.903241983849255	0.999169231885855	0.076895169259263	0.130894765026937	0.785846774667891	0.999203167050087	-0.053999595767674
chr1	11287843	11288004	161	+	utr3	UBIAD1	0.408159283006578	1	0.473529954901166	1	0.840017367982101	0.999169231885855	0.854690646900456	0.130894765026937	0.785846774667891	0.999203167050087	0.723795881873519
chr1	11295215	11295340	125	+	utr3	UBIAD1	0.24248030894205	1	0.287765530888361	1	0.925067152824235	0.999169231885855	0.769857246771657	0.130894765026937	0.785846774667891	0.999203167050087	0.63896248174472
chr1	11295704	11295828	124	+	utr3	UBIAD1	0.609514693443752	1	0.625458563754893	1	0.974770193369911	0.999169231885855	0.71024694767807	0.130894765026937	0.785846774667891	0.999203167050087	0.579352182651133
chr1	11648485	11648905	420	-	utr3	FBXO2	0.70265325059252	1	0.951053402237432	1	0.858277573379108	0.999169231885855	-0.118207635394918	0.529794822737827	0.465138340493914	0.987012215434301	-0.648002458132745
chr1	11649084	11649309	225	-	exon	FBXO2	0.534008231124276	1	0.816549760462236	1	0.757133158075731	0.999169231885855	-0.0479473145059699	0.529794822737827	0.465138340493914	0.987012215434301	-0.577742137243797
chr1	11649763	11650150	387	-	exon	FBXO2	0.493468515448477	1	0.807467523306907	1	0.822164197726149	0.999169231885855	-0.311549451169742	0.529794822737827	0.465138340493914	0.987012215434301	-0.84134427390757
chr1	11650476	11650911	435	-	exon	FBXO2	0.513500264062455	1	0.833527797474075	1	0.832869198286419	0.999169231885855	-0.316699437114427	0.529794822737827	0.465138340493914	0.987012215434301	-0.846494259852254
chr1	11654233	11654714	481	-	utr5	FBXO2	0.537784461028635	1	0.896036314528671	1	0.887556925682357	0.999169231885855	-0.480900253463562	0.529794822737827	0.465138340493914	0.987012215434301	-1.01069507620139
chr1	11655770	11656049	279	-	utr5	FBXO2	0.491051474402578	1	0.486805058858956	1	0.23793586468977	0.999169231885855	1.11478571555943	0.529794822737827	0.465138340493914	0.987012215434301	0.584990892821603
chr1	11661457	11661665	208	+	utr3	FBXO44	0.979594308158315	1	0.813487830748964	1	0.777330597026243	0.999169231885855	-0.0559528640732689	0.164551828363516	0.82745232698181	0.999203167050087	-0.220504692436785
chr1	11661790	11661924	134	+	utr3	FBXO44	0.215864595198704	1	0.390427462912802	1	0.882915836779034	0.999169231885855	-0.723857183800249	0.164551828363516	0.82745232698181	0.999203167050087	-0.888409012163766
chr1	11662092	11662192	100	+	utr3	FBXO44	0.889052640312722	1	0.844185623613604	1	0.722469055317873	0.999169231885855	-0.298151165654508	0.164551828363516	0.82745232698181	0.999203167050087	-0.462702994018025
chr1	11671811	11671943	132	+	exon	FBXO6	0.0314876887512663	1	0.0429105525344257	1	0.193630384596454	0.999169231885855	3.602767810592	0.308700249544734	0.723082399317562	0.999203167050087	3.29406756104726
chr1	11680573	11680834	261	-	utr5	MAD2L2	0.880448408798437	1	0.655043734665045	1	0.0463406563219919	0.583175552910345	1.16974000990073	0.786469575908867	0.422958224659955	0.979490629528806	0.383270433991866
chr1	11750154	11750477	323	+	utr3	AGTRAP	0.924475740923877	1	0.985824035825393	1	0.857548857998144	0.999169231885855	-0.156584052425973	0.0428656204396183	0.956629789573807	0.999203167050087	-0.199449672865591
chr1	11750586	11750709	123	+	utr3	AGTRAP	0.592646472932898	1	0.635476632471001	1	0.391289034825344	0.999169231885855	-0.246592453643775	0.0428656204396183	0.956629789573807	0.999203167050087	-0.289458074083394
chr1	11790109	11790740	631	-	utr3	MTHFR	0.523306354406551	1	0.705043364049429	1	0.906752460365217	0.999169231885855	-1.09710136163628	0.578078725931005	0.340223395140857	0.95983515418087	-1.67518008756729
chr1	11802989	11803113	124	-	exon	MTHFR	0.588466677233709	1	0.79091611544087	1	0.803066555831852	0.999169231885855	-0.0541406963531738	0.578078725931005	0.340223395140857	0.95983515418087	-0.632219422284179
chr1	11805808	11805919	111	-	utr5	MTHFR	0.51986008909981	1	0.917907001037644	1	0.650990247158912	0.999169231885855	-2.62037349050793	0.578078725931005	0.340223395140857	0.95983515418087	-3.19845221643894
chr1	11829664	11829798	134	+	intron	CLCN6	0.901300613863331	1	0.994861129027505	1	0.916952475479405	0.999169231885855	0.280598131406066	0.539100564713762	0.469135357284471	0.987581646714205	-0.258502433307696
chr1	11840394	11840497	103	+	utr3	CLCN6	0.709553446659394	1	0.657734476712006	1	0.954966147836531	0.999169231885855	0.35187251674057	0.539100564713762	0.469135357284471	0.987581646714205	-0.187228047973192
chr1	11920173	11920318	145	-	utr3	KIAA2013	0.725263830550835	1	0.771700133763414	1	0.729390697332807	0.999169231885855	0.834945335960215	1.28397534766494	0.121683604408286	0.738255101950179	-0.449030011704722
chr1	11920760	11920908	148	-	intron	KIAA2013	0.698444343323313	1	0.761533462181974	1	0.836330807337485	0.999169231885855	0.731853769571142	1.28397534766494	0.121683604408286	0.738255101950179	-0.552121578093796
chr1	11922677	11922853	176	-	exon	KIAA2013	0.629358819027274	1	0.679947599553139	1	0.1331636129507	0.999169231885855	1.35143812234333	1.28397534766494	0.121683604408286	0.738255101950179	0.0674627746783931
chr1	11923087	11923333	246	-	exon	KIAA2013	0.448860133245185	1	0.793716694457359	1	0.452907921809745	0.999169231885855	0.432776477684733	1.28397534766494	0.121683604408286	0.738255101950179	-0.851198869980204
chr1	11923430	11923563	133	-	exon	KIAA2013	0.399908548822598	1	0.728456449986332	1	0.568415739145426	0.999169231885855	0.405403999433878	1.28397534766494	0.121683604408286	0.738255101950179	-0.87857134823106
chr1	11925235	11925424	189	-	exon	KIAA2013	0.441416792356198	1	0.778798160789601	1	0.603758943114332	0.999169231885855	0.317520317116038	1.28397534766494	0.121683604408286	0.738255101950179	-0.966455030548899
chr1	11925551	11925868	317	-	exon	KIAA2013	0.232592112544445	1	0.374039264932948	1	0.538871166406886	0.999169231885855	-0.0625108702301852	1.28397534766494	0.121683604408286	0.738255101950179	-1.34648621789512
chr1	11926142	11926277	135	-	utr5	KIAA2013	0.518170964255272	1	0.646133902945387	1	0.478649330635099	0.999169231885855	-1.67573820870597	1.28397534766494	0.121683604408286	0.738255101950179	-2.95971355637091
chr1	11926340	11926453	113	-	utr5	KIAA2013	0.300096550754702	1	0.467636679205923	1	0.338226065604795	0.999169231885855	-0.707084260824209	1.28397534766494	0.121683604408286	0.738255101950179	-1.99105960848915
chr1	11949721	11949894	173	+	exon	PLOD1	0.738947410332984	1	0.952482146286235	1	0.237645639570875	0.999169231885855	0.854434718226672	1.22184887299587	0.073595764462868	0.621422684133217	-0.367414154769195
chr1	11950286	11950483	197	+	exon	PLOD1	0.407613531928035	1	0.429849664658421	1	0.0461221103846338	0.581086079904771	2.29495540796956	1.22184887299587	0.073595764462868	0.621422684133217	1.07310653497369
chr1	11960593	11960740	147	+	exon	PLOD1	0.573132845850741	1	0.593179819133427	1	0.213777117202251	0.999169231885855	1.76949049995112	1.22184887299587	0.073595764462868	0.621422684133217	0.547641626955251
chr1	11963463	11963627	164	+	exon	PLOD1	0.414477081581695	1	0.459218820200653	1	0.0589734884222682	0.701218434327528	2.06192496931342	1.22184887299587	0.073595764462868	0.621422684133217	0.840076096317552
chr1	11964101	11964293	192	+	exon	PLOD1	0.394693079718177	1	0.448591423859424	1	0.131242577755601	0.999169231885855	1.84162869337202	1.22184887299587	0.073595764462868	0.621422684133217	0.619779820376153
chr1	11965431	11965531	100	+	exon	PLOD1	0.790964449650304	1	0.794261537358084	1	0.476437934851069	0.999169231885855	1.23260680392795	1.22184887299587	0.073595764462868	0.621422684133217	0.0107579309320791
chr1	11966929	11967042	113	+	exon	PLOD1	0.17263371632162	1	0.486430622044357	1	0.53279848066815	0.999169231885855	0.256931908631687	1.22184887299587	0.073595764462868	0.621422684133217	-0.964916964364179
chr1	11974713	11974977	264	+	utr3	PLOD1	0.802722749365616	1	0.780438897276525	1	0.411647799296137	0.999169231885855	0.773065374532568	1.22184887299587	0.073595764462868	0.621422684133217	-0.448783498463299
chr1	11975029	11975421	392	+	utr3	PLOD1	0.89739074396139	1	0.923913397081247	1	0.944210583693911	0.999169231885855	1.167283714712	1.22184887299587	0.073595764462868	0.621422684133217	-0.0545651582838695
chr1	11997250	11997354	104	+	exon	MFN2	0.822491747695935	1	0.797825063113907	1	0.954354705231063	0.999169231885855	0.0645941444295665	0.109301877375473	0.804701508543634	0.999203167050087	-0.0447077329459063
chr1	12001372	12001479	107	+	exon	MFN2	0.387347355168473	1	0.619065251766605	1	0.951122883969475	0.999169231885855	-0.334308065028188	0.109301877375473	0.804701508543634	0.999203167050087	-0.443609942403661
chr1	12011565	12012041	476	+	utr3	MFN2	0.481678178199017	1	0.671965734919679	1	0.858407676402329	0.999169231885855	-0.544940501890714	0.109301877375473	0.804701508543634	0.999203167050087	-0.654242379266187
chr1	12021635	12021823	188	+	utr5	MIIP	0.308545712717718	1	0.615200654483991	1	0.767202194995523	0.999169231885855	-0.601271165289791	0.763464129827985	0.488113308134542	0.987581646714205	-1.36473529511778
chr1	12022021	12022419	398	+	exon	MIIP	0.825799720895316	1	0.970861481309021	1	0.872711121482178	0.999169231885855	0.212180316114625	0.763464129827985	0.488113308134542	0.987581646714205	-0.551283813713359
chr1	12028956	12029093	137	+	exon	MIIP	0.588559072465837	1	0.658265103228578	1	0.693227256080815	0.999169231885855	0.969373656184901	0.763464129827985	0.488113308134542	0.987581646714205	0.205909526356916
chr1	12031253	12031392	139	+	exon	MIIP	0.885960611243617	1	0.892311965684609	1	0.878530950952777	0.999169231885855	0.675076767130971	0.763464129827985	0.488113308134542	0.987581646714205	-0.0883873626970134
chr1	12031652	12032009	357	+	utr3	MIIP	0.0317486155586407	1	0.0583848955179461	1	2.54133400825538e-09	2.54885819957891e-07	-3.09050284577839	0.763464129827985	0.488113308134542	0.987581646714205	-3.85396697560638
chr1	12276056	12276205	149	+	exon	VPS13D	0.765986293493602	1	0.810749040162414	1	0.321402976535845	0.999169231885855	-1.2575900983114	-0.325483399411767	0.475361462680899	0.987581646714205	-0.932106698899636
chr1	12276959	12277158	199	+	exon	VPS13D	0.543873861296319	1	0.531434730234075	1	0.820942275015515	0.999169231885855	-1.49236246321942	-0.325483399411767	0.475361462680899	0.987581646714205	-1.16687906380765
chr1	12277759	12277910	151	+	exon	VPS13D	0.963803987502549	1	0.888799922117691	1	0.79367050674649	0.999169231885855	-0.646493649835731	-0.325483399411767	0.475361462680899	0.987581646714205	-0.321010250423963
chr1	12508899	12509149	250	+	utr3	VPS13D	0.293163246823828	1	0.584059326134173	1	0.738044029154784	0.999169231885855	-1.28229989009495	-0.325483399411767	0.475361462680899	0.987581646714205	-0.956816490683186
chr1	12528034	12528250	216	+	exon	RP5-888M10.2	0.981778425045176	1	0.948717430676737	1	0.314663112462243	0.999169231885855	-1.58145512920945	-1.2390675908307	0.422292030513541	NA	-0.342387538378758
chr1	12568125	12568366	241	-	utr3	DHRS3	0.371066687443307	1	0.503454883318406	1	0.193607172562223	0.999169231885855	1.21946644599001	0.0697094973204361	0.845435369691751	0.999203167050087	1.14975694866958
chr1	12572749	12572889	140	-	exon	DHRS3	0.55277571253798	1	0.7226640663852	1	0.799609999956339	0.999169231885855	0.163828394698946	0.0697094973204361	0.845435369691751	0.999203167050087	0.0941188973785103
chr1	12580560	12580742	182	-	utr5	DHRS3	0.500899662171973	1	0.733189986568431	1	0.686502169400808	0.999169231885855	-0.475154488667845	0.0697094973204361	0.845435369691751	0.999203167050087	-0.544863985988281
chr1	12584872	12585180	308	-	intron	DHRS3	0.651935316115559	1	0.756334711957493	1	0.448113590246109	0.999169231885855	-0.60459671313827	0.0697094973204361	0.845435369691751	0.999203167050087	-0.674306210458706
chr1	12617024	12617149	125	-	intron	DHRS3	0.368982340467232	1	0.407320840138023	1	0.01970786847468	0.291300898318088	-2.12549031512397	0.0697094973204361	0.845435369691751	0.999203167050087	-2.19519981244441
chr1	12617202	12617367	165	-	utr5	DHRS3	0.982156326742523	1	0.765641554371957	1	0.774473540477772	0.999169231885855	-0.345955614937412	0.0697094973204361	0.845435369691751	0.999203167050087	-0.415665112257848
chr1	12617917	12618629	712	-	utr5*	DHRS3	0.721320565773816	1	0.741546278817585	1	0.826398417664863	0.999169231885855	-0.850708150194974	0.0697094973204361	0.845435369691751	0.999203167050087	-0.920417647515411
chr1	12618733	12618916	183	-	exon	RP11-474O21.5	0.964917520906044	1	0.806908868653213	1	0.73547301050926	0.999169231885855	-0.245030311284416	0.877783971784979	0.376831858524873	0.970802708179557	-1.12281428306939
chr1	12618978	12619099	121	-	exon	RP11-474O21.5	0.448160508012381	1	0.426894238042034	1	0.963393352482752	0.999169231885855	-0.210443221725071	0.877783971784979	0.376831858524873	0.970802708179557	-1.08822719351005
chr1	13778620	13778720	100	+	exon	PRDM2	0.494992724131232	1	0.702791527053501	1	0.966786886002333	0.999169231885855	-1.01907207394121	0.134839519063352	0.735827305798394	0.999203167050087	-1.15391159300456
chr1	13780046	13780224	178	+	exon	PRDM2	0.602950951495476	1	0.7390176964833	1	0.679250786650136	0.999169231885855	-0.108466029355224	0.134839519063352	0.735827305798394	0.999203167050087	-0.243305548418576
chr1	13780752	13780964	212	+	exon	PRDM2	0.660932560192273	1	0.717828954902246	1	0.802974745781894	0.999169231885855	-0.397490098393107	0.134839519063352	0.735827305798394	0.999203167050087	-0.532329617456459
chr1	13781408	13781535	127	+	exon	PRDM2	0.572158064862374	1	0.549605314732186	1	0.69374454888106	0.999169231885855	-0.670650315189837	0.134839519063352	0.735827305798394	0.999203167050087	-0.805489834253189
chr1	13782427	13782693	266	+	exon	PRDM2	NA	NA	0.985925639998537	1	0.993754572473569	0.999169231885855	-0.221193333063645	0.134839519063352	0.735827305798394	0.999203167050087	-0.356032852126997
chr1	13786702	13786856	154	+	utr3	PRDM2	0.905332535777184	1	0.893111106679087	1	0.883773806479662	0.999169231885855	-0.843760501394681	0.134839519063352	0.735827305798394	0.999203167050087	-0.978600020458033
chr1	14960620	14961010	390	+	utr5	KAZN	0.844308184807152	1	0.622994963265928	1	0.184556762104375	0.999169231885855	1.18474279892482	1.34437440878884	0.0360190780071481	0.449111957398954	-0.15963160986402
chr1	14961110	14961229	119	+	intron	KAZN	1	1	0.653952523046543	1	0.387175522481766	0.999169231885855	-0.818534895845884	1.34437440878884	0.0360190780071481	0.449111957398954	-2.16290930463472
chr1	15034670	15034813	143	+	exon	KAZN	0.503624209610858	1	0.564307982322685	1	0.247290591504609	0.999169231885855	1.8320902068744	1.34437440878884	0.0360190780071481	0.449111957398954	0.487715798085562
chr1	15043929	15044138	209	+	exon	KAZN	0.613716923232862	1	0.600870495671054	1	0.117145938201383	0.999169231885855	1.83629396598306	1.34437440878884	0.0360190780071481	0.449111957398954	0.491919557194223
chr1	15056028	15056217	189	+	exon	KAZN	0.836995850481546	1	0.882923129030757	1	0.354113962719146	0.999169231885855	1.71692189915658	1.34437440878884	0.0360190780071481	0.449111957398954	0.372547490367744
chr1	15060161	15060288	127	+	exon	KAZN	0.890353076400971	1	0.803902238283689	1	0.154782525514119	0.999169231885855	2.06085419392383	1.34437440878884	0.0360190780071481	0.449111957398954	0.716479785134995
chr1	15065660	15065769	109	+	exon	KAZN	0.52386714399942	1	0.529429831898731	1	0.642828107478054	0.999169231885855	1.08527171667676	1.34437440878884	0.0360190780071481	0.449111957398954	-0.259102692112078
chr1	15152592	15152735	143	+	utr5	TMEM51	0.840819218095598	1	0.832378487418264	1	0.648604927709654	0.999169231885855	-0.915647094693309	0.0482383453701223	0.931273359017184	0.999203167050087	-0.963885440063431
chr1	15172401	15172533	132	+	intron	TMEM51	0.0500958856757395	1	0.0214851880731394	1	0.617240087417028	0.999169231885855	-0.695596995175587	0.0482383453701223	0.931273359017184	0.999203167050087	-0.743835340545709
chr1	15215065	15215368	303	+	utr5	TMEM51	0.400572308746721	1	0.554616833838912	1	0.710987887772272	0.999169231885855	0.192210732113679	0.0482383453701223	0.931273359017184	0.999203167050087	0.143972386743556
chr1	15219247	15220029	782	+	utr3	TMEM51	0.897467805871405	1	0.999109675133729	1	0.784273834250611	0.999169231885855	-0.319335931939602	0.0482383453701223	0.931273359017184	0.999203167050087	-0.367574277309724
chr1	15220112	15220323	211	+	utr3	TMEM51	0.688097940950658	1	0.654727626034775	1	0.778530154562186	0.999169231885855	-1.12741744820578	0.0482383453701223	0.931273359017184	0.999203167050087	-1.1756557935759
chr1	15409933	15410042	109	+	utr5	EFHD2	0.454518081803359	1	0.520077825335496	1	0.000260100088722223	0.00725004428665017	-0.472901396472771	0.332124719509102	0.721783605649418	0.999203167050087	-0.805026115981873
chr1	15427135	15427239	104	+	exon	EFHD2	0.351590579603092	1	0.680127436845742	1	0.571060867400929	0.999169231885855	-1.61157838787619	0.332124719509102	0.721783605649418	0.999203167050087	-1.94370310738529
chr1	15428538	15428760	222	+	utr3	EFHD2	0.3864055223227	1	0.402607624084634	1	0.156726797564129	0.999169231885855	1.08711207013313	0.332124719509102	0.721783605649418	0.999203167050087	0.754987350624025
chr1	15429046	15429246	200	+	utr3	EFHD2	0.398153410822296	1	0.447169539083689	1	0.309802306249952	0.999169231885855	1.25012648001229	0.332124719509102	0.721783605649418	0.999203167050087	0.918001760503188
chr1	15429356	15429715	359	+	utr3	EFHD2	0.527159287007249	1	0.285613829878161	1	0.100715562665197	0.999169231885855	0.894762411835615	0.332124719509102	0.721783605649418	0.999203167050087	0.562637692326514
chr1	15492577	15492687	110	-	utr3	CASP9	0.996989741656706	1	0.997779435863478	1	0.558938247950974	0.999169231885855	-0.873889150502969	-0.157312216908182	0.710021273863555	0.999203167050087	-0.716576933594787
chr1	15492740	15492929	189	-	utr3	CASP9	0.609425080394145	1	0.71278583729228	1	0.802700104070258	0.999169231885855	-0.648883685722382	-0.157312216908182	0.710021273863555	0.999203167050087	-0.4915714688142
chr1	15518189	15518347	158	-	utr5	CASP9	0.548390628776081	1	0.624435142459504	1	0.965330804440965	0.999169231885855	-1.07494017734515	-0.157312216908182	0.710021273863555	0.999203167050087	-0.917627960436972
chr1	15567944	15568619	675	+	utr3	DNAJC16	0.785909567653498	1	0.841905243067227	1	0.762725296818108	0.999169231885855	-0.583317578040884	0.463861532716056	0.54719493729892	0.993504030855357	-1.04717911075694
chr1	15568856	15568960	104	+	utr3	DNAJC16	0.340708993078947	1	0.505194042621233	1	0.21133438785368	0.999169231885855	-1.76595773691311	0.463861532716056	0.54719493729892	0.993504030855357	-2.22981926962917
chr1	15577796	15577896	100	-	exon	AGMAT	0.634097027742647	1	0.749476948843747	1	0.800582683390027	0.999169231885855	0.837400880663605	0.612098341052389	0.243886555552473	0.906202991397486	0.225302539611216
chr1	15583263	15583457	194	-	exon	AGMAT	0.687475876942793	1	0.614251464890933	1	0.426854339978974	0.999169231885855	1.25356089238405	0.612098341052389	0.243886555552473	0.906202991397486	0.641462551331665
chr1	15584731	15584912	181	-	exon	AGMAT	0.258583658769363	1	0.428476100884261	1	0.927025808020285	0.999169231885855	0.00746271253761449	0.612098341052389	0.243886555552473	0.906202991397486	-0.604635628514774
chr1	15604566	15604673	107	+	exon	CHCHD2P6	0.571787955807136	1	0.682325189450789	1	0.886683839659402	0.999169231885855	0.245505025848612	1.64417312994889	NA	NA	-1.39866810410028
chr1	15617479	15617616	137	+	utr5	DDI2	0.466820423672044	1	0.510576097212886	1	0.0148766701325997	0.231431909588587	0.850318109633748	0.89345646965379	0.0237214347094239	0.370731496143974	-0.0431383600200417
chr1	15660042	15660420	378	+	utr3	DDI2	0.950486376487784	1	0.88192516620481	1	0.997784418901474	0.999169231885855	0.192548053882622	0.89345646965379	0.0237214347094239	0.370731496143974	-0.700908415771168
chr1	15660967	15661234	267	+	utr3	DDI2	0.754335544131178	1	0.709021921941538	1	0.897572450072125	0.999169231885855	-0.440197912739863	0.89345646965379	0.0237214347094239	0.370731496143974	-1.33365438239365
chr1	15661619	15661719	100	+	utr3	DDI2	0.693307463937173	1	0.67651685279565	1	0.860406991234302	0.999169231885855	-0.327064821489823	0.89345646965379	0.0237214347094239	0.370731496143974	-1.22052129114361
chr1	15662093	15662196	103	+	utr3	DDI2	0.605507823613961	1	0.596656516503664	1	0.833794109405608	0.999169231885855	0.136142109971429	0.89345646965379	0.0237214347094239	0.370731496143974	-0.757314359682361
chr1	15719753	15719877	124	+	exon	PLEKHM2	0.854573720934042	1	0.984707966561234	1	0.6305572971028	0.999169231885855	-0.0485680427866192	0.272173096474319	0.787370827479327	0.999203167050087	-0.320741139260938
chr1	15725287	15725538	251	+	exon	PLEKHM2	0.871427836398147	1	0.982066680342432	1	0.594266969499536	0.999169231885855	0.336371047060202	0.272173096474319	0.787370827479327	0.999203167050087	0.0641979505858834
chr1	15726938	15727823	885	+	exon	PLEKHM2	0.708574442342735	1	0.838558321717617	1	0.836000634009528	0.999169231885855	-0.176924687628714	0.272173096474319	0.787370827479327	0.999203167050087	-0.449097784103034
chr1	15727991	15728116	125	+	exon	PLEKHM2	0.809059295181193	1	0.780886291326252	1	0.830437999909	0.999169231885855	-0.364881439428453	0.272173096474319	0.787370827479327	0.999203167050087	-0.637054535902772
chr1	15730530	15730655	125	+	exon	PLEKHM2	0.983224626345048	1	0.902324671078469	1	0.571958305640231	0.999169231885855	0.647500586424432	0.272173096474319	0.787370827479327	0.999203167050087	0.375327489950113
chr1	15731838	15732010	172	+	exon	PLEKHM2	0.916338730489209	1	0.916894875476851	1	0.723656606713755	0.999169231885855	0.28683667443921	0.272173096474319	0.787370827479327	0.999203167050087	0.0146635779648914
chr1	15732282	15732388	106	-	exon	RP11-288I21.1	0.556707953708338	1	0.684930843384442	1	0.967336688846877	0.999169231885855	-0.192037778681702	-1.05101509607627	0.407133189649701	0.974807179887571	0.858977317394568
chr1	15732571	15732688	117	+	exon	PLEKHM2	0.392391898857559	1	0.675587889306041	1	0.888458581591072	0.999169231885855	-0.841043098838917	0.272173096474319	0.787370827479327	0.999203167050087	-1.11321619531324
chr1	15733788	15734607	819	+	utr3	PLEKHM2	0.941835550398084	1	0.80903274448463	1	0.70158191406613	0.999169231885855	0.0880739894597507	0.272173096474319	0.787370827479327	0.999203167050087	-0.184099107014568
chr1	15745515	15745615	100	-	intron	RP11-169K16.4	0.759010058880929	1	0.58652041567717	1	0.759860153946647	0.999169231885855	-0.71842755156964	-0.010299092396971	0.997968282762187	NA	-0.708128459172669
chr1	15764434	15764667	233	+	utr5	FBLIM1	0.626006881798501	1	0.897374354613655	1	0.526890758646104	0.999169231885855	-1.92054705952444	-1.21125185797069	0.157051014356758	0.809864281038138	-0.709295201553753
chr1	15764899	15765167	268	+	utr5	FBLIM1	0.431386083378312	1	0.611551887125699	1	0.0109873548181021	0.180662805968971	-2.43371331859513	-1.21125185797069	0.157051014356758	0.809864281038138	-1.22246146062444
chr1	15774630	15774768	138	+	exon	FBLIM1	0.415964358145017	1	0.658479446235567	1	0.299396662240624	0.999169231885855	-1.91931833423262	-1.21125185797069	0.157051014356758	0.809864281038138	-0.708066476261936
chr1	15784522	15785008	486	+	utr3	FBLIM1	0.976820255302181	1	0.799112297740373	1	0.809283350019558	0.999169231885855	-1.69216025297916	-1.21125185797069	0.157051014356758	0.809864281038138	-0.480908395008471
chr1	15785566	15785667	101	+	utr3	FBLIM1	0.243291173746389	1	0.210572151764783	1	0.768261285401609	0.999169231885855	-0.987203075783401	-1.21125185797069	0.157051014356758	0.809864281038138	0.224048782187288
chr1	15785778	15785879	101	+	utr3	FBLIM1	0.823666071044637	1	0.91031163833539	1	0.644787714964207	0.999169231885855	-0.879126757007413	-1.21125185797069	0.157051014356758	0.809864281038138	0.332125100963275
chr1	15834646	15834763	117	-	exon	FLJ37453	0.519041135896497	1	0.685712765098674	1	0.868819074282415	0.999169231885855	-0.607841140687005	0.197964053764478	0.864058831493552	0.999203167050087	-0.805805194451483
chr1	15835061	15835168	107	-	exon	FLJ37453	0.182400006579028	1	0.300610107332879	1	0.125381734785693	0.999169231885855	-3.19045416482827	0.197964053764478	0.864058831493552	0.999203167050087	-3.38841821859274
chr1	15835407	15835791	384	-	exon	FLJ37453	0.901170767082995	1	0.860706979545462	1	0.806931287684696	0.999169231885855	0.363026842458723	0.197964053764478	0.864058831493552	0.999203167050087	0.165062788694245
chr1	15847819	15848112	293	+	utr5	SPEN	0.239343440905502	1	0.392380510699297	1	5.8711573411962e-06	0.000252802440224425	-1.96213812034513	-0.177011056275376	0.768784030989659	0.999203167050087	-1.78512706406975
chr1	15872830	15873137	307	+	exon	SPEN	0.941617504594632	1	0.98777592893438	1	0.883152301204386	0.999169231885855	-0.71288822064419	-0.177011056275376	0.768784030989659	0.999203167050087	-0.535877164368814
chr1	15873592	15873759	167	+	utr5	SPEN	0.508806984597755	1	0.577618794874723	1	0.288821624653597	0.999169231885855	-0.701239164727165	-0.177011056275376	0.768784030989659	0.999203167050087	-0.52422810845179
chr1	15873905	15874026	121	+	utr5	SPEN	0.480418916131754	1	0.521986215156595	1	0.909696711635123	0.999169231885855	-1.04871287789093	-0.177011056275376	0.768784030989659	0.999203167050087	-0.871701821615552
chr1	15876158	15876498	340	+	exon	SPEN	0.996997487823832	1	0.944088686352152	1	0.860712278314382	0.999169231885855	-0.907588711690778	-0.177011056275376	0.768784030989659	0.999203167050087	-0.730577655415403
chr1	15928261	15928402	141	+	exon	SPEN	0.0969609815603774	1	0.174757397204753	1	0.378726487273135	0.999169231885855	-0.132591091324888	-0.177011056275376	0.768784030989659	0.999203167050087	0.0444199649504871
chr1	15928465	15929110	645	+	exon	SPEN	0.587409876916669	1	0.614293838368965	1	0.859574948960316	0.999169231885855	-0.687564767037536	-0.177011056275376	0.768784030989659	0.999203167050087	-0.51055371076216
chr1	15929296	15929556	260	+	exon	SPEN	0.866982816443595	1	0.951402046010926	1	0.694977909554747	0.999169231885855	-0.0338925463187974	-0.177011056275376	0.768784030989659	0.999203167050087	0.143118509956578
chr1	15930616	15931266	650	+	exon	SPEN	0.338539785889076	1	0.495094998474535	1	0.669537870548175	0.999169231885855	0.293849745889007	-0.177011056275376	0.768784030989659	0.999203167050087	0.470860802164382
chr1	15931534	15931642	108	+	exon	SPEN	0.909459197210381	1	0.961258041756954	1	0.793362211273558	0.999169231885855	-1.11288047104453	-0.177011056275376	0.768784030989659	0.999203167050087	-0.935869414769158
chr1	15931754	15931944	190	+	exon	SPEN	0.427033288840128	1	0.486782698912325	1	0.806884177307082	0.999169231885855	-0.317022458266502	-0.177011056275376	0.768784030989659	0.999203167050087	-0.140011401991126
chr1	15932005	15932604	599	+	exon	SPEN	0.210738580907018	1	0.35784927395377	1	0.643351294699028	0.999169231885855	0.86913216505056	-0.177011056275376	0.768784030989659	0.999203167050087	1.04614322132594
chr1	15932783	15932976	193	+	exon	SPEN	0.908762766455345	1	0.774182175152684	1	0.726462283968711	0.999169231885855	0.120977210612067	-0.177011056275376	0.768784030989659	0.999203167050087	0.297988266887442
chr1	15933440	15933632	192	+	exon	SPEN	0.722322939801791	1	0.736731478813492	1	0.766760951070939	0.999169231885855	0.518663814306011	-0.177011056275376	0.768784030989659	0.999203167050087	0.695674870581387
chr1	15933900	15934062	162	+	exon	SPEN	0.797601876883471	1	0.800751092443681	1	0.838841122192021	0.999169231885855	-0.149593264078483	-0.177011056275376	0.768784030989659	0.999203167050087	0.0274177921968929
chr1	15935182	15935589	407	+	exon	SPEN	0.926904004505544	1	0.995731325237702	1	0.662749844739054	0.999169231885855	0.145823396101383	-0.177011056275376	0.768784030989659	0.999203167050087	0.322834452376758
chr1	15939428	15940012	584	+	utr3	SPEN	0.868824373986429	1	0.941180814543846	1	0.945201596106593	0.999169231885855	-0.0854383616903883	-0.177011056275376	0.768784030989659	0.999203167050087	0.0915726945849872
chr1	15941951	15942096	145	-	utr3	ZBTB17	0.584960003986155	1	0.926075957186499	1	0.0454672229711057	0.575895027926275	-1.70678053899817	-0.120367384144848	0.908230580253822	0.999203167050087	-1.58641315485333
chr1	15942230	15942426	196	-	exon	ZBTB17	0.237526690177149	1	0.499077855941675	1	0.444885632767617	0.999169231885855	-1.77446910595068	-0.120367384144848	0.908230580253822	0.999203167050087	-1.65410172180583
chr1	15943629	15943958	329	-	exon	ZBTB17	0.276104531240869	1	0.310255911412512	1	0.426874945595124	0.999169231885855	1.10547089862456	-0.120367384144848	0.908230580253822	0.999203167050087	1.22583828276941
chr1	15944262	15944656	394	-	exon	ZBTB17	0.749430728917965	1	0.668828061792778	1	0.937369006247291	0.999169231885855	-0.0809401083684595	-0.120367384144848	0.908230580253822	0.999203167050087	0.0394272757763882
chr1	15944704	15944878	174	-	exon	ZBTB17	0.592148316232797	1	0.62640370486131	1	0.244468265416634	0.999169231885855	0.764102722853497	-0.120367384144848	0.908230580253822	0.999203167050087	0.884470106998345
chr1	15944983	15945274	291	-	exon	ZBTB17	0.888349386127538	1	0.97515136261284	1	0.995464624035776	0.999169231885855	-0.179642173297222	-0.120367384144848	0.908230580253822	0.999203167050087	-0.0592747891523741
chr1	15945725	15945877	152	-	exon	ZBTB17	0.310971023530477	1	0.460681749556984	1	0.748865650918558	0.999169231885855	-0.396271275452145	-0.120367384144848	0.908230580253822	0.999203167050087	-0.275903891307297
chr1	15946174	15946360	186	-	exon	ZBTB17	0.983246935612785	1	0.946587625133038	1	0.636724612193661	0.999169231885855	0.430875177155036	-0.120367384144848	0.908230580253822	0.999203167050087	0.551242561299883
chr1	16004242	16004369	127	+	utr5	C1orf64	0.84540842108995	1	0.856608015296129	1	0.767666017947779	0.999169231885855	0.247624339343807	-0.112095937552892	0.824051374656766	0.999203167050087	0.359720276896699
chr1	16005853	16006477	624	+	utr3	C1orf64	0.556382745109701	1	0.683225048888098	1	0.715129597514151	0.999169231885855	0.105903770210677	-0.112095937552892	0.824051374656766	0.999203167050087	0.217999707763569
chr1	16009002	16009392	390	+	utr3*	C1orf64	0.617263321213524	1	0.64102298685253	1	0.795133437985515	0.999169231885855	-0.500076884687976	-0.112095937552892	0.824051374656766	0.999203167050087	-0.387980947135084
chr1	16124702	16125387	685	-	utr3	EPHA2	0.969131675221888	1	0.829656790272477	1	0.787312923833931	0.999169231885855	-0.591093041022464	0.0956816916122302	NA	NA	-0.686774732634694
chr1	16129490	16129636	146	-	exon	EPHA2	0.417346382347308	1	0.710926159815888	1	0.51225507860964	0.999169231885855	-1.18748379534631	0.0956816916122302	NA	NA	-1.28316548695854
chr1	16130242	16130461	219	-	exon	EPHA2	0.487060100444835	1	0.759158210322949	1	0.911208900787443	0.999169231885855	-0.570296961216978	0.0956816916122302	NA	NA	-0.665978652829208
chr1	16131774	16131905	131	-	exon	EPHA2	0.92198118685043	1	0.876917708145309	1	0.951315359862287	0.999169231885855	-0.279024587139028	0.0956816916122302	NA	NA	-0.374706278751258
chr1	16132160	16132310	150	-	exon	EPHA2	0.944471151957768	1	0.920569071011188	1	0.918466558348302	0.999169231885855	-0.11602861131024	0.0956816916122302	NA	NA	-0.211710302922471
chr1	16133229	16133433	204	-	exon	EPHA2	0.981778731908663	1	0.849370986303282	1	0.969970754505202	0.999169231885855	-0.252865779234713	0.0956816916122302	NA	NA	-0.348547470846943
chr1	16133525	16133684	159	-	exon	EPHA2	0.591744419243732	1	0.810851808163595	1	0.499790329654984	0.999169231885855	-1.06778166413446	0.0956816916122302	NA	NA	-1.16346335574669
chr1	16133883	16133990	107	-	exon	EPHA2	0.850261811625558	1	0.855859995700073	1	0.268004138994484	0.999169231885855	-0.982227864214033	0.0956816916122302	NA	NA	-1.07790955582626
chr1	16134485	16134641	156	-	exon	EPHA2	0.964257195209469	1	0.964559844772998	1	0.81839941422294	0.999169231885855	-0.0433888785080335	0.0956816916122302	NA	NA	-0.139070570120264
chr1	16135052	16135259	207	-	exon	EPHA2	0.785927509482908	1	0.889699706031947	1	0.647569839452127	0.999169231885855	-0.429929204044208	0.0956816916122302	NA	NA	-0.525610895656438
chr1	16135655	16135822	167	-	exon	EPHA2	0.263933810067256	1	0.567557148635661	1	0.383291192673779	0.999169231885855	-1.36569252333379	0.0956816916122302	NA	NA	-1.46137421494602
chr1	16137883	16138451	568	-	exon	EPHA2	0.754529464067378	1	0.894348486372845	1	0.81842510743472	0.999169231885855	-0.307479949302973	0.0956816916122302	NA	NA	-0.403161640915203
chr1	16148396	16149129	733	-	exon	EPHA2	0.259850028183746	1	0.626215172742782	1	0.275572903535704	0.999169231885855	-1.4577041067306	0.0956816916122302	NA	NA	-1.55338579834283
chr1	16150912	16151023	111	-	exon	EPHA2	0.038137685582852	1	0.0606912048001472	1	3.61192210591447e-09	3.48571482767874e-07	-3.44897383777743	0.0956816916122302	NA	NA	-3.54465552938966
chr1	16155873	16156098	225	-	utr5	EPHA2	0.0660421593796598	1	0.130212848061745	1	3.06615319314182e-11	4.17172761089845e-09	-2.9165216646885	0.0956816916122302	NA	NA	-3.01220335630073
chr1	16250608	16251580	972	-	utr3	FBXO42	0.962161110543292	1	0.9542194248416	1	0.770168285141063	0.999169231885855	-1.00183196954058	-0.66924076294854	0.0870358004318641	0.65518611732409	-0.332591206592037
chr1	16315343	16315444	101	-	utr5	FBXO42	0.906331791932874	1	0.970429150971982	1	0.733142756088656	0.999169231885855	-0.675616400605701	-0.66924076294854	0.0870358004318641	0.65518611732409	-0.00637563765716087
chr1	16393172	16393405	233	+	utr3	SZRD1	0.525844874388829	1	0.663802434519857	1	0.914253071566719	0.999169231885855	-0.0776168370503045	0.0190409979391401	0.970907074348089	0.999556724628505	-0.0966578349894446
chr1	16394969	16395450	481	+	utr3	SZRD1	0.679032917730949	1	0.808791470836342	1	0.991779058727296	0.999169231885855	-0.214133699210535	0.0190409979391401	0.970907074348089	0.999556724628505	-0.233174697149675
chr1	16443599	16443700	101	+	exon	NECAP2	0.729852976696653	1	0.911926016608743	1	0.845018328277667	0.999169231885855	-0.485609094367052	-0.78832443961363	0.148546266863823	0.793768181385406	0.302715345246577
chr1	16451798	16451939	141	+	utr3	NECAP2	0.723764934561798	1	0.65279578570973	1	0.898296866819749	0.999169231885855	-0.599595074963336	-0.78832443961363	0.148546266863823	0.793768181385406	0.188729364650294
chr1	16458835	16459313	478	+	utr3	NECAP2	0.953079258613291	1	0.94246495145035	1	0.819160288748159	0.999169231885855	-1.10024413059648	-0.78832443961363	0.148546266863823	0.793768181385406	-0.311919690982855
chr1	16459613	16459894	281	+	utr3	NECAP2	0.489582777271713	1	0.557092253243998	1	0.478231945955841	0.999169231885855	-0.651848209721899	-0.78832443961363	0.148546266863823	0.793768181385406	0.136476229891731
chr1	16478298	16478499	201	-	exon	CROCCP3	0.382949930275552	1	0.478278344837199	1	0.902502818727919	0.999169231885855	-0.810180311409374	-0.539594220925219	0.370051313685561	0.970479595322957	-0.270586090484154
chr1	16490700	16490812	112	-	exon	CROCCP3	0.814392170227579	1	0.826250741936822	1	0.685421843811585	0.999169231885855	0.882463864176321	-0.539594220925219	0.370051313685561	0.970479595322957	1.42205808510154
chr1	16607432	16607663	231	-	exon	NBPF1	0.743572083915154	1	0.822258596681513	1	0.814119482674964	0.999169231885855	-0.47050879225639	-0.464733952695889	0.25152421740755	0.910631805785654	-0.00577483956050123
chr1	16613431	16613533	102	-	utr5	NBPF1	0.164234158700935	1	0.23862861377652	1	4.01151531726589e-13	7.15990782272006e-11	-1.07110337404337	-0.464733952695889	0.25152421740755	0.910631805785654	-0.606369421347484
chr1	16618814	16619155	341	-	exon	CROCCP2	0.847514014523587	1	0.98876120751159	1	0.673850127184306	0.999169231885855	0.411814145118639	0.769807803828333	0.434475054051487	0.983380369689418	-0.357993658709694
chr1	16619847	16620118	271	-	exon	CROCCP2	0.769751064304387	1	0.986840129563342	1	0.993832733502521	0.999169231885855	0.139149321986632	0.769807803828333	0.434475054051487	0.983380369689418	-0.630658481841701
chr1	16624228	16624509	281	-	exon	CROCCP2	0.598330549757369	1	0.835060389135345	1	0.98115635348442	0.999169231885855	0.18187084552042	0.769807803828333	0.434475054051487	0.983380369689418	-0.587936958307913
chr1	16624648	16624771	123	-	intron	CROCCP2	0.0425034044971994	1	0.072925219399519	1	0.000324185560574206	0.00877839497548326	-4.44439692674349	0.769807803828333	0.434475054051487	0.983380369689418	-5.21420473057182
chr1	16625785	16626073	288	-	exon	CROCCP2	0.925757577568525	1	0.850624162880587	1	0.482555704584158	0.999169231885855	0.703791932958958	0.769807803828333	0.434475054051487	0.983380369689418	-0.0660158708693753
chr1	16626355	16626567	212	-	exon	CROCCP2	0.739327819348718	1	0.98442276621305	1	0.822261050731056	0.999169231885855	-0.441354263103678	0.769807803828333	0.434475054051487	0.983380369689418	-1.21116206693201
chr1	16627149	16627368	219	-	exon	CROCCP2	0.919190730275157	1	0.813619640790204	1	0.955648306349513	0.999169231885855	0.257750535548015	0.769807803828333	0.434475054051487	0.983380369689418	-0.512057268280318
chr1	16628467	16628728	261	-	exon	CROCCP2	0.491252574289539	1	0.661959184673803	1	0.758142755555552	0.999169231885855	-0.139152379330395	0.769807803828333	0.434475054051487	0.983380369689418	-0.908960183158728
chr1	16630898	16631187	289	-	exon	CROCCP2	0.668810586955375	1	0.890886603282868	1	0.622058645508532	0.999169231885855	-1.00690492365938	0.769807803828333	0.434475054051487	0.983380369689418	-1.77671272748772
chr1	16631483	16631686	203	-	exon	CROCCP2	0.600977885910327	1	0.465627636550662	1	0.497619978506255	0.999169231885855	0.807075634816916	0.769807803828333	0.434475054051487	0.983380369689418	0.0372678309885826
chr1	16632285	16632432	147	-	exon	CROCCP2	0.127332497343826	1	0.189986058465191	1	0.960652613718174	0.999169231885855	1.22378797114728	0.769807803828333	0.434475054051487	0.983380369689418	0.453980167318946
chr1	16633108	16633405	297	-	exon	CROCCP2	NA	NA	0.934447932944219	1	0.726698732079328	0.999169231885855	0.679506854915613	0.769807803828333	0.434475054051487	0.983380369689418	-0.0903009489127197
chr1	16635060	16635203	143	-	intron	CROCCP2	0.825872099866087	1	0.806278151257185	1	0.959171773650386	0.999169231885855	0.452716982611929	0.769807803828333	0.434475054051487	0.983380369689418	-0.317090821216404
chr1	16643074	16643179	105	-	exon	CROCCP2	0.771935882811395	1	0.74082737245148	1	0.858450208980737	0.999169231885855	0.438187674857967	0.769807803828333	0.434475054051487	0.983380369689418	-0.331620128970366
chr1	16648332	16648525	193	+	exon	MST1P2	0.395547689943063	1	0.456463776843923	1	0.745984067671967	0.999169231885855	-0.160807476372288	0.114214207381928	0.882963840472397	0.999203167050087	-0.275021683754216
chr1	16685974	16686082	108	-	exon	EIF1AXP1	0.946943230302977	1	0.989140040310943	1	0.922915805223693	0.999169231885855	-0.132783492831137	0.0319173242566889	0.966558072995595	0.999203167050087	-0.164700817087826
chr1	16936717	16936847	130	+	exon	CROCC	0.328500873111866	1	0.280765309690068	1	0.0109247515225466	0.180079394759435	0.0741472145905301	1.02338346551858	0.498553204655244	0.987581646714205	-0.949236250928053
chr1	16944129	16944250	121	+	exon	CROCC	0.888685160958998	1	0.866774215752514	1	0.892806161680646	0.999169231885855	0.0480523906623588	1.02338346551858	0.498553204655244	0.987581646714205	-0.975331074856224
chr1	16946740	16946895	155	+	exon	CROCC	0.684031767558486	1	0.973542737174755	1	0.677279335275366	0.999169231885855	-1.022433099485	1.02338346551858	0.498553204655244	0.987581646714205	-2.04581656500358
chr1	16955313	16955423	110	+	exon	CROCC	0.218915718302689	1	0.255546542927648	1	0.0332867927907084	0.450674937628849	-1.9207701051602	1.02338346551858	0.498553204655244	0.987581646714205	-2.94415357067878
chr1	16965921	16966081	160	+	exon	CROCC	0.710135446510375	1	0.947446973113858	1	0.830129374551797	0.999169231885855	0.30523014837951	1.02338346551858	0.498553204655244	0.987581646714205	-0.718153317139073
chr1	16970185	16970435	250	+	exon	CROCC	0.335933909883569	1	0.469925458201658	1	5.30708636912749e-05	0.00176892222170978	-0.584218321845623	1.02338346551858	0.498553204655244	0.987581646714205	-1.60760178736421
chr1	16970654	16970789	135	+	exon	CROCC	0.941077127439831	1	0.976785657694231	1	0.916734487126115	0.999169231885855	0.803222922159792	1.02338346551858	0.498553204655244	0.987581646714205	-0.220160543358792
chr1	16971452	16971575	123	+	exon	CROCC	1	1	0.790531782905641	1	0.852635734065563	0.999169231885855	1.56108313503649	1.02338346551858	0.498553204655244	0.987581646714205	0.537699669517903
chr1	16986131	16986300	169	-	utr3	ATP13A2	0.905998847878336	1	0.836073714871297	1	0.488919910003296	0.999169231885855	0.823875418975126	0.634375806851525	NA	NA	0.189499612123601
chr1	17004731	17004875	144	-	utr5	ATP13A2	0.87155495229838	1	0.575172709574102	1	0.0207698469968735	0.304826428206103	1.28049696163592	0.634375806851525	NA	NA	0.646121154784399
chr1	17044848	17044968	120	-	utr5	SDHB	0.415251334112875	1	0.587325981058146	1	0.421390213399897	0.999169231885855	1.31872708177322	0.522859025618751	0.235433515776828	0.899614038618712	0.795868056154471
chr1	17408124	17408316	192	-	utr3	RCC2	0.654406279878727	1	0.635134387807329	1	0.670475160140764	0.999169231885855	0.157805995014688	-0.476388318472465	0.270040190941866	0.922962767956066	0.634194313487153
chr1	17409017	17409235	218	-	utr3	RCC2	0.54790150685632	1	0.683549508240349	1	0.895760277664105	0.999169231885855	-0.205960355429939	-0.476388318472465	0.270040190941866	0.922962767956066	0.270427963042526
chr1	17410015	17410130	115	-	exon	RCC2	0.805668103152268	1	0.97966353706196	1	0.803774168005941	0.999169231885855	0.0589860240615324	-0.476388318472465	0.270040190941866	0.922962767956066	0.535374342533998
chr1	17414659	17414760	101	-	intron	RCC2	0.19764394241151	1	0.279809099519195	1	0.735933627167398	0.999169231885855	-3.91114313919137	-0.476388318472465	0.270040190941866	0.922962767956066	-3.43475482071891
chr1	17422752	17422886	134	-	exon	RCC2	0.336353224230482	1	0.56491697366928	1	0.680194907911841	0.999169231885855	-1.18885547269415	-0.476388318472465	0.270040190941866	0.922962767956066	-0.712467154221688
chr1	17438442	17438542	100	-	utr5	RCC2	0.410488798051416	1	0.678611718122594	1	0.692548424533114	0.999169231885855	-3.2258383734953	-0.476388318472465	0.270040190941866	0.922962767956066	-2.74945005502284
chr1	17580471	17580600	129	+	utr5	ARHGEF10L	0.719363036464872	1	0.658018664063967	1	0.996388931940315	0.999169231885855	0.847553790609096	1.25062645719054	0.0963778139879889	0.681505942095599	-0.403072666581449
chr1	17587400	17587608	208	+	exon	ARHGEF10L	0.908387658883974	1	0.902172264318627	1	0.942900308225233	0.999169231885855	1.16482067211245	1.25062645719054	0.0963778139879889	0.681505942095599	-0.0858057850780956
chr1	17602059	17602202	143	+	exon	ARHGEF10L	0.411517160159875	1	0.37342258977567	1	0.19051058585066	0.999169231885855	1.94059398113023	1.25062645719054	0.0963778139879889	0.681505942095599	0.689967523939683
chr1	17603431	17603541	110	+	exon	ARHGEF10L	0.437878711023033	1	0.331839977381935	1	0.141472012559528	0.999169231885855	1.97730504838358	1.25062645719054	0.0963778139879889	0.681505942095599	0.726678591193035
chr1	17607758	17607980	222	+	exon	ARHGEF10L	0.325333681202331	1	0.581161396575755	1	0.980510132972509	0.999169231885855	0.181477418047375	1.25062645719054	0.0963778139879889	0.681505942095599	-1.06914903914317
chr1	17616020	17616184	164	+	exon	ARHGEF10L	0.884517404282192	1	0.869505415078431	1	0.249477104658698	0.999169231885855	1.42596148352177	1.25062645719054	0.0963778139879889	0.681505942095599	0.175335026331221
chr1	17619263	17619418	155	+	exon	ARHGEF10L	0.519903949978568	1	0.483647354836456	1	0.00959379684605842	0.161508553598097	1.8624161809467	1.25062645719054	0.0963778139879889	0.681505942095599	0.611789723756151
chr1	17623018	17623144	126	+	exon	ARHGEF10L	0.755031670705441	1	0.706214007212074	1	0.383738899099594	0.999169231885855	1.36961606492643	1.25062645719054	0.0963778139879889	0.681505942095599	0.118989607735889
chr1	17627335	17627485	150	+	exon	ARHGEF10L	0.989809684643089	1	0.679195357261473	1	0.433620892675665	0.999169231885855	1.123026728362	1.25062645719054	0.0963778139879889	0.681505942095599	-0.127599728828542
chr1	17637891	17637994	103	+	exon	ARHGEF10L	0.681885371685834	1	0.968760854947436	1	0.741908916584603	0.999169231885855	0.219247133126809	1.25062645719054	0.0963778139879889	0.681505942095599	-1.03137932406374
chr1	17654563	17654700	137	+	exon	ARHGEF10L	0.414388798750636	1	0.380810252749787	1	0.0322898006403425	0.439326558056594	2.10758015979638	1.25062645719054	0.0963778139879889	0.681505942095599	0.856953702605836
chr1	17655807	17656088	281	+	exon	ARHGEF10L	0.859679554424918	1	0.600830758698191	1	0.301738853529948	0.999169231885855	1.19084280098707	1.25062645719054	0.0963778139879889	0.681505942095599	-0.059783656203477
chr1	17656502	17656683	181	+	exon	ARHGEF10L	0.878791500108216	1	0.735317365836982	1	0.388806752221299	0.999169231885855	1.18697278431578	1.25062645719054	0.0963778139879889	0.681505942095599	-0.0636536728747696
chr1	17664384	17664579	195	+	exon	ARHGEF10L	0.162668493929008	1	0.311650523181329	1	0.369738681093458	0.999169231885855	-0.719488268654912	1.25062645719054	0.0963778139879889	0.681505942095599	-1.97011472584546
chr1	17687501	17687741	240	+	exon	ARHGEF10L	0.666841879856562	1	0.609573819290898	1	0.107017316305273	0.999169231885855	1.81953299604008	1.25062645719054	0.0963778139879889	0.681505942095599	0.568906538849539
chr1	17695083	17695270	187	+	utr3	ARHGEF10L	0.670804084646739	1	0.619673326367309	1	0.149991120366603	0.999169231885855	2.03646077485747	1.25062645719054	0.0963778139879889	0.681505942095599	0.785834317666928
chr1	17696768	17697684	916	+	utr3	ARHGEF10L	0.496390272723779	1	0.813833787956603	1	0.918284941736196	0.999169231885855	0.318577177536634	1.25062645719054	0.0963778139879889	0.681505942095599	-0.932049279653911
chr1	18481136	18481579	443	+	exon	KLHDC7A	0.308306976310616	1	0.430729200367566	1	0.280351640603666	0.999169231885855	0.905963401228289	0.321947998454492	0.696797782262985	0.999203167050087	0.584015402773798
chr1	18483708	18483920	212	+	utr3	KLHDC7A	0.349208043210625	1	0.506349882203224	1	0.61412267411744	0.999169231885855	0.773820161118684	0.321947998454492	0.696797782262985	0.999203167050087	0.451872162664192
chr1	18484452	18484599	147	+	utr3	KLHDC7A	0.770838230842836	1	0.880933355513498	1	0.949401350057112	0.999169231885855	0.293666511342749	0.321947998454492	0.696797782262985	0.999203167050087	-0.0282814871117424
chr1	18484692	18485509	817	+	utr3	KLHDC7A	0.736064187359903	1	0.674348321234778	1	0.612582573166645	0.999169231885855	-0.01771445145303	0.321947998454492	0.696797782262985	0.999203167050087	-0.339662449907522
chr1	18871902	18872016	114	-	utr3	ALDH4A1	0.711449922373574	1	0.84713151194259	1	0.419123339345312	0.999169231885855	0.861567347647792	1.12824501387342	0.106314650315562	0.707342093380463	-0.266677666225631
chr1	18872443	18872595	152	-	utr3	ALDH4A1	0.741928209288156	1	0.89842328564776	1	0.709358277900651	0.999169231885855	1.49468363483138	1.12824501387342	0.106314650315562	0.707342093380463	0.366438620957954
chr1	18876332	18876455	123	-	utr3	RP13-279N23.2	0.637312231697226	1	0.388410479810683	1	0.276792265892057	0.999169231885855	1.60549738568644	-1.13171929808902	0.650013957561345	NA	2.73721668377546
chr1	18877431	18877632	201	-	utr3	RP13-279N23.2	0.98842464977586	1	0.69395707248892	1	0.145925572832312	0.999169231885855	1.42442541953767	-1.13171929808902	0.650013957561345	NA	2.55614471762669
chr1	18881786	18881900	114	-	utr3	RP13-279N23.2	0.554052539480893	1	0.54278109550282	1	0.284246630339158	0.999169231885855	1.70543768884638	-1.13171929808902	0.650013957561345	NA	2.8371569869354
chr1	18882957	18883095	138	-	intron	RP13-279N23.2	0.739326458653594	1	0.632709309314166	1	0.00350112261582444	0.0693084487776623	1.415876201426	-1.13171929808902	0.650013957561345	NA	2.54759549951501
chr1	18883379	18883492	113	-	utr3	RP13-279N23.2	0.912314357787431	1	0.869803454000848	1	0.191480263496017	0.999169231885855	1.40582643551767	-1.13171929808902	0.650013957561345	NA	2.53754573360669
chr1	18885483	18885599	116	-	utr3	RP13-279N23.2	0.597676692442698	1	0.861903122859938	1	0.43595320453756	0.999169231885855	0.841337554087364	-1.13171929808902	0.650013957561345	NA	1.97305685217638
chr1	18889397	18889535	138	-	utr3	RP13-279N23.2	NA	NA	0.466421424281031	1	0.29116285961076	0.999169231885855	-1.19466737009907	-1.13171929808902	0.650013957561345	NA	-0.0629480720100515
chr1	18908342	18908734	392	-	utr3	RP13-279N23.2	0.365225906911752	1	0.296462096392936	1	0.264809915984744	0.999169231885855	1.62326592774227	-1.13171929808902	0.650013957561345	NA	2.75498522583129
chr1	18910429	18910535	106	-	exon	RP13-279N23.2	0.96725668063363	1	0.893747896831474	1	0.908132696286349	0.999169231885855	0.783487505652624	-1.13171929808902	0.650013957561345	NA	1.91520680374164
chr1	18911412	18911525	113	-	exon	RP13-279N23.2	0.910516100519866	1	0.930494044463742	1	0.716231926413161	0.999169231885855	1.40751386354148	-1.13171929808902	0.650013957561345	NA	2.5392331616305
chr1	18919722	18919841	119	-	exon	RP13-279N23.2	0.99115197455262	1	0.959715369871131	1	0.451380851027093	0.999169231885855	1.27651765010352	-1.13171929808902	0.650013957561345	NA	2.40823694819254
chr1	18956025	18956149	124	-	exon	IFFO2	0.743675969293226	1	0.90637253805343	1	0.961900371718063	0.999169231885855	0.998649757874011	1.5051538788947	0.000986529485920808	0.0539390549423194	-0.506504121020691
chr1	18956480	18956666	186	-	utr5	IFFO2	0.958761060222314	1	0.994186776357797	1	0.88372724106986	0.999169231885855	0.898241971501608	1.5051538788947	0.000986529485920808	0.0539390549423194	-0.606911907393094
chr1	19074767	19074881	114	-	utr3	UBR4	0.47159201252388	1	0.721554232519043	1	0.858835790354847	0.999169231885855	-0.938994785903746	-0.537485934886095	0.45584458253421	0.985677987069374	-0.401508851017651
chr1	19087882	19087996	114	-	exon	UBR4	0.858551212982729	1	0.826769118804204	1	0.785262655133499	0.999169231885855	0.0709598199103569	-0.537485934886095	0.45584458253421	0.985677987069374	0.608445754796452
chr1	19088770	19088900	130	-	exon	UBR4	0.648582045892306	1	0.568230502075737	1	0.90204563871009	0.999169231885855	-0.0776022673668751	-0.537485934886095	0.45584458253421	0.985677987069374	0.45988366751922
chr1	19094100	19094200	100	-	exon	UBR4	0.519537540224918	1	0.55289880443028	1	0.975389436496561	0.999169231885855	-0.0516384723857335	-0.537485934886095	0.45584458253421	0.985677987069374	0.485847462500361
chr1	19138019	19138224	205	-	exon	UBR4	0.698157360802079	1	0.990617520337311	1	0.769976248286588	0.999169231885855	-0.154071864060851	-0.537485934886095	0.45584458253421	0.985677987069374	0.383414070825244
chr1	19139117	19139289	172	-	exon	UBR4	0.702008623683778	1	0.633270915914543	1	0.713987016581419	0.999169231885855	0.354177634977642	-0.537485934886095	0.45584458253421	0.985677987069374	0.891663569863737
chr1	19140800	19140923	123	-	exon	UBR4	0.877872268647873	1	0.940889997221319	1	0.856479206870641	0.999169231885855	-0.182075444376532	-0.537485934886095	0.45584458253421	0.985677987069374	0.355410490509563
chr1	19141393	19141581	188	-	exon	UBR4	0.873256665028938	1	0.816615640721688	1	0.966108385145129	0.999169231885855	-1.07699236145523	-0.537485934886095	0.45584458253421	0.985677987069374	-0.539506426569137
chr1	19148003	19148124	121	-	exon	UBR4	0.85987011789528	1	0.831311508795957	1	0.894986850583266	0.999169231885855	-0.388592383509538	-0.537485934886095	0.45584458253421	0.985677987069374	0.148893551376557
chr1	19210104	19210228	124	-	exon	UBR4	0.316354172487365	1	0.652648491726106	1	6.22846578678229e-06	0.000266803364115611	-2.29808532027546	-0.537485934886095	0.45584458253421	0.985677987069374	-1.76059938538937
chr1	19219140	19219389	249	-	utr3	EMC1	0.894416288055914	1	0.876394134154301	1	0.771622087826105	0.999169231885855	-0.782824556711539	0.0180279375406267	0.961155195395906	0.999203167050087	-0.800852494252166
chr1	19242387	19242499	112	-	exon	EMC1	0.411724163463938	1	0.519739397974941	1	0.704191241990836	0.999169231885855	-0.964659848829569	0.0180279375406267	0.961155195395906	0.999203167050087	-0.982687786370196
chr1	19251609	19251817	208	+	utr5	MRTO4	0.603145222257899	1	0.816668243337279	1	0.644686913679996	0.999169231885855	0.523029803224097	-0.0343274289681632	0.934903197880764	0.999203167050087	0.557357232192261
chr1	19258411	19258527	116	+	exon	MRTO4	0.787417382116051	1	0.671495852204666	1	0.988649848184429	0.999169231885855	0.276756502089707	-0.0343274289681632	0.934903197880764	0.999203167050087	0.31108393105787
chr1	19258673	19258912	239	+	utr3	MRTO4	0.487206638939292	1	0.69248548499342	1	0.750372092757269	0.999169231885855	0.384373875533549	-0.0343274289681632	0.934903197880764	0.999203167050087	0.418701304501712
chr1	19312397	19312558	161	+	utr5	PQLC2	0.51501821818337	1	0.742419956587821	1	0.824043778261447	0.999169231885855	0.741701569070417	0.483757564109777	0.478390526752786	0.987581646714205	0.25794400496064
chr1	19312676	19312882	206	+	utr5	PQLC2	0.140290518281321	1	0.343627111783732	1	0.405024362598961	0.999169231885855	-1.04983425615759	0.483757564109777	0.478390526752786	0.987581646714205	-1.53359182026737
chr1	19317526	19317725	199	+	utr5	PQLC2	0.706048718008983	1	0.908339097441142	1	0.815093577965822	0.999169231885855	-0.15345570766647	0.483757564109777	0.478390526752786	0.987581646714205	-0.637213271776247
chr1	19324623	19324750	127	+	utr5	PQLC2	0.359878169131193	1	0.511491477640481	1	0.735710866934372	0.999169231885855	-0.422993557873572	0.483757564109777	0.478390526752786	0.987581646714205	-0.90675112198335
chr1	19326467	19326608	141	+	utr3	PQLC2	0.340239127710442	1	0.497952155325045	1	0.805097600859811	0.999169231885855	-0.395578672135538	0.483757564109777	0.478390526752786	0.987581646714205	-0.879336236245315
chr1	19327778	19328013	235	+	utr3	PQLC2	0.543085225439797	1	0.653673164036481	1	0.809318192207126	0.999169231885855	0.616144610755488	0.483757564109777	0.478390526752786	0.987581646714205	0.132387046645711
chr1	19328227	19328428	201	+	intron	PQLC2	0.420755299925424	1	0.406017383851928	1	0.652029574882358	0.999169231885855	1.10262726038287	0.483757564109777	0.478390526752786	0.987581646714205	0.618869696273096
chr1	19328489	19329025	536	+	utr3	PQLC2	0.768214786996463	1	0.628523342469035	1	0.526903004876261	0.999169231885855	0.575954509749844	0.483757564109777	0.478390526752786	0.987581646714205	0.0921969456400673
chr1	19332067	19332330	263	+	intergenic	NA	0.332963479130495	1	0.418151592975761	1	0.846728303927564	0.999169231885855	0.711523376304901	NA	NA	NA	NA
chr1	19419675	19419833	158	-	utr5	CAPZB	0.626127535621577	1	0.987006501888319	1	0.86492824896343	0.999169231885855	-0.339681810654035	0.166558465837105	0.638137939604279	0.999203167050087	-0.506240276491139
chr1	19485435	19485555	120	-	utr5	CAPZB	0.38666576417145	1	0.532059625897255	1	0.33108917369601	0.999169231885855	-1.08794051558424	0.166558465837105	0.638137939604279	0.999203167050087	-1.25449898142135
chr1	19596996	19597104	108	+	utr5	MINOS1-NBL1	0.542365058422919	1	0.687188192501241	1	0.638940781505693	0.999169231885855	-0.834874373960437	NA	NA	NA	NA
chr1	19655271	19655419	148	+	utr3	MINOS1-NBL1	0.721760853653269	1	0.750684210752281	1	0.734281784867032	0.999169231885855	0.481047295546662	NA	NA	NA	NA
chr1	19656822	19657303	481	+	utr3	MINOS1-NBL1	0.601045858909462	1	0.8591332248191	1	0.717209752376437	0.999169231885855	-0.0910948729007625	NA	NA	NA	NA
chr1	19657552	19657899	347	+	utr3	MINOS1-NBL1	0.847739894228228	1	0.747403686961094	1	0.596806364639951	0.999169231885855	0.454541114076507	NA	NA	NA	NA
chr1	19658317	19658417	100	+	utr3	NBL1	0.623813964858524	1	0.835966653933165	1	0.956394108344859	0.999169231885855	-0.616790947487388	0.620984124195669	0.544298314111126	0.993504030855357	-1.23777507168306
chr1	19682290	19682414	124	-	utr3	TMCO4	0.392691385116788	1	0.380597059014193	1	0.988598855216904	0.999169231885855	-0.948644920112223	0.184841050975787	0.814945761647042	0.999203167050087	-1.13348597108801
chr1	19682747	19683200	453	-	utr3	TMCO4	0.86950072894906	1	0.94261841952264	1	0.769784967582569	0.999169231885855	0.527332093013812	0.184841050975787	0.814945761647042	0.999203167050087	0.342491042038025
chr1	19907547	19907852	305	+	utr3	OTUD3	0.674829564035862	1	0.625391956242507	1	0.852712704884343	0.999169231885855	-0.200140526000768	0.0706145271305504	0.865850628223907	0.999203167050087	-0.270755053131318
chr1	19978460	19978565	105	-	exon	PLA2G2A	0.938252903586701	1	0.931058565494624	1	0.902188432069551	0.999169231885855	-5.54065252425735	-3.40543784861169	NA	NA	-2.13521467564566
chr1	19978772	19978928	156	-	utr5	PLA2G2A	0.537968368323128	1	0.473720526083773	1	0.00162526507892771	0.0360665441779694	-4.05548812272081	-3.40543784861169	NA	NA	-0.650050274109118
chr1	20484379	20484760	381	-	exon	CAMK2N1	0.304294102924887	1	0.565241164239929	1	0.081696552203717	0.88748761127585	-1.69858346670251	0.223711015433041	0.512579289669942	0.990459804019368	-1.92229448213555
chr1	20485236	20485460	224	-	utr5	CAMK2N1	0.657930740433291	1	0.90315894125896	1	0.539271281547058	0.999169231885855	0.284683619263887	0.223711015433041	0.512579289669942	0.990459804019368	0.0609726038308459
chr1	20485670	20485875	205	-	utr5	CAMK2N1	0.592092091791692	1	0.362405835514009	1	0.890178027649979	0.999169231885855	-0.936891255071934	0.223711015433041	0.512579289669942	0.990459804019368	-1.16060227050498
chr1	20485994	20486207	213	-	utr5	CAMK2N1	0.658380459689066	1	0.596020168997845	1	0.681704380973269	0.999169231885855	-0.428782095230531	0.223711015433041	0.512579289669942	0.990459804019368	-0.652493110663572
chr1	20486485	20486749	264	-	utr5*	CAMK2N1	0.909119348686422	1	0.95390079353838	1	0.991783051463182	0.999169231885855	-0.166746076575075	0.223711015433041	0.512579289669942	0.990459804019368	-0.390457092008116
chr1	20499750	20500626	876	-	utr3	MUL1	0.438284681302627	1	0.627120259185576	1	0.579021675001474	0.999169231885855	0.276829214598855	0.998454140921282	0.0755329049277985	0.626360059901428	-0.721624926322427
chr1	20500720	20501476	756	-	exon	MUL1	0.995893913604638	1	0.915162764201432	1	0.559342144254073	0.999169231885855	0.963974049550953	0.998454140921282	0.0755329049277985	0.626360059901428	-0.0344800913703286
chr1	20507924	20508077	153	-	utr5	MUL1	0.900046711555087	1	0.98978517499636	1	0.879733190151233	0.999169231885855	0.33428718320456	0.998454140921282	0.0755329049277985	0.626360059901428	-0.664166957716722
chr1	20553722	20553870	148	+	exon	FAM43B	0.895211575204559	1	0.764359665795362	1	0.472040198525428	0.999169231885855	2.30792763308382	0.739524517820948	0.453437022139954	0.985677987069374	1.56840311526287
chr1	20553927	20554084	157	+	utr3	FAM43B	0.121762939285495	1	0.0644005399424515	1	0.30407076370326	0.999169231885855	1.3122877923149	0.739524517820948	0.453437022139954	0.985677987069374	0.572763274493948
chr1	20554300	20554890	590	+	utr3	FAM43B	0.718350698010601	1	0.791181867963623	1	0.391638624548377	0.999169231885855	0.976678875709854	0.739524517820948	0.453437022139954	0.985677987069374	0.237154357888905
chr1	20633720	20633896	176	+	exon	PINK1	0.956658898985736	1	0.735507111928512	1	0.206780494227105	0.999169231885855	0.231637630844747	0.123654544316776	NA	NA	0.107983086527971
chr1	20644489	20644638	149	+	exon	PINK1	0.499001233984145	1	0.516943257278741	1	0.748017128929616	0.999169231885855	0.654824913624827	0.123654544316776	NA	NA	0.531170369308051
chr1	20648294	20649168	874	-	exon	PINK1-AS	0.6198223644693	1	0.749389340784465	1	0.801478816239454	0.999169231885855	-0.546747254301716	-0.160131248469346	0.735472662663626	0.999203167050087	-0.38661600583237
chr1	20650824	20651079	255	+	utr3	PINK1	0.409807731851645	1	0.431540944185366	1	0.694882300524464	0.999169231885855	-0.503190084605879	0.123654544316776	NA	NA	-0.626844628922655
chr1	20661283	20661389	106	-	utr5	DDOST	0.913272012612849	1	0.962863386824442	1	0.773990250164211	0.999169231885855	0.313229422202686	0.37298104036904	0.487172369159448	0.987581646714205	-0.0597516181663537
chr1	20720348	20720516	168	-	utr3	SH2D5	0.850038910123232	1	0.784879206151591	1	0.866539593758715	0.999169231885855	-0.819384936936336	-0.953455971915033	0.20661517435124	0.876894740220163	0.134071034978697
chr1	20720975	20721481	506	-	utr3	SH2D5	0.282033386190981	1	0.475810662377905	1	0.447543306436661	0.999169231885855	-2.6077245657317	-0.953455971915033	0.20661517435124	0.876894740220163	-1.65426859381667
chr1	20721659	20722000	341	-	utr3	SH2D5	0.440869300496105	1	0.62046155894741	1	1.10512174915101e-07	7.48081249872749e-06	-1.37063506897091	-0.953455971915033	0.20661517435124	0.876894740220163	-0.41717909705588
chr1	20722839	20722979	140	-	exon	SH2D5	0.207942610172095	1	0.252832803792432	1	1.52267817916128e-05	0.000588473459741515	-2.2869967850212	-0.953455971915033	0.20661517435124	0.876894740220163	-1.33354081310617
chr1	20724156	20724311	155	-	exon	SH2D5	0.19215241362704	1	0.287472176136319	1	9.51371517781153e-09	8.24637902018243e-07	-2.45054898350952	-0.953455971915033	0.20661517435124	0.876894740220163	-1.49709301159449
chr1	20864569	20864696	127	-	exon	EIF4G3	0.868456315395497	1	0.792545936771179	1	0.839560732244457	0.999169231885855	-0.890049975514009	-0.784715987983747	0.0416041270889317	0.480394023334837	-0.105333987530262
chr1	20941603	20941905	302	-	exon	EIF4G3	0.880997411630705	1	0.938329744212461	1	0.62126815349516	0.999169231885855	-0.977444251393677	-0.784715987983747	0.0416041270889317	0.480394023334837	-0.19272826340993
chr1	21176700	21176845	145	-	utr5	EIF4G3	0.905009929918355	1	0.673422520869124	1	0.897333089408225	0.999169231885855	-0.393093170816328	-0.784715987983747	0.0416041270889317	0.480394023334837	0.391622817167419
chr1	21217442	21217638	196	-	utr3	ECE1	0.884225512423529	1	0.585990481759165	1	0.417928603490579	0.999169231885855	0.522260689986599	0.115481806953079	NA	NA	0.40677888303352
chr1	21217755	21218467	712	-	utr3	ECE1	0.54545353043422	1	0.607531507978788	1	0.287089372373396	0.999169231885855	0.812295757674159	0.115481806953079	NA	NA	0.69681395072108
chr1	21218546	21218663	117	-	utr3	ECE1	0.735828496441269	1	0.819307181000868	1	0.351369348608405	0.999169231885855	1.17332293747865	0.115481806953079	NA	NA	1.05784113052557
chr1	21218945	21219467	522	-	utr3	ECE1	0.702739214796141	1	0.736753237140381	1	0.324053061157004	0.999169231885855	0.672485508717962	0.115481806953079	NA	NA	0.557003701764883
chr1	21219663	21220136	473	-	utr3	ECE1	0.564131114669615	1	0.689279577699464	1	0.345801443065251	0.999169231885855	0.633226126648685	0.115481806953079	NA	NA	0.517744319695606
chr1	21272732	21272949	217	-	utr5	ECE1	0.92501136438037	1	0.97704701162087	1	0.815025546686651	0.999169231885855	0.0329122385541276	0.115481806953079	NA	NA	-0.0825695683989511
chr1	21279235	21279400	165	-	utr5	ECE1	0.782570024400816	1	0.678551848940929	1	0.404738693414943	0.999169231885855	0.328054728338305	0.115481806953079	NA	NA	0.212572921385226
chr1	21290089	21290220	131	-	utr5	ECE1	0.450437183409563	1	0.617348676191534	1	0.55536276709006	0.999169231885855	0.0215450330658183	0.115481806953079	NA	NA	-0.0939367738872604
chr1	21345372	21345499	127	-	utr5	ECE1	0.424179366658612	1	0.612909102080232	1	0.639908378455025	0.999169231885855	-0.756487754932455	0.115481806953079	NA	NA	-0.871969561885534
chr1	21596784	21597266	482	-	utr3	RAP1GAP	0.528802440431666	1	0.609052637579662	1	0.45689823096385	0.999169231885855	0.959036759628047	0.832658682482247	0.391237742860301	0.972849481483232	0.126378077145799
chr1	21598005	21598120	115	-	utr3	RAP1GAP	0.893828606851803	1	0.87878723133845	1	0.399639304460503	0.999169231885855	1.31603880718143	0.832658682482247	0.391237742860301	0.972849481483232	0.483380124699178
chr1	21599502	21599689	187	-	exon	RAP1GAP	0.781970484794372	1	0.7891541210004	1	0.213805452261943	0.999169231885855	1.138732701097	0.832658682482247	0.391237742860301	0.972849481483232	0.306074018614753
chr1	21606088	21606252	164	-	exon	RAP1GAP	0.936499349267198	1	0.741644242791242	1	0.634850521372586	0.999169231885855	0.549491860697871	0.832658682482247	0.391237742860301	0.972849481483232	-0.283166821784376
chr1	21822315	21822566	251	-	utr3	HSPG2	0.595876958124478	1	0.723746932609223	1	0.824799796062098	0.999169231885855	-0.516693498694065	-0.498773797377981	NA	NA	-0.0179197013160834
chr1	21822629	21822857	228	-	utr3	HSPG2	0.951509391960438	1	0.992115912674311	1	0.629821654228942	0.999169231885855	-0.729450759040826	-0.498773797377981	NA	NA	-0.230676961662845
chr1	21823011	21823188	177	-	utr3	HSPG2	0.739022147816409	1	0.742629808776588	1	0.646767213051396	0.999169231885855	-0.156961498439085	-0.498773797377981	NA	NA	0.341812298938896
chr1	21823323	21823532	209	+	utr3	LDLRAD2	0.85243516119401	1	0.940904338793179	1	0.762644763731827	0.999169231885855	-0.215702639411093	-0.721784263609072	0.734971458160094	NA	0.506081624197979
chr1	21824137	21824260	123	+	utr3	LDLRAD2	0.613024423172689	1	0.483664665493601	1	0.577341136342172	0.999169231885855	-0.0319338837596758	-0.721784263609072	0.734971458160094	NA	0.689850379849397
chr1	21824319	21824433	114	+	utr3	LDLRAD2	0.749001107726832	1	0.549124455678988	1	0.97393575071179	0.999169231885855	-0.418009845968868	-0.721784263609072	0.734971458160094	NA	0.303774417640204
chr1	21828054	21828180	126	-	exon	HSPG2	NA	NA	0.969357268745272	1	0.978379876448327	0.999169231885855	-0.439155039399581	-0.498773797377981	NA	NA	0.0596187579784003
chr1	21828907	21829020	113	-	exon	HSPG2	NA	NA	0.909298656305314	1	0.630308718753336	0.999169231885855	-0.75060895032149	-0.498773797377981	NA	NA	-0.251835152943508
chr1	21829412	21829518	106	-	exon	HSPG2	0.267705700764788	1	0.524255603482906	1	0.225520818276337	0.999169231885855	-2.05317467335775	-0.498773797377981	NA	NA	-1.55440087597977
chr1	21830996	21831130	134	-	exon	HSPG2	0.217095767760715	1	0.469286959754345	1	0.165260500489151	0.999169231885855	-2.14343727562021	-0.498773797377981	NA	NA	-1.64466347824223
chr1	21831719	21831869	150	-	exon	HSPG2	0.855919903803117	1	0.78279046025562	1	0.829849832708495	0.999169231885855	-0.0550804795336965	-0.498773797377981	NA	NA	0.443693317844285
chr1	21833568	21833669	101	-	exon	HSPG2	NA	NA	0.924408186534432	1	0.517505133275319	0.999169231885855	-0.623118163722276	-0.498773797377981	NA	NA	-0.124344366344295
chr1	21836911	21837058	147	-	exon	HSPG2	0.271715896432405	1	0.340953152660653	1	0.76099876540967	0.999169231885855	0.738736830576546	-0.498773797377981	NA	NA	1.23751062795453
chr1	21839491	21839591	100	-	exon	HSPG2	0.632105759563471	1	0.759762194759107	1	0.540245544669552	0.999169231885855	-0.830783304649218	-0.498773797377981	NA	NA	-0.332009507271236
chr1	21842876	21842987	111	-	exon	HSPG2	0.702389109535932	1	0.764827419140485	1	0.672787612475512	0.999169231885855	-0.32041016211203	-0.498773797377981	NA	NA	0.178363635265951
chr1	21843321	21843464	143	-	exon	HSPG2	NA	NA	0.867664783474312	1	0.478493501096922	0.999169231885855	-0.864586221075419	-0.498773797377981	NA	NA	-0.365812423697438
chr1	21844222	21844372	150	-	exon	HSPG2	0.983176981998345	1	0.792543385432486	1	0.789529474064103	0.999169231885855	-0.579591467658206	-0.498773797377981	NA	NA	-0.080817670280225
chr1	21847447	21847555	108	-	exon	HSPG2	NA	NA	0.683494494376474	1	0.995925530532179	0.999169231885855	-0.126566500235382	-0.498773797377981	NA	NA	0.3722072971426
chr1	21852132	21852268	136	-	exon	HSPG2	0.994698623910976	1	0.824411023746547	1	0.813872828296386	0.999169231885855	-0.79487960559849	-0.498773797377981	NA	NA	-0.296105808220509
chr1	21852726	21852841	115	-	exon	HSPG2	0.393165142987051	1	0.615329121845377	1	0.285150063561941	0.999169231885855	-1.51702017055489	-0.498773797377981	NA	NA	-1.0182463731769
chr1	21854916	21855030	114	-	exon	HSPG2	0.565492249728784	1	0.563080388360112	1	0.603354383779971	0.999169231885855	0.375224648134125	-0.498773797377981	NA	NA	0.873998445512107
chr1	21884817	21884953	136	-	exon	HSPG2	0.890220485390248	1	0.871051584031776	1	0.968630373433052	0.999169231885855	-0.449260468055328	-0.498773797377981	NA	NA	0.049513329322653
chr1	21887236	21887350	114	-	exon	HSPG2	NA	NA	0.701148732157852	1	0.452531509990004	0.999169231885855	-1.33692119590738	-0.498773797377981	NA	NA	-0.838147398529401
chr1	21887506	21887606	100	-	exon	HSPG2	0.778543951517712	1	0.826455634970482	1	0.940877159937898	0.999169231885855	-0.292025065883207	-0.498773797377981	NA	NA	0.206748731494774
chr1	22030409	22030777	368	+	exon	LINC00339	0.463564595482316	1	0.664477293209463	1	0.485411684674505	0.999169231885855	-0.111388294652093	-0.467262706141383	0.351360391174888	0.963848678988957	0.35587441148929
chr1	22490425	22490557	132	+	exon	ZBTB40	0.829991322886031	1	0.937463358187953	1	0.950538750728742	0.999169231885855	-0.219283731946696	0.106859604282391	0.838441803267076	0.999203167050087	-0.326143336229087
chr1	22511760	22512103	343	+	exon	ZBTB40	0.922177454739431	1	0.94629831994177	1	0.948252661986128	0.999169231885855	0.346325756410351	0.106859604282391	0.838441803267076	0.999203167050087	0.23946615212796
chr1	22526127	22526479	352	+	utr3	ZBTB40	0.409249710902737	1	0.573954838990815	1	0.812623484173557	0.999169231885855	0.624269995155912	0.106859604282391	0.838441803267076	0.999203167050087	0.517410390873521
chr1	22526583	22526874	291	+	utr3	ZBTB40	0.718350135809696	1	0.741435725220481	1	0.83081845302061	0.999169231885855	0.00539142129768049	0.106859604282391	0.838441803267076	0.999203167050087	-0.10146818298471
chr1	22527760	22527963	203	+	utr3	ZBTB40	0.26988476237139	1	0.379927463706437	1	0.579091761633149	0.999169231885855	0.578783148171382	0.106859604282391	0.838441803267076	0.999203167050087	0.471923543888991
chr1	22528034	22528242	208	+	utr3	ZBTB40	0.617169413167349	1	0.706836195437353	1	0.930402762170513	0.999169231885855	-0.792921574062098	0.106859604282391	0.838441803267076	0.999203167050087	-0.899781178344489
chr1	22528812	22529459	647	+	utr3	ZBTB40	0.250194612477071	1	0.42918033252238	1	0.953313831692688	0.999169231885855	-1.16014899831569	0.106859604282391	0.838441803267076	0.999203167050087	-1.26700860259808
chr1	22530414	22530577	163	+	utr3	ZBTB40	0.488302039782468	1	0.457427071521478	1	0.973299135875511	0.999169231885855	-0.899188720459917	0.106859604282391	0.838441803267076	0.999203167050087	-1.00604832474231
chr1	23019465	23019944	479	+	utr5	KDM1A	0.344336016663981	1	0.605837502058114	1	0.3377087197672	0.999169231885855	-1.11108530924248	0.262075530950897	0.475008613256507	0.987581646714205	-1.37316084019338
chr1	23030478	23030631	153	+	exon	KDM1A	0.696952836342699	1	0.74221514868932	1	0.849778319879176	0.999169231885855	0.194056286830949	0.262075530950897	0.475008613256507	0.987581646714205	-0.0680192441199483
chr1	23044359	23044477	118	+	exon	MIR3115	0.684915749144785	1	0.736283604487427	1	0.649568533320482	0.999169231885855	0.0862342910041983	NA	NA	NA	NA
chr1	23050314	23050472	158	+	exon	KDM1A	0.581862137934342	1	0.699699809518454	1	0.79204922726488	0.999169231885855	0.345373033761341	0.262075530950897	0.475008613256507	0.987581646714205	0.0832975028104439
chr1	23087900	23088054	154	-	utr3	LUZP1	0.967110747093535	1	0.957496175302193	1	0.351234511557773	0.999169231885855	-0.607458986264472	-0.117715652573277	0.768642537273747	0.999203167050087	-0.489743333691195
chr1	23088142	23088308	166	-	utr3	LUZP1	0.776938865258402	1	0.943522334908476	1	0.578185503024233	0.999169231885855	-1.06579640260845	-0.117715652573277	0.768642537273747	0.999203167050087	-0.94808075003517
chr1	23088678	23089124	446	-	utr3	LUZP1	0.27752041566032	1	0.589046601192635	1	0.708159945378376	0.999169231885855	-1.29155694141035	-0.117715652573277	0.768642537273747	0.999203167050087	-1.17384128883707
chr1	23091199	23091578	379	-	exon	LUZP1	0.574769116419341	1	0.749545283186749	1	0.644662067054544	0.999169231885855	0.676456491728291	-0.117715652573277	0.768642537273747	0.999203167050087	0.794172144301569
chr1	23092599	23092975	376	-	exon	LUZP1	0.551866064580403	1	0.698406005772878	1	0.848515020422352	0.999169231885855	-0.493587212369003	-0.117715652573277	0.768642537273747	0.999203167050087	-0.375871559795726
chr1	23093743	23093936	193	-	exon	LUZP1	0.969264534614413	1	0.974052618235421	1	0.669631080584627	0.999169231885855	-0.567001557108852	-0.117715652573277	0.768642537273747	0.999203167050087	-0.449285904535574
chr1	23109047	23109158	111	-	utr5	LUZP1	0.711350740991237	1	0.914125967476457	1	0.673573409392357	0.999169231885855	-0.76893717191862	-0.117715652573277	0.768642537273747	0.999203167050087	-0.651221519345342
chr1	23310557	23310836	279	-	exon	HNRNPR	0.803273201426506	1	0.921817059692355	1	0.888833055102649	0.999169231885855	0.267144123355801	0.126514787952498	0.718143262345458	0.999203167050087	0.140629335403304
chr1	23361485	23361767	282	-	utr3	ZNF436	0.760408308730289	1	0.724276592568318	1	0.973879569999356	0.999169231885855	-1.30736800829316	-0.161786079658731	0.721985377399332	0.999203167050087	-1.14558192863443
chr1	23362247	23362483	236	-	exon	ZNF436	0.435017129629445	1	0.542600377583019	1	0.693770845917029	0.999169231885855	-0.153883084091283	-0.161786079658731	0.721985377399332	0.999203167050087	0.00790299556744786
chr1	23362665	23362870	205	-	exon	ZNF436	0.669870595061562	1	0.710913391518542	1	0.470616231924175	0.999169231885855	-0.711632275026466	-0.161786079658731	0.721985377399332	0.999203167050087	-0.549846195367735
chr1	23383872	23384016	144	-	utr3	TCEA3	0.865911412615569	1	0.87280261234601	1	0.598533472208604	0.999169231885855	0.682224863578619	0.691601335419474	0.19713529622588	0.868077795764293	-0.00937647184085522
chr1	23397904	23398028	124	-	exon	TCEA3	0.930842794524344	1	0.99490986207698	1	0.286637434465816	0.999169231885855	1.25420212139012	0.691601335419474	0.19713529622588	0.868077795764293	0.56260078597065
chr1	23408674	23408785	111	-	exon	TCEA3	0.502956978976965	1	0.647513343824762	1	0.270317136150531	0.999169231885855	1.57433157099668	0.691601335419474	0.19713529622588	0.868077795764293	0.882730235577209
chr1	23417257	23417425	168	-	exon	TCEA3	0.640151739920628	1	0.466485818714207	1	0.477870548273936	0.999169231885855	0.92161022328159	0.691601335419474	0.19713529622588	0.868077795764293	0.230008887862116
chr1	23419102	23419209	107	-	utr5	TCEA3	0.206648897236024	1	0.239217452319667	1	0.401165498187416	0.999169231885855	1.78279267184619	0.691601335419474	0.19713529622588	0.868077795764293	1.09119133642672
chr1	23424564	23424688	124	-	utr5	TCEA3	0.903084752867554	1	0.802020493895155	1	0.199072459175441	0.999169231885855	0.958193752237537	0.691601335419474	0.19713529622588	0.868077795764293	0.266592416818063
chr1	23429783	23429908	125	-	utr3	ASAP3	0.973039287586062	1	0.995758260696186	1	0.659728549627905	0.999169231885855	0.169027601389174	0.202067440563757	0.755510449135386	0.999203167050087	-0.0330398391745827
chr1	23431724	23431944	220	-	utr3	ASAP3	0.879812192992507	1	0.709065277963705	1	0.482572270213162	0.999169231885855	0.559927382280108	0.202067440563757	0.755510449135386	0.999203167050087	0.357859941716351
chr1	23437171	23437342	171	-	utr3	ASAP3	0.335500422565215	1	0.360231177617604	1	0.611343294588141	0.999169231885855	0.66016684293106	0.202067440563757	0.755510449135386	0.999203167050087	0.458099402367303
chr1	23484017	23484185	168	-	utr5	ASAP3	0.79357716979259	1	0.862354826618872	1	0.983786733885127	0.999169231885855	-0.99236475016517	0.202067440563757	0.755510449135386	0.999203167050087	-1.19443219072893
chr1	23509654	23509927	273	-	utr3	E2F2	0.600607199756335	1	0.664568039552855	1	0.772369766602755	0.999169231885855	0.125726595751988	0.277335586985974	0.720083243542761	0.999203167050087	-0.151608991233986
chr1	23509981	23510146	165	-	exon	E2F2	0.601932453699469	1	0.637359854619585	1	0.0786376333613786	0.864441110043393	0.872945779756851	0.277335586985974	0.720083243542761	0.999203167050087	0.595610192770876
chr1	23558145	23558478	333	-	utr3	ID3	0.381349099146316	1	0.401911845034797	1	0.0767751168734362	0.849493147262135	0.753394920032703	-0.109656699357447	0.879116628174268	0.999203167050087	0.86305161939015
chr1	23559184	23559491	307	-	utr5	ID3	0.982891937303138	1	0.745354622850635	1	0.596949477354761	0.999169231885855	-0.0988638654400838	-0.109656699357447	0.879116628174268	0.999203167050087	0.0107928339173629
chr1	23750821	23750964	143	+	exon	TCEB3	0.765834051107816	1	0.788796192355284	1	0.932471012464662	0.999169231885855	-0.337077850196004	-0.241269689333325	0.604137431663946	0.999203167050087	-0.0958081608626792
chr1	23751176	23751976	800	+	exon	TCEB3	0.326972641680636	1	0.466842735319825	1	0.809185183911812	0.999169231885855	-0.0142546079082825	-0.241269689333325	0.604137431663946	0.999203167050087	0.227015081425042
chr1	23752346	23752457	111	+	exon	TCEB3	0.804752237434217	1	0.790100999160964	1	0.994094284078033	0.999169231885855	-0.66634366853252	-0.241269689333325	0.604137431663946	0.999203167050087	-0.425073979199195
chr1	23759470	23759742	272	+	utr3	TCEB3	0.731815120104791	1	0.806189587022748	1	0.948362426253878	0.999169231885855	-0.316183231011521	-0.241269689333325	0.604137431663946	0.999203167050087	-0.0749135416781964
chr1	23787425	23787550	125	+	utr3	PITHD1	0.539115890079765	1	0.565395758574181	1	0.94820042283907	0.999169231885855	0.413984550227512	1.06208427803068	0.0130195583959229	0.265448086407626	-0.648099727803168
chr1	23792589	23792735	146	+	utr5	LYPLA2	0.962546600561811	1	0.831423946962109	1	0.856315068938638	0.999169231885855	-0.780412746514127	-0.087282913684978	0.917181397399382	0.999203167050087	-0.693129832829149
chr1	23794441	23794542	101	+	utr3	LYPLA2	0.623229965009088	1	0.903815922361313	1	0.978617089551109	0.999169231885855	-0.516729081308189	-0.087282913684978	0.917181397399382	0.999203167050087	-0.429446167623211
chr1	23795822	23796066	244	-	utr3	GALE	0.371007691081633	1	0.699404318909863	1	0.874868091642726	0.999169231885855	-0.584444262639768	0.278498211579558	0.652360006026067	0.999203167050087	-0.862942474219325
chr1	23796234	23796336	102	-	exon	GALE	0.500435122118642	1	0.642278972992888	1	0.880668753886973	0.999169231885855	-0.341898732495491	0.278498211579558	0.652360006026067	0.999203167050087	-0.620396944075049
chr1	23798633	23798757	124	-	utr5	GALE	0.658808754889298	1	0.699086301690852	1	0.774838041794056	0.999169231885855	0.155780792137466	0.278498211579558	0.652360006026067	0.999203167050087	-0.122717419442091
chr1	23801963	23802161	198	-	utr3	HMGCL	0.744363565413299	1	0.765846397949695	1	0.47494775683027	0.999169231885855	0.270817768295917	0.134488609773017	0.78253539399557	0.999203167050087	0.1363291585229
chr1	23802205	23802338	133	-	utr3	HMGCL	0.974311635131441	1	0.812375804546165	1	0.738450797480117	0.999169231885855	-0.295610777139502	0.134488609773017	0.78253539399557	0.999203167050087	-0.430099386912519
chr1	23845413	23845570	157	-	utr3	FUCA1	0.611409679246254	1	0.604505375903332	1	0.481491720919083	0.999169231885855	-1.03274273009326	0.193155769714345	0.620690707196581	0.999203167050087	-1.22589849980761
chr1	23868048	23868200	152	-	exon	FUCA1	0.148446601999977	1	0.27591475988668	1	5.40965308990884e-18	1.69424210640371e-15	-1.90576718226262	0.193155769714345	0.620690707196581	0.999203167050087	-2.09892295197697
chr1	24067220	24067460	240	+	intron	RP11-293P20.2	0.177156866121315	1	0.212983677563642	1	0.766335084209495	0.999169231885855	-1.93846587733373	2.40873204142121	0.211650531322505	NA	-4.34719791875495
chr1	24068287	24068433	146	-	exon	MYOM3	0.583041002367374	1	0.635351360232683	1	0.585865095919401	0.999169231885855	0.151919906070608	0.131488504302043	0.844248194967174	0.999203167050087	0.0204314017685642
chr1	24086731	24086869	138	+	exon	RP11-293P20.2	0.54962449999841	1	0.602898864158443	1	0.32494466235181	0.999169231885855	1.4193499163182	2.40873204142121	0.211650531322505	NA	-0.989382125103017
chr1	24090849	24091044	195	-	exon	MYOM3	0.56547001417522	1	0.418885397053132	1	0.441505539387006	0.999169231885855	0.792036474688122	0.131488504302043	0.844248194967174	0.999203167050087	0.660547970386078
chr1	24092198	24092348	150	-	exon	MYOM3	0.841849430070409	1	0.689268496348345	1	0.376594691239033	0.999169231885855	1.04455656060437	0.131488504302043	0.844248194967174	0.999203167050087	0.913068056302329
chr1	24093011	24093113	102	-	exon	MYOM3	0.601046250435263	1	0.432714851798762	1	0.451014920243911	0.999169231885855	1.1319823744156	0.131488504302043	0.844248194967174	0.999203167050087	1.00049387011356
chr1	24105937	24106143	206	-	exon	MYOM3	0.904459461560859	1	0.729981325487522	1	0.250352591184227	0.999169231885855	0.924329140569342	0.131488504302043	0.844248194967174	0.999203167050087	0.792840636267298
chr1	24107116	24107271	155	-	exon	MYOM3	0.939733738653274	1	0.692963175952104	1	0.543181129001666	0.999169231885855	0.510072398804959	0.131488504302043	0.844248194967174	0.999203167050087	0.378583894502915
chr1	24120093	24120388	295	-	utr3	IL22RA1	0.107115273711918	1	0.196896779364998	1	0.016623139072563	0.253260656691578	3.35566647683254	2.23507932923191	0.0101358116041496	0.229269008036407	1.12058714760063
chr1	24120488	24120619	131	-	utr3	IL22RA1	0.487957104263384	1	0.506971934178356	1	0.0623497975489613	0.732963377843632	2.65965265336042	2.23507932923191	0.0101358116041496	0.229269008036407	0.424573324128503
chr1	24120763	24120960	197	-	utr3	IL22RA1	0.217458160706801	1	0.283660970246977	1	0.491008776797119	0.999169231885855	2.69257029524515	2.23507932923191	0.0101358116041496	0.229269008036407	0.457490966013238
chr1	24156701	24156855	154	-	utr3	IFNLR1	0.884916154239326	1	0.891723656974463	1	0.795485299454737	0.999169231885855	0.7060663924817	0.585146153224685	0.220505188834753	0.890559194927793	0.120920239257015
chr1	24156968	24157944	976	-	utr3	IFNLR1	0.148337907666791	1	0.291249711678668	1	0.591550975852393	0.999169231885855	-1.27450900357447	0.585146153224685	0.220505188834753	0.890559194927793	-1.85965515679916
chr1	24159559	24159672	113	-	exon	IFNLR1	0.670206628634838	1	0.660281196522491	1	0.897832634507952	0.999169231885855	-0.0679493639228387	0.585146153224685	0.220505188834753	0.890559194927793	-0.653095517147524
chr1	24162789	24163014	225	-	intron	IFNLR1	0.294694607605855	1	0.403031828141654	1	0.02514392674586	0.358693707026718	-3.02774356216428	0.585146153224685	0.220505188834753	0.890559194927793	-3.61288971538897
chr1	24358139	24358593	454	-	utr3	STPG1	0.65795839594253	1	0.733223801329091	1	0.582659278713336	0.999169231885855	-0.0300477232200603	-0.582104053002459	0.317551442873121	0.952723301836843	0.552056329782399
chr1	24666805	24666909	104	+	exon	SRRM1	0.790412542362551	1	0.929156691996061	1	0.96701426748211	0.999169231885855	0.111147276739456	-0.34475847785384	0.398934763416301	0.973700371702356	0.455905754593296
chr1	24671356	24671469	113	+	utr3	SRRM1	0.41588896041805	1	0.602024555814718	1	0.960195238931121	0.999169231885855	-0.603949029489991	-0.34475847785384	0.398934763416301	0.973700371702356	-0.259190551636151
chr1	24745359	24745620	261	+	utr5	CLIC4	0.317753561481872	1	0.53486116072622	1	0.610016489398362	0.999169231885855	-0.539805278873227	-0.673254423705089	0.176815647145097	0.842246710144115	0.133449144831862
chr1	24797659	24797833	174	+	exon	CLIC4	0.249193885149519	1	0.376045201632841	1	0.162153327524521	0.999169231885855	-1.50377751644647	-0.673254423705089	0.176815647145097	0.842246710144115	-0.830523092741378
chr1	24814020	24814129	109	+	exon	CLIC4	0.596748922963239	1	0.549374908884831	1	0.299852643781136	0.999169231885855	-1.61786054371865	-0.673254423705089	0.176815647145097	0.842246710144115	-0.944606120013557
chr1	25246948	25247061	113	-	utr5	RSRP1	0.96110742142479	1	0.907309514774305	1	0.924717078356804	0.999169231885855	-0.778260016892454	-0.465637806749841	0.455764525314635	0.985677987069374	-0.312622210142612
chr1	25338626	25338728	102	+	exon	TMEM50A	0.431051566007128	1	0.631337371734271	1	0.791600297553636	0.999169231885855	-1.75156438373249	-0.512459382744801	0.254124981854737	0.91069713371653	-1.23910500098769
chr1	25340404	25340535	131	+	utr5	TMEM50A	0.496613471156548	1	0.844133817674071	1	0.369253921989561	0.999169231885855	-1.55254809897618	-0.512459382744801	0.254124981854737	0.91069713371653	-1.04008871623138
chr1	25458384	25458514	130	+	exon	TMEM57	0.782741639064758	1	0.870150716245591	1	0.59923696592	0.999169231885855	-0.349845257229329	0.0129484075043901	0.975015891515386	0.999556724628505	-0.36279366473372
chr1	25458652	25458823	171	+	exon	TMEM57	0.918368843582701	1	0.798547455245282	1	0.84149771468325	0.999169231885855	-0.813832496892597	0.0129484075043901	0.975015891515386	0.999556724628505	-0.826780904396987
chr1	25498195	25498295	100	+	exon	TMEM57	0.60848831871699	1	0.728560276685896	1	0.990388575364519	0.999169231885855	0.703409720881981	0.0129484075043901	0.975015891515386	0.999556724628505	0.690461313377591
chr1	25563036	25563149	113	+	exon	LDLRAP1	0.924548942569888	1	0.779654029425951	1	0.710958873713102	0.999169231885855	-0.290180601355817	0.858564700063926	0.311019662668509	0.948670393165831	-1.14874530141974
chr1	25563583	25563751	168	+	exon	LDLRAP1	0.953356502191484	1	0.699442721489464	1	0.365119992006675	0.999169231885855	0.764163061695061	0.858564700063926	0.311019662668509	0.948670393165831	-0.0944016383688647
chr1	25566872	25567175	303	+	utr3	LDLRAP1	0.926679520949042	1	0.941248485453632	1	0.714063780410991	0.999169231885855	0.653609400074317	0.858564700063926	0.311019662668509	0.948670393165831	-0.204955299989608
chr1	25567399	25567797	398	+	utr3	LDLRAP1	0.625621079216007	1	0.623084726458611	1	0.7931501434896	0.999169231885855	0.428894545721318	0.858564700063926	0.311019662668509	0.948670393165831	-0.429670154342608
chr1	25800709	25800871	162	+	intron	SEPN1	0.713053863943998	1	0.47409780108636	1	0.673578477718692	0.999169231885855	-0.675000227271936	0.131957602920662	0.897819905388715	0.999203167050087	-0.806957830192598
chr1	25812659	25812765	106	+	utr5	SEPN1	0.103834742250675	1	0.077973268509127	1	0.385837469606506	0.999169231885855	1.25782507285784	0.131957602920662	0.897819905388715	0.999203167050087	1.12586746993718
chr1	25815696	25816195	499	+	utr3	SEPN1	0.796611504884557	1	0.940186937041779	1	0.607858069412547	0.999169231885855	-0.207266867905867	0.131957602920662	0.897819905388715	0.999203167050087	-0.339224470826529
chr1	25820564	25820742	178	+	utr5	MTFR1L	0.309130245867408	1	0.163325790204726	1	0.000100468946998609	0.0031200824157716	1.27320481020773	0.0952691873947492	0.843475450794219	0.999203167050087	1.17793562281298
chr1	25821336	25821483	147	+	intron	RP1-317E23.6	NA	NA	0.547643370556356	1	0.842883944659628	0.999169231885855	-0.29005429641656	NA	NA	NA	NA
chr1	25835055	25835565	510	-	exon	AUNIP	0.768875295190699	1	0.868083387784308	1	0.783284658299812	0.999169231885855	-0.519040752374329	-0.810526982942935	0.115285554797649	0.725912661302031	0.291486230568605
chr1	25862493	25863015	522	-	utr3	PAQR7	0.993583894950825	1	0.877449819053705	1	0.915498868313145	0.999169231885855	0.674129248451872	0.592450361068754	0.199438127036955	0.869082981386614	0.0816788873831181
chr1	25863401	25863655	254	+	exon	RP1-125I3.2	0.614278199822666	1	0.783751413130513	1	0.653771960510105	0.999169231885855	0.224595477657545	2.21003596063046	0.584074051338928	NA	-1.98544048297292
chr1	25903760	25903862	102	-	exon	STMN1	0.249945571412334	1	0.336409039182024	1	0.57915783545895	0.999169231885855	-0.251302360460886	-0.726335366436707	0.078522854575035	0.632736549901658	0.475033005975821
chr1	25961524	25961865	341	-	utr3	PAFAH2	0.810965233124912	1	0.922890077923078	1	0.864426491299056	0.999169231885855	-1.11279977731408	-0.899837381091669	0.037802783401669	0.458907833077373	-0.212962396222409
chr1	26122251	26122489	238	+	exon	PDIK1L	0.744864969517179	1	0.827159558442425	1	0.972063950388975	0.999169231885855	-0.247242883125817	0.26404247194841	0.658813824963177	0.999203167050087	-0.511285355074226
chr1	26169933	26170182	249	-	utr3	RP11-96L14.7	0.346436653026171	1	0.521028997614293	1	0.461539494290444	0.999169231885855	-0.388707910373853	0.812076362696941	0.78184224478823	NA	-1.20078427307079
chr1	26170335	26170857	522	-	utr3	RP11-96L14.7	0.889814148531118	1	0.893711768926814	1	0.808201054080481	0.999169231885855	-0.0553661943562914	0.812076362696941	0.78184224478823	NA	-0.867442557053232
chr1	26180433	26180549	116	+	utr5	CNKSR1	0.833714413390165	1	0.993984946298236	1	0.864845141505056	0.999169231885855	-0.603603844419289	-0.00213373769625096	0.998248839615092	0.999646243699528	-0.601470106723038
chr1	26180720	26180824	104	+	utr3	CNKSR1	0.700374232525175	1	0.805456928566836	1	0.942234641050035	0.999169231885855	0.349287050453331	-0.00213373769625096	0.998248839615092	0.999646243699528	0.351420788149582
chr1	26188570	26188670	100	+	utr3	CNKSR1	0.543738006380925	1	0.420071099003181	1	6.06127289398728e-07	3.35370229224316e-05	1.63750979136207	-0.00213373769625096	0.998248839615092	0.999646243699528	1.63964352905832
chr1	26188785	26188899	114	+	utr3	CNKSR1	0.193166916637592	1	0.152917226651973	1	2.54963098730834e-07	1.58506834300866e-05	1.87786788644397	-0.00213373769625096	0.998248839615092	0.999646243699528	1.88000162414022
chr1	26189229	26189531	302	+	utr3	CNKSR1	0.535043756757199	1	0.494813919078071	1	0.212237470039706	0.999169231885855	1.10393066283528	-0.00213373769625096	0.998248839615092	0.999646243699528	1.10606440053153
chr1	26255578	26255824	246	+	exon	CEP85	0.470146510400575	1	0.590778978757101	1	0.716232108108452	0.999169231885855	0.708596525630519	0.221910699117221	0.695401849899334	0.999203167050087	0.486685826513298
chr1	26269455	26269601	146	+	exon	CEP85	0.890733840403547	1	0.745417812865259	1	0.912118595302931	0.999169231885855	-0.250021614030628	0.221910699117221	0.695401849899334	0.999203167050087	-0.471932313147849
chr1	26276500	26276633	133	+	exon	CEP85	0.541631454630878	1	0.602029061020911	1	0.908942661710748	0.999169231885855	0.688805204041284	0.221910699117221	0.695401849899334	0.999203167050087	0.466894504924062
chr1	26277236	26277404	168	+	utr3	CEP85	0.604264331892034	1	0.725007559253097	1	0.80283984151721	0.999169231885855	0.146915781023551	0.221910699117221	0.695401849899334	0.999203167050087	-0.0749949180936705
chr1	26280717	26280827	110	+	exon	SH3BGRL3	0.610323670164337	1	0.718606795021306	1	0.897788242846874	0.999169231885855	-0.684388363122403	0.165080327239456	0.853169648475125	0.999203167050087	-0.849468690361859
chr1	26281039	26281213	174	+	utr3	SH3BGRL3	0.642312812224208	1	0.696718884168798	1	0.685144911076913	0.999169231885855	-0.488674484670634	0.165080327239456	0.853169648475125	0.999203167050087	-0.65375481191009
chr1	26282759	26282930	171	-	exon	UBXN11	0.993741104542825	1	0.890846003401013	1	0.826738420845595	0.999169231885855	-0.305798257196017	-0.244079256358898	0.806311256557436	0.999203167050087	-0.0617190008371195
chr1	26285145	26285353	208	-	exon	UBXN11	0.85414747118308	1	0.928566218917821	1	0.768453461202557	0.999169231885855	-1.17129345805986	-0.244079256358898	0.806311256557436	0.999203167050087	-0.927214201700964
chr1	26343788	26344810	1022	-	utr5	AIM1L	0.0489269443485446	1	0.129951189323981	1	2.04580015088148e-31	2.26388244696544e-28	-3.42244975859585	-0.716745292574539	NA	NA	-2.70570446602131
chr1	26344863	26345024	161	-	exon	AIM1L	0.154538497711382	1	0.156465439678855	1	3.07024998551075e-06	0.000143557970449276	-3.1760620572734	-0.716745292574539	NA	NA	-2.45931676469886
chr1	26345442	26346746	1304	-	utr5	AIM1L	0.197564520696931	1	0.461486780597714	1	0.229292081305028	0.999169231885855	-1.62096433471638	-0.716745292574539	NA	NA	-0.904219042141844
chr1	26354115	26354218	103	-	utr5	AIM1L	0.536586344424198	1	0.498418021245008	1	0.872251842797146	0.999169231885855	0.190788412932239	-0.716745292574539	NA	NA	0.907533705506778
chr1	26468858	26469187	329	+	utr3	DHDDS	0.416581710098028	1	0.514634728319686	1	0.937115917248247	0.999169231885855	0.02788861263617	-0.190885693778121	0.609982112761057	0.999203167050087	0.218774306414291
chr1	26472442	26472616	174	+	utr5	HMGN2	0.579170509064542	1	0.671328111854711	1	0.743989760380292	0.999169231885855	0.00282234475377875	-0.876295332921382	0.123597504411291	0.741809341357787	0.87911767767516
chr1	26529775	26529937	162	+	utr5	RPS6KA1	NA	NA	0.314153625725012	1	0.0255690432125072	0.363841018675017	-3.17121620857682	0.306799062376861	0.650875906509007	0.999203167050087	-3.47801527095368
chr1	26546805	26546961	156	+	utr3	RPS6KA1	0.318880409621124	1	0.353161525156216	1	0.443454061538913	0.999169231885855	1.03811455311036	0.306799062376861	0.650875906509007	0.999203167050087	0.731315490733497
chr1	26553366	26553473	107	+	utr3	RPS6KA1	0.471875574004155	1	0.606418554303337	1	0.760197783602527	0.999169231885855	0.0796489839932786	0.306799062376861	0.650875906509007	0.999203167050087	-0.227150078383583
chr1	26572110	26572237	127	+	utr3	RPS6KA1	0.988389466772049	1	0.695421613447003	1	0.678097686104946	0.999169231885855	0.179527351901635	0.306799062376861	0.650875906509007	0.999203167050087	-0.127271710475227
chr1	26574194	26574621	427	+	utr3	RPS6KA1	0.770240209468841	1	0.611136808734599	1	0.490514470456159	0.999169231885855	0.254210702842517	0.306799062376861	0.650875906509007	0.999203167050087	-0.0525883595343449
chr1	26574822	26574931	109	+	utr3	RPS6KA1	0.806106866714281	1	0.82418966311621	1	0.864126889840901	0.999169231885855	-0.0205404740176803	0.306799062376861	0.650875906509007	0.999203167050087	-0.327339536394542
chr1	26695709	26695837	128	+	intron	ARID1A	0.465101447624133	1	0.694594164414676	1	0.213130003202335	0.999169231885855	-2.21839548780523	-0.128223750298135	0.853857175490522	0.999203167050087	-2.09017173750709
chr1	26696008	26696298	290	+	utr5	ARID1A	0.0073316521994746	1	0.0165300963044669	1	6.63200076373137e-19	2.31757011951952e-16	-3.77367510464399	-0.128223750298135	0.853857175490522	0.999203167050087	-3.64545135434586
chr1	26696387	26696751	364	+	utr5	ARID1A	0.0827167992087304	1	0.11899391878549	1	1.66976443867846e-09	1.72687974564634e-07	-2.37523870692109	-0.128223750298135	0.853857175490522	0.999203167050087	-2.24701495662295
chr1	26696896	26697396	500	+	exon	ARID1A	0.140569296282696	1	0.251741822544667	1	0.220544685573905	0.999169231885855	-1.59354635359041	-0.128223750298135	0.853857175490522	0.999203167050087	-1.46532260329227
chr1	26731299	26731532	233	+	exon	ARID1A	0.881743001171073	1	0.975927094334818	1	0.792412587860609	0.999169231885855	-0.548054781198413	-0.128223750298135	0.853857175490522	0.999203167050087	-0.419831030900278
chr1	26779150	26780778	1628	+	utr3	ARID1A	0.87215320097824	1	0.900023069367425	1	0.970275117852566	0.999169231885855	-0.33835455579134	-0.128223750298135	0.853857175490522	0.999203167050087	-0.210130805493205
chr1	26780869	26780977	108	+	utr3	ARID1A	0.782369677891791	1	0.93830987167868	1	0.461941506053054	0.999169231885855	-1.19666935866748	-0.128223750298135	0.853857175490522	0.999203167050087	-1.06844560836934
chr1	26787684	26787784	100	+	utr5	PIGV	1	1	0.650660199948471	1	0.553832730850944	0.999169231885855	0.169782082108506	0.223835377517912	0.586209922881615	0.999203167050087	-0.0540532954094066
chr1	26797597	26797931	334	+	utr3	PIGV	0.842338168857001	1	0.802871482501551	1	0.471411099245247	0.999169231885855	-0.825257396047235	0.223835377517912	0.586209922881615	0.999203167050087	-1.04909277356515
chr1	26853803	26853928	125	+	utr3	ZDHHC18	0.68958366462399	1	0.731917087264054	1	0.646482033043682	0.999169231885855	0.94977176758177	1.08036743712047	0.0944870501375988	0.677935251749375	-0.130595669538699
chr1	26853986	26854277	291	+	utr3	ZDHHC18	0.186899013241775	1	0.430757327116494	1	0.776941517887673	0.999169231885855	-0.306712899022267	1.08036743712047	0.0944870501375988	0.677935251749375	-1.38708033614274
chr1	26854485	26854586	101	+	utr3	ZDHHC18	0.706799861762077	1	0.930183556712661	1	0.922477691496016	0.999169231885855	-0.0245279286326758	1.08036743712047	0.0944870501375988	0.677935251749375	-1.10489536575315
chr1	26855156	26855380	224	+	utr3	ZDHHC18	0.180187797262292	1	0.254289380297006	1	0.275395929485755	0.999169231885855	1.76045835006047	1.08036743712047	0.0944870501375988	0.677935251749375	0.680090912939996
chr1	26863059	26864398	1339	+	utr3	SFN	0.444222149118344	1	0.699305817654717	1	0.655219907110823	0.999169231885855	0.0820566648644941	0.702837935517634	0.43051359971525	0.980728740050029	-0.62078127065314
chr1	26889719	26890130	411	-	utr5	GPN2	0.0998523070361038	1	0.220368146569605	1	0.00154556581281254	0.03450551032532	-2.36716704032198	0.449431367475664	0.205869044693503	0.875698041066013	-2.81659840779765
chr1	26890523	26890740	217	-	utr3	GPATCH3	0.151998204531628	1	0.341348705000072	1	0.938683627121133	0.999169231885855	-0.588935791151595	0.636258539363712	0.34384808910428	0.960688257988688	-1.22519433051531
chr1	26890895	26891160	265	-	utr3	GPATCH3	0.414161469932896	1	0.58625231845906	1	0.817667941349755	0.999169231885855	0.416919352059983	0.636258539363712	0.34384808910428	0.960688257988688	-0.219339187303729
chr1	26894285	26894482	197	-	exon	GPATCH3	0.0415149158395709	1	0.172912511446269	1	0.89991385593994	0.999169231885855	-0.960729083679806	0.636258539363712	0.34384808910428	0.960688257988688	-1.59698762304352
chr1	26897323	26897779	456	-	exon	GPATCH3	0.135618361322532	1	0.28153182232073	1	0.903104637220751	0.999169231885855	-0.730356171741255	0.636258539363712	0.34384808910428	0.960688257988688	-1.36661471110497
chr1	26900145	26900423	278	+	utr5	NUDC	0.144479974019892	1	0.281782301143737	1	0.777088890859989	0.999169231885855	-0.721415062481766	0.554452843396236	0.408289919785393	0.9750251045135	-1.275867905878
chr1	26911580	26912091	511	-	utr3	NR0B2	0.883623272805494	1	0.945698933927741	1	0.834118567880664	0.999169231885855	0.172230007402311	0.460762591338684	0.312632488070999	0.949886363801582	-0.288532583936373
chr1	26913437	26913737	300	-	exon	NR0B2	0.251909128818446	1	0.501749789435756	1	0.779315412560674	0.999169231885855	-1.10128722639148	0.460762591338684	0.312632488070999	0.949886363801582	-1.56204981773017
chr1	26913831	26913986	155	-	utr5	NR0B2	0.944614365872122	1	0.970796204639469	1	0.736451665838153	0.999169231885855	0.227046413990803	0.460762591338684	0.312632488070999	0.949886363801582	-0.233716177347881
chr1	26921754	26921927	173	+	utr5	NUDC	0.687694791463745	1	0.875299020750159	1	0.657658795322337	0.999169231885855	0.548544489139185	0.554452843396236	0.408289919785393	0.9750251045135	-0.00590835425705105
chr1	26924046	26924160	114	+	utr5	NUDC	0.826015839573959	1	0.816068971865222	1	0.744630238769191	0.999169231885855	-0.20648908718138	0.554452843396236	0.408289919785393	0.9750251045135	-0.760941930577617
chr1	26941380	26941636	256	+	exon	NUDC	0.464883250964955	1	0.282137045267098	1	0.209769482752241	0.999169231885855	1.31796329351135	0.554452843396236	0.408289919785393	0.9750251045135	0.763510450115109
chr1	26941714	26941884	170	+	exon	NUDC	0.928121707280004	1	0.964889216126551	1	0.884255882283984	0.999169231885855	-0.134881628883899	0.554452843396236	0.408289919785393	0.9750251045135	-0.689334472280136
chr1	26942573	26942714	141	+	exon	NUDC	0.997871180113775	1	0.963452447815462	1	0.978559077043956	0.999169231885855	-0.0280283614962096	0.554452843396236	0.408289919785393	0.9750251045135	-0.582481204892446
chr1	26942794	26943033	239	+	exon	NUDC	0.619255825313344	1	0.988854305955667	1	0.434413622112224	0.999169231885855	0.180400918019605	0.554452843396236	0.408289919785393	0.9750251045135	-0.374051925376632
chr1	26946110	26946351	241	+	utr3	NUDC	0.983443820487573	1	0.850388535572201	1	0.811768037602925	0.999169231885855	0.487337512873363	0.554452843396236	0.408289919785393	0.9750251045135	-0.0671153305228732
chr1	26951429	26952155	726	-	utr3	KDF1	0.772139831044322	1	0.764090660019189	1	0.874530806149202	0.999169231885855	-0.611286050685418	-0.124362967611884	0.868905909421732	0.999203167050087	-0.486923083073534
chr1	26952255	26952382	127	-	utr5	KDF1	NA	NA	0.90971587454962	1	0.642068719934657	0.999169231885855	-0.21949715922518	-0.124362967611884	0.868905909421732	0.999203167050087	-0.0951341916132961
chr1	26993693	26994230	537	+	utr5	TRNP1	0.305262961381445	1	0.589715613593289	1	0.705808969758705	0.999169231885855	-0.614013743791134	0.600839617327622	0.237822686315208	0.900480448413548	-1.21485336111876
chr1	26994369	26994901	532	+	utr3	TRNP1	0.462326701693346	1	0.805719780406145	1	0.430321579955032	0.999169231885855	-1.00830876415683	0.600839617327622	0.237822686315208	0.900480448413548	-1.60914838148445
chr1	26995768	26995877	109	+	intron	TRNP1	0.00914478490118381	1	0.0129132334183139	1	0.0836499498764701	0.903386804163648	-5.582318776159	0.600839617327622	0.237822686315208	0.900480448413548	-6.18315839348663
chr1	26997163	26997307	144	+	intron	TRNP1	0.0104441648683001	1	0.0133954469936995	1	0.50863119798151	0.999169231885855	-6.63586548301975	0.600839617327622	0.237822686315208	0.900480448413548	-7.23670510034737
chr1	26999788	26999927	139	+	utr3	TRNP1	0.770872016159902	1	0.731679262670243	1	0.618739102165931	0.999169231885855	0.369649224071287	0.600839617327622	0.237822686315208	0.900480448413548	-0.231190393256335
chr1	27000862	27001055	193	+	utr3	TRNP1	0.783713765054131	1	0.851048870014452	1	0.951204267972801	0.999169231885855	0.0366401400946509	0.600839617327622	0.237822686315208	0.900480448413548	-0.564199477232971
chr1	27005439	27005570	131	-	utr3	FAM46B	0.527391254545576	1	0.489135428848579	1	0.161843425882571	0.999169231885855	-2.26907087603164	-0.356045989327936	0.70733968637663	0.999203167050087	-1.9130248867037
chr1	27005704	27005992	288	-	utr3	FAM46B	NA	NA	0.42861144653543	1	0.184830806608739	0.999169231885855	-1.12054873186287	-0.356045989327936	0.70733968637663	0.999203167050087	-0.764502742534937
chr1	27006421	27006759	338	-	exon	FAM46B	0.673418888173609	1	0.693137976250802	1	0.00904708000914603	0.15431296845901	-1.57666998524447	-0.356045989327936	0.70733968637663	0.999203167050087	-1.22062399591654
chr1	27100133	27100670	537	-	utr3	SLC9A1	0.524546730783035	1	0.790639545306119	1	0.822701933842644	0.999169231885855	-0.479388025497445	-0.138948180825108	NA	NA	-0.340439844672337
chr1	27102062	27102188	126	-	exon	SLC9A1	0.287064552859245	1	0.332365660358976	1	0.674350181603282	0.999169231885855	0.782752486005643	-0.138948180825108	NA	NA	0.921700666830751
chr1	27154749	27154903	154	-	utr5	SLC9A1	0.746513299862636	1	0.762785755793632	1	0.0190953063459464	0.283382199406674	-1.27209756070589	-0.138948180825108	NA	NA	-1.13314937988078
chr1	27306107	27306326	219	+	utr3	WDTC1	0.478113049867765	1	0.523306020179496	1	0.415683583640316	0.999169231885855	0.775751282584987	0.21369236564317	0.802222805297499	0.999203167050087	0.562058916941817
chr1	27335447	27335790	343	+	utr3	TMEM222	0.234893124687817	1	0.552253761269876	1	0.865047120211865	0.999169231885855	-0.472306362634364	0.51295204695662	0.602991059517804	0.999203167050087	-0.985258409590984
chr1	27335997	27336334	337	+	utr3	TMEM222	0.867443331301124	1	0.992114699713391	1	0.68079286098387	0.999169231885855	0.495152781569047	0.51295204695662	0.602991059517804	0.999203167050087	-0.017799265387573
chr1	27343089	27343255	166	+	utr5	SYTL1	1	1	0.60786317278794	1	0.285049626448337	0.999169231885855	-1.68477816885869	-0.844456784661904	0.403682695187232	0.973700371702356	-0.840321384196782
chr1	27345322	27345516	194	+	utr5	SYTL1	0.449676569507507	1	0.784760337435075	1	0.545013619063192	0.999169231885855	-1.41788990879707	-0.844456784661904	0.403682695187232	0.973700371702356	-0.573433124135163
chr1	27347343	27347561	218	+	exon	SYTL1	0.255665491669272	1	0.466682557266851	1	0.000464653842794327	0.0120984927632048	-2.59027357985836	-0.844456784661904	0.403682695187232	0.973700371702356	-1.74581679519645
chr1	27347737	27347866	129	+	exon	SYTL1	0.684496379283088	1	0.872594900320274	1	0.472500669546023	0.999169231885855	-1.04632601467702	-0.844456784661904	0.403682695187232	0.973700371702356	-0.201869230015117
chr1	27349044	27349144	100	+	exon	SYTL1	0.522801828493251	1	0.86323484672155	1	0.906704567464969	0.999169231885855	-1.5801627507636	-0.844456784661904	0.403682695187232	0.973700371702356	-0.735705966101697
chr1	27349333	27349747	414	+	exon	SYTL1	0.203298288337669	1	0.354744709429225	1	0.0138003822616478	0.217853109996282	-2.49440438931665	-0.844456784661904	0.403682695187232	0.973700371702356	-1.64994760465475
chr1	27350392	27350544	152	+	exon	SYTL1	0.621111516107222	1	0.78416758659961	1	0.40878149016325	0.999169231885855	-1.15259029544995	-0.844456784661904	0.403682695187232	0.973700371702356	-0.308133510788051
chr1	27350780	27350935	155	+	exon	SYTL1	0.452115811398901	1	0.720098008583486	1	0.441663247606177	0.999169231885855	-1.34573603696551	-0.844456784661904	0.403682695187232	0.973700371702356	-0.501279252303607
chr1	27351402	27351518	116	+	exon	SYTL1	0.695238169312488	1	0.851829643838323	1	0.860853270628914	0.999169231885855	-0.297690314593174	-0.844456784661904	0.403682695187232	0.973700371702356	0.546766470068729
chr1	27353743	27353876	133	+	utr3	SYTL1	0.436934447163261	1	0.514025871762054	1	0.884572602993272	0.999169231885855	-0.687517302463156	-0.844456784661904	0.403682695187232	0.973700371702356	0.156939482198747
chr1	27394172	27394383	211	+	exon	GPR3	0.822968356818483	1	0.874101680531266	1	0.000654513619000847	0.0163495433586081	-1.4129674640604	-0.627711932476133	0.25501757779946	0.910737721147747	-0.785255531584265
chr1	27404889	27405026	137	-	utr3	WASF2	0.552842192703026	1	0.567091102199989	1	0.59210384281478	0.999169231885855	0.763107212631648	0.641548282417982	0.260134487503459	0.915806582238419	0.121558930213666
chr1	27534607	27534708	101	-	utr3	AHDC1	0.644359797513591	1	0.692840528151108	1	0.47882592871055	0.999169231885855	-1.10602429233547	-0.0255689961250229	NA	NA	-1.08045529621044
chr1	27547318	27547859	541	-	exon	AHDC1	0.860230492935294	1	0.921588304982122	1	0.61791045685408	0.999169231885855	-0.522760721951719	-0.0255689961250229	NA	NA	-0.497191725826696
chr1	27547942	27550447	2505	-	exon	AHDC1	0.9402723481088	1	0.880612504346234	1	0.824157169911334	0.999169231885855	-0.0862371008500349	-0.0255689961250229	NA	NA	-0.060668104725012
chr1	27550676	27551914	1238	-	exon	AHDC1	0.982627148722865	1	0.939698797011446	1	0.876637732151337	0.999169231885855	-0.159371034633098	-0.0255689961250229	NA	NA	-0.133802038508075
chr1	27553115	27553235	120	-	utr5	AHDC1	0.444870099697939	1	0.454126943012121	1	0.643875702640517	0.999169231885855	0.723611685959186	-0.0255689961250229	NA	NA	0.749180682084209
chr1	27558745	27558936	191	-	utr5	AHDC1	0.47506466556756	1	0.437311182033518	1	2.31160486884041e-06	0.000112193945081526	0.729019699589591	-0.0255689961250229	NA	NA	0.754588695714614
chr1	27603402	27603562	160	-	utr5	AHDC1	0.982474776985859	1	0.828676613449514	1	0.973047084691716	0.999169231885855	-0.337634207174124	-0.0255689961250229	NA	NA	-0.312065211049101
chr1	27603796	27603905	109	-	intron	AHDC1	0.819046651713306	1	0.981480647495749	1	0.681715285289895	0.999169231885855	-1.34570743898553	-0.0255689961250229	NA	NA	-1.32013844286051
chr1	27604006	27604106	100	-	intron	AHDC1	0.494160967850529	1	0.496053635547563	1	0.547661945961814	0.999169231885855	-0.333741356845782	-0.0255689961250229	NA	NA	-0.308172360720759
chr1	27816934	27817091	157	+	intron	STX12	1	1	0.538799155410485	1	0.527336123919647	0.999169231885855	-3.83717387514383	-0.120495570656086	0.797293754846411	0.999203167050087	-3.71667830448775
chr1	27850055	27850364	309	+	exon	PPP1R8	0.926899128337938	1	0.940078339984691	1	0.762614592570472	0.999169231885855	-0.667974080760717	-0.340777750214785	0.383301467496641	0.972849481483232	-0.327196330545932
chr1	27882315	27882698	383	+	exon	THEMIS2	1	1	0.904465405913081	1	0.939259487004654	0.999169231885855	-0.681991314852037	0.0896081403344404	0.910106982106921	0.999203167050087	-0.771599455186477
chr1	27882746	27882917	171	+	exon	THEMIS2	0.453176151360313	1	0.777805587365006	1	0.914208045716741	0.999169231885855	-1.86417113984149	0.0896081403344404	0.910106982106921	0.999203167050087	-1.95377928017593
chr1	27886413	27886522	109	+	utr3	THEMIS2	0.394205154677515	1	0.378032003014462	1	0.277433679547807	0.999169231885855	-2.45542327809861	0.0896081403344404	0.910106982106921	0.999203167050087	-2.54503141843305
chr1	27935088	27935188	100	+	utr5	SMPDL3B	0.631016121700566	1	0.746968664112735	1	0.550854460755517	0.999169231885855	-2.18246154853835	-0.614666679889194	0.42785764667044	0.980259885853386	-1.56779486864915
chr1	27945199	27945308	109	+	exon	SMPDL3B	0.854391585831108	1	0.994170487644513	1	0.38185536426072	0.999169231885855	-2.30432422105736	-0.614666679889194	0.42785764667044	0.980259885853386	-1.68965754116817
chr1	27958932	27959071	139	+	utr3	SMPDL3B	0.992433462018979	1	0.914961163627397	1	0.681020008459944	0.999169231885855	-0.356137648655541	-0.614666679889194	0.42785764667044	0.980259885853386	0.258529031233652
chr1	27966730	27967549	819	+	utr3	XKR8	0.319187085402821	1	0.491103301090766	1	0.645102516667766	0.999169231885855	0.713998565922603	0.598976876267505	0.267109122471515	0.920253177499324	0.115021689655098
chr1	28149633	28149985	352	-	utr3	PTAFR	0.735465328431091	1	0.785872836872013	1	0.763222226645194	0.999169231885855	-2.68839810823116	-2.14037453422586	0.0379593043398526	0.459020928269132	-0.548023574005305
chr1	28201282	28201385	103	-	exon	DNAJC8	0.710412023965229	1	0.762819677840317	1	0.690237454188324	0.999169231885855	-0.621260841271157	-0.0833331613919065	0.862377016286254	0.999203167050087	-0.537927679879251
chr1	28232943	28233049	106	-	utr5	DNAJC8	0.844643079354513	1	0.932507473321368	1	0.849533254787484	0.999169231885855	-0.595642900867503	-0.0833331613919065	0.862377016286254	0.999203167050087	-0.512309739475597
chr1	28236111	28236240	129	+	utr5	ATPIF1	0.695985901379511	1	0.747492590198797	1	0.821571738643803	0.999169231885855	0.0690985015379855	0.27178101008463	0.516923616663101	0.990880130016738	-0.202682508546645
chr1	28236296	28236579	283	+	utr3	ATPIF1	0.800604454841056	1	0.8281730047309	1	0.71104042928897	0.999169231885855	-0.385085450594757	0.27178101008463	0.516923616663101	0.990880130016738	-0.656866460679387
chr1	28237773	28237887	114	+	utr3	ATPIF1	NA	NA	0.497746159482145	1	0.699997717397002	0.999169231885855	-1.62902728397237	0.27178101008463	0.516923616663101	0.990880130016738	-1.900808294057
chr1	28259464	28259975	511	+	utr5	SESN2	0.0446972630682372	1	0.103901910402469	1	1.03136948888184e-93	1.14131347639664e-89	-3.39933702297114	-0.825263925121561	0.355236677018417	0.963853230260719	-2.57407309784958
chr1	28269100	28269246	146	+	exon	SESN2	0.0339876693016858	1	0.0506254892399649	1	4.24296738670654e-17	1.16411596118912e-14	-4.91853245975579	-0.825263925121561	0.355236677018417	0.963853230260719	-4.09326853463423
chr1	28271590	28271801	211	+	exon	SESN2	0.103584136522276	1	0.217792385083067	1	9.19484687985692e-41	1.79559133363229e-37	-3.6854444231555	-0.825263925121561	0.355236677018417	0.963853230260719	-2.86018049803394
chr1	28272312	28272451	139	+	exon	SESN2	0.790955643027076	1	0.925303728211683	1	0.94477629610308	0.999169231885855	-0.599256188984272	-0.825263925121561	0.355236677018417	0.963853230260719	0.226007736137289
chr1	28273364	28273464	100	+	exon	SESN2	0.150912695025383	1	0.425796770247923	1	0.37262182799241	0.999169231885855	-2.08910877399003	-0.825263925121561	0.355236677018417	0.963853230260719	-1.26384484886847
chr1	28273961	28274093	132	+	exon	SESN2	0.218118107946656	1	0.493465208596825	1	0.41956792108751	0.999169231885855	-2.13664220090995	-0.825263925121561	0.355236677018417	0.963853230260719	-1.31137827578839
chr1	28280767	28281259	492	+	utr3	SESN2	0.970930504623725	1	0.904659881132169	1	0.797301540280905	0.999169231885855	-1.16899612173353	-0.825263925121561	0.355236677018417	0.963853230260719	-0.343732196611966
chr1	28334521	28334962	441	+	exon	MED18	0.812641546137661	1	0.974110028419944	1	0.484439209451121	0.999169231885855	-0.231635086151899	0.208677699471199	0.716119276643907	0.999203167050087	-0.440312785623098
chr1	28466487	28466693	206	+	utr3	PHACTR4	0.81088231366428	1	0.882431879001458	1	0.898076051416019	0.999169231885855	0.125028735239008	0.101013589242295	0.7864142961885	0.999203167050087	0.0240151459967125
chr1	28496546	28496734	188	+	utr3	PHACTR4	NA	NA	0.969721125690682	1	0.936481735200156	0.999169231885855	-0.662734774442869	0.101013589242295	0.7864142961885	0.999203167050087	-0.763748363685164
chr1	28531113	28531214	101	+	intron	RCC1	NA	NA	0.00799228028598394	1	0.000115869481673934	0.00355188704009715	-8.87646510576702	0.184301911578572	0.59732371437036	0.999203167050087	-9.0607670173456
chr1	28531731	28531957	226	+	exon	RCC1	0.467386538596074	1	0.664123330228926	1	0.981185856809358	0.999169231885855	-0.257814574724123	0.184301911578572	0.59732371437036	0.999203167050087	-0.442116486302695
chr1	28532169	28532289	120	+	exon	RCC1	0.420168047627452	1	0.695360630470733	1	0.906437873906287	0.999169231885855	-0.255724164767087	0.184301911578572	0.59732371437036	0.999203167050087	-0.44002607634566
chr1	28537801	28537912	111	+	exon	RCC1	0.622934832653286	1	0.732722453005983	1	0.783492745956008	0.999169231885855	-0.0959399306048545	0.184301911578572	0.59732371437036	0.999203167050087	-0.280241842183427
chr1	28537999	28538158	159	+	utr3	RCC1	0.677578260414087	1	0.957619132430879	1	0.843407506884247	0.999169231885855	-0.140817214991083	0.184301911578572	0.59732371437036	0.999203167050087	-0.325119126569656
chr1	28538522	28538687	165	+	utr3	RCC1	0.752714738890507	1	0.91042884319229	1	0.766917035411152	0.999169231885855	0.0953311928786146	0.184301911578572	0.59732371437036	0.999203167050087	-0.0889707186999579
chr1	28592891	28593108	217	-	intron	TAF12	0.625198444676748	1	0.808693649051579	1	0.840292728589347	0.999169231885855	-0.714011178650033	-0.672609824349493	0.274808874956424	0.926773449339509	-0.0414013543005401
chr1	28593866	28594325	459	+	utr3	RAB42	0.459126476664478	1	0.652954106735652	1	0.709073591885491	0.999169231885855	0.519423029259253	0.969159080618921	0.0665902009592445	0.595337289555624	-0.449736051359668
chr1	28594503	28595041	538	+	utr3	RAB42	0.897238136865973	1	0.871691360590945	1	0.861947236294677	0.999169231885855	1.03601927857881	0.969159080618921	0.0665902009592445	0.595337289555624	0.0668601979598884
chr1	28595140	28595312	172	+	utr3	RAB42	0.577730286094522	1	0.571975717426111	1	0.950709055647419	0.999169231885855	0.357986050304724	0.969159080618921	0.0665902009592445	0.595337289555624	-0.611173030314198
chr1	28714334	28714448	114	+	exon	GMEB1	0.716818065953167	1	0.698734080099329	1	0.69237255289944	0.999169231885855	0.385345965119301	0.675542092594018	0.156452159734448	0.809682773461376	-0.290196127474717
chr1	28714561	28714791	230	+	utr3	GMEB1	0.464953988210507	1	0.459985592418716	1	0.945746456864801	0.999169231885855	-0.0136030059077995	0.675542092594018	0.156452159734448	0.809682773461376	-0.689145098501818
chr1	28736588	28736790	202	+	utr5	YTHDF2	0.304222927817754	1	0.471408302760798	1	1.71521895859755e-05	0.000654503896408294	-0.739080750972403	0.0333612562903727	0.931201806545434	0.999203167050087	-0.772442007262776
chr1	28736914	28737116	202	+	utr5	YTHDF2	0.229581523291978	1	0.422038855619072	1	0.205326848892415	0.999169231885855	-0.890249208178814	0.0333612562903727	0.931201806545434	0.999203167050087	-0.923610464469187
chr1	28737306	28737516	210	+	exon	YTHDF2	0.941322881649864	1	0.768854620504814	1	0.578592773529219	0.999169231885855	0.52601671113779	0.0333612562903727	0.931201806545434	0.999203167050087	0.492655454847417
chr1	28743265	28743661	396	+	exon	YTHDF2	0.869055408865173	1	0.820988605454388	1	0.824576967234662	0.999169231885855	-0.380412591291797	0.0333612562903727	0.931201806545434	0.999203167050087	-0.41377384758217
chr1	28769035	28769143	108	+	utr3	YTHDF2	0.890601623071351	1	0.824852991281572	1	0.577561806695511	0.999169231885855	-0.550136213890107	0.0333612562903727	0.931201806545434	0.999203167050087	-0.583497470180479
chr1	28887098	28887207	109	+	utr5	EPB41	NA	NA	0.620994548357553	1	0.174766041999036	0.999169231885855	-2.08032812763812	-0.0956625141374868	0.792521402098165	0.999203167050087	-1.98466561350063
chr1	28987380	28987812	432	+	utr5	EPB41	0.989752684836793	1	0.992018685687625	1	0.811225784764691	0.999169231885855	-0.333018969399165	-0.0956625141374868	0.792521402098165	0.999203167050087	-0.237356455261678
chr1	29120369	29120613	244	-	utr3	TMEM200B	0.207086167040595	1	0.377630602618239	1	0.810976930203479	0.999169231885855	-1.03097758144932	0.558550175432336	0.607551242638618	0.999203167050087	-1.58952775688166
chr1	29120678	29121253	575	-	utr3	TMEM200B	0.568607742270178	1	0.756959016453801	1	0.280522670527003	0.999169231885855	-0.956334920114974	0.558550175432336	0.607551242638618	0.999203167050087	-1.51488509554731
chr1	29148389	29149258	869	-	utr3	SRSF4	0.955176155583694	1	0.993642580796129	1	0.704503598653405	0.999169231885855	0.235178271582926	-0.114083189648748	0.794433408656242	0.999203167050087	0.349261461231674
chr1	29193323	29193575	252	-	utr3	MECR	0.869539681693269	1	0.793543654366983	1	0.940384646037832	0.999169231885855	-0.543763323384542	-0.174089147811075	0.777055314342733	0.999203167050087	-0.369674175573467
chr1	29194054	29194206	152	-	utr3	MECR	0.343749086078738	1	0.459200266244266	1	0.646630314934202	0.999169231885855	0.59424080675639	-0.174089147811075	0.777055314342733	0.999203167050087	0.768329954567465
chr1	29258432	29258576	144	+	exon	PTPRU	0.255051045727812	1	0.3341689713996	1	0.139655639288195	0.999169231885855	1.81837812242568	0.254010373460041	0.787850692441883	0.999203167050087	1.56436774896564
chr1	29282634	29282844	210	+	exon	PTPRU	0.782535743103907	1	0.653746331712763	1	0.849580893850697	0.999169231885855	0.261593147111208	0.254010373460041	0.787850692441883	0.999203167050087	0.00758277365116683
chr1	29284687	29284841	154	+	exon	PTPRU	0.526697667218616	1	0.375490720667032	1	0.39671390607435	0.999169231885855	0.972750250168999	0.254010373460041	0.787850692441883	0.999203167050087	0.718739876708958
chr1	29291809	29291987	178	+	exon	PTPRU	0.451151943085211	1	0.598914333884117	1	0.305416821098565	0.999169231885855	1.56245298492177	0.254010373460041	0.787850692441883	0.999203167050087	1.30844261146173
chr1	29303774	29303940	166	+	exon	PTPRU	0.358439661251471	1	0.451579541834873	1	0.281437274507946	0.999169231885855	1.83463515593854	0.254010373460041	0.787850692441883	0.999203167050087	1.5806247824785
chr1	29325665	29326090	425	+	utr3	PTPRU	0.816983583320536	1	0.651869446391673	1	0.453352718024605	0.999169231885855	0.395955457228235	0.254010373460041	0.787850692441883	0.999203167050087	0.141945083768194
chr1	29326141	29326247	106	+	utr3	PTPRU	0.469624493304603	1	0.575231793473962	1	0.676971625348432	0.999169231885855	-0.323063032344061	0.254010373460041	0.787850692441883	0.999203167050087	-0.577073405804102
chr1	30872779	30873430	651	-	utr3	SDC3	0.658635916439419	1	0.992907453335981	1	0.73425465393511	0.999169231885855	-3.67416714810428	-2.68037801498624	0.014176209443036	0.277400737444498	-0.993789133118034
chr1	30874320	30874630	310	-	exon	SDC3	0.805244610211075	1	0.924993217368891	1	0.0018388176874001	0.0401084557071672	-2.57339576733336	-2.68037801498624	0.014176209443036	0.277400737444498	0.106982247652883
chr1	30876618	30876850	232	-	exon	SDC3	0.461719606554848	1	0.539270149350508	1	0.000197628648100711	0.00569026527289454	-3.11670804342946	-2.68037801498624	0.014176209443036	0.277400737444498	-0.436330028443216
chr1	31059284	31059439	155	-	exon	PUM1	0.823749685941137	1	0.954091891165347	1	0.884726947924021	0.999169231885855	-0.125479853947833	0.197582847542536	0.553305906700907	0.993711725669138	-0.323062701490369
chr1	31059493	31059624	131	-	utr5	PUM1	0.544308073528372	1	0.662200870292333	1	0.881825992978017	0.999169231885855	-0.0671845788907754	0.197582847542536	0.553305906700907	0.993711725669138	-0.264767426433312
chr1	31364006	31364319	313	+	utr3	ZCCHC17	0.530192009605228	1	0.673463706070053	1	0.505091939355916	0.999169231885855	-0.457032716740565	-0.598092054548758	0.234096750993212	0.898601623023158	0.141059337808193
chr1	31434077	31434404	327	+	utr3	SERINC2	0.733780813484541	1	0.864171136788161	1	0.778532981515364	0.999169231885855	-0.651268476151872	-0.37640934849226	NA	NA	-0.274859127659612
chr1	31570600	31570852	252	+	intergenic	NA	0.132996318544615	1	0.180742161144051	1	0.976348980417974	0.999169231885855	1.60103696748991	NA	NA	NA	NA
chr1	31571583	31571683	100	-	exon	RP11-73M7.1	0.704030648329617	1	0.673115578810458	1	0.890494228979988	0.999169231885855	1.09937068763966	1.29801250695807	0.263647118067761	0.917052018457125	-0.198641819318412
chr1	31571900	31572135	235	-	exon	RP11-73M7.1	0.644624913016415	1	0.876266677681989	1	0.935662418513314	0.999169231885855	0.752496741019982	1.29801250695807	0.263647118067761	0.917052018457125	-0.545515765938091
chr1	31577097	31577325	228	+	utr5	TINAGL1	0.236721636593519	1	0.468026726079515	1	0.443359661809273	0.999169231885855	-0.665346259669204	0.913242564170738	0.286989792276695	0.934865290641282	-1.57858882383994
chr1	31586642	31587299	657	+	utr3	TINAGL1	0.25582518592248	1	0.571682085804165	1	0.933830777134788	0.999169231885855	0.380943829876728	0.913242564170738	0.286989792276695	0.934865290641282	-0.532298734294009
chr1	31630389	31630537	148	-	utr3	PEF1	NA	NA	0.552462213013568	1	0.695857858494461	0.999169231885855	-0.761337904343378	0.445365520064684	0.389487215175141	0.972849481483232	-1.20670342440806
chr1	31630608	31630730	122	-	utr3	PEF1	0.999631574784549	1	0.944210314177139	1	0.625951341372449	0.999169231885855	-0.00923222384780022	0.445365520064684	0.389487215175141	0.972849481483232	-0.454597743912484
chr1	31635298	31635520	222	-	exon	PEF1	0.890633451395056	1	0.904540541597103	1	0.838076640721602	0.999169231885855	0.0617621583436361	0.445365520064684	0.389487215175141	0.972849481483232	-0.383603361721048
chr1	31653887	31653991	104	-	exon	COL16A1	0.326515933535453	1	0.525730537064174	1	0.498295050685968	0.999169231885855	-0.895707092545242	0.468463220354209	NA	NA	-1.36417031289945
chr1	31655345	31655555	210	-	exon	COL16A1	0.467952180588328	1	0.783952989972407	1	0.881040054646707	0.999169231885855	-0.415613043861749	0.468463220354209	NA	NA	-0.884076264215958
chr1	31657041	31657142	101	+	exon	RP11-73M7.6	0.647668823004837	1	0.82350616941491	1	0.968937801688049	0.999169231885855	0.138788321924455	-0.114682135698295	0.915367469036432	0.999203167050087	0.25347045762275
chr1	31658494	31658655	161	-	exon	COL16A1	0.895685254635646	1	0.936162990918185	1	0.913151144181579	0.999169231885855	0.0428703999525155	0.468463220354209	NA	NA	-0.425592820401693
chr1	31658924	31659036	112	-	exon	COL16A1	0.869686272593688	1	0.666080670650441	1	0.811813839245759	0.999169231885855	0.232893524365961	0.468463220354209	NA	NA	-0.235569695988248
chr1	31660588	31660700	112	-	exon	COL16A1	0.990461178621309	1	0.815816418315651	1	0.768750458335903	0.999169231885855	0.518164231983123	0.468463220354209	NA	NA	0.0497010116289138
chr1	31661669	31661780	111	-	exon	COL16A1	0.773223178854388	1	0.978675354537919	1	0.610084677795908	0.999169231885855	-0.678464706663553	0.468463220354209	NA	NA	-1.14692792701776
chr1	31662344	31662461	117	-	exon	COL16A1	0.415092135300685	1	0.561434647453963	1	0.390629742154316	0.999169231885855	-1.16289132453709	0.468463220354209	NA	NA	-1.6313545448913
chr1	31665887	31666161	274	-	exon	COL16A1	0.224482589860978	1	0.385797331110411	1	0.496460055334497	0.999169231885855	-1.31370225409631	0.468463220354209	NA	NA	-1.78216547445052
chr1	31667579	31667698	119	-	exon	COL16A1	0.138382610707169	1	0.248345536910482	1	0.0363737661623765	0.484176539317792	-2.12748277619519	0.468463220354209	NA	NA	-2.5959459965494
chr1	31668175	31668289	114	-	exon	COL16A1	0.451820922352001	1	0.629689405639352	1	0.000286705723308256	0.0078791859291287	-1.30267215235985	0.468463220354209	NA	NA	-1.77113537271406
chr1	31670691	31670818	127	-	intron	COL16A1	0.267713573624533	1	0.181042792402776	1	3.42363348114176e-06	0.000157420753887734	-1.58459975726661	0.468463220354209	NA	NA	-2.05306297762082
chr1	31672422	31672532	110	-	exon	COL16A1	0.330139968324804	1	0.584924145289968	1	0.524338119050758	0.999169231885855	-0.754213741911962	0.468463220354209	NA	NA	-1.22267696226617
chr1	31675264	31675372	108	-	exon	COL16A1	0.640746199896223	1	0.550689668744634	1	0.466020163350773	0.999169231885855	0.957104343890757	0.468463220354209	NA	NA	0.488641123536549
chr1	31679650	31679752	102	-	exon	COL16A1	0.868210422054912	1	0.749559492992046	1	0.148280671862808	0.999169231885855	0.222629397784316	0.468463220354209	NA	NA	-0.245833822569893
chr1	31679814	31679929	115	-	exon	COL16A1	0.198853346046684	1	0.280794256653547	1	3.3515532890927e-12	5.27321640243126e-10	-1.58145130087697	0.468463220354209	NA	NA	-2.04991452123117
chr1	31681036	31681147	111	-	exon	COL16A1	0.187978813013274	1	0.356956324314661	1	0.372545352646278	0.999169231885855	-0.901480831837155	0.468463220354209	NA	NA	-1.36994405219136
chr1	31682954	31683080	126	-	exon	COL16A1	0.242604571034976	1	0.440432803082982	1	0.420186785983763	0.999169231885855	-1.43922598487928	0.468463220354209	NA	NA	-1.90768920523349
chr1	31683200	31683433	233	-	exon	COL16A1	0.347198658933512	1	0.583049338808097	1	0.647263816638683	0.999169231885855	-1.44719170919757	0.468463220354209	NA	NA	-1.91565492955178
chr1	31684141	31684296	155	-	exon	COL16A1	0.5991304099876	1	0.78600885722068	1	0.260650059874533	0.999169231885855	-0.369047225523334	0.468463220354209	NA	NA	-0.837510445877543
chr1	31684529	31684687	158	-	exon	COL16A1	0.725096594447836	1	0.989317435025051	1	0.685398880220258	0.999169231885855	-0.804647778443369	0.468463220354209	NA	NA	-1.27311099879758
chr1	31685678	31685822	144	-	exon	COL16A1	0.825659137919816	1	0.899105346048441	1	0.895662732049576	0.999169231885855	0.15065905338672	0.468463220354209	NA	NA	-0.317804166967489
chr1	31690542	31690646	104	-	exon	COL16A1	0.941618456546146	1	0.827845882755702	1	0.94386426789271	0.999169231885855	-0.0952917225307622	0.468463220354209	NA	NA	-0.563754942884971
chr1	31691430	31691539	109	-	exon	COL16A1	0.216410980810798	1	0.327478788926654	1	6.5683482097886e-08	4.67931381692193e-06	-1.6095654730926	0.468463220354209	NA	NA	-2.07802869344681
chr1	31692020	31692143	123	-	exon	COL16A1	0.652387328199734	1	0.528561766455115	1	0.475347109546303	0.999169231885855	0.966733434712322	0.468463220354209	NA	NA	0.498270214358113
chr1	31703906	31704125	219	-	utr5	COL16A1	0.575245118556371	1	0.832568362312947	1	0.956272605872909	0.999169231885855	-0.147947526694588	0.468463220354209	NA	NA	-0.616410747048797
chr1	31937995	31938373	378	-	exon	PTP4A2	0.0644210233712328	1	0.105135881305978	1	4.10101633748883e-07	2.38433520791513e-05	-3.45214082933432	-0.650579392287423	0.256469500866782	0.912162704173637	-2.8015614370469
chr1	32013872	32014164	292	+	utr5	KHDRBS1	0.0762132562048518	1	0.189101149748795	1	0.0786677868976238	0.864486325530392	-2.14704449792081	-0.566040966810622	0.139879921936717	0.778011251526633	-1.58100353111019
chr1	32037776	32038018	242	+	exon	KHDRBS1	0.783220229218403	1	0.739071723143391	1	0.766131951215311	0.999169231885855	0.23379921102415	-0.566040966810622	0.139879921936717	0.778011251526633	0.799840177834772
chr1	32154540	32154665	125	+	exon	KPNA6	0.505616680575052	1	0.581928661924693	1	0.887638479088927	0.999169231885855	-0.38143254419621	-0.346908760987869	0.395406715472784	0.973700371702356	-0.0345237832083413
chr1	32170892	32171179	287	+	utr3	KPNA6	0.443182451488075	1	0.559849505752196	1	0.867121349363403	0.999169231885855	-0.138421876590896	-0.346908760987869	0.395406715472784	0.973700371702356	0.208486884396973
chr1	32180065	32180198	133	+	utr5	TXLNA	0.884077251717456	1	0.975682199991462	1	0.923745040257675	0.999169231885855	0.245146830823017	0.692081692214938	0.0475282913933139	0.510418437162533	-0.446934861391921
chr1	32180255	32180486	231	+	utr5	TXLNA	0.153411239768074	1	0.266671519393029	1	0.853391413792484	0.999169231885855	0.801009304911984	0.692081692214938	0.0475282913933139	0.510418437162533	0.108927612697046
chr1	32181171	32181641	470	+	exon	TXLNA	0.880201394019532	1	0.931089099945884	1	0.962753268650885	0.999169231885855	0.563555286907048	0.692081692214938	0.0475282913933139	0.510418437162533	-0.128526405307889
chr1	32184452	32184573	121	+	exon	TXLNA	0.755409450267347	1	0.823844841498525	1	0.833825094185128	0.999169231885855	0.781760600557323	0.692081692214938	0.0475282913933139	0.510418437162533	0.0896789083423852
chr1	32187883	32188086	203	+	exon	TXLNA	0.727253248982682	1	0.982868872286053	1	0.898057987628563	0.999169231885855	0.200831357341397	0.692081692214938	0.0475282913933139	0.510418437162533	-0.49125033487354
chr1	32189980	32190199	219	+	exon	TXLNA	0.542028222265778	1	0.865514082525989	1	0.986953846015382	0.999169231885855	-0.112672168864628	0.692081692214938	0.0475282913933139	0.510418437162533	-0.804753861079566
chr1	32194855	32195287	432	+	utr3	TXLNA	0.536409609395711	1	0.647097249126106	1	0.636467736935899	0.999169231885855	1.15350565701031	0.692081692214938	0.0475282913933139	0.510418437162533	0.461423964795377
chr1	32201864	32201990	126	+	utr5	CCDC28B	0.359142139743326	1	0.393126379003015	1	0.584625672682183	0.999169231885855	0.0968319117265289	-1.24463770163708	0.229737151222843	0.895973757683552	1.34146961336361
chr1	32206531	32206725	194	-	exon	RP4-622L5.7	0.639367456396306	1	0.615937490936326	1	0.94519365522167	0.999169231885855	0.263140838393604	0.609760679052475	0.878764243377974	NA	-0.346619840658871
chr1	32207364	32207639	275	+	exon	IQCC	0.451462127043933	1	0.535062576358496	1	0.727636417100088	0.999169231885855	0.607176729660043	0.213129970469659	0.692133958778229	0.999203167050087	0.394046759190384
chr1	32207799	32208284	485	+	utr3	IQCC	0.520832332376135	1	0.702011357044802	1	0.703086631872118	0.999169231885855	0.162152519868145	0.213129970469659	0.692133958778229	0.999203167050087	-0.0509774506015143
chr1	32216255	32216708	453	-	utr3	TMEM234	0.69961316205057	1	0.852239920330416	1	0.720970389901795	0.999169231885855	-0.0228931534625787	-0.587327010529418	0.197650868663315	0.868179141899973	0.564433857066839
chr1	32222093	32222193	100	-	exon	TMEM234	0.889715500878638	1	0.863925054631875	1	0.183982628473354	0.999169231885855	-2.31429915128295	-0.587327010529418	0.197650868663315	0.868179141899973	-1.72697214075354
chr1	32285556	32285805	249	+	utr3	LCK	1	1	0.878077378836645	1	0.556730444444243	0.999169231885855	-3.49757598012349	-2.14654258793167	0.0196325906090269	0.332948600738728	-1.35103339219182
chr1	32332107	32332315	208	+	exon	HDAC1	0.209327528336388	1	0.433989442172034	1	0.594128872010446	0.999169231885855	1.22418094809988	0.285669164578591	0.401411446952027	0.973700371702356	0.938511783521292
chr1	32332626	32332741	115	+	exon	HDAC1	0.325511182723835	1	0.486520894065971	1	0.464730198209603	0.999169231885855	1.22609126948096	0.285669164578591	0.401411446952027	0.973700371702356	0.940422104902366
chr1	32332989	32333097	108	+	utr3	HDAC1	0.814780942242578	1	0.560102880908209	1	0.947532807067232	0.999169231885855	0.0916965001076334	0.285669164578591	0.401411446952027	0.973700371702356	-0.193972664470957
chr1	32334400	32335169	769	-	utr3	MARCKSL1	0.766822290669071	1	0.65066699895992	1	0.574371737789471	0.999169231885855	-0.0434548911671553	-0.411045178110251	0.396592762349209	0.973700371702356	0.367590286943096
chr1	32335952	32336253	301	-	utr5	MARCKSL1	0.410398685022796	1	0.639906093457017	1	0.398055393883688	0.999169231885855	-0.878714114145208	-0.411045178110251	0.396592762349209	0.973700371702356	-0.467668936034957
chr1	32363564	32363789	225	+	utr5	TSSK3	0.859041345826607	1	0.754687852238329	1	0.960251925122005	0.999169231885855	-0.222062793409009	0.16605912134821	0.930244694318397	NA	-0.388121914757219
chr1	32365454	32365571	117	-	utr3	BSDC1	0.543442705703545	1	0.787230457519163	1	0.837341839715722	0.999169231885855	-0.561670801692947	0.50420151169866	0.235631234151178	0.899614038618712	-1.06587231339161
chr1	32366405	32366717	312	-	utr3	BSDC1	0.661450393818678	1	0.790186038849856	1	0.789568094663315	0.999169231885855	0.43227997561862	0.50420151169866	0.235631234151178	0.899614038618712	-0.0719215360800401
chr1	32368450	32368616	166	-	utr3	BSDC1	0.402897945208846	1	0.556440179848588	1	0.987541915009321	0.999169231885855	-0.148475008256354	0.50420151169866	0.235631234151178	0.899614038618712	-0.652676519955014
chr1	32376267	32376817	550	-	utr3	BSDC1	0.687119838227514	1	0.857481310769812	1	0.782515201994921	0.999169231885855	0.245232843509781	0.50420151169866	0.235631234151178	0.899614038618712	-0.258968668188879
chr1	32386850	32386952	102	-	exon	BSDC1	0.921007134290378	1	0.982425182205554	1	0.991442081368263	0.999169231885855	0.172915463236882	0.50420151169866	0.235631234151178	0.899614038618712	-0.331286048461778
chr1	32694881	32695138	257	-	exon	SYNC	0.882669777785426	1	0.903352823302948	1	0.993355348483013	0.999169231885855	1.35847293230863	1.50374804433924	0.12535193686438	0.744703008932535	-0.145275112030612
chr1	32769935	32770215	280	+	exon	KIAA1522	0.234140297017403	1	0.48821742193494	1	0.243557256675959	0.999169231885855	-1.53262391612868	0.268796193972805	0.75760518073039	0.999203167050087	-1.80142011010149
chr1	32771969	32772376	407	+	exon	KIAA1522	NA	NA	0.97992769326104	1	0.85525747098421	0.999169231885855	-0.0685444719155272	0.268796193972805	0.75760518073039	0.999203167050087	-0.337340665888332
chr1	32772806	32772986	180	+	utr3	KIAA1522	0.85038863055149	1	0.88503737998132	1	0.440665761652983	0.999169231885855	0.508738365576551	0.268796193972805	0.75760518073039	0.999203167050087	0.239942171603746
chr1	32773492	32773593	101	+	utr3	KIAA1522	0.613160857848593	1	0.57614681462519	1	0.637061526341851	0.999169231885855	0.445654118235682	0.268796193972805	0.75760518073039	0.999203167050087	0.176857924262877
chr1	32775818	32775942	124	-	utr3	YARS	0.671737779387904	1	0.646063699372183	1	0.797152998750816	0.999169231885855	-0.562116207231971	-0.602668607540922	0.16663746885561	0.827982894177158	0.0405524003089501
chr1	32804494	32804615	121	-	intron	YARS	0.127106686591497	1	0.203105470349665	1	0.10960874954234	0.999169231885855	-3.13571666784803	-0.602668607540922	0.16663746885561	0.827982894177158	-2.53304806030711
chr1	32811015	32811130	115	-	exon	YARS	0.294349814184086	1	0.526315573911934	1	0.0484430880498206	0.60448808345651	-2.71777103123698	-0.602668607540922	0.16663746885561	0.827982894177158	-2.11510242369606
chr1	32817160	32817374	214	-	utr5	YARS	0.152951869729432	1	0.379814640976249	1	0.197391650274701	0.999169231885855	-1.28058257803181	-0.602668607540922	0.16663746885561	0.827982894177158	-0.677913970490891
chr1	32826326	32826502	176	+	exon	S100PBP	0.936849317368708	1	0.975730267962346	1	0.603600625006543	0.999169231885855	-1.15439273550604	-0.903730682218258	0.0843861507845192	0.649290369112157	-0.25066205328778
chr1	32826559	32826785	226	+	exon	S100PBP	0.826636212563573	1	0.839580920170203	1	0.38589844269902	0.999169231885855	-1.6192225792137	-0.903730682218258	0.0843861507845192	0.649290369112157	-0.715491896995438
chr1	32863355	32863526	171	-	utr3	FNDC5	0.945253188769905	1	0.812025724703102	1	0.645777497626504	0.999169231885855	2.50014813418218	0.857118042342097	0.400703338051597	0.973700371702356	1.64303009184008
chr1	32894735	32894890	155	-	utr3	TMEM54	0.258068493127456	1	0.48235103931441	1	0.845370365959028	0.999169231885855	-2.35456014973099	-0.590416175278083	0.690730943920334	0.999203167050087	-1.76414397445291
chr1	32936735	32937267	532	-	utr3	RNF19B	0.747272187085817	1	0.797877628257504	1	0.878231007905529	0.999169231885855	-0.38580205944279	-0.459209448779395	0.401798024568351	0.973700371702356	0.0734073893366052
chr1	33008080	33008518	438	-	utr3	AK2	0.620327174550559	1	0.805486859955602	1	0.907410500682931	0.999169231885855	0.174054746258334	-0.5351566937204	0.269406445564762	0.92273458239484	0.709211439978734
chr1	33008629	33008817	188	-	utr3	AK2	NA	NA	0.924480361312106	1	0.792508963458906	0.999169231885855	0.346552139931173	-0.5351566937204	0.269406445564762	0.92273458239484	0.881708833651572
chr1	33014568	33014668	100	-	utr3	AK2	0.538524423369661	1	0.524338678310931	1	0.975607075168958	0.999169231885855	0.0300738189189083	-0.5351566937204	0.269406445564762	0.92273458239484	0.565230512639308
chr1	33018939	33019044	105	+	intron	RP1-117O3.2	0.656747006092095	1	0.966935690618177	1	0.760431410703796	0.999169231885855	-4.31518576991169	0.471828551693778	0.782952470242848	NA	-4.78701432160547
chr1	33036750	33036850	100	-	utr5	AK2	0.865075400906915	1	0.953140771960192	1	0.809743774751526	0.999169231885855	-0.269287415083215	-0.5351566937204	0.269406445564762	0.92273458239484	0.265869278637185
chr1	33147124	33147286	162	-	utr3	TRIM62	0.957864350786253	1	0.855908101949194	1	0.64160954734852	0.999169231885855	-0.487512245513206	-0.336305051894679	0.685581611200833	0.999203167050087	-0.151207193618528
chr1	33280155	33280348	193	+	exon	ZNF362	0.653438099590453	1	0.793871197781895	1	0.973286100428003	0.999169231885855	-0.0709849610216352	0.132589842818923	0.867227428379389	0.999203167050087	-0.203574803840558
chr1	33298981	33299311	330	+	utr3	ZNF362	0.743530277717672	1	0.665820274443691	1	0.408468663281304	0.999169231885855	0.698754767593736	0.132589842818923	0.867227428379389	0.999203167050087	0.566164924774814
chr1	33299446	33300094	648	+	utr3	ZNF362	0.599773360054751	1	0.677380275929795	1	0.698529524158036	0.999169231885855	0.345482726838361	0.132589842818923	0.867227428379389	0.999203167050087	0.212892884019438
chr1	33324676	33325085	409	-	utr3	PHC2	0.794458294432146	1	0.783612865996206	1	0.652201387231343	0.999169231885855	0.322505004439719	0.0996834170899287	0.882340022955963	0.999203167050087	0.22282158734979
chr1	33330134	33330234	100	-	exon	PHC2	0.273782795830649	1	0.373585454535912	1	0.842035006261106	0.999169231885855	0.420181956740655	0.0996834170899287	0.882340022955963	0.999203167050087	0.320498539650726
chr1	33332306	33332451	145	-	exon	PHC2	0.631339180338407	1	0.690281184740829	1	0.969062508285084	0.999169231885855	0.314032884709621	0.0996834170899287	0.882340022955963	0.999203167050087	0.214349467619692
chr1	33334188	33334292	104	-	utr5	PHC2	0.755251271132889	1	0.737727734830962	1	0.893391566941566	0.999169231885855	0.326743359789993	0.0996834170899287	0.882340022955963	0.999203167050087	0.227059942700065
chr1	33349658	33349789	131	-	utr5	PHC2	0.155120140134515	1	0.176037074481194	1	0.00450107185690795	0.0852891458365469	-4.80550822366674	0.0996834170899287	0.882340022955963	0.999203167050087	-4.90519164075667
chr1	33479304	33479516	212	+	exon	ZSCAN20	0.381448700606652	1	0.393682533752485	1	0.706424642114404	0.999169231885855	-1.2452286586419	-0.449259505530024	0.402569313344974	0.973700371702356	-0.795969153111877
chr1	33491219	33491389	170	+	exon	ZSCAN20	0.534021419452523	1	0.643579029383479	1	0.260288961867733	0.999169231885855	-1.08911833393443	-0.449259505530024	0.402569313344974	0.973700371702356	-0.63985882840441
chr1	33491488	33491628	140	+	exon	ZSCAN20	0.699828585907139	1	0.7624701590038	1	0.66366837027684	0.999169231885855	-0.210541793847876	-0.449259505530024	0.402569313344974	0.973700371702356	0.238717711682147
chr1	33493370	33493553	183	+	exon	ZSCAN20	0.513726258347671	1	0.551778163256379	1	0.106950232830213	0.999169231885855	-0.046966264355011	-0.449259505530024	0.402569313344974	0.973700371702356	0.402293241175013
chr1	33494246	33494399	153	+	exon	ZSCAN20	0.430018652237146	1	0.564125717565382	1	0.711854359408018	0.999169231885855	-1.16330493132928	-0.449259505530024	0.402569313344974	0.973700371702356	-0.714045425799254
chr1	33494840	33494955	115	+	exon	ZSCAN20	0.419461203427921	1	0.541425651246453	1	0.328159107470926	0.999169231885855	-0.263545645971528	-0.449259505530024	0.402569313344974	0.973700371702356	0.185713859558496
chr1	34855393	34855905	512	-	utr3	SMIM12	0.932570465448628	1	0.911860906742344	1	0.908796345323074	0.999169231885855	-0.145001123628492	0.131650692183765	0.72014852930766	0.999203167050087	-0.276651815812256
chr1	34904590	34904768	178	-	exon	DLGAP3	0.633014500752774	1	0.470938940476721	1	0.197092382506094	0.999169231885855	-1.96929295502797	0.651053191961722	0.72718301193881	NA	-2.62034614698969
chr1	34976444	34976592	148	-	exon	RP11-244H3.1	0.928824595957698	1	0.895139427885154	1	0.897362569986323	0.999169231885855	-0.212931315207729	0.0544969467915901	0.947063135406012	0.999203167050087	-0.267428261999319
chr1	35113836	35113969	133	+	exon	ZMYM1	0.732137639347552	1	0.720858594070576	1	0.955829963242565	0.999169231885855	-0.508965575913925	-0.194041069330277	0.693741041568688	0.999203167050087	-0.314924506583648
chr1	35115176	35115305	129	+	utr3	ZMYM1	0.955518015870626	1	0.972898063113311	1	0.91358960140642	0.999169231885855	-0.298958866806554	-0.194041069330277	0.693741041568688	0.999203167050087	-0.104917797476277
chr1	35192540	35193108	568	-	utr5	SFPQ	0.304931371132811	1	0.52875791822694	1	0.553565841588609	0.999169231885855	-0.473509488822748	-0.164531914615236	0.704554961135663	0.999203167050087	-0.308977574207512
chr1	35359108	35359375	267	-	exon	ZMYM4-AS1	0.895236956869455	1	0.958968562999348	1	0.650642095131878	0.999169231885855	-0.867368327323079	1.94124831889022	0.562893658114312	NA	-2.8086166462133
chr1	35419688	35419951	263	+	utr3	ZMYM4	0.983987589648066	1	0.954207333463425	1	0.718090376304392	0.999169231885855	-0.668450347245733	-0.170365217677069	0.662833875769904	0.999203167050087	-0.498085129568665
chr1	35433616	35433720	104	-	utr3	KIAA0319L	0.640716146415561	1	0.797544920454518	1	0.841730332608134	0.999169231885855	0.553232023665115	0.406623022912567	0.455268538289686	0.985677987069374	0.146609000752548
chr1	35433789	35434012	223	-	utr3	KIAA0319L	0.883543417682621	1	0.88635711755442	1	0.690993824980581	0.999169231885855	0.56211885778666	0.406623022912567	0.455268538289686	0.985677987069374	0.155495834874093
chr1	35434417	35434636	219	-	utr3	KIAA0319L	0.897166311481796	1	0.928204134146975	1	0.671088309918113	0.999169231885855	0.416496482381878	0.406623022912567	0.455268538289686	0.985677987069374	0.00987345946931106
chr1	35434724	35434941	217	-	utr3	KIAA0319L	0.842568889155147	1	0.981686076412944	1	0.800713062512425	0.999169231885855	0.000143269726628352	0.406623022912567	0.455268538289686	0.985677987069374	-0.406479753185938
chr1	35506727	35507141	414	-	exon	KIAA0319L	0.633029241964919	1	0.949265026616043	1	0.931547692104839	0.999169231885855	-0.548507532209999	0.406623022912567	0.455268538289686	0.985677987069374	-0.955130555122566
chr1	35557265	35557365	100	-	utr5	KIAA0319L	0.246135495706411	1	0.481700065572542	1	0.752929780708716	0.999169231885855	-1.06191564577844	0.406623022912567	0.455268538289686	0.985677987069374	-1.468538668691
chr1	35560294	35560624	330	+	exon	NCDN	0.944155023057122	1	0.913722011629932	1	0.982908920934392	0.999169231885855	-0.259699358280792	0.174757488231453	0.767087083996802	0.999203167050087	-0.434456846512245
chr1	35560693	35561262	569	+	exon	NCDN	0.555227404451145	1	0.868187387027205	1	0.976729934552227	0.999169231885855	-0.274424899995924	0.174757488231453	0.767087083996802	0.999203167050087	-0.449182388227377
chr1	35562344	35562607	263	+	exon	NCDN	0.852938930792368	1	0.764832969885931	1	0.676370228742909	0.999169231885855	0.909226712792384	0.174757488231453	0.767087083996802	0.999203167050087	0.734469224560931
chr1	35751285	35751409	124	-	exon	CLSPN	0.854729721870334	1	0.986215370559231	1	0.578933451366215	0.999169231885855	-0.553843436968623	0.324070409515926	0.428859994814841	0.980259885853386	-0.877913846484549
chr1	35760398	35760769	371	-	exon	CLSPN	0.931079067594723	1	0.971803433376847	1	0.993866735137713	0.999169231885855	0.116268825868036	0.324070409515926	0.428859994814841	0.980259885853386	-0.20780158364789
chr1	35764319	35764498	179	-	exon	CLSPN	0.646412255497661	1	0.63261272064097	1	0.9247194279763	0.999169231885855	-0.525364062575464	0.324070409515926	0.428859994814841	0.980259885853386	-0.84943447209139
chr1	35855160	35855336	176	+	utr3	AGO4	0.294480727356405	1	0.336758468260924	1	0.744356748198238	0.999169231885855	-1.70611317342685	-0.418018322068468	0.365252762684237	0.969639625649954	-1.28809485135838
chr1	35855737	35855966	229	+	utr3	AGO4	0.998895949779071	1	0.99616510191068	1	0.889272411194463	0.999169231885855	-0.578640733805019	-0.418018322068468	0.365252762684237	0.969639625649954	-0.160622411736551
chr1	35919690	35919966	276	+	utr3	AGO1	0.824071270040343	1	0.86183445020922	1	0.745319846425265	0.999169231885855	0.260333786433561	0.278292480492256	0.510525318808855	0.988848287756646	-0.0179586940586949
chr1	36088922	36089115	193	+	exon	ADPRHL2	0.308895902362496	1	0.543565867235132	1	0.861629909990083	0.999169231885855	-0.883922735911946	0.53564092541431	0.377759448289556	0.970802708179557	-1.41956366132626
chr1	36092399	36092512	113	+	exon	ADPRHL2	0.173917552501539	1	0.406390506016397	1	0.774815555019728	0.999169231885855	-1.19886094598778	0.53564092541431	0.377759448289556	0.970802708179557	-1.73450187140209
chr1	36093063	36093654	591	+	utr3	ADPRHL2	0.987019356773299	1	0.980870329153061	1	0.823787248520727	0.999169231885855	0.0940251161956351	0.53564092541431	0.377759448289556	0.970802708179557	-0.441615809218675
chr1	36098368	36098472	104	-	exon	COL8A2	1	1	0.232296890583906	1	0.615303325465827	0.999169231885855	-1.93145709999915	0.193897513317995	0.876203066232971	0.999203167050087	-2.12535461331714
chr1	36137046	36137313	267	-	utr3	TRAPPC3	0.790864138290938	1	0.910540950366037	1	0.67674488207875	0.999169231885855	-0.603377819284237	0.133952813603115	0.808088505516354	0.999203167050087	-0.737330632887352
chr1	36149116	36149217	101	-	utr5	TRAPPC3	0.390559753910887	1	0.504506941881818	1	2.33573566647974e-07	1.46305193690178e-05	-0.38078213410915	0.133952813603115	0.808088505516354	0.999203167050087	-0.514734947712265
chr1	36149302	36149481	179	-	utr5	TRAPPC3	0.471352717583996	1	0.660112359620702	1	0.480325922246315	0.999169231885855	-0.308983617041043	0.133952813603115	0.808088505516354	0.999203167050087	-0.442936430644158
chr1	36156163	36156449	286	+	utr5	MAP7D1	0.482041244408272	1	0.626239861013537	1	0.00516258557701467	0.0963392445113732	-2.03948718057252	-0.0722804813968353	0.904464753733918	0.999203167050087	-1.96720669917569
chr1	36170894	36171348	454	+	utr5	MAP7D1	0.608484303281469	1	0.578447131202271	1	0.448204268680651	0.999169231885855	0.55494520411951	-0.0722804813968353	0.904464753733918	0.999203167050087	0.627225685516345
chr1	36171438	36171569	131	+	exon	MAP7D1	0.190735675691315	1	0.228399772159074	1	0.0121224129116472	0.195739233385633	2.08035959934736	-0.0722804813968353	0.904464753733918	0.999203167050087	2.1526400807442
chr1	36172399	36172617	218	+	exon	MAP7D1	0.664655007619755	1	0.958408162561401	1	0.623408563264005	0.999169231885855	-0.237984164615317	-0.0722804813968353	0.904464753733918	0.999203167050087	-0.165703683218482
chr1	36173309	36173458	149	+	exon	MAP7D1	0.632586486356823	1	0.513821263231577	1	0.942942250770514	0.999169231885855	-0.407488306136872	-0.0722804813968353	0.904464753733918	0.999203167050087	-0.335207824740037
chr1	36176190	36176451	261	+	exon	MAP7D1	0.672027042299182	1	0.96449941873962	1	0.374566873829555	0.999169231885855	-1.05107604434249	-0.0722804813968353	0.904464753733918	0.999203167050087	-0.978795562945656
chr1	36176560	36176837	277	+	exon	MAP7D1	0.141629153247021	1	0.23945422429158	1	0.370477309440526	0.999169231885855	-1.37444221664911	-0.0722804813968353	0.904464753733918	0.999203167050087	-1.30216173525227
chr1	36177795	36178225	430	+	exon	MAP7D1	0.61536005459544	1	0.702501950985482	1	0.864926581015487	0.999169231885855	0.100302327651001	-0.0722804813968353	0.904464753733918	0.999203167050087	0.172582809047836
chr1	36178342	36179028	686	+	exon	MAP7D1	0.314747130107294	1	0.461302269449013	1	0.823535679362351	0.999169231885855	-1.33643766108395	-0.0722804813968353	0.904464753733918	0.999203167050087	-1.26415717968712
chr1	36179180	36179294	114	+	exon	MAP7D1	0.200127805145966	1	0.185365160123083	1	0.600989312015818	0.999169231885855	-0.0746204028963045	-0.0722804813968353	0.904464753733918	0.999203167050087	-0.00233992149946918
chr1	36179432	36179746	314	+	exon	MAP7D1	0.265272681625319	1	0.25905478530988	1	0.634402565501501	0.999169231885855	-0.12285184649279	-0.0722804813968353	0.904464753733918	0.999203167050087	-0.0505713650959547
chr1	36179797	36180056	259	+	exon	MAP7D1	0.508662785237266	1	0.533381071240415	1	0.420637410822589	0.999169231885855	0.376539161301283	-0.0722804813968353	0.904464753733918	0.999203167050087	0.448819642698118
chr1	36180177	36180402	225	+	utr3	MAP7D1	0.613444677075079	1	0.573088911671699	1	0.559719362849707	0.999169231885855	-0.0605943581046691	-0.0722804813968353	0.904464753733918	0.999203167050087	0.0116861232921662
chr1	36286928	36287056	128	+	exon	THRAP3	0.671180076991852	1	0.583980429033274	1	0.910624273368549	0.999169231885855	0.161862314849855	-0.125987805384633	0.733705470667499	0.999203167050087	0.287850120234488
chr1	36289216	36289664	448	+	exon	THRAP3	0.262088488180266	1	0.340587123572726	1	0.810117671782416	0.999169231885855	0.330705515237809	-0.125987805384633	0.733705470667499	0.999203167050087	0.456693320622442
chr1	36300820	36301028	208	+	exon	THRAP3	0.438534431199654	1	0.542830945373876	1	0.719776454352675	0.999169231885855	0.752265886193551	-0.125987805384633	0.733705470667499	0.999203167050087	0.878253691578183
chr1	36301493	36301601	108	+	exon	THRAP3	0.723248401932447	1	0.777872604666504	1	0.812022496871337	0.999169231885855	0.040522112716804	-0.125987805384633	0.733705470667499	0.999203167050087	0.166509918101437
chr1	36303863	36304277	414	+	utr3	THRAP3	0.643789378035067	1	0.66444621377784	1	0.941144007018342	0.999169231885855	0.140707875053608	-0.125987805384633	0.733705470667499	0.999203167050087	0.266695680438241
chr1	36319263	36319496	233	+	exon	SH3D21	0.354706742893665	1	0.487254124178764	1	0.675293747230717	0.999169231885855	-1.09805666364712	0.424774503421442	0.603486196397133	0.999203167050087	-1.52283116706856
chr1	36319613	36320727	1114	+	utr3	SH3D21	0.216370239283681	1	0.39292048117032	1	0.524697769628527	0.999169231885855	-1.27394520793617	0.424774503421442	0.603486196397133	0.999203167050087	-1.69871971135761
chr1	36320830	36321229	399	+	utr3	SH3D21	0.729874585478886	1	0.969316385557869	1	0.836102776451984	0.999169231885855	-0.453423948006398	0.424774503421442	0.603486196397133	0.999203167050087	-0.878198451427839
chr1	36322060	36322805	745	+	utr3	SH3D21	0.217645347398531	1	0.397224415064983	1	0.694767904927383	0.999169231885855	-1.06909393108276	0.424774503421442	0.603486196397133	0.999203167050087	-1.4938684345042
chr1	36322996	36323266	270	-	utr5	EVA1B	0.29104562996996	1	0.509311538845049	1	0.0253859043075519	0.361544938310643	-1.862037163741	0.174515425046613	0.86461072601298	0.999203167050087	-2.03655258878761
chr1	36323317	36323762	445	-	exon	EVA1B	0.143891504825689	1	0.201415534202219	1	0.533919503184177	0.999169231885855	-2.58937888600128	0.174515425046613	0.86461072601298	0.999203167050087	-2.76389431104789
chr1	36324471	36324684	213	+	utr3	SH3D21	0.312727496630995	1	0.469285452633748	1	0.000215789524083863	0.00614916791462326	-1.44068928025511	0.424774503421442	0.603486196397133	0.999203167050087	-1.86546378367656
chr1	36339717	36339824	107	-	utr3	STK40	0.693159864483643	1	0.780627273874236	1	0.915628709893782	0.999169231885855	0.39758875225015	0.737611105339646	0.400180426866492	0.973700371702356	-0.340022353089496
chr1	36341036	36341140	104	-	utr3	STK40	0.694714126723487	1	0.694765059545173	1	0.77728291267166	0.999169231885855	0.596499349865623	0.737611105339646	0.400180426866492	0.973700371702356	-0.141111755474023
chr1	36341228	36341422	194	-	utr3	STK40	0.439409359806166	1	0.743644416622896	1	0.802817274908301	0.999169231885855	-0.494084457068255	0.737611105339646	0.400180426866492	0.973700371702356	-1.2316955624079
chr1	36341597	36341814	217	-	utr3	STK40	0.992705809011177	1	0.962157133269118	1	0.722531874073643	0.999169231885855	0.488894345826309	0.737611105339646	0.400180426866492	0.973700371702356	-0.248716759513337
chr1	36355258	36355470	212	-	exon	STK40	0.591486501131863	1	0.728597131947878	1	0.767109601077522	0.999169231885855	0.90995087848392	0.737611105339646	0.400180426866492	0.973700371702356	0.172339773144274
chr1	36358327	36358429	102	-	exon	STK40	0.648276369970378	1	0.653014907588511	1	0.884127329612525	0.999169231885855	0.671889286973705	0.737611105339646	0.400180426866492	0.973700371702356	-0.0657218183659405
chr1	36358763	36358889	126	-	exon	STK40	0.648379569856404	1	0.879324553309673	1	0.776658724727719	0.999169231885855	-0.133874147152806	0.737611105339646	0.400180426866492	0.973700371702356	-0.871485252492452
chr1	36361254	36361407	153	-	utr5	STK40	0.385357138864739	1	0.699802408399323	1	0.859455566854721	0.999169231885855	-0.204280119351938	0.737611105339646	0.400180426866492	0.973700371702356	-0.941891224691584
chr1	36367885	36368004	119	-	utr5	STK40	0.15403420568568	1	0.153812659027891	1	0.594888221839859	0.999169231885855	1.91688862520707	0.737611105339646	0.400180426866492	0.973700371702356	1.17927751986743
chr1	36385722	36385892	170	-	utr5	STK40	NA	NA	0.133365346204433	1	1.87558756240214e-31	2.14709503091814e-28	-2.26775893776572	0.737611105339646	0.400180426866492	0.973700371702356	-3.00537004310536
chr1	36391420	36391564	144	-	exon	LSM10	0.472629655928781	1	0.626260227955526	1	0.648913481122323	0.999169231885855	-0.410485136175878	0.320544002882985	0.414385079453852	0.976762745803823	-0.731029139058863
chr1	36393657	36394233	576	-	utr3	LSM10	0.883163428247309	1	0.81528113366842	1	0.940503432890986	0.999169231885855	-0.0679333442671645	0.320544002882985	0.414385079453852	0.976762745803823	-0.388477347150149
chr1	36397768	36397896	128	-	utr5	LSM10	0.367313960053307	1	0.378824256940125	1	0.00113039735349608	0.0263346886606055	1.7623677420291	0.320544002882985	0.414385079453852	0.976762745803823	1.44182373914611
chr1	36466652	36466846	194	-	exon	CSF3R	0.561619155197466	1	0.620941404044592	1	0.230437028671898	0.999169231885855	2.06191883219955	0.934033942496644	0.140711237002481	0.779450688052268	1.12788488970291
chr1	36473527	36473662	135	-	exon	CSF3R	0.590007587227819	1	0.689000111805632	1	0.89456390152167	0.999169231885855	0.862183264580366	0.934033942496644	0.140711237002481	0.779450688052268	-0.071850677916278
chr1	36475335	36475709	374	-	exon	CSF3R	0.671683834908287	1	0.756819864846056	1	0.950827979205622	0.999169231885855	0.699002953668689	0.934033942496644	0.140711237002481	0.779450688052268	-0.235030988827955
chr1	36479429	36479557	128	-	utr5	CSF3R	0.672773562387297	1	0.608150012635382	1	0.989983407247839	0.999169231885855	0.400907695901528	0.934033942496644	0.140711237002481	0.779450688052268	-0.533126246595117
chr1	37455248	37455481	233	-	exon	LINC01137	0.615465194564399	1	0.518008338376146	1	0.217849787116284	0.999169231885855	-0.300603201562708	0.828102960449604	0.501975689915486	0.987581646714205	-1.12870616201231
chr1	37455635	37455766	131	-	exon	LINC01137	0.48115951771308	1	0.45873767187641	1	0.332301905678974	0.999169231885855	-1.69927334583976	0.828102960449604	0.501975689915486	0.987581646714205	-2.52737630628936
chr1	37475436	37475920	484	+	utr5	ZC3H12A	0.972753761477962	1	0.898430643429476	1	0.4827830687493	0.999169231885855	0.512332067018391	0.296489448260756	0.741438190445744	0.999203167050087	0.215842618757634
chr1	37480049	37480178	129	+	exon	ZC3H12A	1	1	0.734572016283279	1	0.865280062090623	0.999169231885855	-1.88501283065292	0.296489448260756	0.741438190445744	0.999203167050087	-2.18150227891368
chr1	37480216	37480414	198	+	exon	ZC3H12A	0.385762276420984	1	0.421306238463156	1	0.228587711825705	0.999169231885855	1.1604352762955	0.296489448260756	0.741438190445744	0.999203167050087	0.863945828034743
chr1	37481534	37481670	136	+	exon	ZC3H12A	0.58584680317575	1	0.581326225778725	1	0.514485396102296	0.999169231885855	0.849912395400166	0.296489448260756	0.741438190445744	0.999203167050087	0.55342294713941
chr1	37482743	37483341	598	+	exon	ZC3H12A	0.282547365431937	1	0.584473467133504	1	0.438451838654071	0.999169231885855	-0.960916978756751	0.296489448260756	0.741438190445744	0.999203167050087	-1.25740642701751
chr1	37513486	37513612	126	-	utr5	MEAF6	0.814740974689641	1	0.914183603065011	1	0.952528468064431	0.999169231885855	-0.570074404523242	-0.844586389648978	0.0572727350103914	0.55090440569914	0.274511985125736
chr1	37514868	37514988	120	-	utr5*	MEAF6	0.0729780530949107	1	0.128671213156512	1	0.000167505434392909	0.00491086879677176	-3.14679126639094	-0.844586389648978	0.0572727350103914	0.55090440569914	-2.30220487674196
chr1	37537732	37538018	286	-	utr3	SNIP1	0.806724991769607	1	0.768843594680185	1	0.571805623466345	0.999169231885855	-1.27199725730517	-0.238381363147	0.651879530461526	0.999203167050087	-1.03361589415817
chr1	37540354	37540791	437	-	exon	SNIP1	0.973537250187477	1	0.955179513350993	1	0.943968604084543	0.999169231885855	-0.17475561263038	-0.238381363147	0.651879530461526	0.999203167050087	0.0636257505166203
chr1	37552672	37552818	146	-	exon	SNIP1	1	1	0.878617358616323	1	0.688934833976766	0.999169231885855	-1.63883120013892	-0.238381363147	0.651879530461526	0.999203167050087	-1.40044983699192
chr1	37554001	37554269	268	-	utr5	SNIP1	0.0649583289189675	1	0.118257712329328	1	0.119218431013985	0.999169231885855	-2.9332452796616	-0.238381363147	0.651879530461526	0.999203167050087	-2.6948639165146
chr1	37557568	37557699	131	+	exon	DNALI1	0.867532028259413	1	0.925522380914096	1	0.291625485343207	0.999169231885855	-1.23068093698426	-0.422616816947683	0.606593689625404	0.999203167050087	-0.808064120036573
chr1	37561523	37561694	171	+	exon	DNALI1	0.370833355042047	1	0.450458349289877	1	0.0335655247219234	0.452970849479029	-3.07379012184604	-0.422616816947683	0.606593689625404	0.999203167050087	-2.65117330489836
chr1	37562037	37562190	153	+	exon	DNALI1	0.603836885774072	1	0.348173036506224	1	0.0420032709602357	0.542543020263604	-1.05718305570246	-0.422616816947683	0.606593689625404	0.999203167050087	-0.634566238754774
chr1	37566907	37567066	159	-	exon	GNL2	0.335743423917341	1	0.470779714275212	1	0.427368574080181	0.999169231885855	0.464715387830318	-0.0429177854312342	0.91419354212235	0.999203167050087	0.507633173261552
chr1	37595812	37595913	101	-	utr5	GNL2	0.826414429697537	1	0.868473569731541	1	0.935851723168475	0.999169231885855	0.513798253545671	-0.0429177854312342	0.91419354212235	0.999203167050087	0.556716038976905
chr1	37682853	37683042	189	-	utr3	C1orf109	0.807869887792316	1	0.835661373900691	1	0.814556458859229	0.999169231885855	-0.592402972733121	-0.236400616011765	0.559316160418853	0.994054250361785	-0.356002356721356
chr1	37690287	37690484	197	-	utr5	C1orf109	0.95776155616113	1	0.787076255048766	1	0.871856957475245	0.999169231885855	-0.63268636037678	-0.236400616011765	0.559316160418853	0.994054250361785	-0.396285744365016
chr1	37708272	37708379	107	+	utr3	CDCA8	NA	NA	0.9929702088322	1	0.963588470181785	0.999169231885855	0.1053254405969	0.271173081302305	0.583522717869288	0.999203167050087	-0.165847640705405
chr1	37799798	37800484	686	+	utr3	MANEAL	0.491330727238386	1	0.649466894550498	1	0.741071473261636	0.999169231885855	0.264427345869326	1.14471696430415	0.0267825422703402	0.391902067646084	-0.880289618434827
chr1	37807805	37807911	106	+	utr5	C1orf122	0.458423885021407	1	0.492869807139126	1	0.358880708123726	0.999169231885855	0.621468839052518	0.377038411856659	0.371567890191059	0.970479595322957	0.244430427195859
chr1	37807971	37808729	758	-	utr5	YRDC	0.0835801567216484	1	0.192353472768337	1	0.081723737052849	0.887492516414943	-1.50110338494669	-1.22045474234843	0.0314431135260731	0.426857046103135	-0.280648642598258
chr1	37808905	37809139	234	+	utr3	C1orf122	0.820702616454887	1	0.959217121595932	1	0.830945517994607	0.999169231885855	-0.3938668445734	0.377038411856659	0.371567890191059	0.970479595322957	-0.770905256430059
chr1	37815159	37815497	338	-	exon	MTF1	0.375576902477508	1	0.527020279648482	1	0.882304118825991	0.999169231885855	0.266562688456346	0.0575725604692896	0.889721177035459	0.999203167050087	0.208990127987056
chr1	37822248	37822400	152	-	exon	MTF1	0.787644126833919	1	0.827374716311878	1	0.790762700623018	0.999169231885855	0.232770814263667	0.0575725604692896	0.889721177035459	0.999203167050087	0.175198253794377
chr1	37857343	37857712	369	-	utr5	MTF1	0.592843599008445	1	0.684421019443586	1	0.95519642542936	0.999169231885855	-0.465490318761623	0.0575725604692896	0.889721177035459	0.999203167050087	-0.523062879230912
chr1	37860874	37861070	196	-	utr3	INPP5B	0.0802742313037507	1	0.143709097927611	1	0.472513763809691	0.999169231885855	-3.48612817303785	-0.491316733808819	0.270665549913539	0.922962767956066	-2.99481143922903
chr1	37989944	37990098	154	-	utr5	SF3A3	0.949993889945442	1	0.998566478265281	1	0.967959992380387	0.999169231885855	-0.336429108355414	-0.583011380013684	0.164329364126485	0.824639161102101	0.24658227165827
chr1	37997178	37997355	177	-	utr3	FHL3	0.684517028435587	1	0.74925494438275	1	0.930257919623761	0.999169231885855	-0.918517067320917	-0.684853220240663	0.405473344806421	0.973700371702356	-0.233663847080255
chr1	37997732	37997840	108	-	exon	FHL3	0.114553933203966	1	0.304143687489443	1	0.901497257116657	0.999169231885855	-1.95354670465219	-0.684853220240663	0.405473344806421	0.973700371702356	-1.26869348441153
chr1	38838961	38839130	169	-	utr3	RRAGC	0.979637111158381	1	0.897051883356247	1	0.973298315541135	0.999169231885855	0.0602486412392964	0.285197821575119	0.636394128171978	0.999203167050087	-0.224949180335823
chr1	38839216	38839385	169	-	utr3	RRAGC	0.737866743416319	1	0.82397837459523	1	0.751287503996158	0.999169231885855	-0.0377463629614601	0.285197821575119	0.636394128171978	0.999203167050087	-0.322944184536579
chr1	38919140	38919390	250	-	utr5	RHBDL2	0.430516634702046	1	0.789854819844403	1	0.732864593010343	0.999169231885855	0.899921968837772	0.86091717255823	0.151731204538302	0.798496329421013	0.0390047962795421
chr1	38991272	38991535	263	+	utr5	AKIRIN1	NA	NA	0.0241518346551988	1	6.25173696884843e-51	2.30605737657589e-47	-4.56352278922835	-1.09813938363286	0.0475940202527183	0.510418437162533	-3.46538340559549
chr1	39028678	39028808	130	+	utr5	NDUFS5	0.849011434909944	1	0.91824300834328	1	0.643258385849586	0.999169231885855	-0.580193925975066	0.119372808403067	0.857784213520953	0.999203167050087	-0.699566734378133
chr1	39043749	39043849	100	+	intergenic	NA	0.217654173053197	1	0.320008836504072	1	0.0403526198250692	0.526168999588628	-2.54632825996034	NA	NA	NA	NA
chr1	39044314	39044452	138	+	intergenic	NA	0.377219027339856	1	0.539859921384516	1	0.611902082231967	0.999169231885855	-2.48577664920138	NA	NA	NA	NA
chr1	39044465	39044621	156	+	intergenic	NA	0.425462546836821	1	0.261476599748878	1	0.543113505585514	0.999169231885855	-1.47427733118922	NA	NA	NA	NA
chr1	39105379	39105488	109	+	utr5	MACF1	0.280846729043101	1	0.999514521679769	1	NA	NA	-3.68589011206462	-0.24436363813123	0.657793413373809	0.999203167050087	-3.44152647393339
chr1	39350864	39351009	145	+	exon	MACF1	0.0840317404779189	1	0.160126348124818	1	0.302159028273728	0.999169231885855	-2.49947918138884	-0.24436363813123	0.657793413373809	0.999203167050087	-2.25511554325761
chr1	39352931	39353205	274	+	exon	MACF1	0.340238944296778	1	0.47859158793604	1	0.840792767470761	0.999169231885855	-0.768599909542505	-0.24436363813123	0.657793413373809	0.999203167050087	-0.524236271411275
chr1	39357338	39357819	481	+	exon	MACF1	0.819987338010328	1	0.868467168210798	1	0.819565930042773	0.999169231885855	0.0125063106741748	-0.24436363813123	0.657793413373809	0.999203167050087	0.256869948805404
chr1	39385545	39385826	281	+	exon	MACF1	0.969049016187405	1	0.961997324196322	1	0.944802643021374	0.999169231885855	-0.414660582919876	-0.24436363813123	0.657793413373809	0.999203167050087	-0.170296944788646
chr1	39387357	39387585	228	+	exon	MACF1	0.806660153018572	1	0.888708000789272	1	0.882672508136291	0.999169231885855	-0.906421218417442	-0.24436363813123	0.657793413373809	0.999203167050087	-0.662057580286212
chr1	39387755	39387880	125	+	exon	MACF1	0.395728137548924	1	0.439500272961355	1	0.975974349349519	0.999169231885855	0.284240357410956	-0.24436363813123	0.657793413373809	0.999203167050087	0.528603995542185
chr1	39388010	39388599	589	+	exon	MACF1	0.756495713537441	1	0.885108499339654	1	0.724939863546282	0.999169231885855	-0.326581646283637	-0.24436363813123	0.657793413373809	0.999203167050087	-0.082218008152407
chr1	39393794	39393943	149	+	intron	MACF1	0.599453818840987	1	0.151290358377067	1	0.695389789979726	0.999169231885855	-1.15581753269576	-0.24436363813123	0.657793413373809	0.999203167050087	-0.911453894564531
chr1	39409068	39409347	279	+	utr5	MACF1	NA	NA	0.0633871097330427	1	4.12725242899239e-10	4.5824925129662e-08	-2.89706721151188	-0.24436363813123	0.657793413373809	0.999203167050087	-2.65270357338065
chr1	39409627	39409913	286	+	utr5	MACF1	0.905836292269305	1	0.911919683254181	1	0.724919310850302	0.999169231885855	0.0508481741682577	-0.24436363813123	0.657793413373809	0.999203167050087	0.295211812299487
chr1	39410109	39410478	369	+	utr5	MACF1	0.499225351020347	1	0.557007996152078	1	0.575251179867279	0.999169231885855	-0.918675349267831	-0.24436363813123	0.657793413373809	0.999203167050087	-0.674311711136601
chr1	39411137	39411748	611	+	exon	MACF1	0.430535566936748	1	0.571186994129765	1	0.997145539654817	0.999169231885855	-0.595117369731543	-0.24436363813123	0.657793413373809	0.999203167050087	-0.350753731600313
chr1	39411892	39412900	1008	+	exon	MACF1	0.540264430852141	1	0.649225687774151	1	0.67076467097073	0.999169231885855	-0.658883793435068	-0.24436363813123	0.657793413373809	0.999203167050087	-0.414520155303838
chr1	39413214	39413407	193	+	exon	MACF1	0.0284152085697185	1	0.0743016422852614	1	8.07850734872816e-21	3.19274151146521e-18	-3.17695403356752	-0.24436363813123	0.657793413373809	0.999203167050087	-2.93259039543629
chr1	39413598	39413859	261	+	exon	MACF1	0.128285050225629	1	0.233225570699624	1	6.72564390013892e-16	1.67878139997603e-13	-1.95428008878523	-0.24436363813123	0.657793413373809	0.999203167050087	-1.709916450654
chr1	39413911	39414416	505	+	exon	MACF1	0.72427912295788	1	0.820723112563241	1	0.772614390115743	0.999169231885855	-0.426996586639291	-0.24436363813123	0.657793413373809	0.999203167050087	-0.182632948508061
chr1	39753304	39753488	184	+	utr3	PPIE	0.57697680378272	1	0.642400700372528	1	0.906280249215395	0.999169231885855	0.125514033417098	-0.0931777118687922	0.816910604805203	0.999203167050087	0.21869174528589
chr1	39769681	39769783	102	-	utr3	OXCT2	0.806660038375479	1	0.797174013261392	1	0.892896997127494	0.999169231885855	0.295435511022814	0.19234767935912	0.922705266766343	NA	0.103087831663694
chr1	39895925	39896469	544	-	utr3	MYCL	0.83586333931263	1	0.732725548672644	1	0.956749512389245	0.999169231885855	-2.20633554075076	-1.85220324891112	0.00828981093750839	0.200175627269145	-0.354132291839635
chr1	39896842	39897123	281	-	utr3	MYCL	0.609790953474956	1	0.606798145906528	1	0.889881129288563	0.999169231885855	-1.61252592925811	-1.85220324891112	0.00828981093750839	0.200175627269145	0.239677319653013
chr1	39897277	39897601	324	-	utr3	MYCL	0.855146278140691	1	0.881070512318955	1	0.983519069060924	0.999169231885855	-1.52241906762641	-1.85220324891112	0.00828981093750839	0.200175627269145	0.329784181284711
chr1	39897658	39897808	150	+	exon	RP1-118J21.5	0.522276413528467	1	0.62392488493101	1	0.0123713405846536	0.198879450928296	-2.88442870551832	0.90814967513201	0.82052714352457	NA	-3.79257838065033
chr1	39900531	39900690	159	-	utr3	MYCL	0.188322912510644	1	0.314915982499514	1	0.00165509792034503	0.0365727583731787	-3.96999111983382	-1.85220324891112	0.00828981093750839	0.200175627269145	-2.1177878709227
chr1	39900922	39901321	399	-	exon	MYCL	0.115643136094894	1	0.196920351509015	1	2.57116753491505e-08	2.0274969079361e-06	-3.02842641460248	-1.85220324891112	0.00828981093750839	0.200175627269145	-1.17622316569136
chr1	39901400	39901625	225	-	utr5	MYCL	0.183851890798305	1	0.259053199568126	1	0.0150917000647227	0.234118812499376	-2.19613775477621	-1.85220324891112	0.00828981093750839	0.200175627269145	-0.343934505865091
chr1	40074346	40074545	199	-	intron	PPT1	0.271739195715501	1	0.379977444497698	1	0.11049129068837	0.999169231885855	-2.60179863004689	0.639407881365307	0.186404063604717	0.856589792137683	-3.24120651141219
chr1	40097123	40097230	107	-	exon	PPT1	0.47230227456978	1	0.779058187640816	1	0.83123851840715	0.999169231885855	0.18167090801432	0.639407881365307	0.186404063604717	0.856589792137683	-0.457736973350987
chr1	40161450	40161550	100	+	exon	RLF	0.42300514874102	1	0.678151977707488	1	2.46324920949598e-05	0.000899614381263449	-1.1503967687406	-0.0178546730475087	0.968431558704068	0.999203167050087	-1.13254209569309
chr1	40236060	40236245	185	+	exon	RLF	0.884823603117173	1	0.877921814232619	1	0.441627230321526	0.999169231885855	-1.21534338265258	-0.0178546730475087	0.968431558704068	0.999203167050087	-1.19748870960507
chr1	40239064	40239189	125	+	exon	RLF	0.757132972912322	1	0.700822322762723	1	0.634718665735876	0.999169231885855	-1.05425828668757	-0.0178546730475087	0.968431558704068	0.999203167050087	-1.03640361364006
chr1	40240154	40240497	343	+	utr3	RLF	0.887405407917886	1	0.809521680321898	1	0.593946996888247	0.999169231885855	-0.917510495039911	-0.0178546730475087	0.968431558704068	0.999203167050087	-0.899655821992402
chr1	40257370	40257885	515	-	exon	RP1-39G22.7	0.741523213767153	1	0.956251075737843	1	0.864633891045236	0.999169231885855	-0.610961280296917	-0.197839776932481	0.70455023010986	0.999203167050087	-0.413121503364437
chr1	40292528	40292707	179	+	utr3	ZMPSTE24	0.995276347847938	1	0.940553727065426	1	0.685889215698717	0.999169231885855	-0.479307667695972	0.208462970362653	0.716215448653764	0.999203167050087	-0.687770638058625
chr1	40300716	40301449	733	-	utr3	COL9A2	0.816281160898004	1	0.850550559004182	1	0.834762057412091	0.999169231885855	-0.83051911545761	-0.867781616889657	0.319703534732845	0.954383412528847	0.0372625014320478
chr1	40301818	40301967	149	-	exon	COL9A2	0.687858510043119	1	0.94248664616389	1	0.484859254249486	0.999169231885855	-1.1319194675112	-0.867781616889657	0.319703534732845	0.954383412528847	-0.264137850621538
chr1	40302646	40302877	231	-	exon	COL9A2	0.489216434884886	1	0.703079196553223	1	0.0465560357373068	0.584998968359996	-1.70600748725988	-0.867781616889657	0.319703534732845	0.954383412528847	-0.838225870370225
chr1	40303143	40303269	126	-	exon	COL9A2	0.179588984835511	1	0.328212164997111	1	0.802601019044929	0.999169231885855	-2.13754078494079	-0.867781616889657	0.319703534732845	0.954383412528847	-1.26975916805113
chr1	40303497	40304178	681	-	exon	COL9A2	0.0503828224859477	1	0.098168822459244	1	0.145190002758521	0.999169231885855	-3.35496855991934	-0.867781616889657	0.319703534732845	0.954383412528847	-2.48718694302968
chr1	40304333	40304647	314	-	exon	COL9A2	0.991948177219257	1	0.869232194317389	1	0.769312212251325	0.999169231885855	-0.311904079576638	-0.867781616889657	0.319703534732845	0.954383412528847	0.555877537313019
chr1	40304799	40304915	116	-	exon	COL9A2	0.963878100036875	1	0.862535209258935	1	0.864280818362497	0.999169231885855	-0.552137766087541	-0.867781616889657	0.319703534732845	0.954383412528847	0.315643850802116
chr1	40305731	40305856	125	-	exon	COL9A2	0.367198387662007	1	0.649903059545331	1	0.956120964698356	0.999169231885855	-1.68647867089064	-0.867781616889657	0.319703534732845	0.954383412528847	-0.81869705400098
chr1	40306054	40306250	196	-	exon	COL9A2	NA	NA	0.725495247597415	1	0.000101799344037737	0.00315844357323813	-2.1257897320281	-0.867781616889657	0.319703534732845	0.954383412528847	-1.25800811513845
chr1	40307470	40307571	101	-	exon	COL9A2	0.59435447670408	1	0.604115773077944	1	0.98449277943952	0.999169231885855	-0.358441465635846	-0.867781616889657	0.319703534732845	0.954383412528847	0.509340151253811
chr1	40307724	40307824	100	-	exon	COL9A2	0.701034241339573	1	0.752352144047306	1	0.975425670764755	0.999169231885855	-0.226343260353774	-0.867781616889657	0.319703534732845	0.954383412528847	0.641438356535883
chr1	40308202	40308303	101	-	exon	COL9A2	0.706682787133147	1	0.942578337967711	1	0.820661136394219	0.999169231885855	-1.09385684747467	-0.867781616889657	0.319703534732845	0.954383412528847	-0.226075230585013
chr1	40309937	40310042	105	-	exon	COL9A2	0.478248310021375	1	0.794859944748839	1	0.518429660922836	0.999169231885855	-1.86999175282854	-0.867781616889657	0.319703534732845	0.954383412528847	-1.00221013593888
chr1	40311507	40311782	275	-	exon	COL9A2	0.590073669299057	1	0.862736501733881	1	0.968119784595332	0.999169231885855	-1.7517988292218	-0.867781616889657	0.319703534732845	0.954383412528847	-0.884017212332139
chr1	40312085	40312187	102	-	exon	COL9A2	0.458228560292747	1	0.762567189144046	1	0.476339736931277	0.999169231885855	-3.17098721790335	-0.867781616889657	0.319703534732845	0.954383412528847	-2.3032056010137
chr1	40312750	40312858	108	-	exon	COL9A2	0.623912041753094	1	0.468332277205923	1	0.851235084460431	0.999169231885855	-0.558407696089703	-0.867781616889657	0.319703534732845	0.954383412528847	0.309373920799954
chr1	40314216	40314346	130	-	exon	COL9A2	0.523618388497014	1	0.359382360214956	1	0.698905615350825	0.999169231885855	-0.480028270017856	-0.867781616889657	0.319703534732845	0.954383412528847	0.387753346871802
chr1	40317156	40317292	136	-	utr5	COL9A2	0.545148622377214	1	0.718364552866271	1	0.225466599653827	0.999169231885855	-2.01232483779502	-0.867781616889657	0.319703534732845	0.954383412528847	-1.14454322090536
chr1	40373740	40374141	401	+	utr5	SMAP2	0.761036769781809	1	0.948122234216247	1	0.592234522895797	0.999169231885855	0.733006022633985	1.13159931063172	0.0145161797684861	0.282050566947024	-0.398593287997738
chr1	40450727	40450839	112	+	utr5	ZFP69B	0.307811257699882	1	0.382274488780696	1	0.683825069262617	0.999169231885855	0.0605289082551704	0.225054627781968	0.654209464670438	0.999203167050087	-0.164525719526797
chr1	40463001	40463216	215	+	utr3	ZFP69B	0.886533100691145	1	0.943564628928604	1	0.835820017914608	0.999169231885855	-0.508129140566879	0.225054627781968	0.654209464670438	0.999203167050087	-0.733183768348847
chr1	40468300	40468422	122	+	intergenic	NA	0.222492843790643	1	0.111989963782388	1	0.629912651235133	0.999169231885855	-0.810604269547906	NA	NA	NA	NA
chr1	40507110	40507267	157	-	intron	RP11-656D10.3	0.378470308739357	1	0.5342330636982	1	0.741980800612853	0.999169231885855	-0.543879455866601	0.724139382765478	0.381787206278102	0.972282863327306	-1.26801883863208
chr1	40514614	40514730	116	-	exon	RP11-656D10.5	0.592993023023027	1	0.727936496174124	1	0.884506544823096	0.999169231885855	0.299125517948463	NA	NA	NA	NA
chr1	40514807	40515201	394	-	exon	RP11-656D10.5	0.929176169041928	1	0.996838009794239	1	0.646929013319362	0.999169231885855	-0.620315870029589	NA	NA	NA	NA
chr1	40515340	40515575	235	+	exon	EXO5	0.488745053636948	1	0.512929872898763	1	0.844995779806694	0.999169231885855	-0.202107077487788	0.427994813947482	0.522964180063403	0.992954860826707	-0.630101891435269
chr1	40546860	40547087	227	+	exon	ZNF684	0.785873320769258	1	0.724654267905408	1	0.791606756331888	0.999169231885855	-0.0761420423327437	1.32223112596828	0.021400910756757	0.349668042848792	-1.39837316830102
chr1	40626558	40626691	133	-	exon	RIMS3	0.875278680533399	1	0.926747705580032	1	0.605599606350661	0.999169231885855	0.312718495772267	0.257098668467405	0.658065769855114	0.999203167050087	0.0556198273048614
chr1	40691587	40691979	392	+	utr5	NFYC	0.545812309461076	1	0.790272617048724	1	0.718206195440615	0.999169231885855	0.494909799492997	0.497480727409829	0.337071942664835	0.959459186832547	-0.00257092791683183
chr1	40770399	40770510	111	+	exon	NFYC	0.962800086758369	1	0.851618144820516	1	0.811001365212127	0.999169231885855	0.299084789442016	0.497480727409829	0.337071942664835	0.959459186832547	-0.198395937967813
chr1	40770665	40770858	193	+	utr3	NFYC	0.892432393488315	1	0.977936434679703	1	0.567705420460961	0.999169231885855	0.496357238841044	0.497480727409829	0.337071942664835	0.959459186832547	-0.0011234885687848
chr1	40861116	40861729	613	-	utr3	CITED4	0.94582133164575	1	0.86905569290413	1	0.237175793293248	0.999169231885855	1.31665999226272	1.15873614412715	0.230279680620183	0.896720515718929	0.15792384813557
chr1	40862170	40862306	136	-	utr5	CITED4	0.211761673494179	1	0.241337658620312	1	1.71069107091158e-10	2.02826864900437e-08	0.0834672644809571	1.15873614412715	0.230279680620183	0.896720515718929	-1.0752688796462
chr1	41002109	41002232	123	+	exon	CTPS1	0.402956546731565	1	0.482335126186148	1	0.691454694750921	0.999169231885855	0.915446283499656	-0.150019442726427	0.660003493557712	0.999203167050087	1.06546572622608
chr1	41008594	41008834	240	+	exon	CTPS1	0.585541427988343	1	0.927571952114515	1	0.955903971536828	0.999169231885855	-1.40517905087801	-0.150019442726427	0.660003493557712	0.999203167050087	-1.25515960815158
chr1	41070658	41070777	119	-	exon	SCMH1	0.940244882791917	1	0.975224688656425	1	0.971556405272871	0.999169231885855	0.892773481428709	0.796566901219582	0.17671001098675	0.842246710144115	0.0962065802091271
chr1	41241801	41241937	136	-	intron	SCMH1	0.52096247091225	1	0.655279313415026	1	0.577482058613273	0.999169231885855	-0.974269588590465	0.796566901219582	0.17671001098675	0.842246710144115	-1.77083648981005
chr1	42459967	42460120	153	+	utr3	PPCS	0.902820711727855	1	0.811721452769333	1	0.12760676872997	0.999169231885855	-2.0425179084406	-1.02056272514108	0.0582460110380096	0.554929363468009	-1.02195518329952
chr1	42682414	42682617	203	+	utr5	YBX1	0.59387871597025	1	0.705138995673308	1	0.911346447326946	0.999169231885855	0.174192729836988	0.299399340136936	0.622295304342935	0.999203167050087	-0.125206610299947
chr1	42700828	42700984	156	+	exon	YBX1	0.430781118555414	1	0.580984544288263	1	0.74537280129698	0.999169231885855	0.831033480095538	0.299399340136936	0.622295304342935	0.999203167050087	0.531634139958602
chr1	42746449	42746890	441	-	utr3	P3H1	0.520136249035517	1	0.689632463828467	1	0.434616648558685	0.999169231885855	1.10134641485608	0.740256030270004	0.281224054273728	0.930942271455317	0.36109038458608
chr1	42754928	42755104	176	-	exon	P3H1	0.872765557784839	1	0.985825328254458	1	0.674236567630776	0.999169231885855	0.439383202499504	0.740256030270004	0.281224054273728	0.930942271455317	-0.3008728277705
chr1	42765606	42765707	101	-	intron	P3H1	0.830177352334906	1	0.758480872939351	1	0.374092402656317	0.999169231885855	-0.923340021396848	0.740256030270004	0.281224054273728	0.930942271455317	-1.66359605166685
chr1	42766275	42766548	273	-	exon	P3H1	0.569077708721491	1	0.856634904314049	1	0.734833169670273	0.999169231885855	-0.483409893435496	0.740256030270004	0.281224054273728	0.930942271455317	-1.2236659237055
chr1	42766715	42767002	287	-	utr5	P3H1	0.271263736361288	1	0.536773480882293	1	0.826647260467829	0.999169231885855	-0.140763344872755	0.740256030270004	0.281224054273728	0.930942271455317	-0.881019375142759
chr1	42767461	42767577	116	+	exon	RP5-994D16.12	0.356477868826783	1	0.578379279934303	1	5.05241996829191e-05	0.00169239950989367	-0.790978909008518	NA	NA	NA	NA
chr1	42775216	42775472	256	+	utr3	RP5-994D16.12	0.74523580057219	1	0.740546385251644	1	0.525469783951247	0.999169231885855	-0.908923615980482	NA	NA	NA	NA
chr1	42807284	42807557	273	-	utr3	SVBP	0.30713864444129	1	0.492774190472581	1	0.45915579943717	0.999169231885855	0.00405405031999998	-0.494959342320715	0.296284957192669	0.9394550166831	0.499013392640715
chr1	42842787	42842927	140	-	exon	RP11-342M1.3	0.555307243653954	1	0.618600117405492	1	0.910189544365042	0.999169231885855	-0.15362329420552	-0.366286541953169	0.648245481070517	0.999203167050087	0.212663247747649
chr1	42850916	42851201	285	+	utr5	ZNF691	0.294201336682266	1	0.467941914420026	1	0.469207613508789	0.999169231885855	0.00853486831759031	-0.114407512408117	0.781418592002163	0.999203167050087	0.122942380725708
chr1	42851326	42851856	530	+	utr3	ZNF691	0.642315632015292	1	0.711444163442904	1	0.843949727310968	0.999169231885855	-0.228032877792404	-0.114407512408117	0.781418592002163	0.999203167050087	-0.113625365384286
chr1	42927678	42927818	140	-	utr3	SLC2A1	0.848516607560863	1	0.69816542591024	1	0.860193172019377	0.999169231885855	-0.554883329058011	-1.14182473774752	0.132917069275936	0.762854474306702	0.586941408689505
chr1	42929625	42930063	438	-	utr3	SLC2A1	0.509481279430684	1	0.851257871440586	1	0.772327041345907	0.999169231885855	-1.21324913109429	-1.14182473774752	0.132917069275936	0.762854474306702	-0.0714243933467718
chr1	42931105	42931280	175	-	exon	SLC2A1	0.670579359436358	1	0.738984135682934	1	0.26149317193288	0.999169231885855	-1.50197199566858	-1.14182473774752	0.132917069275936	0.762854474306702	-0.360147257921069
chr1	42934963	42935077	114	-	intron	SLC2A1	1	1	0.952587443036266	1	0.398718862220531	0.999169231885855	-1.36094217416213	-1.14182473774752	0.132917069275936	0.762854474306702	-0.219117436414618
chr1	42943223	42943400	177	-	exon	SLC2A1	NA	NA	0.390046535436673	1	0.00785811004228149	0.137736820054731	-1.6465767672393	-1.14182473774752	0.132917069275936	0.762854474306702	-0.504752029491785
chr1	42958622	42959017	395	-	utr5	SLC2A1	NA	NA	0.798809078832591	1	0.489468819891356	0.999169231885855	-0.49921569022341	-1.14182473774752	0.132917069275936	0.762854474306702	0.642609047524106
chr1	43168986	43169098	112	-	exon	EBNA1BP2	0.574555238479265	1	0.875691022163634	1	0.876000321394313	0.999169231885855	-0.331847769748751	0.0766968983726873	0.830657920983288	0.999203167050087	-0.408544668121439
chr1	43170830	43170940	110	-	exon	EBNA1BP2	0.886512298166892	1	0.879658956037548	1	0.980733759862145	0.999169231885855	-0.0995480600114357	0.0766968983726873	0.830657920983288	0.999203167050087	-0.176244958384123
chr1	43171491	43171591	100	-	exon	EBNA1BP2	0.453246428595534	1	0.549298816924049	1	0.733981648203574	0.999169231885855	0.676865545000246	0.0766968983726873	0.830657920983288	0.999203167050087	0.600168646627558
chr1	43172157	43172291	134	+	utr5	CFAP57	0.792785163411853	1	0.857154656753232	1	0.988446923992685	0.999169231885855	-0.108278649957336	-0.179742739867107	0.841345756407386	0.999203167050087	0.0714640899097705
chr1	43282684	43282898	214	-	utr3	C1orf210	0.248885911213898	1	0.352587954687139	1	0.764448828024539	0.999169231885855	-0.870512147352051	0.180092613613332	0.790117515940809	0.999203167050087	-1.05060476096538
chr1	43312413	43312513	100	+	exon	TIE1	0.764382179836297	1	0.744257980140836	1	0.692928211297687	0.999169231885855	-0.476695348826397	-1.30114035180029	0.122919414710097	0.741806903061332	0.824445002973894
chr1	43359138	43359363	225	+	utr5	CDC20	0.593058907370353	1	0.779748764068876	1	0.888289581328305	0.999169231885855	0.0849972242526413	0.610751167875184	0.466543363283872	0.987012215434301	-0.525753943622542
chr1	43362994	43363130	136	+	utr3	CDC20	0.580414057011741	1	0.556754783368597	1	0.75640827034454	0.999169231885855	0.803332416836981	0.610751167875184	0.466543363283872	0.987012215434301	0.192581248961798
chr1	43363703	43363908	205	-	utr3	ELOVL1	0.686809364835967	1	0.860315943101406	1	0.744729395148204	0.999169231885855	-0.476036357182869	-0.449849442524825	0.25889752771181	0.914340343739042	-0.0261869146580445
chr1	43365333	43365445	112	-	exon	ELOVL1	0.373181832044309	1	0.670691218023384	1	0.890876221647519	0.999169231885855	-1.66331958825166	-0.449849442524825	0.25889752771181	0.914340343739042	-1.21347014572684
chr1	43365578	43365691	113	-	utr5	ELOVL1	0.328369381449387	1	0.60484993857174	1	0.877977420681042	0.999169231885855	-2.13223144723986	-0.449849442524825	0.25889752771181	0.914340343739042	-1.68238200471503
chr1	43365997	43366153	156	-	intron	ELOVL1	0.800174971254112	1	0.956663609952661	1	0.087927587025166	0.935883306848817	-2.45422655140635	-0.449849442524825	0.25889752771181	0.914340343739042	-2.00437710888153
chr1	43366244	43366369	125	-	exon	ELOVL1	0.227578284860565	1	0.363487216411556	1	0.502509291948781	0.999169231885855	-1.88784209868058	-0.449849442524825	0.25889752771181	0.914340343739042	-1.43799265615575
chr1	43367924	43368027	103	-	utr5	ELOVL1	0.49532316349817	1	0.686214561525298	1	2.93021679305664e-05	0.00105164688752318	-1.02098424526661	-0.449849442524825	0.25889752771181	0.914340343739042	-0.571134802741785
chr1	43386124	43386251	127	-	exon	MED8	0.569811265390121	1	0.732777231965318	1	0.835257429065426	0.999169231885855	0.988027252560828	0.657213181466594	0.118345649821912	0.729933842501267	0.330814071094234
chr1	43450427	43451214	787	+	utr3	SZT2	0.992282632448606	1	0.943353350981411	1	0.657780709255001	0.999169231885855	-0.195077030449	0.288647601415727	0.707476644215692	0.999203167050087	-0.483724631864727
chr1	43451606	43451708	102	+	utr3	SZT2	0.793546815952284	1	0.75750131576193	1	0.75787248662646	0.999169231885855	0.744618501419845	0.288647601415727	0.707476644215692	0.999203167050087	0.455970900004118
chr1	43453986	43454110	124	-	utr5	HYI	0.412063357973185	1	0.609282401517895	1	7.1098754412189e-05	0.00230052285475229	-0.684567191644031	0.0211092566080046	0.975909009887007	0.999556724628505	-0.705676448252035
chr1	43530870	43531078	208	+	utr5	PTPRF	0.107283082322487	1	0.209161539721429	1	1.46248827529094e-23	7.95929274805059e-21	-2.20924200948064	0.35119298321792	0.717875748398073	0.999203167050087	-2.56043499269856
chr1	43538137	43538237	100	+	utr5	PTPRF	0.964081258351165	1	0.797657664186604	1	0.979236647436422	0.999169231885855	-0.461883844098089	0.35119298321792	0.717875748398073	0.999203167050087	-0.813076827316008
chr1	43544971	43545134	163	+	utr5	PTPRF	0.384438397147801	1	0.681252385567298	1	0.864156332887346	0.999169231885855	-1.16309807639429	0.35119298321792	0.717875748398073	0.999203167050087	-1.5142910596122
chr1	43553751	43553853	102	+	exon	PTPRF	0.844361480708807	1	0.850834008419616	1	0.628352564180022	0.999169231885855	0.28845362462494	0.35119298321792	0.717875748398073	0.999203167050087	-0.0627393585929801
chr1	43569559	43569757	198	+	exon	PTPRF	0.945137714461817	1	0.948476899536014	1	0.782111213914841	0.999169231885855	0.179887460446694	0.35119298321792	0.717875748398073	0.999203167050087	-0.171305522771225
chr1	43588691	43588966	275	+	exon	PTPRF	0.898840408178938	1	0.873655450218773	1	0.83782926017342	0.999169231885855	0.251089655588269	0.35119298321792	0.717875748398073	0.999203167050087	-0.100103327629651
chr1	43590921	43591092	171	+	exon	PTPRF	0.682668028415723	1	0.74802581029212	1	0.846356401536328	0.999169231885855	-0.432473418118363	0.35119298321792	0.717875748398073	0.999203167050087	-0.783666401336282
chr1	43591178	43591546	368	+	exon	PTPRF	NA	NA	0.698598984920468	1	0.858886606212933	0.999169231885855	0.185431275498494	0.35119298321792	0.717875748398073	0.999203167050087	-0.165761707719426
chr1	43591739	43591918	179	+	exon	PTPRF	0.770520048050116	1	0.659569909672322	1	0.328293606654301	0.999169231885855	0.981854762922152	0.35119298321792	0.717875748398073	0.999203167050087	0.630661779704232
chr1	43592403	43592523	120	+	exon	PTPRF	0.647479265341999	1	0.801422728139557	1	0.784261068175707	0.999169231885855	-0.0733733659464676	0.35119298321792	0.717875748398073	0.999203167050087	-0.424566349164387
chr1	43597756	43598024	268	+	exon	PTPRF	0.40878654151456	1	0.774458917603552	1	0.738040188062183	0.999169231885855	-0.327231806289032	0.35119298321792	0.717875748398073	0.999203167050087	-0.678424789506952
chr1	43598686	43598897	211	+	exon	PTPRF	0.482325694070225	1	0.777889634664001	1	0.815559425587098	0.999169231885855	-0.718817882375587	0.35119298321792	0.717875748398073	0.999203167050087	-1.07001086559351
chr1	43603580	43604144	564	+	exon	PTPRF	0.897391600186055	1	0.998186507708022	1	0.526061048895705	0.999169231885855	0.227501722954152	0.35119298321792	0.717875748398073	0.999203167050087	-0.123691260263767
chr1	43605235	43605414	179	+	exon	PTPRF	0.478861398414184	1	0.687300026059123	1	0.892078683817868	0.999169231885855	-0.250573323112921	0.35119298321792	0.717875748398073	0.999203167050087	-0.601766306330841
chr1	43606177	43606447	270	+	exon	PTPRF	0.915151905147264	1	0.9953234277015	1	0.773546900175941	0.999169231885855	0.130117785232795	0.35119298321792	0.717875748398073	0.999203167050087	-0.221075197985125
chr1	43606773	43606917	144	+	exon	PTPRF	0.211473599009267	1	0.575330795956088	1	0.837182486446524	0.999169231885855	-1.12199371228764	0.35119298321792	0.717875748398073	0.999203167050087	-1.47318669550556
chr1	43609347	43609490	143	+	exon	PTPRF	0.356397035372227	1	0.606283936105522	1	0.983263287083924	0.999169231885855	-0.429646304395879	0.35119298321792	0.717875748398073	0.999203167050087	-0.780839287613799
chr1	43613547	43613675	128	+	exon	PTPRF	0.959346772161095	1	0.862898449658054	1	0.648159061600697	0.999169231885855	0.399930295851518	0.35119298321792	0.717875748398073	0.999203167050087	0.0487373126335984
chr1	43617361	43617507	146	+	exon	PTPRF	0.926028989664081	1	0.907571050881721	1	0.659132255142156	0.999169231885855	0.517890263001014	0.35119298321792	0.717875748398073	0.999203167050087	0.166697279783094
chr1	43619262	43619560	298	+	exon	PTPRF	NA	NA	0.494555802220255	1	0.539488968802995	0.999169231885855	0.861655369112365	0.35119298321792	0.717875748398073	0.999203167050087	0.510462385894445
chr1	43619635	43619780	145	+	exon	PTPRF	0.904613813276011	1	0.864449267929966	1	0.919482692372525	0.999169231885855	0.0592718925543126	0.35119298321792	0.717875748398073	0.999203167050087	-0.291921090663607
chr1	43620072	43620209	137	+	exon	PTPRF	0.393806895483325	1	0.412241759961426	1	0.424378966369026	0.999169231885855	0.708982376540466	0.35119298321792	0.717875748398073	0.999203167050087	0.357789393322546
chr1	43620831	43620949	118	+	exon	PTPRF	0.275118457833016	1	0.435386155916773	1	0.612775731470234	0.999169231885855	1.10458015988456	0.35119298321792	0.717875748398073	0.999203167050087	0.753387176666642
chr1	43621065	43621186	121	+	exon	PTPRF	0.739720295195384	1	0.726320188265827	1	0.371976755212372	0.999169231885855	1.02460096389518	0.35119298321792	0.717875748398073	0.999203167050087	0.673407980677257
chr1	43622061	43622294	233	+	utr3	PTPRF	0.880873122293077	1	0.850275712910939	1	0.593206171298057	0.999169231885855	0.253690659824939	0.35119298321792	0.717875748398073	0.999203167050087	-0.0975023233929809
chr1	43653121	43653242	121	+	utr5	KDM4A	0.833474785421129	1	0.902731127778169	1	0.728565076683259	0.999169231885855	-0.982925311707828	-0.637839317184424	0.0802807253825676	0.638332300026544	-0.345085994523404
chr1	43669050	43669154	104	+	exon	KDM4A	0.511662613031128	1	0.664431932337027	1	0.789580795999885	0.999169231885855	-0.0337821479747953	-0.637839317184424	0.0802807253825676	0.638332300026544	0.604057169209629
chr1	43671591	43671870	279	+	exon	KDM4A	0.692117771061782	1	0.663583200133081	1	0.666540931914243	0.999169231885855	-0.444098526706456	-0.637839317184424	0.0802807253825676	0.638332300026544	0.193740790477968
chr1	43704403	43704710	307	+	utr3	KDM4A	0.898400816365668	1	0.856705485593667	1	0.596349250163929	0.999169231885855	-0.52586479509494	-0.637839317184424	0.0802807253825676	0.638332300026544	0.111974522089484
chr1	43930187	43930509	322	+	utr3	ST3GAL3	0.466347957883053	1	0.580774303525458	1	0.408787040946087	0.999169231885855	1.12464833332392	0.400981780073818	0.510207188120756	0.988848287756646	0.723666553250103
chr1	43930830	43931123	293	+	utr3	ST3GAL3	0.83765159603445	1	0.952062042416741	1	0.98859845310612	0.999169231885855	0.198884141387028	0.400981780073818	0.510207188120756	0.988848287756646	-0.20209763868679
chr1	43936911	43937087	176	+	utr3	ARTN	0.878477411522978	1	0.957704303515464	1	0.927277663585643	0.999169231885855	0.691599823506361	0.834575489756566	0.424051146809222	0.979490629528806	-0.142975666250205
chr1	43946991	43947354	363	+	utr5	IPO13	0.906455954866626	1	0.973099443225488	1	0.618681879769681	0.999169231885855	0.521856209836556	0.645979061597426	0.352892770117188	0.963848678988957	-0.12412285176087
chr1	43947470	43947634	164	+	utr5	IPO13	0.794952509781911	1	0.855941144380816	1	0.712095592303225	0.999169231885855	1.39176925220335	0.645979061597426	0.352892770117188	0.963848678988957	0.745790190605928
chr1	43948860	43948965	105	+	intron	IPO13	0.357008122741568	1	0.461941297232397	1	0.793389509464419	0.999169231885855	0.516324755161944	0.645979061597426	0.352892770117188	0.963848678988957	-0.129654306435482
chr1	43949529	43950208	679	+	exon	IPO13	0.568615340150397	1	0.703924243711661	1	0.760718903051229	0.999169231885855	0.483299612384031	0.645979061597426	0.352892770117188	0.963848678988957	-0.162679449213395
chr1	43956251	43956597	346	+	exon	IPO13	0.442203830474122	1	0.497888667135927	1	0.242933488130744	0.999169231885855	1.70065865768946	0.645979061597426	0.352892770117188	0.963848678988957	1.05467959609203
chr1	43970018	43970283	265	+	utr5	DPH2	0.873099600686998	1	0.803889549380587	1	0.918575754376002	0.999169231885855	-0.150218805971087	-0.14246931834621	0.711765476291322	0.999203167050087	-0.00774948762487659
chr1	43972164	43972291	127	+	utr3	DPH2	0.0962625737105448	1	0.240957659419457	1	0.837813183876759	0.999169231885855	-1.48618103746896	-0.14246931834621	0.711765476291322	0.999203167050087	-1.34371171912275
chr1	43972357	43972717	360	+	utr3	DPH2	0.603403939789249	1	0.952722170906505	1	0.944686670344502	0.999169231885855	-0.634638107452972	-0.14246931834621	0.711765476291322	0.999203167050087	-0.492168789106762
chr1	43974949	43975059	110	+	utr5	ATP6V0B	0.267161958635389	1	0.529545902874344	1	0.664087756152648	0.999169231885855	-1.10014696325968	0.0776308960340157	0.881909856788497	0.999203167050087	-1.17777785929369
chr1	43979403	43979667	264	+	utr5	B4GALT2	0.209467984616768	1	0.281067562673184	1	0.175041696531454	0.999169231885855	-2.77215289998133	0.260852649578148	0.699782157983991	0.999203167050087	-3.03300554955948
chr1	43981049	43981457	408	+	utr5	B4GALT2	0.137571398313475	1	0.349800293170413	1	0.177230039185749	0.999169231885855	-1.45213765415014	0.260852649578148	0.699782157983991	0.999203167050087	-1.71299030372829
chr1	43981644	43981797	153	+	exon	B4GALT2	NA	NA	0.860853558891265	1	0.869416978654157	0.999169231885855	0.372373512987624	0.260852649578148	0.699782157983991	0.999203167050087	0.111520863409476
chr1	43983219	43983390	171	+	intron	B4GALT2	0.421203285041978	1	0.436641896319327	1	0.748756044119559	0.999169231885855	-1.23353765936647	0.260852649578148	0.699782157983991	0.999203167050087	-1.49439030894462
chr1	43985476	43985583	107	+	exon	B4GALT2	0.259186878730179	1	0.512959638104273	1	0.847119327941421	0.999169231885855	-0.713344388244521	0.260852649578148	0.699782157983991	0.999203167050087	-0.974197037822669
chr1	43990390	43990790	400	+	utr3	B4GALT2	0.785566759292701	1	0.948720039471223	1	0.812682300337613	0.999169231885855	-0.03153045111358	0.260852649578148	0.699782157983991	0.999203167050087	-0.292383100691728
chr1	43997415	43997762	347	-	utr3	SLC6A9	0.666724367309224	1	0.630184434492699	1	0.577508141792911	0.999169231885855	1.009920272734	0.748011517804314	0.470335939040351	0.987581646714205	0.261908754929685
chr1	43998260	43998424	164	-	intron	SLC6A9	0.583723630711859	1	0.649398508495231	1	0.821847118667259	0.999169231885855	0.384543826944096	0.748011517804314	0.470335939040351	0.987581646714205	-0.363467690860218
chr1	44010791	44010915	124	-	utr5	SLC6A9	0.595067858714736	1	0.613352378777473	1	0.944752609857738	0.999169231885855	0.452513806764348	0.748011517804314	0.470335939040351	0.987581646714205	-0.295497711039966
chr1	44024280	44024387	107	-	utr5	SLC6A9	0.492059110200494	1	0.774632538415027	1	0.970642739634752	0.999169231885855	0.010219074706895	0.748011517804314	0.470335939040351	0.987581646714205	-0.737792443097419
chr1	44031366	44031536	170	-	utr5	SLC6A9	0.836414880840924	1	0.967636566972402	1	0.903639453866706	0.999169231885855	-0.0114273452156133	0.748011517804314	0.470335939040351	0.987581646714205	-0.759438863019928
chr1	44213580	44213821	241	+	utr5	DMAP1	0.731864734660815	1	0.945430564070067	1	0.734241391609311	0.999169231885855	0.143256849076491	-0.223772500695587	0.708947908491487	0.999203167050087	0.367029349772078
chr1	44218217	44218334	117	+	exon	DMAP1	0.382836768350002	1	0.545077527918477	1	0.958088873398976	0.999169231885855	-1.29528489461544	-0.223772500695587	0.708947908491487	0.999203167050087	-1.07151239391985
chr1	44219034	44219231	197	+	exon	DMAP1	0.5039672608026	1	0.616849371578243	1	0.862039961907361	0.999169231885855	0.285037593008531	-0.223772500695587	0.708947908491487	0.999203167050087	0.508810093704118
chr1	44219339	44219470	131	+	exon	DMAP1	0.45997786229388	1	0.338574424981639	1	0.836443803197628	0.999169231885855	0.00463352299740187	-0.223772500695587	0.708947908491487	0.999203167050087	0.228406023692989
chr1	44219745	44219860	115	+	exon	DMAP1	0.801531327732079	1	0.709276869715448	1	0.8792027104967	0.999169231885855	-0.254161454371945	-0.223772500695587	0.708947908491487	0.999203167050087	-0.0303889536763571
chr1	44219939	44220270	331	+	exon	DMAP1	0.551931639465306	1	0.817083428623822	1	0.729299878122993	0.999169231885855	-0.662127338496715	-0.223772500695587	0.708947908491487	0.999203167050087	-0.438354837801127
chr1	44220511	44220638	127	+	utr3	DMAP1	0.848337873277951	1	0.875572768414593	1	0.629959207348248	0.999169231885855	0.294745373347448	-0.223772500695587	0.708947908491487	0.999203167050087	0.518517874043036
chr1	44221334	44221436	102	-	utr3	ERI3	0.77028211276697	1	0.904758481352246	1	0.471899088218194	0.999169231885855	0.532504137245376	0.549761384259	0.359611762705755	0.965717220186116	-0.0172572470136241
chr1	44412053	44412153	100	+	utr5	RNF220	0.332891898607691	1	0.380577948889855	1	0.956542450632993	0.999169231885855	-1.35628578727878	0.0529749878303876	0.889322426100189	0.999203167050087	-1.40926077510916
chr1	44412504	44412679	175	+	exon	RNF220	0.958356697556817	1	0.985822095128142	1	0.803632338588288	0.999169231885855	-0.930372148402823	0.0529749878303876	0.889322426100189	0.999203167050087	-0.983347136233211
chr1	44631942	44632208	266	+	utr5	RNF220	0.183831057349722	1	0.357459090608485	1	0.42057557399009	0.999169231885855	-0.684933960164176	0.0529749878303876	0.889322426100189	0.999203167050087	-0.737908947994563
chr1	44632274	44632374	100	+	exon	RNF220	0.674595656864476	1	0.91269482498241	1	0.981393246258423	0.999169231885855	-0.0377525519821565	0.0529749878303876	0.889322426100189	0.999203167050087	-0.0907275398125441
chr1	44635471	44635602	131	+	utr3	RNF220	0.0802545296609642	1	0.245601957003354	1	0.913542545602359	0.999169231885855	-0.307523786186404	0.0529749878303876	0.889322426100189	0.999203167050087	-0.360498774016792
chr1	44635966	44636086	120	+	utr3	RNF220	0.845766857716163	1	0.877259501694361	1	0.879227455065579	0.999169231885855	-0.015133962911918	0.0529749878303876	0.889322426100189	0.999203167050087	-0.0681089507423056
chr1	44636225	44636401	176	+	utr3	RNF220	0.321748894838503	1	0.438279888578016	1	0.968227521499732	0.999169231885855	0.132254473061663	0.0529749878303876	0.889322426100189	0.999203167050087	0.0792794852312751
chr1	44644934	44645067	133	+	exon	RNF220	0.519549120279734	1	0.535153013958779	1	0.834790068543016	0.999169231885855	0.578295773069639	0.0529749878303876	0.889322426100189	0.999203167050087	0.525320785239252
chr1	44645364	44645468	104	-	exon	TMEM53	0.53986716987984	1	0.723456130155373	1	0.821956818164106	0.999169231885855	0.690844754705084	0.940242201130505	0.0813927037695161	0.640849351247387	-0.249397446425422
chr1	44649596	44649749	153	+	exon	RNF220	0.564444367509987	1	0.676717090674052	1	0.522617600150263	0.999169231885855	1.20601653820691	0.0529749878303876	0.889322426100189	0.999203167050087	1.15304155037652
chr1	44650623	44650839	216	+	utr3	RNF220	0.701533480373311	1	0.911649304447416	1	0.78268043413275	0.999169231885855	0.200924531754261	0.0529749878303876	0.889322426100189	0.999203167050087	0.147949543923873
chr1	44654690	44654874	184	-	exon	TMEM53	0.977553924353596	1	0.894689460067764	1	0.56524597746298	0.999169231885855	0.547819841767213	0.940242201130505	0.0813927037695161	0.640849351247387	-0.392422359363293
chr1	44660244	44660353	109	-	exon	TMEM53	0.662795902413297	1	0.673099764066274	1	0.325136909144343	0.999169231885855	1.23657890651765	0.940242201130505	0.0813927037695161	0.640849351247387	0.296336705387148
chr1	44674346	44674470	124	-	utr5	TMEM53	0.546943338038159	1	0.466460574485067	1	4.62557516040892e-08	3.42004107294555e-06	1.6276995654384	0.940242201130505	0.0813927037695161	0.640849351247387	0.687457364307896
chr1	44766766	44766940	174	+	exon	KIF2C	0.61358566218623	1	0.705351610089084	1	0.997271755121868	0.999169231885855	0.611377768468649	0.20917149655	0.664186880984676	0.999203167050087	0.402206271918648
chr1	44775988	44776088	100	+	exon	RPS8	0.923858637175777	1	0.857312216401009	1	0.834873159760928	0.999169231885855	0.0162003642693846	0.556654362545232	0.216281621188664	0.887552203794381	-0.540453998275847
chr1	44783881	44784096	215	-	utr3	BEST4	0.309113079977483	1	0.540398576911565	1	0.881634101752473	0.999169231885855	-1.946207139667	-0.609697550835268	0.291456852114971	0.937777592862629	-1.33650958883174
chr1	44784705	44784805	100	-	exon	BEST4	0.663049687870461	1	0.724323014871924	1	0.882699592444014	0.999169231885855	-0.477180458356469	-0.609697550835268	0.291456852114971	0.937777592862629	0.132517092478798
chr1	44808598	44808804	206	+	utr5	BTBD19	0.611266598961514	1	0.63710685750076	1	0.445977150089568	0.999169231885855	-1.41086953318949	-1.41473518894816	0.00222392150562301	0.0899084158813607	0.00386565575866937
chr1	44813384	44813560	176	+	exon	BTBD19	0.0656197792761213	1	0.119097788173079	1	0.000350295332080893	0.00940866054564846	-4.04181904946822	-1.41473518894816	0.00222392150562301	0.0899084158813607	-2.62708386052006
chr1	44813629	44813926	297	+	utr3	BTBD19	0.406203590878952	1	0.615189065773866	1	6.16790031485086e-05	0.00202534079774895	-1.81056084041286	-1.41473518894816	0.00222392150562301	0.0899084158813607	-0.395825651464693
chr1	44981132	44981237	105	-	utr5	EIF2B3	0.272771509121994	1	0.36828045057565	1	0.60943166762092	0.999169231885855	0.460331148270116	-0.532989754270485	0.234042581023373	0.898601623023158	0.993320902540601
chr1	45003380	45003820	440	-	utr3	HECTD3	0.665699494139439	1	0.408502229109126	1	0.109336030267373	0.999169231885855	1.44549895222738	0.636107271559489	0.142714802310131	0.783480495845073	0.809391680667892
chr1	45003880	45004004	124	-	exon	HECTD3	0.686091215165664	1	0.573679269280384	1	0.215484015758882	0.999169231885855	2.19235996102415	0.636107271559489	0.142714802310131	0.783480495845073	1.55625268946466
chr1	45004612	45004867	255	-	exon	HECTD3	0.642500690683193	1	0.598817462487692	1	0.70651392591227	0.999169231885855	0.967789216245374	0.636107271559489	0.142714802310131	0.783480495845073	0.331681944685885
chr1	45010581	45010687	106	-	exon	HECTD3	0.74345890312045	1	0.986264244661651	1	0.139877296468571	0.999169231885855	0.972576614373725	0.636107271559489	0.142714802310131	0.783480495845073	0.336469342814236
chr1	45012839	45012960	121	+	exon	UROD	0.44819888045726	1	0.580559262884377	1	0.890818158021824	0.999169231885855	0.604780482608724	0.74540540478112	0.0674338153658228	0.599166907199199	-0.140624922172396
chr1	45014861	45014963	102	+	exon	UROD	0.803958785242088	1	0.862576551830008	1	0.867165009349642	0.999169231885855	0.372488289925677	0.74540540478112	0.0674338153658228	0.599166907199199	-0.372917114855443
chr1	45017684	45017784	100	-	utr3	ZSWIM5	0.28534357160054	1	0.317478406982621	1	0.943722811940189	0.999169231885855	-1.30851523786662	0.2011890296176	0.651870228302298	0.999203167050087	-1.50970426748422
chr1	45018101	45018484	383	-	utr3	ZSWIM5	0.910599822822374	1	0.771125021607947	1	0.677540524211041	0.999169231885855	-0.631310224554027	0.2011890296176	0.651870228302298	0.999203167050087	-0.832499254171627
chr1	45018661	45018855	194	-	exon	ZSWIM5	0.626354275364482	1	0.642132359267386	1	0.658047896725824	0.999169231885855	-0.568829163179033	0.2011890296176	0.651870228302298	0.999203167050087	-0.770018192796633
chr1	45019006	45019157	151	-	exon	ZSWIM5	NA	NA	0.652491933263072	1	0.954001959040823	0.999169231885855	-1.14646099936428	0.2011890296176	0.651870228302298	0.999203167050087	-1.34765002898188
chr1	45205086	45205457	371	-	intron	ZSWIM5	0.648276552577989	1	0.755126201481593	1	0.711881766121608	0.999169231885855	-0.905352047026329	0.2011890296176	0.651870228302298	0.999203167050087	-1.10654107664393
chr1	45205570	45205692	122	-	intron	ZSWIM5	0.848791864029906	1	0.861014147063581	1	0.779187891664229	0.999169231885855	-0.120354128002047	0.2011890296176	0.651870228302298	0.999203167050087	-0.321543157619647
chr1	45206033	45206376	343	-	utr5	ZSWIM5	0.102321110578956	1	0.212205158421836	1	8.9718987588807e-10	9.51594552707097e-08	-1.49890192527783	0.2011890296176	0.651870228302298	0.999203167050087	-1.70009095489543
chr1	45206863	45206985	122	-	intron	ZSWIM5	1	1	0.997296276786662	1	0.405808759133035	0.999169231885855	-0.895223879412318	0.2011890296176	0.651870228302298	0.999203167050087	-1.09641290902992
chr1	45331476	45331583	107	-	utr3	MUTYH	0.923800281330344	1	0.935332523708026	1	0.881138385775466	0.999169231885855	0.0674951079167297	0.197798966583799	0.79453869461311	0.999203167050087	-0.13030385866707
chr1	45331709	45331898	189	-	utr3	MUTYH	0.903752176370292	1	0.862035818576621	1	0.746782097947807	0.999169231885855	0.567175550753436	0.197798966583799	0.79453869461311	0.999203167050087	0.369376584169637
chr1	45334440	45334542	102	-	utr5	MUTYH	0.950166089794425	1	0.982333571701755	1	0.993934099564647	0.999169231885855	0.194241301799341	0.197798966583799	0.79453869461311	0.999203167050087	-0.00355766478445793
chr1	45343133	45343507	374	+	exon	TOE1	0.717392097481137	1	0.724153442239748	1	0.930304971850094	0.999169231885855	-0.0851129435010635	0.428580945801283	0.414286331637932	0.976762745803823	-0.513693889302346
chr1	45345426	45345528	102	-	exon	TESK2	0.335149968707478	1	0.36964757949609	1	0.630189464554344	0.999169231885855	0.162023768855212	0.680697908294206	0.139739815053026	0.778011251526633	-0.518674139438994
chr1	45508997	45509225	228	+	utr3	MMACHC	NA	NA	0.624839182975009	1	0.901687902047455	0.999169231885855	-0.239258524947365	0.326045167147852	0.479406559576861	0.987581646714205	-0.565303692095218
chr1	45550889	45551064	175	+	utr5	AKR1A1	0.706150936069714	1	0.895989066302955	1	0.839330029327094	0.999169231885855	0.181211452160196	0.721288265498985	0.0399767766997412	0.471776845141251	-0.540076813338789
chr1	45583412	45583690	278	+	utr5*	NASP	0.889666234113714	1	0.956016286035168	1	0.578507010050998	0.999169231885855	-0.695038218372765	-0.119148437496208	0.776296652301679	0.999203167050087	-0.575889780876557
chr1	45584061	45584165	104	+	utr5	NASP	0.387322812500075	1	0.573302575218545	1	0.821039890954203	0.999169231885855	-0.339528599303672	-0.119148437496208	0.776296652301679	0.999203167050087	-0.220380161807463
chr1	45602186	45602327	141	+	utr3	NASP	0.820969546939301	1	0.822300011123196	1	0.977322947372043	0.999169231885855	-0.783814503991133	-0.119148437496208	0.776296652301679	0.999203167050087	-0.664666066494924
chr1	45607297	45607837	540	+	utr3	NASP	0.179679605897989	1	0.242961225752334	1	0.913721966484821	0.999169231885855	0.358162559012104	-0.119148437496208	0.776296652301679	0.999203167050087	0.477310996508312
chr1	45618601	45618761	160	+	utr3	NASP	0.931564827822496	1	0.986547332977773	1	0.560549447698627	0.999169231885855	-0.254747440475678	-0.119148437496208	0.776296652301679	0.999203167050087	-0.13559900297947
chr1	45633524	45633670	146	-	exon	GPBP1L1	0.116470117558436	1	0.196472121524314	1	0.75816849131635	0.999169231885855	0.429533895957353	-0.901640956094636	0.0467920974087755	0.506381685374616	1.33117485205199
chr1	45741120	45741250	130	-	exon	IPP	0.988449431074629	1	0.918637822678402	1	0.422416659578872	0.999169231885855	-0.903792910674939	-0.108511614711055	0.833048628588462	0.999203167050087	-0.795281295963884
chr1	46030613	46030718	105	+	exon	MAST2	0.295322569831085	1	0.342644101974379	1	0.754987710242043	0.999169231885855	0.629460712530005	-0.0170959126043994	0.98254092579206	0.999556724628505	0.646556625134404
chr1	46031377	46031498	121	+	exon	MAST2	0.435566503090216	1	0.716178074480714	1	0.542819849155417	0.999169231885855	-0.891876448375216	-0.0170959126043994	0.98254092579206	0.999556724628505	-0.874780535770817
chr1	46032118	46032321	203	+	exon	MAST2	0.607264739850451	1	0.861644928656219	1	0.956540286193913	0.999169231885855	-0.435084935344994	-0.0170959126043994	0.98254092579206	0.999556724628505	-0.417989022740594
chr1	46034013	46034151	138	+	utr3	MAST2	0.928672369834043	1	0.894139987890442	1	0.810280082477536	0.999169231885855	0.417138979184033	-0.0170959126043994	0.98254092579206	0.999556724628505	0.434234891788432
chr1	46034569	46036041	1472	+	utr3	MAST2	0.873175835437824	1	0.844832605959172	1	0.591978470365703	0.999169231885855	0.137547445910151	-0.0170959126043994	0.98254092579206	0.999556724628505	0.154643358514551
chr1	46248045	46248186	141	+	utr5	RAD54L	0.566220660392999	1	0.56994002473756	1	0.699673439369586	0.999169231885855	0.434423338461549	0.176202813434856	0.792795051824889	0.999203167050087	0.258220525026694
chr1	46278980	46279097	117	-	utr3	LRRC41	0.989716792066013	1	0.980248760082931	1	0.595309661278462	0.999169231885855	0.684870044483238	0.257834431966595	0.70383561060542	0.999203167050087	0.427035612516643
chr1	46280452	46280576	124	-	exon	LRRC41	0.0443672854803232	1	0.192002329889427	1	0.809877662984378	0.999169231885855	-1.36938984732467	0.257834431966595	0.70383561060542	0.999203167050087	-1.62722427929127
chr1	46285402	46285953	551	-	exon	LRRC41	0.932918076347274	1	0.920556929217321	1	0.855415832114813	0.999169231885855	0.27393685572854	0.257834431966595	0.70383561060542	0.999203167050087	0.0161024237619455
chr1	46302239	46302599	360	-	intron	LRRC41	0.457999236237628	1	0.469627242943641	1	0.294466393937318	0.999169231885855	-1.01966807068908	0.257834431966595	0.70383561060542	0.999203167050087	-1.27750250265567
chr1	46303212	46303329	117	-	utr5	LRRC41	0.307615562078512	1	0.373474488165434	1	0.000793618486238259	0.0194152885085761	-1.04386064388444	0.257834431966595	0.70383561060542	0.999203167050087	-1.30169507585104
chr1	46303665	46303765	100	+	utr5	UQCRH	0.839415567770764	1	0.637284299606957	1	0.752754470150927	0.999169231885855	-0.763435949614497	0.194403681847687	0.826724039337983	0.999203167050087	-0.957839631462184
chr1	46558635	46558828	193	-	utr3	MKNK1	0.871246016502238	1	0.836447336405883	1	0.617451374362403	0.999169231885855	0.444158180597552	-0.0642191203478279	0.876037889908786	0.999203167050087	0.50837730094538
chr1	46609463	46609689	226	-	utr3	MOB3C	0.891640790777711	1	0.963602412739341	1	0.510650599534397	0.999169231885855	1.15157737882085	0.780173386417802	0.137105986406275	0.773736059154925	0.371403992403053
chr1	46613251	46613398	147	-	utr5	MOB3C	0.454448511167267	1	0.650400925620558	1	0.824033405798234	0.999169231885855	0.486893360521847	0.780173386417802	0.137105986406275	0.773736059154925	-0.293280025895954
chr1	46718012	46718175	163	-	utr5	EFCAB14	0.710585667137914	1	0.988721013284008	1	0.840889562452301	0.999169231885855	0.0178679861231322	0.127551871428802	0.760186616888999	0.999203167050087	-0.10968388530567
chr1	46718556	46718854	298	-	utr5	EFCAB14	0.88322345604941	1	0.894039932550419	1	0.937734954133263	0.999169231885855	0.441061720014274	0.127551871428802	0.760186616888999	0.999203167050087	0.313509848585473
chr1	47251216	47251391	175	-	exon	STIL	0.707013399316229	1	0.802971712678518	1	0.834912714120559	0.999169231885855	0.0307303321344438	-0.0380893902651717	0.933259079406655	0.999203167050087	0.0688197223996155
chr1	47280282	47280440	158	-	exon	STIL	0.562913642691497	1	0.659440797151202	1	0.719376363003234	0.999169231885855	-0.0281759898664839	-0.0380893902651717	0.933259079406655	0.999203167050087	0.00991340039868782
chr1	47280883	47281031	148	-	exon	STIL	0.881816204742128	1	0.920008390852116	1	0.991311529069015	0.999169231885855	-0.604488153331594	-0.0380893902651717	0.933259079406655	0.999203167050087	-0.566398763066422
chr1	47426908	47427013	105	+	intergenic	NA	NA	NA	0.753539559557141	1	0.0529797378426291	0.646863308900184	1.68411941364499	NA	NA	NA	NA
chr1	47432503	47432603	100	-	exon	FOXD2-AS1	0.565037742899367	1	0.747516922158109	1	0.750549809456437	0.999169231885855	1.48843088858144	1.23332425863258	0.243214607467806	0.905962203579627	0.255106629948861
chr1	47432941	47433094	153	-	exon	FOXD2-AS1	0.486429202093408	1	0.511142100925488	1	0.892502719499374	0.999169231885855	1.13163194778397	1.23332425863258	0.243214607467806	0.905962203579627	-0.101692310848612
chr1	47433353	47433574	221	-	exon	FOXD2-AS1	0.197713925438487	1	0.18069768485299	1	0.86613643438393	0.999169231885855	0.639355370671867	1.23332425863258	0.243214607467806	0.905962203579627	-0.593968887960716
chr1	47433758	47433996	238	-	exon	FOXD2-AS1	0.827516673008731	1	0.987984263957808	1	0.427354456928007	0.999169231885855	1.34331696552684	1.23332425863258	0.243214607467806	0.905962203579627	0.109992706894257
chr1	48222726	48222841	115	+	utr5	SLC5A9	0.363738918576771	1	0.58193165234913	1	0.729691211985418	0.999169231885855	1.37783707166012	1.62810183436964	0.00209848485928225	0.0882597688042225	-0.250264762709523
chr1	48230742	48230891	149	+	intron	SLC5A9	0.754688749938951	1	0.657691550006871	1	0.333123471486848	0.999169231885855	4.04110736116458	1.62810183436964	0.00209848485928225	0.0882597688042225	2.41300552679494
chr1	48232804	48233003	199	+	intron	SLC5A9	0.036468969701902	1	0.0591659367295825	1	0.964236002792635	0.999169231885855	-1.34312206317643	1.62810183436964	0.00209848485928225	0.0882597688042225	-2.97122389754607
chr1	48247330	48247530	200	+	utr3	SLC5A9	0.391057736749968	1	0.609777150768258	1	0.5168646847014	0.999169231885855	0.857720946764184	1.62810183436964	0.00209848485928225	0.0882597688042225	-0.770380887605454
chr1	48247611	48247744	133	+	utr3	SLC5A9	0.7950004713397	1	0.804319336009001	1	0.496231596652963	0.999169231885855	1.24762609246587	1.62810183436964	0.00209848485928225	0.0882597688042225	-0.380475741903765
chr1	50475560	50475695	135	-	exon	FAF1	0.268837807048752	1	0.4504573923134	1	0.908578620521038	0.999169231885855	0.932898135744815	0.472520885359549	0.308989931214077	0.947393769031009	0.460377250385266
chr1	50968787	50969419	632	+	utr5	CDKN2C	0.438826906017787	1	0.482081002195964	1	0.874121496431713	0.999169231885855	0.498809054630049	0.355467159653816	0.575349647605818	0.99914421793996	0.143341894976233
chr1	50973913	50974199	286	+	exon	CDKN2C	NA	NA	0.92186281666281	1	0.966652517334422	0.999169231885855	-0.14828736211635	0.355467159653816	0.575349647605818	0.99914421793996	-0.503754521770166
chr1	51236624	51236799	175	+	utr5	RNF11	0.386910115795363	1	0.599144676485251	1	0.971205339214732	0.999169231885855	-0.039930871312913	0.039928852434545	0.944217226507717	0.999203167050087	-0.079859723747458
chr1	51271105	51271412	307	+	utr3	RNF11	0.991008669251999	1	0.941616461032881	1	0.990072027672495	0.999169231885855	-0.682643047481041	0.039928852434545	0.944217226507717	0.999203167050087	-0.722571899915586
chr1	51356749	51356860	111	-	exon	EPS15	0.86591724209202	1	0.906019558343091	1	0.893889481460746	0.999169231885855	0.232595710551349	0.06650382988808	0.902438135302091	0.999203167050087	0.166091880663269
chr1	51518317	51518693	376	+	exon	RP11-191G24.1	0.483284046686332	1	0.563799149364834	1	0.912349212887226	0.999169231885855	1.33897759661784	1.96835438377557	0.144114916090824	NA	-0.629376787157726
chr1	51729861	51730097	236	+	utr5	OSBPL9	0.87868915447236	1	0.998748737064484	1	0.458506892875891	0.999169231885855	0.848625903605707	-0.268315530084249	0.469256631891387	0.987581646714205	1.11694143368996
chr1	51878278	51878722	444	-	utr5	NRDC	0.762824762952091	1	0.960159031081951	1	0.859709596416809	0.999169231885855	-0.230156181305479	0.341620489852139	0.340288562082841	0.959855232691875	-0.571776671157618
chr1	51919879	51920019	140	-	utr3	RAB3B	0.99589039924841	1	0.996619802847109	1	0.990416781957065	0.999169231885855	-0.745273876581502	-0.503243567055572	0.394900820737205	0.973700371702356	-0.24203030952593
chr1	52032273	52032699	426	-	utr3	KTI12	0.670782307123589	1	0.573615020237791	1	0.908488559909837	0.999169231885855	-0.215909986113622	0.845389689856167	0.053898163383769	0.537194774894889	-1.06129967596979
chr1	52033124	52033481	357	+	exon	RP11-91A18.4	0.463199588086321	1	0.820965986813329	1	0.66935818712522	0.999169231885855	-0.653764864083733	3.14796472149035	0.207605773969079	NA	-3.80172958557409
chr1	52033526	52033752	226	-	utr3	TXNDC12	0.484355635644548	1	0.588873631366571	1	0.0920374230120379	0.966917205428365	-0.782333299174344	-0.350370803226051	0.437913281720806	0.983760074162504	-0.431962495948293
chr1	52055039	52055215	176	-	utr5	TXNDC12	0.197879645703231	1	0.465432987658316	1	0.236953736314977	0.999169231885855	-1.38161029866277	-0.350370803226051	0.437913281720806	0.983760074162504	-1.03123949543672
chr1	52055278	52055662	384	-	utr5	TXNDC12	0.734684417626476	1	0.549933131469674	1	0.610747304598488	0.999169231885855	-1.13402987057911	-0.350370803226051	0.437913281720806	0.983760074162504	-0.783659067353058
chr1	52237652	52237756	104	+	exon	ZFYVE9	0.873529232997901	1	0.897510118989705	1	0.522221852570374	0.999169231885855	-0.907030625690632	-0.568396621571034	0.17356055529061	0.837509142129128	-0.338634004119598
chr1	52238318	52239156	838	+	exon	ZFYVE9	0.819981602741087	1	0.903010284366243	1	0.527223702709803	0.999169231885855	-0.856090683233871	-0.568396621571034	0.17356055529061	0.837509142129128	-0.287694061662838
chr1	52239275	52239375	100	+	exon	ZFYVE9	0.606496434169867	1	0.682839573973514	1	0.48605554479339	0.999169231885855	-0.570598904596248	-0.568396621571034	0.17356055529061	0.837509142129128	-0.00220228302521397
chr1	52352688	52352829	141	-	utr3	CC2D1B	0.917989042177098	1	0.893903165529267	1	0.784547675682369	0.999169231885855	-0.600015525574905	0.0862496372801553	0.894056488249756	0.999203167050087	-0.68626516285506
chr1	52353173	52353291	118	-	utr3	CC2D1B	0.934195577981418	1	0.869717903205988	1	0.859720382823515	0.999169231885855	-0.0496935459988267	0.0862496372801553	0.894056488249756	0.999203167050087	-0.135943183278982
chr1	52353534	52353724	190	+	exon	RP11-155O18.6	0.896454613241891	1	0.966503266960043	1	0.992448926542496	0.999169231885855	-0.455818146621273	-3.07868243530048	0.208728331464435	NA	2.62286428867921
chr1	52354612	52354740	128	-	exon	CC2D1B	0.856685022939983	1	0.947394777718035	1	0.740398842453076	0.999169231885855	-1.10223517007951	0.0862496372801553	0.894056488249756	0.999203167050087	-1.18848480735966
chr1	52357607	52357727	120	-	exon	CC2D1B	0.926871835833556	1	0.80710967530362	1	0.840157468858956	0.999169231885855	0.234294867013097	0.0862496372801553	0.894056488249756	0.999203167050087	0.148045229732942
chr1	52357815	52357918	103	-	exon	CC2D1B	0.528824262030241	1	0.749888227218582	1	0.94241145463943	0.999169231885855	-0.373315514172834	0.0862496372801553	0.894056488249756	0.999203167050087	-0.45956515145299
chr1	52359047	52359164	117	-	exon	CC2D1B	0.667510819650877	1	0.458898034416345	1	0.367473412302919	0.999169231885855	1.10407513889365	0.0862496372801553	0.894056488249756	0.999203167050087	1.0178255016135
chr1	52359270	52359403	133	-	exon	CC2D1B	0.767693016568544	1	0.900730882782833	1	0.925221612803929	0.999169231885855	-0.0832810341598846	0.0862496372801553	0.894056488249756	0.999203167050087	-0.16953067144004
chr1	52359481	52359607	126	-	exon	CC2D1B	0.314665480673136	1	0.454837731316477	1	0.690380406380315	0.999169231885855	-0.322826354457201	0.0862496372801553	0.894056488249756	0.999203167050087	-0.409075991737356
chr1	52359723	52359960	237	-	exon	CC2D1B	0.961195515681815	1	0.990358442916859	1	0.975171799219838	0.999169231885855	0.0540756492082809	0.0862496372801553	0.894056488249756	0.999203167050087	-0.0321739880718744
chr1	52360114	52360280	166	-	exon	CC2D1B	0.663532132348968	1	0.743460082258894	1	0.666197299835182	0.999169231885855	-0.352513551537679	0.0862496372801553	0.894056488249756	0.999203167050087	-0.438763188817835
chr1	52360488	52360617	129	-	exon	CC2D1B	0.851031549662171	1	0.826520910613048	1	0.817222443866095	0.999169231885855	-0.0648237152129952	0.0862496372801553	0.894056488249756	0.999203167050087	-0.15107335249315
chr1	52360983	52361214	231	-	exon	CC2D1B	0.5619197119053	1	0.769394997637272	1	0.960653066500748	0.999169231885855	-0.612700175338952	0.0862496372801553	0.894056488249756	0.999203167050087	-0.698949812619108
chr1	52361522	52361687	165	-	exon	CC2D1B	0.716503228704262	1	0.846489804435515	1	0.989862264295813	0.999169231885855	-0.0233221516550699	0.0862496372801553	0.894056488249756	0.999203167050087	-0.109571788935225
chr1	52362617	52362790	173	-	exon	CC2D1B	0.99149326240299	1	0.955091725446774	1	0.797238396165075	0.999169231885855	0.134392086877562	0.0862496372801553	0.894056488249756	0.999203167050087	0.0481424495974072
chr1	52393532	52393679	147	-	exon	ORC1	0.978368646192965	1	0.926054898144609	1	0.884162202799848	0.999169231885855	-0.407679188782139	0.29251309690019	0.661407009106299	0.999203167050087	-0.70019228568233
chr1	52396103	52396290	187	-	exon	ORC1	0.96006333515162	1	0.951427909714021	1	0.833166930373393	0.999169231885855	0.271326196567788	0.29251309690019	0.661407009106299	0.999203167050087	-0.0211869003324022
chr1	52413843	52413955	112	+	exon	PRPF38A	0.818743347266903	1	0.628367200051951	1	0.923093042731463	0.999169231885855	1.31067324275586	1.11797067434418	0.00178040827983558	0.0804345653198945	0.192702568411687
chr1	52414690	52414858	168	+	exon	PRPF38A	0.305756414675943	1	0.308347779936947	1	0.234050217067454	0.999169231885855	1.83988345837293	1.11797067434418	0.00178040827983558	0.0804345653198945	0.721912784028758
chr1	52415257	52415363	106	+	exon	PRPF38A	0.593520677565405	1	0.653888895168911	1	0.259175770245646	0.999169231885855	2.06402054291121	1.11797067434418	0.00178040827983558	0.0804345653198945	0.946049868567032
chr1	52416574	52416676	102	+	exon	PRPF38A	NA	NA	0.969795305171626	1	0.349913728904671	0.999169231885855	1.56477642380488	1.11797067434418	0.00178040827983558	0.0804345653198945	0.446805749460705
chr1	52417823	52418040	217	+	utr3	PRPF38A	0.832915478395741	1	0.760923511349311	1	0.795643277675181	0.999169231885855	0.05978226878397	1.11797067434418	0.00178040827983558	0.0804345653198945	-1.05818840556021
chr1	52474946	52475368	422	-	exon	ZCCHC11	0.983251136332754	1	0.934382431336999	1	0.775420886596403	0.999169231885855	-1.01031592615566	-0.139024395855331	0.705051456232228	0.999203167050087	-0.871291530300327
chr1	52525656	52525776	120	-	exon	ZCCHC11	0.612202262573261	1	0.688701518623412	1	0.489422810988107	0.999169231885855	-0.66861365794882	-0.139024395855331	0.705051456232228	0.999203167050087	-0.52958926209349
chr1	52687584	52688185	601	-	utr3	COA7	0.620491548013805	1	0.690714698330482	1	0.612155948450559	0.999169231885855	-0.52615640701032	-0.607230629128065	0.243086417813225	0.905962203579627	0.0810742221177445
chr1	52771102	52771238	136	+	exon	ZYG11B	0.722631282296136	1	0.719447025496185	1	0.886608659100081	0.999169231885855	-0.757930774562433	-0.540558306092327	0.211652993832545	0.883012253034992	-0.217372468470106
chr1	52896342	52896634	292	-	utr3	ECHDC2	0.820413882314633	1	0.770835148172034	1	0.657216719925514	0.999169231885855	-0.737895303821741	-0.114757841569593	0.817025261343935	0.999203167050087	-0.623137462252148
chr1	52904695	52904886	191	-	utr3	ECHDC2	0.684238994432073	1	0.692027829745354	1	0.865668423571166	0.999169231885855	0.199972199811512	-0.114757841569593	0.817025261343935	0.999203167050087	0.314730041381105
chr1	53090251	53090451	200	-	exon	SLC1A7	1	1	0.482486565405399	1	0.64861361743937	0.999169231885855	3.07976293734467	1.65394222637434	0.111527957793968	0.716678813699171	1.42582071097033
chr1	53210511	53210689	178	+	utr3	CPT2	0.833935236177361	1	0.819351852042504	1	0.966979815509347	0.999169231885855	-0.205997385759246	0.248278820839431	0.680801477992337	0.999203167050087	-0.454276206598677
chr1	53210907	53211186	279	+	utr3	CPT2	0.388976190333173	1	0.572291722631099	1	0.97012025873059	0.999169231885855	-0.424376280781392	0.248278820839431	0.680801477992337	0.999203167050087	-0.672655101620823
chr1	53213240	53213479	239	+	utr3	CPT2	0.315411918198314	1	0.567723569073735	1	0.867760414502203	0.999169231885855	-0.491719010849346	0.248278820839431	0.680801477992337	0.999203167050087	-0.739997831688778
chr1	53214484	53214627	143	-	utr3	C1orf123	0.73986789005928	1	0.72131648768488	1	0.746745271716354	0.999169231885855	-0.558182533955849	0.107589191869667	0.802336805335447	0.999203167050087	-0.665771725825516
chr1	53220205	53220526	321	-	exon	C1orf123	0.294871854441206	1	0.641338122703262	1	0.858644978813913	0.999169231885855	-0.791735285394873	0.107589191869667	0.802336805335447	0.999203167050087	-0.89932447726454
chr1	53767824	53767979	155	-	utr3	NDC1	0.806247233480889	1	0.868651123805751	1	0.502938460819722	0.999169231885855	-0.504613995930651	0.138573181779896	0.771001301575033	0.999203167050087	-0.643187177710547
chr1	53858674	53858776	102	-	intron	YIPF1	0.170290971588087	1	0.0124112292717651	1	0.000965793811245818	0.0229558476849045	-5.86786568326064	0.216668202132812	0.657071648768535	0.999203167050087	-6.08453388539346
chr1	53894214	53894328	114	+	utr5	DIO1	0.437101942333857	1	0.682692193567125	1	0.153105667317632	0.999169231885855	3.3486052696192	4.32083440134622	4.99954553684167e-12	1.37779142419462e-08	-0.972229131727023
chr1	53951923	53952217	294	+	utr5	LRRC42	0.973773934338449	1	0.933133128040264	1	0.918875425831045	0.999169231885855	-0.397506130288459	-0.336712846558357	0.443561919855655	0.984828560098466	-0.060793283730102
chr1	53966229	53966346	117	+	exon	LRRC42	0.889222131151506	1	0.999332866272536	1	0.877325651858523	0.999169231885855	-0.539490127880928	-0.336712846558357	0.443561919855655	0.984828560098466	-0.202777281322571
chr1	53967636	53967858	222	+	exon	LRRC42	0.837545247407572	1	0.870036239749579	1	0.802230963407536	0.999169231885855	-0.266855899038551	-0.336712846558357	0.443561919855655	0.984828560098466	0.0698569475198056
chr1	54008571	54008672	101	-	utr3	LDLRAD1	0.882301968540746	1	0.92536281794417	1	0.646907364876712	0.999169231885855	1.14128707222459	1.19145618515558	0.0400071617782484	0.471776845141251	-0.0501691129309938
chr1	54053062	54053406	344	-	utr5	TMEM59	0.714032389527449	1	0.70015465881878	1	0.748386017546492	0.999169231885855	0.251244129534443	0.348824673386316	0.529178100917033	0.993450273073817	-0.0975805438518725
chr1	54096402	54096634	232	+	utr3	TCEANC2	0.84670806791839	1	0.888521562774639	1	0.859837703936499	0.999169231885855	-0.418086740704094	-0.399578045905967	0.378170397521655	0.970802708179557	-0.0185086947981261
chr1	54174169	54174648	479	-	utr3	CYB5RL	0.333472317367972	1	0.370424687959678	1	0.909913066515492	0.999169231885855	-0.630320902916446	0.318383234792018	0.623375016506997	0.999203167050087	-0.948704137708465
chr1	54200206	54200549	343	+	utr5	MRPL37	NA	NA	0.563045440808389	1	0.987012998071432	0.999169231885855	-0.274654182183627	0.277698607361586	0.607332459285705	0.999203167050087	-0.552352789545213
chr1	54226086	54226339	253	-	utr3	SSBP3	0.917582472963798	1	0.905030771088118	1	0.508666909808704	0.999169231885855	1.1910081762125	0.49691315600239	0.262708354364097	0.916847891777523	0.694095020210113
chr1	54406168	54406281	113	-	utr5	SSBP3	0.647512955000959	1	0.944026007494108	1	0.847665404871702	0.999169231885855	-2.12231890146301	0.49691315600239	0.262708354364097	0.916847891777523	-2.6192320574654
chr1	54607948	54608051	103	+	exon	ACOT11	0.244240961206254	1	0.205613771871413	1	0.0475754816564409	0.595554615396126	2.01328585665864	0.839971808131711	0.403701652577645	0.973700371702356	1.17331404852693
chr1	54609088	54609924	836	+	utr3	ACOT11	0.558130961289678	1	0.648890642222049	1	0.519005348129041	0.999169231885855	0.583452795735174	0.839971808131711	0.403701652577645	0.973700371702356	-0.256519012396538
chr1	54741699	54742244	545	+	utr3	MROH7-TTC4	0.890837002234686	1	0.849252450478939	1	0.584860481692472	0.999169231885855	-0.805340355859772	NA	NA	NA	NA
chr1	54757697	54758079	382	-	utr3	PARS2	0.992653892426344	1	0.941146918852981	1	0.683596729802333	0.999169231885855	-0.855238981370138	-0.327468249478942	0.554072841088644	0.993711725669138	-0.527770731891196
chr1	54758173	54758396	223	-	exon	PARS2	0.603069372417704	1	0.662609570702969	1	0.884490258502434	0.999169231885855	-1.14298609237604	-0.327468249478942	0.554072841088644	0.993711725669138	-0.815517842897103
chr1	54758556	54758992	436	-	exon	PARS2	0.407415376002368	1	0.534899200955023	1	0.966591960466676	0.999169231885855	-0.606928549596716	-0.327468249478942	0.554072841088644	0.993711725669138	-0.279460300117774
chr1	54850447	54850656	209	-	utr3	DHCR24	0.930101204598561	1	0.867672556463378	1	0.968389168793727	0.999169231885855	1.19384377460325	1.28858418405533	0.0122988961369705	0.257618204828402	-0.094740409452077
chr1	54851160	54851417	257	-	utr3	DHCR24	0.698056671816989	1	0.878692309474112	1	0.564174623710488	0.999169231885855	0.656084669326395	1.28858418405533	0.0122988961369705	0.257618204828402	-0.63249951472893
chr1	54851532	54851801	269	-	utr3	DHCR24	0.472822155550033	1	0.474089996635212	1	0.165443051763754	0.999169231885855	1.92373115197345	1.28858418405533	0.0122988961369705	0.257618204828402	0.635146967918126
chr1	54851973	54852437	464	-	utr3	DHCR24	0.615934786430743	1	0.816762489213178	1	0.433173196493591	0.999169231885855	0.85780579741814	1.28858418405533	0.0122988961369705	0.257618204828402	-0.430778386637185
chr1	54871416	54871517	101	-	exon	DHCR24	0.594990989051373	1	0.913717749750916	1	0.432089790570272	0.999169231885855	0.896760416161206	1.28858418405533	0.0122988961369705	0.257618204828402	-0.39182376789412
chr1	54883702	54883850	148	-	utr5	DHCR24	0.640388683869534	1	0.782748256913863	1	0.587817181800759	0.999169231885855	0.649651880315354	1.28858418405533	0.0122988961369705	0.257618204828402	-0.638932303739971
chr1	54886978	54887198	220	-	utr5	DHCR24	0.641074545885598	1	0.853722724900679	1	0.555495514130652	0.999169231885855	0.622184079632784	1.28858418405533	0.0122988961369705	0.257618204828402	-0.666400104422542
chr1	55039554	55040037	483	+	utr5	PCSK9	0.476088675015234	1	0.559566289659789	1	0.325752971637436	0.999169231885855	2.24021079179069	4.37828741040818	1.55943299598873e-09	1.28926122943368e-06	-2.13807661861749
chr1	55043764	55043969	205	+	exon	PCSK9	0.989044426820148	1	0.953070064044138	1	0.260160649654338	0.999169231885855	3.80167937308759	4.37828741040818	1.55943299598873e-09	1.28926122943368e-06	-0.576608037320589
chr1	55057281	55057486	205	+	exon	PCSK9	0.951967508841428	1	0.985281111963138	1	0.809889780777388	0.999169231885855	4.39187704629758	4.37828741040818	1.55943299598873e-09	1.28926122943368e-06	0.013589635889403
chr1	55057983	55058096	113	+	exon	PCSK9	0.297421108225724	1	0.314279668501396	1	0.626779910896462	0.999169231885855	2.81169999979584	4.37828741040818	1.55943299598873e-09	1.28926122943368e-06	-1.56658741061233
chr1	55059430	55059611	181	+	exon	PCSK9	0.31783668238236	1	0.352893397232923	1	0.151543543947701	0.999169231885855	3.95205992934561	4.37828741040818	1.55943299598873e-09	1.28926122943368e-06	-0.426227481062572
chr1	55061320	55061531	211	+	exon	PCSK9	0.272183856660391	1	0.259615828041606	1	0.4108432781092	0.999169231885855	3.85028534303575	4.37828741040818	1.55943299598873e-09	1.28926122943368e-06	-0.528002067372431
chr1	55063342	55063452	110	+	exon	PCSK9	0.286639688367038	1	0.224420242071421	1	0.000212770995712362	0.00607357825938005	6.06358252017082	4.37828741040818	1.55943299598873e-09	1.28926122943368e-06	1.68529510976264
chr1	55063651	55063850	199	+	utr3	PCSK9	0.452353863592775	1	0.636701853486169	1	0.318263691212522	0.999169231885855	2.64374594372975	4.37828741040818	1.55943299598873e-09	1.28926122943368e-06	-1.73454146667843
chr1	55064225	55064643	418	+	utr3	PCSK9	0.172992448988608	1	0.199239985825056	1	0.637997940556672	0.999169231885855	4.95893722093543	4.37828741040818	1.55943299598873e-09	1.28926122943368e-06	0.580649810527255
chr1	55067300	55067465	165	-	utr3	USP24	0.833816679354534	1	0.864843289792316	1	0.566424498157227	0.999169231885855	-0.613236889626798	-0.517239724689793	0.162516913176909	0.82130964637675	-0.0959971649370051
chr1	55068678	55069105	427	-	utr3	USP24	0.825107938263462	1	0.942273582206629	1	0.620216448186734	0.999169231885855	-0.690391288990617	-0.517239724689793	0.162516913176909	0.82130964637675	-0.173151564300824
chr1	55215024	55215150	126	-	exon	USP24	0.0802835453372544	1	0.101306256578433	1	7.50524962938262e-17	2.02568518045727e-14	-1.47731131151166	-0.517239724689793	0.162516913176909	0.82130964637675	-0.960071586821865
chr1	56578970	56579383	413	-	utr5	PLPP3	0.784577105388308	1	0.732144861020253	1	0.608582863619199	0.999169231885855	0.508967048222377	0.759070418345889	0.236784211808514	0.899614038618712	-0.250103370123512
chr1	56757590	56757742	152	-	intron	C1orf168	0.124635340907593	1	0.0666651544861768	1	0.522703513380627	0.999169231885855	0.304797774678027	1.18350376281202	0.0485306827144073	0.513823124762378	-0.878705988133988
chr1	56917544	56917878	334	+	utr3	C8A	0.905014544305566	1	0.973362912338262	1	0.809221810070592	0.999169231885855	1.61350987345659	1.58741850303932	0.000367534319678891	0.0266747111645912	0.0260913704172665
chr1	58631033	58631180	147	-	exon	RP4-592A1.2	0.416508396157718	1	0.468338835988353	1	0.833443747209015	0.999169231885855	0.351258276084078	-0.168646131187413	0.73715525657727	0.999203167050087	0.519904407271491
chr1	58681848	58682004	156	-	exon	MYSM1	0.745763251004656	1	0.742721973691207	1	0.488095207553807	0.999169231885855	-1.1354763503626	-0.215444952015732	0.572841047233456	0.998832301592871	-0.920031398346871
chr1	58682066	58682233	167	-	exon	MYSM1	0.878438740601925	1	0.932081352501523	1	0.489571967263605	0.999169231885855	-0.328065411319788	-0.215444952015732	0.572841047233456	0.998832301592871	-0.112620459304056
chr1	58682333	58682436	103	-	exon	MYSM1	0.656838981631747	1	0.734734521154537	1	0.768169182420123	0.999169231885855	-0.71571458993166	-0.215444952015732	0.572841047233456	0.998832301592871	-0.500269637915929
chr1	58781734	58783901	2167	-	utr3	JUN	0.670999815937006	1	0.942948923759274	1	0.638647692780961	0.999169231885855	-1.30326167961454	-1.07071282364173	0.0145156387979243	0.282050566947024	-0.232548855972818
chr1	58783949	58784074	125	-	utr5	JUN	0.352495204436644	1	0.41859637275874	1	0.491475699929202	0.999169231885855	-0.0123962624169063	-1.07071282364173	0.0145156387979243	0.282050566947024	1.05831656122482
chr1	61088312	61088577	265	+	exon	NFIA	0.883782215548006	1	0.836130500337776	1	0.810290161133052	0.999169231885855	-0.465060490361901	0.700939486760304	0.221868899251251	0.890559194927793	-1.16599997712221
chr1	61455583	61455688	105	+	utr3	NFIA	0.906308403511807	1	0.966447534707156	1	0.986954654940187	0.999169231885855	0.116789710004745	0.700939486760304	0.221868899251251	0.890559194927793	-0.584149776755559
chr1	61864469	61864582	113	+	utr3	PATJ	0.527602600446011	1	0.432312956691397	1	0.849301943882386	0.999169231885855	-1.27560007627262	-0.277731179285151	0.519912288805196	0.99178854408576	-0.997868896987473
chr1	61875171	61875308	137	+	utr3	PATJ	0.968501881548818	1	0.815253906360022	1	0.540850667407338	0.999169231885855	-1.54244685242238	-0.277731179285151	0.519912288805196	0.99178854408576	-1.26471567313723
chr1	62238173	62238353	180	-	utr3	KANK4	0.716784637164585	1	0.977658305059864	1	0.751952812162878	0.999169231885855	-0.038631818634098	0.829142091400476	0.276317424678202	0.926773449339509	-0.867773910034574
chr1	62273227	62274119	892	-	exon	KANK4	0.677534606190572	1	0.845921014510141	1	0.383782832116829	0.999169231885855	1.45834599372583	0.829142091400476	0.276317424678202	0.926773449339509	0.629203902325356
chr1	62274310	62275122	812	-	exon	KANK4	0.54999894260347	1	0.935863981500613	1	0.479688660265321	0.999169231885855	0.292054780826673	0.829142091400476	0.276317424678202	0.926773449339509	-0.537087310573802
chr1	62436949	62437387	438	+	utr5	USP1	0.13158458272587	1	0.311453250547202	1	0.0680911446619509	0.778736104524664	-1.12948335179442	0.0116112283230359	0.977274411778921	0.999556724628505	-1.14109458011746
chr1	62444891	62445082	191	+	exon	USP1	0.736700409857699	1	0.830105478094142	1	0.98100776882405	0.999169231885855	-0.186414484141301	0.0116112283230359	0.977274411778921	0.999556724628505	-0.198025712464337
chr1	62688474	62688712	238	+	exon	RP11-230B22.1	0.0877934967422419	1	0.182046116432655	1	8.84350202563794e-08	6.11638708848184e-06	-1.38486373076686	0.730111678821931	0.477741120802544	0.987581646714205	-2.11497540958879
chr1	62689008	62689108	100	+	intron	RP11-230B22.1	0.898412886363605	1	0.977166316952453	1	0.977336439074491	0.999169231885855	-0.68615860066551	0.730111678821931	0.477741120802544	0.987581646714205	-1.41627027948744
chr1	63593320	63593594	274	+	utr5	PGM1	0.933763104554529	1	0.974813167064174	1	0.436654153168194	0.999169231885855	1.29318127231387	1.50328839603498	4.41734317164807e-05	0.00530958173857244	-0.210107123721113
chr1	63593835	63593966	131	+	utr5	PGM1	0.104843699812904	1	0.111985422617332	1	0.000595431760071641	0.0150664204046176	-1.72802476971709	1.50328839603498	4.41734317164807e-05	0.00530958173857244	-3.23131316575207
chr1	63594154	63594375	221	+	intron	PGM1	0.545739091908129	1	0.683383414314213	1	0.473250266867661	0.999169231885855	-0.0138898152809787	1.50328839603498	4.41734317164807e-05	0.00530958173857244	-1.51717821131596
chr1	63654306	63654431	125	+	exon	PGM1	0.0378296085983946	1	0.0748022890038042	1	0.45486116485562	0.999169231885855	3.53884170686293	1.50328839603498	4.41734317164807e-05	0.00530958173857244	2.03555331082794
chr1	63659647	63659872	225	+	utr3	PGM1	0.728562934860386	1	0.914925055389681	1	0.841821249759767	0.999169231885855	1.68501768510978	1.50328839603498	4.41734317164807e-05	0.00530958173857244	0.181729289074795
chr1	64777812	64777999	187	+	exon	RAVER2	0.580023985135015	1	0.664906401057474	1	0.990751770307132	0.999169231885855	-0.770414540527719	0.555819850986409	0.14719498656019	0.790473888526385	-1.32623439151413
chr1	64832924	64833083	159	+	utr3	RAVER2	0.949534704890281	1	0.993078728514283	1	0.899152099604273	0.999169231885855	0.126164112791727	0.555819850986409	0.14719498656019	0.790473888526385	-0.429655738194681
chr1	64845538	64845667	129	-	exon	JAK1	0.954487712984829	1	0.829425541577808	1	0.918414219650771	0.999169231885855	-0.00368884870691736	0.0278270863964924	0.934104213463401	0.999203167050087	-0.0315159351034097
chr1	64873435	64873550	115	-	exon	JAK1	0.98479516980053	1	0.988071071609733	1	0.90293678377495	0.999169231885855	0.051176612440661	0.0278270863964924	0.934104213463401	0.999203167050087	0.0233495260441686
chr1	65254492	65254674	182	+	utr5	DNAJC6	0.126234079140312	1	0.0499982298942511	1	0.0452161710609532	0.57337144647881	-2.84050696267493	-0.592304655261089	0.222644269755864	0.890778776371712	-2.24820230741384
chr1	65254726	65254978	252	+	intron	DNAJC6	0.212905612741405	1	0.315602657982468	1	0.000297919141086293	0.00815360234606986	-1.76641155973144	-0.592304655261089	0.222644269755864	0.890778776371712	-1.17410690447035
chr1	65255329	65255730	401	+	intron	DNAJC6	0.602138967330886	1	0.821457923174207	1	0.940573728779817	0.999169231885855	-0.434647931088511	-0.592304655261089	0.222644269755864	0.890778776371712	0.157656724172578
chr1	65392489	65392605	116	+	exon	DNAJC6	0.769063449699486	1	0.681837003578584	1	0.968342808514203	0.999169231885855	-0.223658043755474	-0.592304655261089	0.222644269755864	0.890778776371712	0.368646611505615
chr1	66984575	66984886	311	+	exon	MIER1	0.977817093144913	1	0.970349063764398	1	0.573964150184999	0.999169231885855	-0.861384370670055	-0.0503923793490747	0.927786911689401	0.999203167050087	-0.810991991320981
chr1	67430048	67430406	358	-	utr5	SERBP1	NA	NA	0.911497378280495	1	0.501910909538044	0.999169231885855	0.626524956638932	0.285679279118712	0.479197544130579	0.987581646714205	0.34084567752022
chr1	67685188	67685535	347	+	utr5	GADD45A	0.127299431540531	1	0.279655276035171	1	0.0397800337542192	0.520337888326466	-2.31889963305268	-0.64489111764038	0.1023339832441	0.693446916355912	-1.6740085154123
chr1	67685941	67686095	154	+	exon	GADD45A	NA	NA	0.272822111299092	1	0.0177080024783848	0.267213757398827	-2.1181939883054	-0.64489111764038	0.1023339832441	0.693446916355912	-1.47330287066502
chr1	67686285	67686566	281	+	exon	GADD45A	0.261152333242278	1	0.476374234159086	1	0.12241988893686	0.999169231885855	-1.58201417015128	-0.64489111764038	0.1023339832441	0.693446916355912	-0.937123052510903
chr1	67687788	67687958	170	+	utr3	GADD45A	0.76181288759921	1	0.840134405985946	1	0.705694981398854	0.999169231885855	-0.98745582083728	-0.64489111764038	0.1023339832441	0.693446916355912	-0.342564703196899
chr1	70221518	70221638	120	+	utr5	SRSF11	0.467024894211748	1	0.667317140917038	1	0.893859755269298	0.999169231885855	-0.672860416828706	-0.101621830526045	0.805930245343688	0.999203167050087	-0.571238586302661
chr1	70221656	70221825	169	+	exon	SRSF11	0.635998516644579	1	0.885783270600402	1	0.892740534067742	0.999169231885855	-0.596960794086759	-0.101621830526045	0.805930245343688	0.999203167050087	-0.495338963560715
chr1	70250555	70250791	236	+	exon	SRSF11	0.893771034943929	1	0.827271136725807	1	0.747434726516029	0.999169231885855	-0.685252957028198	-0.101621830526045	0.805930245343688	0.999203167050087	-0.583631126502154
chr1	70354094	70354700	606	-	utr5	ANKRD13C	0.429500249818906	1	0.67348799681219	1	0.826695541542973	0.999169231885855	-0.265836770619172	0.401113255981203	0.325750364233134	0.955014587339516	-0.666950026600375
chr1	70354858	70354960	102	+	utr5	HHLA3	0.834764280569732	1	0.908127376167484	1	0.763157267905012	0.999169231885855	-0.0385027971287702	0.647062700120032	0.515548193343559	0.990880130016738	-0.685565497248803
chr1	74733074	74733308	234	-	utr5	CRYZ	0.804667864213809	1	0.834079030997588	1	0.896707965706942	0.999169231885855	-0.0294773523767441	0.214855241014115	0.728741220458522	0.999203167050087	-0.244332593390859
chr1	75211794	75211923	129	-	intron	SLC44A5	0.614849762599014	1	0.80405476839226	1	0.0298201347043953	0.411972048238251	-1.78277755996465	-0.0382511305041195	0.92466684466631	0.999203167050087	-1.74452642946053
chr1	76700017	76700146	129	+	exon	TPI1P1	0.397817684938468	1	0.650091686703346	1	0.809855807578371	0.999169231885855	-0.0498433373375574	0.663634910277518	0.352763354119641	0.963848678988957	-0.713478247615075
chr1	77631905	77632139	234	-	exon	ZZZ3	0.958036430885792	1	0.995244841638473	1	0.748984712753675	0.999169231885855	-0.0472484833646845	0.141651227772667	0.725337789029153	0.999203167050087	-0.188899711137352
chr1	77632218	77632411	193	-	exon	ZZZ3	0.928532100814963	1	0.965753700326324	1	0.926375902643474	0.999169231885855	-0.133368824841798	0.141651227772667	0.725337789029153	0.999203167050087	-0.275020052614466
chr1	77632483	77632591	108	-	exon	ZZZ3	0.964647951772875	1	0.865150208565125	1	0.719803347762484	0.999169231885855	-0.286620584495755	0.141651227772667	0.725337789029153	0.999203167050087	-0.428271812268422
chr1	77632833	77632980	147	-	exon	ZZZ3	0.876214701265503	1	0.923383743031232	1	0.988326721152415	0.999169231885855	0.00345265414803171	0.141651227772667	0.725337789029153	0.999203167050087	-0.138198573624636
chr1	77759654	77759800	146	-	utr5	USP33	0.746016415822596	1	0.986591452699436	1	0.496182557867679	0.999169231885855	-0.88272814796516	-0.237777600329943	0.560425951029164	0.994168340335504	-0.644950547635217
chr1	78013049	78013202	153	+	exon	DNAJB4	0.251263018071222	1	0.318015844013936	1	0.672831873000866	0.999169231885855	0.660983627335229	0.928044856046877	0.216673249839135	0.887552203794381	-0.267061228711648
chr1	78013327	78013472	145	+	exon	DNAJB4	0.910417975826259	1	0.962421773104392	1	0.862299724828379	0.999169231885855	0.396757623826926	0.928044856046877	0.216673249839135	0.887552203794381	-0.531287232219951
chr1	78046068	78046169	101	+	utr5	GIPC2	0.41686220244538	1	0.631008670703519	1	0.110065283590895	0.999169231885855	-0.84456424884903	1.54521670399016	0.0318664728104151	0.429464975989294	-2.38978095283919
chr1	81943195	81943438	243	+	exon	ADGRL2	0.990694785836115	1	0.957542316460709	1	0.917291290584971	0.999169231885855	0.0203917724340931	0.539573080483734	0.155805096097933	0.807772768918059	-0.519181308049641
chr1	81990493	81990994	501	+	utr3	ADGRL2	0.651642728109138	1	0.897712118728283	1	0.805824176486888	0.999169231885855	-0.455455176822881	0.539573080483734	0.155805096097933	0.807772768918059	-0.995028257306615
chr1	84078221	84078321	100	+	utr5	PRKACB	0.559177362488317	1	0.601921411344858	1	0.345183584793237	0.999169231885855	-0.0245774315542702	0.942141395884436	0.0824766631452764	0.644819575667058	-0.966718827438706
chr1	84244316	84244442	126	+	exon	RP11-82H13.2	0.983768255186516	1	0.878510801278978	1	0.662125353586879	0.999169231885855	-0.631190223650884	-0.015550039428147	0.972341632989811	0.999556724628505	-0.615640184222737
chr1	84479276	84479451	175	+	utr5	RPF1	0.946479857996287	1	0.831170326533984	1	0.997675286373327	0.999169231885855	-0.249914994593886	-0.330237516043776	0.506669684597966	0.988848287756646	0.0803225214498899
chr1	84506076	84506315	239	-	utr5	GNG5	0.537068888770255	1	0.727298362374069	1	0.923530621804914	0.999169231885855	-0.131382754052474	0.369972783857315	0.440775887135338	0.984230829680326	-0.501355537909789
chr1	85200533	85200863	330	-	exon	SYDE2	0.252031380586528	1	0.249575394720755	1	0.213855604178277	0.999169231885855	-2.34319247800872	-0.254116122583216	0.602014272781827	0.999203167050087	-2.08907635542551
chr1	85259406	85259552	146	-	exon	C1orf52	0.586721066323711	1	0.909144446148466	1	0.944822185594072	0.999169231885855	-0.596822364562704	-0.360152602691756	0.493401533772828	0.987581646714205	-0.236669761870948
chr1	85267653	85267859	206	-	utr3	BCL10	0.616417932163833	1	0.705441843166188	1	0.312870854463959	0.999169231885855	-0.943544572962923	-1.28823141909503	0.0130777084054853	0.265977747213653	0.344686846132104
chr1	85270788	85270940	152	-	exon	BCL10	0.404065528591672	1	0.474890264723888	1	0.890729229192634	0.999169231885855	-0.481803254098163	-1.28823141909503	0.0130777084054853	0.265977747213653	0.806428164996864
chr1	85276339	85276555	216	-	utr5	BCL10	0.256914835816052	1	0.441875252392785	1	4.92405915259813e-08	3.61138504861987e-06	-1.60290547616569	-1.28823141909503	0.0130777084054853	0.265977747213653	-0.314674057070666
chr1	85464748	85464968	220	-	exon	DDAH1	0.816867232207243	1	0.962272430217721	1	0.754434740332645	0.999169231885855	1.01873960947015	1.84654121914356	0.00660052628349715	0.178917544422337	-0.827801609673414
chr1	85580747	85580975	228	+	utr5	CYR61	0.128067775250391	1	0.256440910243419	1	5.53001299793116e-12	8.4601553689087e-10	-2.8045435558989	-1.23439783224189	0.00809054242918881	0.198777294304067	-1.57014572365701
chr1	85582838	85583070	232	+	utr3	CYR61	0.507502069393583	1	0.614395656300963	1	0.843828791501917	0.999169231885855	-0.96283576639822	-1.23439783224189	0.00809054242918881	0.198777294304067	0.271562065843671
chr1	85707690	85708381	691	-	utr5	ZNHIT6	0.490264574644048	1	0.58440241433714	1	0.513000388379449	0.999169231885855	-0.662543559062691	-0.953107795065564	0.104979588933715	0.704237737459841	0.290564236002874
chr1	86703927	86704030	103	-	exon	RP4-612B15.3	0.669430665844093	1	0.620574313772165	1	0.16771560135752	0.999169231885855	-2.0331818753556	0.835675143966503	0.375165303998361	0.970802708179557	-2.86885701932211
chr1	86704611	86704792	181	+	utr5	SH3GLB1	0.378987034624236	1	0.527648475925085	1	0.0352221010592337	0.471113340436922	-1.26002750553901	-0.670121717190575	0.150021386476021	0.79563667879062	-0.589905788348438
chr1	86715656	86715766	110	+	exon	SH3GLB1	0.564612562649217	1	0.918743694808481	1	0.622117356874822	0.999169231885855	-1.43248462823913	-0.670121717190575	0.150021386476021	0.79563667879062	-0.762362911048555
chr1	86799375	86799481	106	+	intergenic	NA	0.126523266104573	1	0.0753381246206005	1	0.611290099765394	0.999169231885855	-2.63631499873221	NA	NA	NA	NA
chr1	86803614	86803751	137	+	intergenic	NA	0.981448676822035	1	0.939552689434145	1	0.709808740553312	0.999169231885855	-0.332371587312407	NA	NA	NA	NA
chr1	86903408	86903512	104	-	utr3	SEP15	0.985109110308024	1	0.69697786733823	1	0.784020561770451	0.999169231885855	-1.06359355778997	-0.61174092626903	0.314795242072524	0.950060987772988	-0.451852631520941
chr1	86914683	86915313	630	+	utr5	HS2ST1	0.0893733181786617	1	0.238922769385649	1	0.0619880901870497	0.729486216954866	-2.10613862542516	-1.20868470014974	0.0561877001150698	0.547122300900316	-0.897453925275426
chr1	87104610	87104767	157	+	utr3	HS2ST1	0.918023334853207	1	0.81577513547557	1	0.340963097928496	0.999169231885855	-1.82426357077971	-1.20868470014974	0.0561877001150698	0.547122300900316	-0.615578870629972
chr1	87328633	87328822	189	+	utr5	LMO4	NA	NA	0.0245222170525673	1	0.0821701902588154	0.891174771712562	-2.91621438697453	-1.63335489251458	0.00464218267644339	0.143393077178481	-1.28285949445996
chr1	87328924	87329207	283	+	utr5	LMO4	NA	NA	0.642283638546633	1	0.27575625891598	0.999169231885855	-1.47090559425855	-1.63335489251458	0.00464218267644339	0.143393077178481	0.162449298256027
chr1	88684305	88684538	233	+	utr5	PKN2	0.950850164707107	1	0.967540354560949	1	0.392421764012609	0.999169231885855	0.743217873131169	-0.157037499462507	0.697216118062983	0.999203167050087	0.900255372593676
chr1	88833212	88833542	330	+	utr3	PKN2	0.859093556443117	1	0.925680251818719	1	0.620376528680556	0.999169231885855	-0.698846708744366	-0.157037499462507	0.697216118062983	0.999203167050087	-0.541809209281858
chr1	88982600	88982787	187	-	utr3	RBMXL1	0.899860584913824	1	0.845140888932954	1	0.821371720908951	0.999169231885855	0.00664266908015587	0.309856978934042	0.441000889172393	0.984301100864875	-0.303214309853886
chr1	88983447	88983585	138	-	exon	RBMXL1	0.830588409284507	1	0.906632442560876	1	0.857881450748998	0.999169231885855	0.208595479006639	0.309856978934042	0.441000889172393	0.984301100864875	-0.101261499927403
chr1	88992642	88992756	114	-	utr5	RBMXL1	0.558201989914604	1	0.599383380174301	1	0.709816490535425	0.999169231885855	-0.404539496407827	0.309856978934042	0.441000889172393	0.984301100864875	-0.714396475341869
chr1	89582819	89582922	103	+	exon	LRRC8B	0.259017934449297	1	0.547081721847091	1	0.856542537484745	0.999169231885855	-0.961999118374487	-0.308630727513269	0.484517845892455	0.987581646714205	-0.653368390861218
chr1	89583076	89583317	241	-	exon	FLJ27354	0.152787229106497	1	0.290720363111502	1	0.849019206578937	0.999169231885855	0.12089323614692	-1.52194138475792	0.596106090273127	NA	1.64283462090484
chr1	89583822	89583941	119	+	utr3	LRRC8B	0.710713792297479	1	0.714312644089502	1	0.93221830958313	0.999169231885855	-0.60170198505795	-0.308630727513269	0.484517845892455	0.987581646714205	-0.293071257544681
chr1	89584171	89584641	470	+	utr3	LRRC8B	0.56002906886559	1	0.64409543544501	1	0.944304810173065	0.999169231885855	-0.681262795732574	-0.308630727513269	0.484517845892455	0.987581646714205	-0.372632068219305
chr1	89592906	89593039	133	+	exon	LRRC8B	0.656883859960096	1	0.735667514907808	1	0.952716314756433	0.999169231885855	-0.0807719753201589	-0.308630727513269	0.484517845892455	0.987581646714205	0.22785875219311
chr1	89820706	89821065	359	+	utr5	LRRC8D	0.11345583820556	1	0.291643727710729	1	4.65381832473193e-14	9.36348246936064e-12	-1.69996496022587	0.506584808140549	0.134154954658195	0.765982152336958	-2.20654976836642
chr1	89821133	89821294	161	+	utr5	LRRC8D	0.233236296125162	1	0.308127189900219	1	0.0077014265746702	0.135283329025759	-2.52645681899701	0.506584808140549	0.134154954658195	0.765982152336958	-3.03304162713756
chr1	89821416	89821710	294	+	intron	RP11-302M6.4	0.214945645049204	1	0.476048658497171	1	0.202572844425245	0.999169231885855	-1.01604936003073	NA	NA	NA	NA
chr1	89933899	89934049	150	+	exon	LRRC8D	0.623009962737715	1	0.699148543535481	1	0.773377034846014	0.999169231885855	0.27204652539297	0.506584808140549	0.134154954658195	0.765982152336958	-0.23453828274758
chr1	89934458	89935091	633	+	exon	LRRC8D	0.789313733293948	1	0.764774523870257	1	0.923556122798904	0.999169231885855	-0.191444129912205	0.506584808140549	0.134154954658195	0.765982152336958	-0.698028938052755
chr1	89935291	89935596	305	+	exon	LRRC8D	0.508640446451205	1	0.705215910082484	1	0.904018949585576	0.999169231885855	-0.489945242754308	0.506584808140549	0.134154954658195	0.765982152336958	-0.996530050894858
chr1	89993703	89993876	173	-	exon	GEMIN8P4	0.776512109274185	1	0.990698849696148	1	0.530398744512597	0.999169231885855	0.630993751932869	0.464710520973736	0.761279425102698	0.999203167050087	0.166283230959133
chr1	90027362	90027508	146	+	utr3	ZNF326	0.880935328800167	1	0.818917096975446	1	0.293573193136006	0.999169231885855	-0.689412059822927	-0.342637253522433	0.537650890694916	0.993450273073817	-0.346774806300493
chr1	90831973	90832185	212	-	exon	RP4-665J23.1	0.281036482713796	1	0.436054266222048	1	0.949425029151685	0.999169231885855	1.30421525984834	0.78011419093845	0.105853252564253	0.706329108615786	0.524101068909895
chr1	90937591	90938020	429	-	utr3	ZNF644	0.992732178112928	1	0.946773460972591	1	0.896571562716372	0.999169231885855	-0.711692927287353	-0.385982483152787	0.425157714358638	0.980119132362227	-0.325710444134566
chr1	90939602	90939721	119	-	exon	ZNF644	0.836537258607737	1	0.85783554970919	1	0.826857984810198	0.999169231885855	0.13889734707841	-0.385982483152787	0.425157714358638	0.980119132362227	0.524879830231197
chr1	90940921	90941051	130	-	exon	ZNF644	0.751571506223824	1	0.725047407184281	1	0.99176593892539	0.999169231885855	-0.613944266620917	-0.385982483152787	0.425157714358638	0.980119132362227	-0.22796178346813
chr1	91020888	91020989	101	-	exon	ZNF644	0.815713959536842	1	0.777344506532595	1	0.497432675086208	0.999169231885855	-0.979918736079971	-0.385982483152787	0.425157714358638	0.980119132362227	-0.593936252927184
chr1	91021761	91021920	159	-	intron	ZNF644	0.554211217914677	1	0.476933500683346	1	0.886910884370819	0.999169231885855	0.225000769143202	-0.385982483152787	0.425157714358638	0.980119132362227	0.610983252295989
chr1	91021995	91022173	178	-	utr5	ZNF644	0.0351294726138153	1	0.0750755770459605	1	0.0180823786024872	0.271260191977122	-3.85813420010132	-0.385982483152787	0.425157714358638	0.980119132362227	-3.47215171694853
chr1	91524099	91524224	125	+	exon	CDC7	0.89585230686478	1	0.834122000462648	1	0.777486296633369	0.999169231885855	-0.976674228355359	-0.100378270120932	0.815081036946389	0.999203167050087	-0.876295958234428
chr1	91885933	91886144	211	-	utr5	TGFBR3	0.332974978356722	1	0.552308616854552	1	0.532840220478614	0.999169231885855	-0.51491968236912	-0.0225054036333353	0.95737863382402	0.999203167050087	-0.492414278735784
chr1	92475068	92475460	392	-	utr3	GFI1	0.544524912048289	1	0.653026618523449	1	0.251010934002771	0.999169231885855	-0.591641501071452	-0.0982426236386552	0.828858549004759	0.999203167050087	-0.493398877432797
chr1	92475660	92476081	421	-	utr3	GFI1	0.419056620892052	1	0.545008484812189	1	0.754855676397503	0.999169231885855	0.0821965438175162	-0.0982426236386552	0.828858549004759	0.999203167050087	0.180439167456171
chr1	92482881	92482984	103	-	exon	GFI1	0.391609944228862	1	0.597879440477184	1	0.00270943347395123	0.0555919483734443	-1.52249462725152	-0.0982426236386552	0.828858549004759	0.999203167050087	-1.42425200361287
chr1	92513646	92513797	151	-	utr3	EVI5	0.639003175016109	1	0.559892011437865	1	0.872596007433858	0.999169231885855	0.154092794481537	0.43287263431574	0.429604835259736	0.980517584497539	-0.278779839834203
chr1	92841727	92841833	106	+	exon	RPL5	0.780432366121485	1	0.861158106620538	1	0.893116114817131	0.999169231885855	0.454419077180996	0.331755188958855	0.588249196054635	0.999203167050087	0.122663888222141
chr1	92843227	92843374	147	-	utr3	FAM69A	0.949199450992878	1	0.979072187532922	1	0.814334231256289	0.999169231885855	-0.502353289801498	-0.269131793859455	0.669661324547012	0.999203167050087	-0.233221495942043
chr1	92843503	92843948	445	-	exon	FAM69A	NA	NA	0.882714896119635	1	0.469118389186453	0.999169231885855	-0.638615001398057	-0.269131793859455	0.669661324547012	0.999203167050087	-0.369483207538601
chr1	92844060	92844182	122	-	exon	FAM69A	0.910589994613472	1	0.973508635382784	1	0.656073099961017	0.999169231885855	-0.666427426645099	-0.269131793859455	0.669661324547012	0.999203167050087	-0.397295632785644
chr1	93079302	93079468	166	+	utr5	MTF2	0.805919206965596	1	0.719629345615701	1	0.801303804574817	0.999169231885855	-1.00821519728525	-0.545539771561801	0.23073404858534	0.896720515718929	-0.462675425723451
chr1	93136822	93137076	254	+	utr3	MTF2	0.982333397721465	1	0.9110195373153	1	0.472951200378266	0.999169231885855	-0.791106001863013	-0.545539771561801	0.23073404858534	0.896720515718929	-0.245566230301212
chr1	93180138	93180516	378	-	utr5	TMED5	0.399706924044674	1	0.735712206516001	1	0.319110911470751	0.999169231885855	-1.50601355083401	-0.684393319071722	0.241875109857281	0.904954869404421	-0.821620231762285
chr1	93180704	93180925	221	+	utr5	CCDC18	0.293577140703867	1	0.40986516881047	1	3.95528695730603e-05	0.00136949996588559	-1.51264049247871	-0.00508707113750327	0.991361599183466	0.999556724628505	-1.50755342134121
chr1	93346341	93346751	410	+	utr5	DR1	0.718861314898006	1	0.930303840762587	1	0.946546253260693	0.999169231885855	-0.586316216517534	-0.621363107248546	0.288613436788795	0.936744411326981	0.0350468907310112
chr1	93448146	93448297	151	+	utr5	FNBP1L	0.607752688065125	1	0.819716579098417	1	0.940086166164906	0.999169231885855	-0.250889564306605	-0.783732435109952	0.0558167162155455	0.545711789342959	0.532842870803346
chr1	93499403	93499503	100	+	exon	FNBP1L	0.83504560682504	1	0.972985703935609	1	0.899536978950222	0.999169231885855	-0.187262787420597	-0.783732435109952	0.0558167162155455	0.545711789342959	0.596469647689355
chr1	93576064	93576166	102	-	exon	BCAR3	0.281234128477663	1	0.381100848089164	1	0.582348772227568	0.999169231885855	0.49824504315972	0.413305649567028	0.46827091649309	0.987246970703948	0.0849393935926919
chr1	93582358	93582956	598	-	exon	BCAR3	0.535090510602253	1	0.829886963450371	1	0.987928374579077	0.999169231885855	0.173346578630646	0.413305649567028	0.46827091649309	0.987246970703948	-0.239959070936382
chr1	93584061	93584161	100	-	utr5	BCAR3	0.592000443892917	1	0.597410432610913	1	0.8345193500377	0.999169231885855	-0.146147534374001	0.413305649567028	0.46827091649309	0.987246970703948	-0.559453183941029
chr1	93589149	93589268	119	-	exon	BCAR3	0.905598997584696	1	0.901509265319325	1	0.845237646180413	0.999169231885855	0.7211797803103	0.413305649567028	0.46827091649309	0.987246970703948	0.307874130743272
chr1	93592285	93592429	144	+	exon	RP5-1033H22.2	0.760512711145662	1	0.799550938867637	1	0.990039809411551	0.999169231885855	0.648584027745311	0.454194424254371	0.439917642378012	0.983760074162504	0.19438960349094
chr1	93599141	93599468	327	+	exon	RP5-1033H22.2	0.109120205439051	1	0.16644897018027	1	0.78731663689646	0.999169231885855	0.599642273499158	0.454194424254371	0.439917642378012	0.983760074162504	0.145447849244787
chr1	93602151	93602470	319	+	exon	RP5-1033H22.2	0.920524258078229	1	0.909356373471685	1	0.941526116274694	0.999169231885855	0.108875538998941	0.454194424254371	0.439917642378012	0.983760074162504	-0.34531888525543
chr1	93605888	93606013	125	-	intron	BCAR3	0.597690266672321	1	0.66783887925948	1	0.723756283181663	0.999169231885855	-0.00795309124927982	0.413305649567028	0.46827091649309	0.987246970703948	-0.421258740816308
chr1	93610032	93610227	195	-	intron	BCAR3	0.926080191288398	1	0.817081796412372	1	0.653675786606103	0.999169231885855	0.517588735377624	0.413305649567028	0.46827091649309	0.987246970703948	0.104283085810596
chr1	93777356	93777489	133	-	intron	BCAR3	NA	NA	0.269399730758385	1	0.673050719166545	0.999169231885855	-3.09751660830856	0.413305649567028	0.46827091649309	0.987246970703948	-3.51082225787559
chr1	93872125	93872270	145	-	utr3	DNTTIP2	0.821978539770932	1	0.874769915770695	1	0.421770656568279	0.999169231885855	-0.100387000940092	0.221477893731936	0.557654648922818	0.993921598050544	-0.321864894672028
chr1	93877773	93877905	132	-	exon	DNTTIP2	0.832654956653474	1	0.770194263002122	1	0.997203236032285	0.999169231885855	-0.624110779134233	0.221477893731936	0.557654648922818	0.993921598050544	-0.845588672866169
chr1	93908992	93909101	109	-	exon	GCLM	0.122738812925889	1	0.192027118757457	1	0.000177235817367795	0.00515677008323931	-3.07141908633847	-0.765577734146813	0.255192068002838	0.910967367104259	-2.30584135219165
chr1	94173914	94174749	835	-	exon	ARHGAP29	0.817795058598631	1	0.960015014727465	1	0.74644092775406	0.999169231885855	-0.388947148004084	-0.301870042577839	0.461354404867094	0.98656077432438	-0.0870771054262458
chr1	94530329	94530473	144	-	utr3	F3	0.783869296108637	1	0.828306931509973	1	0.776538648160852	0.999169231885855	-1.24366767030637	-0.573891461850119	0.31384738827974	0.950060987772988	-0.669776208456256
chr1	94541619	94541747	128	-	utr5	F3	0.373407831017717	1	0.358976592526251	1	0.000317185155458142	0.00861694991071963	0.395571511414535	-0.573891461850119	0.31384738827974	0.950060987772988	0.969462973264653
chr1	94926665	94926774	109	-	intron	CNN3	0.691814977392813	1	0.328571782343104	1	0.587467814871767	0.999169231885855	0.0761255646843599	0.246459535059905	0.48328133469119	0.987581646714205	-0.170333970375545
chr1	94926873	94927167	294	-	utr5	CNN3	0.516266868117142	1	0.820662821332505	1	0.662964464085527	0.999169231885855	0.149642803062621	0.246459535059905	0.48328133469119	0.987581646714205	-0.0968167319972842
chr1	94928110	94928386	276	+	exon	RP4-639F20.1	0.688342445026147	1	0.676581769792543	1	0.542487708058172	0.999169231885855	-0.79950464363486	0.892634849536461	0.0718502026379486	0.614350236184739	-1.69213949317132
chr1	94928577	94928850	273	+	intron	RP4-639F20.1	0.531884820876005	1	0.581091563023495	1	0.950678379864826	0.999169231885855	-0.701710243071126	0.892634849536461	0.0718502026379486	0.614350236184739	-1.59434509260759
chr1	95244191	95244639	448	+	utr3	TMEM56-RWDD3	0.343736071668398	1	0.445581750258228	1	0.84655217301509	0.999169231885855	-1.18017616122923	0.0161721195332923	0.990750364132479	0.999556724628505	-1.19634828076252
chr1	97529655	97529924	269	-	intron	DPYD	1	1	0.656040914700974	1	0.746081800907331	0.999169231885855	2.22896305130304	3.17653853934128	2.75210290773141e-06	0.000535364959756927	-0.94757548803824
chr1	99652544	99652754	210	+	intron	PALMD	0.0809315860455226	1	0.0411692658971218	1	0.326994285837467	0.999169231885855	0.45747922920375	1.92883985481838	2.66493867474327e-05	0.0035251808789504	-1.47136062561463
chr1	99682996	99683176	180	+	intron	PALMD	0.948850250602647	1	0.61731605440809	1	0.342837882646445	0.999169231885855	-0.0723171638310902	1.92883985481838	2.66493867474327e-05	0.0035251808789504	-2.00115701864947
chr1	99688938	99689751	813	+	exon	PALMD	0.60975960868013	1	0.595475941475911	1	0.892147123080245	0.999169231885855	0.778923290976646	1.92883985481838	2.66493867474327e-05	0.0035251808789504	-1.14991656384173
chr1	100038100	100038262	162	+	utr5	MFSD14A	0.225685471418317	1	0.473944471100224	1	0.711077666259348	0.999169231885855	-0.319252635385454	-0.131944157384439	0.796576261609502	0.999203167050087	-0.187308478001016
chr1	100082264	100082368	104	+	utr3	MFSD14A	0.660234924011016	1	0.728417414750984	1	0.863775915189611	0.999169231885855	-0.00955458327633801	-0.131944157384439	0.796576261609502	0.999203167050087	0.122389574108101
chr1	100874089	100874245	156	-	utr3	EXTL2	NA	NA	0.674690119723708	1	0.920059596260063	0.999169231885855	-0.678249453683511	0.823857557079147	0.056263676013195	0.547122300900316	-1.50210701076266
chr1	100877561	100877784	223	-	exon	EXTL2	0.942520532821461	1	0.888794518234313	1	0.871284292804118	0.999169231885855	-0.184635959855044	0.823857557079147	0.056263676013195	0.547122300900316	-1.00849351693419
chr1	100990494	100990658	164	-	utr5	DPH5	0.577899267053018	1	0.670588119992217	1	0.611355499957154	0.999169231885855	-0.0701095539846609	-0.0928625040521401	0.874150241338209	0.999203167050087	0.0227529500674792
chr1	101025934	101026046	112	-	exon	DPH5	0.0187873393608888	1	0.0296046539500345	1	0.0109721528381157	0.180643993975147	-2.88737482190646	-0.0928625040521401	0.874150241338209	0.999203167050087	-2.79451231785432
chr1	104457724	104457859	135	+	intergenic	NA	0.95184434187629	1	0.813864927536579	1	0.567908983885597	0.999169231885855	-0.745826590321449	NA	NA	NA	NA
chr1	104462217	104462623	406	+	intergenic	NA	0.380487118194434	1	0.384472777756553	1	0.391360464829569	0.999169231885855	-1.0680159346719	NA	NA	NA	NA
chr1	107056690	107057978	1288	+	utr3	PRMT6	0.124912277891799	1	0.369881712630719	1	0.212502214812261	0.999169231885855	-1.32612395727278	-0.724056990613013	0.108969651205188	0.713058507106627	-0.602066966659764
chr1	107570803	107570919	116	-	utr3*	VAV3	0.168177810024711	1	0.251762149519968	1	0.966264241305568	0.999169231885855	-2.52357896882149	1.06568326164764	0.0186963977154143	0.326110758312034	-3.58926223046913
chr1	108136524	108136643	119	-	utr3	SLC25A24	0.834876633929213	1	0.899636118148403	1	0.704978789047677	0.999169231885855	-1.04757399090891	-0.795125011887969	0.0562676455462936	0.547122300900316	-0.252448979020937
chr1	108692398	108692585	187	+	utr5	PRPF38B	0.152670232465539	1	0.357588315443751	1	8.74953992668566e-22	4.03426703452931e-19	-1.95972280489552	-0.866935021062365	0.0574484227030544	0.551482162640229	-1.09278778383315
chr1	108699201	108699727	526	+	exon	PRPF38B	0.51956996088261	1	0.599104161640444	1	0.593306577811045	0.999169231885855	-0.592225592824703	-0.866935021062365	0.0574484227030544	0.551482162640229	0.274709428237662
chr1	108699799	108699988	189	+	exon	PRPF38B	0.638364362045481	1	0.715806035189039	1	0.259261691538159	0.999169231885855	-1.02861969352229	-0.866935021062365	0.0574484227030544	0.551482162640229	-0.161684672459923
chr1	108929794	108929927	133	-	utr3	CLCC1	0.831079291555519	1	0.80889593232026	1	0.953497047320379	0.999169231885855	-0.105484432209983	-0.438333642186717	0.278085768205806	0.927741423705169	0.332849209976734
chr1	108932417	108932517	100	+	utr3	GPSM2	0.685450121787015	1	0.776803427949237	1	0.41003254309635	0.999169231885855	-1.13458009158804	0.0851956327688804	0.841117834586627	0.999203167050087	-1.21977572435692
chr1	108934683	108934924	241	-	exon	CLCC1	0.483588031960621	1	0.629120929336409	1	0.997744417269773	0.999169231885855	-0.128485387326467	-0.438333642186717	0.278085768205806	0.927741423705169	0.30984825486025
chr1	108971335	108971492	157	-	utr3	WDR47	0.378598659659604	1	0.439502284985785	1	0.953717292017487	0.999169231885855	-1.20993217361587	-0.700006454937336	0.172342836250546	0.837509142129128	-0.509925718678534
chr1	109213894	109214092	198	+	utr5	SARS	0.654416032902212	1	0.449113459596952	1	0.867493729391709	0.999169231885855	-1.08366295386031	-0.840291050553255	0.069985040770986	0.606652210704533	-0.243371903307053
chr1	109214527	109215048	521	+	exon	SARS	0.428345632858958	1	0.450943886433417	1	0.779781933805857	0.999169231885855	-1.16777243001362	-0.840291050553255	0.069985040770986	0.606652210704533	-0.327481379460366
chr1	109237803	109238032	229	+	utr3	SARS	0.394191956482623	1	0.444248739840372	1	0.395630043365753	0.999169231885855	-0.260231084756714	-0.840291050553255	0.069985040770986	0.606652210704533	0.580059965796541
chr1	109250403	109250562	159	+	exon	CELSR2	0.950572368937615	1	0.679358298343967	1	0.575091086844036	0.999169231885855	0.179018074167481	0.451360598364694	NA	NA	-0.272342524197213
chr1	109250624	109251080	456	+	exon	CELSR2	0.870390577209513	1	0.905280451472707	1	0.448214343137786	0.999169231885855	0.905523646367708	0.451360598364694	NA	NA	0.454163048003014
chr1	109251277	109251586	309	+	exon	CELSR2	0.608195763360156	1	0.681566778229093	1	0.842035051919014	0.999169231885855	-0.495490637821452	0.451360598364694	NA	NA	-0.946851236186146
chr1	109251728	109251914	186	+	exon	CELSR2	0.381746387546467	1	0.563670064207358	1	0.864193711676224	0.999169231885855	-0.0193490591692014	0.451360598364694	NA	NA	-0.470709657533896
chr1	109251997	109252847	850	+	exon	CELSR2	0.898238540736604	1	0.900650501795633	1	0.713170946830395	0.999169231885855	0.205280179348546	0.451360598364694	NA	NA	-0.246080419016148
chr1	109252956	109253334	378	+	exon	CELSR2	0.824469993101126	1	0.859181575287784	1	0.710557952630353	0.999169231885855	0.257099723612684	0.451360598364694	NA	NA	-0.19426087475201
chr1	109258385	109258561	176	+	exon	CELSR2	0.804788758996117	1	0.83165540782929	1	0.340161069761224	0.999169231885855	0.53326650691483	0.451360598364694	NA	NA	0.0819059085501355
chr1	109273125	109273293	168	+	exon	CELSR2	0.281973682453081	1	0.276578058064726	1	2.02464354378742e-13	3.79144653044311e-11	2.00886989104305	0.451360598364694	NA	NA	1.55750929267836
chr1	109274300	109274833	533	+	utr3	CELSR2	0.313138961404987	1	0.449900597337238	1	0.649688082660832	0.999169231885855	0.354152707665817	0.451360598364694	NA	NA	-0.097207890698877
chr1	109279890	109280181	291	-	utr3	PSRC1	0.886696063968864	1	0.911879421383495	1	0.891621976551516	0.999169231885855	0.622414986292887	0.868850869264031	0.19764864662347	0.868179141899973	-0.246435882971144
chr1	109280425	109280529	104	-	exon	PSRC1	0.977498022300813	1	0.997749909190144	1	0.857567834240671	0.999169231885855	0.872638151869129	0.868850869264031	0.19764864662347	0.868179141899973	0.00378728260509831
chr1	109280791	109280913	122	-	exon	PSRC1	0.813594990580185	1	0.93790645309026	1	0.43455615969947	0.999169231885855	1.05883336565701	0.868850869264031	0.19764864662347	0.868179141899973	0.189982496392976
chr1	109281707	109282013	306	-	exon	PSRC1	0.870373811659445	1	0.924312928574556	1	0.982227253322656	0.999169231885855	0.446077973391432	0.868850869264031	0.19764864662347	0.868179141899973	-0.422772895872599
chr1	109487558	109487681	123	+	utr3	ATXN7L2	0.852959314815033	1	0.971301571705341	1	0.593711666476191	0.999169231885855	0.21981882159384	-0.246965931520533	0.794924392208665	0.999203167050087	0.466784753114373
chr1	109491230	109491574	344	+	utr3	ATXN7L2	0.768987217405141	1	0.799101267183503	1	0.569861700650887	0.999169231885855	0.0819026636594718	-0.246965931520533	0.794924392208665	0.999203167050087	0.328868595180005
chr1	109495921	109496270	349	+	utr3	CYB561D1	0.681629164246784	1	0.72203334764353	1	0.950536540410982	0.999169231885855	-0.659727077278099	-0.165697955969157	0.675088262276307	0.999203167050087	-0.494029121308942
chr1	109507451	109507587	136	-	exon	AMIGO1	0.526267712827347	1	0.34098903941343	1	0.484088944882981	0.999169231885855	-0.983420067338252	-0.597641664177854	0.276198002522597	0.926773449339509	-0.385778403160397
chr1	109507793	109508165	372	-	exon	AMIGO1	0.114650047010797	1	0.122872288592878	1	0.959559658126613	0.999169231885855	-1.71044625133284	-0.597641664177854	0.276198002522597	0.926773449339509	-1.11280458715499
chr1	109548649	109548776	127	+	utr5	GNAI3	0.863858581639753	1	0.94251209029599	1	0.804231686341924	0.999169231885855	0.0718947987748022	0.0170217391438395	0.972159734788682	0.999556724628505	0.0548730596309627
chr1	109592335	109592605	270	+	utr3	GNAI3	0.909470815925337	1	0.836072123792238	1	0.615497087670478	0.999169231885855	-0.691198372491662	0.0170217391438395	0.972159734788682	0.999556724628505	-0.708220111635501
chr1	109619899	109620175	276	-	utr5	GNAT2	0.940493155141089	1	0.950655068473775	1	0.716217362784701	0.999169231885855	0.42557230564074	NA	NA	NA	NA
chr1	109625259	109625425	166	+	utr3	AMPD2	0.775479851016356	1	0.971372194150259	1	0.55083542670294	0.999169231885855	0.798297510682532	0.668075104922622	0.439959219327543	0.983760074162504	0.13022240575991
chr1	109625586	109625686	100	+	utr3	AMPD2	0.434013793451692	1	0.484128389511906	1	0.404089408121035	0.999169231885855	1.77065956366796	0.668075104922622	0.439959219327543	0.983760074162504	1.10258445874534
chr1	109626110	109626415	305	+	utr3	AMPD2	0.739209436816542	1	0.550442144895955	1	0.278193021658615	0.999169231885855	1.04894285419869	0.668075104922622	0.439959219327543	0.983760074162504	0.380867749276068
chr1	109626684	109626875	191	+	utr5	AMPD2	0.852034407292445	1	0.962687621025007	1	0.593725066873897	0.999169231885855	0.570200465617344	0.668075104922622	0.439959219327543	0.983760074162504	-0.0978746393052776
chr1	109628102	109628237	135	+	exon	AMPD2	0.620211163876328	1	0.511499763024451	1	0.378192283762793	0.999169231885855	1.04663817172709	0.668075104922622	0.439959219327543	0.983760074162504	0.378563066804466
chr1	109656166	109656380	214	+	utr5	GSTM4	0.799024160185691	1	0.819988991731468	1	0.419525519364866	0.999169231885855	1.127159388382	1.09827631792664	0.0610469975245634	0.570289324332574	0.0288830704553626
chr1	109665123	109665268	145	+	utr3	GSTM4	0.670965855571179	1	0.684146170427135	1	0.725762014176161	0.999169231885855	1.56940366917833	1.09827631792664	0.0610469975245634	0.570289324332574	0.471127351251697
chr1	109739889	109739989	100	-	exon	GSTM3	0.456992702293818	1	0.672667355354138	1	0.908827120967643	0.999169231885855	-1.30814238652434	0.0122133570531922	0.978965312827881	0.999556724628505	-1.32035574357753
chr1	109751713	109751851	138	-	utr3	EPS8L3	0.0192634552379957	1	0.0536922195667717	1	0.59787903572604	0.999169231885855	-2.79276733576868	-0.147046324281672	0.818308800892627	0.999203167050087	-2.64572101148701
chr1	109752071	109752175	104	-	utr3	EPS8L3	0.871777869543927	1	0.945526902949112	1	0.842017758353519	0.999169231885855	-0.582345415611282	-0.147046324281672	0.818308800892627	0.999203167050087	-0.43529909132961
chr1	109757965	109758090	125	-	utr3	EPS8L3	0.424523637653488	1	0.496051383009516	1	0.774273988353782	0.999169231885855	0.488621100234967	-0.147046324281672	0.818308800892627	0.999203167050087	0.635667424516639
chr1	109758277	109758486	209	-	utr3	EPS8L3	0.663480801144922	1	0.640287563999849	1	0.668549108142099	0.999169231885855	-0.0474532552874438	-0.147046324281672	0.818308800892627	0.999203167050087	0.0995930689942278
chr1	109758544	109758721	177	-	utr3	EPS8L3	0.623521717129459	1	0.575989049821834	1	0.681490931070239	0.999169231885855	0.118983170543125	-0.147046324281672	0.818308800892627	0.999203167050087	0.266029494824796
chr1	109759691	109759899	208	-	utr3	EPS8L3	0.258359544720907	1	0.421493270188722	1	0.676715558336425	0.999169231885855	0.281503425967706	-0.147046324281672	0.818308800892627	0.999203167050087	0.428549750249377
chr1	109760245	109760376	131	+	intron	RP4-735C1.4	0.953243231450642	1	0.996693029210079	1	0.508679658222163	0.999169231885855	-1.23661777616016	-0.465162197367783	0.90819871848044	NA	-0.771455578792376
chr1	109761739	109761853	114	-	utr5	EPS8L3	0.600053532808811	1	0.719245692211984	1	0.772765078397912	0.999169231885855	0.316674299446792	-0.147046324281672	0.818308800892627	0.999203167050087	0.463720623728463
chr1	109763753	109763926	173	-	utr5	EPS8L3	0.781682666582478	1	0.786189913110406	1	0.836652761067547	0.999169231885855	0.45491876397133	-0.147046324281672	0.818308800892627	0.999203167050087	0.601965088253002
chr1	109923102	109924012	910	+	exon	CSF1	0.843240607823187	1	0.869835579632472	1	0.606740488117782	0.999169231885855	0.284917084248499	0.222924639623996	0.791750042008786	0.999203167050087	0.0619924446245022
chr1	109928869	109930003	1134	+	utr3	CSF1	0.361828416235293	1	0.714769868442276	1	0.941771519358612	0.999169231885855	-0.598644688497934	0.222924639623996	0.791750042008786	0.999203167050087	-0.82156932812193
chr1	109930447	109930556	109	+	utr3	CSF1	0.229623049837721	1	0.481220190075766	1	0.144045436551231	0.999169231885855	-2.28649555531956	0.222924639623996	0.791750042008786	0.999203167050087	-2.50942019494356
chr1	109984835	109984954	119	+	utr5	AHCYL1	NA	NA	0.844768059868596	1	0.666231283747509	0.999169231885855	0.848254009069241	0.309181036754717	0.421259432019698	0.97863779817249	0.539072972314524
chr1	109984998	109985159	161	+	utr5	AHCYL1	0.584055998818823	1	0.888648149112987	1	0.898301124847646	0.999169231885855	-0.219273148870957	0.309181036754717	0.421259432019698	0.97863779817249	-0.528454185625674
chr1	110008977	110009089	112	+	utr5	AHCYL1	0.704050192258535	1	0.698665970754999	1	0.920339404730552	0.999169231885855	0.487783663440388	0.309181036754717	0.421259432019698	0.97863779817249	0.178602626685671
chr1	110043596	110043724	128	+	utr3	STRIP1	0.28050327897102	1	0.417706956740982	1	0.507819086769949	0.999169231885855	0.84857348556149	-0.307542675379636	0.467069441815233	0.987012215434301	1.15611616094113
chr1	110053671	110054029	358	+	utr3	STRIP1	0.984901715436238	1	0.957977789199661	1	0.892128790403515	0.999169231885855	-0.347362070902326	-0.307542675379636	0.467069441815233	0.987012215434301	-0.03981939552269
chr1	110339494	110339627	133	+	utr5	RBM15	0.611508322620014	1	0.722372754006231	1	0.932506821119069	0.999169231885855	0.313388801415641	0.260162278406976	0.509825365138356	0.988848287756646	0.0532265230086653
chr1	110339800	110339914	114	+	exon	RBM15	0.675372342398156	1	0.562454206905108	1	0.00974434999480964	0.163297794612665	1.19716810648516	0.260162278406976	0.509825365138356	0.988848287756646	0.937005828078188
chr1	110340049	110340557	508	+	exon	RBM15	0.167106109102408	1	0.433992184325748	1	0.693520833635438	0.999169231885855	-0.742784164115365	0.260162278406976	0.509825365138356	0.988848287756646	-1.00294644252234
chr1	110340873	110341744	871	+	exon	RBM15	0.799034476451726	1	0.92783483100642	1	0.977737875588408	0.999169231885855	0.0431202994932482	0.260162278406976	0.509825365138356	0.988848287756646	-0.217041978913728
chr1	110341931	110342248	317	+	exon	RBM15	0.912440992535808	1	0.998553974544573	1	0.995671329916632	0.999169231885855	-0.0748760840530355	0.260162278406976	0.509825365138356	0.988848287756646	-0.335038362460012
chr1	110407589	110407689	100	-	utr5	LAMTOR5	0.504038340505487	1	0.832664333741299	1	0.986260427892964	0.999169231885855	-0.590879120409188	0.561285642192489	0.483037708598348	0.987581646714205	-1.15216476260168
chr1	110947999	110948235	236	-	exon	LRIF1	0.616859055144927	1	0.752399386758758	1	0.65558216545888	0.999169231885855	-0.28094126386158	-0.168117696125243	0.771760726898916	0.999203167050087	-0.112823567736337
chr1	110963724	110963850	126	-	utr5	LRIF1	0.425547545663728	1	0.652390401485108	1	0.993763868343935	0.999169231885855	0.0107567369242383	-0.168117696125243	0.771760726898916	0.999203167050087	0.178874433049481
chr1	111415016	111415116	100	-	exon	OVGP1	0.130085291710785	1	0.187330996849535	1	0.741577855849912	0.999169231885855	-2.05497804947071	-0.822770553362467	0.110118259367622	0.714601812654487	-1.23220749610824
chr1	111448706	111448857	151	-	exon	WDR77	0.24447557906706	1	0.465451207522453	1	0.719387213334686	0.999169231885855	-0.715272138299971	0.0691418058503962	0.845907020590394	0.999203167050087	-0.784413944150367
chr1	111449098	111449275	177	+	utr5	ATP5F1	0.610699981874657	1	0.976310497567947	1	0.959667721960007	0.999169231885855	-0.643210064400507	0.036313624344015	0.938520486799084	0.999203167050087	-0.679523688744522
chr1	111723121	111723239	118	-	utr3	FAM212B	0.365291696295059	1	0.350728391810333	1	0.947475540064514	0.999169231885855	-1.5265546057981	-0.754598845034311	0.0582410196013862	0.554929363468009	-0.771955760763788
chr1	111723679	111723804	125	-	utr3	FAM212B	0.547677652814564	1	0.485536481205909	1	0.705541034848948	0.999169231885855	-0.895655714675034	-0.754598845034311	0.0582410196013862	0.554929363468009	-0.141056869640723
chr1	111724072	111724440	368	-	utr3	FAM212B	0.840837358611144	1	0.936130584832807	1	0.449935790284688	0.999169231885855	-1.51287660225197	-0.754598845034311	0.0582410196013862	0.554929363468009	-0.758277757217656
chr1	111726721	111727865	1144	-	utr3	FAM212B	0.895796377158352	1	0.803006992342406	1	0.822415661577511	0.999169231885855	-1.31381489363187	-0.754598845034311	0.0582410196013862	0.554929363468009	-0.559216048597563
chr1	111765952	111766994	1042	+	utr3	DDX20	0.819134374402392	1	0.950794633589598	1	0.738797483981125	0.999169231885855	-0.677000371050447	-0.24340116507823	0.528706103378736	0.993450273073817	-0.433599205972217
chr1	112455978	112456565	587	+	exon	CTTNBP2NL	0.998907864763242	1	0.975198509056227	1	0.706327164952945	0.999169231885855	-0.615953156653665	-0.165569834103059	0.743545637247072	0.999203167050087	-0.450383322550606
chr1	112457002	112457416	414	+	utr3	CTTNBP2NL	0.874962712947452	1	0.901791668472224	1	0.734609243828135	0.999169231885855	-0.68217879764663	-0.165569834103059	0.743545637247072	0.999203167050087	-0.516608963543571
chr1	112618972	112619094	122	-	exon	ST7L	NA	NA	0.775787715976462	1	0.46797431250883	0.999169231885855	-0.541584922119823	-0.437547687120039	0.337140757447017	0.959459186832547	-0.104037234999783
chr1	112619212	112619440	228	-	utr5	ST7L	0.589230759126689	1	0.571417032857867	1	0.991597097820599	0.999169231885855	-0.731235980392312	-0.437547687120039	0.337140757447017	0.959459186832547	-0.293688293272272
chr1	112674499	112674641	142	+	utr5	MOV10	0.536061003930004	1	0.519323193398666	1	0.601174420772342	0.999169231885855	-0.0102420736826277	0.100745288303876	0.89210621234312	0.999203167050087	-0.110987361986504
chr1	112674784	112674954	170	+	utr5	MOV10	0.964815643953778	1	0.97475165784783	1	0.928957592185558	0.999169231885855	-0.00108819062724952	0.100745288303876	0.89210621234312	0.999203167050087	-0.101833478931125
chr1	112701305	112701774	469	-	utr3	RHOC	0.403789453337998	1	0.516700848630529	1	0.332641929862861	0.999169231885855	0.785270461807576	-0.229131416506532	0.686526746086603	0.999203167050087	1.01440187831411
chr1	112702616	112702758	142	-	utr3	RP11-426L16.10	0.945775289321423	1	0.925664520337278	1	0.745448501206711	0.999169231885855	-0.152701182702527	NA	NA	NA	NA
chr1	112703691	112703874	183	-	utr3	RP11-426L16.10	0.226205783206422	1	0.453607785967254	1	0.756458201171565	0.999169231885855	-0.0964046829570938	NA	NA	NA	NA
chr1	112707279	112707384	105	-	utr5	RHOC	0.516523313828048	1	0.1970354341044	1	0.0178161673718197	0.267993259814078	0.893937611376413	-0.229131416506532	0.686526746086603	0.999203167050087	1.12306902788295
chr1	112913756	112914044	288	-	utr3	SLC16A1	0.870112041191289	1	0.987729475502034	1	0.915296561851844	0.999169231885855	-0.196075863930868	0.227679526015872	0.662320825181751	0.999203167050087	-0.423755389946739
chr1	112929303	112929405	102	-	utr5	SLC16A1	0.867469951784377	1	0.910220876531234	1	0.749424065364378	0.999169231885855	0.0553435420476993	0.227679526015872	0.662320825181751	0.999203167050087	-0.172335983968172
chr1	112956025	112956213	188	-	utr5	SLC16A1	0.372970350912828	1	0.617040853472688	1	0.770300366191311	0.999169231885855	-0.0483352062403433	0.227679526015872	0.662320825181751	0.999203167050087	-0.276014732256215
chr1	112956507	112956660	153	+	exon	SLC16A1-AS1	0.700465334221427	1	0.980892479569892	1	0.943265400343301	0.999169231885855	-1.0904163410863	0.403226268916737	0.356728144459425	0.963853230260719	-1.49364261000304
chr1	113123966	113124112	146	+	utr3	LRIG2	0.97113725573438	1	0.952879079571244	1	0.726943082868753	0.999169231885855	-0.51945316134972	0.0411991922225081	0.912806060986614	0.999203167050087	-0.560652353572228
chr1	113124338	113124453	115	+	utr3	LRIG2	0.958445262357283	1	0.861601454128573	1	0.425666395306849	0.999169231885855	-0.931420935378907	0.0411991922225081	0.912806060986614	0.999203167050087	-0.972620127601415
chr1	113390563	113390738	175	+	utr5*	MAGI3	0.182640682525248	1	0.12711149958102	1	2.9290608620169e-06	0.000137343167368979	-1.02398728945878	-0.376288152015326	0.403455559490084	0.973700371702356	-0.647699137443455
chr1	113642066	113642286	220	+	exon	MAGI3	0.564670153197668	1	0.727731636060654	1	0.834967628840329	0.999169231885855	-0.650860181377202	-0.376288152015326	0.403455559490084	0.973700371702356	-0.274572029361875
chr1	113683794	113683979	185	+	utr3	MAGI3	0.136630991537774	1	0.209558760230472	1	0.466427175789032	0.999169231885855	-0.820256554533485	-0.376288152015326	0.403455559490084	0.973700371702356	-0.443968402518159
chr1	113766063	113766292	229	-	utr3	RSBN1	0.408745145315069	1	0.499900968580421	1	0.710677669003863	0.999169231885855	-0.495766533737832	0.0580613092281349	0.9008047121228	0.999203167050087	-0.553827842965967
chr1	113797720	113797953	233	-	exon	RSBN1	0.671367043482874	1	0.691682941728951	1	0.800144296555074	0.999169231885855	-0.514569988629325	0.0580613092281349	0.9008047121228	0.999203167050087	-0.57263129785746
chr1	113895145	113895265	120	-	exon	AP4B1	0.756246400716138	1	0.882026778252581	1	0.330903834641019	0.999169231885855	-0.0225115551345861	-0.0373777045698351	0.943608444899067	0.999203167050087	0.0148661494352491
chr1	113911461	113912343	882	+	utr3	DCLRE1B	0.79424477788769	1	0.709402834508894	1	0.822989835667808	0.999169231885855	-0.135959704918982	0.512287350765375	0.312919569347563	0.949886363801582	-0.648247055684357
chr1	113929834	113929934	100	+	utr5	HIPK1	0.365785243392615	1	0.41217308989899	1	4.16423125747727e-05	0.00143109885388955	0.165694484503903	0.149013946703877	0.686832526792129	0.999203167050087	0.0166805378000263
chr1	113940314	113940639	325	+	utr5	HIPK1	0.375188553726729	1	0.585309826516788	1	0.94751699350557	0.999169231885855	0.788645528374165	0.149013946703877	0.686832526792129	0.999203167050087	0.639631581670288
chr1	113940714	113941257	543	+	exon	HIPK1	0.750570900193579	1	0.839804650025693	1	0.984203096578061	0.999169231885855	-0.263303192667947	0.149013946703877	0.686832526792129	0.999203167050087	-0.412317139371824
chr1	113980306	113980584	278	+	utr5	OLFML3	0.475512845553584	1	0.525317385759026	1	0.82734427710211	0.999169231885855	-0.412950131928185	0.294840165423598	0.517339374508645	0.990987784696529	-0.707790297351784
chr1	113980972	113981118	146	+	exon	OLFML3	0.891106018859008	1	0.879686796846933	1	0.81626273663732	0.999169231885855	-0.415445561791738	0.294840165423598	0.517339374508645	0.990987784696529	-0.710285727215336
chr1	113981204	113981580	376	+	exon	OLFML3	0.769567316251749	1	0.822153104671003	1	0.964610116546709	0.999169231885855	-0.420060000038726	0.294840165423598	0.517339374508645	0.990987784696529	-0.714900165462324
chr1	114397687	114397869	182	-	exon	TRIM33	0.709033266588063	1	0.69075271348719	1	0.773443640186553	0.999169231885855	-0.449817042077695	0.10237846617179	0.804528971597062	0.999203167050087	-0.552195508249485
chr1	114510565	114510756	191	-	exon	TRIM33	0.552370490931868	1	0.683233586249896	1	0.814849985326425	0.999169231885855	0.859200295653281	0.10237846617179	0.804528971597062	0.999203167050087	0.756821829481491
chr1	114567998	114568258	260	-	utr3	BCAS2	NA	NA	0.940141312045753	1	0.428288334833192	0.999169231885855	-0.588700333986664	-0.274928386748449	0.662429889869229	0.999203167050087	-0.313771947238216
chr1	114774197	114774382	185	-	utr3	SIKE1	0.588429076344823	1	0.715136911368899	1	0.628011074154578	0.999169231885855	0.120795227319594	0.59601587072097	0.280234363129029	0.929710111223613	-0.475220643401376
chr1	114780449	114780646	197	-	utr5	SIKE1	0.719921595093216	1	0.844818381683901	1	0.6443426486459	0.999169231885855	0.846645733161958	0.59601587072097	0.280234363129029	0.929710111223613	0.250629862440988
chr1	115663587	115663918	331	+	exon	VANGL1	0.437212727139415	1	0.562901783805219	1	0.64332940216038	0.999169231885855	1.20564189793117	0.993656931174074	0.0238165747169418	0.371516097117579	0.211984966757092
chr1	115685360	115685464	104	+	exon	VANGL1	0.812860371287399	1	0.923758779679065	1	0.61794586461771	0.999169231885855	0.636909185054266	0.993656931174074	0.0238165747169418	0.371516097117579	-0.356747746119807
chr1	115691094	115691325	231	+	exon	VANGL1	0.915582535036395	1	0.94738305073933	1	0.65674480363934	0.999169231885855	0.227200278032591	0.993656931174074	0.0238165747169418	0.371516097117579	-0.766456653141483
chr1	115691482	115691711	229	+	utr3	VANGL1	0.649528193188577	1	0.654906364423183	1	0.875622435053694	0.999169231885855	0.291005796250881	0.993656931174074	0.0238165747169418	0.371516097117579	-0.702651134923193
chr1	116127515	116127616	101	+	exon	MAB21L3	0.00831515762803422	1	0.00837129359751252	1	0.0136724977153168	0.21603978065354	-4.71328806634833	-0.321236184398403	0.583880916382165	0.999203167050087	-4.39205188194992
chr1	116373373	116373571	198	+	utr5	ATP1A1	0.633342760236947	1	0.930631119892627	1	0.868194739084524	0.999169231885855	-0.576540654419108	-0.133873571775343	0.758516599618122	0.999203167050087	-0.442667082643765
chr1	116401077	116401184	107	-	exon	ATP1A1-AS1	0.352858607507804	1	0.562281359242182	1	0.566543828572874	0.999169231885855	0.28033803789055	-0.783351984621942	0.29127337404184	0.937768289716152	1.06369002251249
chr1	116531914	116532087	173	-	intron	CD58	0.777830881837642	1	0.810651953629016	1	0.810385996493332	0.999169231885855	-0.231851069473031	-0.534290567992796	0.277942495560103	0.927741423705169	0.302439498519765
chr1	116532903	116533111	208	-	exon	NAP1L4P1	0.626290438788932	1	0.629149532262308	1	0.870742796274867	0.999169231885855	-0.384996660426869	0.146836091072027	0.737588035086528	0.999203167050087	-0.531832751498896
chr1	116534108	116534322	214	-	intron	CD58	0.993319336628354	1	0.901977540068252	1	0.897887124182811	0.999169231885855	0.50023774036673	-0.534290567992796	0.277942495560103	0.927741423705169	1.03452830835953
chr1	116534412	116534573	161	-	intron	CD58	0.572905272856288	1	0.574115367155672	1	0.315162867235876	0.999169231885855	0.00196917928633155	-0.534290567992796	0.277942495560103	0.927741423705169	0.536259747279127
chr1	116536088	116536195	107	-	exon	CD58	0.190015417038041	1	0.352649726997143	1	0.689851151927626	0.999169231885855	-2.85594582509182	-0.534290567992796	0.277942495560103	0.927741423705169	-2.32165525709903
chr1	116556655	116556788	133	-	intron	CD58	0.367066836503288	1	0.352931055839344	1	0.922931955643624	0.999169231885855	-0.227832331792618	-0.534290567992796	0.277942495560103	0.927741423705169	0.306458236200178
chr1	116961313	116961591	278	+	exon	PTGFRN	NA	NA	0.904716594199065	1	0.87858563971063	0.999169231885855	-0.570172205175702	-0.184287127494177	0.637046719704139	0.999203167050087	-0.385885077681525
chr1	116984719	116984951	232	+	exon	PTGFRN	0.924609896941768	1	0.794829217369775	1	0.743976869474641	0.999169231885855	-0.326942221147098	-0.184287127494177	0.637046719704139	0.999203167050087	-0.142655093652921
[truncated: 31,357 more rows]
