# Supplementary material for: Limits in the detection of m6A changes using MeRIP/m6A-seq
Source: Sci Rep. 2020 Apr 20;10:6590. doi: 10.1038/s41598-020-63355-3 (PMC7170965; doi:10.1038/s41598-020-63355-3)
Supplement: Supplementary file 3 — Supplementary information 3. [file 41598_2020_63355_MOESM3_ESM.zip › additional_file4_v2/macs2_deq_results/winkler_hcmv_2018_deq_results.txt]

seqnames	start	end	width	strand	annot	main.gene	deseq2.p	deseq2.padj	edger.p	edger.padj	qnb.p	qnb.padj	peak.l2fc	gene.l2fc	gene.p	gene.padj	diff.l2fc
chr1	629185	629357	172	+	exon	MTND1P23	1.18638850708056e-05	0.000409444278304744	6.79559097069791e-07	0.0134389607036522	1.17937263587357e-06	2.41543202165877e-05	2.4870244498054	-0.200576144664331	0.354837897902499	0.500773715483712	2.68760059446973
chr1	629799	630019	220	+	exon	MTND2P28	0.253352374117548	0.529233217265387	0.0430079989929772	1	7.33415166782202e-07	1.5792768559233e-05	1.60963922644602	0.0772905668155816	0.784184445088454	0.864166321334622	1.53234865963044
chr1	632177	632447	270	-	exon	MIR6723	0.00506561089392328	0.0485708352970224	1.48492253675693e-05	0.290421149738921	0.007871611544645	0.0494761698939238	3.15176536711616	NA	NA	NA	NA
chr1	633594	634100	506	+	exon	MTATP6P1	0.0208258465529035	0.127293354432174	0.000278240870535111	1	8.34518869200381e-08	2.17689280121376e-06	1.97980453511428	-0.389855205337075	0.059285732951369	0.122406127485555	2.36965974045136
chr1	841472	841583	111	+	exon	LINC01128	0.511999833129435	NA	0.249390122544935	1	0.0686594862693207	0.236816941836491	1.99396511013553	-0.236002682030258	0.35335419431391	0.499130042189032	2.22996779216579
chr1	853788	854048	260	+	exon	LINC01128	0.922713393262873	NA	0.63954007994253	1	0.711798114160837	0.902571317823766	-0.670218258678535	-0.236002682030258	0.35335419431391	0.499130042189032	-0.434215576648276
chr1	854203	854576	373	+	exon	LINC01128	0.728878012214738	NA	0.988201525806526	1	0.92112922664365	0.975079259661927	-0.968739040509046	-0.236002682030258	0.35335419431391	0.499130042189032	-0.732736358478788
chr1	856182	857065	883	+	exon	LINC01128	0.180953301199482	0.443964952306751	0.423256517136748	1	0.892316743389575	0.970404929176482	-1.30487961861713	-0.236002682030258	0.35335419431391	0.499130042189032	-1.06887693658687
chr1	917024	917325	301	-	exon	RP11-54O7.3	0.190784680232364	NA	0.237166852728379	1	0.187962143082426	0.451449318812897	-2.10691761132019	-1.19481741120264	0.147130299472199	0.256607557096576	-0.912100200117546
chr1	919636	920981	1345	-	exon	RP11-54O7.3	0.548114703347879	0.777391421337609	0.564168304392185	1	0.44216882782593	0.723941669263685	-1.2468688273573	-1.19481741120264	0.147130299472199	0.256607557096576	-0.0520514161546544
chr1	923619	923779	160	+	utr5*	SAMD11	0.215079169984925	NA	0.199104837461913	1	0.169133346994926	0.423685203441508	-2.76483034074854	-3.41514601131109	1.46649932742404e-08	1.13787779361708e-07	0.650315670562548
chr1	924075	924240	165	+	utr5	SAMD11	0.258995164044074	NA	0.144331012261845	1	0.647548804231035	0.86837272443101	-5.33449865140071	-3.41514601131109	1.46649932742404e-08	1.13787779361708e-07	-1.91935264008962
chr1	924373	924482	109	+	utr5	SAMD11	0.316412215880782	NA	0.178687933449071	1	0.498730068827281	0.769030065495229	-5.50450347596333	-3.41514601131109	1.46649932742404e-08	1.13787779361708e-07	-2.08935746465225
chr1	924619	924746	127	+	exon	SAMD11	0.243761120000915	NA	0.0884673228398426	1	0.0486290621782441	0.188507195424839	-2.94087893898619	-3.41514601131109	1.46649932742404e-08	1.13787779361708e-07	0.474267072324895
chr1	924819	925247	428	+	utr5	SAMD11	0.480636727403276	0.73195742904842	0.251083363780531	1	0.0843947746271349	0.27244746505633	-2.38976692374334	-3.41514601131109	1.46649932742404e-08	1.13787779361708e-07	1.02537908756775
chr1	942818	942937	119	+	utr3	SAMD11	0.956793169996508	NA	0.900784735159285	1	0.90976820063869	0.974029818710794	-2.0107253154532	-3.41514601131109	1.46649932742404e-08	1.13787779361708e-07	1.40442069585789
chr1	944026	944502	476	+	utr3	SAMD11	4.72873815370953e-05	0.00126713443623296	0.000157357584549445	1	2.46961635022678e-16	2.69939804542179e-14	-2.86123328251487	-3.41514601131109	1.46649932742404e-08	1.13787779361708e-07	0.553912728796218
chr1	1000531	1000799	268	+	utr5*	ISG15	0.990042546178368	0.998461685865756	0.537435351273797	1	0.161512442176877	0.411926057829268	0.855541191933699	-4.26217642628619	4.52102875164943e-162	2.87756629998923e-159	5.11771761821989
chr1	1054912	1055686	774	+	utr3	AGRN	0.831269578578687	0.929571877138627	0.589110372255863	1	0.141281674735451	0.37896199550272	-1.49043028331273	-1.65232065433738	2.56931580042311e-22	6.43984595132303e-21	0.161890371024656
chr1	1063122	1063248	126	-	exon	RP11-54O7.18	0.428173383655065	0.692505611423746	0.679314956337156	1	0.892256660609331	0.970404929176482	3.52084611322451	4.17005994961376	0.0289045108197805	0.0668476486741543	-0.649213836389257
chr1	1065819	1066154	335	+	exon	RP11-465B22.3	0.173355628143108	0.433532244811142	0.380964610340522	1	0.463534836508947	0.741337424493422	3.45835120451561	3.18719640832916	1.45020121872631e-16	2.55537134212478e-15	0.271154796186459
chr1	1082286	1082961	675	-	utr3	C1orf159	0.229306503939826	0.502562314656771	0.573996174154721	1	0.979409038045561	0.98253564311514	0.447558232028036	0.504926798658314	0.063680796813577	0.129695671121145	-0.0573685666302777
chr1	1216989	1217226	237	-	utr3	SDF4	0.036864953654575	0.180323086260619	0.191461795390368	1	0.182388898631335	0.443852032937822	-1.3431529892165	-0.859344681721739	7.72301768812827e-10	7.06073938039304e-09	-0.483808307494764
chr1	1223204	1223304	100	-	exon	SDF4	7.85374555897249e-06	0.000287211854499622	1.04096775345044e-07	0.00206861111965671	0.000257037042938171	0.00287036591203359	1.23778713490364	-0.859344681721739	7.72301768812827e-10	7.06073938039304e-09	2.09713181662538
chr1	1223777	1223897	120	-	exon	SDF4	9.04222422989508e-08	6.11157476967016e-06	9.32474354777032e-10	1.86709340057005e-05	7.59921197729105e-05	0.00098927049262001	1.26017057657258	-0.859344681721739	7.72301768812827e-10	7.06073938039304e-09	2.11951525829432
chr1	1228426	1228618	192	-	exon	SDF4	0.0934381890004774	0.30793517228281	0.0115666531599007	1	0.0266050125355917	0.123804807305759	0.148000260878917	-0.859344681721739	7.72301768812827e-10	7.06073938039304e-09	1.00734494260066
chr1	1232905	1233086	181	+	exon	B3GALT6	0.343227285196041	0.618111228484365	0.105712219910284	1	0.0612947608843	0.219430443379324	-0.546482392019509	-1.21620398445011	5.15980340546377e-09	4.23676742487729e-08	0.669721592430599
chr1	1233400	1234206	806	+	utr3	B3GALT6	0.0255338481233625	0.143604182982061	0.184954898466474	1	0.230821891689261	0.508761987833919	-1.28872713419862	-1.21620398445011	5.15980340546377e-09	4.23676742487729e-08	-0.0725231497485137
chr1	1234297	1234948	651	+	utr3	B3GALT6	0.0533440419422434	0.223225205916408	0.168606298128839	1	0.0362920611772312	0.154176112798585	-2.03618570469242	-1.21620398445011	5.15980340546377e-09	4.23676742487729e-08	-0.81998172024231
chr1	1254954	1255413	459	-	utr3	UBE2J2	0.494616129828437	0.743114876758373	0.884861955694594	1	0.582937795969111	0.828261741612911	0.56376385457589	0.343457288611241	0.085439745997323	0.165383506121811	0.220306565964648
chr1	1311563	1311694	131	-	utr3	CPSF3L	0.455082730370698	0.713245604328402	0.168385510015681	1	0.304144670512633	0.594110102306729	0.747305097988395	0.00963136944117862	0.9547223363668	0.972596175819589	0.737673728547217
chr1	1313136	1313737	601	-	utr3	CPSF3L	0.103919708972447	0.32653046629131	0.289816368893579	1	0.548869856798611	0.805352553415284	-0.511991679767435	0.00963136944117862	0.9547223363668	0.972596175819589	-0.521623049208614
chr1	1314399	1314642	243	-	exon	CPSF3L	0.175738547024689	0.436678418177219	0.323511396744552	1	0.421652551053574	0.706692024764971	-0.678349451268211	0.00963136944117862	0.9547223363668	0.972596175819589	-0.68798082070939
chr1	1314969	1315283	314	-	exon	CPSF3L	0.0235556826650585	0.136745795839335	0.0539232766908625	1	0.0593254312311867	0.214984088556587	-1.18965455071392	0.00963136944117862	0.9547223363668	0.972596175819589	-1.1992859201551
chr1	1315428	1315540	112	-	utr3	CPSF3L	0.988560767998629	0.997587817603096	0.575385171070693	1	0.344090844448227	0.634374627187278	0.413967539573537	0.00963136944117862	0.9547223363668	0.972596175819589	0.404336170132359
chr1	1315858	1316037	179	-	intron	CPSF3L	0.0503065788932166	NA	0.0854808689325792	1	0.360619854190923	0.651870941555654	-0.953561270298835	0.00963136944117862	0.9547223363668	0.972596175819589	-0.963192639740013
chr1	1318822	1319467	645	-	utr3	CPSF3L	0.0991037900957979	0.318090180633958	0.0119780061803443	1	0.0344649907877562	0.14865106041676	1.06272541067083	0.00963136944117862	0.9547223363668	0.972596175819589	1.05309404122965
chr1	1327542	1328070	528	+	utr3	CPTP	0.761352834578043	0.895430895324444	0.720764969984402	1	0.588533032463195	0.831979781324227	-0.377712177524637	-0.510059436702938	0.0531270163943748	0.111710867188652	0.132347259178301
chr1	1328193	1328806	613	+	utr3	CPTP	0.24333069637115	0.517855881790725	0.56339296837075	1	0.515127936634562	0.783383974411669	-0.91215078591411	-0.510059436702938	0.0531270163943748	0.111710867188652	-0.402091349211172
chr1	1335520	1335639	119	-	utr3	DVL1	0.1229723160289	0.358900864875683	0.0221724080733732	1	0.0831272890602422	0.26998436181899	1.1289441378479	0.249315011614893	0.135236994423426	0.239897996000153	0.879629126233008
chr1	1336046	1336280	234	-	utr3	DVL1	0.975046599507115	0.991409968201807	0.500073420033312	1	0.04201309952917	0.170184785041423	0.771328880235854	0.249315011614893	0.135236994423426	0.239897996000153	0.522013868620961
chr1	1348872	1349023	151	-	exon	DVL1	0.0098854070415085	0.0780420161071058	0.000829846769295772	1	0.000146846726749213	0.00175998022440163	1.64112205960748	0.249315011614893	0.135236994423426	0.239897996000153	1.39180704799259
chr1	1353188	1353289	101	-	utr3	MXRA8	0.00105158580513064	0.0151220705879639	7.29127217847463e-05	1	1.09375591752574e-05	0.0001785521023805	-0.982010073488828	-2.66441746196128	5.02032724073828e-75	6.84720476392642e-73	1.68240738847245
chr1	1386773	1386915	142	-	utr3	CCNL2	0.352740848007021	0.62733424630874	0.915186694316345	1	0.795015424074772	0.940030482549367	0.592082872045446	0.788125130451576	5.31190068214613e-06	2.81745358403528e-05	-0.196042258406129
chr1	1386963	1387497	534	-	utr3	CCNL2	0.218860179590457	0.491842529167214	0.702713384679002	1	0.74065414590571	0.915946392575517	0.660313003083676	0.788125130451576	5.31190068214613e-06	2.81745358403528e-05	-0.1278121273679
chr1	1391182	1391283	101	-	utr3	CCNL2	0.154034762814924	0.407422485852192	0.0292316041711937	1	0.00107354970308159	0.0098770501502182	1.71250650897431	0.788125130451576	5.31190068214613e-06	2.81745358403528e-05	0.924381378522731
chr1	1400221	1400365	144	+	exon	RP4-758J18.2	0.960801309154636	0.986171135783058	0.570258158708661	1	0.92398489511901	0.975079259661927	1.24203707183815	0.510260874218124	0.0949591753122599	0.180141123397643	0.731776197620023
chr1	1400647	1401258	611	+	exon	RP4-758J18.2	0.680638023702573	0.855201979635481	0.797841016896453	1	0.661341311328338	0.875404531620082	0.520162927968249	0.510260874218124	0.0949591753122599	0.180141123397643	0.00990205375012498
chr1	1402046	1402188	142	-	utr3	MRPL20	0.400790535042257	0.670197559149521	0.111914381507839	1	0.0325590141117402	0.142819387527878	1.60140369331294	0.703849095794391	0.000148459474943006	0.000610582105287428	0.897554597518545
chr1	1535219	1535439	220	-	utr3	TMEM240	0.013910995194226	NA	0.0235261136154681	1	0.121509512349977	0.345291968520826	-0.489052545057644	0.747036236832735	0.192612759327827	0.317205456870133	-1.23608878189038
chr1	1535567	1535700	133	-	exon	TMEM240	0.564444566058231	NA	0.790875444058451	1	0.91809769393954	0.975079259661927	0.559983418556849	0.747036236832735	0.192612759327827	0.317205456870133	-0.187052818275886
chr1	1564693	1564865	172	-	exon	SSU72	0.0149148526386261	0.101328783030941	0.00186840700315406	1	8.3354728721626e-07	1.77776278266102e-05	0.811475816661572	-0.912696537562399	6.78607902404419e-07	4.18604416508147e-06	1.72417235422397
chr1	1598111	1598710	599	-	utr3	FNDC10	0.0735106112144357	0.266766695538484	0.177764901425231	1	0.0723299933168773	0.245831869539316	-2.97075737066648	-2.67838035041569	4.57487436380717e-15	7.21401359890435e-14	-0.292377020250787
chr1	1599057	1599524	467	-	utr3	FNDC10	0.880392236653103	0.952966215981124	0.553123565945783	1	0.841082834534706	0.955520418565441	-2.56153739095739	-2.67838035041569	4.57487436380717e-15	7.21401359890435e-14	0.116842959458298
chr1	1615514	1615701	187	+	utr5	MIB2	0.861247823919339	0.943876224429043	0.556926172730627	1	0.560144592665515	0.813709688323957	-0.207140146056661	-0.400287648594972	0.0323318391993415	0.0736309173309084	0.193147502538311
chr1	1649449	1649608	159	-	exon	CDK11B	0.0526839553679315	0.222116289744338	0.00626041270682684	1	1.18552495065828e-06	2.42556234055335e-05	1.54282478086225	-0.172077289621271	0.450782634909303	0.595327548441837	1.71490207048352
chr1	1652386	1652500	114	-	exon	CDK11B	0.00999064058711671	0.0785757394747777	0.00137395034005603	1	4.39290059304234e-06	7.89544385409004e-05	1.96781178839721	-0.172077289621271	0.450782634909303	0.595327548441837	2.13988907801848
chr1	1663298	1663637	339	-	utr3	SLC35E2B	0.79264367527607	0.910701180080627	0.787805423924898	1	0.928203767593189	0.975079259661927	-0.677017337253547	-1.15159664200049	1.07378878245179e-08	8.47570822495958e-08	0.474579304746946
chr1	1664988	1665961	973	-	utr3	SLC35E2B	0.00442043151513324	0.0440588104931647	0.0217742017278762	1	0.00010427579000493	0.00130747798539848	-2.3509979297705	-1.15159664200049	1.07378878245179e-08	8.47570822495958e-08	-1.19940128777
chr1	2184587	2185406	819	-	utr3	FAAP20	0.0657460865557661	0.251743993539277	0.246393829677583	1	0.0487677712088936	0.188836621977911	0.233917515496834	-0.359034399237841	0.121186079511224	0.219411465740345	0.592951914734675
chr1	2192227	2192330	103	-	utr3	FAAP20	0.841272575915783	NA	0.88870587718876	1	0.765505420920455	0.928194074401905	0.931729598203609	-0.359034399237841	0.121186079511224	0.219411465740345	1.29076399744145
chr1	2229287	2229748	461	+	exon	SKI	0.91766178681178	0.968069647192755	0.551767670834935	1	0.368287077330588	0.659711657789629	-1.34872537314879	-1.71435514808613	2.5114344831379e-17	4.6475920602492e-16	0.365629774937336
chr1	2306870	2308388	1518	+	utr3	SKI	0.0564547213063898	0.230595914028169	0.283993286114088	1	0.0457281912325024	0.180472013749625	-2.05693895107364	-1.71435514808613	2.5114344831379e-17	4.6475920602492e-16	-0.342583802987509
chr1	2392753	2393277	524	+	utr5	RER1	0.20203101147449	0.471810815012151	0.46677967060646	1	0.324387125924075	0.615290655437285	0.829140373422879	0.447164894697706	0.00342902119578521	0.0104094755306074	0.381975478725173
chr1	2402294	2402415	121	+	utr3	RER1	0.0326636776059909	0.166451726339516	0.00370079898737332	1	0.0802833093438967	0.263574586602098	1.42094840203661	0.447164894697706	0.00342902119578521	0.0104094755306074	0.973783507338903
chr1	2403076	2403661	585	+	utr3	RER1	0.456971805895311	0.714431344615346	0.85999170420274	1	0.3312039837238	0.622337745778327	0.602800243594416	0.447164894697706	0.00342902119578521	0.0104094755306074	0.15563534889671
chr1	2405295	2405444	149	+	utr3	RER1	0.869201905798553	0.947189121746295	0.405402442003898	1	0.091481627689957	0.287166926190169	-0.0597642302858813	0.447164894697706	0.00342902119578521	0.0104094755306074	-0.506929124983587
chr1	2508640	2508930	290	-	utr3	PANK4	0.667462535821427	0.848763883112415	0.269762293877318	1	0.253692439413084	0.535839355332486	1.31051361921046	0.614841021520376	0.00563987458041511	0.0162251644551485	0.695672597690088
chr1	2563543	2563718	175	+	utr3	TNFRSF14	0.115178977864667	NA	0.0490779361952384	1	0.0366997248110649	0.155357791075592	-2.4246859973515	-3.22578858270009	1.71796292328047e-13	2.37239271798705e-12	0.801102585348588
chr1	3485360	3485607	247	+	intergenic	NA	0.818062698103771	NA	0.985848973551822	1	0.807208000547295	0.944411788223318	-2.10057237113098	NA	NA	NA	NA
chr1	3486106	3486235	129	+	intergenic	NA	0.162529982735078	NA	0.134045897591547	1	0.236172761187351	0.515786851643735	-3.79587177865243	NA	NA	NA	NA
chr1	3488001	3490525	2524	-	utr3	MEGF6	0.637036972207878	0.829298345591339	0.720421542904191	1	0.670092556385144	0.880667390988028	-3.42196942617862	-3.82305865438222	5.3136111814428e-105	1.41274796525348e-102	0.401089228203604
chr1	3628516	3628902	386	+	utr3	TPRG1L	0.372445865194824	0.644143294385383	0.954219242262504	1	0.834349742564379	0.953648973937698	0.144630348803349	-0.251255641840185	0.121647025856982	0.220094248522702	0.395885990643534
chr1	3629883	3630044	161	+	utr3	TPRG1L	0.0258218627169436	0.144419283906364	0.00239079102349673	1	0.0252366184991043	0.118921947341609	0.471187831908159	-0.251255641840185	0.121647025856982	0.220094248522702	0.722443473748344
chr1	3738276	3738468	192	-	exon	TP73-AS1	0.883467510597891	NA	0.709247336436066	1	0.305216155940266	0.59512761343103	0.154231811125857	-0.149849764267026	0.583546024014681	0.710470326300976	0.304081575392883
chr1	3738628	3738777	149	-	exon	TP73-AS1	0.256675959587698	NA	0.409517584791245	1	0.878909117949541	0.966410812979125	-0.147348429961814	-0.149849764267026	0.583546024014681	0.710470326300976	0.00250133430521268
chr1	3745584	3746038	454	-	exon	TP73-AS1	0.272756476483902	0.550428925826109	0.441447689339261	1	0.116417632652256	0.336016257386985	-0.629387548296882	-0.149849764267026	0.583546024014681	0.710470326300976	-0.479537784029856
chr1	3746171	3746918	747	+	exon	CCDC27	0.00191502842941912	0.0237262933072058	0.00907537710852012	1	0.00817908896488937	0.0511002604132079	-0.963706925845825	-2.11847487601965	0.595884263938612	NA	1.15476795017383
chr1	3786823	3787238	415	-	exon	LRRC47	0.629936352435159	0.824896921058469	0.89197310004701	1	0.532597888271115	0.795676007840486	0.0998752642090867	-0.0859060597877942	0.66964901266484	0.780019291371578	0.185781323996881
chr1	3795902	3796015	113	-	exon	LRRC47	0.0682780748834602	0.257467012138378	0.0120889636958676	1	0.0358341394813896	0.152866512196093	0.741629597352378	-0.0859060597877942	0.66964901266484	0.780019291371578	0.827535657140172
chr1	3815054	3815455	401	-	utr3	CEP104	0.510731213097998	0.753725564509571	0.958003994929039	1	0.630927213444536	0.859109073962952	-0.482950088171468	-0.268468821841981	0.151675454912773	0.26272400255549	-0.214481266329488
chr1	3816223	3816323	100	-	utr3	CEP104	0.330506774560599	NA	0.537607162627485	1	0.721907673502406	0.907637376547163	-0.235975373671875	-0.268468821841981	0.151675454912773	0.26272400255549	0.0324934481701052
chr1	3890514	3891014	500	-	exon	C1orf174	0.375160110629043	0.645592643205695	0.934151936528552	1	0.452844140549943	0.733233530563834	1.04834672342374	1.06079943797147	1.269604510642e-06	7.50331264533611e-06	-0.0124527145477287
chr1	4782583	4782861	278	+	utr3	AJAP1	0.574545355315646	NA	0.713295555592501	1	0.717734769081736	0.905588561842652	-2.22090158576292	-2.51114346548713	2.9704496793893e-09	2.52596457756652e-08	0.290241879724215
chr1	6098530	6098813	283	+	utr3	KCNAB2	0.717470566810329	NA	0.985219783934227	1	0.821976425153562	0.949055046942329	-1.29511317175001	-0.768809531061954	0.0167634303037042	0.0419615171134552	-0.526303640688056
chr1	6222040	6222141	101	-	utr3	ICMT	0.157598908615864	0.412001739876965	0.0646577790678578	1	0.00478951734541102	0.0335166224255068	-0.210293001238729	-0.943776854728088	7.59440082924514e-10	6.95044858463900e-09	0.733483853489359
chr1	6222914	6223278	364	-	utr3	ICMT	0.400268444543549	0.669694358535675	0.877662890621736	1	0.960625347086007	0.975688085351392	-2.02747554239697	-0.943776854728088	7.59440082924514e-10	6.95044858463900e-09	-1.08369868766888
chr1	6223579	6224201	622	-	utr3	ICMT	0.307023456058751	0.582206303197581	0.993600549431846	1	0.955574236879946	0.975079259661927	-0.734600064571734	-0.943776854728088	7.59440082924514e-10	6.95044858463900e-09	0.209176790156354
chr1	6224533	6225232	699	-	utr3	ICMT	2.55681106581416e-06	0.000110917247955377	0.000203374309556352	1	1.49816652707614e-05	0.000238002568661574	-1.70149055707083	-0.943776854728088	7.59440082924514e-10	6.95044858463900e-09	-0.757713702342739
chr1	6231831	6231998	167	-	utr3	ICMT	0.0218028477229497	0.130787269662981	0.113298215124111	1	0.259336666006509	0.542280531599126	-1.12139794765305	-0.943776854728088	7.59440082924514e-10	6.95044858463900e-09	-0.177621092924964
chr1	6248714	6249442	728	-	utr3	GPR153	0.184046902696772	0.448562476952532	0.359572136889457	1	0.244269022678324	0.525595226715143	-1.76322827023725	-1.60526016955522	1.05603234727191e-07	7.2795876016079e-07	-0.157968100682021
chr1	6249997	6250313	316	-	exon	GPR153	0.800571188675377	0.914627814408784	0.827386591016908	1	0.364156201264753	0.655735474960759	-0.550887318221149	-1.60526016955522	1.05603234727191e-07	7.2795876016079e-07	1.05437285133408
chr1	6250369	6250595	226	-	exon	GPR153	0.556667893702499	0.781898862460911	0.288329818462586	1	0.111507799267068	0.327035217287817	-0.534802603762009	-1.60526016955522	1.05603234727191e-07	7.2795876016079e-07	1.07045756579322
chr1	6251281	6251385	104	-	exon	GPR153	0.152878629803694	NA	0.0770255173527845	1	0.129361011212644	0.358658486008918	-0.596846691435533	-1.60526016955522	1.05603234727191e-07	7.2795876016079e-07	1.00841347811969
chr1	6468955	6469159	204	-	exon	PLEKHG5	0.000685723830446071	0.0108710563277	2.7407716334019e-05	0.534203799066364	3.07955360894704e-06	5.75613217315455e-05	2.84608684139919	0.666934868415805	0.00406563346841269	0.0121092690542456	2.17915197298338
chr1	6524486	6524768	282	-	utr3	NOL9	0.845573063878319	0.936981350151339	0.60668459088265	1	0.630415366383005	0.858714110985099	-1.40885865688659	-0.780849295129565	0.00286889778338042	0.0088850381955356	-0.628009361757026
chr1	6525577	6525700	123	-	utr3	NOL9	0.581682445635377	NA	0.408271384446675	1	0.652598675714869	0.871171151332633	-0.452099311962693	-0.780849295129565	0.00286889778338042	0.0088850381955356	0.328749983166871
chr1	6525797	6525955	158	-	utr3	NOL9	0.779810925669819	0.90507350411255	0.921256983320807	1	0.921114477748583	0.975079259661927	-0.151251181370006	-0.780849295129565	0.00286889778338042	0.0088850381955356	0.629598113759559
chr1	6580814	6581035	221	+	exon	ZBTB48	0.119642754775961	0.352721450111437	0.234345303406071	1	0.0766774235556735	0.255489785048328	0.897793885336768	0.903995136910389	0.00194838505413182	0.0063183386871985	-0.00620125157362061
chr1	6592727	6593675	948	-	utr3	KLHL21	0.0591681027399626	0.236422558850101	0.222233360606338	1	0.19343147965526	0.459574001042716	-1.21717381364124	-0.795292883543024	0.00048472872547322	0.00180071491861328	-0.421880930098215
chr1	6595416	6595536	120	-	exon	KLHL21	0.678357342999136	0.853726531422021	0.327366756274484	1	0.104871764438289	0.314146697405849	-0.363471353381181	-0.795292883543024	0.00048472872547322	0.00180071491861328	0.431821530161844
chr1	6598987	6599403	416	-	utr5	KLHL21	0.746104405837445	0.888389444507111	0.743736824361496	1	0.302525285000352	0.592801307443	-0.624326044018644	-0.795292883543024	0.00048472872547322	0.00180071491861328	0.17096683952438
chr1	6601729	6601956	227	-	exon	KLHL21	0.915980136206955	0.96788962747566	0.623354839573507	1	0.329739408040293	0.620889333817655	-0.27937806245207	-0.795292883543024	0.00048472872547322	0.00180071491861328	0.515914821090954
chr1	6602315	6602564	249	-	exon	KLHL21	0.826174306095445	0.927845040745126	0.396300656531442	1	0.277864641393608	0.564486351187408	-0.45013368990426	-0.795292883543024	0.00048472872547322	0.00180071491861328	0.345159193638764
chr1	6603714	6603925	211	-	intron	KLHL21	0.780934454186774	NA	0.553869788752751	1	0.742291334200754	0.916842306106482	-2.02178743487474	-0.795292883543024	0.00048472872547322	0.00180071491861328	-1.22649455133172
chr1	6604443	6604554	111	-	intron	KLHL21	0.749513482663055	NA	0.794102816931234	1	0.833123341498759	0.953532840275783	-1.10577212314403	-0.795292883543024	0.00048472872547322	0.00180071491861328	-0.310479239601005
chr1	6619886	6620102	216	+	exon	PHF13	0.812210285007847	0.920917883373754	0.462433054600457	1	0.961295178283586	0.975688085351392	0.746802469651676	0.457999716050279	0.109878564955133	0.202956023224224	0.288802753601397
chr1	6620187	6620338	151	+	exon	PHF13	0.928491069370963	0.973298815362209	0.6686000539209	1	0.637692518843157	0.863020001133076	0.964673018815193	0.457999716050279	0.109878564955133	0.202956023224224	0.506673302764914
chr1	6621479	6621958	479	+	utr3	PHF13	0.0325087921803467	0.166070015793207	0.119722302910962	1	0.231454815721693	0.509524874539698	-0.303655072629217	0.457999716050279	0.109878564955133	0.202956023224224	-0.761654788679495
chr1	6632831	6633345	514	+	utr3	THAP3	0.026997804393345	0.147787121815204	0.0992399175237694	1	0.108368215057263	0.320650958700604	-0.105044215168578	0.654833653521694	0.0379192094081055	0.0843345059728767	-0.759877868690271
chr1	6634638	6634906	268	+	utr3	THAP3	0.717354320227634	0.873331007417689	0.290173096317229	1	0.670059563363167	0.880667390988028	0.112410758876491	0.654833653521694	0.0379192094081055	0.0843345059728767	-0.542422894645203
chr1	6635451	6635635	184	+	utr3	THAP3	0.350914563045882	0.62526144339351	0.73467059721252	1	0.705767063215362	0.898947092367499	-0.420443455543031	0.654833653521694	0.0379192094081055	0.0843345059728767	-1.07527710906473
chr1	6887679	6887787	108	+	utr3	CAMTA1	0.844028558654093	0.93609203560347	0.680364285596305	1	0.0642226722062057	0.226684166972834	1.27100469172777	0.927859230366149	1.69116363283325e-05	8.25306713383585e-05	0.343145461361626
chr1	7771810	7773191	1381	+	utr5	VAMP3	0.0514517839354158	0.218604882244358	0.181512823851865	1	0.00534742454334037	0.0364749768104175	0.438018560355226	0.883004200671607	3.02454210272326e-08	2.25835344207605e-07	-0.444985640316381
chr1	7780879	7781139	260	+	utr3	VAMP3	0.580924313021631	0.797077577356701	0.19024194995941	1	0.158413498273922	0.407095021513132	1.38023603245458	0.883004200671607	3.02454210272326e-08	2.25835344207605e-07	0.49723183178297
chr1	7827347	7827473	126	+	exon	PER3	0.918947470821093	NA	0.820847951223392	1	0.914944337569074	0.974432889743416	-0.7605944958065	-0.518553848038564	0.124264344896246	0.223865537370336	-0.242040647767935
chr1	7961736	7961837	101	+	utr5	PARK7	0.00189105072426715	0.0235448256294446	8.93100681023103e-05	1	4.83475017956463e-07	1.07443641559562e-05	2.16410704531006	0.440867078200389	0.0093358229033196	0.0252725382473676	1.72323996710967
chr1	8013008	8014283	1275	-	utr3	ERRFI1	0.795014489855986	0.911576232846635	0.51425576420216	1	0.668020636746051	0.879522103898103	0.417359874424835	0.0599132864814045	0.746945603995592	0.837907967657441	0.35744658794343
chr1	8330535	8330907	372	+	exon	SLC45A1	0.480841101115235	NA	0.541871878946972	1	0.543628082012267	0.800809198376233	-1.7714520755814	-0.570181920696943	0.346783598315972	0.491435393732611	-1.20127015488446
chr1	8354982	8355102	120	-	utr3	RERE	0.519474755883954	NA	0.704757111785669	1	0.586549602227197	0.830462308665223	-1.23286386565684	-1.34452700177011	2.65042106344193e-11	2.86660370836943e-10	0.111663136113277
chr1	8355355	8355518	163	-	exon	RERE	0.720659037450088	NA	0.908943548520347	1	0.737545247250864	0.914237905251734	-0.989662337660972	-1.34452700177011	2.65042106344193e-11	2.86660370836943e-10	0.354864664109142
chr1	8358201	8358822	621	-	exon	RERE	0.110330299927465	0.336978160359456	0.289849272095253	1	0.0820258384732701	0.267921343868028	-1.75710984600759	-1.34452700177011	2.65042106344193e-11	2.86660370836943e-10	-0.412582844237473
chr1	8359718	8359908	190	-	exon	RERE	0.692301880976581	0.861321758415953	0.355013710791569	1	0.484456894546781	0.757710324529502	-0.594071017713796	-1.34452700177011	2.65042106344193e-11	2.86660370836943e-10	0.750455984056319
chr1	8361183	8361466	283	-	exon	RERE	0.102980037089095	0.325106340743694	0.274067242399876	1	0.149349837967666	0.392643652445189	-1.74120486546756	-1.34452700177011	2.65042106344193e-11	2.86660370836943e-10	-0.39667786369745
chr1	8361696	8361835	139	-	exon	RERE	0.688758443356594	0.859272103610821	0.317128989369264	1	0.11045727061446	0.32478313254357	-0.331098435400998	-1.34452700177011	2.65042106344193e-11	2.86660370836943e-10	1.01342856636912
chr1	8656164	8656319	155	-	utr5	RERE	0.0896443087577598	NA	0.0293356162820595	1	0.00115534156688849	0.0105427538989389	1.82090375954314	-1.34452700177011	2.65042106344193e-11	2.86660370836943e-10	3.16543076131325
chr1	8878524	8878632	108	-	utr5	ENO1	6.07831434068403e-05	0.00155842238521288	2.28268170441674e-06	0.0449688295770097	2.72107774287935e-06	5.1628599589424e-05	2.17872264341109	0.300098331945727	0.0455534194560698	0.0983152509510163	1.87862431146537
chr1	9150570	9150698	128	-	exon	MIR34A	0.725769660869228	NA	0.450156410929033	1	0.625214810716161	0.854872545592728	0.084581193835533	-1.18748242466173	0.000728736267216898	0.00260711574801971	1.27206361849726
chr1	9150796	9150938	142	-	exon	MIR34A	0.308698454791302	NA	0.431155603413782	1	0.446524737576436	0.727637783352559	-1.61115746826365	-1.18748242466173	0.000728736267216898	0.00260711574801971	-0.423675043601922
chr1	9151017	9151361	344	-	exon	MIR34A	0.422133996499404	0.68822972557373	0.253503533452818	1	0.067721664498428	0.23466886912343	-1.042682760418	-1.18748242466173	0.000728736267216898	0.00260711574801971	0.144799664243729
chr1	9235008	9235134	126	+	utr5	H6PD	0.318179608758719	NA	0.161354442795425	1	0.394975380034804	0.68415682053742	-2.74185048496803	-3.68664110521766	2.57639939678539e-73	3.31991981166137e-71	0.944790620249635
chr1	9244941	9245601	660	+	exon	H6PD	0.139891989162849	0.385575225910346	0.300145491536424	1	0.149889303180709	0.393473232739941	-3.96800852835295	-3.68664110521766	2.57639939678539e-73	3.31991981166137e-71	-0.281367423135291
chr1	9262252	9262361	109	+	exon	H6PD	0.644146660330046	NA	0.818660937287927	1	0.853604975332135	0.959411158146859	-3.57446472857112	-3.68664110521766	2.57639939678539e-73	3.31991981166137e-71	0.112176376646544
chr1	9263576	9264285	709	+	exon	H6PD	0.19895447763197	0.468019078829711	0.435869537190763	1	0.470711382008304	0.74742991591276	-4.09449869680846	-3.68664110521766	2.57639939678539e-73	3.31991981166137e-71	-0.407857591590795
chr1	9264685	9265393	708	+	utr3	H6PD	0.881383104538195	0.95315287162202	0.465537475287124	1	0.185947905083799	0.448738212988404	-3.33104018296208	-3.68664110521766	2.57639939678539e-73	3.31991981166137e-71	0.35560092225558
chr1	9266322	9266428	106	+	utr3	H6PD	0.516531172344499	NA	0.308294426114333	1	0.440767884022473	0.723237634287344	-2.28663658674303	-3.68664110521766	2.57639939678539e-73	3.31991981166137e-71	1.40000451847464
chr1	9266560	9266680	120	+	utr3	H6PD	0.0666494691954578	NA	0.026949832106958	1	0.0456183280396189	0.180271314949548	-2.26847063466517	-3.68664110521766	2.57639939678539e-73	3.31991981166137e-71	1.41817047055249
chr1	9268801	9269504	703	+	utr3	H6PD	0.470369392714744	0.72445747555214	0.812583521384489	1	0.941838407344453	0.975079259661927	-4.22252455726237	-3.68664110521766	2.57639939678539e-73	3.31991981166137e-71	-0.535883452044709
chr1	9269713	9270852	1139	+	utr3	H6PD	0.699880540798109	0.864513546969277	0.83676388325663	1	0.561695327294278	0.814645368594791	-3.55486184863513	-3.68664110521766	2.57639939678539e-73	3.31991981166137e-71	0.131779256582528
chr1	9355789	9356658	869	+	utr5	SPSB1	0.00251494343479608	0.0290880394215528	0.0301030454645779	1	0.0703539416865079	0.241172400749795	-1.21095977965338	-0.68817084721822	0.00138715201651991	0.00466097279714993	-0.522788932435161
chr1	9367530	9368193	663	+	utr3	SPSB1	0.0337822840087896	0.169639727991069	0.172705622194136	1	0.172333268358398	0.428589567615388	-1.28700531368499	-0.68817084721822	0.00138715201651991	0.00466097279714993	-0.598834466466766
chr1	9582382	9582613	231	+	utr3	SLC25A33	0.180958351785503	0.443964952306751	0.0458037661228222	1	0.045533398558784	0.180056569369694	1.7194900619307	0.619644125464003	0.0290068905226413	0.0670401329816854	1.0998459364667
chr1	9613129	9613298	169	+	utr3	TMEM201	0.117819494770672	NA	0.165207274426924	1	0.405260341864431	0.693549693292838	-0.604658111590043	-0.520518816487368	0.155349872061333	0.267873632113639	-0.0841392951026747
chr1	9724841	9724990	149	+	exon	PIK3CD	0.834526194832703	0.931215108325996	0.823489833450073	1	0.790717841634095	0.93823090960415	-1.26066245880832	-1.71787882201185	1.59593194117064e-20	3.59666893694723e-19	0.457216363203531
chr1	9726939	9727530	591	+	utr3	PIK3CD	0.464767682396205	0.720297134965558	0.995447068595973	1	0.971987194116041	0.978408731134225	-1.98959785735496	-1.71787882201185	1.59593194117064e-20	3.59666893694723e-19	-0.271719035343111
chr1	9728340	9728510	170	+	utr3	PIK3CD	0.58374615662676	0.798266479042529	0.293807720309853	1	0.267044043821159	0.551365381754295	-0.715197265627081	-1.71787882201185	1.59593194117064e-20	3.59666893694723e-19	1.00268155638477
chr1	9730542	9730642	100	-	exon	CLSTN1	0.0807246870255438	0.280829908448238	0.0133708609329022	1	0.017037494383832	0.0887485332938692	-0.433629769694567	-1.73216255322405	2.41668733977777e-20	5.37143924705738e-19	1.29853278352948
chr1	9930052	9930382	330	-	utr3	LZIC	0.00113269964508211	0.0159972692411783	0.0110364925278382	1	4.27049617444202e-05	0.000601037222255968	0.471894091684358	1.41670982591103	2.44680769573218e-10	2.38260309880198e-09	-0.944815734226676
chr1	9982391	9982706	315	+	utr3	NMNAT1	0.561197232250158	0.784318849466205	0.943915247630412	1	0.655475473592775	0.872810032103938	-0.15791639304968	-0.0690149349757909	0.810842446910417	0.882249003051512	-0.0889014580738893
chr1	10033219	10033407	188	+	utr5	UBE4B	0.314473504402864	0.589929642013918	0.0905305069708461	1	0.00533423449942025	0.0364397268742511	1.51337233715337	-0.0258816129400621	0.882272930381065	0.929397694454281	1.53925395009343
chr1	10303277	10304928	1651	+	utr3	KIF1B	0.260242343713615	0.535954313730472	0.819688460461287	1	0.91670778498479	0.974741930385349	0.55096790020051	0.240076366901151	0.16127516407429	0.275699136087086	0.310891533299359
chr1	10305467	10305577	110	+	utr3	KIF1B	0.0239480339122856	0.138359317162578	0.00348728633205545	1	0.00131662446681928	0.0117167926002962	2.06251935171392	0.240076366901151	0.16127516407429	0.275699136087086	1.82244298481277
chr1	10378763	10379127	364	+	utr3	KIF1B	0.869510119327957	NA	0.889671877769903	1	0.759750648900364	0.924763451314863	-0.535729092043586	0.240076366901151	0.16127516407429	0.275699136087086	-0.775805458944737
chr1	10431114	10431359	245	+	utr5	APITD1-CORT	0.774472986164616	0.902310197039806	0.82665800475364	1	0.879003946603819	0.966462244374372	0.573085178504564	0.803402297073666	0.744894418101259	NA	-0.230317118569102
chr1	10442285	10442417	132	+	utr3	APITD1-CORT	0.174807856841616	0.435736535776457	0.0714120098829762	1	0.0428487865948925	0.172731517156843	2.77081599673017	0.803402297073666	0.744894418101259	NA	1.9674136996565
chr1	10461298	10461776	478	-	utr3	DFFA	0.786323659843855	0.907658510045742	0.697895882854696	1	0.844713441230953	0.956473186017167	0.56163064405865	0.394319543616048	0.0697768419301939	0.139859985485427	0.167311100442602
chr1	10462608	10463141	533	-	utr3	DFFA	0.424648407016849	0.690394119490951	0.913690295706083	1	0.429542621630729	0.713727792980603	0.87641833560224	0.394319543616048	0.0697768419301939	0.139859985485427	0.482098791986192
chr1	10629638	10629977	339	+	exon	PEX14	0.364518184826865	0.638041692561626	0.757195960887162	1	0.8645828065958	0.962178475335034	0.592948207987753	0.708637688622692	0.00120353177642631	0.00409973750114469	-0.115689480634939
chr1	11022183	11022313	130	+	utr3	TARDBP	0.00967178857143687	0.0770283424363778	0.000645969565079656	1	1.59989418323628e-08	4.86793824708745e-07	2.71814337809613	0.945085571958864	1.45506371458782e-05	7.19109606145943e-05	1.77305780613726
chr1	11023251	11023938	687	+	utr3	RP4-635E18.9	0.067686999505176	0.256131260312013	0.336825849348248	1	0.204150114672018	0.474138423883279	0.500232478858853	NA	NA	NA	NA
chr1	11106950	11107449	499	-	utr3	MTOR	0.367637882590007	0.640584364416239	0.697255637088675	1	0.908467548843952	0.973984554979362	0.0885275495244492	-0.231840575832989	0.162046149006197	0.276716854774484	0.320368125357438
chr1	11285860	11286101	241	+	exon	UBIAD1	0.172124175853658	0.43213329092012	0.0426446505435975	1	0.0609429462162562	0.218560009682836	1.28794716784097	0.354179294828764	0.147378252025031	0.256890689255912	0.933767873012206
chr1	11295169	11295339	170	+	utr3	UBIAD1	0.290474493601433	NA	0.342765064843234	1	0.681534705062585	0.887246214525691	0.394881481651725	0.354179294828764	0.147378252025031	0.256890689255912	0.0407021868229608
chr1	11719662	11719766	104	+	utr3	DRAXIN	0.666882585779407	NA	0.188462265429738	1	0.72083749904959	0.907170000681144	-1.51782683096468	-0.930042339507564	0.206781763825777	0.334765235655666	-0.587784491457112
chr1	11790179	11790797	618	-	utr3	MTHFR	0.475004465390228	0.727501616270466	0.839485824797212	1	0.564994879709144	0.816749867827376	-1.2933839641664	-1.09557709760109	0.000134831116464263	0.000558138110014855	-0.197806866565311
chr1	11919982	11920279	297	-	utr3	KIAA2013	0.749391062518064	0.889725587086221	0.244209484506913	1	0.000828365521886614	0.00788829894705662	0.508904737718134	-0.131018766929759	0.479074526685571	0.620514317760585	0.639923504647893
chr1	11922599	11922733	134	-	exon	KIAA2013	0.88095631218877	0.95315287162202	0.444472270857162	1	0.144110028319906	0.383683676220728	0.669844798751015	-0.131018766929759	0.479074526685571	0.620514317760585	0.800863565680773
chr1	11922930	11923039	109	-	exon	KIAA2013	0.0776827003408011	0.275798660533706	0.0147720511309793	1	0.274544862399018	0.560800962072827	1.15257221215	-0.131018766929759	0.479074526685571	0.620514317760585	1.28359097907975
chr1	11925201	11925380	179	-	exon	KIAA2013	0.387369504833076	0.657780877430772	0.114525669841599	1	0.34460561632955	0.635029151147142	0.648106614160308	-0.131018766929759	0.479074526685571	0.620514317760585	0.779125381090067
chr1	11925568	11925777	209	-	exon	KIAA2013	0.204796777945171	0.474720360448329	0.0544549971043183	1	0.110306895718634	0.324530761657866	0.78022195101376	-0.131018766929759	0.479074526685571	0.620514317760585	0.911240717943518
chr1	11925898	11925999	101	-	exon	KIAA2013	0.94054586493567	0.978079840313623	0.540966360447645	1	0.0185514210354949	0.0942425309082781	0.372403791557858	-0.131018766929759	0.479074526685571	0.620514317760585	0.503422558487616
chr1	11972952	11973062	110	+	exon	PLOD1	0.00401767106312811	0.0411831685143937	0.000448025368317562	1	0.0220702930687182	0.107789639193312	-0.502771435257891	-1.74746221410924	4.01415814191658e-33	1.6090339239087e-31	1.24469077885135
chr1	11974719	11975468	749	+	utr3	PLOD1	0.000240026301747838	0.00476902652029169	0.00845513534364806	1	0.00217558762254859	0.0177362862848388	-2.40000991748968	-1.74746221410924	4.01415814191658e-33	1.6090339239087e-31	-0.652547703380435
chr1	12009662	12009793	131	+	exon	MFN2	0.835073938094318	0.931620324423253	0.489402356314797	1	0.552404875728545	0.807821337937359	-0.373762151523577	-1.02732078274423	8.42749867107797e-11	8.6178764404733e-10	0.653558631220652
chr1	12011533	12012135	602	+	utr3	MFN2	0.00713622984856996	0.0616681049699482	0.091147411723566	1	0.112684640507003	0.328975684406568	-1.66274060023157	-1.02732078274423	8.42749867107797e-11	8.6178764404733e-10	-0.635419817487339
chr1	12012953	12013101	148	+	utr3	MFN2	0.51903805781046	0.759837187705508	0.19681748494667	1	0.285654559174584	0.574986847046621	-0.172015199287677	-1.02732078274423	8.42749867107797e-11	8.6178764404733e-10	0.855305583456552
chr1	12208664	12208806	142	+	utr3	TNFRSF1B	0.142808081399433	0.389710589831906	0.19391243940435	1	0.037348473219293	0.157177755469015	1.54203773148178	1.86537248025024	4.8199386494466e-06	2.5793118826236e-05	-0.323334748768459
chr1	12208877	12209062	185	+	utr3	TNFRSF1B	0.195862888134152	0.463247783625496	0.305843786223328	1	0.108319731914846	0.320650958700604	1.25674968625298	1.86537248025024	4.8199386494466e-06	2.5793118826236e-05	-0.608622793997263
chr1	12275939	12276485	546	+	exon	VPS13D	0.810673584172782	0.919852961431157	0.46340239144628	1	0.152638211079059	0.397856363559102	-0.285576912766591	-0.759824307574437	0.000155768240093583	0.000637893568907315	0.474247394807846
chr1	12276607	12277219	612	+	exon	VPS13D	0.235632985619089	0.509204025445761	0.470418988752845	1	0.259256833843443	0.542280531599126	-0.869302947453014	-0.759824307574437	0.000155768240093583	0.000637893568907315	-0.109478639878577
chr1	12277467	12277926	459	+	exon	VPS13D	0.31388350667926	0.589524916702054	0.580505479091769	1	0.376171879858387	0.66827743553678	-0.855088660068134	-0.759824307574437	0.000155768240093583	0.000637893568907315	-0.0952643524936967
chr1	12282843	12283167	324	+	exon	VPS13D	0.889944372592723	0.957456536319817	0.564144338792055	1	0.70760153519655	0.899973570851388	-0.317976375706812	-0.759824307574437	0.000155768240093583	0.000637893568907315	0.441847931867625
chr1	12506958	12507153	195	+	utr5	VPS13D	0.532143046035917	NA	0.803540319394671	1	0.842691390817247	0.95623409684092	-0.67859085609926	-0.759824307574437	0.000155768240093583	0.000637893568907315	0.0812334514751777
chr1	12508919	12509113	194	+	utr3	VPS13D	0.212181110622095	0.483653142890652	0.461160712706207	1	0.728603650259708	0.910845140105871	-1.14246316802755	-0.759824307574437	0.000155768240093583	0.000637893568907315	-0.382638860453112
chr1	12618066	12618216	150	-	utr5*	DHRS3	0.822818697810292	NA	0.96742919506118	1	0.799234955359371	0.941645854312409	0.310559792974159	0.490738905303235	0.292144141977259	0.433010765513397	-0.180179112329076
chr1	13615955	13616283	328	+	utr3	PDPN	0.0282143125884709	NA	0.0353603108522343	1	0.00964837364350876	0.057856997269361	-1.52660154034707	-0.508923817388168	0.287356851054063	0.427968751296854	-1.0176777229589
chr1	13778460	13778800	340	+	exon	PRDM2	0.161880938671979	0.41843312722002	0.0428290238414594	1	3.67173151033888e-06	6.74391453296216e-05	1.53852852684968	-0.157550925442307	0.486332201533309	0.627282889952308	1.69607945229199
chr1	13778908	13779890	982	+	exon	PRDM2	0.638480363741612	0.829964171636301	0.215424819482137	1	0.000142354182474795	0.00171644323617091	0.721214374841308	-0.157550925442307	0.486332201533309	0.627282889952308	0.878765300283614
chr1	13779936	13780345	409	+	exon	PRDM2	0.543366397451089	0.773973775276083	0.99377281490392	1	0.200728854908439	0.46909815592825	0.212106841080175	-0.157550925442307	0.486332201533309	0.627282889952308	0.369657766522481
chr1	13781017	13782887	1870	+	exon	PRDM2	0.952552504161032	0.982802570055747	0.381571901832971	1	0.887678039091972	0.969247758426345	0.24757953027787	-0.157550925442307	0.486332201533309	0.627282889952308	0.405130455720177
chr1	13786542	13786902	360	+	utr3	PRDM2	0.806548164640239	0.918614249052375	0.733300188159793	1	0.721930942354065	0.907637376547163	0.010162780635714	-0.157550925442307	0.486332201533309	0.627282889952308	0.167713706078021
chr1	15114531	15115624	1093	+	utr3	KAZN	0.0165671601588591	0.109150045607105	0.0309531405614765	1	0.00446643001349729	0.0317136243033083	-4.46306090693066	-1.37617794228509	6.01466591583659e-08	4.29116993533396e-07	-3.08688296464557
chr1	15117123	15117402	279	+	utr3	KAZN	0.126175123968986	NA	0.165111783648157	1	0.358189591819911	0.649879032086788	-5.51337919928972	-1.37617794228509	6.01466591583659e-08	4.29116993533396e-07	-4.13720125700463
chr1	15117509	15117609	100	+	utr3	KAZN	0.24019365000444	NA	0.0659321866116939	1	0.362104824715789	0.653588181294721	-2.96281799508419	-1.37617794228509	6.01466591583659e-08	4.29116993533396e-07	-1.5866400527991
chr1	15214929	15215491	562	+	utr5	TMEM51	0.281054502728503	0.558347352225368	0.0764763441397507	1	0.0383786283596785	0.160039596427504	-0.694724799424541	-1.34457635781548	1.66363037061115e-07	1.11354022639632e-06	0.649851558390935
chr1	15219337	15220405	1068	+	utr3	TMEM51	0.000691449369703394	0.0109255024258473	0.012162053216165	1	2.47447974210651e-05	0.000374749522388901	-2.13736054349885	-1.34457635781548	1.66363037061115e-07	1.11354022639632e-06	-0.792784185683379
chr1	15492779	15492957	178	-	utr3	CASP9	0.69399369932772	0.861913318899229	0.937405856635484	1	0.952302278980024	0.975079259661927	1.63576456651516	1.04336583480251	0.000621490390620451	0.00225844016688442	0.592398731712645
chr1	15567166	15567305	139	+	utr3	DNAJC16	0.987554486096178	NA	0.743139258340495	1	0.912483016806215	0.974029818710794	-0.255909853034645	-0.699514248918818	0.00543514434750155	0.0157013887588464	0.443604395884172
chr1	15567815	15568632	817	+	utr3	DNAJC16	0.00921483804123556	0.0745658193181755	0.0509075127082899	1	0.00857553274408403	0.0527880811194208	-1.28805595374771	-0.699514248918818	0.00543514434750155	0.0157013887588464	-0.588541704828897
chr1	15568767	15568959	192	+	utr3	DNAJC16	0.856645050981421	NA	0.77586159502373	1	0.632240338307148	0.859511807762157	-0.418092303296319	-0.699514248918818	0.00543514434750155	0.0157013887588464	0.281421945622499
chr1	15659900	15661800	1900	+	utr3	DDI2	0.18912529443118	0.455078982467906	0.643172528937454	1	0.326982999449188	0.617781313755009	-1.36601481126603	-1.27799897353375	3.19474950910977e-08	2.37615151166224e-07	-0.0880158377322775
chr1	15661961	15662188	227	+	utr3	DDI2	0.757682706600056	NA	0.931612679621244	1	0.923570888262985	0.975079259661927	-1.39864608569763	-1.27799897353375	3.19474950910977e-08	2.37615151166224e-07	-0.120647112163879
chr1	15725406	15725617	211	-	exon	RP11-288I21.1	0.536777368993526	0.769802914328122	0.917668088478735	1	0.900467781113098	0.972538031412338	-0.983520224075736	-0.598662436191763	0.523922756660069	0.66100874464729	-0.384857787883973
chr1	15727042	15727846	804	+	exon	PLEKHM2	0.00106701935755413	0.0152258935658526	0.011260276882141	1	0.000333636667537659	0.00360370604592771	-1.92401754540792	-1.23997368234888	6.68996902599927e-16	1.11786881004048e-14	-0.684043863059031
chr1	15734121	15734339	218	+	utr3	PLEKHM2	0.030926054503156	0.161622528539103	0.00428555762034941	1	0.0142556098290462	0.0776778176325597	0.0547480349164466	-1.23997368234888	6.68996902599927e-16	1.11786881004048e-14	1.29472171726533
chr1	15739792	15739937	145	+	utr3	SLC25A34	0.760879648584857	NA	0.615952004259979	1	0.857400373650596	0.960670546788902	-1.64657014745692	-2.73688691992803	2.06284274746466e-05	9.88320006107386e-05	1.09031677247112
chr1	15784611	15784824	213	+	utr3	FBLIM1	0.349991553417551	0.62427805357466	0.0961879342509618	1	0.0738519650931924	0.24946434698594	-1.14298736966757	-1.98780163677701	2.70271749505774e-32	1.05320738898317e-30	0.844814267109442
chr1	15807491	15807632	141	-	exon	UQCRHL	1.85486811495015e-05	0.000587504252308479	5.42306821991707e-08	0.00107935326781009	1.57891054643464e-29	7.56072593092702e-27	3.39085600536699	1.31507312372407	1.73536848358727e-05	8.45504050783277e-05	2.07578288164292
chr1	15848082	15848215	133	+	exon	SPEN	0.193952639055951	NA	0.287123820358542	1	0.588655136774282	0.832093907141156	-1.23749909463115	-1.10800001194068	5.24514335926034e-08	3.78457544204412e-07	-0.129499082690467
chr1	15872841	15874107	1266	+	utr5	SPEN	0.0932261772129238	0.307560019995394	0.277524367604858	1	0.17263848902628	0.428697377492825	-1.78864363134324	-1.10800001194068	5.24514335926034e-08	3.78457544204412e-07	-0.68064361940256
chr1	15876213	15876523	310	+	exon	SPEN	0.304409770874415	0.580690866575705	0.63390819374511	1	0.623232272489449	0.853496354644409	-1.01312737571985	-1.10800001194068	5.24514335926034e-08	3.78457544204412e-07	0.0948726362208252
chr1	15928135	15929679	1544	+	exon	SPEN	0.279485237338586	0.556487918953133	0.718926324992498	1	0.619281949489764	0.850552547956407	-0.91717012880377	-1.10800001194068	5.24514335926034e-08	3.78457544204412e-07	0.190829883136908
chr1	15930166	15930885	719	+	exon	SPEN	0.476986760571823	0.728953050667071	0.788244149421176	1	0.916709296656678	0.974741930385349	-0.784200779502048	-1.10800001194068	5.24514335926034e-08	3.78457544204412e-07	0.32379923243863
chr1	15931747	15931860	113	+	exon	SPEN	0.827155031371058	NA	0.58127155138954	1	0.865555671293825	0.962668448222636	-0.112686916428705	-1.10800001194068	5.24514335926034e-08	3.78457544204412e-07	0.995313095511973
chr1	15932199	15932339	140	+	exon	SPEN	0.349708849275867	NA	0.188117385595713	1	0.387664998157503	0.678329427783513	0.244790657655646	-1.10800001194068	5.24514335926034e-08	3.78457544204412e-07	1.35279066959632
chr1	15932430	15932569	139	+	exon	SPEN	0.492272940060832	NA	0.276804996475436	1	0.384581453949631	0.676157843050688	-0.472028334409534	-1.10800001194068	5.24514335926034e-08	3.78457544204412e-07	0.635971677531145
chr1	15934558	15934713	155	+	exon	SPEN	0.222076770333585	0.49444739747801	0.0938430379434064	1	0.116200980775	0.335780765136035	-0.0315501667406637	-1.10800001194068	5.24514335926034e-08	3.78457544204412e-07	1.07644984520001
chr1	15935114	15935353	239	+	exon	SPEN	0.0536954123061829	0.223829444470157	0.0114342062696316	1	0.0264718169826367	0.123326658131756	-0.132290446861744	-1.10800001194068	5.24514335926034e-08	3.78457544204412e-07	0.975709565078935
chr1	15935390	15935598	208	+	exon	SPEN	0.899210192967812	0.961012208771379	0.499612071288708	1	0.610305514584457	0.845015735594482	-0.95505913013957	-1.10800001194068	5.24514335926034e-08	3.78457544204412e-07	0.152940881801109
chr1	15939396	15940037	641	+	utr3	SPEN	0.109935773201129	0.336112198357248	0.279772243996107	1	0.0865449161895979	0.277296694982506	-1.81221642559012	-1.10800001194068	5.24514335926034e-08	3.78457544204412e-07	-0.70421641364944
chr1	16124613	16125285	672	-	utr3	EPHA2	0.505909216039199	0.750045586646442	0.120261258346336	1	0.879986793238003	0.966855743545628	0.979196829151139	0.388118656831981	0.0154338096313952	0.0390945173055746	0.591078172319157
chr1	16148445	16148616	171	-	exon	EPHA2	0.317975759142292	0.59346067473056	0.655668396773401	1	0.549532326119036	0.805670953703605	0.201950153220727	0.388118656831981	0.0154338096313952	0.0390945173055746	-0.186168503611254
chr1	16148702	16148982	280	-	exon	EPHA2	0.902572315907163	0.962469967268236	0.469859312623907	1	0.409628169775105	0.697201246808655	0.66926776321962	0.388118656831981	0.0154338096313952	0.0390945173055746	0.281149106387639
chr1	16155836	16156011	175	-	utr5	EPHA2	0.610794314369128	0.812946522855973	0.935324113379222	1	0.982715014959911	0.984341074609087	0.869136708201135	0.388118656831981	0.0154338096313952	0.0390945173055746	0.481018051369153
chr1	16215761	16215928	167	-	exon	ANO7P1	0.221038854192896	NA	0.281882749875001	1	0.651835854939517	0.870762217253767	-4.68775380176612	-1.23780489574438	0.0780338671446852	0.153452237197544	-3.44994890602173
chr1	16231761	16232046	285	-	utr3	RSG1	0.974314818614226	NA	0.664277120736115	1	0.93572138562297	0.975079259661927	-0.481262489468709	-0.971091826126092	0.0718112927023984	0.143172699755214	0.489829336657383
chr1	16250575	16251587	1012	-	utr3	FBXO42	0.0119477449583249	0.0879415522069549	0.083953927604737	1	0.181480795399277	0.442631792028894	0.0641867323107535	0.510334279135412	0.0212580004486052	0.0515651970692348	-0.446147546824658
chr1	16367244	16367347	103	+	utr5	SZRD1	0.406281810131466	0.676168149755463	0.0905671226744344	1	0.000103812952313505	0.00130248664811554	0.107168611671045	-0.597700792867584	0.000169948868024743	0.000692186547215766	0.704869404538629
chr1	16393400	16393524	124	+	exon	SZRD1	0.428693182279475	0.693022608903763	0.117019380615035	1	0.162118495638981	0.412485526858431	0.371553359441886	-0.597700792867584	0.000169948868024743	0.000692186547215766	0.969254152309471
chr1	16395102	16395456	354	+	utr3	SZRD1	0.300231023467523	0.576577440910568	0.802494165959922	1	0.898977039331433	0.972474261534997	-0.663795750010566	-0.597700792867584	0.000169948868024743	0.000692186547215766	-0.0660949571429811
chr1	16458918	16459298	380	+	utr3	NECAP2	0.466073005694859	0.720876444325872	0.995469402636918	1	0.919784729280098	0.975079259661927	0.213403841317317	0.0410561979354144	0.828455598065354	0.894370959177873	0.172347643381902
chr1	16459660	16460053	393	+	utr3	NECAP2	0.862143429725528	0.944076645523557	0.533441113018927	1	0.520035836451653	0.787513044402954	0.203751236674392	0.0410561979354144	0.828455598065354	0.894370959177873	0.162695038738978
chr1	16685897	16686090	193	-	exon	EIF1AXP1	0.00273884305066351	0.0308757139144047	0.000126717590582289	1	1.035567609641e-07	2.62971411175502e-06	3.38727624695683	1.84277033043722	2.12201777517679e-13	2.90742735484757e-12	1.54450591651961
chr1	16980989	16981143	154	+	intron	RP1-37C10.3	0.392167559565945	NA	0.505112582499343	1	0.796675672797495	0.940743373138986	-2.41705636239573	-2.27285421897775	0.56893594788568	NA	-0.144202143417985
chr1	17407888	17408559	671	-	utr3	RCC2	0.268066698521301	0.545166471812662	0.059603687969959	1	0.0821216564123203	0.268005140331763	0.038497242549656	-0.369051389816029	0.0644663749328055	0.131079548798514	0.407548632365685
chr1	17697182	17697560	378	+	utr3	ARHGEF10L	0.463208284304247	0.719040034484248	0.831383552137573	1	0.642266299559537	0.865884154493995	-0.569002777940169	-0.273827444489366	0.238127070626283	0.372560222825657	-0.295175333450803
chr1	19219036	19219450	414	-	utr3	EMC1	0.227772065930345	0.50057614721809	0.740545350454566	1	0.684545049919206	0.888610714454374	-1.11387179868734	-0.956446705815242	3.89347805703434e-08	2.86239457857715e-07	-0.157425092872102
chr1	19258717	19259068	351	+	utr3	MRTO4	0.00544535442205829	0.0508905345370139	0.0343578485970963	1	0.0225391031040054	0.109563886220973	0.751542165187778	1.11488836634085	1.34723431616899e-09	1.19954682394292e-08	-0.363346201153074
chr1	19327708	19327911	203	+	utr3	PQLC2	0.192303722407618	NA	0.272053401213306	1	0.251695131244288	0.533525767241265	-0.422461817381923	0.278636669110344	0.248843532865469	0.385081379525994	-0.701098486492268
chr1	19328633	19329247	614	+	utr3	PQLC2	0.0160849757473821	0.10710360260166	0.0999804164504943	1	0.0321471001077728	0.141630334582152	0.118556683669742	0.278636669110344	0.248843532865469	0.385081379525994	-0.160079985440602
chr1	19331993	19332270	277	+	intergenic	NA	0.247972121954531	NA	0.387784168707883	1	0.590811260953619	0.833710673584643	0.131574911481456	NA	NA	NA	NA
chr1	19356568	19356676	108	-	exon	CAPZB	4.47737501049157e-17	7.14173678047247e-14	1.35913306116857e-19	2.74952618274401e-15	1.05458668491851e-09	3.99432154558964e-08	3.84978043787238	-0.00495381287776392	0.972485570854727	0.983915555406199	3.85473425075014
chr1	19597032	19597167	135	+	utr5	MINOS1-NBL1	0.127887254888527	0.366776480206914	0.0194712711680701	1	7.10860774800529e-10	2.76767910317386e-08	1.351547107332	NA	NA	NA	NA
chr1	19626610	19626757	147	+	utr3	MINOS1	0.0278600817432317	0.150589659975912	0.0563120146891734	1	0.272417135967585	0.558041702849874	-0.960137097742485	0.137482437263198	0.66164171018912	0.774133582237308	-1.09761953500568
chr1	19643751	19643851	100	+	utr5	NBL1	0.702072075774706	NA	0.499264191654638	1	0.538157291957739	0.798559386615662	-1.51642653801141	-2.11737679824984	1.35509952924078e-14	2.05357218702549e-13	0.600950260238433
chr1	19656959	19657542	583	+	utr3	MINOS1-NBL1	0.118573290436297	0.351242343417245	0.287729821431284	1	0.0450267922452072	0.178650393694142	-2.48448982065019	NA	NA	NA	NA
chr1	19682291	19682499	208	-	utr3	TMCO4	0.563302945535242	0.78554354690696	0.245171039602266	1	0.10484642874592	0.314117588997161	-0.269742726088415	-0.85077818092626	0.000214087183299923	0.000852775876736504	0.581035454837845
chr1	19682674	19683240	566	-	utr3	TMCO4	0.128245814396186	0.367178825635071	0.29645697932749	1	0.132671959807631	0.364626422439333	-1.44858827463519	-0.85077818092626	0.000214087183299923	0.000852775876736504	-0.597810093708933
chr1	19906520	19906677	157	+	exon	OTUD3	0.153358210002841	NA	0.212465066394953	1	0.453597402438983	0.733562813790017	0.229631931611286	0.362163586222078	0.157505148250291	0.270745407467805	-0.132531654610791
chr1	19907579	19907842	263	+	utr3	OTUD3	0.0142358708019604	0.0985059798636562	0.0406080639301106	1	0.0916788182615633	0.287651231337997	-0.453503602884529	0.362163586222078	0.157505148250291	0.270745407467805	-0.815667189106607
chr1	20483443	20483670	227	-	utr3	CAMK2N1	0.455252717496992	0.713438168192161	0.915562870022711	1	0.739508033963709	0.91531181735543	-1.63691457019874	-2.52333946978167	5.90283382290606e-36	2.63233803856304e-34	0.886424899582933
chr1	20485159	20485340	181	-	exon	CAMK2N1	0.107108521418368	0.331658800018466	0.0222768171271373	1	0.00480046826437945	0.0335815713854607	-1.17863198811575	-2.52333946978167	5.90283382290606e-36	2.63233803856304e-34	1.34470748166592
chr1	20485938	20486152	214	-	utr5	CAMK2N1	0.270620583201954	0.548486697413332	0.0864112067734247	1	0.00947618589525658	0.0570272443822263	-2.43918380748769	-2.52333946978167	5.90283382290606e-36	2.63233803856304e-34	0.0841556622939792
chr1	20499874	20501363	1489	-	utr3	MUL1	0.000492320304842016	0.00849912134014609	0.0134819763320995	1	0.0279008881726836	0.128202573207451	-1.11321677551176	-0.347446854582981	0.0521917312463396	0.110107987454612	-0.765769920928776
chr1	20553968	20554069	101	+	utr3	FAM43B	0.309565786886073	NA	0.387336595725317	1	0.591425950682318	0.834067620534434	-3.20209959171425	-2.76068292004524	0.00219905545512923	0.00702814375829797	-0.441416671669006
chr1	20648334	20648476	142	-	exon	PINK1-AS	0.901118955745334	0.961786463869182	0.756846630226845	1	0.759717481871477	0.924763451314863	-1.7495777134002	-1.78762447130486	2.50473469036027e-05	0.000117984856327264	0.0380467579046628
chr1	20648604	20649006	402	-	exon	PINK1-AS	0.00359189669317229	0.0378699971689614	0.0205710958047815	1	0.0148258800540382	0.080090813764925	-2.28753607974159	-1.78762447130486	2.50473469036027e-05	0.000117984856327264	-0.499911608436734
chr1	20650540	20651088	548	+	utr3	PINK1	0.955285791300645	0.983893909784136	0.329939056547946	1	0.18680608165202	0.449622297054263	-1.15747972557904	-0.980289845796571	2.6206260343164e-06	1.47649220023556e-05	-0.177189879782468
chr1	20720167	20720760	593	-	utr3	SH2D5	0.84112343049971	0.934650182588302	0.332247866371988	1	0.0172069720683374	0.089017197034952	0.64302198713832	-0.021079140541056	0.918558306759598	0.951022757193207	0.664101127679376
chr1	20721219	20721631	412	-	utr3	SH2D5	0.640423173927922	0.830981769313276	0.268743279422554	1	0.404437205843472	0.69290749890639	0.788967393377123	-0.021079140541056	0.918558306759598	0.951022757193207	0.810046533918179
chr1	20744655	20744932	277	-	utr3	HP1BP3	0.123370235234927	0.359340697007648	0.0329766651107163	1	0.0307979768972871	0.137615843447731	0.617983338334548	-0.394997553727878	0.0132107142805472	0.0341595276066249	1.01298089206243
chr1	20806591	20806729	138	-	utr3	EIF4G3	0.74292280284537	NA	0.495053756444133	1	0.710556819779747	0.9018502309359	-0.650960190902573	-0.929246410174403	3.3040541228757e-08	2.44877744519694e-07	0.27828621927183
chr1	20807034	20807434	400	-	utr3	EIF4G3	0.995822618804787	0.999395368774161	0.589199020167027	1	0.451397141521371	0.732196089223148	-0.64064102765827	-0.929246410174403	3.3040541228757e-08	2.44877744519694e-07	0.288605382516133
chr1	20941468	20942184	716	-	exon	EIF4G3	0.819024763145087	0.924272131336957	0.529799473263301	1	0.416660188084274	0.70277337325989	-0.540943551295095	-0.929246410174403	3.3040541228757e-08	2.44877744519694e-07	0.388302858879309
chr1	21217891	21218520	629	-	utr3	ECE1	0.642622039106648	0.832538381595834	0.206800355543278	1	0.0220332894027951	0.107635053793786	-2.31778286136184	-2.42155839878809	2.7941020629044e-55	2.30146351879389e-53	0.103775537426246
chr1	21219087	21219217	130	-	utr3	ECE1	0.176485761429529	0.437171863226942	0.0397574832979977	1	0.013988777646888	0.0766059973355157	-1.60876957031384	-2.42155839878809	2.7941020629044e-55	2.30146351879389e-53	0.812788828474252
chr1	21219641	21220069	428	-	utr3	ECE1	0.0405998805908393	0.190304084255513	0.151402243835188	1	0.00296519365277331	0.0227966264314131	-3.09795688611681	-2.42155839878809	2.7941020629044e-55	2.30146351879389e-53	-0.676398487328717
chr1	21428581	21428856	275	+	exon	HS6ST1P1	0.230917844053591	0.504635883691918	0.0765405237258593	1	0.202497249818115	0.471750803699981	0.362756057580915	-0.749668568195546	0.290568332002374	0.431344776689368	1.11242462577646
chr1	21454327	21454432	105	+	intron	NBPF3	0.139816773347246	NA	0.119331507266854	1	0.245706265024752	0.527277465021106	-0.58734828232103	-0.510038265464481	0.100988915060286	0.189457946760115	-0.077310016856548
chr1	21679288	21679388	100	-	utr3	USP48	0.960443743592412	0.986043087383646	0.613779348623899	1	0.0909199399100699	0.285984021187258	0.73160668970562	0.437922637515558	0.0154648627840301	0.0391612978888151	0.293684052190062
chr1	21822293	21822511	218	-	utr3	HSPG2	0.0377114099443993	0.182295896091381	0.0108365644019485	1	0.000579477904111189	0.00580112474240131	-2.22950090731809	-3.0932522156757	1.34182801491957e-50	9.68513939016174e-49	0.863751308357605
chr1	21823122	21823224	102	-	utr3	HSPG2	0.0787239399136268	0.277439583401376	0.0236653390068607	1	0.0161719366477684	0.0855150363930393	-1.11502457420689	-3.0932522156757	1.34182801491957e-50	9.68513939016174e-49	1.97822764146881
chr1	22030331	22030735	404	+	exon	LINC00339	0.103351770434127	0.325683819094321	0.292787551967688	1	0.225642490940194	0.50231748858778	-0.868880592464782	-0.0888745514164559	0.850531633979258	0.908352389286639	-0.780006041048326
chr1	22490183	22490382	199	+	exon	ZBTB40	0.755201461507148	0.892907510429339	0.354225163004015	1	0.0595399188421141	0.215585729376747	0.646257877006703	-0.20813667293854	0.257896138648722	0.395217459227911	0.854394549945243
chr1	22511725	22511876	151	+	exon	ZBTB40	0.156170812499554	0.410437934795656	0.0267821378317706	1	0.00142772726890733	0.0124954094135179	1.6151746004374	-0.20813667293854	0.257896138648722	0.395217459227911	1.82331127337594
chr1	22524388	22524503	115	+	exon	ZBTB40	0.0526819154847264	NA	0.0755699165771168	1	0.394707986601726	0.683897542664875	-0.967162873075567	-0.20813667293854	0.257896138648722	0.395217459227911	-0.759026200137027
chr1	22526236	22526432	196	+	utr3	ZBTB40	0.256322908355861	0.531898140420469	0.513282961580693	1	0.667124912678755	0.879010498152196	-0.316653667263126	-0.20813667293854	0.257896138648722	0.395217459227911	-0.108516994324586
chr1	22526538	22526896	358	+	utr3	ZBTB40	0.900337293206604	0.961562261508746	0.630606767646839	1	0.866659952079075	0.962943163660205	0.0208168964766364	-0.20813667293854	0.257896138648722	0.395217459227911	0.228953569415177
chr1	22527059	22527247	188	+	utr3	ZBTB40	0.558592610379886	0.782730035956863	0.241513838336843	1	0.266413725922661	0.550849476278046	0.00107219156920008	-0.20813667293854	0.257896138648722	0.395217459227911	0.20920886450774
chr1	22527747	22528199	452	+	utr3	ZBTB40	0.615298781138178	0.815086494569255	0.8804802950945	1	0.446396633094129	0.727546927454548	-0.0529137495196548	-0.20813667293854	0.257896138648722	0.395217459227911	0.155222923418885
chr1	22528778	22529340	562	+	utr3	ZBTB40	0.556380539993929	0.781898862460911	0.963119482102062	1	0.970329715496299	0.977718999902884	-0.547846833300807	-0.20813667293854	0.257896138648722	0.395217459227911	-0.339710160362267
chr1	22530302	22530514	212	+	utr3	ZBTB40	0.187479536176285	NA	0.0580879496691145	1	0.0534652834898679	0.200614511482878	0.919377863125208	-0.20813667293854	0.257896138648722	0.395217459227911	1.12751453606375
chr1	22784420	22784813	393	+	exon	EPHB2	0.0791622873646931	0.278470413939086	0.210624001095385	1	0.0117627900192813	0.0671996064502165	0.261720530526205	0.122247705695098	0.573693593231315	0.702902656024648	0.139472824831107
chr1	22913546	22914454	908	+	utr3	EPHB2	0.000503698558130988	0.00865606829750642	0.00302886517031949	1	0.00603544505516674	0.0401272300659548	-1.03912126622789	0.122247705695098	0.573693593231315	0.702902656024648	-1.16136897192299
chr1	23019526	23019637	111	+	utr5	KDM1A	0.0918251212454466	0.304506325017658	0.0391663306084945	1	0.141939153284343	0.379998642977269	1.43117965210864	0.385720485187746	0.0462453542473224	0.0995222767019222	1.04545916692089
chr1	23083414	23083524	110	+	utr3	KDM1A	0.235146680501666	0.509204025445761	0.0665926632464461	1	0.413708226926569	0.700444036270716	1.07701200599187	0.385720485187746	0.0462453542473224	0.0995222767019222	0.691291520804121
chr1	23084253	23084422	169	-	utr3	LUZP1	0.480120944280716	NA	0.688300974790339	1	0.558700657004677	0.812739485965806	0.337368285319136	0.124119510737613	0.48116179004696	0.62238713130597	0.213248774581523
chr1	23087865	23088191	326	-	utr3	LUZP1	0.485184810821206	0.735305108691999	0.150022486041879	1	0.113076904463708	0.329674771432049	0.554531814889348	0.124119510737613	0.48116179004696	0.62238713130597	0.430412304151735
chr1	23088262	23088462	200	-	utr3	LUZP1	0.775297984186482	0.902854509697972	0.777189112091804	1	0.956855318524016	0.975079259661927	0.370940329453287	0.124119510737613	0.48116179004696	0.62238713130597	0.246820818715674
chr1	23088643	23089027	384	-	utr3	LUZP1	0.09654690090739	0.313472030825195	0.295933196141185	1	0.360879848976314	0.652112805266095	-0.321825196091812	0.124119510737613	0.48116179004696	0.62238713130597	-0.445944706829425
chr1	23091122	23091634	512	-	exon	LUZP1	0.667571240977342	0.848774266431067	0.722734523671899	1	0.795088520846224	0.940030482549367	0.434890767472038	0.124119510737613	0.48116179004696	0.62238713130597	0.310771256734426
chr1	23091847	23092062	215	-	exon	LUZP1	0.0572828295873978	0.231855468924754	0.00924675658967803	1	0.1822577577745	0.443773368566676	1.46233588787962	0.124119510737613	0.48116179004696	0.62238713130597	1.33821637714201
chr1	23092648	23092985	337	-	exon	LUZP1	0.54036406859968	0.772021766046366	0.971764758497525	1	0.334427949895674	0.625274820959614	0.370851333777471	0.124119510737613	0.48116179004696	0.62238713130597	0.246731823039858
chr1	23093088	23094067	979	-	exon	LUZP1	0.646982930015682	0.835493138897767	0.215858013467353	1	0.0810139705103984	0.265366934023637	1.10616729623683	0.124119510737613	0.48116179004696	0.62238713130597	0.98204778549922
chr1	23310118	23310970	852	-	utr3	HNRNPR	0.0195667780346529	0.121859736505407	0.281450098076356	1	0.397132161695359	0.686473746112338	0.438638031081857	0.676897216343693	2.85407973491846e-05	0.000132926728405777	-0.238259185261836
chr1	23313506	23313606	100	-	exon	HNRNPR	1.76347284692466e-06	7.96984444848938e-05	3.84595694540564e-08	0.000765999244816441	7.91462927528929e-08	2.07534581466256e-06	3.61287045307394	0.676897216343693	2.85407973491846e-05	0.000132926728405777	2.93597323673025
chr1	23361518	23362029	511	-	utr3	ZNF436	0.00326310736504794	0.0354400613391863	0.0122268720461165	1	0.0802084945678214	0.263424478806984	0.499152529851101	1.35059164743401	5.24108573161613e-07	3.28804554082632e-06	-0.851439117582911
chr1	23362358	23362458	100	-	exon	ZNF436	0.857165132704937	NA	0.521750684608276	1	0.316379846196956	0.607356630682789	1.9664995202054	1.35059164743401	5.24108573161613e-07	3.28804554082632e-06	0.615907872771386
chr1	23362491	23362604	113	-	exon	ZNF436	0.666750541938519	NA	0.384141711791586	1	0.472063400964278	0.747958483345518	1.59579653584275	1.35059164743401	5.24108573161613e-07	3.28804554082632e-06	0.245204888408738
chr1	23362703	23362969	266	-	exon	ZNF436	0.848032577565835	0.93860759005386	0.763932598130049	1	0.891178012432547	0.970387478786907	1.49560141431515	1.35059164743401	5.24108573161613e-07	3.28804554082632e-06	0.145009766881134
chr1	23509743	23509885	142	-	utr3	E2F2	0.284528251347294	NA	0.316877898201135	1	0.427275872231871	0.711350316651521	0.992685313584702	1.41942328533085	0.0358060062330755	0.0803836420392816	-0.426737971746151
chr1	23751165	23752074	909	+	exon	TCEB3	0.0342051289270503	0.171308518675337	0.215411351499582	1	0.231302026237219	0.509355781417162	0.179882898131477	0.46102512434538	0.028530213978843	0.0661203370199292	-0.281142226213903
chr1	23757001	23757196	195	+	exon	TCEB3	0.783788946280295	0.906675171659815	0.810800298756354	1	0.970237399327227	0.977718999902884	0.820082061040193	0.46102512434538	0.028530213978843	0.0661203370199292	0.359056936694813
chr1	23759531	23759783	252	+	utr3	TCEB3	0.107022699544722	0.331658800018466	0.333797040622384	1	0.446660818562927	0.727682655564	0.120842316478485	0.46102512434538	0.028530213978843	0.0661203370199292	-0.340182807866895
chr1	23802229	23802435	206	-	utr3	HMGCL	0.0541525109645743	0.225053257206603	0.00733165623378186	1	0.125430367955781	0.351651248538171	1.8925276718297	0.518484929297048	0.0182714243750493	0.0452722658456453	1.37404274253265
chr1	23845435	23845811	376	-	utr3	FUCA1	0.00531517823389442	0.0502266972029659	0.0167331653722378	1	0.00496369389386226	0.0344240729632268	-1.59083032771456	-1.02440469527197	5.28113780941761e-06	2.80396912409018e-05	-0.566425632442597
chr1	23961027	23961169	142	+	utr5	PNRC2	0.00343916638936251	0.0367978651130377	0.000130327932446594	1	1.33506337173886e-06	2.70128717629899e-05	3.3209824062825	1.54708666815081	1.76841725656888e-14	2.65313114692663e-13	1.77389573813169
chr1	23961509	23961644	135	+	exon	PNRC2	0.985609538099777	0.996113229966469	0.537830849253785	1	0.939320344660612	0.975079259661927	2.56095155226901	1.54708666815081	1.76841725656888e-14	2.65313114692663e-13	1.0138648841182
chr1	23967525	23967867	342	-	utr3	SRSF10	0.0776111469725533	0.275786741292256	0.014688455361991	1	0.00350330961719217	0.0259134104527286	1.51141006464231	0.380145384746911	0.0146078775623953	0.0373310451783126	1.1312646798954
chr1	23971781	23971882	101	-	utr3	SRSF10	0.000397069810061397	0.00717379107915221	2.82923316670522e-05	0.551360959527514	6.88562908278822e-09	2.24811318365319e-07	2.83245841202497	0.380145384746911	0.0146078775623953	0.0373310451783126	2.45231302727806
chr1	24358172	24358533	361	-	utr3	STPG1	0.070456193194156	0.260372565213154	0.163358311246186	1	0.16101833733669	0.411277724220919	-0.186627086656623	1.0517944389608	0.000939496361537086	0.00327688374793084	-1.23842152561743
chr1	24415830	24415964	134	+	utr5	NIPAL3	0.229597384773946	0.502945072043178	0.0886843700347669	1	0.0178033810412161	0.0912723934491305	-0.400897114746938	-1.87675735100767	9.54598413394845e-15	1.45927111171363e-13	1.47586023626073
chr1	24419385	24419638	253	+	utr5	NIPAL3	0.695796026911858	0.862764279070068	0.347143885558529	1	0.409249802904652	0.697055558605892	-0.967465328029199	-1.87675735100767	9.54598413394845e-15	1.45927111171363e-13	0.909292022978474
chr1	24469028	24469388	360	+	utr3	NIPAL3	0.960350898651953	0.986043087383646	0.603321724669164	1	0.425076812111226	0.70953872791131	-1.70024198668068	-1.87675735100767	9.54598413394845e-15	1.45927111171363e-13	0.176515364326991
chr1	24535150	24535258	108	+	utr3	RCAN3	0.980212928812742	NA	0.697154477722253	1	0.328153520274383	0.61888818452348	0.422342426982662	-0.399832489706999	0.110369010466154	0.203653755234217	0.822174916689661
chr1	24745451	24745555	104	+	utr5	CLIC4	0.10736147094579	0.332016456087331	0.0173308701113617	1	0.000160087058473675	0.00189503879930697	0.394779191457178	-0.490352589682112	0.00499967887047092	0.0145689865420881	0.885131781139291
chr1	24839967	24840088	121	+	exon	CLIC4	0.0408100916446178	0.190875745288697	0.00756515693756064	1	0.0464653261501413	0.182201333501977	1.27697395387302	-0.490352589682112	0.00499967887047092	0.0145689865420881	1.76732654355513
chr1	24840830	24840963	133	+	utr3	CLIC4	0.000619726037676012	0.0100564332373149	3.96835470904094e-05	0.772043408643915	0.000377463727193483	0.003997656914858	1.38038044711441	-0.490352589682112	0.00499967887047092	0.0145689865420881	1.87073303679652
chr1	24901741	24901876	135	-	utr3	RUNX3	0.360943548491343	0.634985512916445	0.129433431229029	1	0.16185290128921	0.412100968569261	-0.0285820435048854	-0.500275863436077	0.0135169913892593	0.0348427280916239	0.471693819931192
chr1	24902029	24902374	345	-	utr3	RUNX3	0.572437566454133	0.791108789900695	0.953147501741472	1	0.976326483518659	0.980715125188656	-0.329425642578883	-0.500275863436077	0.0135169913892593	0.0348427280916239	0.170850220857194
chr1	25228930	25229092	162	-	exon	SYF2	0.6826750731762	0.856147975290168	0.848201671164213	1	0.931405421488204	0.975079259661927	0.697296200986625	-0.299212367570944	0.171725200812417	0.289712137981044	0.996508568557569
chr1	25232032	25232149	117	-	exon	SYF2	0.326216945984221	0.603485405938552	0.0845696649438499	1	0.0209483997586366	0.103415369647938	0.338619893275359	-0.299212367570944	0.171725200812417	0.289712137981044	0.637832260846302
chr1	25232372	25232491	119	-	utr5	SYF2	0.454167803025345	0.712788714864232	0.137154855213041	1	0.00332179605215712	0.0248768769040141	0.254989143490508	-0.299212367570944	0.171725200812417	0.289712137981044	0.554201511061452
chr1	25338383	25338501	118	+	utr5	TMEM50A	0.715322624773227	0.87240266816404	0.234690358401062	1	0.185982379628694	0.448740107127073	1.05334141901932	0.134550484320319	0.476842559191367	0.618323318511882	0.918790934698997
chr1	25361353	25361647	294	+	utr3	TMEM50A	0.451538165205548	0.711298285424201	0.897099908830548	1	0.929066465306772	0.975079259661927	-0.831251340320247	0.134550484320319	0.476842559191367	0.618323318511882	-0.965801824640566
chr1	25361708	25362169	461	+	utr3	TMEM50A	0.658808158024003	0.844139769167519	0.846658617553377	1	0.656394413134194	0.872993283755781	-0.61718875963047	0.134550484320319	0.476842559191367	0.618323318511882	-0.751739243950789
chr1	25456739	25456904	165	+	exon	TMEM57	0.4559211021012	0.713950915060676	0.781435094684921	1	0.723718509729691	0.908503007826041	1.40421594538422	1.48628491547618	7.77449383717512e-11	8.00860561824552e-10	-0.0820689700919606
chr1	25458410	25458932	522	+	exon	TMEM57	0.0248734582592103	0.141307376376902	0.0778097966433111	1	0.0143775377255039	0.0781938990630974	1.08578036055617	1.48628491547618	7.77449383717512e-11	8.00860561824552e-10	-0.400504554920014
chr1	25498318	25498668	350	+	utr3	TMEM57	0.691354087184346	0.860569010932418	0.865890816422517	1	0.619686747781597	0.85090051692384	1.53953610586283	1.48628491547618	7.77449383717512e-11	8.00860561824552e-10	0.0532511903866406
chr1	25498855	25499151	296	+	utr3	TMEM57	0.0198000124384192	0.122996261981115	0.0336596908525913	1	0.0185965735992751	0.0944003756255985	-0.522811632144239	1.48628491547618	7.77449383717512e-11	8.00860561824552e-10	-2.00909654762042
chr1	25566907	25567683	776	+	utr3	LDLRAP1	0.389229029191901	0.659654511749674	0.839604357657536	1	0.702561271327391	0.897935453033585	-0.286620684029247	-0.223740147943461	0.371438837085091	0.517826335658383	-0.0628805360857859
chr1	25617584	25617815	231	+	utr5	MAN1C1	0.385252882941236	NA	0.217101950197687	1	0.154196032162848	0.400722392926631	-1.65578694532492	-0.80604570980835	0.0457404584102695	0.0986377392154916	-0.849741235516567
chr1	25783705	25783966	261	+	utr3	MAN1C1	0.10283300488606	NA	0.144747034826679	1	0.176892574483444	0.435561148140429	-1.91789527249644	-0.80604570980835	0.0457404584102695	0.0986377392154916	-1.11184956268809
chr1	25815638	25816069	431	+	utr3	SEPN1	0.467013159161989	0.721487676501277	0.910547917328726	1	0.940662876742461	0.975079259661927	-2.30700830516873	-2.64814745835021	8.52928482539124e-50	6.01171471384288e-48	0.341139153181477
chr1	25821199	25821404	205	+	intron	RP1-317E23.6	0.722081147653649	NA	0.701620481269441	1	0.0337707915528754	0.146695066892317	0.655623220441199	NA	NA	NA	NA
chr1	25832018	25832435	417	-	utr3	AUNIP	0.386554307383675	0.657207435574266	0.952603005225971	1	0.449929643274507	0.730994828785596	0.860436542588273	1.90694919435814	0.000286141664797149	0.00110969710624064	-1.04651265176987
chr1	25862629	25863824	1195	-	utr3	PAQR7	0.608159749861314	0.812023865676012	0.748602969419147	1	0.783600774173353	0.936739536639007	-0.471216853663735	-0.537828823061141	0.041343637896039	0.0905885427048199	0.0666119693974062
chr1	25901431	25901628	197	-	exon	STMN1	0.00627525190950768	0.0566193765851885	0.0007038844337371	1	5.86276922049573e-20	9.58634264736667e-18	2.70152537371919	1.16925711721478	2.18117976575117e-15	3.50256114677658e-14	1.53226825650441
chr1	25903567	25903735	168	-	exon	STMN1	8.22161006399873e-07	4.14758644832762e-05	5.92889551344262e-08	0.00117990949613022	2.23609063017952e-25	6.61356687561332e-23	3.18727766316736	1.16925711721478	2.18117976575117e-15	3.50256114677658e-14	2.01802054595258
chr1	25961481	25962043	562	-	utr3	PAFAH2	0.00511680442813997	0.0488629638770646	0.019593386325809	1	0.0322529564683038	0.142003384520693	-0.553307937090836	0.519517402921361	0.128593368317727	0.230301424637239	-1.0728253400122
chr1	26022968	26023208	240	+	exon	EXTL1	1	NA	0.363344224142026	1	0.641633519327772	0.865495193877945	-4.76245463496965	-4.37869918891939	4.00303156901102e-10	3.81140866162771e-09	-0.383755446050252
chr1	26036171	26036339	168	+	utr3	EXTL1	0.361895340207962	NA	0.999475486469493	1	NA	NA	-5.6672327092898	-4.37869918891939	4.00303156901102e-10	3.81140866162771e-09	-1.28853352037041
chr1	26121911	26122564	653	+	exon	PDIK1L	0.00122915169462555	0.0168772833236024	0.00404283827504396	1	0.0326480052554751	0.143084916473767	0.936137036874257	1.8876187161997	3.62513800626815e-06	1.98390825126775e-05	-0.951481679325448
chr1	26170603	26170856	253	+	utr3	ZNF593	0.405196412664582	0.675104400543829	0.987499442126848	1	0.273222522313222	0.559349691445798	1.45005356971694	0.778647640839992	0.847802458358472	NA	0.671405928876944
chr1	26277185	26277296	111	+	utr3	CEP85	0.480557550076449	NA	0.657889970646483	1	0.293547382752627	0.583727997025988	1.56822062746832	1.41589235538526	2.25398923015775e-05	0.000107158872318319	0.152328272083058
chr1	26280159	26280262	103	+	exon	SH3BGRL3	6.21632313912599e-05	0.00157646787816361	2.89787095914365e-06	0.0570243047340288	4.63675206078037e-06	8.29665101836431e-05	-0.214669615827863	-1.8322446021828	4.53893755583737e-30	1.62135789834708e-28	1.61757498635494
chr1	26432378	26432650	272	+	utr5	DHDDS	0.727218623042218	0.879470401218882	0.306319435383868	1	0.0314203001277375	0.139388253027192	1.31452593523875	0.323376101996293	0.0988809414419039	0.186285343442977	0.991149833242453
chr1	26460084	26460215	131	+	utr3	DHDDS	0.185708567482252	0.450436993220329	0.420025968974197	1	0.895326150645091	0.971255929210593	0.47952939914741	0.323376101996293	0.0988809414419039	0.186285343442977	0.156153297151117
chr1	26468908	26469253	345	+	utr3	DHDDS	0.0396284880699713	0.187726942859626	0.12395125683528	1	0.207642808128111	0.479033180562564	-0.234716230755128	0.323376101996293	0.0988809414419039	0.186285343442977	-0.558092332751421
chr1	26470934	26471154	220	+	utr3	DHDDS	0.0124080356598619	0.0900132534213269	0.00159915706904187	1	0.0047192079839799	0.0330821578856061	1.85237848573357	0.323376101996293	0.0988809414419039	0.186285343442977	1.52900238373728
chr1	26472510	26472670	160	+	utr5	HMGN2	0.740182285229922	0.886088384469125	0.629811437030736	1	0.352798711930445	0.643927192347391	-0.326509845425976	-0.295264456266229	0.155436261368083	0.267956601590218	-0.0312453891597471
chr1	26574140	26574475	335	+	utr3	RPS6KA1	0.897359481373367	0.960075086424477	0.484174639675189	1	0.531486782333771	0.795153055913951	2.14294739765613	2.41995863092177	1.38472922755939e-17	2.60150739674932e-16	-0.277011233265634
chr1	26696701	26697276	575	+	exon	ARID1A	0.370952176128008	0.642895159370344	0.664606837762084	1	0.575823770011133	0.823740498076955	-0.346445709976891	-0.114163262020792	0.607431383286129	0.730515218399972	-0.232282447956099
chr1	26731277	26731397	120	+	exon	ARID1A	0.105595496254871	0.329252649393542	0.0347970735015434	1	0.403592661550214	0.692082914587537	1.83813773226324	-0.114163262020792	0.607431383286129	0.730515218399972	1.95230099428404
chr1	26779079	26780943	1864	+	utr3	ARID1A	0.590724054591573	0.801898430467544	0.849707339221566	1	0.959650994624077	0.975651807181885	-0.226958100691264	-0.114163262020792	0.607431383286129	0.730515218399972	-0.112794838670473
chr1	26787547	26787776	229	+	utr5	PIGV	0.556924377844121	NA	0.616302487089121	1	0.374192734237209	0.666164011251572	-1.47022640915973	-0.919987135525205	0.00261031856090847	0.00816730687521548	-0.550239273634527
chr1	26794894	26795270	376	+	utr3	PIGV	0.208600021296111	0.479678663794519	0.354895069763961	1	0.689697826062665	0.891580066703452	-1.13939220649419	-0.919987135525205	0.00261031856090847	0.00816730687521548	-0.219405070968984
chr1	26797594	26798006	412	+	utr3	PIGV	0.954346047572843	0.983446716597661	0.61724756308052	1	0.619112219328706	0.850552547956407	-1.18224968672796	-0.919987135525205	0.00261031856090847	0.00816730687521548	-0.262262551202756
chr1	26853780	26854082	302	+	utr3	ZDHHC18	0.37556422577978	0.646067762561739	0.105588675791994	1	0.109599307452446	0.323205465026919	0.666800261440459	0.0484173452340893	0.799242863004289	0.874110757331012	0.61838291620637
chr1	26890610	26890771	161	-	utr3	GPATCH3	0.971906739509491	0.990443495043849	0.673570690050139	1	0.637032503873818	0.862586529179979	0.762072191955162	0.378733865438422	0.200765359807189	0.327498882990851	0.38333832651674
chr1	26897253	26897683	430	-	exon	GPATCH3	0.0155880509417464	0.104843665596641	0.0624095577556281	1	0.0724091686329165	0.245912394384535	-0.0966575495966738	0.378733865438422	0.200765359807189	0.327498882990851	-0.475391415035096
chr1	26921802	26921961	159	+	utr5	NUDC	0.00704336593724053	0.0610747767982942	0.000662011328947489	1	9.02149791154541e-12	5.08236319319331e-10	1.37233762320352	0.0497178972452817	0.779195741463738	0.860954526184895	1.32261972595824
chr1	26941477	26941708	231	+	exon	NUDC	0.000195945196311529	0.00405829038598707	5.96684557131191e-06	0.117105311182568	3.93247641740099e-11	1.88309442158973e-09	1.65944941800446	0.0497178972452817	0.779195741463738	0.860954526184895	1.60973152075918
chr1	26994531	26994663	132	+	utr3	TRNP1	0.392788967073324	0.663454902027682	0.130510109685435	1	0.0229247283617656	0.110725777332332	-2.51805850058472	-3.35369303786454	1.35438676164541e-61	1.34186507271699e-59	0.835634537279819
chr1	26999920	27000131	211	+	utr3	TRNP1	0.774296856772797	0.902310197039806	0.310243112836206	1	0.0778555836275409	0.258047379353511	-2.82076722925148	-3.35369303786454	1.35438676164541e-61	1.34186507271699e-59	0.532925808613059
chr1	27000763	27001217	454	+	utr3	TRNP1	0.0886595193783371	0.297299030650725	0.196213691154317	1	0.159155406967701	0.408017275818368	-3.6037275223964	-3.35369303786454	1.35438676164541e-61	1.34186507271699e-59	-0.250034484531862
chr1	27005440	27005648	208	-	utr3	FAM46B	1	1	0.892586552340513	1	0.886607239767653	0.968961788798615	5.33496170172193	4.51745287164285	2.70878269733441e-42	1.4626033875273e-40	0.817508830079082
chr1	27005704	27006297	593	-	utr3	FAM46B	0.39765853739296	0.66766538874927	0.162361659680944	1	0.0789813549362467	0.260533542804296	5.26256820861243	4.51745287164285	2.70878269733441e-42	1.4626033875273e-40	0.745115336969581
chr1	27006374	27006888	514	-	exon	FAM46B	0.213482124373021	0.485521911222404	0.0769847515893274	1	0.131261265459202	0.362278931098596	5.31237084258602	4.51745287164285	2.70878269733441e-42	1.4626033875273e-40	0.79491797094317
chr1	27099601	27099766	165	-	utr3	SLC9A1	0.48489829625605	0.735205158036541	0.226884302510324	1	0.217185040992912	0.492099419207399	-1.54201504543715	-2.26861307971176	6.13689849394213e-24	1.66752155196327e-22	0.726598034274613
chr1	27100211	27100491	280	-	utr3	SLC9A1	0.617005684870343	0.816347642133793	0.989480304020055	1	0.6436686369621	0.866765599534468	-1.47518107723781	-2.26861307971176	6.13689849394213e-24	1.66752155196327e-22	0.79343200247395
chr1	27201254	27201368	114	-	exon	CHCHD3P3	7.41792494924731e-07	3.81997903848994e-05	5.39013707269978e-09	0.000107705718986687	0.00023451306907936	0.00264669584920834	3.93372192601973	0.674799645722232	0.0797423655521357	0.156183200863209	3.2589222802975
chr1	27325799	27326011	212	+	intron	TMEM222	0.216304348018164	NA	0.0849726953738834	1	0.126026844761261	0.35242525097158	0.528581666259145	-0.415292891690674	0.0258071694898438	0.0607683618794483	0.943874557949818
chr1	27335496	27335650	154	+	utr3	TMEM222	0.740628616491716	0.88618066147934	0.825239192315854	1	0.658111746581054	0.873914530957918	-0.0705427286860063	-0.415292891690674	0.0258071694898438	0.0607683618794483	0.344750163004667
chr1	27355256	27355375	119	-	utr3	MAP3K6	0.344566420718455	NA	0.161578435236971	1	0.292258930866727	0.582469847541956	-0.22020672309456	-1.68286346259304	9.44812362519057e-13	1.20198902860995e-11	1.46265673949848
chr1	27394203	27394335	132	+	exon	GPR3	0.246559205265288	NA	0.349214993511197	1	0.357407367633928	0.648928137388603	-0.579873172208505	0.44955273180592	0.369391405609007	0.515870816716196	-1.02942590401442
chr1	27407315	27407421	106	-	utr3	WASF2	0.0371712268491948	0.181183943550332	0.00728800076901277	1	0.0220799903784448	0.107810819735684	0.324363342701971	-0.954568849039728	1.48156023048006e-07	1.00027936615246e-06	1.2789321917417
chr1	27547524	27547929	405	-	exon	AHDC1	0.531658134517102	0.767891452992094	0.928091045774661	1	0.966929367996869	0.977230324078041	-0.0184452371895499	-0.438897646541841	0.0790552063250587	0.155083174899741	0.420452409352292
chr1	27548075	27550340	2265	-	exon	AHDC1	0.213564565867526	0.485540812825778	0.574873353209492	1	0.222212546702361	0.498348447409288	-0.693003277312168	-0.438897646541841	0.0790552063250587	0.155083174899741	-0.254105630770326
chr1	27550862	27551741	879	-	exon	AHDC1	0.524162665230655	0.763426870406904	0.973067950313549	1	0.787637843825547	0.936875615185866	-0.480501662526219	-0.438897646541841	0.0790552063250587	0.155083174899741	-0.0416040159843778
chr1	27603726	27603853	127	-	intron	AHDC1	0.100182654616359	NA	0.0273687185666978	1	0.122940876853932	0.347615199674719	0.346164554252627	-0.438897646541841	0.0790552063250587	0.155083174899741	0.785062200794469
chr1	27660422	27660586	164	-	exon	RP11-288L9.1	0.428624444803206	NA	0.153730547745966	1	0.745399678477808	0.918561991868634	-3.53442434880579	-5.18054112732523	0.00288559028636291	0.00892357749922947	1.64611677851944
chr1	27666110	27666398	288	-	utr3	IFI6	5.22311990979264e-13	1.58156070868521e-10	4.29655003585324e-13	8.65883728725504e-09	3.99878846927487e-07	9.08741623661652e-06	1.03962752672793	-1.20501311881437	9.58631588058587e-18	1.81724710068435e-16	2.2446406455423
chr1	27669030	27669251	221	-	exon	IFI6	0.00189776842595495	0.023565522043937	0.000214257094715568	1	0.127013728778549	0.354496268830721	0.263141421128219	-1.20501311881437	9.58631588058587e-18	1.81724710068435e-16	1.46815453994259
chr1	27801753	27801882	129	+	exon	STX12	1.78366914694312e-11	3.64929066009714e-09	1.49778284515701e-14	3.02297511638039e-10	7.05626331342405e-23	1.63121342252396e-20	4.90596307432132	1.20489680640187	6.86075874582876e-12	7.95711632785132e-11	3.70106626791944
chr1	27843258	27843393	135	+	utr5	PPP1R8	0.0203532928977829	0.125212862443085	0.00181903136452763	1	1.54107069962859e-05	0.000244239668328844	1.85155499324864	0.777008825026862	3.23286419957328e-05	0.00014900829415808	1.07454616822178
chr1	27847055	27847158	103	+	utr5	PPP1R8	0.0150210904674841	0.101753606119781	0.00147457489165308	1	0.00143854486476531	0.0125791366609391	1.59610779247034	0.777008825026862	3.23286419957328e-05	0.00014900829415808	0.819098967443474
chr1	27850130	27850439	309	+	exon	PPP1R8	0.886344620931172	0.955515348967384	0.49136473505258	1	0.0174471604772686	0.0899939476171407	1.02541385427437	0.777008825026862	3.23286419957328e-05	0.00014900829415808	0.248405029247512
chr1	27882202	27883033	831	+	exon	THEMIS2	0.0255320049861632	0.143604182982061	0.0510037642685358	1	0.00620183735221103	0.0409896000090924	-4.99305584234283	-4.0626687091079	1.08743706081232e-44	6.45212656081977e-43	-0.930387133234938
chr1	27885373	27885518	145	+	utr3	THEMIS2	0.756152609391627	NA	0.939212370114616	1	0.840661072070075	0.955224687550997	-4.37316708776337	-4.0626687091079	1.08743706081232e-44	6.45212656081977e-43	-0.310498378655477
chr1	27885890	27886600	710	+	utr3	THEMIS2	0.00534708822049758	0.0502825563095238	0.0237676713208136	1	0.00250605206627964	0.0198763116576349	-4.92931423668122	-4.0626687091079	1.08743706081232e-44	6.45212656081977e-43	-0.866645527573321
chr1	27966591	27967019	428	+	exon	XKR8	0.79218032848154	0.910521516701765	0.7678821018674	1	0.733257179046516	0.912578489169773	-0.647168265650863	-0.756283421627075	0.0013099838469238	0.00442860143582609	0.109115155976212
chr1	27967062	27967548	486	+	utr3	XKR8	0.905862996764022	0.963521551988709	0.366544113896828	1	0.105978099610489	0.316611933952191	-0.256442007612226	-0.756283421627075	0.0013099838469238	0.00442860143582609	0.499841414014849
chr1	27974090	27974248	158	-	utr3	EYA3	0.868255665055337	0.946952071917467	0.760407103143204	1	0.951155862453428	0.975079259661927	-0.262959051321329	-0.551028149935971	0.00647231908147312	0.0183362004298977	0.288069098614642
chr1	28205196	28205296	100	-	exon	DNAJC8	0.0130761388038408	0.0930760420734134	0.00126508398609986	1	1.08244010836532e-08	3.39097125536499e-07	3.50124447639871	0.496530411058122	0.00663684427880453	0.0187365964021519	3.00471406534059
chr1	28209896	28210016	120	-	exon	DNAJC8	0.0135179882980085	0.0952534697735535	0.00235562745822886	1	2.89995720887538e-11	1.42601318789491e-09	3.09355699432108	0.496530411058122	0.00663684427880453	0.0187365964021519	2.59702658326295
chr1	28232887	28232991	104	-	exon	DNAJC8	0.0115198366335045	0.0857051401211331	0.000791619673905821	1	1.417837454368e-07	3.49455231400114e-06	1.76727903702305	0.496530411058122	0.00663684427880453	0.0187365964021519	1.27074862596493
chr1	28236174	28236325	151	+	utr5	ATPIF1	0.000509973519431777	0.00870462128996292	1.99233603264583e-05	0.38910322717573	4.03999271182544e-10	1.65821088612721e-08	2.06481904573754	0.773664185847779	8.64569776437459e-06	4.42804769185379e-05	1.29115485988976
chr1	28280777	28281145	368	+	utr3	SESN2	0.532975906316762	0.768354144128336	0.214152396834451	1	0.823627985990603	0.949993780733661	0.232666047028761	-0.310931843828272	0.154457757102631	0.266597972732654	0.543597890857033
chr1	28334449	28334977	528	+	utr3	MED18	0.452206795024279	0.711611150261675	0.949435209561785	1	0.809669396137694	0.945483997858753	-1.40426974346622	-1.47736397978605	2.04467470866283e-08	1.55772026045535e-07	0.0730942363198297
chr1	28438166	28438318	152	+	utr5	PHACTR4	0.555111201572366	0.781555891259761	0.787138035982947	1	0.84113661426866	0.955520418565441	-4.51397975481374	-2.21969167302049	1.79814735810433e-23	4.77475184698146e-22	-2.29428808179324
chr1	28466468	28466768	300	+	utr3	PHACTR4	0.309541904579186	0.584784681223967	0.0995807625807115	1	0.0362958551421725	0.154176112798585	-1.04830516464878	-2.21969167302049	1.79814735810433e-23	4.77475184698146e-22	1.17138650837171
chr1	28473689	28473981	292	+	utr3	PHACTR4	0.297499595652742	0.573880199716645	0.105063825594726	1	0.0552442207684522	0.205487658238415	-1.50270227294803	-2.21969167302049	1.79814735810433e-23	4.77475184698146e-22	0.71698940007246
chr1	28496568	28496900	332	+	utr3	PHACTR4	0.423361894921801	0.689256877754113	0.198152759667057	1	0.0555117274284888	0.206253807877659	-2.42850724504425	-2.21969167302049	1.79814735810433e-23	4.77475184698146e-22	-0.208815572023759
chr1	28537904	28538077	173	+	utr3	RCC1	0.377404839454447	0.647741183388208	0.108093197474576	1	0.756886006551866	0.923316168864527	0.875677233072782	0.104333087575049	0.564460714097477	0.694995769910512	0.771344145497733
chr1	28538435	28538865	430	+	utr3	RCC1	0.42719000244944	0.692104287428412	0.11052379779694	1	0.00977202339254669	0.0584751367066049	0.846997315736312	0.104333087575049	0.564460714097477	0.694995769910512	0.742664228161264
chr1	28577578	28577703	125	+	utr3	TRNAU1AP	0.454924978190392	0.713146010540747	0.18989590681306	1	0.239134216851436	0.518876617684334	2.09798041435767	1.08342794576927	7.89605217684912e-06	4.06591517338904e-05	1.01455246858841
chr1	28603234	28603559	325	-	utr3	TAF12	0.0965192149188067	0.313449359474632	0.303538753360472	1	0.471454039622913	0.747840646140072	1.92621772936973	1.81784338607473	8.1350528395729e-17	1.46920593157686e-15	0.108374343295004
chr1	28714121	28714868	747	+	utr3	GMEB1	0.0290665639496276	0.155062642070952	0.142867069667357	1	0.0590059390310564	0.214249403464995	0.180800189455077	0.644807128760379	0.0106946295601379	0.0284161921924271	-0.464006939305302
chr1	28714897	28715251	354	+	utr3	GMEB1	0.00978687575905728	0.0776589617359157	0.0195880038862609	1	0.141151776870001	0.378664070482787	-0.176488652505277	0.644807128760379	0.0106946295601379	0.0284161921924271	-0.821295781265656
chr1	28742530	28742861	331	+	exon	YTHDF2	0.113570900718379	0.342113696155243	0.0188220893158565	1	0.000162592319400811	0.00192017423827899	2.33454667757665	1.48009448091278	1.51107236811363e-19	3.22546382315637e-18	0.854452196663865
chr1	28743083	28744044	961	+	exon	YTHDF2	0.00460896459121275	0.0453704316716262	0.0995056599290775	1	0.15712125811879	0.405287000549584	0.988489503408848	1.48009448091278	1.51107236811363e-19	3.22546382315637e-18	-0.491604977503934
chr1	28768976	28769155	179	+	utr3	YTHDF2	0.0472991120331028	0.207387360608507	0.155955006982853	1	0.036901006369012	0.156012831636235	1.14060794416406	1.48009448091278	1.51107236811363e-19	3.22546382315637e-18	-0.339486536748721
chr1	28987483	28987743	260	+	utr5	EPB41	0.1502567977104	0.400720084082342	0.376665140648341	1	0.639275946782269	0.863919694611669	1.63062285466615	1.99447166588105	1.09890287791274e-13	1.54804534189666e-12	-0.363848811214901
chr1	29120426	29121256	830	-	utr3	TMEM200B	0.000296273926734944	0.00567078034230981	0.00140029320194207	1	0.000187686578727487	0.00218067733758938	-0.926076992492895	0.251123179246264	0.460613082019611	0.603704828607776	-1.17720017173916
chr1	29121317	29121506	189	-	exon	TMEM200B	0.855458293534582	NA	0.54929453733613	1	0.247270070658833	0.528858321633993	-0.010319852617947	0.251123179246264	0.460613082019611	0.603704828607776	-0.261443031864211
chr1	29147868	29148036	168	-	utr3	SRSF4	0.714943570600107	0.872366482293139	0.820783169539299	1	0.748213223487243	0.919471120052269	-0.414531459910919	-0.472478236077621	0.0112587368423922	0.0296897060436415	0.0579467761667016
chr1	29148267	29148479	212	-	utr3	SRSF4	0.859838138842453	0.943021740755773	0.362817812225485	1	0.394491811116254	0.683897542664875	0.0180811811597579	-0.472478236077621	0.0112587368423922	0.0296897060436415	0.490559417237379
chr1	29148545	29149195	650	-	exon	SRSF4	0.733463157238535	0.882370456940121	0.21734964779587	1	0.00156642035369829	0.0134920112006767	0.26094411546214	-0.472478236077621	0.0112587368423922	0.0296897060436415	0.733422351539761
chr1	29193423	29193526	103	-	utr3	MECR	0.644823477308759	NA	0.825122508888026	1	0.878777367117637	0.966347988902923	-0.11762086977658	0.15309198463349	0.551691689566609	0.685218629747328	-0.27071285441007
chr1	30718961	30719066	105	-	exon	MATN1	0.91162694026211	NA	0.724989947770783	1	0.836549222855039	0.953710923656476	-2.95721339590364	-3.14657477098839	0.00021627543746364	0.000861165741893136	0.189361375084752
chr1	30869914	30870060	146	-	utr3	SDC3	0.816010933531512	0.922724476900254	0.425168222203198	1	0.216544592316732	0.491218682683748	-1.96773200531049	-2.8675288780666	3.33471194300546e-61	3.227755283451e-59	0.899796872756114
chr1	30872671	30873295	624	-	utr3	SDC3	0.551481141066954	0.779486679067575	0.877265869143512	1	0.667474921604115	0.879183680876414	-2.88431756348066	-2.8675288780666	3.33471194300546e-61	3.227755283451e-59	-0.016788685414054
chr1	30874230	30874548	318	-	exon	SDC3	0.079181977015044	0.278470413939086	0.25643812954964	1	0.108342520727727	0.320650958700604	-3.26208147790552	-2.8675288780666	3.33471194300546e-61	3.227755283451e-59	-0.394552599838914
chr1	30876501	30877089	588	-	exon	SDC3	0.183315007850277	0.447497924805354	0.486994519698527	1	0.240596198329553	0.521001032962799	-3.01030818823543	-2.8675288780666	3.33471194300546e-61	3.227755283451e-59	-0.142779310168828
chr1	31059175	31059402	227	-	exon	PUM1	0.00577545530792046	0.0532199594412147	0.000338898730086958	1	6.18315921109063e-07	1.35169237014625e-05	1.36373198478044	-0.172891559250308	0.269311745248829	0.40821418035696	1.53662354403075
chr1	31348853	31349036	183	+	exon	ZCCHC17	0.0656039148713053	0.251535693269197	0.0195489741404105	1	3.075992646275e-06	5.754824567617e-05	3.17422853457641	1.26087642924168	9.1712614276891e-09	7.30224317767938e-08	1.91335210533474
chr1	31360585	31360760	175	+	intron	ZCCHC17	0.5106551232018	NA	0.645278056000344	1	0.794884379713241	0.940007917021974	-2.90825160729077	1.26087642924168	9.1712614276891e-09	7.30224317767938e-08	-4.16912803653244
chr1	31364055	31364326	271	+	utr3	ZCCHC17	0.119948881478369	0.353382842228632	0.0228020754256999	1	1.34022491478403e-08	4.15966103181116e-07	2.47680236583003	1.26087642924168	9.1712614276891e-09	7.30224317767938e-08	1.21592593658836
chr1	31364445	31364563	118	+	utr3	ZCCHC17	0.00743773387139032	0.0636559020988409	0.000973482264048799	1	0.000545337980125319	0.00551702085325977	2.58151891548168	1.26087642924168	9.1712614276891e-09	7.30224317767938e-08	1.32064248624
chr1	31630409	31630736	327	-	utr3	PEF1	0.583440451973337	0.798138528495037	0.754932384433051	1	0.429391384441813	0.713727792980603	0.791426364875964	0.783042525378439	2.34054239418457e-05	0.000110972353154521	0.00838383949752441
chr1	31670958	31671182	224	-	intron	COL16A1	0.764136686951759	NA	0.94573459215869	1	0.870544867504696	0.963949674897563	-2.15119634908657	-3.95310108259587	7.7346229387356e-99	1.80508911339114e-96	1.80190473350931
chr1	31727162	31727558	396	-	utr3	ADGRB2	0.0458506249897435	0.204050106509323	0.134796321109918	1	0.123408669060167	0.348259133472382	-2.38669405714097	-1.91574462388555	5.90829124809844e-21	1.36521176430209e-19	-0.470949433255418
chr1	31731038	31731259	221	-	exon	ADGRB2	0.509540057219835	NA	0.753810262298395	1	0.868970250442781	0.963382926900679	-2.06482666378705	-1.91574462388555	5.90829124809844e-21	1.36521176430209e-19	-0.149082039901503
chr1	31756193	31756776	583	-	exon	ADGRB2	0.0485224410916624	0.210797635043836	0.136343801891715	1	0.119412961397473	0.341383579193458	-2.08114277721249	-1.91574462388555	5.90829124809844e-21	1.36521176430209e-19	-0.165398153326945
chr1	31908685	31908880	195	-	utr3	PTP4A2	0.88485262920952	0.954706202288107	0.375197484303659	1	0.119146025266039	0.34100073709411	0.68430659943326	0.0721929658860357	0.614291952507097	0.73636503655171	0.612113633547225
chr1	31909969	31910075	106	-	utr3	PTP4A2	0.00376019098679229	0.0391805172333347	0.000550946933646862	1	0.000560870749938054	0.00565141909957622	1.99969783786553	0.0721929658860357	0.614291952507097	0.73636503655171	1.92750487197949
chr1	32108064	32108183	119	+	utr5	KPNA6	0.355116082668821	0.630152073559066	0.0864661259907734	1	0.00939290339454776	0.0567127208259215	0.729419725643828	-0.524719511959147	0.00238605890948983	0.00754128385806927	1.25413923760297
chr1	32170787	32171229	442	+	utr3	KPNA6	0.10425274034168	0.32685576491469	0.255670027993171	1	0.673770256449885	0.882228265069639	-0.455966110536408	-0.524719511959147	0.00238605890948983	0.00754128385806927	0.0687534014227386
chr1	32176043	32176296	253	+	utr3	KPNA6	0.406392094052136	0.676168149755463	0.146764334665297	1	0.0192080644975958	0.0968444705880288	0.141261840831533	-0.524719511959147	0.00238605890948983	0.00754128385806927	0.66598135279068
chr1	32180388	32180570	182	+	exon	TXLNA	0.783437883757263	0.906675171659815	0.363152309673634	1	0.145488827682622	0.385974317682746	0.116262793668871	-0.500733558228707	0.00721617105710836	0.0201419876257148	0.616996351897578
chr1	32181303	32181440	137	+	exon	TXLNA	0.945456516868566	0.980165602972397	0.547045182365148	1	0.0923046799290453	0.288983767548717	0.246387568655639	-0.500733558228707	0.00721617105710836	0.0201419876257148	0.747121126884347
chr1	32190151	32190292	141	+	exon	TXLNA	1.2926504086001e-08	1.13653382012737e-06	3.18998580389731e-10	6.39655953397488e-06	3.47170719827978e-09	1.19970747717875e-07	2.76193518690128	-0.500733558228707	0.00721617105710836	0.0201419876257148	3.26266874512999
chr1	32193239	32193357	118	+	exon	TXLNA	0.204866025010726	0.474720360448329	0.0591329698088776	1	0.00312560534966439	0.0237305303104757	0.826754081483759	-0.500733558228707	0.00721617105710836	0.0201419876257148	1.32748763971247
chr1	32194082	32194227	145	+	exon	TXLNA	0.0475471259967585	0.207992917535661	0.109997141949609	1	0.177821082578561	0.437044801762192	-0.380754569658392	-0.500733558228707	0.00721617105710836	0.0201419876257148	0.119978988570315
chr1	32194934	32195430	496	+	utr3	TXLNA	0.0012256446721724	0.0168772833236024	0.00929752139276383	1	0.0171235717960881	0.0888766414668211	-1.03175579469194	-0.500733558228707	0.00721617105710836	0.0201419876257148	-0.531022236463236
chr1	32216350	32216735	385	-	utr3	TMEM234	0.0566823859942684	0.231063899825855	0.174875976899456	1	0.204199620271964	0.474138423883279	0.54302260246163	0.792890725994327	0.0175349372071309	0.0436844764676286	-0.249868123532697
chr1	32231416	32231558	142	+	utr3	EIF3I	0.0942930235893866	0.309635422992746	0.0148997074622911	1	0.0389338788697216	0.161617785722981	2.0275052135411	0.83860128796224	9.554984039616e-08	6.64348394412419e-07	1.18890392557886
chr1	32231727	32231915	188	-	exon	MTMR9LP	0.865100894027826	NA	0.753562901560427	1	0.713946439837615	0.904269210782424	-1.75356478406219	-1.95978844473904	7.93809592344346e-07	4.83981906461557e-06	0.206223660676853
chr1	32241471	32241681	210	-	exon	MTMR9LP	0.654908848309189	NA	0.388154671754976	1	0.342499723182279	0.633169113916981	-2.19924734339232	-1.95978844473904	7.93809592344346e-07	4.83981906461557e-06	-0.239458898653277
chr1	32247272	32247400	128	+	utr5	FAM167B	0.0160574314433124	NA	0.00441223068563722	1	0.00424272688578105	0.0303448517520727	-0.532794003679316	-2.67294420099889	0.00027872461450292	0.00108353355599099	2.14015019731957
chr1	32247453	32247553	100	+	exon	FAM167B	0.204708480349517	NA	0.0779645619593029	1	0.0280232262659806	0.128647141442913	-1.35559600589265	-2.67294420099889	0.00027872461450292	0.00108353355599099	1.31734819510623
chr1	32292149	32292250	101	+	utr5	HDAC1	0.0115668244782976	0.0859131704906077	0.000729911465892678	1	0.109439612484737	0.322829200101646	2.16368002225828	0.586358744531812	0.000238600353155583	0.000939198241694128	1.57732127772647
chr1	32334511	32334827	316	-	utr3	MARCKSL1	0.644363720318625	0.833294066991629	0.284415000059689	1	0.328113519891973	0.618878172092703	0.997623109273338	0.218389093888338	0.368401433564657	0.514899102381691	0.779234015385
chr1	32366454	32366594	140	-	utr3	BSDC1	0.174487677634123	0.435356532528118	0.485550228473349	1	0.767498041496393	0.929297886233819	0.265086248844592	0.183955759649328	0.282511485636434	0.422881360056133	0.0811304891952641
chr1	32368398	32368502	104	-	utr3	BSDC1	0.619533877957153	0.818005153878806	0.88881659611397	1	0.775991573052434	0.933854319018909	0.615939503593679	0.183955759649328	0.282511485636434	0.422881360056133	0.431983743944351
chr1	32376207	32376596	389	-	utr3	BSDC1	0.444402541595999	0.705046052579212	0.957907391202886	1	0.865733288504313	0.962668448222636	0.31312429779804	0.183955759649328	0.282511485636434	0.422881360056133	0.129168538148712
chr1	32592973	32593279	306	+	utr3	RP1-27O5.3	0.39576566126962	0.666048613966048	0.177258749276567	1	0.157194478323724	0.405423871255031	-0.255468250142366	NA	NA	NA	NA
chr1	32595145	32595282	137	+	utr3	RP1-27O5.3	0.826920325121211	NA	0.560031967287515	1	0.598003614073984	0.83777157190415	-0.273673170868868	NA	NA	NA	NA
chr1	32600109	32600626	517	+	utr3	RP1-27O5.3	0.403700148303104	0.673426646684552	0.76343296728952	1	0.961215637350022	0.975688085351392	-0.549813537819866	NA	NA	NA	NA
chr1	32621795	32621902	107	-	utr3	ZBTB8OS	0.941639389582291	0.978628575011087	0.613774216822612	1	0.957420398000362	0.975143607469511	1.0877056903396	0.593777114579629	0.0346412360147095	0.0781698024551954	0.49392857575997
chr1	32650408	32650521	113	-	utr5	ZBTB8OS	0.0322725266924482	0.165460905561688	0.00559123388160487	1	1.20008560834299e-07	3.02457666102686e-06	2.48520913175663	0.593777114579629	0.0346412360147095	0.0781698024551954	1.891432017177
chr1	32651269	32651379	110	+	utr5	RBBP4	0.141556576942194	0.387701510451743	0.0208319682748337	1	0.0122604366100149	0.069264578960848	1.97050877144457	0.851901074881372	6.15784821509819e-07	3.82095846114985e-06	1.1186076965632
chr1	32680546	32680920	374	-	utr3	SYNC	1.72297904990619e-11	3.57341134459995e-09	2.93044697950813e-10	5.87701141740355e-06	3.20009526393462e-13	2.27421611124569e-11	-3.93953912135157	-3.11213994269463	2.38201499241862e-20	5.29998335813143e-19	-0.82739917865694
chr1	32681425	32681833	408	+	utr3	RBBP4	0.00224846724342668	0.0266994463258667	0.0114658323223414	1	0.000519635475217085	0.00530502978556651	-3.45080146683707	0.851901074881372	6.15784821509819e-07	3.82095846114985e-06	-4.30270254171844
chr1	32684184	32684324	140	+	utr3	RBBP4	0.224793365980153	0.497218707823496	0.385120823695656	1	0.11540510693011	0.334586638399651	-1.92294183710287	0.851901074881372	6.15784821509819e-07	3.82095846114985e-06	-2.77484291198424
chr1	32694796	32695280	484	-	exon	SYNC	0.397615410429042	0.66766538874927	0.145734336431353	1	0.107744163334435	0.319797906284261	-2.13079765310491	-3.11213994269463	2.38201499241862e-20	5.29998335813143e-19	0.981342289589716
chr1	32695499	32695999	500	-	utr5	SYNC	0.820227016676653	0.924796682208963	0.407163857570744	1	0.20083330022222	0.469287711638118	-2.84318218054999	-3.11213994269463	2.38201499241862e-20	5.29998335813143e-19	0.268957762144638
chr1	32771949	32772484	535	+	exon	KIAA1522	0.149440068207206	0.399334030254923	0.364939629758422	1	0.407152676120872	0.695131971319438	-0.727803871728496	-0.561730788231315	0.0298015386704336	0.0686500897382964	-0.166073083497181
chr1	32773057	32773314	257	+	utr3	KIAA1522	0.918429635542513	0.96845136384689	0.716811211232298	1	0.737229842049989	0.9140519298447	-0.207941331805048	-0.561730788231315	0.0298015386704336	0.0686500897382964	0.353789456426267
chr1	32775723	32775964	241	-	utr3	YARS	0.87245664992936	0.948781501766536	0.3427999265744	1	0.484867692791641	0.758117005164075	0.489348712473604	0.34664097629404	0.0325023442136988	0.073995148261926	0.142707736179563
chr1	32817154	32817317	163	-	utr5	YARS	0.102999674283931	0.325106340743694	0.0127616416264017	1	4.26486753381515e-05	0.000600665377031445	1.4578606535663	0.34664097629404	0.0325023442136988	0.073995148261926	1.11121967727226
chr1	32826248	32826845	597	+	exon	S100PBP	0.11960538401641	0.352712410208112	0.391019314861402	1	0.967293677268519	0.977278527398756	0.581512673755416	0.50310929073012	0.0478948788065596	0.102431935083289	0.0784033830252954
chr1	32934055	32934202	147	+	intergenic	NA	0.404335559504598	NA	0.238352269580757	1	0.366742896023286	0.658506662335534	-0.420704785598451	NA	NA	NA	NA
chr1	32936714	32937244	530	-	utr3	RNF19B	0.187767957000552	0.4532536462035	0.536968828702616	1	0.982725347588834	0.984341074609087	-0.208290108989179	-0.0223115379121571	0.92357040433303	0.954355489507625	-0.185978571077021
chr1	32938354	32938456	102	-	exon	RNF19B	0.075739428869834	0.271599941518069	0.0135842270535886	1	0.022014742266755	0.107572072528494	1.19294941752422	-0.0223115379121571	0.92357040433303	0.954355489507625	1.21526095543637
chr1	33008108	33008893	785	-	utr3	AK2	0.0381318274262285	0.183274878486698	0.147791224033684	1	0.151443093508571	0.395921421635822	-0.316598348505241	1.04372603504572	1.66629727624808e-10	1.65557748298556e-09	-1.36032438355096
chr1	33013175	33013296	121	-	utr3	AK2	1.0537263480904e-05	0.000372399528711775	4.6246342559249e-07	0.00915353858275216	1.12943758954225e-06	2.32738204926986e-05	2.96770943973359	1.04372603504572	1.66629727624808e-10	1.65557748298556e-09	1.92398340468788
chr1	33147122	33147227	105	-	utr3	TRIM62	0.313021194555027	NA	0.164156311153345	1	0.276323816274335	0.562642859934214	-0.519120775588267	-1.21737468967668	0.000285218837669616	0.00110673128882553	0.698253914088417
chr1	33299225	33299633	408	+	utr3	ZNF362	0.106316379663714	0.330655297475067	0.232778665483725	1	0.0756309104681506	0.253112499132931	-2.48467669208549	-1.50041326686153	2.88200487773862e-05	0.000134131687241351	-0.984263425223959
chr1	33324772	33324962	190	-	utr3	PHC2	0.0630659589691896	0.246404804849943	0.195851513308285	1	0.276349222649391	0.562642859934214	-1.35019145206144	-1.06785985640752	1.09926905713092e-09	9.90946235020512e-09	-0.28233159565392
chr1	33493270	33493527	257	+	exon	ZSCAN20	0.675480788837558	0.852874756901363	0.97431955120736	1	0.799866126357831	0.941856412957184	-0.379389924596883	0.040688379483271	0.927861396243198	0.956896224546303	-0.420078304080154
chr1	33494319	33494510	191	+	exon	ZSCAN20	0.280791694019731	NA	0.109717306332255	1	0.0515678245325963	0.195944093519663	0.422196254159083	0.040688379483271	0.927861396243198	0.956896224546303	0.381507874675812
chr1	33494820	33495004	184	+	exon	ZSCAN20	0.703425410452272	NA	0.974480595516917	1	0.809622456382889	0.945483997858753	-0.0536438797812012	0.040688379483271	0.927861396243198	0.956896224546303	-0.0943322592644722
chr1	33495117	33495544	427	+	utr3	ZSCAN20	0.928140771750815	NA	0.72327174891093	1	0.460056941653951	0.738912730437971	-0.106127283826761	0.040688379483271	0.927861396243198	0.956896224546303	-0.146815663310032
chr1	33516032	33516509	477	-	utr3	CSMD2	0.87444507701341	0.949583880790635	0.600249577783236	1	0.608528450756311	0.844282850552631	-2.6079537121592	-2.52165984362646	1.11140027299517e-26	3.38807711668948e-25	-0.0862938685327403
chr1	33592275	33592419	144	-	utr3	CSMD2	0.458996445685645	NA	0.999441114043322	1	NA	NA	-4.4540132583814	-2.52165984362646	1.11140027299517e-26	3.38807711668948e-25	-1.93235341475495
chr1	33599800	33599989	189	-	utr3	CSMD2	0.720313171195769	NA	0.550688072825976	1	0.545850649686154	0.802730934958169	-1.99784632444255	-2.52165984362646	1.11140027299517e-26	3.38807711668948e-25	0.523813519183909
chr1	33772333	33772433	100	-	utr3	CSMD2	0.446431528514354	NA	0.289296451824073	1	0.414846635544915	0.701361426872841	-1.81760302025364	-2.52165984362646	1.11140027299517e-26	3.38807711668948e-25	0.70405682337282
chr1	34785089	34785321	232	+	exon	GJB3	0.0218967607870959	0.131189932060401	0.0074601831725655	1	0.00878415130350342	0.053763496961674	5.95402971892757	3.33481890602427	6.15450150055396e-10	5.69718596375652e-09	2.6192108129033
chr1	34785326	34785443	117	+	exon	GJB3	0.115537543117849	NA	0.0695800289591658	1	0.077648371845358	0.257700339035287	6.15723344925545	3.33481890602427	6.15450150055396e-10	5.69718596375652e-09	2.82241454323119
chr1	34785650	34785772	122	+	utr3	GJB3	0.182416459918046	NA	0.132352928020761	1	0.1559219396918	0.403694908738605	5.85004381690411	3.33481890602427	6.15450150055396e-10	5.69718596375652e-09	2.51522491087984
chr1	34855321	34855930	609	-	utr3	SMIM12	0.125317528256036	0.362602078435481	0.555847857508771	1	0.0962878950575283	0.296606240679585	0.816499773931351	0.781335755192309	0.00016905938795449	0.0006890586705556	0.0351640187390418
chr1	34976492	34976689	197	-	exon	RP11-244H3.1	0.142765734174832	NA	0.186256959037485	1	0.298911961665346	0.589014792146553	-1.66207820891095	-1.00616680956897	0.0992525022245194	0.186842548320531	-0.655911399341981
chr1	34987252	34987695	443	-	exon	ZMYM6	0.680733297601192	NA	0.929411129763136	1	0.653280292689684	0.871595982108891	-1.53450033704259	-0.283971372421663	0.433434982257602	0.579203449747696	-1.25052896462093
chr1	34988116	34988226	110	-	exon	ZMYM6	0.628132742633699	NA	0.723764869304399	1	0.462419229334398	0.740400886901793	-0.282106531532854	-0.283971372421663	0.433434982257602	0.579203449747696	0.00186484088880884
chr1	35113022	35113206	184	+	exon	ZMYM1	0.734208666406396	NA	0.502186905359685	1	0.726216393138571	0.909783486906873	0.144390490475664	-0.409194879319944	0.228184539842626	0.361227370287396	0.553585369795608
chr1	35113291	35113464	173	+	exon	ZMYM1	0.169062553444882	NA	0.235764567320041	1	0.451768680839756	0.732444313506584	-0.653832545297058	-0.409194879319944	0.228184539842626	0.361227370287396	-0.244637665977114
chr1	35113568	35114341	773	+	exon	ZMYM1	0.479625622770856	0.731176733358146	0.727173397023003	1	0.952435411285513	0.975079259661927	-0.454791227839934	-0.409194879319944	0.228184539842626	0.361227370287396	-0.0455963485199901
chr1	35114692	35115415	723	+	utr3	ZMYM1	0.326985686355475	0.603948187315103	0.563125705154388	1	0.510295899626657	0.779631657041273	-0.995042403269788	-0.409194879319944	0.228184539842626	0.361227370287396	-0.585847523949844
chr1	35187934	35188055	121	-	exon	SFPQ	3.79354094180862e-07	2.11934353723182e-05	2.68258652286367e-09	5.36436826977047e-05	2.362871557359e-24	6.17169776124729e-22	1.43339259567497	-1.36397037274378	3.226082142967e-22	8.02851058422735e-21	2.79736296841875
chr1	35188933	35189055	122	-	exon	SFPQ	1.51027506803392e-06	6.99252737921517e-05	2.92628240938327e-08	0.000583120295717804	3.19480538982143e-20	5.49178854701611e-18	1.76408985774275	-1.36397037274378	3.226082142967e-22	8.02851058422735e-21	3.12806023048652
chr1	35189137	35189259	122	-	exon	SFPQ	1.2537225974436e-05	0.000427508110930091	5.41919033363821e-07	0.0107213261560698	4.69521404702063e-17	5.68856294660716e-15	1.89448680260588	-1.36397037274378	3.226082142967e-22	8.02851058422735e-21	3.25845717534966
chr1	35191300	35191448	148	-	exon	SFPQ	0.000225229006403521	0.00454056878422012	9.28789471251553e-06	0.181921993734042	1.50179303638226e-05	0.00023839038317064	0.981364229802949	-1.36397037274378	3.226082142967e-22	8.02851058422735e-21	2.34533460254673
chr1	35192669	35192793	124	-	exon	SFPQ	0.237634868550936	0.511832975606966	0.0737361636194743	1	0.0418182191381531	0.169737239819684	-0.722793096507771	-1.36397037274378	3.226082142967e-22	8.02851058422735e-21	0.641177276236007
chr1	35358959	35359414	455	-	exon	ZMYM4-AS1	0.545068394344334	0.775158321470338	0.863334800442466	1	0.423967219893158	0.708561469710088	-1.1322826162422	0.583225384547471	0.858067024164591	NA	-1.71550800078967
chr1	35381310	35381474	164	+	exon	ZMYM4	0.249630436528422	NA	0.0605112714885355	1	0.00600002114154727	0.0399842363150426	0.238545875746146	-0.980931589388915	4.0357943199378e-07	2.57496427387526e-06	1.21947746513506
chr1	35381585	35381719	134	+	exon	ZMYM4	0.525000691934833	0.76376578032991	0.162431737422583	1	0.00378265888979163	0.0277146942045498	-0.0943011841005959	-0.980931589388915	4.0357943199378e-07	2.57496427387526e-06	0.886630405288319
chr1	35419521	35420168	647	+	utr3	ZMYM4	0.634354660773833	0.828084977074998	0.2257665381309	1	0.242130649879221	0.523120811082919	-0.959230285711573	-0.980931589388915	4.0357943199378e-07	2.57496427387526e-06	0.0217013036773421
chr1	35506629	35507098	469	-	exon	KIAA0319L	0.00719350401002717	0.0620387956699056	0.0308892127824552	1	0.0408217169868477	0.167108970494501	-0.281509220087945	0.0170648201229001	0.933216334734845	0.959984629441242	-0.298574040210845
chr1	35558221	35558382	161	+	exon	NCDN	0.516615250484443	0.757863949351929	0.256780773348588	1	0.286006469404859	0.575388827915427	0.145746586056412	-0.392146281471777	0.0382042649283776	0.0848516845252874	0.537892867528188
chr1	35559165	35559273	108	+	exon	NCDN	0.524873276537037	0.763653796537645	0.220331966844996	1	0.59205456457293	0.834366036292146	0.554014921305384	-0.392146281471777	0.0382042649283776	0.0848516845252874	0.946161202777161
chr1	35560381	35560784	403	+	exon	NCDN	0.063246152059586	0.246790397469622	0.226134359432595	1	0.225149394078922	0.501740123403355	-0.698396916996807	-0.392146281471777	0.0382042649283776	0.0848516845252874	-0.30625063552503
chr1	35714340	35714466	126	-	utr3	C1orf216	0.262714486333348	0.538942568388606	0.0746098325805842	1	0.017819553188948	0.0913320218491646	1.25343679651682	0.614714051307036	0.00976049100463017	0.0262395178626971	0.638722745209782
chr1	35714523	35714880	357	-	utr3	C1orf216	0.756452796467446	0.893533013737272	0.756963006919504	1	0.146321767484787	0.38751954011773	1.16204674224441	0.614714051307036	0.00976049100463017	0.0262395178626971	0.547332690937371
chr1	35715641	35716214	573	-	exon	C1orf216	0.1418832381541	0.388236440566252	0.427129760647531	1	0.224385883783785	0.5008155470713	0.232506374482881	0.614714051307036	0.00976049100463017	0.0262395178626971	-0.382207676824155
chr1	35751262	35751424	162	-	exon	CLSPN	0.949387926184983	NA	0.715133007817565	1	0.522361776967336	0.788731352586931	2.05920470089216	0.946154919748382	0.0129680073969938	0.033615134524905	1.11304978114378
chr1	35760302	35760870	568	-	exon	CLSPN	0.074786210827806	0.269586483793567	0.148806289132009	1	0.0683052685523694	0.236135852247614	0.181366538566167	0.946154919748382	0.0129680073969938	0.033615134524905	-0.764788381182215
chr1	35764317	35764678	361	-	exon	CLSPN	0.337782723715743	0.612786941519451	0.506748438997527	1	0.516855264127236	0.784942465614058	0.868547715991848	0.946154919748382	0.0129680073969938	0.033615134524905	-0.0776072037565333
chr1	35853514	35853941	427	+	utr3	AGO4	0.212093830296884	0.483653142890652	0.394681202249876	1	0.485147901254054	0.758260381568351	-1.1729703340231	-0.0530002239654556	0.84062059736848	0.902004878902211	-1.11997011005765
chr1	35855694	35855970	276	+	utr3	AGO4	0.306892708602028	0.582104185446594	0.50161604991959	1	0.200998025948965	0.469360333876637	0.0169512353284279	-0.0530002239654556	0.84062059736848	0.902004878902211	0.0699514592938835
chr1	36055677	36055895	218	+	utr3	AGO3	0.722393428221975	0.876622314822743	0.87556827699771	1	0.211645859017165	0.484738799778719	0.198400794840213	-0.448947444863342	0.0286299014333603	0.0663001598353141	0.647348239703555
chr1	36090181	36090377	196	+	intron	ADPRHL2	0.84310939178545	NA	0.894662499726738	1	0.787948863735675	0.936943187575846	-0.00138645927868728	-0.678798366273338	0.0011364838039516	0.00389407925256108	0.67741190699465
chr1	36093137	36093754	617	+	utr3	ADPRHL2	0.692664772503589	0.861321758415953	0.703867871421391	1	0.298292531088709	0.588451141270829	-0.462640521668546	-0.678798366273338	0.0011364838039516	0.00389407925256108	0.216157844604792
chr1	36095622	36095770	148	-	utr3	COL8A2	0.571082950714464	NA	0.345873411628281	1	0.564503031302083	0.816574232087969	-1.04899471356007	-2.11217602752168	6.99834449495398e-15	1.08562206626302e-13	1.06318131396161
chr1	36095843	36096324	481	-	utr3	COL8A2	0.502198596427478	0.748114989766145	0.84752726557671	1	0.958607326737528	0.975399677371162	-2.08524138208895	-2.11217602752168	6.99834449495398e-15	1.08562206626302e-13	0.0269346454327315
chr1	36096762	36098112	1350	-	utr3	COL8A2	0.0898236742624459	0.299742214752795	0.21274798830071	1	0.00844432548137374	0.0522400104833554	-2.79456241556214	-2.11217602752168	6.99834449495398e-15	1.08562206626302e-13	-0.682386388040457
chr1	36098327	36098539	212	-	exon	COL8A2	0.643220245561094	NA	0.872895234570731	1	0.867500419832601	0.962943163660205	-1.75846396337862	-2.11217602752168	6.99834449495398e-15	1.08562206626302e-13	0.353712064143057
chr1	36098581	36098926	345	-	exon	COL8A2	0.655171113369398	NA	0.879090518573898	1	0.911890209942512	0.974029818710794	-2.17109593134487	-2.11217602752168	6.99834449495398e-15	1.08562206626302e-13	-0.058919903823186
chr1	36136824	36137268	444	-	utr3	TRAPPC3	0.593168595144807	0.80311041686831	0.71549445331861	1	0.200351485713107	0.468542916356048	0.768747165070894	0.725367425376648	1.79634246957983e-05	8.71975438665467e-05	0.0433797396942459
chr1	36137738	36137841	103	-	exon	TRAPPC3	0.913057996325763	0.966836523327336	0.576074482404009	1	0.0147611159826496	0.0798423493221758	1.17586351894244	0.725367425376648	1.79634246957983e-05	8.71975438665467e-05	0.450496093565789
chr1	36149278	36149443	165	-	utr5	TRAPPC3	0.000700288156387825	0.0109983015432694	2.09137115828192e-05	0.40829839123138	0.000305258032288734	0.00333841737106635	2.27828791113374	0.725367425376648	1.79634246957983e-05	8.71975438665467e-05	1.55292048575709
chr1	36171538	36171638	100	+	exon	MAP7D1	0.000299946232797541	0.0057193777891118	1.90726883107629e-05	0.372604038839065	4.24963385309376e-07	9.59243951216854e-06	1.14393767819868	-1.21335145316824	3.63148471967064e-10	3.47655902698095e-09	2.35728913136692
chr1	36176781	36176892	111	+	exon	MAP7D1	0.000547756089108221	0.00915345164359654	2.8947976463003e-05	0.56402237340515	4.53227718414694e-06	8.12416744452435e-05	0.712551242452292	-1.21335145316824	3.63148471967064e-10	3.47655902698095e-09	1.92590269562053
chr1	36178469	36178655	186	+	exon	MAP7D1	0.0295379529658055	0.156693976139557	0.00412689067452504	1	1.08288381195823e-05	0.000177064709155317	0.375745496196316	-1.21335145316824	3.63148471967064e-10	3.47655902698095e-09	1.58909694936456
chr1	36178724	36178863	139	+	exon	MAP7D1	0.0331174188101136	0.16780378875004	0.00406061965358952	1	3.49913213129603e-09	1.20711055616854e-07	0.514951921625622	-1.21335145316824	3.63148471967064e-10	3.47655902698095e-09	1.72830337479386
chr1	36286523	36286836	313	+	exon	THRAP3	0.820978853240391	0.925281761400025	0.300834434765581	1	0.174458903466612	0.431417369546354	-0.212241282114215	-0.619103246129985	0.00036419587776342	0.00138654526310365	0.40686196401577
chr1	36287195	36287325	130	+	exon	THRAP3	0.46139659566167	0.71786501472795	0.255243116569029	1	0.351466924368699	0.642288475030923	0.516934646863789	-0.619103246129985	0.00036419587776342	0.00138654526310365	1.13603789299377
chr1	36289070	36289574	504	+	exon	THRAP3	0.775629314819031	0.90303197680407	0.664717938871711	1	0.0535882881497578	0.200813797515917	0.0305928707708094	-0.619103246129985	0.00036419587776342	0.00138654526310365	0.649696116900794
chr1	36296730	36296833	103	+	exon	THRAP3	0.0229615330549803	0.134874982594111	0.00231917317798923	1	8.97813019965264e-09	2.86161893146456e-07	1.21048327778256	-0.619103246129985	0.00036419587776342	0.00138654526310365	1.82958652391254
chr1	36300952	36301146	194	+	exon	THRAP3	0.0246551479806878	0.140578292093527	0.00277122766491674	1	2.02046490587555e-05	0.000313063098512859	0.570112616399447	-0.619103246129985	0.00036419587776342	0.00138654526310365	1.18921586252943
chr1	36301611	36301770	159	+	exon	THRAP3	0.971274111417825	0.990175075541437	0.544993870009914	1	0.740254119186265	0.915733229491583	-0.395775178473721	-0.619103246129985	0.00036419587776342	0.00138654526310365	0.223328067656264
chr1	36303821	36304483	662	+	utr3	THRAP3	0.4696724923625	0.723753055601661	0.905370416953588	1	0.990647793440923	0.990894137448841	-0.691268865528234	-0.619103246129985	0.00036419587776342	0.00138654526310365	-0.0721656193982496
chr1	36320607	36320719	112	+	utr3	SH3D21	0.797764709164271	NA	0.481871802304126	1	0.871379751802789	0.964057207873284	0.831362462662834	0.539645325915287	0.160725364941952	0.275110061546798	0.291717136747546
chr1	36322097	36322648	551	+	utr3	SH3D21	0.217643181209491	0.490283781098172	0.573756218162323	1	0.563908799051201	0.816496780636235	-1.88800903747641	0.539645325915287	0.160725364941952	0.275110061546798	-2.42765436339169
chr1	36323407	36323556	149	-	exon	EVA1B	0.106737698473429	0.331167232637163	0.0304426400796027	1	0.00248641449674207	0.0197499085144062	-0.690803583552602	-1.59307541792493	1.86438421133814e-16	3.24975319294159e-15	0.902271834372329
chr1	36393650	36394120	470	-	utr3	LSM10	0.990668037390776	0.998582828634911	0.411986823417408	1	0.0342850524511689	0.148202698825772	1.10183893030088	0.730127741040182	0.00158372374955749	0.00524263729483143	0.3717111892607
chr1	36397687	36397863	176	-	utr5	LSM10	0.2069612994456	0.477578733974452	0.0433186520598853	1	1.19785678605946e-06	2.44830240662884e-05	1.81146231214122	0.730127741040182	0.00158372374955749	0.00524263729483143	1.08133457110104
chr1	36456130	36456232	102	-	exon	MRPS15	0.024134835883019	0.13893589934179	0.00238391763752276	1	0.0563674924718773	0.207706670684206	2.70935298179963	1.51880266092737	5.89264506065311e-15	9.21586871585688e-14	1.19055032087226
chr1	37455257	37455883	626	-	exon	LINC01137	0.255804243245828	0.531404533855905	0.479602821244702	1	0.33548690449277	0.626665981532329	-1.90143441822567	-1.98854126459179	0.000397925474944638	0.00150270166769816	0.0871068463661209
chr1	37474225	37474327	102	-	exon	LINC01137	0.901719111806314	NA	0.954323109137386	1	0.882641918801664	0.96792929917705	-2.27067946348622	-1.98854126459179	0.000397925474944638	0.00150270166769816	-0.282138198894423
chr1	37482839	37483199	360	+	exon	ZC3H12A	0.215357809037023	0.487833649668519	0.508043241382053	1	0.560498794043514	0.813907147300675	0.230242881303005	0.175310215314185	0.495377778452984	0.635802924450136	0.0549326659888201
chr1	37537673	37537992	319	-	utr3	SNIP1	0.0364277185877596	0.178889282977191	0.195698004267944	1	0.17777185617205	0.436977214780283	-0.0898430608279543	0.00400180809856691	0.985466384513475	0.991081443156382	-0.0938448689265212
chr1	37540087	37540731	644	-	exon	SNIP1	0.851922372415637	0.93954725512622	0.520747323771805	1	0.126043895696031	0.35242525097158	0.211805189190032	0.00400180809856691	0.985466384513475	0.991081443156382	0.207803381091465
chr1	37552580	37552692	112	-	exon	SNIP1	0.971781824858871	0.990443495043849	0.637060143814495	1	0.805230029003007	0.943839470219967	0.462242598682335	0.00400180809856691	0.985466384513475	0.991081443156382	0.458240790583768
chr1	37554004	37554264	260	-	utr5	SNIP1	0.035076617757673	0.174118030443006	0.00416200471622544	1	7.38216081466483e-05	0.00096597279313298	0.871443873823059	0.00400180809856691	0.985466384513475	0.991081443156382	0.867442065724492
chr1	37682929	37683067	138	-	utr3	C1orf109	0.0153976642141546	0.103747501647664	0.00185534327890847	1	0.0154235318756849	0.0828299260570827	3.20546770706936	1.54902078572375	8.54198924131405e-17	1.54137407237595e-15	1.65644692134561
chr1	37705505	37705610	105	+	exon	CDCA8	0.481047851523735	NA	0.210628838608602	1	0.243303024039033	0.524639264444412	0.866311568855679	0.143424498525665	0.594069311554834	0.718979598434182	0.722887070330014
chr1	37707024	37707124	100	+	exon	CDCA8	0.151088221182169	NA	0.118612154190282	1	0.0247753751878514	0.117215324812531	-0.179621698262211	0.143424498525665	0.594069311554834	0.718979598434182	-0.323046196787876
chr1	37799720	37800046	326	+	utr3	MANEAL	0.0156410404268471	0.104962239361616	0.0352838668269853	1	0.0230374739647287	0.111136885674892	-0.0802354455605984	0.909719477172568	0.0533179217565799	0.112067410044552	-0.989954922733166
chr1	37814727	37815522	795	-	utr3	MTF1	0.354932731715056	0.629974391344191	0.687236777653727	1	0.96571344237811	0.976690699832264	-1.24547618148059	-1.233391607579	2.53665343414722e-07	1.6541406001499e-06	-0.0120845739015887
chr1	37822220	37822510	290	-	exon	MTF1	0.576380409582877	0.793741986636779	0.270266535031823	1	0.231273824089203	0.509349447008548	-0.532107015424802	-1.233391607579	2.53665343414722e-07	1.6541406001499e-06	0.7012845921542
chr1	37857393	37857630	237	-	exon	MTF1	0.515898777807512	0.757765114649744	0.251900986064952	1	0.430419950909239	0.714373109373099	-0.774900027731578	-1.233391607579	2.53665343414722e-07	1.6541406001499e-06	0.458491579847424
chr1	37989855	37990015	160	-	utr5	SF3A3	0.0662469798141054	0.252766954230231	0.00760448909337973	1	0.00142253110118467	0.0124553528546043	1.71466835202327	0.403874581737989	0.0216862564160369	0.0523951012475225	1.31079377028528
chr1	37990037	37990201	164	-	utr5	SF3A3	0.98414094618204	0.995805441711521	0.547015633547375	1	0.294643737591791	0.58457875608623	0.740442935477188	0.403874581737989	0.0216862564160369	0.0523951012475225	0.336568353739199
chr1	37995143	37995409	266	-	utr3*	FHL3	0.33280747514238	NA	0.539299164916537	1	0.944302440739392	0.975079259661927	-0.0884915343174173	-1.99630423024929	1.08482476011624e-15	1.78291543517069e-14	1.90781269593188
chr1	38838640	38839628	988	-	utr3	RRAGC	0.0265087914600326	0.14656989268277	0.154262813548141	1	0.118419991226912	0.340091798308676	-0.372285303691315	0.090089859742957	0.635869075581451	0.753275511513613	-0.462375163434272
chr1	38856864	38857014	150	-	exon	RP5-864K19.7	0.000172166431870978	0.00367126729369945	5.68186772176857e-06	0.111540745246039	1.53798552642194e-08	4.70806162974095e-07	1.94112555764514	NA	NA	NA	NA
chr1	39026365	39026474	109	+	utr5	NDUFS5	2.70140878930541e-06	0.000116191275767284	1.48979886653003e-07	0.00295784666960872	3.56408450263786e-38	3.41337464366918e-35	1.94081100060895	0.0115372158253898	0.945394948942681	0.966563254847745	1.92927378478356
chr1	39028858	39028966	108	+	exon	NDUFS5	2.85411508266695e-05	0.000847280438266227	8.18380340417267e-07	0.0161761058086877	1.31717155742437e-07	3.27048819295296e-06	2.08898855211621	0.0115372158253898	0.945394948942681	0.966563254847745	2.07745133629082
chr1	39332226	39332855	629	+	exon	MACF1	0.10730108441154	0.332016456087331	0.210066215393832	1	0.497893619647886	0.768351740516513	-2.84219040232258	-1.5991521926678	2.67026533225245e-23	7.01955607492246e-22	-1.24303820965478
chr1	39333050	39333312	262	+	exon	MACF1	0.769979968019661	NA	0.442561695728246	1	0.566101668214359	0.817390821388986	-1.73266903446687	-1.5991521926678	2.67026533225245e-23	7.01955607492246e-22	-0.13351684179907
chr1	39333712	39334044	332	+	exon	MACF1	0.169892807861186	0.429053729944679	0.0672010241027923	1	0.0726040109290213	0.246407672596098	-1.43095029999514	-1.5991521926678	2.67026533225245e-23	7.01955607492246e-22	0.168201892672659
chr1	39334399	39334936	537	+	exon	MACF1	0.521988851388082	0.761946703626645	0.853534911682164	1	0.899676325095845	0.972538031412338	-2.60236803861394	-1.5991521926678	2.67026533225245e-23	7.01955607492246e-22	-1.00321584594614
chr1	39336066	39336497	431	+	exon	MACF1	0.837317706237489	0.9327488832636	0.443117828505201	1	0.632736378231739	0.859932047758723	-2.00583417867033	-1.5991521926678	2.67026533225245e-23	7.01955607492246e-22	-0.406681986002531
chr1	39357465	39357806	341	+	exon	MACF1	0.960020770463036	0.986043087383646	0.60469022639418	1	0.503877259360034	0.773114086073315	-0.874825903963063	-1.5991521926678	2.67026533225245e-23	7.01955607492246e-22	0.724326288704738
chr1	39385535	39385853	318	+	exon	MACF1	0.420233394455199	0.686947041819183	0.13374971980808	1	0.0762045573983521	0.254562446457814	-0.541542976131862	-1.5991521926678	2.67026533225245e-23	7.01955607492246e-22	1.05760921653594
chr1	39387251	39387542	291	+	exon	MACF1	0.469674621617326	0.723753055601661	0.862158718491702	1	0.341140655071659	0.632098868074533	-1.18589657854473	-1.5991521926678	2.67026533225245e-23	7.01955607492246e-22	0.41325561412307
chr1	39387781	39388676	895	+	exon	MACF1	0.701093684310411	0.86487072276213	0.2468898048913	1	0.148319221072788	0.390990209658154	-1.07251092398909	-1.5991521926678	2.67026533225245e-23	7.01955607492246e-22	0.526641268678707
chr1	39409097	39409367	270	+	utr5	MACF1	0.924204730370576	0.971032388367395	0.618753911546444	1	0.771134460013791	0.930636439231765	-2.04101826218362	-1.5991521926678	2.67026533225245e-23	7.01955607492246e-22	-0.441866069515821
chr1	39409536	39413012	3476	+	utr5	MACF1	0.00104653427907572	0.0150900276049585	0.0118416380807152	1	8.52258580204753e-09	2.74689496235224e-07	-2.75667903158624	-1.5991521926678	2.67026533225245e-23	7.01955607492246e-22	-1.15752683891844
chr1	39414077	39414516	439	+	exon	MACF1	0.963773913212421	0.987248785252778	0.571502712671028	1	0.640833643484258	0.864996391795664	-2.0138805378632	-1.5991521926678	2.67026533225245e-23	7.01955607492246e-22	-0.414728345195394
chr1	39422444	39422573	129	+	exon	MACF1	0.475208480574423	0.727501616270466	0.804426383629572	1	0.868899999305912	0.963358146970259	-1.24830929006438	-1.5991521926678	2.67026533225245e-23	7.01955607492246e-22	0.35084290260342
chr1	39569820	39569920	100	-	utr3	PABPC4	1.25686356576096e-06	5.92801071203142e-05	4.0748923887208e-08	0.000811392572442086	6.44217774658508e-13	4.37719860943646e-11	2.88122889009503	-1.00137166296422	1.0480582418111e-10	1.06345001502417e-09	3.88260055305925
chr1	39625491	39625603	112	-	utr3	HEYL	0.708401816906424	NA	0.662687870560187	1	0.700937807159366	0.897531540819794	-0.234044023732446	-1.26174831319356	0.11494280841204	0.210301284659103	1.02770428946111
chr1	40235898	40236371	473	+	exon	RLF	0.615297017016965	0.815086494569255	0.99772713614407	1	0.871676240043666	0.964095880041065	0.930251301703949	0.540620197085733	0.0107653595698676	0.028567986406254	0.389631104618216
chr1	40236664	40237086	422	+	exon	RLF	0.668326058548493	0.849077496553175	0.297051850041391	1	0.185572458595173	0.447993432633071	1.04893342248417	0.540620197085733	0.0107653595698676	0.028567986406254	0.508313225398439
chr1	40237276	40237400	124	+	exon	RLF	0.609623117571544	NA	0.352907856431157	1	0.948533658669477	0.975079259661927	1.50851146023775	0.540620197085733	0.0107653595698676	0.028567986406254	0.967891263152013
chr1	40237596	40237767	171	+	exon	RLF	0.357122641550647	NA	0.156970095027718	1	0.150550020708561	0.39434044745354	1.57320704933034	0.540620197085733	0.0107653595698676	0.028567986406254	1.03258685224461
chr1	40238312	40238427	115	+	exon	RLF	0.0307000032464578	0.160872579639132	0.00640049546770873	1	0.00305583996172795	0.0233241189033292	2.026221374208	0.540620197085733	0.0107653595698676	0.028567986406254	1.48560117712227
chr1	40238520	40238709	189	+	exon	RLF	0.49198314182101	0.741304216477915	0.209266982679997	1	0.024913674518239	0.117758830061298	1.44419868264382	0.540620197085733	0.0107653595698676	0.028567986406254	0.903578485558086
chr1	40238890	40239226	336	+	exon	RLF	0.906930590221209	0.963953135429808	0.499132303366659	1	0.549520438547919	0.805670953703605	0.441555655376542	0.540620197085733	0.0107653595698676	0.028567986406254	-0.0990645417091916
chr1	40240036	40240512	476	+	utr3	RLF	0.585913377529879	0.799308752550223	0.893538617017326	1	0.526434252262664	0.791566140597557	0.321671142075049	0.540620197085733	0.0107653595698676	0.028567986406254	-0.218949055010684
chr1	40257634	40257898	264	-	exon	RP1-39G22.7	0.351967851315501	0.626548297344701	0.614543366081647	1	0.838886898852438	0.95472008156081	1.60401787552432	1.87636574495395	0.00138177487534594	0.00464587793849306	-0.272347869429629
chr1	40258095	40258268	173	+	utr5	ZMPSTE24	0.981280203389531	0.994799952507397	0.48825944420696	1	0.0156353469309208	0.0834549090962524	0.710094003592844	0.146831847787045	0.398608537638218	0.545182895393184	0.5632621558058
chr1	40290928	40291059	131	+	exon	ZMPSTE24	0.734520581019712	0.882870879377457	0.888550040283412	1	0.724134934914483	0.908704174892374	0.330915483519686	0.146831847787045	0.398608537638218	0.545182895393184	0.184083635732642
chr1	40292470	40292785	315	+	utr3	ZMPSTE24	0.0140375827909844	0.0975351094334572	0.0650701541948769	1	0.0144288336950314	0.0783246162684131	-0.456383515060881	0.146831847787045	0.398608537638218	0.545182895393184	-0.603215362847926
chr1	40462491	40463252	761	+	utr3	ZFP69B	8.77890775130911e-05	0.00213685953946656	0.000358879577032677	1	0.00256703233270783	0.0202465980510394	-1.16030135163595	0.402163753824396	0.360087742607605	0.505803714688031	-1.56246510546034
chr1	40514540	40515778	1238	+	utr3	EXO5	0.127317327908211	0.36583494866774	0.494904763772474	1	0.758131386909615	0.923925253197974	1.24288092420752	1.52322588854329	5.55370921721492e-07	3.46760131980922e-06	-0.280344964335773
chr1	40516950	40517050	100	-	exon	RP11-656D10.6	0.745936469952905	NA	0.690888797138138	1	0.826984379292943	0.950943790932656	1.65817493703097	1.4932954504125	0.462813024942945	NA	0.164879486618471
chr1	40546766	40547046	280	+	exon	ZNF684	0.707208777730801	0.868099634736852	0.999607927558103	1	0.726755435672463	0.910095957119076	1.48902654680547	1.79120450181497	8.10516745345575e-05	0.000350073899223493	-0.3021779550095
chr1	40861351	40861487	136	-	utr3	CITED4	0.653717817661608	NA	0.845280774159355	1	0.905549444289873	0.973171302165427	-0.968023251263439	-0.713866493639529	0.232896882727708	0.366864116155151	-0.254156757623911
chr1	41011948	41012103	155	+	utr3	CTPS1	0.0146591284263277	0.100288840657298	0.00170193046718594	1	0.00418682489271641	0.0300197583751559	0.646704521350589	-0.6283169646025	0.000236889038500614	0.000933336590633447	1.27502148595309
chr1	41510518	41511186	668	-	exon	HIVEP3	0.0249000973878822	0.141405654333284	0.0427125920448416	1	0.0167289321945084	0.0875721718625594	-2.72502200731825	-1.07565040303369	2.68088244403795e-06	1.5051925916753e-05	-1.64937160428457
chr1	41513019	41513729	710	-	exon	HIVEP3	0.0089353469182884	0.0728885519088828	0.0184894614777713	1	0.00175818232415759	0.0148636245916173	-2.09375200432528	-1.07565040303369	2.68088244403795e-06	1.5051925916753e-05	-1.01810160129159
chr1	41580408	41580513	105	-	exon	HIVEP3	0.935350582480988	NA	0.868879711051411	1	0.92226700839422	0.975079259661927	-0.373114540907365	-1.07565040303369	2.68088244403795e-06	1.5051925916753e-05	0.702535862126322
chr1	41581867	41581978	111	-	exon	HIVEP3	0.511118473502983	NA	0.674311920369381	1	0.878078692891664	0.966331195461777	-1.44137916668202	-1.07565040303369	2.68088244403795e-06	1.5051925916753e-05	-0.365728763648336
chr1	41584932	41585071	139	-	utr5	HIVEP3	0.768117412892227	NA	0.992405204046332	1	0.902359127998437	0.972552820535569	-1.16443641301494	-1.07565040303369	2.68088244403795e-06	1.5051925916753e-05	-0.0887860099812543
chr1	41585150	41585268	118	-	utr5	HIVEP3	0.785347393099604	NA	0.99578436731579	1	0.90986989562987	0.974029818710794	-1.09329639336638	-1.07565040303369	2.68088244403795e-06	1.5051925916753e-05	-0.0176459903326887
chr1	41848164	41848330	166	-	exon	HIVEP3	0.709802707745947	NA	0.465604048305686	1	0.768192807516963	0.929546445612961	-0.147854700597734	-1.07565040303369	2.68088244403795e-06	1.5051925916753e-05	0.927795702435953
chr1	42179484	42179757	273	-	utr3	FOXJ3	0.816112194437921	0.922724476900254	0.724357322586625	1	0.607935686264637	0.844075019662344	0.00677931213755282	-0.307258511354621	0.100770516107214	0.189171763577305	0.314037823492174
chr1	42278423	42278590	167	-	exon	FOXJ3	0.0617665463420691	0.243139610119732	0.0210470051376774	1	0.00854680238626614	0.0526633852918458	1.76264004534413	-0.307258511354621	0.100770516107214	0.189171763577305	2.06989855669875
chr1	42459706	42460227	521	+	utr3	PPCS	0.661355071368201	0.845471230306051	0.897277016750742	1	0.358095730022018	0.649825978724426	0.121343159651163	0.209658821883917	0.45502430837819	0.598983907550682	-0.088315662232754
chr1	42682482	42682584	102	+	utr5	YBX1	0.202483559654206	0.4722848703073	0.514682438962054	1	0.370254878154419	0.661740523366362	-1.00282438497902	-0.422184854268493	0.0256967707316613	0.0605751221972406	-0.580639530710523
chr1	42682658	42682774	116	+	exon	YBX1	0.369922383979833	0.642541442783948	0.104748035178668	1	6.00491421552588e-06	0.000104023113438981	0.342472241023422	-0.422184854268493	0.0256967707316613	0.0605751221972406	0.764657095291915
chr1	42746427	42746747	320	-	utr3	P3H1	0.381211820342245	0.651710361334868	0.905069504172279	1	0.594249954116617	0.836338302995657	-1.15397085944474	-0.995087569415005	1.08868710349542e-08	8.58362759827999e-08	-0.158883290029731
chr1	42775243	42775423	180	+	utr3	RP5-994D16.12	0.840724681349642	0.934618670653762	0.671007043399255	1	0.450379527710756	0.73121531987463	1.11969005104678	-0.394117191440583	0.92153558135947	NA	1.51380724248736
chr1	42807194	42807440	246	-	utr3	SVBP	0.0110983560875638	0.0837487041462203	0.0633365812647923	1	0.0617158697843109	0.220663035218144	0.961707561881202	1.85468971055309	8.94048609130475e-08	6.24288463636187e-07	-0.892982148671888
chr1	42842555	42843344	789	+	utr3	ERMAP	0.302264302165938	0.57861695976638	0.625859643294243	1	0.73015316303253	0.911196352377156	-1.56713943487117	-1.30308436555753	6.62360727512517e-06	3.45130853899104e-05	-0.264055069313641
chr1	42851373	42851753	380	+	exon	ZNF691	0.310302540335842	0.585511517964399	0.521917381859145	1	0.163673508214929	0.414950409330473	1.49632657221778	1.60915392127871	7.0752806191541e-05	0.000308958823544102	-0.112827349060929
chr1	42926463	42927163	700	-	utr3	SLC2A1	0.435178073277038	0.697292712368175	0.954030749548136	1	0.692025513540371	0.892638348404562	-0.161799376908053	-0.20613542502662	0.268266550050837	0.40707055463573	0.0443360481185668
chr1	43363754	43363988	234	-	utr3	ELOVL1	0.314322140873516	0.589929642013918	0.0625512126646678	1	0.110009541487041	0.324017309226035	0.484670506803798	-0.146290032695825	0.375484931530363	0.522193306089105	0.630960539499624
chr1	43450367	43451163	796	+	utr3	SZT2	0.952164789629557	0.98267041001987	0.518045356375321	1	0.876283269905497	0.965688171196677	-0.291447921557204	-0.260795169734581	0.189809449697257	0.313495456464083	-0.0306527518226227
chr1	43588833	43589067	234	+	exon	PTPRF	0.612227289851048	0.813937580641453	0.946717878023591	1	0.961943878450657	0.975842908732903	-1.86487510863087	-1.78772333375223	5.13510277766545e-18	9.95915962530795e-17	-0.0771517748786403
chr1	43591022	43591150	128	+	exon	PTPRF	0.0464066027838115	0.205163974174799	0.11116736945699	1	0.0724032957595893	0.245912394384535	-2.63967350427022	-1.78772333375223	5.13510277766545e-18	9.95915962530795e-17	-0.851950170517992
chr1	43603680	43604200	520	+	exon	PTPRF	0.810230041725231	0.919631456208975	0.372097658722863	1	0.398221937337619	0.687353210069876	-1.20682962223684	-1.78772333375223	5.13510277766545e-18	9.95915962530795e-17	0.580893711515388
chr1	43622065	43622236	171	+	utr3	PTPRF	0.476074688785206	0.728351938986259	0.776233914610845	1	0.968455335895252	0.977451896053942	-1.60569511809408	-1.78772333375223	5.13510277766545e-18	9.95915962530795e-17	0.182028215658148
chr1	43667930	43668067	137	+	exon	KDM4A	0.0212750115139517	0.128738478945335	0.00232571601741667	1	0.000348015674929277	0.00373893763577864	2.59468151648087	0.290732452714725	0.0873903851962778	0.168553503274804	2.30394906376614
chr1	43704288	43704737	449	+	utr3	KDM4A	0.944199499740688	0.979524491302866	0.377581553541806	1	0.0338542372902212	0.146962318234606	0.500541923301173	0.290732452714725	0.0873903851962778	0.168553503274804	0.209809470586449
chr1	43930285	43930443	158	+	utr3	ST3GAL3	0.0191091962682053	0.120000587230292	0.00131908332744197	1	0.000190998835176401	0.00221259120137578	0.930064071289496	-0.448272081052785	0.108912318522368	0.201567921248024	1.37833615234228
chr1	43930630	43931072	442	+	utr3	ST3GAL3	0.497248364053664	0.744774615153739	0.183285639361799	1	0.183827786298228	0.445786510281214	-0.00857304879912053	-0.448272081052785	0.108912318522368	0.201567921248024	0.439699032253664
chr1	43936872	43937142	270	+	utr3	ARTN	0.760560235394434	NA	0.97113584223813	1	0.915517297364339	0.974432889743416	0.606381056119489	0.594872308337692	0.43995424486545	0.585342652085714	0.0115087477817973
chr1	43946976	43947370	394	+	utr5	IPO13	0.839235057146618	0.933922731730966	0.665960953892347	1	0.913295591471293	0.974029818710794	-0.251144721188464	-0.522184986142234	0.00644966961873435	0.0182818975265717	0.27104026495377
chr1	43947513	43947698	185	+	utr5	IPO13	0.871372995983247	0.948288323690797	0.447768955566001	1	0.090248858674222	0.284732200426019	0.584328725592752	-0.522184986142234	0.00644966961873435	0.0182818975265717	1.10651371173499
chr1	43949462	43950190	728	+	exon	IPO13	0.346420886739655	0.621082919098117	0.760184483414976	1	0.987700485431961	0.988339328474432	-0.661086884912035	-0.522184986142234	0.00644966961873435	0.0182818975265717	-0.138901898769801
chr1	43972475	43972595	120	+	utr3	DPH2	0.19388150351717	0.460738653782757	0.0526006197502155	1	0.00932104967031706	0.0563804363817795	1.97982827170852	0.878081279162433	9.44608333296239e-06	4.80168282491631e-05	1.10174699254609
chr1	43985356	43985461	105	+	exon	B4GALT2	0.605469654805609	0.810289982653312	0.977197444610402	1	0.83262490471224	0.953359071082982	-1.53224218255139	-1.76546148805061	2.89626716142766e-22	7.25067883893045e-21	0.233219305499214
chr1	43985568	43985697	129	+	exon	B4GALT2	0.113146510878951	0.341688763663612	0.346030389092686	1	0.213782642977934	0.48729416570452	-1.66430236035834	-1.76546148805061	2.89626716142766e-22	7.25067883893045e-21	0.101159127692263
chr1	43990314	43990739	425	+	utr3	B4GALT2	0.000666942761643432	0.0106094526336701	0.00366430601420781	1	8.56861997985234e-10	3.32046406618093e-08	-2.97178792579349	-1.76546148805061	2.89626716142766e-22	7.25067883893045e-21	-1.20632643774288
chr1	43997551	43997667	116	-	exon	SLC6A9	0.925751915652559	NA	0.502477571906709	1	0.736845778453548	0.9140519298447	-1.53836776869865	-2.60457234123247	2.72024554724914e-29	9.32072389468532e-28	1.06620457253382
chr1	44632140	44632252	112	+	utr5	RNF220	0.184897002762384	0.449332363053369	0.0476874266995788	1	0.0684624855804331	0.236428432434851	1.19087962990231	-0.23907186986298	0.258269263092909	0.395600167316783	1.42995149976529
chr1	44636134	44636239	105	+	utr3	RNF220	0.105070368516576	0.328263594581295	0.0217960267045282	1	0.141745205097996	0.379670024038941	0.768579406420966	-0.23907186986298	0.258269263092909	0.395600167316783	1.00765127628395
chr1	44805757	44806084	327	+	utr3	PLK3	0.0243021609278803	0.139292034071988	0.0701917089633269	1	0.118756485478234	0.340579077311121	-0.755526183200517	0.537980950960632	0.0104956539689286	0.0279617853834824	-1.29350713416115
chr1	44813674	44814035	361	+	utr3	BTBD19	0.704948971534539	0.86652261960059	0.967996857039328	1	0.929292846010807	0.975079259661927	-2.91702474808875	-2.80471946437491	1.93200245832813e-21	4.59047280935791e-20	-0.112305283713841
chr1	44819093	44819470	377	-	utr3*	PTCH2	0.686902839038275	NA	0.873220413369912	1	0.859394114662477	0.960706284046265	-3.44491373391968	-0.128505107013306	0.791578067384115	0.869576659379495	-3.31640862690638
chr1	45012250	45012351	101	+	utr5	UROD	0.00303338786524263	0.0335222571385207	0.000177716137015408	1	1.84192902044916e-14	1.56969815505396e-12	3.36433104054575	1.28450324257913	3.64799878649665e-12	4.39853998344292e-11	2.07982779796662
chr1	45343130	45343434	304	+	exon	TOE1	0.451930085471247	0.71149369474291	0.982019671695053	1	0.892529354609515	0.970404929176482	1.22438314351844	1.15660321985251	2.94721530566586e-05	0.000136954226283641	0.0677799236659316
chr1	45604954	45605064	110	+	utr3	NASP	0.00767434543701887	0.0652750505148683	0.00119022727025188	1	3.17288077685005e-11	1.53766212491586e-09	2.56558608590514	0.355260621839672	0.0509953691078296	0.107963585600328	2.21032546406547
chr1	45606513	45606644	131	+	utr3	NASP	0.017095763619225	0.111612704266954	0.00273385559367917	1	3.25855372031955e-09	1.13384139140254e-07	2.31498649501803	0.355260621839672	0.0509953691078296	0.107963585600328	1.95972587317835
chr1	45607338	45607789	451	+	utr3	NASP	0.212848515142545	0.48453608187668	0.394787799523362	1	0.444958560054179	0.72649834062426	0.265310608778439	0.355260621839672	0.0509953691078296	0.107963585600328	-0.0899500130612335
chr1	45608003	45608205	202	+	utr3	NASP	0.941677492587276	0.978628575011087	0.667394035564002	1	0.300177513467833	0.590605571401394	0.534733369434635	0.355260621839672	0.0509953691078296	0.107963585600328	0.179472747594963
chr1	45699915	45700134	219	-	utr3	IPP	0.911767659936007	NA	0.808409746803601	1	0.504745617111984	0.774210177803251	-0.140489646563681	-0.556776646632307	0.162980042813403	0.278040352440928	0.416287000068625
chr1	45741157	45741283	126	-	exon	IPP	0.959337371891894	NA	0.817821974478272	1	0.940476389061169	0.975079259661927	-0.103770623750856	-0.556776646632307	0.162980042813403	0.278040352440928	0.453006022881451
chr1	46034878	46035410	532	+	utr3	MAST2	0.241425868148497	0.515858077143725	0.606421496453714	1	0.893726906584776	0.970674075946566	-0.706155674398437	-0.692280716901818	6.17832970980127e-05	0.000271882751361127	-0.0138749574966187
chr1	46035517	46036059	542	+	utr3	MAST2	0.926121701894325	0.972093910612873	0.399702200905355	1	0.265745089531681	0.55025895610637	-0.423103541967681	-0.692280716901818	6.17832970980127e-05	0.000271882751361127	0.269177174934137
chr1	46043421	46043791	370	-	utr3	PIK3R3	0.0103497730951197	0.0802889984097893	0.0852312313877533	1	0.129836297318356	0.359508702426069	-1.23838928868932	-0.476133116332784	0.00650303745004546	0.0184033681757956	-0.762256172356539
chr1	46188762	46188945	183	-	utr3	POMGNT1	0.297101264554583	0.573660742538779	0.0775664589120891	1	0.001187823497432	0.0107902015268077	1.21339713779944	0.651404894162762	0.000229360577760457	0.000907077683163367	0.561992243636678
chr1	46219781	46220101	320	-	utr5	POMGNT1	0.312243128136037	NA	0.403040957894354	1	0.474037498263832	0.748793366716232	-1.64972388073293	0.651404894162762	0.000229360577760457	0.000907077683163367	-2.30112877489569
chr1	46285523	46285939	416	-	exon	LRRC41	0.140172243467377	0.385855957472016	0.469561161366399	1	0.50058190930627	0.770762774457793	-1.0873913089127	-1.05007935053043	1.78263634047195e-11	1.96548523334766e-10	-0.0373119583822714
chr1	46302351	46302481	130	-	intron	LRRC41	0.667447879112011	NA	0.873963465306996	1	0.929511742134375	0.975079259661927	0.274316289046707	-1.05007935053043	1.78263634047195e-11	1.96548523334766e-10	1.32439563957713
chr1	46303732	46303861	129	+	utr5	UQCRH	5.74232134693883e-07	3.07204046617152e-05	5.67942734777796e-09	0.000113480637835951	1.94493614799e-34	1.3038851936125e-31	2.98668740548336	0.994739363721006	8.00510351014446e-08	5.62338441896569e-07	1.99194804176236
chr1	46361632	46361909	277	+	utr3	NSUN4	0.464264310212518	0.719911147859011	0.165641604812202	1	0.0678781154098892	0.235018378063459	1.0904778992162	0.464522505275327	0.0380012599644231	0.0844812091757772	0.62595539394087
chr1	46609437	46609666	229	-	utr3	MOB3C	0.65301985112296	0.839701752949113	0.890130344633229	1	0.795543440092253	0.940234451850232	-2.11907954299363	-2.05231543996084	1.726576335521e-20	3.87446681103451e-19	-0.0667641030327846
chr1	46609936	46610116	180	-	exon	MOB3C	0.394750868723447	0.664865716351182	0.160431779108534	1	0.0459934743604439	0.181163485377448	-1.79632674653276	-2.05231543996084	1.726576335521e-20	3.87446681103451e-19	0.255988693428086
chr1	46612985	46613302	317	-	exon	MOB3C	0.672625127115383	0.851375492272507	0.270841840386038	1	0.117048443826927	0.337292910732435	-1.69580772946333	-2.05231543996084	1.726576335521e-20	3.87446681103451e-19	0.356507710497514
chr1	46616641	46616839	198	-	utr5	MKNK1	0.998898500861515	1	0.548565916153426	1	0.548760672217055	0.8053027828989	-1.74027226440729	-0.0759955041630027	0.704430194278293	0.806385357417786	-1.66427676024428
chr1	46635731	46635917	186	-	utr3	ATPAF1	0.165416970473264	0.423042725163044	0.0253031438600656	1	7.6812773422271e-05	0.000996682902624977	2.15104974456041	1.39435632329218	5.90677943731062e-10	5.48236832970713e-09	0.756693421268225
chr1	46678410	46678617	207	-	utr3	EFCAB14	0.0387687175493452	0.184931531486155	0.00431351164634205	1	6.39027676075834e-05	0.000853961768852968	0.918158405072665	-0.321795790098985	0.0622962969519295	0.127431965443935	1.23995419517165
chr1	46718809	46719065	256	-	utr5	EFCAB14	0.916246764925596	0.96788962747566	0.580095591411149	1	0.203819671190717	0.473742892088327	-0.110521155087911	-0.321795790098985	0.0622962969519295	0.127431965443935	0.211274635011074
chr1	47251233	47251815	582	-	exon	STIL	0.154252648888768	0.407587347225882	0.343151790986944	1	0.140997180479546	0.378350272689077	0.584248689855159	0.758426860910495	0.00274917765771359	0.00855335913533051	-0.174178171055337
chr1	47280236	47280739	503	-	exon	STIL	0.154554953319189	0.408054265048839	0.457345304431533	1	0.408880279997679	0.696793090783606	0.698222197846958	0.758426860910495	0.00274917765771359	0.00855335913533051	-0.0602046630635374
chr1	47280853	47281034	181	-	exon	STIL	0.897432624118666	NA	0.590081469113151	1	0.318726770817035	0.609612727340498	1.21162030133937	0.758426860910495	0.00274917765771359	0.00855335913533051	0.453193440428878
chr1	50535303	50535403	100	-	exon	FAF1	7.08021506598559e-09	6.78445924677353e-07	1.73982434851144e-11	3.4994826945959e-07	3.24935878662412e-12	1.99241170477391e-10	5.02886917270771	1.12345841417527	1.0513361250299e-09	9.50183475478834e-09	3.90541075853243
chr1	50968789	50969467	678	+	utr5	CDKN2C	0.462228346872268	0.718392571383491	0.177138662529604	1	0.163982417331406	0.415314743403756	-0.527959413544392	-0.649341554572715	0.0105766581321471	0.0281383315272473	0.121382141028323
chr1	50969564	50969980	416	+	utr5	CDKN2C	0.736767782273472	0.884065231996309	0.791410829588069	1	0.607135829683575	0.843619036977099	-0.368095903749189	-0.649341554572715	0.0105766581321471	0.0281383315272473	0.281245650823526
chr1	50970253	50970569	316	+	utr5	CDKN2C	0.220530359495223	0.493128374507036	0.506665992266408	1	0.643814181958892	0.866786365372111	-0.539291459633107	-0.649341554572715	0.0105766581321471	0.0281383315272473	0.110050094939608
chr1	50973912	50974299	387	+	utr3	CDKN2C	0.116324022632293	0.347246554804255	0.307163714991101	1	0.229400091253738	0.506832322893022	-0.884374014060995	-0.649341554572715	0.0105766581321471	0.0281383315272473	-0.23503245948828
chr1	51009733	51009899	166	+	intergenic	NA	1	NA	0.253931457287446	1	0.718238113514783	0.90588266267461	-1.97768940815051	NA	NA	NA	NA
chr1	51236821	51236924	103	+	exon	RNF11	0.354594910472188	0.629596217256822	0.136428995483036	1	0.327599882505875	0.618307886351179	0.532097073670926	-0.557404372212571	0.00491011520324902	0.0143397274290487	1.0895014458835
chr1	51270004	51270202	198	+	exon	RNF11	0.00255043104131348	0.0294013800847756	0.0123832260653233	1	0.00566556467048561	0.0381089754691661	-0.915521014945806	-0.557404372212571	0.00491011520324902	0.0143397274290487	-0.358116642733235
chr1	51271191	51271475	284	+	utr3	RNF11	0.0594956207471969	0.237355388171953	0.227129874223048	1	0.120217283824427	0.343146467822434	-0.979744550518888	-0.557404372212571	0.00491011520324902	0.0143397274290487	-0.422340178306317
chr1	51356703	51356829	126	-	exon	EPS15	0.22974220499104	0.502945072043178	0.0625816747516441	1	0.00898027884425988	0.0547141375691471	1.26893906865384	-0.0603362625690427	0.760923492376612	0.847874643707075	1.32927533122289
chr1	51361115	51361217	102	-	exon	EPS15	0.202163047920051	NA	0.0445101715009379	1	0.00652068265485072	0.04263458047931	1.66052471595992	-0.0603362625690427	0.760923492376612	0.847874643707075	1.72086097852897
chr1	51787429	51787531	102	+	utr3	OSBPL9	0.157965616875471	0.412771736191687	0.0453524975392744	1	0.000124381378939097	0.00152627107579202	2.01654250691718	0.493786412548339	0.00590377597568756	0.0168987340683213	1.52275609436884
chr1	51840194	51840461	267	-	utr5	NRDC	0.826864071334061	0.92811686451079	0.638520551853683	1	0.0302615197558954	0.135836945046921	0.996805893915349	0.0990085498000254	0.543332533099092	0.678042685309584	0.897797344115324
chr1	51878254	51878720	466	-	utr5	NRDC	0.304582742641287	0.580690866575705	0.963066906971731	1	0.937631507027449	0.975079259661927	0.0518656042667029	0.0990085498000254	0.543332533099092	0.678042685309584	-0.0471429455333226
chr1	51919889	51920019	130	-	utr3	RAB3B	0.471640340223956	0.72556256487259	0.239377714633483	1	0.10612458282083	0.316888465743185	-1.37563400451545	-2.24311570335139	2.24617388051684e-05	0.000106835679769872	0.867481698835947
chr1	52032220	52033014	794	-	utr3	KTI12	0.0229535059739061	0.134874982594111	0.066340006932871	1	7.7703407907522e-05	0.00100694003855418	0.455284379777533	0.974086430654054	0.000910556092784601	0.00318649119840849	-0.518802050876521
chr1	52033066	52033484	418	+	exon	RP11-91A18.4	0.939564203325478	0.97779777552569	0.59040796862334	1	0.575166036595614	0.823335037930796	0.9356517517756	-1.10744231000304	0.714351080183469	NA	2.04309406177864
chr1	52055117	52055341	224	-	utr5	TXNDC12	0.094272103912021	0.309635422992746	0.299750380273064	1	0.473448598823319	0.748584765686681	0.39714313789951	0.760310743821568	6.25341442826429e-06	3.27384637715013e-05	-0.363167605922058
chr1	52055432	52055569	137	-	utr5	TXNDC12	0.183950265458457	NA	0.280359954261223	1	0.425698268991904	0.710038446339789	0.714987630790672	0.760310743821568	6.25341442826429e-06	3.27384637715013e-05	-0.045323113030896
chr1	52086731	52086845	114	+	utr3	BTF3L4	0.229780123072831	0.502945072043178	0.490314940225074	1	0.94860109607565	0.975079259661927	1.22945409225498	1.19849256320254	4.89625959334946e-10	4.59522057634996e-09	0.0309615290524377
chr1	52237600	52238000	400	+	exon	ZFYVE9	0.42055430076854	0.687039026531081	0.883870271999049	1	0.38132029311528	0.672832000735529	1.2702956412291	0.878009348717791	3.97884059148331e-05	0.000180969180995053	0.392286292511313
chr1	52238145	52239159	1014	+	exon	ZFYVE9	0.104988796419613	0.328165657349691	0.311414764861472	1	0.983326183537974	0.984844191191461	0.726416945877048	0.878009348717791	3.97884059148331e-05	0.000180969180995053	-0.151592402840743
chr1	52239195	52239380	185	+	exon	ZFYVE9	0.438517912262689	0.70003808431644	0.753900436709869	1	0.96263306564643	0.976121739761578	1.05356872260097	0.878009348717791	3.97884059148331e-05	0.000180969180995053	0.17555937388318
chr1	52352753	52353109	356	-	utr3	CC2D1B	0.501919518813434	0.747939125475924	0.16984429448182	1	0.0101535374100411	0.0601673377698135	0.332301466020838	-0.234901546110646	0.253887665488959	0.390874363810497	0.567203012131485
chr1	52393551	52393651	100	-	exon	ORC1	0.132393172664445	NA	0.191302361384689	1	0.287547187118252	0.577391077009014	1.59845069767841	1.47063367509728	9.37767179384668e-05	0.000399773936184201	0.127817022581128
chr1	52417730	52418025	295	+	utr3	PRPF38A	0.488097167369608	0.738025106026548	0.813291860933771	1	0.824231289121874	0.950076781683811	0.417257944874939	0.339976881389354	0.138375620107077	0.244279839025806	0.0772810634855857
chr1	52474955	52475483	528	-	exon	ZCCHC11	0.132639482531912	0.37430787801177	0.399251224259368	1	0.224245487784519	0.500724464341316	0.94534065870341	1.11064399220969	3.05450796557681e-08	2.2782984839835e-07	-0.165303333506275
chr1	52525710	52525922	212	-	exon	ZCCHC11	0.74891282459838	0.889619234185063	0.916095956299269	1	0.568490027895744	0.818936892695279	1.76361989866055	1.11064399220969	3.05450796557681e-08	2.2782984839835e-07	0.65297590645086
chr1	52603397	52603575	178	+	intron	GPX7	0.852522778227526	NA	0.684920982548734	1	0.668158482660284	0.879522103898103	-0.729456997252475	-1.84738323070399	1.76972592146087e-14	2.6531993757576e-13	1.11792623345151
chr1	52606905	52607005	100	+	exon	GPX7	0.158462790850593	0.41364252646172	0.0531888926094503	1	0.135464546105895	0.369743981509026	-0.351525310880435	-1.84738323070399	1.76972592146087e-14	2.6531993757576e-13	1.49585791982355
chr1	52608306	52608837	531	+	utr3	GPX7	0.774827936899722	0.902584824548879	0.737239542365572	1	0.584173706924673	0.82919528961429	-1.51311179917293	-1.84738323070399	1.76972592146087e-14	2.6531993757576e-13	0.334271431531056
chr1	52687455	52688149	694	-	utr3	COA7	0.0153462198612336	0.10349299273901	0.117807295818019	1	0.0525978156371771	0.198808249116084	0.511815621366707	0.829520518646597	0.000133176990246898	0.000551943469444719	-0.31770489727989
chr1	52692662	52692835	173	-	exon	COA7	0.209714072852421	0.481290141425747	0.489793610650126	1	0.970248703390107	0.977718999902884	1.11263213030895	0.829520518646597	0.000133176990246898	0.000551943469444719	0.283111611662353
chr1	52698156	52698261	105	-	exon	COA7	0.669213531809239	0.849563380143542	0.32526237589802	1	0.0372023468989471	0.156759606291981	1.79034681969073	0.829520518646597	0.000133176990246898	0.000551943469444719	0.960826301044136
chr1	52756543	52756674	131	+	exon	ZYG11B	0.912492294502911	NA	0.800921663384505	1	0.932719172339992	0.975079259661927	-1.27003052715925	-1.23950468834313	7.96639884453456e-11	8.1862153292859e-10	-0.0305258388161143
chr1	52771035	52771675	640	+	exon	ZYG11B	0.39980314782675	0.669530335193216	0.939509509382396	1	0.97673938834554	0.980982900294906	-0.962980676844168	-1.23950468834313	7.96639884453456e-11	8.1862153292859e-10	0.276524011498966
chr1	52896334	52896572	238	-	utr3	ECHDC2	0.196694607475764	0.46443486543716	0.054646601678738	1	0.36119518330616	0.652506739122742	1.65225295291851	0.771288324294346	0.00238906581136976	0.00754926106544461	0.880964628624164
chr1	53062211	53062316	105	+	utr5	PODN	0.759759458798617	0.894592951762993	0.938908928802257	1	0.918452241834079	0.975079259661927	-3.41118296075849	-3.88268188195788	1.08764074165379e-46	6.98617924700191e-45	0.47149892119939
chr1	53069919	53070049	130	-	exon	RP11-334A14.5	0.556790771993434	0.781986297586326	0.364821022845926	1	0.343131425353213	0.633831346580865	-3.38985383776315	NA	NA	NA	NA
chr1	53073072	53073267	195	+	exon	PODN	0.137648405790138	NA	0.160218099474852	1	0.188808110871627	0.452491506893488	-0.751018693823967	-3.88268188195788	1.08764074165379e-46	6.98617924700191e-45	3.13166318813391
chr1	53082029	53082241	212	+	utr3	PODN	0.551933348431726	0.77950008628155	0.33742050328584	1	0.213765935811573	0.48729416570452	-3.46331047293691	-3.88268188195788	1.08764074165379e-46	6.98617924700191e-45	0.419371409020975
chr1	53085011	53085123	112	+	utr3	PODN	0.908525137885739	0.964726510561796	0.864615102293577	1	0.890569909784318	0.970173961331434	-4.27835496852006	-3.88268188195788	1.08764074165379e-46	6.98617924700191e-45	-0.395673086562176
chr1	53087399	53087557	158	-	utr3	SLC1A7	0.701417721964372	NA	0.57285407148498	1	0.562972504205387	0.815624766213712	-4.81608162861146	-4.06379765476609	0.00291546573017014	0.00900535914654319	-0.752283973845367
chr1	53214196	53214688	492	+	utr3	CPT2	0.77625893862966	0.903556571911513	0.625268436860999	1	0.274429238310514	0.560677056162584	0.286203471088784	0.0378088220188462	0.924746680831749	0.954982018987662	0.248394649069938
chr1	53244661	53244846	185	-	utr3	LRP8	0.332801190472703	NA	0.355712803655586	1	0.514863362020292	0.783325469407552	-0.889690592712874	0.900403879361548	0.000362234881868381	0.00137982978940215	-1.79009447207442
chr1	53594195	53594665	470	-	exon	GLIS1	0.140170068521097	0.385855957472016	0.311026923195215	1	0.294476216979683	0.584304032744216	-0.37045349735258	-0.325019652437199	0.379670441587997	0.526478198541861	-0.0454338449153813
chr1	53767789	53768013	224	-	utr3	NDC1	0.47098011372498	0.724879426837064	0.895356308927168	1	0.710728023837929	0.902010602349241	0.771198299551716	0.922389666751877	5.6535004785016e-05	0.000250730836255168	-0.151191367200161
chr1	53772256	53772430	174	-	exon	NDC1	0.417932292046221	0.685238780764543	0.740493697641325	1	0.728875526998081	0.911022664929784	1.19572913219873	0.922389666751877	5.6535004785016e-05	0.000250730836255168	0.273339465446857
chr1	53851786	53852074	288	-	utr3	YIPF1	0.345820570717197	0.62078106101903	0.102004298128592	1	0.000217001855085466	0.00246991585143117	1.27235393199924	0.657672252484508	0.00231812569994455	0.00734720268622835	0.614681679514728
chr1	53945508	53945625	117	-	utr5	HSPB11	0.0149022076397772	0.101328783030941	0.00114462793445156	1	6.37586816453539e-08	1.70294104283049e-06	2.74749300359139	1.0725779948235	0.000102848087831779	0.000435265209917122	1.67491500876789
chr1	53952052	53952193	141	+	exon	LRRC42	0.803961480346267	0.916921720933501	0.307643598347812	1	0.010804007586362	0.0631473991795736	0.998773546979457	0.46853167154279	0.0167385108973541	0.0419195304162336	0.530241875436667
chr1	53967717	53967939	222	+	exon	LRRC42	0.332858624539069	0.609147778982414	0.0963716867804726	1	0.016788094315888	0.0876992604886076	1.57354081766497	0.46853167154279	0.0167385108973541	0.0419195304162336	1.10500914612218
chr1	54053274	54053380	106	-	utr5	TMEM59	0.226652752721406	0.499196486054308	0.0469445717803922	1	0.00882328079403989	0.0539537316295927	1.08236281573882	0.111195205818936	0.466734745961211	0.609165264659745	0.971167609919885
chr1	54096342	54096676	334	+	utr3	TCEANC2	0.155210550726524	0.409156828125952	0.324824961905656	1	0.47839337510708	0.752713485144457	0.605395015455415	0.679816867619029	0.0437909717504022	0.095019170521224	-0.074421852163615
chr1	54174508	54174766	258	-	utr3	CYB5RL	0.303283727005752	NA	0.446054795129003	1	0.259339366255074	0.542280531599126	0.745282026777665	1.82172789067855	6.52555114849549e-08	4.63519365312815e-07	-1.07644586390088
chr1	54225846	54225992	146	-	utr3	SSBP3	0.93968076998438	0.977851870064164	0.549459123841155	1	0.965067980550474	0.976690699832264	0.0111904477298481	0.115212455241642	0.611950230601899	0.734438183164521	-0.104022007511793
chr1	54226206	54226309	103	-	utr3	SSBP3	0.871819382222866	0.948365098926153	0.747472466823868	1	0.798685321633892	0.941587965774318	-0.22980930782948	0.115212455241642	0.611950230601899	0.734438183164521	-0.345021763071121
chr1	54226443	54226651	208	-	utr3	SSBP3	0.042594269853246	0.195484078775556	0.00652267788688386	1	0.0152913435198868	0.0822078323635294	1.41775525607844	0.115212455241642	0.611950230601899	0.734438183164521	1.3025428008368
chr1	54741615	54742259	644	+	utr3	MROH7-TTC4	0.128507766458537	0.36742657896415	0.50780387741449	1	0.533248934614559	0.795896294839926	-0.22274622367011	NA	NA	NA	NA
chr1	54757801	54758053	252	-	exon	PARS2	0.533034777207453	NA	0.754452365459319	1	0.381432915128623	0.672832000735529	0.150585610999803	0.139448402265915	0.74834657450723	0.838844671306962	0.0111372087338883
chr1	54758269	54758373	104	-	exon	PARS2	0.305939138500295	NA	0.399644015432913	1	0.608072201438513	0.844111035984109	0.537078107669241	0.139448402265915	0.74834657450723	0.838844671306962	0.397629705403326
chr1	54758647	54759010	363	-	exon	PARS2	0.427402840199423	0.6923688209522	0.646318949457746	1	0.206454896998881	0.477486302718662	-0.418173406888006	0.139448402265915	0.74834657450723	0.838844671306962	-0.557621809153921
chr1	54850608	54850962	354	-	utr3	DHCR24	0.914299507832018	0.967059839917336	0.535888200077559	1	0.411296032656673	0.698730597086825	0.628132404139176	0.0893508546062585	0.862261434722361	0.916684677577996	0.538781549532918
chr1	54851846	54852332	486	-	utr3	DHCR24	0.539203447400345	0.77130954210518	0.656474635026782	1	0.198877617617216	0.466795375393243	-0.0851286175555006	0.0893508546062585	0.862261434722361	0.916684677577996	-0.174479472161759
chr1	54853387	54853491	104	-	exon	DHCR24	0.987196666846883	0.997008707628698	0.668514267972934	1	0.435651559471242	0.718653556765552	0.904881708259343	0.0893508546062585	0.862261434722361	0.916684677577996	0.815530853653084
chr1	55066512	55067043	531	-	utr3	USP24	0.551110952395458	0.779214944991445	0.194362376233124	1	0.159878986334751	0.409355337131064	0.758491549134617	0.388134019388877	0.0233273083602724	0.0557985177996995	0.37035752974574
chr1	55068640	55069079	439	-	utr3	USP24	0.00209222985063375	0.025341087950876	0.0209779322682305	1	0.0276735026194459	0.127536545527565	-0.513098950588624	0.388134019388877	0.0233273083602724	0.0557985177996995	-0.901232969977501
chr1	58576425	58576536	111	-	exon	TACSTD2	0.432016112590329	NA	0.595027997693564	1	0.922680898725995	0.975079259661927	0.118262595044423	-0.337600454633839	0.453986467011305	0.598289104850386	0.455863049678263
chr1	58576715	58576846	131	-	exon	TACSTD2	0.233240288726823	NA	0.106297300326538	1	0.843085072430984	0.956267349470237	0.684528293880347	-0.337600454633839	0.453986467011305	0.598289104850386	1.02212874851419
chr1	58681957	58682525	568	-	exon	MYSM1	0.987821682943647	0.997240800144484	0.515087247408743	1	0.143045055541814	0.382030540960799	1.07395726817096	0.310172186820169	0.13677683228834	0.242108594756809	0.763785081350794
chr1	58781471	58782441	970	-	utr3	JUN	0.00172165633137503	0.0218490166446085	0.0212549870830954	1	0.0115750153508439	0.0663049583412622	-1.18099417388758	-0.426147592996969	0.0388172169428373	0.0859494473306819	-0.754846580890611
chr1	58782882	58783425	543	-	utr5	JUN	0.696901271959197	0.863142437312833	0.686545319705094	1	0.533042823830272	0.795798055706065	-0.202748822479554	-0.426147592996969	0.0388172169428373	0.0859494473306819	0.223398770517416
chr1	58783501	58783632	131	-	utr5	JUN	0.642604375574432	0.832538381595834	0.266783580328711	1	0.0106534037084584	0.062357757678846	0.181371008085105	-0.426147592996969	0.0388172169428373	0.0859494473306819	0.607518601082074
chr1	61088324	61088476	152	+	exon	NFIA	0.83833547782356	NA	0.875542449974103	1	0.695608082957959	0.894219863499551	0.650797609779536	1.43306006954622	0.00312323019488187	0.00955994273000564	-0.782262459766683
chr1	62209894	62210336	442	+	exon	L1TD1	0.483832229156631	NA	0.138010165604171	1	0.516453526889557	0.784533710352613	-3.28971916180057	-1.91631880674246	0.00692966789249905	0.0194508545254644	-1.3734003550581
chr1	62210908	62211190	282	+	exon	L1TD1	0.00142486257190289	NA	0.000414440213062915	1	0.0293487785959877	0.132852269890278	-5.46207245699878	-1.91631880674246	0.00692966789249905	0.0194508545254644	-3.54575365025632
chr1	62439830	62439965	135	+	utr5	USP1	0.409817068902943	0.678769327556126	0.718407713689734	1	0.564798649376081	0.816682035822255	1.14454516406861	1.01463908004105	2.66172384140633e-05	0.00012470856026076	0.129906084027566
chr1	62444755	62445421	666	+	exon	USP1	0.262743303272565	0.538942568388606	0.568252320987838	1	0.564008356911187	0.816496780636235	1.16252734419774	1.01463908004105	2.66172384140633e-05	0.00012470856026076	0.147888264156692
chr1	62447428	62447537	109	+	exon	USP1	0.349406393012273	0.623601649204977	0.165987038921577	1	0.00519128148357539	0.035621648992722	2.25825159860869	1.01463908004105	2.66172384140633e-05	0.00012470856026076	1.24361251856765
chr1	62450280	62450743	463	+	exon	USP1	0.812118181452245	0.920917883373754	0.414367837194542	1	0.303231144142525	0.593189842524507	1.34336444136962	1.01463908004105	2.66172384140633e-05	0.00012470856026076	0.328725361328574
chr1	62816632	62816828	196	+	exon	ATG4C	0.399568186175066	0.669484543901117	0.143039784032967	1	0.0343162269581273	0.148233578188854	2.86632616901865	2.20097128449586	6.92176578951698e-14	9.87668265237872e-13	0.665354884522789
chr1	63457544	63457644	100	-	exon	ITGB3BP	0.336544122681037	NA	0.310035464190149	1	0.491197305520205	0.763169620779332	0.575439876643866	1.44687094672215	8.81456933424258e-06	4.50355666009319e-05	-0.871431070078288
chr1	63458062	63458222	160	-	exon	ITGB3BP	0.344990869973313	NA	0.134693520005226	1	0.728561924313584	0.910845140105871	1.31494483311524	1.44687094672215	8.81456933424258e-06	4.50355666009319e-05	-0.131926113606916
chr1	63659685	63659857	172	+	utr3	PGM1	0.139421559298705	0.384698816800145	0.0353294694081584	1	0.120627990108392	0.343914903359468	0.679595622428321	-0.180006584981544	0.355585883452006	0.501357716051953	0.859602207409865
chr1	63774023	63774147	124	+	utr5	ROR1	0.599642555450886	NA	0.38666216261486	1	0.0678809545629791	0.235018378063459	-0.126617132952808	-1.00766715725008	0.00655927352670709	0.0185375378303223	0.881050024297268
chr1	64142792	64142966	174	+	utr3	ROR1	0.0290889263848653	NA	0.0242089365520802	1	0.315242145070848	0.606627998198929	-1.30641027029118	-1.00766715725008	0.00655927352670709	0.0185375378303223	-0.298743113041099
chr1	64159102	64159224	122	+	exon	ROR1	0.701688995450983	NA	0.83861093982634	1	0.864366200242741	0.962178475335034	-2.3671104614639	-1.00766715725008	0.00655927352670709	0.0185375378303223	-1.35944330421383
chr1	64177453	64177797	344	+	exon	ROR1	0.25839957173407	0.534084575570487	0.44457337131136	1	0.419226535098271	0.704643575899427	-1.82964431051757	-1.00766715725008	0.00655927352670709	0.0185375378303223	-0.821977153267496
chr1	64178586	64179278	692	+	utr3	ROR1	0.0168788590978026	0.11067385307091	0.029991701190313	1	0.00984035438380059	0.0587442221818256	-2.38116480747147	-1.00766715725008	0.00655927352670709	0.0185375378303223	-1.37349765022139
chr1	64691401	64692258	857	+	utr3	CACHD1	0.421905660732893	0.688102090218248	0.874581637325557	1	0.719975881498403	0.906911634586115	-1.23218657990854	-1.10678146257257	5.50392523032596e-06	2.91048453015525e-05	-0.125405117335975
chr1	64777693	64777961	268	+	exon	RAVER2	0.358855940407687	0.633548981845119	0.716888690310447	1	0.433303124355739	0.716837413592385	1.46777427140568	1.38557148672115	8.571912432323e-09	6.85361434063617e-08	0.0822027846845257
chr1	64831014	64831239	225	+	utr3	RAVER2	0.0685553637030987	0.257845416494024	0.0160592588821257	1	0.00709322147695409	0.0455197416542759	2.88772004527606	1.38557148672115	8.571912432323e-09	6.85361434063617e-08	1.5021485585549
chr1	64832886	64833044	158	+	utr3	RAVER2	0.407338587718143	0.67687109259919	0.123675037948552	1	0.0145338870546011	0.0787866804661343	1.27486464948393	1.38557148672115	8.571912432323e-09	6.85361434063617e-08	-0.110706837237226
chr1	64834096	64834587	491	-	utr3	JAK1	0.101098610547499	0.322102896399228	0.0287950514867506	1	0.008206315392881	0.0512086302145897	-0.410846028770397	-1.55116671001287	2.50970051878268e-24	6.89068623483808e-23	1.14032068124247
chr1	65431924	65432063	139	+	utr3	LEPROT	0.770507823376089	0.900506886656721	0.854559855690323	1	0.965690972716232	0.976690699832264	-0.532323728804021	-1.19869564277142	1.44347635888275e-11	1.60416811862293e-10	0.666371913967397
chr1	65432294	65432477	183	+	utr3	LEPROT	0.106931440162256	0.331546591041688	0.0204427689409583	1	0.0384604571442247	0.160214729512147	-0.247671837995198	-1.19869564277142	1.44347635888275e-11	1.60416811862293e-10	0.95102380477622
chr1	65434910	65435080	170	+	utr3	LEPROT	0.471400886747789	NA	0.265485794471924	1	0.335521662741684	0.626672704407573	-0.285291541553524	-1.19869564277142	1.44347635888275e-11	1.60416811862293e-10	0.913404101217894
chr1	65570507	65570680	173	+	utr5	LEPR	0.297295755420547	NA	0.427552946726199	1	0.347884139994494	0.638496607370804	-2.40402740714972	-2.41121440958288	3.07570187144754e-13	4.13585416823841e-12	0.00718700243316217
chr1	66368886	66369008	122	+	exon	PDE4B	0.277519677600842	NA	0.133256103182963	1	0.121936816643311	0.346069986555239	0.0265355746582633	-1.06635996955004	4.01549423586394e-05	0.000182438764720066	1.0928955442083
chr1	66372330	66373113	783	+	utr3	PDE4B	0.0514978826859976	0.218642160366238	0.155982551822815	1	0.209158069828499	0.480910898516398	-1.43615891782278	-1.06635996955004	4.01549423586394e-05	0.000182438764720066	-0.36979894827274
chr1	66533601	66533726	125	+	utr5	SGIP1	0.778170108713706	NA	0.885280582754223	1	0.675058197129996	0.882869713921088	-0.395143994498763	-1.83251217443663	5.35277683219974e-17	9.7680038734599e-16	1.43736817993786
chr1	66534312	66534430	118	+	utr5	SGIP1	0.0115104875820252	0.0856778672526356	0.0017129287512913	1	0.00611423608280142	0.0405438562800205	-0.335146213345538	-1.83251217443663	5.35277683219974e-17	9.7680038734599e-16	1.49736596109109
chr1	66625874	66625974	100	+	exon	SGIP1	0.36972700388632	NA	0.205466524887919	1	0.473992191432767	0.748793366716232	-0.902513993861394	-1.83251217443663	5.35277683219974e-17	9.7680038734599e-16	0.929998180575231
chr1	66692761	66692954	193	+	intron	SGIP1	0.520825619307699	NA	0.675750037042426	1	0.616539295075352	0.848780772301696	-1.67534675934516	-1.83251217443663	5.35277683219974e-17	9.7680038734599e-16	0.15716541509146
chr1	66741345	66741474	129	+	exon	SGIP1	0.767035559036778	NA	0.970360313781316	1	0.916509795706673	0.974741930385349	-1.63619088486043	-1.83251217443663	5.35277683219974e-17	9.7680038734599e-16	0.196321289576196
chr1	66743101	66743227	126	+	utr3	SGIP1	0.459250858056616	NA	0.287969584186408	1	0.312885824450882	0.603853728179266	-1.51151118586614	-1.83251217443663	5.35277683219974e-17	9.7680038734599e-16	0.321000988570489
chr1	66946242	66946345	103	+	utr3	MIER1	5.53645524799598e-07	2.99364044480925e-05	1.08034365730909e-08	0.000215614987125748	1.07931029156477e-09	4.06888663463058e-08	3.35048823083873	0.163093390172725	0.457576241746576	0.601054259386318	3.187394840666
chr1	66958117	66958234	117	+	exon	MIER1	6.09524699753863e-06	0.00022955731229536	1.22399136350377e-07	0.00243145884360023	1.00253932253843e-06	2.09595331131944e-05	3.25610218667122	0.163093390172725	0.457576241746576	0.601054259386318	3.0930087964985
chr1	66981824	66981984	160	+	exon	MIER1	0.889399142448404	0.957210666653861	0.514178912000831	1	0.0779736494584063	0.258310992901905	0.645920108682023	0.163093390172725	0.457576241746576	0.601054259386318	0.482826718509298
chr1	66984585	66984876	291	+	exon	MIER1	0.001440037754425	0.019090582209455	0.00292580216595286	1	0.00440212185131843	0.0313178191275969	-0.5018129001776	0.163093390172725	0.457576241746576	0.601054259386318	-0.664906290350325
chr1	67004005	67004399	394	-	utr3	SLC35D1	0.0452191654937355	0.202549753128744	0.144444854343009	1	0.159719353939472	0.408998681745691	-1.06251378054948	-0.563869316914668	0.00454932930663813	0.013384803579861	-0.498644463634811
chr1	67009030	67009130	100	-	exon	SLC35D1	0.240141252233548	NA	0.332610237701071	1	0.549811109518451	0.805821331824747	-1.00123155334599	-0.563869316914668	0.00454932930663813	0.013384803579861	-0.437362236431321
chr1	67413003	67413204	201	-	utr3	SERBP1	0.452737988500733	0.712003027516473	0.93366660531035	1	0.920357953304847	0.975079259661927	-0.240726959687223	-0.482900901502706	0.00202668925272355	0.00654498478846947	0.242173941815483
chr1	67415103	67415264	161	-	exon	SERBP1	0.196200475885344	0.46353133232107	0.0381757315753633	1	0.0287197203074891	0.130740383617976	0.34711801792719	-0.482900901502706	0.00202668925272355	0.00654498478846947	0.830018919429896
chr1	67419938	67420143	205	-	exon	SERBP1	0.242892403184761	0.51742738743375	0.069350666528727	1	0.0284032282009067	0.129777112558636	0.524386157230681	-0.482900901502706	0.00202668925272355	0.00654498478846947	1.00728705873339
chr1	67426115	67426216	101	-	exon	SERBP1	4.52004067148301e-06	0.000179615264478354	6.66919189090583e-08	0.00132663565093899	1.06719157875674e-16	1.2195089222702e-14	2.64582731867042	-0.482900901502706	0.00202668925272355	0.00654498478846947	3.12872822017313
chr1	67685246	67685357	111	+	utr5	GADD45A	0.18374356275035	0.448111717145666	0.0446475335540964	1	0.0952283181451163	0.294560432872128	1.30138937264926	0.47723591725908	0.017753402218724	0.0441658723441997	0.824153455390184
chr1	67687717	67688050	333	+	utr3	GADD45A	0.508444182310501	0.751726047654758	0.971353397949707	1	0.0487897008015552	0.188848818806943	0.814362001853628	0.47723591725908	0.017753402218724	0.0441658723441997	0.337126084594548
chr1	67833291	67833406	115	-	utr5	GNG12	0.139035806071714	0.383984331252417	0.020241777979643	1	3.25376523308057e-06	6.0592339229367e-05	0.943785554483762	-0.329743602088218	0.0439648709543727	0.0953275678255026	1.27352915657198
chr1	68046518	68046618	100	-	utr3	DIRAS3	0.330616229529546	NA	0.318064791755771	1	0.291412581448126	0.581379807368785	-2.2196680983438	-2.75720892769134	0.00115169606803951	0.00394041769231177	0.537540829347533
chr1	68125986	68126283	297	-	utr3	WLS	0.569458431772724	0.789942632113346	0.167590410837091	1	0.560047820937143	0.813709688323957	1.94279899322022	1.30978751647802	2.61526814828915e-11	2.83149959725079e-10	0.6330114767422
chr1	68232344	68232472	128	-	utr5	WLS	0.516743934411387	0.757944503680334	0.188607542677552	1	0.00756310381596181	0.0480294107820094	2.41291892477603	1.30978751647802	2.61526814828915e-11	2.83149959725079e-10	1.10313140829801
chr1	70244745	70244872	127	+	exon	SRSF11	8.42467746770397e-07	4.22349724705424e-05	3.13807706570675e-08	0.000625293236112727	1.21039149955546e-12	7.95535746374488e-11	3.13110137006378	-0.155327782715509	0.35636168534114	0.502080818279132	3.28642915277929
chr1	70246865	70246975	110	+	exon	SRSF11	0.0293419831213991	0.15599812164253	0.00670392083912663	1	1.13442104615313e-05	0.000184740697005925	2.16869207911505	-0.155327782715509	0.35636168534114	0.502080818279132	2.32401986183056
chr1	70249969	70250114	145	+	exon	SRSF11	0.0270961591078631	0.148016326158927	0.00594851635008223	1	2.86454114916422e-12	1.77266620283049e-10	2.07815632258886	-0.155327782715509	0.35636168534114	0.502080818279132	2.23348410530437
chr1	70250387	70250567	180	+	exon	SRSF11	0.715180747198172	0.87240266816404	0.908609379237712	1	0.0201365873148199	0.100468132988256	1.09918296852142	-0.155327782715509	0.35636168534114	0.502080818279132	1.25451075123692
chr1	70250630	70250877	247	+	utr3	SRSF11	0.802848071320411	0.916048714056458	0.372300169420739	1	0.137958371371485	0.373686028959369	0.484327479673344	-0.155327782715509	0.35636168534114	0.502080818279132	0.639655262388853
chr1	70262589	70262764	175	-	utr3	ANKRD13C	0.53764622652124	0.770251115662347	0.207509187180936	1	0.0592253117328309	0.21481324969715	0.629172828695045	0.233696628732252	0.268872233291067	0.407783405880971	0.395476199962793
chr1	71072087	71072203	116	-	exon	ZRANB2	0.0165971662438064	0.109252650839665	0.00241250445999154	1	2.07782192952347e-10	8.97801737501901e-09	3.76074467981331	1.34672230954314	1.10769269643711e-12	1.40325557273613e-11	2.41402237027018
chr1	71072402	71072507	105	-	exon	ZRANB2	0.0194591570443701	0.121474252291524	0.00395228414444095	1	2.218061560618e-06	4.28115682410262e-05	3.71510985612812	1.34672230954314	1.10769269643711e-12	1.40325557273613e-11	2.36838754658498
chr1	71076729	71076852	123	-	exon	ZRANB2	0.0141120878163022	0.0979628654464995	0.00154003795876845	1	4.73993494091379e-07	1.05569846657429e-05	3.54041840232214	1.34672230954314	1.10769269643711e-12	1.40325557273613e-11	2.193696092779
chr1	71078407	71078523	116	-	exon	ZRANB2	0.014918220434344	0.101328783030941	0.00189173989793491	1	2.55956437129248e-05	0.000386471160926684	3.41791617906887	1.34672230954314	1.10769269643711e-12	1.40325557273613e-11	2.07119386952574
chr1	71404524	71404640	116	-	utr3	NEGR1	0.179331024211607	NA	0.0815200871512039	1	0.358369552870905	0.650029621874066	0.772442564089576	-1.27170806116892	3.16457675409516e-05	0.000146085209105527	2.04415062525849
chr1	71407390	71407522	132	-	utr3	NEGR1	0.496986112609336	NA	0.676776760650567	1	0.578853965663965	0.825966751160425	-2.20040616376094	-1.27170806116892	3.16457675409516e-05	0.000146085209105527	-0.92869810259202
chr1	72282466	72282566	100	-	utr5	NEGR1	0.607880493667162	NA	0.319004656462862	1	0.242650086075205	0.523859161814176	-0.614603179981023	-1.27170806116892	3.16457675409516e-05	0.000146085209105527	0.657104881187894
chr1	74204798	74204928	130	+	exon	FPGT	0.769969025133199	NA	0.393593004536538	1	0.125222873350885	0.351399808683271	1.36763646725838	1.05693841243924	0.00238618227579168	0.00754128385806927	0.310698054819134
chr1	77050302	77050405	103	+	utr3	ST6GALNAC5	0.469312893541789	NA	0.119887560585083	1	0.421819268482875	0.706718671742739	-2.44474640174156	-3.08859647997387	3.09002032806468e-08	2.30182621063037e-07	0.643850078232318
chr1	77062988	77063708	720	+	utr3	ST6GALNAC5	0.949117684606326	0.981465866056948	0.784908687402741	1	0.854227389109592	0.959762745484186	-3.40710466619259	-3.08859647997387	3.09002032806468e-08	2.30182621063037e-07	-0.318508186218717
chr1	77565628	77565773	145	-	utr3	ZZZ3	0.274278354563816	0.551763790605391	0.0866557272041538	1	0.0010034378667814	0.00934312147069791	0.113234207154819	-0.473040735297431	0.0241623837699619	0.0574882995813639	0.58627494245225
chr1	77631830	77633331	1501	-	exon	ZZZ3	0.5872224076899	0.800013250465679	0.164028102633842	1	0.0124908785849845	0.0703293813273262	-0.0862192075875275	-0.473040735297431	0.0241623837699619	0.0574882995813639	0.386821527709904
chr1	77728301	77728599	298	-	exon	USP33	0.0174185799421228	0.1127961079229	0.00337278816670098	1	4.16722504852651e-06	7.55736971830164e-05	2.30028634413194	0.518603667907232	0.00797186261396021	0.0219854257278913	1.78168267622471
chr1	77887669	77887915	246	-	exon	NEXN-AS1	0.366520827328369	NA	0.373986064753031	1	0.410645212970702	0.698128844229188	-2.98496952881009	-1.56577367798484	0.135803588292963	0.240684373893565	-1.41919585082524
chr1	77888655	77888782	127	+	utr5	NEXN	0.822573350786172	0.92607125299617	0.752881744906179	1	0.845895305066092	0.957028077258801	-1.65586179834015	-1.59313941485983	0.00340300759576642	0.0103394722322404	-0.062722383480319
chr1	77889131	77889245	114	-	exon	NEXN-AS1	0.532041907525093	NA	0.148647272308018	1	0.619662633965292	0.85090051692384	-1.84717836324108	-1.56577367798484	0.135803588292963	0.240684373893565	-0.281404685256238
chr1	77918000	77918102	102	+	exon	NEXN	0.06651234673054	0.253519958960814	0.0236034611997349	1	0.000568442254761056	0.0057133986145699	0.112155269098854	-1.59313941485983	0.00340300759576642	0.0103394722322404	1.70529468395869
chr1	77918154	77918331	177	+	exon	NEXN	0.404467931836805	0.674386809193032	0.114195822251059	1	5.29558871859815e-06	9.33434533816354e-05	0.192820541322686	-1.59313941485983	0.00340300759576642	0.0103394722322404	1.78595995618252
chr1	77926499	77926646	147	+	exon	NEXN	0.077443478429461	0.275427358097731	0.0308569530489547	1	0.0001144879237141	0.00142222428767015	0.314862829462691	-1.59313941485983	0.00340300759576642	0.0103394722322404	1.90800224432253
chr1	77926806	77926940	134	+	exon	NEXN	0.361799014832342	0.635751750761567	0.192676144384873	1	0.00398115796972454	0.0288225518672066	-0.292852190070452	-1.59313941485983	0.00340300759576642	0.0103394722322404	1.30028722478938
chr1	77929362	77929561	199	+	exon	NEXN	0.741923707353559	0.886536183590086	0.483265073476999	1	0.0677621698212283	0.234728342997682	-1.02642752503773	-1.59313941485983	0.00340300759576642	0.0103394722322404	0.566711889822108
chr1	77933307	77933542	235	+	exon	NEXN	0.553235784916979	0.780431363413083	0.312905672282188	1	0.0311989281625607	0.13861470977658	-1.15353902043361	-1.59313941485983	0.00340300759576642	0.0103394722322404	0.439600394426223
chr1	77935861	77936111	250	+	exon	NEXN	0.627548223283648	0.823317166422394	0.912618645121797	1	0.647128274637741	0.868169240946558	-1.0259384626058	-1.59313941485983	0.00340300759576642	0.0103394722322404	0.567200952254036
chr1	77942050	77942277	227	+	exon	NEXN	0.873166678678482	0.949148730269401	0.577489572078802	1	0.22663968527396	0.503221169157638	-1.11816712996693	-1.59313941485983	0.00340300759576642	0.0103394722322404	0.474972284892904
chr1	77942478	77942822	344	+	exon	NEXN	0.383960513296233	0.654561667751939	0.685022738343997	1	0.218677987497076	0.493674619937089	-1.97792560778486	-1.59313941485983	0.00340300759576642	0.0103394722322404	-0.384786192925027
chr1	77943080	77943281	201	+	utr3	NEXN	0.527606293435751	0.765056918170411	0.321711989857406	1	0.525235740980127	0.790802606871711	-0.870842192712185	-1.59313941485983	0.00340300759576642	0.0103394722322404	0.722297222147649
chr1	77943344	77943539	195	+	utr3	NEXN	0.632604044456221	0.826655034789158	0.390285435065035	1	0.33995323384363	0.631198249544228	-1.00189170169477	-1.59313941485983	0.00340300759576642	0.0103394722322404	0.591247713165065
chr1	77979214	77979367	153	+	exon	DNAJB4	0.03005487693684	0.158326665561502	0.00417639612608488	1	0.0129780151716952	0.0724635872107533	1.67642821393874	0.551021966670053	0.00520351657118691	0.0151126468558089	1.12540624726868
chr1	78004886	78005391	505	+	utr5	DNAJB4	0.769436559759037	0.899883092981627	0.784041976954621	1	0.737120330427144	0.9140519298447	0.946615972637091	0.551021966670053	0.00520351657118691	0.0151126468558089	0.395594005967038
chr1	78013099	78013685	586	+	exon	DNAJB4	0.539047427147428	0.771304072398098	0.95478604493529	1	0.715404123030113	0.905089496281162	0.627899893732993	0.551021966670053	0.00520351657118691	0.0151126468558089	0.0768779270629401
chr1	78016087	78016353	266	+	utr3	DNAJB4	0.725197833057239	0.878383727750399	0.378204821969127	1	0.390326759597608	0.68075370864721	0.952234367000832	0.551021966670053	0.00520351657118691	0.0151126468558089	0.401212400330779
chr1	78491045	78491251	206	+	utr5	PTGFR	0.661126438139851	NA	0.945810349573089	1	0.91626887380214	0.974741930385349	-1.80331815515889	-2.26805863319564	1.32870010831892e-08	1.03593233389497e-07	0.464740478036743
chr1	78492839	78492975	136	+	exon	PTGFR	0.75327384852573	NA	0.926210692531558	1	0.704928202470607	0.898680394112086	-1.8823438499282	-2.26805863319564	1.32870010831892e-08	1.03593233389497e-07	0.385714783267431
chr1	78493166	78493362	196	+	exon	PTGFR	0.902433848635871	NA	0.909622788195399	1	0.808153355059366	0.944611877256939	-2.00051410101731	-2.26805863319564	1.32870010831892e-08	1.03593233389497e-07	0.26754453217833
chr1	78538227	78538414	187	+	utr3	PTGFR	0.462746374702795	NA	0.525317590129845	1	0.416027015771987	0.702176514032075	-2.51101602682802	-2.26805863319564	1.32870010831892e-08	1.03593233389497e-07	-0.242957393632386
chr1	78622547	78622828	281	+	intron	IFI44L	0.506081009867708	NA	0.689186998831551	1	0.79389069057625	0.939582947985308	-3.52665015828215	-4.58945130932653	2.47741608021728e-66	2.7387182815202e-64	1.06280115104438
chr1	78623630	78623750	120	+	intron	IFI44L	0.982575592743124	NA	0.767697446754163	1	0.830228330778621	0.952795375114423	-3.25831545900541	-4.58945130932653	2.47741608021728e-66	2.7387182815202e-64	1.33113585032112
chr1	78650276	78650682	406	+	utr5	IFI44	0.232306486425699	0.506021510501567	0.0656091931745354	1	0.000319972187126431	0.00347677593682844	-3.33967362247414	-4.60722872983223	8.91927918697411e-106	2.40180179542569e-103	1.26755510735809
chr1	78661661	78661918	257	+	intron	IFI44	0.104040930985079	0.326597490175015	0.0500380023254411	1	0.0153992989499718	0.0827439755495147	-2.57115077880755	-4.60722872983223	8.91927918697411e-106	2.40180179542569e-103	2.03607795102468
chr1	78663837	78663988	151	+	utr3	IFI44	0.344823409065735	0.619806056423511	0.182883178951471	1	0.122381261806455	0.346764150105863	-3.03408777542706	-4.60722872983223	8.91927918697411e-106	2.40180179542569e-103	1.57314095440516
chr1	78728096	78728200	104	+	intergenic	NA	0.754643302121459	NA	0.258873028850056	1	0.65852849580956	0.874039801209125	-3.18269351560086	NA	NA	NA	NA
chr1	81943019	81943699	680	+	exon	ADGRL2	0.107391046045906	0.332016456087331	0.250519264818838	1	0.327505000706902	0.618186820667969	-0.17746697926698	-0.110681501041402	0.664539129327207	0.776392250105054	-0.0667854782255782
chr1	81985287	81985421	134	+	exon	ADGRL2	0.712533163148915	NA	0.412502564840439	1	0.0604881360230639	0.217705331370054	0.407748428343436	-0.110681501041402	0.664539129327207	0.776392250105054	0.518429929384838
chr1	81990400	81991334	934	+	utr3	ADGRL2	0.109103078460337	0.334919020253347	0.29560087680859	1	0.543551207326262	0.800809198376233	-0.590028820419416	-0.110681501041402	0.664539129327207	0.776392250105054	-0.479347319378014
chr1	81991373	81991503	130	+	utr3	ADGRL2	0.65545807460668	NA	0.90257318230432	1	0.8148148154287	0.947036150969698	-0.412475764505879	-0.110681501041402	0.664539129327207	0.776392250105054	-0.301794263464477
chr1	84244300	84244400	100	+	exon	RP11-82H13.2	0.0605047745232243	0.240304901962648	0.00983666054233265	1	0.00223935771760931	0.0181239285378505	1.16170941307655	-0.472184611737093	0.4344020315531	0.580270940647502	1.63389402481364
chr1	84479282	84479389	107	+	exon	RPF1	0.947068324833996	0.980753381531237	0.402815660010349	1	0.0222640289269473	0.108513515459784	1.16342735921721	0.56558338609877	0.0101856670232464	0.0272708413201107	0.597843973118439
chr1	84555022	84555128	106	-	utr3	CTBS	0.387451012483058	NA	0.16244058787238	1	0.218802485669299	0.493723279679226	-0.850459620697777	-1.71768021965516	1.17044352035498e-09	1.04925291086368e-08	0.867220598957379
chr1	84662165	84662293	128	-	exon	SSX2IP	0.000165498609382073	0.00355984357324972	1.65444863590643e-05	0.323510886265144	3.50297336402166e-07	8.04244295630179e-06	5.2973856518676	1.41623336908438	4.72239032746149e-06	2.53291844836571e-05	3.88115228278322
chr1	85158805	85159176	371	-	exon	SYDE2	0.0662700662716233	0.252791333674068	0.124278660549305	1	0.323184352798231	0.613868603580076	-0.334332576872977	0.816195645579374	0.0208870893723833	0.0507827786986386	-1.15052822245235
chr1	85182167	85183119	952	-	exon	SYDE2	0.259125244806659	0.534653338602245	0.545173397999459	1	0.933770043449771	0.975079259661927	0.528060915739249	0.816195645579374	0.0208870893723833	0.0507827786986386	-0.288134729840125
chr1	85190444	85190681	237	-	exon	SYDE2	0.253968169336566	0.529625080407109	0.454403892438581	1	0.481629512790168	0.755489881287175	0.80877292763475	0.816195645579374	0.0208870893723833	0.0507827786986386	-0.00742271794462401
chr1	85200599	85200702	103	-	exon	SYDE2	0.332942433843383	NA	0.454434678760313	1	0.773955840766101	0.932698176612609	-0.0145949058559993	0.816195645579374	0.0208870893723833	0.0507827786986386	-0.830790551435373
chr1	85252452	85252684	232	-	utr3	C1orf52	0.782185500226806	0.906457512540118	0.396878108268353	1	0.158449673250039	0.407095021513132	1.78253848433664	1.01045609910896	1.48964005451734e-06	8.73733585732538e-06	0.772082385227683
chr1	85258454	85258663	209	-	exon	C1orf52	0.524711026408751	0.763653796537645	0.216774973007239	1	0.0237767993605348	0.113721519319638	2.31489460338356	1.01045609910896	1.48964005451734e-06	8.73733585732538e-06	1.3044385042746
chr1	85267560	85267940	380	-	utr3	BCL10	0.524353059764563	0.763483874286928	0.937647516399951	1	0.856654404204352	0.960273847727574	-1.40946701902979	-1.28550140005831	5.76503598952425e-08	4.12990504515577e-07	-0.123965618971486
chr1	85270569	85270885	316	-	exon	BCL10	0.732435836358512	0.882189226436551	0.390652168445317	1	0.184427174578617	0.446246310770589	-0.530417267906172	-1.28550140005831	5.76503598952425e-08	4.12990504515577e-07	0.755084132152133
chr1	85276220	85276369	149	-	utr5	BCL10	0.397950677251303	0.667883078770062	0.11782591357864	1	0.0157292140950115	0.0838446737023248	-0.45229894300791	-1.28550140005831	5.76503598952425e-08	4.12990504515577e-07	0.833202457050396
chr1	85324674	85324779	105	-	exon	DDAH1	0.74385964641286	0.887123674414391	0.39584274167135	1	0.553306301677051	0.808492904630111	-2.20082755406656	-2.93202441618722	2.11119056614587e-69	2.56320500874728e-67	0.731196862120666
chr1	85429362	85429515	153	+	intron	RP11-131L23.1	0.142229125752165	NA	0.203985598493832	1	0.356648888505839	0.648019012162745	-4.49665739432422	-2.05815866020221	0.0152064910819744	0.0385885150037199	-2.43849873412201
chr1	85429557	85430247	690	+	intron	RP11-131L23.1	0.146842016955701	NA	0.171613271548544	1	0.327892202713025	0.618743477290707	-5.66273801525721	-2.05815866020221	0.0152064910819744	0.0385885150037199	-3.60457935505499
chr1	85430363	85430572	209	+	intron	RP11-131L23.1	0.360258851703254	NA	0.220672533490733	1	0.720785963640843	0.907161908682393	-5.2780417214263	-2.05815866020221	0.0152064910819744	0.0385885150037199	-3.21988306122409
chr1	85473733	85473909	176	-	intron	DDAH1	1	NA	0.347994529973985	1	0.697958120311603	0.89567729931632	-3.5316082021758	-2.93202441618722	2.11119056614587e-69	2.56320500874728e-67	-0.599583785988576
chr1	85494974	85495407	433	-	exon	RP4-621F18.2	0.974831649642836	0.991409968201807	0.831001597771607	1	0.848198870268487	0.957566223148844	-3.45587176353641	-3.15986117304943	1.29963579067397e-12	1.63067802552664e-11	-0.296010590486978
chr1	85495558	85495828	270	-	exon	RP4-621F18.2	0.740577784311846	0.88618066147934	0.997859810861109	1	0.890592425167495	0.970173961331434	-2.70723286748123	-3.15986117304943	1.29963579067397e-12	1.63067802552664e-11	0.452628305568202
chr1	85577322	85577538	216	-	intron	RP4-621F18.2	1	NA	0.334300203657464	1	0.65456523744038	0.872233224368974	-5.60383634354936	-3.15986117304943	1.29963579067397e-12	1.63067802552664e-11	-2.44397517049993
chr1	85577952	85578053	101	-	utr5	DDAH1	0.164937752638451	0.422102362228896	0.0795075270114927	1	0.0575312339063444	0.210223142500799	-4.37155764913366	-2.93202441618722	2.11119056614587e-69	2.56320500874728e-67	-1.43953323294644
chr1	85582845	85583475	630	+	utr3	CYR61	0.198843069858527	0.467902405604306	0.729622871288863	1	0.672687572388532	0.881881077356369	-1.53306185506156	-1.52327069590657	2.36365315936988e-25	6.74540366296262e-24	-0.00979115915498907
chr1	85707642	85708415	773	-	utr5	ZNHIT6	0.0455737149726952	0.203535706397229	0.00663512813928208	1	1.49082718690769e-06	2.97750907478524e-05	0.797583653406238	-0.330764287271094	0.126499821245907	0.227171874610895	1.12834794067733
chr1	86125453	86125553	100	-	exon	COL24A1	0.831910681065862	NA	0.640622661848371	1	0.811801000740419	0.946160219124588	-1.55190274828407	-2.19625475433401	0.000381813561895621	0.00144679993758896	0.644352006049939
chr1	86350398	86351829	1431	-	utr3	ODF2L	0.19207869010657	0.458488149334119	0.44366540207652	1	0.549596128893991	0.805705761667465	0.406228745575424	0.82399589731087	0.000159070670780641	0.000650403030772158	-0.417767151735446
chr1	86386358	86386761	403	-	utr3	ODF2L	0.257094723025423	0.532514696817278	0.57219364682043	1	0.385996829636405	0.677296129615022	0.995239757031381	0.82399589731087	0.000159070670780641	0.000650403030772158	0.171243859720511
chr1	86386904	86387045	141	-	utr5	ODF2L	0.540169186410875	0.772017718109196	0.213900726205293	1	0.185351389817816	0.447674691007075	2.2168146288486	0.82399589731087	0.000159070670780641	0.000650403030772158	1.39281873153773
chr1	86455160	86455332	172	+	exon	CLCA2	0.413360682968263	NA	0.244525882977538	1	0.734565761873141	0.912964194956904	-5.03331361344665	-5.09244289959822	2.37342693397204e-14	3.51066614937667e-13	0.0591292861515642
chr1	86703889	86704137	248	-	exon	RP4-612B15.3	0.277582077682812	NA	0.342388952733594	1	0.297535125147375	0.587764113246636	-0.322537046892652	0.265448897636368	0.77804297216523	0.860228757891675	-0.58798594452902
chr1	86742384	86742495	111	+	exon	SH3GLB1	0.00105317596691183	0.0151220705879639	7.76138515335551e-05	1	0.00258589553792163	0.0203791265903918	1.51181623034603	-0.288205236591098	0.0800438277964439	0.156700583375572	1.80002146693713
chr1	86914676	86914828	152	+	utr5	HS2ST1	0.0619204115330386	0.243469217385171	0.154441859386724	1	0.156113478396008	0.403930821754859	-0.306773017627357	0.0162284147630493	0.938340179536119	0.962818619002279	-0.323001432390406
chr1	86914907	86915040	133	+	utr5	HS2ST1	0.337493748461634	0.612530264687322	0.120990875940064	1	0.256901109976245	0.53986883325998	0.335325708180171	0.0162284147630493	0.938340179536119	0.962818619002279	0.319097293417122
chr1	87104507	87104926	419	+	utr3	HS2ST1	0.16712596194436	0.424901270165845	0.471990376277389	1	0.844177300851051	0.956337650295999	-0.217970137952	0.0162284147630493	0.938340179536119	0.962818619002279	-0.234198552715049
chr1	87328862	87329255	393	+	utr5	LMO4	0.194073897894468	0.461051124136551	0.0337020542609615	1	7.84278765488431e-07	1.68519386020335e-05	2.76599426432644	1.81053255221001	2.08408986095152e-26	6.27137871625009e-25	0.955461712116429
chr1	87344858	87345166	308	+	utr3	LMO4	0.445610062333264	0.706018110194391	0.122201367661836	1	0.00512899069130249	0.035278474960149	2.60734014102737	1.81053255221001	2.08408986095152e-26	6.27137871625009e-25	0.796807588817358
chr1	88684292	88684435	143	+	utr5	PKN2	0.903555625309778	0.962826025280831	0.715531590394981	1	0.463837892927914	0.741342187932947	0.862866464599398	0.850704961909222	6.22654655159592e-06	3.26303352718864e-05	0.0121615026901762
chr1	88741050	88741189	139	+	exon	PKN2	0.560600040329277	0.784063243472078	0.281783792986856	1	0.783632306200046	0.936739536639007	2.25517432679834	0.850704961909222	6.22654655159592e-06	3.26303352718864e-05	1.40446936488912
chr1	88833104	88833221	117	+	exon	PKN2	0.589742377031855	0.801499378943328	0.92897586337939	1	0.651284511573058	0.870572517397138	1.05961915253104	0.850704961909222	6.22654655159592e-06	3.26303352718864e-05	0.208914190621818
chr1	88833263	88833696	433	+	utr3	PKN2	3.75612249970762e-05	0.00105310545639951	0.00120483078410752	1	0.00338692694050174	0.0252475443392776	-0.28279538958942	0.850704961909222	6.22654655159592e-06	3.26303352718864e-05	-1.13350035149864
chr1	88982565	88983949	1384	-	utr3	RBMXL1	0.233438641888688	0.507402978044579	0.723588220980055	1	0.929000900734193	0.975079259661927	-0.00643268518416543	0.0304094777719915	0.899147874159939	0.939026548769658	-0.0368421629561569
chr1	89003147	89003334	187	+	intergenic	NA	0.642931315242439	NA	0.999467987627901	1	NA	NA	-4.47022500048407	NA	NA	NA	NA
chr1	89007650	89007792	142	-	utr3	GBP3	0.648768626956949	0.837227839424498	0.849746974015136	1	0.745723547330018	0.918561991868634	-4.31398877226475	-4.41281351062389	4.86531223290673e-69	5.8394867508556e-67	0.0988247383591405
chr1	89008888	89009082	194	-	utr3	GBP3	0.244568998231392	0.519177598601132	0.122793642665385	1	0.205127877318798	0.475632206187406	-3.14301821088896	-4.41281351062389	4.86531223290673e-69	5.8394867508556e-67	1.26979529973493
chr1	89022632	89022812	180	-	utr5	GBP3	0.236128359307944	0.50980450026247	0.369459252448999	1	0.332120007426031	0.623026204407858	-4.55806296776648	-4.41281351062389	4.86531223290673e-69	5.8394867508556e-67	-0.145249457142585
chr1	89052533	89052903	370	-	utr3	GBP1	0.504301004543154	0.748908014593757	0.761775209310746	1	0.603146360467689	0.840817883255435	-7.0007890001937	-6.71543175145923	7.56390018213529e-182	6.61967330939874e-179	-0.28535724873447
chr1	89053207	89053312	105	-	utr3	GBP1	0.604562994985166	0.809982392782685	0.290736516185792	1	0.144051011141426	0.383678179853842	-5.04748025956632	-6.71543175145923	7.56390018213529e-182	6.61967330939874e-179	1.66795149189291
chr1	89054645	89054789	144	-	exon	GBP1	0.164742371039404	0.422023257890567	0.0766496116338168	1	0.0417350098349469	0.169506995156054	-4.55856275809753	-6.71543175145923	7.56390018213529e-182	6.61967330939874e-179	2.1568689933617
chr1	89065094	89065213	119	-	utr5	GBP1	0.599152229076715	0.806963141085232	0.320828746214962	1	0.334137654185773	0.625132697765979	-5.78497825066795	-6.71543175145923	7.56390018213529e-182	6.61967330939874e-179	0.930453500791276
chr1	89104506	89104621	115	-	exon	PTGES3P1	0.262154993879337	0.538173099299411	0.523413024209914	1	0.823418059587904	0.949993780733661	-0.200958246102968	-0.139988244515774	0.681275117614175	0.788836966392951	-0.060970001587194
chr1	89109661	89109813	152	-	exon	GBP2	0.374634246946343	NA	0.223675055160146	1	0.254194649964176	0.536505698402719	-1.65013634634346	-3.93992548137065	3.31863733417632e-19	6.96350235434958e-18	2.2897891350272
chr1	89185308	89185452	144	-	exon	GBP4	1	NA	0.739966117977524	1	0.7838206347162	0.936739536639007	-5.48620162242826	-6.6994604229182	2.49766614330284e-72	3.17945331357169e-70	1.21325880048994
chr1	89186268	89186492	224	-	exon	GBP4	0.93829382264474	0.977703428077838	0.288387088647772	1	0.700571024514874	0.897273415592125	-6.3913057057544	-6.6994604229182	2.49766614330284e-72	3.17945331357169e-70	0.308154717163803
chr1	89186949	89187050	101	-	exon	GBP4	0.770506647977682	NA	0.999624131080943	1	NA	NA	-5.48038718997658	-6.6994604229182	2.49766614330284e-72	3.17945331357169e-70	1.21907323294162
chr1	89260578	89260775	197	-	utr3	GBP5	0.794219450706955	NA	0.999566055150278	1	NA	NA	-6.74474423709747	-6.42353999833613	7.84683106607708e-25	2.19753119615844e-23	-0.32120423876134
chr1	89262182	89262377	195	-	exon	GBP5	0.338949315248429	NA	0.10793302208965	1	0.472612182851896	0.748245774580901	-4.50777820656541	-6.42353999833613	7.84683106607708e-25	2.19753119615844e-23	1.91576179177072
chr1	89407623	89407799	176	+	exon	GBP1P1	1	NA	0.82762361919354	1	0.779595662674243	0.935309824224875	-4.74065059252558	-5.80856263956227	1.2597651725521e-22	3.21899120246767e-21	1.06791204703669
chr1	89421373	89421702	329	+	exon	GBP1P1	0.817878637961049	0.923322837874155	0.998085097981393	1	0.844087549536681	0.956337650295999	-4.71160417839035	-5.80856263956227	1.2597651725521e-22	3.21899120246767e-21	1.09695846117192
chr1	89424329	89424478	149	+	exon	GBP1P1	0.683904649109148	NA	0.367232893857302	1	0.673609448218804	0.882228265069639	-4.81885253962116	-5.80856263956227	1.2597651725521e-22	3.21899120246767e-21	0.989710099941111
chr1	89426138	89426336	198	+	exon	GBP1P1	0.320456885617849	NA	0.211042234578472	1	0.597052582576778	0.837399644325785	-6.19493159415151	-5.80856263956227	1.2597651725521e-22	3.21899120246767e-21	-0.386368954589243
chr1	89583810	89583913	103	+	utr3	LRRC8B	0.48652236825928	NA	0.175120824644844	1	0.560670519997167	0.813907147300675	4.56436663780323	3.74713659214659	1.90069593624168e-17	3.5392036741862e-16	0.817230045656645
chr1	89584260	89584582	322	+	utr3	LRRC8B	0.619452252328578	0.818005153878806	0.408936382711933	1	0.412764462338231	0.700018455733746	3.82007325338242	3.74713659214659	1.90069593624168e-17	3.5392036741862e-16	0.0729366612358331
chr1	89592844	89593031	187	+	exon	LRRC8B	0.198029237754748	NA	0.0826598612339435	1	0.398331281201901	0.687423951221267	4.02282770711203	3.74713659214659	1.90069593624168e-17	3.5392036741862e-16	0.275691114965441
chr1	89712780	89714103	1323	+	exon	LRRC8C	0.0311128226757816	0.162430391486667	0.176917743988255	1	0.16217298151745	0.412550342054003	-0.110976444263356	0.292472122805569	0.187458736887496	0.310347860769683	-0.403448567068925
chr1	89714318	89715067	749	+	utr3	LRRC8C	0.0300185542855929	0.158326665561502	0.116175478944205	1	0.115801035949971	0.335192139832511	-0.284770223449363	0.292472122805569	0.187458736887496	0.310347860769683	-0.577242346254932
chr1	89933327	89934128	801	+	exon	LRRC8D	0.635368536797731	0.828390545515126	0.870331624462412	1	0.575055619708954	0.823285779013845	-0.366846474940984	-0.322397312933167	0.200072899754337	0.32659758968214	-0.0444491620078164
chr1	89934282	89935751	1469	+	utr3	LRRC8D	0.00502318335277164	0.0482557080970576	0.0648915144166712	1	0.0584119711617733	0.212504674490129	-0.795431925818492	-0.322397312933167	0.200072899754337	0.32659758968214	-0.473034612885325
chr1	90007422	90007564	142	+	exon	ZNF326	0.386781624227314	0.657298663239593	0.684988556194674	1	0.842008639794289	0.956047974004558	0.07423641339573	0.462606223584016	0.0539015674584631	0.113155130204145	-0.388369810188286
chr1	90027378	90027694	316	+	utr3	ZNF326	0.265080681447067	0.541827514076089	0.0908973220363336	1	1.25874995645511e-05	0.000203504655339431	2.01708247187202	0.462606223584016	0.0539015674584631	0.113155130204145	1.55447624828801
chr1	90937474	90938056	582	-	utr3	ZNF644	0.0221387913085527	0.13213083259262	0.0959224622382604	1	0.0369340548272809	0.156084435099726	-0.656159504822082	-0.224634072635548	0.267449075621598	0.406035445201015	-0.431525432186534
chr1	90938244	90938377	133	-	exon	ZNF644	0.492356290143475	0.74142373510764	0.756242980725199	1	0.774112794912056	0.932775539588476	-0.0213601699876862	-0.224634072635548	0.267449075621598	0.406035445201015	0.203273902647862
chr1	90939366	90939924	558	-	exon	ZNF644	0.0856946853223446	0.29090697590681	0.0150290668392703	1	2.8164621015541e-08	8.03470720375264e-07	0.914404242935225	-0.224634072635548	0.267449075621598	0.406035445201015	1.13903831557077
chr1	90940308	90940477	169	-	exon	ZNF644	0.231608723484277	0.505413097946376	0.0883568824413704	1	0.0161145811135971	0.0853784128969084	1.07803619032052	-0.224634072635548	0.267449075621598	0.406035445201015	1.30267026295607
chr1	90940881	90941252	371	-	exon	ZNF644	0.389051280943811	0.659453246024328	0.877593423337449	1	0.688181691708646	0.890371181712822	-0.0995938075450564	-0.224634072635548	0.267449075621598	0.406035445201015	0.125040265090492
chr1	91524083	91524239	156	+	exon	CDC7	0.00333575551812579	0.0359966775084993	0.00742056656019132	1	0.0175607665312846	0.0904204138446481	1.89252401590767	2.43071893417719	3.03880419752265e-13	4.09147713876704e-12	-0.538194918269521
chr1	92387442	92387618	176	+	utr3	RPAP2	0.163281925991567	NA	0.162353893985841	1	0.274424342920114	0.560677056162584	-1.62717559537688	-0.30609186885856	0.27704207943854	0.416743668017409	-1.32108372651832
chr1	92388484	92388607	123	+	utr3	RPAP2	0.924602139927912	NA	0.794265104833481	1	0.697924014064868	0.89567729931632	-1.12691286358679	-0.30609186885856	0.27704207943854	0.416743668017409	-0.820820994728227
chr1	92388975	92389139	164	+	utr3	RPAP2	0.70742701200098	NA	0.83275449646176	1	0.868391981283112	0.963238931912106	-1.74048971046007	-0.30609186885856	0.27704207943854	0.416743668017409	-1.43439784160151
chr1	92393325	92393443	118	+	utr3	RPAP2	0.22536162392797	NA	0.275692270295207	1	0.796952231245003	0.940896339154993	-2.16044310561583	-0.30609186885856	0.27704207943854	0.416743668017409	-1.85435123675727
chr1	92393510	92393669	159	+	utr3	RPAP2	0.218442001950294	NA	0.0602687024326883	1	0.359405162225234	0.650675724428294	-0.494122364497137	-0.30609186885856	0.27704207943854	0.416743668017409	-0.188030495638577
chr1	92393737	92394034	297	+	utr3	RPAP2	0.874757172907302	NA	0.94787343239575	1	0.869718060991625	0.963726206653206	-1.33601589848675	-0.30609186885856	0.27704207943854	0.416743668017409	-1.02992402962819
chr1	92513628	92513895	267	-	utr3	EVI5	0.816891791988052	NA	0.864845039892434	1	0.564507489180377	0.816574232087969	-0.73116533879426	-0.575250743850755	0.0419249512416016	0.0916874740786682	-0.155914594943505
chr1	92837516	92837667	151	+	exon	RPL5	1.40798646169576e-15	9.26822392611902e-13	2.4527236052003e-18	4.95867131263344e-14	8.10158868173231e-18	1.07196810241448e-15	4.63138309619581	-0.11173923878106	0.557476163866295	0.689914526623124	4.74312233497687
chr1	92842553	92844136	1583	-	utr3	FAM69A	0.0128399930103744	0.0920086707436718	0.0662268305119138	1	0.0878711554006244	0.27969315151055	-1.34688897858736	-0.86091668808544	0.00156686023138478	0.00519172303202492	-0.485972290501915
chr1	93136676	93137089	413	+	utr3	MTF2	0.806722979332963	0.918710116816664	0.379670664537542	1	0.861581778885986	0.961348262603608	1.23700057897268	0.774619728314891	0.000623550958432311	0.00226436105306228	0.462380850657785
chr1	93154593	93154835	242	-	utr3	TMED5	0.756502363093835	0.893533013737272	0.324938947101681	1	0.000908336705654125	0.00856736898741198	0.84479841878138	0.220458230538125	0.356749731964198	0.502404859014407	0.624340188243256
chr1	93156227	93156406	179	-	utr3	TMED5	0.46894516047248	0.72329153724056	0.170530328850923	1	0.000316306531300951	0.00344613052953669	1.40817655423846	0.220458230538125	0.356749731964198	0.502404859014407	1.18771832370034
chr1	93346459	93346801	342	+	utr5	DR1	0.285340004697107	0.56353348175244	0.0502145361330485	1	0.0486812019757124	0.188574024294208	0.570648355344006	-0.00553027715838173	0.978170295962475	0.986959548963362	0.576178632502388
chr1	93546908	93547035	127	+	exon	FNBP1L	2.35243480092553e-05	0.000720968884332237	1.47046288549242e-06	0.0290122327307655	2.83374193710535e-06	5.36145040819029e-05	5.56042830422165	2.11472255339567	4.87654413157712e-26	1.43455088150764e-24	3.44570575082598
chr1	93553027	93553299	272	+	utr3	FNBP1L	0.303626385246675	0.580157111445511	0.101168847187692	1	0.00211019943938262	0.0173155165748116	3.07512989102135	2.11472255339567	4.87654413157712e-26	1.43455088150764e-24	0.960407337625679
chr1	93582262	93582886	624	-	exon	BCAR3	0.0918949404891465	0.304506325017658	0.282058898529068	1	0.742293352761444	0.916842306106482	-1.18115655570478	-0.942037434700339	7.92550976292866e-07	4.83354840477798e-06	-0.239119121004443
chr1	93876348	93877440	1092	-	exon	DNTTIP2	0.668647489923652	0.849229713948651	0.263186500605927	1	0.0112278451446106	0.0650199889284214	0.879329293351934	0.294688554904197	0.165585727963803	0.281411330216985	0.584640738447736
chr1	94084196	94084299	103	-	intron	ABCA4	0.31249685469838	NA	0.127559748462162	1	0.0605165989274473	0.217719478585158	0.815415469889671	-3.70959830603113	3.3543568999753e-06	1.84630273393818e-05	4.5250137759208
chr1	94162865	94163099	234	-	intron	ARHGAP29	0.823160983703718	NA	0.999631189006699	1	NA	NA	-5.02808571444576	-1.60816296746167	2.37387692411557e-18	4.72615269328184e-17	-3.41992274698409
chr1	94163858	94164331	473	-	intron	ARHGAP29	0.150278221568393	NA	0.186725805096883	1	0.302531454832685	0.592801307443	-5.27573222572322	-1.60816296746167	2.37387692411557e-18	4.72615269328184e-17	-3.66756925826155
chr1	94164687	94164819	132	-	intron	ARHGAP29	0.823763032888291	NA	0.999644102417707	1	NA	NA	-4.67409436187432	-1.60816296746167	2.37387692411557e-18	4.72615269328184e-17	-3.06593139441265
chr1	94173752	94174726	974	-	utr3	ARHGAP29	0.000165530374872378	0.00355984357324972	0.00988630145447437	1	0.00069511946805465	0.00677337342127671	-2.41777044696668	-1.60816296746167	2.37387692411557e-18	4.72615269328184e-17	-0.80960747950501
chr1	94177539	94177679	140	-	exon	ARHGAP29	0.757571611569472	0.894109307698924	0.868770844947148	1	0.777515217562824	0.934691336259625	-1.14169276853732	-1.60816296746167	2.37387692411557e-18	4.72615269328184e-17	0.466470198924355
chr1	94177811	94177924	113	-	exon	ARHGAP29	0.641503952599058	0.831849542681624	0.395177582123174	1	0.627096424954186	0.856136583723872	-0.959561158263399	-1.60816296746167	2.37387692411557e-18	4.72615269328184e-17	0.648601809198274
chr1	94530301	94530548	247	-	utr3	F3	0.39585134164597	0.666048613966048	0.839587731451792	1	0.531878748721241	0.795303159576856	-2.6234085675167	-2.75354973952654	1.77016966164461e-34	7.48101480345744e-33	0.130141172009838
chr1	94532256	94532396	140	-	exon	F3	0.931817887864841	0.975150522695999	0.736046168482713	1	0.724939390273279	0.90931651597706	-2.32046844636753	-2.75354973952654	1.77016966164461e-34	7.48101480345744e-33	0.433081293159005
chr1	94533031	94533198	167	-	exon	F3	0.360815673472286	0.634852060543856	0.160000202662757	1	0.0532515628854247	0.200186062196572	-1.39956744138332	-2.75354973952654	1.77016966164461e-34	7.48101480345744e-33	1.35398229814321
chr1	94928037	94928268	231	+	exon	RP4-639F20.1	0.578419535471054	NA	0.730345786531731	1	0.700029925785474	0.896850419493037	-0.576475524190917	-0.26108503740406	0.707995587069099	0.808983750995505	-0.315390486786857
chr1	94982971	94983172	201	-	utr3	ALG14	0.674992966663489	0.852539710960643	0.372824289738726	1	0.432068404962702	0.716474340150073	0.950436427075596	0.162204578618913	0.571800742515203	0.701115166128974	0.788231848456683
chr1	95244306	95244661	355	+	utr3	TMEM56-RWDD3	0.203210996201678	0.473274873904443	0.402050830820929	1	0.317174588390947	0.608235630383083	0.58499454805822	0.419220439109244	0.831921885352369	NA	0.165774108948976
chr1	97546780	97546994	214	+	exon	SEC63P1	0.245195295902243	NA	0.0703176112903468	1	0.00872034177643331	0.0534868904567328	0.251179511370915	-0.894038088731112	0.0458521516314062	0.0988381150314097	1.14521760010203
chr1	98738286	98738395	109	+	exon	SNX7	0.00415523552054126	0.0421933372105933	0.000620418790418382	1	0.000523908314857242	0.00534051902098776	2.45373016599954	0.460363333237644	0.0306814471532378	0.0703452806469389	1.9933668327619
chr1	99305780	99305887	107	+	exon	PLPPR4	0.136428807325641	0.380322618838189	0.04430932815396	1	0.0753768869025761	0.252621221360542	-1.58330314436924	-3.57114636412378	1.14318449085671e-53	9.09524509316449e-52	1.98784321975454
chr1	99306085	99307573	1488	+	utr3	PLPPR4	0.616420761220952	0.81594513828746	0.843142620726885	1	0.937338962097417	0.975079259661927	-3.70026705945644	-3.57114636412378	1.14318449085671e-53	9.09524509316449e-52	-0.129120695332661
chr1	100080609	100080709	100	+	exon	MFSD14A	0.687250668570699	0.858642300310277	0.42674651328069	1	0.694406344039153	0.89353169490182	-0.773551659208234	-1.8348239240858	1.67215526506834e-21	3.98660036180424e-20	1.06127226487757
chr1	100082072	100082238	166	+	utr3	MFSD14A	0.562964484396057	0.785338827398535	0.902094524748532	1	0.785208044847183	0.936739536639007	-1.72938404325251	-1.8348239240858	1.67215526506834e-21	3.98660036180424e-20	0.105439880833292
chr1	100196224	100196329	105	-	utr3	DBT	0.614442282453057	NA	0.304240472678632	1	0.0598958259072493	0.216347853923599	0.466039310037515	0.062990525624265	0.799796102389265	0.87435160227888	0.403048784413249
chr1	100518322	100518499	177	+	utr3	CDC14A	0.511557835641241	NA	0.726525637913096	1	0.935701199706108	0.975079259661927	-0.16910806005263	-0.275840696845176	0.465371092310811	0.607952134773994	0.106732636792546
chr1	100873944	100874400	456	-	utr3	EXTL2	0.040564128305145	0.190304084255513	0.123754598432457	1	0.125942388067118	0.352302579361831	-0.672406606135248	-0.0239893433378897	0.927922710194215	0.956896224546303	-0.648417262797359
chr1	100877442	100877855	413	-	exon	EXTL2	0.0951729651082258	0.311012020664481	0.208532802663227	1	0.0557039462454852	0.206606050410206	-0.363561263289606	-0.0239893433378897	0.927922710194215	0.956896224546303	-0.339571919951716
chr1	100894820	100895010	190	-	utr5	EXTL2	0.354278286043717	0.629255425938747	0.150741599151182	1	0.181569701042427	0.442741249680563	0.743120966574839	-0.0239893433378897	0.927922710194215	0.956896224546303	0.767110309912729
chr1	100990340	100990572	232	-	utr3	DPH5	0.681029733695657	0.85531233248878	0.858774802980258	1	0.182432207063906	0.443875701484307	0.58293265764074	0.168557340296609	0.604313355190687	0.727642611352051	0.414375317344131
chr1	101086875	101087062	187	+	exon	RP11-421L21.3	0.524689605729525	0.763653796537645	0.987463171825544	1	0.967452093538959	0.977278527398756	1.1241875501816	0.780982967998705	0.024238588901948	0.0576323291457485	0.343204582182893
chr1	101239051	101239321	270	+	exon	S1PR1	0.370766254876913	0.642895159370344	0.126291012881025	1	0.161521754904577	0.411926057829268	3.6409430172537	3.09745959653	6.02953002055255e-48	4.03325632330209e-46	0.543483420723706
chr1	101239403	101239628	225	+	exon	S1PR1	0.975104744814605	0.991409968201807	0.518843797619512	1	0.540348441261896	0.799153534228034	3.52121006855211	3.09745959653	6.02953002055255e-48	4.03325632330209e-46	0.423750472022117
chr1	101239836	101240373	537	+	utr3	S1PR1	0.0227541834190561	0.134359725805191	0.0831238008414461	1	0.000985877275756022	0.00920518280873033	2.27425093710889	3.09745959653	6.02953002055255e-48	4.03325632330209e-46	-0.823208659421104
chr1	102877918	102878147	229	-	utr3	COL11A1	0.644809060201475	0.833539034447603	0.42598665482797	1	0.409997214176149	0.697347466233491	-3.24934988765038	-3.17661979104282	8.62996994260147e-25	2.41363367076433e-23	-0.0727300966075539
chr1	102879625	102879761	136	-	utr3	COL11A1	0.561338011720238	NA	0.397475957708838	1	0.725351078553328	0.909497358137663	-2.62439740155612	-3.17661979104282	8.62996994260147e-25	2.41363367076433e-23	0.552222389486706
chr1	103108352	103108506	154	-	utr5	COL11A1	0.121981085078516	NA	0.181612813261994	1	0.169315933738897	0.423779880616683	-3.52277817102568	-3.17661979104282	8.62996994260147e-25	2.41363367076433e-23	-0.346158379982857
chr1	107056694	107057963	1269	+	utr3	PRMT6	0.235529906004952	0.509204025445761	0.70314507501186	1	0.531194227718569	0.794908540079784	0.528782462172168	0.680251853929688	0.00711713789160353	0.0199264681785178	-0.15146939175752
chr1	107148103	107148804	701	+	utr5	NTNG1	0.545502340985247	0.775285613059123	0.921958400340993	1	0.677034053480262	0.884124579768018	0.953319943681136	0.502406106734659	0.1138813872699	0.208886966921403	0.450913836946477
chr1	107324434	107324885	451	+	exon	NTNG1	0.14718084264175	0.396780263104718	0.332825428613861	1	0.25353605432287	0.535734095875347	0.583636838811923	0.502406106734659	0.1138813872699	0.208886966921403	0.0812307320772644
chr1	107480896	107481204	308	+	utr3	NTNG1	0.580300717325018	NA	0.377803899624534	1	0.574613561021305	0.822988184462867	-0.364004244212049	0.502406106734659	0.1138813872699	0.208886966921403	-0.866410350946708
chr1	108136462	108136810	348	-	utr3	SLC25A24	0.176813049109176	0.437767712757632	0.517107379094801	1	0.526986890367296	0.792019180954254	-1.03964762863263	-0.934526708464674	2.19472935716238e-05	0.000104601986425774	-0.105120920167952
chr1	108699206	108700063	857	+	utr3	PRPF38B	0.801964586605849	0.915390820356797	0.703411202807889	1	0.0739820861485409	0.249694196445621	0.449965323445304	-0.00443473234400637	0.981796887750822	0.98885881990593	0.45440005578931
chr1	108746717	108746817	100	+	utr5	STXBP3	0.0692910559780501	0.258773208561341	0.0104293068612411	1	0.000131195412845821	0.00159528545535377	1.20736708461404	0.0207167386472031	0.927967015700993	0.956896224546303	1.18665034596684
chr1	108929711	108929949	238	-	utr3	CLCC1	0.00916250806374576	0.0741820171578133	0.0284025820632797	1	0.0779061180585994	0.258129793475214	0.752312654087076	0.549803195062113	0.0206790277244043	0.0503760494459972	0.202509459024963
chr1	108932327	108932470	143	+	utr3	GPSM2	0.289805253779088	0.567908263518637	0.527840438155205	1	0.69060551688073	0.89194784359171	0.6848271160487	1.71468706455163	2.86343445749871e-13	3.86587919511116e-12	-1.02985994850293
chr1	108934557	108934876	319	-	utr3	CLCC1	0.859868899018061	0.943021740755773	0.453493237559636	1	0.238937735901968	0.518766918452437	0.987304248512353	0.549803195062113	0.0206790277244043	0.0503760494459972	0.43750105345024
chr1	108937060	108937358	298	-	exon	CLCC1	0.16674074524156	0.424435704792308	0.0515995614381456	1	0.00367112292243924	0.0269859737631937	1.86139037743801	0.549803195062113	0.0206790277244043	0.0503760494459972	1.3115871823759
chr1	108971246	108971549	303	-	utr3	WDR47	0.272865075608065	0.550428925826109	0.644741638873751	1	0.330529197828622	0.621539219835788	0.859238005619266	0.817120309527631	3.11606653185564e-05	0.000144162690385674	0.0421176960916346
chr1	109011052	109011316	264	-	exon	WDR47	0.586889225189538	0.799886655786892	0.240979586192023	1	0.934328324835132	0.975079259661927	1.15115814795099	0.817120309527631	3.11606653185564e-05	0.000144162690385674	0.334037838423354
chr1	109011420	109011668	248	-	exon	WDR47	0.760959705787003	0.895177151951455	0.355502985182549	1	0.487759468360605	0.760269763672896	1.38351508040725	0.817120309527631	3.11606653185564e-05	0.000144162690385674	0.566394770879618
chr1	109013786	109013886	100	-	utr5	WDR47	0.138834119333734	0.383667240888444	0.265566310456703	1	0.293282742378686	0.583547933787113	1.03844404780744	0.817120309527631	3.11606653185564e-05	0.000144162690385674	0.221323738279804
chr1	109064498	109064619	121	-	utr3	TAF13	0.113318752151458	0.341830226653332	0.0333539254015221	1	0.00106004302106654	0.00977962625673867	-0.216653307039942	-1.30091249182675	4.56452522499819e-08	3.31626730632521e-07	1.08425918478681
chr1	109075847	109075998	151	-	utr5	TAF13	0.267805901849229	0.545052322102254	0.0724983797799317	1	0.0918380833445628	0.287926349528581	-0.751240717406395	-1.30091249182675	4.56452522499819e-08	3.31626730632521e-07	0.549671774420352
chr1	109094500	109094958	458	+	utr3	TMEM167B	0.556676871761305	0.781898862460911	0.92175392845692	1	0.788197937890132	0.937076126856313	0.600901341486009	0.445565463854977	0.023266116170236	0.0556711670129456	0.155335877631032
chr1	109213969	109214185	216	+	utr5	SARS	1.12422728827341e-09	1.38380497109427e-07	2.26645976257141e-10	4.5467449296945e-06	3.8795037433e-32	2.16734942459027e-29	3.27164400187858	1.1840507128837	2.18753589247728e-17	4.05892260473434e-16	2.08759328899488
chr1	109214563	109215054	491	+	exon	SARS	0.00222836437585664	0.0265440099531625	0.00840712143107976	1	0.00778438394434235	0.049032110832638	-1.30327629478991	1.1840507128837	2.18753589247728e-17	4.05892260473434e-16	-2.48732700767361
chr1	109237794	109238102	308	+	utr3	SARS	0.688774446159334	0.859272103610821	0.584646637241699	1	0.252167612765893	0.534189491041461	1.39166890345658	1.1840507128837	2.18753589247728e-17	4.05892260473434e-16	0.207618190572882
chr1	109252630	109252756	126	+	exon	CELSR2	0.924449451774075	NA	0.930563413498951	1	0.166661991706046	0.419775325885035	1.72679166640569	1.40494594007363	1.33187909756711e-06	7.86031373362895e-06	0.321845726332066
chr1	109274459	109274735	276	+	utr3	CELSR2	0.457512027149788	NA	0.603282568592658	1	0.649348369098045	0.869313346155887	0.953049602871291	1.40494594007363	1.33187909756711e-06	7.86031373362895e-06	-0.451896337202335
chr1	109279945	109280116	171	-	utr3	PSRC1	0.944386167768781	0.97965101610273	0.741368581506803	1	0.956105286808552	0.975079259661927	0.0356091834582518	-0.1238528056175	0.717155169567834	0.815523741336858	0.159461989075752
chr1	109479413	109479710	297	+	utr3	SYPL2	0.068271719429793	0.257467012138378	0.12542419473944	1	0.303821774606585	0.593825416024065	-2.24241460563258	-1.3236648076954	6.51075234960731e-07	4.03041091515331e-06	-0.918749797937186
chr1	109491236	109491503	267	+	utr3	ATXN7L2	0.960250114706454	0.986043087383646	0.697905301876829	1	0.883621050762022	0.968102214537109	0.125952976757978	0.517007665586402	0.0901124882058295	0.172693677214894	-0.391054688828423
chr1	109495809	109496364	555	+	utr3	CYB561D1	0.473643712746004	0.726688874237383	0.869272166359828	1	0.79750141372645	0.941191360382556	-0.966733586151486	-0.905128816907852	0.00495440060375231	0.0144571034011133	-0.0616047692436346
chr1	109507806	109508363	557	-	exon	AMIGO1	0.763147980950228	0.896234744472303	0.840703988436531	1	0.849324480590756	0.957971182043213	-0.296795686458231	-0.504593986852777	0.142142015384206	0.249460349852384	0.207798300394546
chr1	109548731	109548866	135	+	exon	GNAI3	1.21892696340344e-07	8.02371922866439e-06	1.47419544895082e-09	2.95045477153017e-05	3.09118871342861e-32	1.77628535441361e-29	2.73413737289237	0.437604938102266	0.0044212576699478	0.0130518757694425	2.29653243479011
chr1	109592116	109592309	193	+	utr3	GNAI3	0.439327339083685	0.700886819149314	0.959480822659537	1	0.225924391609034	0.502546779590355	1.01218135120307	0.437604938102266	0.0044212576699478	0.0130518757694425	0.574576413100809
chr1	109592371	109592698	327	+	utr3	GNAI3	4.83734099315841e-05	0.00128859749881928	0.0027206324393282	1	0.00235381899234323	0.0188982066163701	-0.177249542616692	0.437604938102266	0.0044212576699478	0.0130518757694425	-0.614854480718957
chr1	109736611	109736988	377	-	utr3	GSTM3	0.0671879684433224	0.25507167558473	0.00991014606512567	1	0.188144432171303	0.451816217293044	1.14515669258736	1.24492838408562	3.06135741120094e-09	2.59696086691698e-08	-0.0997716914982629
chr1	109923234	109923905	671	+	exon	CSF1	0.273085161329384	0.550737204885138	0.577216270656594	1	0.298358329471298	0.588489622606146	-4.2414070028214	-3.7705313948378	3.80534363519393e-77	5.474482035179e-75	-0.470875607983605
chr1	109924096	109924252	156	+	exon	CSF1	0.348116430707425	0.622106086037584	0.556954341641875	1	0.781035184258251	0.935757768218271	-4.16673464887121	-3.7705313948378	3.80534363519393e-77	5.474482035179e-75	-0.396203254033408
chr1	109925172	109925272	100	+	utr3	CSF1	0.330746362272051	0.606969687854406	0.55861405047133	1	0.485438273790151	0.758408903135839	-3.30513597277338	-3.7705313948378	3.80534363519393e-77	5.474482035179e-75	0.465395422064423
chr1	109928881	109930022	1141	+	utr3	CSF1	0.00534516613232053	0.0502825563095238	0.0227554119692511	1	3.70141888234839e-08	1.03536768514313e-06	-4.54037344928421	-3.7705313948378	3.80534363519393e-77	5.474482035179e-75	-0.769842054446409
chr1	110051804	110051957	153	+	utr3	STRIP1	0.543760421526485	0.774243654839743	0.941038621330058	1	0.945163362317146	0.975079259661927	0.220981938319414	-0.0506761785646943	0.767746694828434	0.852771446483918	0.271658116884108
chr1	110053679	110054098	419	+	utr3	STRIP1	0.252380714811978	0.528430274129397	0.763609066234643	1	0.863176183246968	0.961775132330942	-0.258309477845049	-0.0506761785646943	0.767746694828434	0.852771446483918	-0.207633299280355
chr1	110210882	110211171	289	+	utr5*	KCNC4	0.881079047983844	NA	0.818063339978272	1	0.721337290130814	0.907458283549818	-0.696101002810635	-1.01853614659243	0.00113529156782502	0.00389062882861751	0.322435143781791
chr1	110223054	110223663	609	+	exon	KCNC4	0.457047578226768	0.714454328024682	0.202286042366906	1	0.169326527477907	0.423779880616683	-0.872548514520875	-1.01853614659243	0.00113529156782502	0.00389062882861751	0.145987632071551
chr1	110339498	110339636	138	+	utr5	RBM15	0.895436325619538	0.959570094569446	0.562327015883669	1	0.784663131519509	0.936739536639007	0.855053864212133	-0.0156251146056559	0.953272223403795	0.971748737972514	0.870678978817788
chr1	110339785	110342269	2484	+	exon	RBM15	0.0722183125515657	0.264016029589523	0.354900973548478	1	0.405009344527585	0.69335614037613	-0.345838755990506	-0.0156251146056559	0.953272223403795	0.971748737972514	-0.33021364138485
chr1	110378951	110379327	376	-	utr3	SLC16A4	0.896674198929918	0.95997404807774	0.704716611232552	1	0.879669020336103	0.966705089158934	-1.93922728805831	-2.29772581294893	1.21817525554895e-10	1.23071443326359e-09	0.358498524890624
chr1	110947795	110948362	567	-	utr3	LRIF1	0.914150230123582	0.967021902171743	0.656523828239611	1	0.579321741689896	0.825966751160425	1.24786561629931	0.851756375672782	0.00239575597916688	0.00756698625359716	0.396109240626525
chr1	110949795	110949992	197	-	exon	LRIF1	0.0980555280021776	0.316546359107538	0.0367191006542753	1	0.0424503750487952	0.171713986923043	2.56803218911211	0.851756375672782	0.00239575597916688	0.00756698625359716	1.71627581343933
chr1	110951705	110951923	218	-	exon	LRIF1	0.403794980912354	NA	0.478500423679036	1	0.126942634310513	0.354347017522975	0.207151952199938	0.851756375672782	0.00239575597916688	0.00756698625359716	-0.644604423472845
chr1	110952040	110952523	483	+	exon	RP11-96K19.2	0.955693792722874	0.983893909784136	0.72074495197447	1	0.957166875632202	0.975079259661927	0.921165082335978	1.16312170395825	0.176964441513831	0.296893612237375	-0.241956621622272
chr1	111140250	111140354	104	+	utr5	CEPT1	0.166915812924786	0.424647530978674	0.0506903436555404	1	0.0114784822572253	0.0659397986738975	1.5115314284626	0.301035013711639	0.240648773492947	0.375610228018567	1.21049641475096
chr1	111441002	111441105	103	-	utr3	WDR77	0.284773601185999	0.562781924286128	0.0710078729637862	1	0.723284167965953	0.908316652271698	1.82355741484094	0.711086227161051	0.00100691222874245	0.00348823758081912	1.11247118767989
chr1	111459546	111459672	126	+	exon	ATP5F1	2.27888074896739e-10	3.38257397444768e-08	1.7903460677351e-12	3.60629408423882e-08	1.95474411023384e-09	7.08357000811226e-08	3.83300311685704	1.09152907311876	6.15861752682939e-10	5.69848469310681e-09	2.74147404373828
chr1	111619829	111620001	172	+	utr5	RAP1A	0.245284438516182	0.519967291953935	0.0766030813796619	1	0.000857010747827916	0.00813028309448822	0.152929207326368	-0.953179992870289	2.92888240532433e-05	0.000136162563172714	1.10610920019666
chr1	111724121	111724533	412	-	utr3	FAM212B	0.0649098561746051	0.250059853049242	0.152603701542621	1	0.355020400013156	0.646278150964642	0.803580718913684	1.70425727213079	6.12617971903665e-08	4.36479914581566e-07	-0.900676553217111
chr1	111726787	111726987	200	-	utr3	FAM212B	0.00205551996116222	0.0250568214267279	0.00387824240448523	1	0.01954697371895	0.0981349813868003	1.25502004797136	1.70425727213079	6.12617971903665e-08	4.36479914581566e-07	-0.449237224159439
chr1	111727205	111727512	307	-	exon	FAM212B	0.0422349392510657	0.194640959940029	0.094919345827487	1	0.165822616333331	0.418028172988854	0.901739242493785	1.70425727213079	6.12617971903665e-08	4.36479914581566e-07	-0.802518029637009
chr1	111765790	111767159	1369	+	utr3	DDX20	0.0189930740809366	0.11978726193636	0.153046324010568	1	0.0150417527295743	0.0810610211407282	0.784672685838942	1.15548034195173	2.38506585837359e-08	1.80136365657241e-07	-0.370807656112785
chr1	112455987	112458246	2259	+	utr3	CTTNBP2NL	0.0438074321920889	0.199232359083276	0.348802188038082	1	0.252485691797812	0.534469238336765	0.0741550152738516	0.372372822677466	0.0389674266813146	0.0862002980531156	-0.298217807403614
chr1	112619192	112619384	192	-	utr5	ST7L	0.827476247443724	0.928429368990115	0.813320860389412	1	0.948823413781891	0.975079259661927	-0.182667322120793	0.241356013381714	0.414633437807437	0.560999789210732	-0.424023335502507
chr1	112619515	112619674	159	-	utr5	ST7L	0.880344775851021	NA	0.584734817709077	1	0.943802512408059	0.975079259661927	0.569298818381135	0.241356013381714	0.414633437807437	0.560999789210732	0.327942804999421
chr1	112700523	112700733	210	+	utr3	MOV10	0.597680386917434	0.806206335407075	0.306617254630942	1	0.332000157631195	0.622988166661559	-2.06885853595356	-2.79495930980457	1.11111280595911e-44	6.57403193700428e-43	0.726100773851012
chr1	112700996	112701189	193	-	utr3	RHOC	0.000164635007411947	0.00355067523107818	0.000968602824160614	1	0.0484309498731544	0.188002946120224	-2.18205648389152	-0.318443307192831	0.0488927049675746	0.104332253900126	-1.86361317669869
chr1	112913664	112914137	473	-	utr3	SLC16A1	0.0883300733008546	0.296720059856876	0.261840749907828	1	0.474145215462825	0.748793366716232	-0.146843793641981	0.0597856669746699	0.745150657763787	0.83648876273777	-0.206629460616651
chr1	112917120	112917896	776	-	exon	SLC16A1	0.310525997029994	0.585585410693365	0.806678445990964	1	0.85552256520305	0.960117729555479	-0.152805773337275	0.0597856669746699	0.745150657763787	0.83648876273777	-0.212591440311945
chr1	113123915	113124248	333	+	utr3	LRIG2	0.0864802108062516	0.292847306040778	0.200959098766178	1	0.305015702321609	0.595002502918739	-0.568368207811879	-0.0998989875335245	0.703923373200141	0.805952931626915	-0.468469220278355
chr1	113450235	113450344	109	+	exon	RP11-512F24.1	0.126618623691948	0.364865999751826	0.0320080697320679	1	0.0291498205743713	0.132159871819602	1.7124880514942	0.665749350023509	0.194754086830208	0.319929206928021	1.0467387014707
chr1	113641980	113642307	327	+	exon	MAGI3	0.307440184103188	0.58263166695735	0.633717976740002	1	0.931170531968967	0.975079259661927	1.06961090900725	1.12742843769638	0.000170003190382661	0.000692273557735055	-0.0578175286891298
chr1	113683754	113683946	192	+	utr3	MAGI3	0.937139312168371	NA	0.826067049180923	1	0.468264419628609	0.745368738232733	0.703235982885735	1.12742843769638	0.000170003190382661	0.000692273557735055	-0.424192454810648
chr1	113692253	113692433	180	+	intergenic	NA	0.357957314337129	NA	0.433859674726252	1	0.716578254880019	0.905322059309438	-0.834585746078879	NA	NA	NA	NA
chr1	113697363	113697568	205	-	utr3	PHTF1	0.751821248735989	0.890655219551085	0.877714297621728	1	0.489247509030095	0.761531298012016	0.44245246063683	-0.155078996248861	0.466662445285125	0.609164624388477	0.597531456885691
chr1	113749128	113749470	342	-	intron	PHTF1	0.219564989326116	NA	0.302623733231047	1	0.623030892671127	0.853467932021382	-1.181694735972	-0.155078996248861	0.466662445285125	0.609164624388477	-1.02661573972314
chr1	113765959	113766401	442	-	utr3	RSBN1	0.372123716844444	0.643806773285898	0.760804297285453	1	0.94562748394752	0.975079259661927	0.0227001270090564	0.524398341763616	0.0737379807838868	0.146554934555712	-0.50169821475456
chr1	113797631	113797988	357	-	exon	RSBN1	0.30117637956324	0.577714510163576	0.543217147477025	1	0.248251706516559	0.529800331224642	0.373873610713132	0.524398341763616	0.0737379807838868	0.146554934555712	-0.150524731050485
chr1	113911345	113912421	1076	+	utr3	DCLRE1B	0.175307823875658	0.436467760808661	0.4996273931873	1	0.465743980797069	0.742826561601163	-0.191735158567985	0.070765812777566	0.818395000835467	0.886974643836334	-0.262500971345551
chr1	113929875	113929975	100	+	utr5	HIPK1	0.157280841982544	NA	0.0685393957333596	1	0.148960735877412	0.391928090000851	0.237012528027484	-0.475725652719209	0.00719487667250227	0.0201012489530776	0.712738180746692
chr1	113940438	113941378	940	+	exon	HIPK1	0.741461912160277	0.88649139367979	0.66225960988764	1	0.838129959059107	0.954175803045214	-0.0974921436338415	-0.475725652719209	0.00719487667250227	0.0201012489530776	0.378233509085367
chr1	113980390	113980678	288	+	utr5	OLFML3	0.884159821751523	0.954706202288107	0.637412536508946	1	0.7461992397382	0.918561991868634	-4.56841217840689	-4.86796432127565	1.40041927706528e-17	2.62628629423921e-16	0.299552142868757
chr1	113981009	113981539	530	+	exon	OLFML3	0.339551923958347	0.614670804442276	0.369289068718793	1	0.128731269839928	0.35747380517309	-5.1094220762054	-4.86796432127565	1.40041927706528e-17	2.62628629423921e-16	-0.241457754929753
chr1	114396398	114396514	116	-	utr3	TRIM33	0.115123097540246	NA	0.0274043790743918	1	0.0238663996422601	0.114014496343263	0.72315177597873	-0.342429697612672	0.0922670284274689	0.176019678936472	1.0655814735914
chr1	114397394	114397960	566	-	utr3	TRIM33	0.0905264479763113	0.301290486340152	0.259170743839421	1	0.245457729522551	0.526969028197858	-0.311164230561232	-0.342429697612672	0.0922670284274689	0.176019678936472	0.0312654670514402
chr1	114399396	114399561	165	-	exon	TRIM33	0.915406581401461	NA	0.709277227031693	1	0.188989431115088	0.452637327643455	0.405008685648818	-0.342429697612672	0.0922670284274689	0.176019678936472	0.74743838326149
chr1	114567909	114568234	325	-	utr3	BCAS2	0.0482038074543604	0.21018442156407	0.170834936676893	1	0.385989793355425	0.677296129615022	1.21643325184912	1.70900800141692	5.3577801042319e-11	5.59318157600829e-10	-0.492574749567797
chr1	114569930	114570053	123	-	exon	BCAS2	0.597352202169387	0.806048591083774	0.897146983016367	1	0.825318232599765	0.950470017327535	2.15925869571374	1.70900800141692	5.3577801042319e-11	5.59318157600829e-10	0.450250694296821
chr1	114581470	114581589	119	-	exon	BCAS2	0.0272473504446665	0.14844631763952	0.00125551162749075	1	3.92514412309292e-10	1.61767415171403e-08	2.86617979617513	1.70900800141692	5.3577801042319e-11	5.59318157600829e-10	1.15717179475821
chr1	114625275	114625659	384	-	exon	DENND2C	0.938543656774681	0.977770257438287	0.610219867083891	1	0.778513094192467	0.935043616858166	-0.172604940323204	0.472662084007777	0.170662139359039	0.288173291671136	-0.645267024330981
chr1	114625779	114626000	221	-	utr5	DENND2C	0.78856012137074	NA	0.966617651162706	1	0.804734977015988	0.94364022791436	0.621811612501327	0.472662084007777	0.170662139359039	0.288173291671136	0.14914952849355
chr1	114757855	114757964	109	-	utr5	CSDE1	0.0103566116907966	0.0802889984097893	0.000882411770695449	1	0.00152162344199953	0.0131518936832514	1.18318107078094	-0.230797982677306	0.118708212247542	0.215687481838009	1.41397905345825
chr1	114774158	114774357	199	-	utr3	SIKE1	0.186920360573427	0.45192817934872	0.490031501785712	1	0.282069600174097	0.570315246751855	-0.153893998846037	-0.049647816786301	0.834132148953298	0.898253581703172	-0.104246182059736
chr1	114776280	114776426	146	-	exon	SIKE1	0.024943566353825	NA	0.0507375074218861	1	0.0801121128045698	0.263227383225863	-0.120589138160255	-0.049647816786301	0.834132148953298	0.898253581703172	-0.070941321373954
chr1	114779117	114779218	101	-	exon	SIKE1	0.306784843657186	0.582104185446594	0.116618518228882	1	0.216658746510711	0.491422207039971	1.30869914532513	-0.049647816786301	0.834132148953298	0.898253581703172	1.35834696211143
chr1	115286021	115286761	740	-	utr3	NGF	0.666981730191794	0.848488238469348	0.825391399095383	1	0.966830236443098	0.977228350353985	-0.437790754046193	-0.460242129692501	0.1801031828095	0.300973799521181	0.0224513756463084
chr1	115366123	115366228	105	+	exon	RP4-663N10.1	0.426873986525051	NA	0.703978258690056	1	0.528498491467313	0.792866004803118	-3.15673705258832	-2.95259533615502	0.133497342088076	NA	-0.204141716433294
chr1	115659703	115659803	100	+	exon	VANGL1	0.483281012638422	NA	0.202863151663076	1	0.0758917094293255	0.253754623448478	0.311790562856304	-1.41415909554358	3.18099498322785e-11	3.4053832124219e-10	1.72594965839989
chr1	115663702	115663822	120	+	exon	VANGL1	0.887599202910935	0.955997276088176	0.498148248712689	1	0.343536767889235	0.633930771243995	-0.583835645376654	-1.41415909554358	3.18099498322785e-11	3.4053832124219e-10	0.830323450166931
chr1	115685360	115685591	231	+	exon	VANGL1	0.59935469718381	0.807028647755503	0.275741010107881	1	0.294465894704816	0.584304032744216	-0.619667145152809	-1.41415909554358	3.18099498322785e-11	3.4053832124219e-10	0.794491950390776
chr1	115691132	115691861	729	+	utr3	VANGL1	0.00257373870408549	0.0295647981637741	0.0153276302007798	1	0.00018296194884135	0.00213194131813281	-2.04827933065902	-1.41415909554358	3.18099498322785e-11	3.4053832124219e-10	-0.63412023511544
chr1	116067049	116067295	246	+	utr3	SLC22A15	0.34541802111565	0.620432891172255	0.650453930590766	1	0.77737158703366	0.934574532752763	-0.0187284882914419	-0.172416597227009	0.458651152888866	0.602094300954859	0.153688108935567
chr1	116133252	116133355	103	+	exon	MAB21L3	0.605358362891302	NA	0.175036631701134	1	0.666526751449735	0.878565778014776	-2.5411492148213	-3.36164951305002	0.00381802747904941	0.0114644530621807	0.82050029822872
chr1	116404579	116404692	113	+	utr3	ATP1A1	0.00040409631806389	0.00728335506605631	1.6938902524243e-05	0.331138605446427	0.00197996925915724	0.016346938316983	1.63954625700574	0.0371071259691418	0.805809750486804	0.878821745637095	1.6024391310366
chr1	116536063	116536195	132	-	exon	CD58	0.138055968178623	0.382659044855256	0.0438593510477962	1	0.0306338303971101	0.137065093870229	2.3663722123213	1.28812172004087	3.77920966340477e-06	2.06392407098684e-05	1.07825049228044
chr1	116910071	116910280	209	+	utr5	PTGFRN	0.846905934146502	0.937909139271307	0.438632184691499	1	0.289655926079686	0.57953150724597	-0.732478364276884	-1.33599476047856	3.15413842926266e-12	3.82723995194875e-11	0.603516396201673
chr1	116941768	116941892	124	+	exon	PTGFRN	0.212391298658188	0.483913357665157	0.362820705769094	1	0.634292887125928	0.861115378025409	-1.35448152753223	-1.33599476047856	3.15413842926266e-12	3.82723995194875e-11	-0.0184867670536761
chr1	116949330	116949624	294	+	exon	PTGFRN	0.326796579594888	0.603807161281984	0.62679365986824	1	0.959359869139947	0.975610339694727	-1.58209168527868	-1.33599476047856	3.15413842926266e-12	3.82723995194875e-11	-0.246096924800119
chr1	116961269	116961715	446	+	exon	PTGFRN	0.00719551685576977	0.0620387956699056	0.043618837410123	1	0.0343868462347764	0.148409496024426	-1.88625766094109	-1.33599476047856	3.15413842926266e-12	3.82723995194875e-11	-0.55026290046253
chr1	116966972	116967292	320	+	exon	PTGFRN	0.335374340727658	0.610871934386038	0.668758572710711	1	0.968444638845805	0.977451896053942	-0.96275832690178	-1.33599476047856	3.15413842926266e-12	3.82723995194875e-11	0.373236433576777
chr1	116984791	116985049	258	+	exon	PTGFRN	0.124443298906107	0.361279299221182	0.269016697773544	1	0.420114604110904	0.705287555749458	-1.86937623206899	-1.33599476047856	3.15413842926266e-12	3.82723995194875e-11	-0.533381471590429
chr1	116986856	116987209	353	+	utr3	PTGFRN	0.183011044587313	0.446932079971066	0.384197684571271	1	0.188497232811051	0.45193472569609	-1.76404366825793	-1.33599476047856	3.15413842926266e-12	3.82723995194875e-11	-0.428048907779374
chr1	116987227	116987386	159	+	utr3	PTGFRN	0.196958743584255	NA	0.302876640622141	1	0.152005860838444	0.396705886883166	-1.78392279696996	-1.33599476047856	3.15413842926266e-12	3.82723995194875e-11	-0.447928036491407
chr1	117075048	117075261	213	+	exon	TTF2	0.508813835370465	NA	0.752205167175221	1	0.930633775233936	0.975079259661927	1.84139590832725	1.29194121202482	4.14511598892028e-08	3.03668415155332e-07	0.549454696302433
chr1	117118321	117118510	189	-	exon	TRIM45	0.874891424483046	NA	0.903841552590752	1	0.885627551286275	0.968883273335269	1.72968058367247	2.43106656705983	8.55134159027124e-06	4.38292773943526e-05	-0.701385983387361
chr1	117367244	117368556	1312	+	utr5	MAN1A2	0.19804624909894	0.466753065967614	0.681302182205908	1	0.606342598780873	0.843111334809245	-1.32048368762074	-0.875937139571622	1.10268791132134e-05	5.5519759279558e-05	-0.444546548049123
chr1	117402226	117402463	237	+	exon	MAN1A2	0.567927372990006	0.788701194924665	0.993388080111546	1	0.186387798691523	0.449161798088725	0.545207095360422	-0.875937139571622	1.10268791132134e-05	5.5519759279558e-05	1.42114423493204
chr1	117522879	117523565	686	+	utr3	MAN1A2	0.0532157876358324	0.22310447609309	0.22765225305051	1	0.0261061013080493	0.122103699885462	-1.68759492901106	-0.875937139571622	1.10268791132134e-05	5.5519759279558e-05	-0.811657789439437
chr1	117623078	117624344	1266	+	utr3	FAM46C	0.022151734211207	0.132142338832811	0.12942052849899	1	0.256178366572661	0.539197764110054	0.117917496758417	0.382162546511413	0.134317162249782	0.238619443110414	-0.264245049752996
chr1	117959338	117959655	317	+	utr3	WDR3	0.964526731037189	0.987482865872593	0.516898381947325	1	0.255487082941366	0.538329618870272	0.529923818789327	0.346429627166499	0.109884588464382	0.202956023224224	0.183494191622828
chr1	118883553	118883806	253	-	utr3	TBX15	0.0581629297380582	0.234001800078658	0.0102533791147051	1	0.0128163032743672	0.0717399085594416	-0.994752414722619	-2.16905185865761	2.22508578694061e-17	4.12495162126219e-16	1.17429944393499
chr1	118883845	118884595	750	-	utr3	TBX15	0.0448121628461968	0.201741345670954	0.132234914369853	1	0.21968049298093	0.494991615037949	-2.67087657844325	-2.16905185865761	2.22508578694061e-17	4.12495162126219e-16	-0.501824719785634
chr1	118884866	118885035	169	-	exon	TBX15	0.958220959610231	0.984939790325109	0.630744908655472	1	0.746704082575095	0.918851719820749	-1.69188754072889	-2.16905185865761	2.22508578694061e-17	4.12495162126219e-16	0.47716431792872
chr1	119032883	119033318	435	-	utr3	WARS2	0.0118876113280145	0.0877087892330113	0.0399647259692418	1	0.134511768739194	0.368068121480636	-0.634543329302281	0.281238850114653	0.312267770357126	0.454782432989951	-0.915782179416933
chr1	119140426	119140774	348	-	utr5	WARS2	0.943190007127767	0.979025635082157	0.45070610871012	1	0.435401081311035	0.718535041218309	0.825500616342451	0.281238850114653	0.312267770357126	0.454782432989951	0.544261766227798
chr1	119180269	119180477	208	+	intron	RP11-418J17.1	0.10590277841801	NA	0.155757449470724	1	0.512371369675488	0.781674352341152	-0.842277927871613	0.405307048948814	0.375923525962052	0.522595654199943	-1.24758497682043
chr1	119182974	119183226	252	+	exon	RP11-418J17.1	0.131611021001077	NA	0.187298137909961	1	0.510785607955484	0.780086626880146	-0.267666171758053	0.405307048948814	0.375923525962052	0.522595654199943	-0.672973220706867
chr1	119606793	119606949	156	+	intron	HSD3BP5	1	NA	0.351287544096619	1	0.662862903405563	0.876438019413102	-4.08381067100289	-3.92605075037323	0.00534726204031152	0.0154851636419003	-0.157759920629668
chr1	119622355	119622456	101	-	utr3	ZNF697	0.483712621479496	NA	0.676056153553516	1	0.940225013558156	0.975079259661927	0.197474229730935	-0.630097844326562	0.00819768896097358	0.0225578748770194	0.827572074057498
chr1	119622904	119623088	184	-	exon	ZNF697	0.170114015163481	0.429254364929185	0.258554159403376	1	0.67054752959936	0.88072772357422	-1.67898827902005	-0.630097844326562	0.00819768896097358	0.0225578748770194	-1.04889043469348
chr1	119623696	119624102	406	-	exon	ZNF697	0.0327401954126705	0.166729417607747	0.0890009334034402	1	0.107135347406308	0.318606524673385	-1.57049252323398	-0.630097844326562	0.00819768896097358	0.0225578748770194	-0.940394678907417
chr1	119625826	119626091	265	-	exon	ZNF697	0.435932126955762	0.697589793608918	0.705985799320941	1	0.753161997332698	0.92165754400654	-0.752172884681127	-0.630097844326562	0.00819768896097358	0.0225578748770194	-0.122075040354564
chr1	119914662	119915542	880	-	utr3	NOTCH2	0.00707031722419464	0.0612733845302272	0.0772375816837473	1	0.00532217403780954	0.0363811039735409	-2.20263226065669	-1.70178262123622	2.26671533159008e-21	5.36754101744285e-20	-0.500849639420471
chr1	119915732	119915940	208	-	exon	NOTCH2	0.13549628670653	0.378699239567446	0.0320019021857887	1	0.0108625438364287	0.0633790199124614	-0.303563408214056	-1.70178262123622	2.26671533159008e-21	5.36754101744285e-20	1.39821921302216
chr1	120176293	120176461	168	-	utr5	SEC22B	0.000126356728771042	0.00286812724676698	7.74228763544676e-06	0.151756579942392	1.38479895152465e-11	7.44681190188872e-10	1.43005733961427	0.215789454988584	0.257399836696015	0.394629647442562	1.21426788462569
chr1	120465287	120465410	123	+	exon	NBPF8	0.635348775219783	NA	0.342820079088656	1	0.194839514422727	0.461186829515678	1.29959893591438	0.484305086975041	0.198962037646782	0.325173529897261	0.815293848939341
chr1	120466018	120466333	315	+	exon	NBPF8	0.553744255663914	0.780749490664152	0.164327709154456	1	0.000631276072518103	0.0062450685540994	1.13470700374324	0.484305086975041	0.198962037646782	0.325173529897261	0.650401916768199
chr1	120489487	120489661	174	+	intergenic	NA	0.0675404843516384	NA	0.0751011647860644	1	0.155057061336338	0.402370898999768	-0.37832012037472	NA	NA	NA	NA
chr1	121387828	121387980	152	+	utr3	SRGAP2C	0.545173915304635	NA	0.636535613456017	1	0.663219351625725	0.876577605796052	-1.21301191373303	-0.552736167275777	0.240247019490139	0.375212898740664	-0.660275746457252
chr1	143904331	143904569	238	-	exon	RP5-998N21.10	0.830324393328517	0.929197377115363	0.412013770446371	1	0.481726792070164	0.755496665791886	0.035720865790868	0.823828788376336	0.616273963420111	0.737688398454209	-0.788107922585468
chr1	143905658	143905766	108	-	exon	RP5-998N21.10	0.741094685997387	NA	0.427305926261563	1	0.261821481455989	0.54525279875012	-0.30854200845889	0.823828788376336	0.616273963420111	0.737688398454209	-1.13237079683523
chr1	144422736	144423235	499	-	utr3	NBPF15	0.842802479932168	0.935751059956363	0.385806455455746	1	0.36269997149611	0.654148334253591	0.137825367480484	-0.311871002118744	0.214450223961595	0.344419062860478	0.449696369599228
chr1	144423804	144423945	141	-	exon	NBPF15	0.468854057934454	NA	0.611941783959564	1	0.266599888438538	0.551078310003135	-0.0253667299786688	-0.311871002118744	0.214450223961595	0.344419062860478	0.286504272140075
chr1	144451837	144451937	100	-	intron	NBPF15	0.759236206925489	NA	0.542575245740713	1	0.627348049888113	0.856217696752831	-1.00341552804315	-0.311871002118744	0.214450223961595	0.344419062860478	-0.691544525924409
chr1	144892106	144892212	106	-	utr3	SRGAP2B	0.471230888609427	NA	0.258549655836069	1	0.415878769136631	0.702075588599176	-0.304725070534249	-1.27692164492086	0.0302758888726846	0.0695292772667688	0.972196574386609
chr1	145168695	145168849	154	-	exon	RP11-403I13.8	0.886894477036649	NA	0.648405032298055	1	0.67989008950959	0.886463891534063	-1.26215275804348	-0.926708441753891	0.313210499311297	0.455902517500657	-0.335444316289586
chr1	145291412	145291528	116	-	utr3	NBPF20	0.50034311241538	NA	0.292114490940933	1	0.409103323675168	0.696983146612027	-1.08921489779574	-1.64112749882878	0.00564727690750256	0.0162442350267302	0.551912601033041
chr1	145291633	145291753	120	-	utr3	NBPF20	0.818457336213608	NA	0.617934658938935	1	0.820957873095239	0.948805007682534	-1.17359210918272	-1.64112749882878	0.00564727690750256	0.0162442350267302	0.467535389646061
chr1	145670165	145670384	219	+	utr3	GPR89A	0.245914782464336	0.520865949427818	0.0851326329237666	1	0.006234697828501	0.0411526887846446	1.65049551815697	1.10680898123097	0.015465766805738	0.0391612978888151	0.543686536925999
chr1	145746784	145746979	195	-	utr3	RNF115	0.227021421574889	0.499506513972361	0.0494311420594827	1	0.0742671664484721	0.25023643015776	-0.132184066376627	-1.18604081439427	1.67099824798115e-10	1.65946322461447e-09	1.05385674801765
chr1	145747926	145748037	111	-	exon	RNF115	0.17073109452992	0.430237811448567	0.0469350139787054	1	0.106466528862317	0.317458091694429	0.122807553528678	-1.18604081439427	1.67099824798115e-10	1.65946322461447e-09	1.30884836792295
chr1	145843950	145844137	187	+	utr3*	POLR3C	0.594922347582286	NA	0.305617985386486	1	0.0860534889454931	0.275958269955801	0.618447951528564	0.249592313191724	0.180875105684032	0.301900909099657	0.36885563833684
chr1	145849480	145849608	128	-	exon	PIAS3	0.428033284983735	0.692505611423746	0.181879611255789	1	0.331804843659726	0.622744166674991	0.166260181209467	-0.570177283763656	0.00952421493626185	0.025699718720612	0.736437464973123
chr1	145912355	145912546	191	-	exon	PEX11B	0.0322018130657235	0.165266254174594	0.0880200285164446	1	0.0942837508229848	0.292687472914259	-0.547721027849118	0.147017531918624	0.529134923540296	0.665584247709777	-0.694738559767741
chr1	145960681	145960794	113	-	exon	ANKRD34A	0.461951218470899	NA	0.625699705527688	1	0.664363453242282	0.877153401930597	-0.540659693323611	0.799657103365115	0.00229930906612007	0.00729857754643886	-1.34031679668873
chr1	145977800	145977917	117	+	exon	CH17-270A2.2	0.246538553780405	NA	0.0883046998114754	1	0.0155355427799247	0.0831871236394687	0.673464417584029	NA	NA	NA	NA
chr1	145977988	145978167	179	+	exon	POLR3GL	0.510495012634433	0.753476530561207	0.23064273424692	1	0.00683335689926577	0.0441721470464992	0.352050728598391	-0.218807962931397	0.622600534216933	0.742553041888164	0.570858691529788
chr1	145978385	145978502	117	+	utr3	POLR3GL	0.831867682852038	0.929938646829213	0.47258485187889	1	0.0342747910223511	0.148202698825772	0.0331490285838516	-0.218807962931397	0.622600534216933	0.742553041888164	0.251956991515248
chr1	145978598	145978754	156	+	utr3	POLR3GL	0.946430800368444	0.980428485636555	0.717718976351901	1	0.0511500389238534	0.194902919780082	0.21370128725882	-0.218807962931397	0.622600534216933	0.742553041888164	0.432509250190217
chr1	145993321	145993513	192	-	utr3	TXNIP	0.224664268040566	0.497218707823496	0.521261059974135	1	0.974885945778379	0.979977520872554	0.362754353319176	0.199459963384225	0.241212073537099	0.376293701171512	0.163294389934951
chr1	146066087	146066254	167	-	utr3	NBPF10	0.287461242158111	NA	0.103812254885897	1	0.17239144085812	0.428589567615388	0.0204535800067204	-0.937874941146756	0.246245607461826	0.382130974446117	0.958328521153476
chr1	146994583	146994828	245	+	utr3	NBPF12	0.944901305122936	NA	0.614907818559281	1	0.832807105399557	0.953404855635013	0.889332808499356	0.280829728881692	0.447479043775909	0.592426715125698	0.608503079617664
chr1	147159440	147159611	171	-	utr3	PRKAB2	0.45666699187928	0.714217159138521	0.1592074589476	1	0.422636493281982	0.707356214534053	1.87048706512265	1.0300546378686	3.48892604677267e-07	2.24445337477529e-06	0.840432427254054
chr1	147172367	147172471	104	-	utr5	PRKAB2	0.124075540326939	0.36055732832051	0.0300960609422343	1	0.00472977493825056	0.0331331360355609	2.77188095542637	1.0300546378686	3.48892604677267e-07	2.24445337477529e-06	1.74182631755778
chr1	147177714	147177846	132	+	intron	RP11-337C18.10	1	NA	0.852936474508847	1	0.806221548582259	0.943839470219967	-1.83590912388824	NA	NA	NA	NA
chr1	147179549	147179702	153	+	exon	PDIA3P1	0.554412902405025	0.78096495556495	0.229189042168208	1	0.0295404605899939	0.13347960983733	0.763097469635249	0.407579877578314	0.025242193052994	0.0596385852514156	0.355517592056935
chr1	147624433	147624592	159	+	exon	BCL9	0.0282656222791692	NA	0.0295708148568458	1	0.296141346163608	0.586118219323375	-1.01859817505108	0.30922168388029	0.436674492073946	0.582528487235386	-1.32781985893137
chr1	148459470	148459631	161	+	exon	AC245100.1	0.872142668233079	NA	0.941707891617857	1	0.851541170185797	0.95852748141002	-0.967105697046722	-0.81236405805949	0.413793994748326	0.560044401423664	-0.154741638987232
chr1	148932380	148932566	186	+	utr3	PDE4DIP	0.729290091189931	NA	0.881794582698155	1	0.836325884273301	0.953710923656476	-2.47217186581908	-1.2311761940957	3.71787078411082e-11	3.94993211681658e-10	-1.24099567172339
chr1	148953027	148953216	189	+	exon	PDE4DIP	0.981325416782171	0.994799952507397	0.576449805281093	1	0.135875400169526	0.370238127748857	-0.214253735946482	-1.2311761940957	3.71787078411082e-11	3.94993211681658e-10	1.01692245814922
chr1	148953358	148953633	275	+	exon	PDE4DIP	0.759273881385622	0.894447638282435	0.831236417489688	1	0.676037420659411	0.883633236128035	-0.155742283617054	-1.2311761940957	3.71787078411082e-11	3.94993211681658e-10	1.07543391047865
chr1	148979804	148979911	107	+	exon	PDE4DIP	0.247756073336319	0.523137096052377	0.078528511506185	1	0.251618428860191	0.533419399308123	-0.339681473304798	-1.2311761940957	3.71787078411082e-11	3.94993211681658e-10	0.891494720790902
chr1	148981333	148981642	309	+	utr3	PDE4DIP	0.448507633713097	0.708966166283312	0.957714762432725	1	0.542199065677938	0.800110115280094	-0.883326070377455	-1.2311761940957	3.71787078411082e-11	3.94993211681658e-10	0.347850123718245
chr1	149001620	149001720	100	+	exon	PDE4DIP	0.202882680358972	NA	0.0927720140157579	1	0.17535555090044	0.433236891009979	-0.955233984446866	-1.2311761940957	3.71787078411082e-11	3.94993211681658e-10	0.275942209648834
chr1	149005325	149005443	118	+	exon	PDE4DIP	0.416717831137578	NA	0.628758403242707	1	0.911320745386499	0.974029818710794	-1.78049491037862	-1.2311761940957	3.71787078411082e-11	3.94993211681658e-10	-0.54931871628292
chr1	149032091	149032450	359	+	utr3	PDE4DIP	0.752437868453084	0.891021298300621	0.853810564466544	1	0.904968131380889	0.972988295644843	-2.33102115912201	-1.2311761940957	3.71787078411082e-11	3.94993211681658e-10	-1.09984496502631
chr1	149055573	149055690	117	-	utr3	NBPF9	0.89019297496187	NA	0.612248951775713	1	0.934196978929263	0.975079259661927	0.311428147103212	-0.880112667898802	0.00453151632863836	0.0133380001354709	1.19154081500201
chr1	149055778	149055881	103	-	utr3	NBPF9	0.167519675412895	NA	0.0523170381461238	1	0.0630289399473575	0.223964318060292	-0.407669669738091	-0.880112667898802	0.00453151632863836	0.0133380001354709	0.472442998160712
chr1	149197769	149197884	115	+	intron	CH17-189H20.1	0.402797278458924	NA	0.46344201332543	1	0.800428162849926	0.941930861060362	-1.32449484124012	-0.018915713914413	0.984947933452865	0.990844695351501	-1.30557912732571
chr1	149554534	149554990	456	+	utr3	NBPF19	0.752491875180147	0.891021298300621	0.875909131471292	1	0.640223016767637	0.864393917266061	0.0335266122000307	-0.301280376823057	0.50093967426222	0.640904971566283	0.334806989023088
chr1	149885737	149886172	435	-	utr3	HIST2H2BE	0.914757222723637	0.967273666156996	0.697668122908667	1	0.569527928703255	0.819513894403654	-0.539607655272259	-0.561103019172471	0.0503273516629881	0.106850873782412	0.0214953639002128
chr1	149900141	149900719	578	+	utr3	BOLA1	0.0106423987902699	0.0815503324121232	0.027954447962869	1	0.000126617021718185	0.00154803741081832	1.75681571598206	2.38284382607064	1.90106967373631e-08	1.4535881844615e-07	-0.62602811008858
chr1	149913240	149914098	858	-	utr5	SV2A	0.445072114086843	0.705443028399791	0.959654725644152	1	0.8094513333386	0.945436010473175	-1.6334813482558	-1.73381369050367	2.39036221341457e-16	4.12887894165786e-15	0.100332342247869
chr1	149926661	149926856	195	-	exon	SF3B4	0.0532339110358645	0.22310447609309	0.176292567883924	1	0.494230242864178	0.765626179937553	-0.175196812231994	-0.332267531946871	0.0793501946380724	0.15557467452423	0.157070719714878
chr1	149943365	149943490	125	-	utr3	OTUD7B	0.478614954303738	NA	0.267414954418729	1	0.233569114877903	0.511996698871055	0.16605129135636	-0.787028909053578	0.00013858905791051	0.000573129468862444	0.953080200409938
chr1	149943599	149945033	1434	-	utr3	OTUD7B	0.174851790841423	0.435736535776457	0.59580233478134	1	0.562340474033298	0.815156490148473	-0.996153629923634	-0.787028909053578	0.00013858905791051	0.000573129468862444	-0.209124720870057
chr1	150150019	150150141	122	+	utr5	PLEKHO1	0.0748730361404301	NA	0.0163453827785592	1	0.0318713204881109	0.140616707243933	0.111648734131057	-1.43233881836709	3.20405999770496e-13	4.30019656177603e-12	1.54398755249815
chr1	150159103	150159641	538	+	utr3	PLEKHO1	0.00176093096204405	0.0221801121175931	0.0108130996850846	1	3.15256507018903e-07	7.34697435592604e-06	-2.4750865373809	-1.43233881836709	3.20405999770496e-13	4.30019656177603e-12	-1.0427477190138
chr1	150226555	150226776	221	-	utr3	ANP32E	0.0111913937487234	0.0842554457263415	0.00102587990557816	1	6.82450708529839e-08	1.8203512798345e-06	2.41966815196167	0.559795421259191	0.00890763512448992	0.0242855618061768	1.85987273070248
chr1	150229010	150229182	172	-	exon	ANP32E	0.0139757783299973	0.097269034915665	0.0018779137028294	1	3.93371408133183e-05	0.000559906989410798	2.13252854728878	0.559795421259191	0.00890763512448992	0.0242855618061768	1.57273312602959
chr1	150235745	150235899	154	-	utr5	ANP32E	0.0338566622051423	0.16984422325575	0.00777822308850771	1	0.00289421952957284	0.0223363557861738	2.26547870130365	0.559795421259191	0.00890763512448992	0.0242855618061768	1.70568328004446
chr1	150266061	150266240	179	-	utr3	APH1A	0.366409677649817	0.639327246700268	0.0951390136101913	1	0.120174198262709	0.343072175366869	-0.0367749288672047	-0.817025144459445	1.07686376177768e-07	7.41345344227411e-07	0.780250215592241
chr1	150266400	150266591	191	-	utr3	APH1A	0.0374271817490321	0.181559606433946	0.192362727981094	1	0.313659770260451	0.604825052682473	-1.2774665390415	-0.817025144459445	1.07686376177768e-07	7.41345344227411e-07	-0.460441394582051
chr1	150293880	150293987	107	+	utr5	MRPS21	0.0021590597982215	0.0258813660689418	9.52906533681084e-05	1	3.37594297382943e-10	1.40865072800119e-08	1.40901514426832	0.110206697431346	0.556410868954839	0.68920527755661	1.29880844683697
chr1	150294401	150294504	103	+	exon	MRPS21	0.000650070669607832	0.010403879426916	3.36567608357574e-05	0.655330790233032	1.05719634261157e-06	2.20335055363771e-05	1.60185740727933	0.110206697431346	0.556410868954839	0.68920527755661	1.49165070984798
chr1	150308249	150308356	107	+	utr3	MRPS21	0.112113698984501	0.340121437420286	0.0213006014749626	1	0.120640395942773	0.343914903359468	0.836986332575489	0.110206697431346	0.556410868954839	0.68920527755661	0.726779635144142
chr1	150335087	150335237	150	+	exon	PRPF3	0.0205520929787594	0.126128369557526	0.00310419785242303	1	0.00449823264766192	0.0318775387631348	1.80105904069864	-0.00454041342381354	0.982597312612282	0.989190661143998	1.80559945412246
chr1	150470724	150470832	108	+	exon	RPRD2	0.911507563019164	NA	0.654561486930156	1	0.944256363168005	0.975079259661927	1.10508561702929	-0.0159844031458015	0.946538040482417	0.967167007311378	1.1210700201751
chr1	150471008	150471210	202	+	exon	RPRD2	0.821899360041965	NA	0.467979693089922	1	0.504969222207931	0.774257909357773	0.36280520976196	-0.0159844031458015	0.946538040482417	0.967167007311378	0.378789612907761
chr1	150471479	150472544	1065	+	exon	RPRD2	0.516561426975515	0.757863949351929	0.963988444799719	1	0.716440528011362	0.905322059309438	-0.287989170044016	-0.0159844031458015	0.946538040482417	0.967167007311378	-0.272004766898215
chr1	150472889	150473322	433	+	exon	RPRD2	0.185414980448728	0.449941145054294	0.0439642512744459	1	0.0133468482572754	0.0739889228639256	0.728904645398852	-0.0159844031458015	0.946538040482417	0.967167007311378	0.744889048544654
chr1	150507008	150507260	252	+	utr3	TARS2	0.154203787669874	0.407587347225882	0.0373936714288088	1	0.0464044969416298	0.182069302085458	1.2179702739824	0.0242794057365011	0.933299224542434	0.959991033902511	1.1936908682459
chr1	150511638	150511759	121	+	exon	ECM1	0.00407004593542592	0.0415792816884942	0.000219841762118585	1	4.82839590321897e-05	0.000667413734745979	-0.273182227596049	-1.85872298164834	1.26427657143017e-30	4.61823740979467e-29	1.58554075405229
chr1	150577007	150577464	457	-	utr3	MCL1	0.163799482272677	0.421540737992237	0.540288888374332	1	0.340244891664182	0.631412576514413	-1.80582337101405	-1.73604992091575	4.06620612006463e-21	9.47908916158019e-20	-0.0697734500982914
chr1	150578177	150578444	267	-	exon	MCL1	0.462779960418711	0.718761653748388	0.127988365587411	1	0.0209638455388946	0.103466223675644	-1.25801740480175	-1.73604992091575	4.06620612006463e-21	9.47908916158019e-20	0.478032516114002
chr1	150578794	150579147	353	-	exon	MCL1	0.0241025149365368	0.13885543232084	0.00286926238974708	1	0.000259340224901306	0.00289447869212823	-0.82174637419704	-1.73604992091575	4.06620612006463e-21	9.47908916158019e-20	0.914303546718715
chr1	150579192	150579296	104	-	exon	MCL1	0.33105208491187	0.60714606112507	0.099140849200006	1	0.0340484878121538	0.147481202526745	-0.924556058434823	-1.73604992091575	4.06620612006463e-21	9.47908916158019e-20	0.811493862480932
chr1	150579403	150579588	185	-	utr5	MCL1	0.742381486699572	0.886536183590086	0.247282996769727	1	0.284163243062406	0.572826615663136	-1.42338053860081	-1.73604992091575	4.06620612006463e-21	9.47908916158019e-20	0.31266938231494
chr1	150625522	150625667	145	-	utr3	ENSA	0.332913102098139	0.609167799191077	0.100608993255618	1	0.43270972440182	0.716681048931023	0.796549876838106	0.26547987277242	0.135824653740347	0.240686832629903	0.531070004065685
chr1	150629358	150629544	186	-	utr5	ENSA	0.636322736057471	0.828829992888152	0.203134579498159	1	0.387325753069484	0.678146543868005	0.771328911615874	0.26547987277242	0.135824653740347	0.240686832629903	0.505849038843454
chr1	150648106	150648717	611	-	utr3	GOLPH3L	0.00900200955985505	0.0731544907322539	0.0945328090970695	1	0.067610481552929	0.234484283277962	0.386234108371428	0.919840682223606	2.32982247635054e-05	0.000110513982143782	-0.533606573852177
chr1	150808148	150808269	121	-	utr5	CTSK	1.45207848659493e-05	0.000484309654476516	3.38869571263123e-07	0.00671503942415005	7.34352097692141e-17	8.63701133847038e-15	-0.0180278330504451	-2.39885949743846	1.07442309495501e-33	4.42493778165392e-32	2.38083166438802
chr1	150950632	150950869	237	+	exon	SETDB1	0.240897693677569	0.515453803151444	0.473235607034348	1	0.954059608920683	0.975079259661927	-0.268882167255181	0.182761480234862	0.462127950968682	0.605145603625075	-0.451643647490043
chr1	150960630	150961182	552	-	exon	CERS2	0.0254089776039289	0.143170101838195	0.085778817715402	1	0.107676927865782	0.319645516344887	-0.7485423847854	0.248664822169213	0.101584821548191	0.190253017547768	-0.997207206954613
chr1	151006509	151006685	176	-	utr5	FAM63A	0.381422040783802	NA	0.599240598305085	1	0.643168457606944	0.866519561856301	0.169832306631996	-0.519828490242447	0.141062495835717	0.248043253456124	0.689660796874443
chr1	151033957	151034636	679	+	utr3	PRUNE1	0.0861321851117515	0.291927755225413	0.193708493460923	1	0.0184168548604804	0.0936772344344922	0.465987503171998	0.659698611510533	0.0351541282918545	0.0791146802359489	-0.193711108338535
chr1	151052895	151053288	393	-	utr3	CDC42SE1	0.0733074598940416	0.266348678376719	0.265452132373695	1	0.110627822943252	0.325094502488996	-0.108683640864686	0.269984015138563	0.108275604970865	0.20060164124619	-0.378667656003248
chr1	151054173	151054291	118	-	utr3	CDC42SE1	0.242883282944507	0.51742738743375	0.463612997565024	1	0.419322846593777	0.704643575899427	0.197291703544911	0.269984015138563	0.108275604970865	0.20060164124619	-0.0726923115936521
chr1	151060315	151060519	204	+	utr5	MLLT11	0.368946887267018	0.641904834891134	0.628351173372863	1	0.947920144793823	0.975079259661927	2.61176378845935	2.03099639832985	3.42471464873889e-10	3.28459846950281e-09	0.580767390129497
chr1	151067294	151067581	287	+	utr3	MLLT11	0.835521886563873	0.931845404241403	0.753930213412552	1	0.312037469839224	0.602910711250502	2.46904616560268	2.03099639832985	3.42471464873889e-10	3.28459846950281e-09	0.438049767272833
chr1	151117448	151117568	120	+	exon	GABPB2	0.885753164712421	NA	0.820647860806507	1	0.932205786098583	0.975079259661927	0.651894664985783	-0.367286684817743	0.214699202869822	0.344739856056704	1.01918134980353
chr1	151117994	151118335	341	+	utr3	GABPB2	0.520249141101657	0.760727447969779	0.759591296492583	1	0.472991228738098	0.748508898605762	-0.282634188180404	-0.367286684817743	0.214699202869822	0.344739856056704	0.0846524966373398
chr1	151132187	151132423	236	-	utr3	SEMA6C	0.859142218830216	NA	0.828407390642903	1	0.942307663582795	0.975079259661927	0.990117618728358	0.431187342704253	0.18820938907233	0.311288222115573	0.558930276024105
chr1	151165618	151165871	253	-	utr5	LYSMD1	0.320590209955257	0.597132641572276	0.588559130131689	1	0.542780443286873	0.800439967398855	1.35802761577484	0.893490106813025	0.00880515355013253	0.0240529906576907	0.464537508961817
chr1	151166053	151166243	190	+	utr5	SCNM1	0.00560885315684737	0.0521289360311045	0.000366420248826956	1	1.88470491495372e-10	8.20458555185048e-09	2.29742689473422	0.676955617361749	0.00762633770238863	0.0211463494522734	1.62047127737248
chr1	151176682	151176831	149	-	exon	VPS72	0.0941079716970625	0.309267352180058	0.0134692366683813	1	0.00013915535920614	0.00168089644705939	1.97952899515475	1.06089822215216	3.22277770448934e-08	2.39530158899838e-07	0.918630773002588
chr1	151189962	151190170	208	-	utr5	VPS72	0.532058013058313	0.767947948338072	0.157582435836188	1	0.117893104172059	0.339062792951301	1.59416620194356	1.06089822215216	3.22277770448934e-08	2.39530158899838e-07	0.533267979791396
chr1	151198593	151198879	286	+	utr5	PIP5K1A	0.130245304989742	0.370173440500223	0.0222781919609601	1	0.00748309501787995	0.0475814122667093	0.651422995558002	-0.380165265115348	0.0183446420170683	0.0454170713153262	1.03158826067335
chr1	151248001	151248342	341	+	utr3	PIP5K1A	0.0252900012649856	0.142737502667398	0.122072714888767	1	0.260884140226455	0.544171523359725	-0.768405627943116	-0.380165265115348	0.0183446420170683	0.0454170713153262	-0.388240362827768
chr1	151267245	151267431	186	+	utr3	PSMD4	0.0029040131144976	0.032399969457254	0.000216569278535286	1	3.09909223849721e-11	1.50917537773985e-09	1.64526009745233	0.0760629815625037	0.655427622897808	0.768740327861602	1.56919711588983
chr1	151286353	151288144	1791	+	exon	ZNF687	0.120001972875567	0.353389215545474	0.374696770756096	1	0.68370611727185	0.888023475145583	-0.568977871493324	-0.504820450304556	0.0412543249637003	0.0904305825023545	-0.0641574211887682
chr1	151292512	151292864	352	-	utr3	PI4KB	0.95582614960997	0.983893909784136	0.437241848976499	1	0.371724869513624	0.663306767425961	-0.178040811686625	-0.644183340678782	3.59296055680156e-05	0.000164486799335353	0.466142528992158
chr1	151315575	151316468	893	-	utr5	PI4KB	0.949649087159702	0.981657799797867	0.386393588087028	1	0.303889529624506	0.593900128248768	-0.160094989235489	-0.644183340678782	3.59296055680156e-05	0.000164486799335353	0.484088351443294
chr1	151342701	151342884	183	-	exon	RFX5	0.0511536825850255	0.217485749603281	0.00781706974040645	1	0.016436243311869	0.0865128828810021	1.74203849591555	0.467484306923902	0.035827312273204	0.0804228777371356	1.27455418899165
chr1	151399643	151399756	113	+	exon	PSMB4	0.393409281887234	0.663681110154868	0.956322014388899	1	0.732684662705036	0.912578489169773	1.21022538330068	1.03077292472245	3.9210781016422e-12	4.70618996839387e-11	0.179452458578233
chr1	151402987	151403163	176	-	utr3	POGZ	0.269043730034076	NA	0.10104521363076	1	0.0654224427035715	0.229309196175363	0.097628681630847	-0.771350655881543	3.39363657413679e-05	0.000155803153230971	0.86897933751239
chr1	151404627	151404737	110	-	utr3	POGZ	0.927069180756565	NA	0.865891522250585	1	0.940007522581497	0.975079259661927	-0.153869538547644	-0.771350655881543	3.39363657413679e-05	0.000155803153230971	0.617481117333898
chr1	151404839	151406337	1498	-	exon	POGZ	0.89672036331157	0.95997404807774	0.479527572837203	1	0.793356184269083	0.939316016865885	-0.5551977614745	-0.771350655881543	3.39363657413679e-05	0.000155803153230971	0.216152894407043
chr1	151581730	151582083	353	+	utr3	TUFT1	0.885160235094328	0.95491848078439	0.658718023870732	1	0.57205232489672	0.821090233965376	0.679478548573472	0.591502556249506	0.0212557360268579	0.0515651970692348	0.0879759923239659
chr1	151612370	151612508	138	-	exon	RP11-404E16.1	0.331624135501137	NA	0.0992169896770753	1	0.138952714658868	0.375066031031964	0.267513532490533	-1.51030073526367	0.643205214474758	NA	1.7778142677542
chr1	151874267	151874702	435	-	utr3	THEM4	0.655222864427429	0.841254593574565	0.335570379573467	1	0.0288567019661587	0.131245135672407	0.968622204256585	0.255872094673936	0.454204327312796	0.598426025020573	0.712750109582649
chr1	151993708	151993834	126	-	utr5	S100A10	0.19077339961967	0.457155629984459	0.0257133637447587	1	4.36999824199517e-05	0.000612043207820382	1.82331247480113	0.0562345595455371	0.927435639230042	0.956660467594509	1.76707791525559
chr1	152032547	152032662	115	-	utr3	S100A11	1.76226212452214e-05	0.000566468122404782	5.67095162037819e-07	0.0112182764954321	0.00159100711670247	0.0136520749506746	0.679885569974335	-1.01584572162652	7.47840450632035e-14	1.06492480170002e-12	1.69573129160085
chr1	153535139	153535302	163	-	exon	S100A6	0.012458076881499	0.0902033878459563	0.00186105334748467	1	0.000441512791034875	0.00458899496294233	0.249412472903036	-1.05574862763441	9.46958403730027e-07	5.70565528168258e-06	1.30516110053745
chr1	153535875	153535999	124	-	utr5	S100A6	0.00696352859022846	0.0606953499459176	0.000945078350217134	1	7.34974927945072e-05	0.000962357796278079	0.289180423583935	-1.05574862763441	9.46958403730027e-07	5.70565528168258e-06	1.34492905121834
chr1	153544592	153544729	137	-	exon	S100A4	0.0081029624916839	0.0677458275268617	0.000828316645756594	1	0.000203800312582533	0.00233551674453555	1.04822426664562	-0.615230878918137	0.00162872422343186	0.00538142576513492	1.66345514556376
chr1	153545677	153545782	105	-	utr5	S100A4	0.0779512568332788	0.276130563513299	0.0149704622014694	1	0.000874017060703199	0.00827600335445515	0.569289901961849	-0.615230878918137	0.00162872422343186	0.00538142576513492	1.18452078087999
chr1	153607398	153607562	164	-	utr3	S100A16	0.664556515933872	0.847010741646584	0.238474515401553	1	0.210959991388195	0.483733593296019	-0.811794329622708	-1.25202803660603	1.434805773976e-14	2.16966598103614e-13	0.440233706983325
chr1	153612895	153613074	179	-	utr5	S100A16	0.184832343615503	0.449247340237393	0.0388912447540136	1	0.000121545677943258	0.00149879011330153	0.0847773617414055	-1.25202803660603	1.434805773976e-14	2.16966598103614e-13	1.33680539834744
chr1	153638379	153638479	100	+	exon	CHTOP	0.00321936691717805	0.0350656223928602	0.000222090633659484	1	4.03119702412594e-05	0.000571356127901487	2.60170658543235	0.640680380388655	0.000313001676660512	0.00120496466579498	1.96102620504369
chr1	153643278	153643429	151	+	utr3	CHTOP	0.173755728609411	0.434030973625883	0.0356048903270566	1	3.49164011158755e-05	0.000505571388943475	1.78218707500351	0.640680380388655	0.000313001676660512	0.00120496466579498	1.14150669461486
chr1	153645107	153645474	367	+	utr3	CHTOP	0.201322347754152	0.470736732818203	0.824339512459524	1	0.924131473034381	0.975079259661927	0.561664367464615	0.640680380388655	0.000313001676660512	0.00120496466579498	-0.0790160129240404
chr1	153662367	153662481	114	-	utr3	ILF2	0.00019846226046688	0.00409362210281821	1.01211613958821e-05	0.198202703615559	0.000105296889348472	0.00131863701032158	2.88927653153922	0.982765020933039	1.49977926027976e-10	1.50149492768904e-09	1.90651151060618
chr1	153775421	153776010	589	+	exon	SLC27A3	0.11120155645481	0.33834235625519	0.207477954611062	1	0.0933078495058787	0.290729476739644	-2.54494804355606	-1.55244320678662	1.00291424120415e-05	5.07717780724319e-05	-0.992504836769442
chr1	153828010	153828282	272	-	exon	GATAD2B	0.282715902870576	0.560324488736814	0.105949664710303	1	0.0167721026194151	0.0876774571296623	0.380089631066749	-0.454690399578266	0.0979780293580731	0.184863741755937	0.834780030645014
chr1	153977679	153977907	228	-	utr5	JTB	0.532008158890406	0.767947948338072	0.150413670201894	1	2.96937794533041e-05	0.000441064469988812	0.570401509430884	0.332801466146652	0.0439573621025894	0.0953237915882889	0.237600043284231
chr1	153981810	153982119	309	-	utr3	RAB13	0.000180179761459829	0.00380994635265616	4.53711854355551e-06	0.0891407680252351	1.72558151513715e-09	6.30998098771606e-08	0.250954743416207	-1.41393844371059	1.25894360322027e-12	1.58245669910464e-11	1.6648931871268
chr1	154157135	154157303	168	-	utr3	TPM3	1.08386797777565e-08	9.76771499019245e-07	1.6360480596675e-10	3.28371206055865e-06	3.45904251253136e-09	1.19738834788349e-07	5.31429118698113	2.15607052062748	1.06142515446062e-55	8.88214101366167e-54	3.15822066635365
chr1	154157440	154157660	220	-	utr3	TPM3	0.000130477329407322	0.00294617996956187	9.52323294095277e-06	0.18651251714856	0.00934629141342078	0.0564991322232398	3.56210690457109	2.15607052062748	1.06142515446062e-55	8.88214101366167e-54	1.40603638394361
chr1	154170574	154170679	105	-	utr3	TPM3	1.59521595891742e-05	0.000519388593935693	1.14989674510721e-07	0.002284614853179	2.25691389616794e-26	7.56517537995494e-24	4.79235486884983	2.15607052062748	1.06142515446062e-55	8.88214101366167e-54	2.63628434822234
chr1	154171953	154172057	104	-	utr3	TPM3	9.99845696099221e-09	9.17434172057104e-07	2.19702520425969e-11	4.41821768576624e-07	2.50146007305034e-22	5.58992944324315e-20	4.87797234613431	2.15607052062748	1.06142515446062e-55	8.88214101366167e-54	2.72190182550683
chr1	154172839	154172944	105	-	utr3	TPM3	7.32230270826152e-09	6.97230584925027e-07	2.86806579147681e-11	5.76653308034328e-07	4.34946819947372e-25	1.19830827983309e-22	4.7670420542852	2.15607052062748	1.06142515446062e-55	8.88214101366167e-54	2.61097153365771
chr1	154173031	154173155	124	-	utr3	TPM3	0.00271344282961717	0.030657854060003	0.000107608885025154	1	4.2436909910447e-19	6.32215653421415e-17	4.48720728318488	2.15607052062748	1.06142515446062e-55	8.88214101366167e-54	2.3311367625574
chr1	154176047	154176194	147	-	utr5	TPM3	0.000353987171290809	0.00653581191871078	2.12606558679281e-05	0.415029263197824	1.27509607482575e-26	4.34656478930432e-24	3.8139682622904	2.15607052062748	1.06142515446062e-55	8.88214101366167e-54	1.65789774166292
chr1	154182941	154183181	240	-	utr5	TPM3	0.00596374702553649	0.0544907241802188	0.00122601961876707	1	2.59485826087721e-08	7.46606428365699e-07	3.2224598920717	2.15607052062748	1.06142515446062e-55	8.88214101366167e-54	1.06638937144422
chr1	154207365	154207554	189	-	utr3	C1orf43	0.512966048144606	0.755578408156054	0.133086619797058	1	0.069231784202528	0.238341260506889	0.391576758838835	-0.0640609146331859	0.693477520267673	0.798126127983683	0.455637673472021
chr1	154234660	154234800	140	+	exon	UBAP2L	4.18951372156932e-07	2.33195727002057e-05	9.21143815818866e-09	0.000183915574266395	2.11693306947448e-10	9.11686464524e-09	1.39076994992729	-1.18096780588375	4.50551084437587e-14	6.53547995685572e-13	2.57173775581104
chr1	154270983	154271324	341	+	utr3	UBAP2L	0.0436777535306546	0.198941392435051	0.00803988539692192	1	0.000118882658110081	0.00147227094822042	0.745490572196696	-1.18096780588375	4.50551084437587e-14	6.53547995685572e-13	1.92645837808045
chr1	154325643	154325744	101	+	utr5	ATP8B2	0.690561432795541	NA	0.862962480978335	1	0.430362739569178	0.714373109373099	-2.57679363472904	-2.14841069434447	1.10475609214024e-43	6.27143161062532e-42	-0.42838294038457
chr1	154348899	154349486	587	+	utr3	ATP8B2	0.014933902420243	0.101389812844161	0.0705120317715351	1	0.000146471054688136	0.00175660456284305	-3.07741498751962	-2.14841069434447	1.10475609214024e-43	6.27143161062532e-42	-0.929004293175153
chr1	154550039	154550431	392	-	utr3	UBE2Q1	0.00115547297370464	0.0161531494200261	0.0292103461007794	1	0.0444649823938197	0.17728093717215	-0.550003173600842	0.0226907512034116	0.886180441337829	0.932090035187906	-0.572693924804253
chr1	154551333	154551433	100	-	exon	UBE2Q1	0.370929545171936	0.642895159370344	0.729254086549105	1	0.968387246355085	0.977451896053942	0.279039330507967	0.0226907512034116	0.886180441337829	0.932090035187906	0.256348579304555
chr1	154558839	154558939	100	-	exon	UBE2Q1	0.858917506828216	NA	0.591745125358159	1	0.506590230142684	0.775915216558499	2.07337717109607	0.0226907512034116	0.886180441337829	0.932090035187906	2.05068641989266
chr1	154582143	154582265	122	-	utr3	ADAR	0.064286933109847	0.249054290502324	0.0171229079286791	1	0.00644086707219379	0.042208771116312	-2.09293710682301	-3.26128306877708	2.37929075767301e-121	8.19256115969899e-119	1.16834596195408
chr1	154584735	154584982	247	-	utr3	ADAR	0.201522005769076	0.470912666668283	0.634895876953313	1	0.41961156776998	0.704853892318326	-3.28036436070002	-3.26128306877708	2.37929075767301e-121	8.19256115969899e-119	-0.0190812919229342
chr1	154585172	154585276	104	-	exon	ADAR	0.399139746949238	0.669050571855924	0.727762386187329	1	0.945144684827192	0.975079259661927	-2.94754079564743	-3.26128306877708	2.37929075767301e-121	8.19256115969899e-119	0.313742273129657
chr1	154601009	154601940	931	-	utr5	ADAR	0.286427391852957	0.564870484909961	0.923979049513151	1	0.808073202803168	0.944611877256939	-2.94526642985593	-3.26128306877708	2.37929075767301e-121	8.19256115969899e-119	0.316016638921149
chr1	154601998	154602230	232	-	utr5	ADAR	0.552648413302804	0.779930739877373	0.188953942465025	1	0.0170559524522631	0.0887986838519065	-2.49522527306275	-3.26128306877708	2.37929075767301e-121	8.19256115969899e-119	0.766057795714331
chr1	154602319	154602557	238	-	utr5	ADAR	0.785802523974217	0.907338598560499	0.348272350731291	1	0.193544919073232	0.459680610817293	-2.44728876935331	-3.26128306877708	2.37929075767301e-121	8.19256115969899e-119	0.813994299423773
chr1	154944765	154944968	203	-	utr3	PBXIP1	0.270791559212771	0.548711022238535	0.07774805016742	1	0.0234014813712407	0.112541987885795	-0.241992912208499	-1.12049283065535	1.00411760100644e-07	6.95367164244621e-07	0.878499918446855
chr1	154945871	154946528	657	-	exon	PBXIP1	0.62411319279124	0.821872987636721	0.839504852606451	1	0.61269010099773	0.846415617011613	-0.824709274933744	-1.12049283065535	1.00411760100644e-07	6.95367164244621e-07	0.29578355572161
chr1	154958500	154958985	485	-	utr3	PYGO2	0.0610288740094954	0.241752263868069	0.088142474784461	1	0.000145183477338717	0.00174636967478246	-0.108585111063066	0.801158772472465	0.00275970435213514	0.00858356733485066	-0.909743883535531
chr1	154970124	154970331	207	-	utr5	SHC1	0.556642352221301	0.781898862460911	0.165227582464296	1	0.17965776655481	0.439678389018051	-0.575264185884247	-1.27152755342549	5.42443071353607e-16	9.15874137516975e-15	0.69626336754124
chr1	154983358	154983465	107	+	utr5	FLAD1	0.981487300300792	0.994799952507397	0.505553479113496	1	0.269187346831232	0.553639175541324	1.6966122224369	1.05946334602642	7.42033298796895e-06	3.83788904406057e-05	0.637148876410474
chr1	154988283	154988819	536	+	utr5	FLAD1	0.233882766506333	0.507959415421874	0.649838526683764	1	0.831498315593514	0.952854959181448	0.771393023506692	1.05946334602642	7.42033298796895e-06	3.83788904406057e-05	-0.288070322519732
chr1	155002708	155002941	233	+	utr5	ZBTB7B	0.233421426768542	0.507402978044579	0.49671469694122	1	0.961165757069356	0.975688085351392	1.21962988637289	0.954860211885671	5.91890199834341e-05	0.000261232648819511	0.264769674487217
chr1	155014686	155015853	1167	+	exon	ZBTB7B	0.138870309119463	0.383667240888444	0.511757579250508	1	0.433721234000779	0.717057250984273	0.734147957887952	0.954860211885671	5.91890199834341e-05	0.000261232648819511	-0.220712253997719
chr1	155016240	155016943	703	+	utr3	ZBTB7B	0.0024008306481183	0.0281118143948268	0.0288736812676226	1	0.0540384338190042	0.201984910799899	0.206237529268073	0.954860211885671	5.91890199834341e-05	0.000261232648819511	-0.748622682617598
chr1	155069092	155069315	223	+	utr3	EFNA4	0.220871921788243	0.493308711958138	0.433910445405864	1	0.768698605883452	0.929593311378028	1.04080538240541	0.865281628805872	0.0549250144830301	0.114973590213431	0.175523753599535
chr1	155188272	155188455	183	-	exon	MUC1	0.604545800135127	NA	0.374029292178159	1	0.231064987920879	0.509168295942229	-1.23532767757315	-2.62902164912949	8.64699944889932e-09	6.90839012646182e-08	1.39369397155634
chr1	155262178	155262302	124	-	utr5	SCAMP3	0.16064030543114	0.416821439369491	0.0254474438801443	1	0.00393184980346984	0.0285381423524675	0.495831397187265	-0.494142182864903	0.0039358271470804	0.0117832519408075	0.989973580052168
chr1	155308910	155309037	127	+	utr5	FDPS	0.0236256978079934	0.137099679882338	0.00221085196283121	1	7.35370098887274e-13	4.96300786202042e-11	2.53869705998266	1.07806236339777	3.50593123251289e-06	1.92267831873893e-05	1.46063469658489
chr1	155322256	155322389	133	-	exon	RUSC1-AS1	0.767597605551214	NA	0.478699744906713	1	0.877598379437351	0.966021577366723	-0.981713215273455	0.0499894976750953	0.940370631003618	0.963819095964476	-1.03170271294855
chr1	155438417	155439016	599	-	exon	ASH1L	0.675573438575002	0.852874756901363	0.272709957377717	1	0.160961492893323	0.411274607130743	-0.166043844651078	-0.638029052034114	0.000118118273330034	0.00049421438506455	0.471985207383037
chr1	155477848	155478354	506	-	exon	ASH1L	0.689185670311553	0.859351823854558	0.812368114315966	1	0.899109313813816	0.972474261534997	-0.41122180780742	-0.638029052034114	0.000118118273330034	0.00049421438506455	0.226807244226695
chr1	155478950	155479162	212	-	exon	ASH1L	0.796814793849749	0.912608819039655	0.835617636792518	1	0.294323209244961	0.584230989373732	-0.146935548422807	-0.638029052034114	0.000118118273330034	0.00049421438506455	0.491093503611308
chr1	155479949	155480078	129	-	exon	ASH1L	0.112991563889828	NA	0.0448642620103855	1	0.182910572418525	0.444299258020733	0.81486565405113	-0.638029052034114	0.000118118273330034	0.00049421438506455	1.45289470608524
chr1	155481220	155482367	1147	-	utr3	ASH1L	0.429848460301358	0.693810641553034	0.91824138202804	1	0.9350219876053	0.975079259661927	-0.48389978214674	-0.638029052034114	0.000118118273330034	0.00049421438506455	0.154129269887374
chr1	155521071	155521591	520	-	utr5	ASH1L	0.0164065365963133	0.108371557171624	0.064345555186575	1	0.0134876141599987	0.0745842441533942	-0.935969511021426	-0.638029052034114	0.000118118273330034	0.00049421438506455	-0.297940458987312
chr1	155562700	155562815	115	-	utr5	ASH1L	0.97924337464171	NA	0.691093804790377	1	0.765510894595485	0.928194074401905	0.183131434098187	-0.638029052034114	0.000118118273330034	0.00049421438506455	0.821160486132301
chr1	155563241	155563463	222	+	exon	ASH1L-AS1	0.895686999014082	NA	0.898331454996847	1	0.540382801203939	0.799153534228034	0.400968818427536	0.21921616781375	0.772450798029658	0.856086775106318	0.181752650613786
chr1	155614319	155614580	261	+	utr3	MSTO1	0.958839512242667	NA	0.797228757757683	1	0.801018743307632	0.942320750942229	-0.90668751719543	0.550444162744492	0.07783955480439	0.153113130652876	-1.45713167993992
chr1	155659696	155660032	336	-	utr3	YY1AP1	0.545299167809497	0.775195248885989	0.860644960625262	1	0.913522229400531	0.974029818710794	0.406971199998115	0.978905737470939	1.95287040570044e-05	9.38199679810887e-05	-0.571934537472824
chr1	155737018	155737132	114	+	exon	DAP3	0.976642675390304	0.992049454623386	0.537207576043249	1	0.0486083275953195	0.188473237824767	1.43539143344682	0.71130259127502	0.00010406867325526	0.000440342146062346	0.724088842171797
chr1	155738210	155738466	256	+	utr3	DAP3	0.737789485106866	0.884336300358754	0.628434845956354	1	0.262095438213803	0.545340725569626	0.853352813424558	0.71130259127502	0.00010406867325526	0.000440342146062346	0.142050222149538
chr1	155748221	155748459	238	+	exon	MSTO2P	0.204797634307222	NA	0.331241201817495	1	0.669951923047227	0.880667390988028	-0.155143473154376	0.184695911162404	0.752233583226717	0.84180905653439	-0.33983938431678
chr1	155750260	155750410	150	-	utr3	GON4L	0.120291071719141	NA	0.168895639753657	1	0.480895892621298	0.754899952575675	-0.00237815185773228	-0.596493303286961	0.00291992012704761	0.00901646609063628	0.594115151429229
chr1	155752074	155752189	115	-	utr3	GON4L	0.998206150716352	NA	0.667344021955595	1	0.71616502811601	0.905298203761953	-0.240285960967446	-0.596493303286961	0.00291992012704761	0.00901646609063628	0.356207342319515
chr1	155753167	155753327	160	-	exon	GON4L	0.0792883431958949	NA	0.0171882975043727	1	0.0966920717006916	0.297714474287249	0.61012525498026	-0.596493303286961	0.00291992012704761	0.00901646609063628	1.20661855826722
chr1	155765023	155765863	840	-	utr3	GON4L	0.973832450581884	0.990981536618478	0.496700641102026	1	0.188281627706439	0.451933930234996	-0.400186270027004	-0.596493303286961	0.00291992012704761	0.00901646609063628	0.196307033259957
chr1	155853500	155853755	255	-	exon	GON4L	0.203577999945717	0.473815667821392	0.0571859690081772	1	0.189226929068163	0.452955486481658	0.807439432993773	-0.596493303286961	0.00291992012704761	0.00901646609063628	1.40393273628073
chr1	155868020	155868547	527	+	exon	SYT11	0.0641981537172263	0.248774007493936	0.262105557339344	1	0.253214179004361	0.535391460064729	-1.59353515959223	-1.37596473673855	5.07084153265454e-12	6.00044820010569e-11	-0.217570422853683
chr1	155882411	155882699	288	+	utr3	SYT11	0.969476359534432	0.98933309540456	0.579044929958862	1	0.557330900539882	0.811723447219419	-0.855656725101932	-1.37596473673855	5.07084153265454e-12	6.00044820010569e-11	0.520308011636616
chr1	155884625	155884881	256	+	utr3	SYT11	0.194960415247671	0.462214326158745	0.365512383742325	1	0.233629159834907	0.512069492436754	-1.86048869623568	-1.37596473673855	5.07084153265454e-12	6.00044820010569e-11	-0.484523959497132
chr1	155900257	155900576	319	-	utr3	RIT1	0.27784029698386	0.554801120592937	0.780659982929289	1	0.929631605959965	0.975079259661927	-0.455146390116858	-0.378740725498616	0.0638566587124727	0.130016019736019	-0.0764056646182418
chr1	155913199	155913556	357	-	utr3	KIAA0907	0.977094062699519	0.992432853164546	0.510053991419765	1	0.133494005312125	0.366080097468975	1.59857300400903	1.51464625102957	7.5476645956672e-15	1.16567019976025e-13	0.0839267529794683
chr1	155913968	155914250	282	-	utr3	KIAA0907	0.639676590581789	0.830378425911711	0.236127311769389	1	0.468248350033399	0.745368738232733	2.06292157593468	1.51464625102957	7.5476645956672e-15	1.16567019976025e-13	0.548275324905109
chr1	155947693	155948000	307	-	utr3	ARHGEF2	0.00555740581708602	0.0518417277083686	0.0244342542877687	1	0.0157785781369298	0.084018735369323	-0.742174266247248	-0.599368639440045	0.00120976740284699	0.0041169725420282	-0.142805626807202
chr1	155950216	155950401	185	-	utr3	ARHGEF2	0.699529260540889	0.864469318126288	0.292123559283641	1	0.119157421240782	0.34100073709411	0.0149137343383378	-0.599368639440045	0.00120976740284699	0.0041169725420282	0.614282373778383
chr1	156009085	156009381	296	-	utr3	SSR2	0.695935757656386	0.862796214454445	0.205004058059428	1	0.160123687109737	0.409825349344748	0.361730637413287	-0.0762139683800589	0.660191199492876	0.772901382937192	0.437944605793346
chr1	156036088	156036415	327	-	utr3	UBQLN4	0.386875165484335	0.657310066819979	0.11735792358691	1	0.163116751004277	0.413851910709982	1.29773555257857	0.25404881252214	0.29922694208976	0.440678915415322	1.04368674005643
chr1	156054808	156054976	168	+	utr5	LAMTOR2	0.00321299646179349	0.0350466616942028	0.00020122690953914	1	1.47384506518046e-11	7.76673688091518e-10	2.36524060971505	0.710365586188038	0.000718816227599769	0.00257601365714137	1.65487502352701
chr1	156055384	156055503	119	+	exon	LAMTOR2	0.0422669269891901	0.194640959940029	0.00582507411086208	1	0.000261939947749977	0.00291752577346211	1.82667448091766	0.710365586188038	0.000718816227599769	0.00257601365714137	1.11630889472963
chr1	156076620	156077366	746	-	exon	MEX3A	0.0903589866773024	0.301064053321822	0.200214310739065	1	0.300825286523748	0.591359413797832	1.25761790804184	2.13452395014158	9.20910343991454e-10	8.36264628845503e-09	-0.876906042099737
chr1	156194155	156194258	103	+	utr5	SLC25A44	0.390275679981941	0.660567221344504	0.105967917975786	1	0.00155250373074599	0.0133836069578926	1.6071204682605	0.428344091273543	0.0110218961430866	0.029119988250238	1.17877637698696
chr1	156200135	156200375	240	+	exon	SLC25A44	0.904498737864147	0.963132997151613	0.37781341846929	1	0.239611970835731	0.519632947751587	0.880022212874461	0.428344091273543	0.0110218961430866	0.029119988250238	0.451678121600918
chr1	156210264	156210673	409	+	utr3	SLC25A44	0.900103981991649	0.961459694561874	0.536713587758533	1	0.875870643061275	0.965646474590731	0.662394431965164	0.428344091273543	0.0110218961430866	0.029119988250238	0.234050340691621
chr1	156212484	156212696	212	+	utr3	SLC25A44	0.489876834740962	0.739602640404683	0.91844207772871	1	0.833326730373269	0.953532840275783	0.451601489472356	0.428344091273543	0.0110218961430866	0.029119988250238	0.0232573981988123
chr1	156250445	156250596	151	-	utr3	SMG5	0.009113773464057	0.0739060151289893	0.000766963603007962	1	0.00093662464310892	0.00880966260191833	1.509439438739	0.0278313885237444	0.858246575323212	0.913526127202591	1.48160805021526
chr1	156266082	156266310	228	-	exon	SMG5	0.451730723613547	0.71137956683057	0.962349442339941	1	0.83674026942257	0.953710923656476	0.199841905618589	0.0278313885237444	0.858246575323212	0.913526127202591	0.172010517094845
chr1	156291401	156291754	353	+	utr3	TMEM79	0.915859732381613	0.96788962747566	0.675974373299663	1	0.687933325546457	0.890256725107777	0.25974114468406	0.0264186697848056	0.952497924035187	0.97136659528234	0.233322474899254
chr1	156292779	156292926	147	-	utr3	GLMP	0.36808871624379	0.641016427991517	0.141777951433494	1	0.213211928815822	0.486456983816655	0.121466213767651	-0.745747867234407	0.00109350053092733	0.00376029553889942	0.867214081002058
chr1	156526201	156526388	187	-	utr3	IQGAP3	0.53915854292699	NA	0.361434491911382	1	0.312304791862622	0.603311302847089	-2.30262758043227	-2.76552696523804	5.46896634790801e-23	1.41640159274303e-21	0.462899384805775
chr1	156594627	156595781	1154	-	utr3	GPATCH4	0.470047567992998	0.724254038206187	0.117601405317534	1	1.84656074760181e-05	0.00028833874033981	0.863120784021133	0.322965572158676	0.154736528073603	0.266991377282342	0.540155211862458
chr1	156670038	156670184	146	-	exon	NES	0.995674615011603	0.999395368774161	0.540826371391203	1	0.569156206729383	0.819213456647918	-1.7225433959507	-2.27266704737972	1.78630319329064e-28	5.8900333236855e-27	0.550123651429014
chr1	156670316	156670578	262	-	exon	NES	0.0196615395978787	0.122349243531395	0.00232154050751431	1	3.59272929641454e-05	0.0005168595966344	-1.04656755872646	-2.27266704737972	1.78630319329064e-28	5.8900333236855e-27	1.22609948865326
chr1	156670615	156670845	230	-	exon	NES	0.3377765909619	0.612786941519451	0.105308918459774	1	0.0285786487048768	0.130334191100336	-1.48742400675857	-2.27266704737972	1.78630319329064e-28	5.8900333236855e-27	0.785243040621144
chr1	156671011	156673095	2084	-	exon	NES	0.768365030439092	0.899207433009806	0.255092756656378	1	0.179040773937949	0.438862650266914	-1.62095982956658	-2.27266704737972	1.78630319329064e-28	5.8900333236855e-27	0.651707217813136
chr1	156715778	156715919	141	+	intergenic	NA	0.110577660170994	NA	0.0734151363816575	1	0.130575962069592	0.360981958645172	-1.8817800710219	NA	NA	NA	NA
chr1	156723220	156723435	215	-	utr3	ISG20L2	0.856172644086763	0.941366678598793	0.706538469559346	1	0.474200282505713	0.748793366716232	-0.244766951976241	-0.157258623576117	0.490173954471187	0.630936005620347	-0.0875083284001238
chr1	156724092	156724272	180	-	exon	ISG20L2	0.656528659698532	0.842145548405979	0.314273582482051	1	0.589588398162356	0.832706681349901	0.0249210429876107	-0.157258623576117	0.490173954471187	0.630936005620347	0.182179666563728
chr1	156726882	156727647	765	-	exon	ISG20L2	0.0657393292514078	0.251743993539277	0.277639790394507	1	0.383371939550648	0.675065779035346	-0.384692087780562	-0.157258623576117	0.490173954471187	0.630936005620347	-0.227433464204444
chr1	156728676	156729115	439	-	utr5	ISG20L2	0.133042207184166	0.374885355810214	0.307483655597912	1	0.760916542458853	0.925356965892638	-0.641853206003426	-0.157258623576117	0.490173954471187	0.630936005620347	-0.484594582427309
chr1	156743027	156743165	138	-	utr3	HDGF	0.00444586455702468	0.0442540364190359	0.000225967262155169	1	0.0156409848718678	0.0834628516166107	0.151077354908303	-1.01090659677782	2.11731021461704e-10	2.07618971745174e-09	1.16198395168612
chr1	156744111	156744306	195	-	exon	HDGF	2.39600345480575e-07	1.42465003324447e-05	2.19083569773394e-09	4.38254772974697e-05	7.40533271397901e-22	1.58442608025049e-19	1.33798743381515	-1.01090659677782	2.11731021461704e-10	2.07618971745174e-09	2.34889403059297
chr1	156744938	156745094	156	-	exon	HDGF	2.43691190779858e-06	0.000106632503711186	3.98877438935791e-08	0.000794364419640627	7.32008140235622e-17	8.63701133847038e-15	1.42435358197194	-1.01090659677782	2.11731021461704e-10	2.07618971745174e-09	2.43526017874976
chr1	156768112	156768304	192	+	exon	PRCC	0.156450561940495	0.410936208743193	0.30352835931738	1	0.121975945851914	0.346103304595611	-1.14853565746066	-0.903368719827062	1.54514598133319e-05	7.59129200209515e-05	-0.245166937633601
chr1	156782295	156782399	104	+	exon	PRCC	0.526606343526751	0.764412276221957	0.816164106681347	1	0.944775216029341	0.975079259661927	-0.648585904869857	-0.903368719827062	1.54514598133319e-05	7.59129200209515e-05	0.254782814957205
chr1	156786651	156787066	415	+	exon	PRCC	0.116013269308967	0.34678003896106	0.409238788164259	1	0.58576219644295	0.830117150115022	-1.06162297592179	-0.903368719827062	1.54514598133319e-05	7.59129200209515e-05	-0.158254256094728
chr1	156800535	156800744	209	+	utr3	PRCC	0.643160398745184	0.8329012434353	0.289491871860401	1	0.382954781924117	0.674665957783622	-0.278499256894857	-0.903368719827062	1.54514598133319e-05	7.59129200209515e-05	0.624869462932205
chr1	156913966	156914172	206	+	exon	PEAR1	0.585768823165257	NA	0.772330470110796	1	0.891775361852107	0.970404929176482	-2.50458995784445	-3.51674107813994	2.08302840074286e-26	6.27137871625009e-25	1.01215112029548
chr1	156914683	156915068	385	+	utr3	PEAR1	0.392829270059837	0.663454902027682	0.207632101233728	1	0.039966109535575	0.164645308271095	-3.08368971412186	-3.51674107813994	2.08302840074286e-26	6.27137871625009e-25	0.43305136401808
chr1	156939550	156939775	225	-	exon	ARHGEF11	0.3635442444159	0.6370543373111	0.106306696799912	1	0.0228958392610646	0.110612807883385	0.0272511770013699	-1.07634460436466	5.93307156293614e-08	4.23871547986091e-07	1.10359578136603
chr1	157045250	157045580	330	-	utr5	ARHGEF11	0.6083846126872	0.812061735543135	0.944358648964953	1	0.95098761732032	0.975079259661927	-0.690230947898552	-1.07634460436466	5.93307156293614e-08	4.23871547986091e-07	0.386113656466109
chr1	157124604	157124733	129	-	utr3	ETV3	0.946270404647195	0.980428485636555	0.816269792581686	1	0.84009974639509	0.954944573527718	-1.17531949330262	-1.38504813928101	1.8235027781987e-12	2.2583049736607e-11	0.209728645978397
chr1	157124812	157125953	1141	-	utr3	ETV3	0.023330530119036	0.135842798521404	0.119662644407893	1	0.119111633907115	0.34100073709411	-2.15105312804854	-1.38504813928101	1.8235027781987e-12	2.2583049736607e-11	-0.766004988767532
chr1	157134039	157134159	120	-	utr3	ETV3	0.852716543290722	0.939773881136696	0.784516328598384	1	0.736320398358106	0.913947019944839	-1.61858544246478	-1.38504813928101	1.8235027781987e-12	2.2583049736607e-11	-0.23353730318377
chr1	157993321	157993475	154	+	utr5	KIRREL	0.836014864637127	NA	0.962964802827429	1	0.83111751049391	0.952854959181448	-0.940232821475351	-1.92490213302468	6.02650267593362e-33	2.40647646778155e-31	0.984669311549325
chr1	158094691	158095270	579	+	utr3	KIRREL	0.0211702689009059	0.128354452385805	0.189726067635804	1	0.154855115667554	0.402130985957929	-2.36480031811211	-1.92490213302468	6.02650267593362e-33	2.40647646778155e-31	-0.439898185087433
chr1	159018563	159018693	130	+	utr5	IFI16	0.00694208856789824	0.0605433300218775	0.00138943095167015	1	0.000135886235171343	0.00164536060311021	-1.76374315647392	-4.01221957765973	1.38965956627654e-81	2.26266740543197e-79	2.24847642118581
chr1	159867347	159867494	147	+	exon	RP11-190A12.8	0.636527869913825	NA	0.652592358829074	1	0.834655674598166	0.953648973937698	-0.962584181038709	-0.366895665720446	0.834475365925586	0.898376663328847	-0.595688515318263
chr1	159925377	159925482	105	-	utr5	TAGLN2	5.01122077779046e-10	6.89726205234069e-08	1.49955651467368e-11	3.01695775187197e-07	1.19507514898565e-11	6.53134548815201e-10	2.56735158375764	0.211520303481435	0.139885400602161	0.246468664897893	2.3558312802762
chr1	160030235	160030539	304	-	utr3	PIGM	0.110111205645211	0.336465960778975	0.218372141691172	1	0.226220471806031	0.50288555942839	-0.644146466149508	-0.239809976500309	0.430381825716214	0.576156995788192	-0.4043364896492
chr1	160030821	160031494	673	-	exon	PIGM	0.284334986150372	0.562355544130194	0.655089019962073	1	0.433570313489482	0.716925605927852	-0.41145755036678	-0.239809976500309	0.430381825716214	0.576156995788192	-0.171647573866472
chr1	160031811	160031968	157	-	utr5	PIGM	0.287975901346112	NA	0.11010230995422	1	0.0879394361295122	0.279759243821061	0.36248582261068	-0.239809976500309	0.430381825716214	0.576156995788192	0.602295799110989
chr1	160205457	160205581	124	+	utr5	PEA15	0.42773426107071	0.692461154043044	0.104879063772972	1	0.0139903841544522	0.0766059973355157	-0.0829881279818201	-1.11322907626878	3.23252252973896e-16	5.5358783778732e-15	1.03024094828696
chr1	160213836	160213951	115	+	utr3	PEA15	2.05811065113012e-12	5.3235742764613e-10	4.24941267197291e-14	8.57361500697254e-10	2.94171061545109e-07	6.88750685657186e-06	1.65795862235959	-1.11322907626878	3.23252252973896e-16	5.5358783778732e-15	2.77118769862837
chr1	160217331	160217647	316	-	utr3	RP11-574F21.3	0.649204325472955	0.837433201641011	0.74756569963929	1	0.708440063274629	0.900527528288418	-0.102566094443784	0.0670349619234372	0.984814817769966	NA	-0.169601056367222
chr1	160239447	160239910	463	-	utr3	DCAF8	0.24520129683255	0.519956364337369	0.579706086508762	1	0.89553593077025	0.971255929210593	-0.707150719979422	-0.475373850628372	0.023557850434138	0.0562283057407538	-0.23177686935105
chr1	160239956	160240330	374	-	exon	RP11-574F21.3	0.0265477593997375	0.14656989268277	0.127373826874181	1	0.0365436517898624	0.154925666700148	-1.0146718818542	0.0670349619234372	0.984814817769966	NA	-1.08170684377763
chr1	160262349	160262503	154	-	utr5	DCAF8	0.536566168314793	0.769677075985549	0.147687220793065	1	0.00159010136124002	0.0136520749506746	0.551329577244607	-0.475373850628372	0.023557850434138	0.0562283057407538	1.02670342787298
chr1	161039569	161039993	424	-	utr3	USF1	0.0483735990645108	0.210452956849624	0.00561422717674389	1	8.19289321536087e-05	0.00105384950051671	0.783895037025332	-0.094966290448899	0.622101018933768	0.742167999641308	0.878861327474231
chr1	161040149	161040255	106	-	utr3	USF1	0.0681072381226966	0.257143038697663	0.0122414750510242	1	0.00181145275456338	0.0152116650520997	1.30600962449007	-0.094966290448899	0.622101018933768	0.742167999641308	1.40097591493896
chr1	161045797	161045935	138	-	utr5	USF1	0.409988625978446	0.678904932441614	0.145198699574211	1	0.0132396580458674	0.0734959985146248	1.47185151164493	-0.094966290448899	0.622101018933768	0.742167999641308	1.56681780209383
chr1	161117897	161118002	105	-	exon	PFDN2	0.243106070040894	0.517668903012536	0.0518004893337867	1	3.02078486183032e-05	0.000446720773096555	1.79394618302302	0.854720752611517	3.19917752491692e-06	1.77156669478922e-05	0.939225430411506
chr1	161122036	161122477	441	-	utr3	DEDD	0.0826757504438583	0.284479741300003	0.327514158565081	1	0.258711467146639	0.541887630415872	0.255775094205807	0.551443883329194	0.0123078601862731	0.0321215575736183	-0.295668789123387
chr1	161158468	161158746	278	+	utr3	UFC1	0.00165187172494508	0.0211227516179632	5.52597774115765e-05	1	0.0145235975331582	0.0787752409889099	1.94524224144291	0.716050356622541	0.000350573557439981	0.00133832188303696	1.22919188482037
chr1	161171632	161171794	162	-	utr3	B4GALT3	0.714977185942043	0.872366482293139	0.758559046583681	1	0.11451224181176	0.332765526270499	1.2591929698881	0.966208384424297	2.39547047230548e-06	1.35911566181265e-05	0.2929845854638
chr1	161191206	161191439	233	-	exon	ADAMTS4	0.137805157858434	NA	0.151966810016795	1	0.185386675057449	0.447706148986002	-3.259203391115	-2.20421681130803	2.8618698462444e-08	2.14145757928455e-07	-1.05498657980697
chr1	161229079	161229294	215	+	utr3	TOMM40L	0.479605544569471	0.731176733358146	0.841141897446776	1	0.930583691843865	0.975079259661927	0.441683993423425	0.845228351100246	0.00521367439635685	0.0151379619879844	-0.403544357676821
chr1	161230147	161230541	394	-	utr3	NR1I3	0.115905476591397	0.34658461180858	0.304572396622859	1	0.341305948169501	0.632098868074533	0.502029611803149	-0.557602325836758	0.583909834657877	0.71077613255022	1.05963193763991
chr1	161958495	161958872	377	+	utr3	ATF6	0.00182230514774926	0.0227637788258447	0.0210640157736936	1	0.00535009852778101	0.0364749768104175	-0.460734343333548	0.3596223557066	0.0519007075364726	0.109527023118263	-0.820356699040148
chr1	161983645	161984244	599	-	utr3	OLFML2B	0.0634503488744889	0.247395900581963	0.138453268402356	1	0.00722907117497839	0.0462292780512449	-3.33976262329421	-2.33153862369352	1.83028528101224e-16	3.19562028614972e-15	-1.00822399960069
chr1	161984744	161984919	175	-	utr5	OLFML2B	0.21981071807575	NA	0.341845862439484	1	0.284728144419799	0.573740246765771	-2.36167948101985	-2.33153862369352	1.83028528101224e-16	3.19562028614972e-15	-0.030140857326332
chr1	161997818	161998153	335	-	exon	OLFML2B	0.684186649369828	0.857073131843388	0.987105505230503	1	0.894819517095525	0.971119541087244	-2.04342205625436	-2.33153862369352	1.83028528101224e-16	3.19562028614972e-15	0.288116567439165
chr1	162023243	162023527	284	-	utr5	OLFML2B	0.762817541678716	0.896217167948927	0.470206130952895	1	0.439956033407607	0.722612963976627	-1.65523763837656	-2.33153862369352	1.83028528101224e-16	3.19562028614972e-15	0.676300985316961
chr1	162561721	162561850	129	+	utr5	UAP1	0.118799706290332	0.351569107356456	0.0325772365776162	1	0.00062557241565656	0.00619473777630957	0.402597929250941	-0.503703150384258	0.00849116275245542	0.0232830786491611	0.906301079635199
chr1	162566058	162566252	194	+	utr5	UAP1	0.237480764401588	0.511663408714963	0.671120912460624	1	0.977031156143082	0.981128950087361	-0.407421982677607	-0.503703150384258	0.00849116275245542	0.0232830786491611	0.0962811677066504
chr1	162599433	162599550	117	+	utr3	UAP1	0.731000586162917	0.881409193263615	0.334342937043781	1	0.522129983490814	0.788665281860101	0.11110844149766	-0.503703150384258	0.00849116275245542	0.0232830786491611	0.614811591881918
chr1	162778660	162778788	128	+	exon	DDR2	0.971196669450307	0.990162799695464	0.61128096966533	1	0.498532678178651	0.768843587418836	-2.55478667090068	-3.23834282242249	2.46860391195349e-99	5.95983408812311e-97	0.683556151521806
chr1	162780176	162780988	812	+	utr3	DDR2	0.364535048920612	0.638041692561626	0.918919145970537	1	0.503372688795619	0.772870563940567	-3.20529089047137	-3.23834282242249	2.46860391195349e-99	5.95983408812311e-97	0.0330519319511136
chr1	162783244	162783563	319	+	utr3	DDR2	0.117715466326187	0.349933665850869	0.0327895264724327	1	0.00499204076119297	0.0345723955722611	-1.8082613702951	-3.23834282242249	2.46860391195349e-99	5.95983408812311e-97	1.43008145212738
chr1	162785833	162786148	315	+	utr3	DDR2	0.489683474058136	0.739384441731344	0.212370969280896	1	0.380521231120029	0.672085975260036	-2.92277592105378	-3.23834282242249	2.46860391195349e-99	5.95983408812311e-97	0.315566901368708
chr1	164559402	164559530	128	+	utr5	PBX1	0.752537625365956	NA	0.88754079721936	1	0.866992710399132	0.962943163660205	-2.85212228544349	-2.51784936671959	1.11047322027563e-28	3.70228246328084e-27	-0.334272918723898
chr1	164559687	164560058	371	+	utr5	PBX1	0.496327803438582	0.74427344356843	0.785685496194487	1	0.50536192250153	0.77456477559448	-2.13061587147215	-2.51784936671959	1.11047322027563e-28	3.70228246328084e-27	0.387233495247434
chr1	164792559	164792661	102	+	exon	PBX1	0.647023235549499	NA	0.332851113462201	1	0.441522060832095	0.723530651630008	-1.42711834020856	-2.51784936671959	1.11047322027563e-28	3.70228246328084e-27	1.09073102651103
chr1	165907778	165908102	324	+	utr3	UCK2	0.380130684730304	0.650523179249102	0.688980621238294	1	0.46259387798733	0.740432012116734	-1.43706698562248	-1.26139098125055	5.04722948559311e-08	3.6530671300964e-07	-0.175676004371935
chr1	166849033	166850488	1455	+	utr3	POGK	0.185786694869142	0.450510476777394	0.644150788368455	1	0.32629831539698	0.617226949332897	0.0663923869709408	0.144499948960929	0.446223631521608	0.591137253641113	-0.0781075619899881
chr1	166852596	166853043	447	+	utr3	POGK	0.00261991396692767	0.0299814795610619	0.0262015106187744	1	0.0403677054384203	0.165892476011943	-0.0806700235912894	0.144499948960929	0.446223631521608	0.591137253641113	-0.225169972552218
chr1	167415578	167416098	520	+	utr3	POU2F1	0.098992745956284	0.318070919732203	0.149039502196322	1	0.0399147860583262	0.164543001405888	-0.0965858708820674	0.754784420326487	0.00165600821731967	0.00546555571913614	-0.851370291208554
chr1	167541070	167541286	216	-	utr3	CREG1	0.966874808750152	0.98825832153548	0.59798786278931	1	0.119935330827248	0.342440059063794	1.10322180616324	0.628469978023598	0.000955469603912811	0.00332758805514586	0.474751828139645
chr1	167541567	167541790	223	-	utr3	CREG1	0.947761099306587	0.981148782276669	0.639074139426819	1	0.78502124367609	0.936739536639007	0.753258369702453	0.628469978023598	0.000955469603912811	0.00332758805514586	0.124788391678855
chr1	167787857	167788065	208	+	utr3	MPZL1	0.625206050972032	0.822342251437472	0.226414840863083	1	0.00131448048418633	0.0117080741797854	0.571002038873255	-0.378608328304366	0.0249021131967907	0.0589677548574287	0.94961036717762
chr1	168084569	168085771	1202	-	utr3	GPR161	0.00281647780096112	0.0315395517060291	0.0233136629564693	1	0.0310533140441992	0.138326523157682	-0.932480671931532	-0.443657330339888	0.0119362121640058	0.031240897232745	-0.488823341591644
chr1	168087517	168087683	166	-	exon	GPR161	0.65649782532822	0.842145548405979	0.881939993248461	1	0.96704521485554	0.977261840243085	0.107745728525932	-0.443657330339888	0.0119362121640058	0.031240897232745	0.55140305886582
chr1	168096473	168096978	505	-	exon	GPR161	0.0320414516543488	0.164938285134448	0.0981213583233265	1	0.108203159059911	0.32053051862586	-0.562080142261096	-0.443657330339888	0.0119362121640058	0.031240897232745	-0.118422811921208
chr1	168136301	168136406	105	-	utr5	GPR161	0.630648692751162	NA	0.892025124336043	1	0.799068079438462	0.941645854312409	-0.34718507346659	-0.443657330339888	0.0119362121640058	0.031240897232745	0.0964722568732981
chr1	168199938	168200092	154	+	utr3	TIPRL	0.258845926378283	0.534517296770995	0.0714907804940362	1	7.19277349653985e-06	0.000121871154643984	2.07597464315909	0.375935061946174	0.0587625686134167	0.121562336053572	1.70003958121291
chr1	168242512	168243083	571	+	utr3	SFT2D2	0.43692239699404	0.698522184845803	0.889376331577335	1	0.902961490721515	0.972552820535569	-0.303856253066003	-1.00565672713311	0.000101085861138768	0.00042806601358038	0.701800474067103
chr1	169131320	169131631	311	+	utr3	ATP1B1	0.852077173126054	0.939581092580368	0.392283634668131	1	0.242578414422185	0.523859161814176	0.954744930433599	0.121514930267499	0.590324097344651	0.715763282377593	0.8332300001661
chr1	169368263	169368391	128	+	utr5	BLZF1	0.0229980700088569	0.134874982594111	0.00349717766226779	1	0.0192852207253477	0.0971060286410069	0.52649380997541	-0.758449729132436	0.000229261179154393	0.000906855330877378	1.28494353910785
chr1	169376629	169376991	362	+	exon	BLZF1	0.113636614938419	0.34224355483741	0.0292957665055106	1	0.0191735881791872	0.0967191385652904	0.520275261565504	-0.758449729132436	0.000229261179154393	0.000906855330877378	1.27872499069794
chr1	169382157	169382325	168	+	exon	BLZF1	0.0364259230283808	0.178889282977191	0.00909239169122744	1	0.0943327107933012	0.292687472914259	0.951056566581071	-0.758449729132436	0.000229261179154393	0.000906855330877378	1.70950629571351
chr1	169387063	169387170	107	+	exon	BLZF1	0.364297347195879	0.637994428750215	0.146971545494754	1	0.000851697959471356	0.00808751150183565	0.309751445071092	-0.758449729132436	0.000229261179154393	0.000906855330877378	1.06820117420353
chr1	169465552	169465757	205	-	utr3	SLC19A2	0.757626685236372	NA	0.490111362054462	1	0.571615646336528	0.820697735516865	0.198627994825164	-0.054487534595015	0.851068275788162	0.908740687542807	0.253115529420179
chr1	169793375	169793672	297	-	exon	METTL18	0.275706434016062	0.552800345782437	0.501764350090772	1	0.942724742372305	0.975079259661927	0.98125684362819	1.13631214646585	0.0298087689963401	0.0686524170086359	-0.155055302837662
chr1	169853503	169853725	222	-	utr3	SCYL3	0.841745085888336	0.93506644657344	0.731800445090634	1	0.624627364611595	0.854531452928636	1.62830565574473	0.974369004442128	0.000472788867108097	0.00175947153875593	0.653936651302603
chr1	169854243	169854438	195	-	exon	SCYL3	0.91961916597394	NA	0.545003169428777	1	0.162991538650879	0.413690790679768	1.41453443850179	0.974369004442128	0.000472788867108097	0.00175947153875593	0.440165434059662
chr1	169871504	169871707	203	-	intron	SCYL3	0.575543247117036	NA	0.662558902690243	1	0.705431300251389	0.89889947244195	-0.640045416900763	0.974369004442128	0.000472788867108097	0.00175947153875593	-1.61441442134289
chr1	169872912	169873064	152	-	intron	SCYL3	0.598127648006748	NA	0.413180389835507	1	0.569215113054561	0.819239613121034	-1.32914536861111	0.974369004442128	0.000472788867108097	0.00175947153875593	-2.30351437305324
chr1	170544766	170544908	142	+	utr3	GORAB	0.883502155197128	NA	0.789845967361296	1	0.254608595760952	0.537041224745073	1.16128922102252	0.641500865066302	0.0290921802120006	0.0672070088593344	0.519788355956215
chr1	170552044	170552338	294	+	utr3	GORAB	0.805316826545573	0.917764151592019	0.650014209123349	1	0.0596420138551091	0.215896361168818	0.828041844349051	0.641500865066302	0.0290921802120006	0.0672070088593344	0.186540979282749
chr1	170662869	170662978	109	+	exon	PRRX1	0.401678635756497	NA	0.174703176479858	1	0.142102204417634	0.380250071214403	-0.83110172831346	-2.20611171070268	2.93237735011584e-43	1.63373087166666e-41	1.37500998238922
chr1	170663170	170663281	111	+	utr5	PRRX1	0.371023188890686	0.642931335676432	0.121520355853297	1	0.168270178168569	0.42216722867668	-1.72476614533366	-2.20611171070268	2.93237735011584e-43	1.63373087166666e-41	0.48134556536902
chr1	170663329	170663627	298	+	utr5	PRRX1	0.449744395343093	0.70980195408052	0.19575043844211	1	0.239956914209777	0.520268807523398	-2.0354329627103	-2.20611171070268	2.93237735011584e-43	1.63373087166666e-41	0.17067874799238
chr1	170663729	170664018	289	+	utr5	PRRX1	0.54211476665528	0.773063724890359	0.912515395057996	1	0.861184538026603	0.961140284453125	-2.39122040853498	-2.20611171070268	2.93237735011584e-43	1.63373087166666e-41	-0.185108697832302
chr1	170664309	170664489	180	+	exon	PRRX1	0.265710412482695	0.542529419418475	0.0626946451175172	1	0.00603429364790046	0.0401272300659548	-1.17024111829232	-2.20611171070268	2.93237735011584e-43	1.63373087166666e-41	1.03587059241036
chr1	170726343	170726960	617	+	utr3	PRRX1	0.0463743071643213	0.205114522485488	0.00792855921466843	1	0.00178229118836898	0.0150232357001161	-0.896026381808002	-2.20611171070268	2.93237735011584e-43	1.63373087166666e-41	1.31008532889468
chr1	170736093	170736381	288	+	utr3	PRRX1	0.960336983699636	0.986043087383646	0.600523621629115	1	0.498439366238747	0.76878657240112	-1.90324778554566	-2.20611171070268	2.93237735011584e-43	1.63373087166666e-41	0.302863925157019
chr1	170738507	170738685	178	+	utr3	PRRX1	0.0756770450474624	0.271552547714818	0.0182892379860454	1	0.00955233581396426	0.0573996348641916	-1.13412811045434	-2.20611171070268	2.93237735011584e-43	1.63373087166666e-41	1.07198360024834
chr1	171532408	171533003	595	+	utr3	PRRC2C	0.790220977205998	0.909513200777307	0.696075022699818	1	0.979025919874247	0.982267910325548	-1.000640904113	-1.42687849775579	5.48296043718798e-18	1.06044291917768e-16	0.426237593642793
chr1	171540040	171542073	2033	+	exon	PRRC2C	0.995735669850593	0.999395368774161	0.44670733303045	1	0.331344102117856	0.622337745778327	-0.898580068960574	-1.42687849775579	5.48296043718798e-18	1.06044291917768e-16	0.528298428795217
chr1	171591630	171592019	389	+	utr3	PRRC2C	0.372325726030624	0.644009081698121	0.750209625384828	1	0.47629509809622	0.751018973964029	-1.35605926049539	-1.42687849775579	5.48296043718798e-18	1.06044291917768e-16	0.0708192372604013
chr1	171781705	171781843	138	+	utr5	METTL13	0.31338385117042	0.58910249648872	0.0840344293039438	1	0.567674371044848	0.818480535767125	1.48432755309025	0.515644848704161	0.00643119654294412	0.018236918075874	0.96868270438609
chr1	171783898	171784029	131	+	exon	METTL13	0.508532244391019	0.751726047654758	0.175342868613562	1	0.0439608656507181	0.175738606632328	0.874308085922717	0.515644848704161	0.00643119654294412	0.018236918075874	0.358663237218556
chr1	171796504	171796885	381	+	utr3	METTL13	0.0616697811747147	0.243068552267574	0.256025084399908	1	0.309122214334805	0.599697692167609	-0.0639282540827301	0.515644848704161	0.00643119654294412	0.018236918075874	-0.579573102786891
chr1	172394106	172394245	139	-	exon	PIGC	0.77065988136235	NA	0.511430696848497	1	0.214542040153169	0.488107410810015	0.680109440911329	0.937414624263434	0.000218294604628054	0.000868218116948998	-0.257305183352105
chr1	172441572	172441790	218	-	utr3	PIGC	0.189785304210464	0.4555810219988	0.0695586893960896	1	0.372618733625912	0.664127320531134	2.34351375622153	0.937414624263434	0.000218294604628054	0.000868218116948998	1.4060991319581
chr1	172442448	172442795	347	-	utr5	PIGC	0.0535951571578509	0.22365784988144	0.156338630628931	1	0.553280591776929	0.808492904630111	0.557733552382513	0.937414624263434	0.000218294604628054	0.000868218116948998	-0.379681071880921
chr1	172443924	172444074	150	-	utr5	PIGC	0.587211925440908	0.800013250465679	0.977056870676115	1	0.770562479503113	0.930281084564897	1.7888536542113	0.937414624263434	0.000218294604628054	0.000868218116948998	0.851439029947871
chr1	172588840	172588956	116	+	exon	SUCO	0.449817077603374	0.709842667804366	0.189693682145066	1	0.339704337495202	0.631196612086604	1.17424325734128	0.323189999665501	0.0805813796669299	0.157532697182073	0.851053257675778
chr1	172589040	172589280	240	+	exon	SUCO	0.564634004896462	0.786508311172365	0.227738060709132	1	0.148795460479088	0.391595694995474	0.8744429016681	0.323189999665501	0.0805813796669299	0.157532697182073	0.551252902002599
chr1	172589377	172589917	540	+	exon	SUCO	0.112578464006441	0.341023998610949	0.37180979522884	1	0.636442501644678	0.862224863860621	0.0893210278647207	0.323189999665501	0.0805813796669299	0.157532697182073	-0.23386897180078
chr1	172609857	172610408	551	+	utr3	SUCO	0.0167517069222647	0.110030734404811	0.0728819638224574	1	0.265530057017719	0.550080743851949	-0.408905951906942	0.323189999665501	0.0805813796669299	0.157532697182073	-0.732095951572443
chr1	173041051	173041659	608	-	utr3	TNFSF18	1	1	0.336014533411593	1	0.63479903496337	0.861364284505333	-5.97814015761048	-5.40048649421568	2.26720384478187e-06	1.2912242287364e-05	-0.5776536633948
chr1	173185744	173186297	553	-	utr3	TNFSF4	0.472191725656499	NA	0.31088088889987	1	0.435148251064285	0.718294617974794	-3.56669900168717	-4.21090326947939	5.04778097289443e-13	6.63892245176422e-12	0.644204267792227
chr1	173186402	173186724	322	-	utr3	TNFSF4	0.491076513278915	NA	0.654581794654348	1	0.597805414946449	0.837671546482858	-3.63116138303426	-4.21090326947939	5.04778097289443e-13	6.63892245176422e-12	0.579741886445133
chr1	173714959	173715136	177	+	utr5	KLHL20	0.751187762293103	0.890392446654473	0.738617852979453	1	0.332336400037899	0.623153988212029	0.766599895649629	0.0669846279807448	0.789111864832199	0.867938585495836	0.699615267668884
chr1	173733856	173734261	405	+	exon	KLHL20	0.234694094460637	0.508918446023208	0.572121746925681	1	0.93771500796666	0.975079259661927	0.0414971956319881	0.0669846279807448	0.789111864832199	0.867938585495836	-0.0254874323487568
chr1	173782179	173782295	116	+	exon	KLHL20	0.487009511826689	NA	0.249487603515209	1	0.0452634139207453	0.179306240057914	1.04801128387725	0.0669846279807448	0.789111864832199	0.867938585495836	0.981026655896502
chr1	173785181	173785436	255	+	utr3	KLHL20	0.0970088884327667	0.314235747260817	0.247142136521986	1	0.141604399098808	0.37952394385331	-0.397099425165053	0.0669846279807448	0.789111864832199	0.867938585495836	-0.464084053145798
chr1	173785588	173785688	100	+	utr3	KLHL20	0.839441054511822	NA	0.571077648677279	1	0.0836991717586232	0.271159430156158	0.750420467939135	0.0669846279807448	0.789111864832199	0.867938585495836	0.683435839958391
chr1	173800256	173800501	245	-	utr3	CENPL	0.0114046661811727	0.0850993819531567	0.0514247251795111	1	0.169470878369552	0.424009101168987	0.119780055859677	0.877190224877979	0.00220982626189251	0.00706041843699273	-0.757410169018302
chr1	173802902	173803467	565	-	exon	CENPL	0.0558721345888877	0.229304450440705	0.233718505537329	1	0.11581395085999	0.335192139832511	0.292792155670723	0.877190224877979	0.00220982626189251	0.00706041843699273	-0.584398069207256
chr1	173824705	173825228	523	+	utr5	DARS2	0.0794850210077847	0.279082378955904	0.228980136452157	1	0.118792871287665	0.340579077311121	-0.690969856410126	-0.48386141002435	0.0607213428820536	0.124761141835599	-0.207108446385775
chr1	173886025	173886153	128	+	utr3	ZBTB37	0.147894872595059	NA	0.162573844068011	1	0.347273470613149	0.637845892001349	-1.4042065234071	-0.313340769763353	0.367988678141908	0.514474775189302	-1.09086575364375
chr1	173992910	173993110	200	-	utr5	RC3H1	0.970339695308727	0.989735159900932	0.605717547543383	1	0.602376624372769	0.840130368383553	-0.528040310451532	-0.515982196691602	0.0222631798452106	0.0536010808652916	-0.0120581137599294
chr1	174022063	174022176	113	-	utr5	RC3H1	0.9358083570724	NA	0.812701082440948	1	0.477083964601258	0.751850234764182	-0.157771778736446	-0.515982196691602	0.0222631798452106	0.0536010808652916	0.358210417955156
chr1	174022237	174022353	116	-	utr5	RC3H1	0.690699882270057	0.860395753405033	0.377495977439981	1	0.25648807103969	0.539317247757761	0.585497187807949	-0.515982196691602	0.0222631798452106	0.0536010808652916	1.10147938449955
chr1	174957992	174958092	100	+	utr3	RABGAP1L	0.52102545239832	NA	0.680714631322934	1	0.933596943067745	0.975079259661927	-0.336569676656489	0.00599565620589942	0.979054374366597	0.987238755865953	-0.342565332862389
chr1	175008653	175008753	100	+	exon	CACYBP	0.845109904549478	0.936813687492354	0.584921727391657	1	0.294361145359703	0.584248628784599	4.2919299809174	2.28497648630158	5.08259786452094e-37	2.35142919705722e-35	2.00695349461582
chr1	175009972	175010151	179	+	utr3	CACYBP	0.589640040391013	0.801499378943328	0.234088755533039	1	0.148081606663673	0.390483450009151	3.06661010596151	2.28497648630158	5.08259786452094e-37	2.35142919705722e-35	0.781633619659927
chr1	175159522	175159995	473	-	utr3	KIAA0040	0.58588184765444	0.799308752550223	0.231434001947694	1	0.0565833260100902	0.208101281804302	0.30302008423571	-0.375251500428243	0.100527990709386	0.188880035500487	0.678271584663953
chr1	175160430	175161056	626	-	utr3	KIAA0040	0.787282275915297	0.908425703632162	0.322486473905764	1	0.186380061369123	0.449161798088725	0.261035642373287	-0.375251500428243	0.100527990709386	0.188880035500487	0.636287142801531
chr1	175926492	175926767	275	+	intergenic	NA	0.548018099358975	NA	0.678394430482966	1	0.875906005661514	0.965646474590731	-0.972638105314478	NA	NA	NA	NA
chr1	176864281	176864465	184	-	utr3	ASTN1	0.357676550065921	NA	0.99947419865669	1	NA	NA	-5.83053793325358	-3.92830514174437	2.65492646439213e-15	4.2470735307001e-14	-1.90223279150921
chr1	178442739	178442994	255	+	exon	RASAL2	0.625629558944839	0.822367730719297	0.31129715323675	1	0.287156575489141	0.576954968489641	-0.589846003412101	-1.4796315441308	1.24920353787052e-11	1.40311610210869e-10	0.889785540718699
chr1	178457771	178458345	574	+	exon	RASAL2	0.445761368252852	0.706018110194391	0.153107549725628	1	0.0380751882104663	0.15907108128145	-0.710729322255803	-1.4796315441308	1.24920353787052e-11	1.40311610210869e-10	0.768902221874998
chr1	178465958	178466181	223	+	exon	RASAL2	0.683466119041166	0.856383103722855	0.929605726396913	1	0.633050204943004	0.860147663951743	-0.96857028550129	-1.4796315441308	1.24920353787052e-11	1.40311610210869e-10	0.511061258629511
chr1	178467356	178467474	118	+	exon	RASAL2	0.705206842735043	NA	0.371067228056861	1	0.213093435409767	0.486241794073206	-0.614755335707664	-1.4796315441308	1.24920353787052e-11	1.40311610210869e-10	0.864876208423137
chr1	178473105	178473463	358	+	utr3	RASAL2	0.633461752852407	0.827490158600988	0.933897938325225	1	0.908552987314984	0.973984554979362	-1.47069499117893	-1.4796315441308	1.24920353787052e-11	1.40311610210869e-10	0.00893655295186657
chr1	178473783	178473905	122	+	utr3	RASAL2	0.161563358493634	NA	0.189157520611465	1	0.504947530015411	0.774257909357773	-2.15064473437121	-1.4796315441308	1.24920353787052e-11	1.40311610210869e-10	-0.671013190240412
chr1	178865142	178865782	640	-	utr5	ANGPTL1	0.0776173913240624	0.275786741292256	0.104572497433164	1	0.0448792134446229	0.178346323018822	-4.90311538722992	-2.78107845881445	0.00109809170336827	0.00377546540146458	-2.12203692841547
chr1	178869079	178869179	100	-	utr5	ANGPTL1	0.862139627767356	NA	0.994061161125851	1	0.753250869823392	0.92165754400654	-2.96943509897708	-2.78107845881445	0.00109809170336827	0.00377546540146458	-0.188356640162629
chr1	178902134	178902272	138	+	exon	RALGPS2	0.653673691423068	0.840049205342946	0.975749090876062	1	0.628712434984411	0.857422088367057	-0.0623844842892881	-0.0889210601684203	0.667057684254017	0.777904025896364	0.0265365758791322
chr1	178906791	178906936	145	+	exon	RALGPS2	0.0169597910815355	0.111012207943989	0.0404709906461612	1	0.0160392775987087	0.0850242359159805	-0.458826349192263	-0.0889210601684203	0.667057684254017	0.777904025896364	-0.369905289023842
chr1	178916342	178916887	545	+	utr3	RALGPS2	5.60235382706455e-05	0.00145239104352324	0.00132203146804657	1	0.00520669020884604	0.0357151955935578	-1.09195428710525	-0.0889210601684203	0.667057684254017	0.777904025896364	-1.00303322693683
chr1	179043935	179044114	179	+	exon	FAM20B	0.855021093038059	0.940754348177007	0.43057541885793	1	0.425192963457677	0.709548695740193	-0.598464513307706	-1.21959502105828	1.06890443029108e-09	9.64401574477398e-09	0.621130507750575
chr1	179071959	179072599	640	+	utr3	FAM20B	0.0191253728897303	0.120000587230292	0.120191001666019	1	0.0185659571864751	0.0942687530760888	-1.80375828996014	-1.21959502105828	1.06890443029108e-09	9.64401574477398e-09	-0.584163268901861
chr1	179072661	179072827	166	+	utr3	FAM20B	0.996924592963967	NA	0.732654763834507	1	0.910443150647615	0.974029818710794	-0.685832286672443	-1.21959502105828	1.06890443029108e-09	9.64401574477398e-09	0.533762734385837
chr1	179081611	179082172	561	+	utr5	TOR3A	0.374838876568815	0.645259873934265	0.572218366376915	1	0.567623518860795	0.818471767373695	-1.21821970249415	-0.243382801473892	0.420842277187111	0.567291194449256	-0.97483690102026
chr1	179082367	179082532	165	+	exon	TOR3A	0.757369761850819	NA	0.964001734728217	1	0.943763631741257	0.975079259661927	-0.541573029924526	-0.243382801473892	0.420842277187111	0.567291194449256	-0.298190228450634
chr1	179082831	179082951	120	+	utr3	TOR3A	0.93141978171779	NA	0.881828085009003	1	0.908215316899291	0.973928363288645	-0.586333139905987	-0.243382801473892	0.420842277187111	0.567291194449256	-0.342950338432095
chr1	179093664	179093764	100	+	intron	TOR3A	0.227794611022048	NA	0.0593779085793055	1	0.512599552440819	0.781772764629272	-1.4534074203334	-0.243382801473892	0.420842277187111	0.567291194449256	-1.21002461885951
chr1	179095040	179095455	415	+	utr3	TOR3A	0.314121503956971	0.589830034715185	0.682639254224971	1	0.0770723197580985	0.256423241517763	0.106088380207866	-0.243382801473892	0.420842277187111	0.567291194449256	0.349471181681758
chr1	179107338	179108466	1128	-	utr3	ABL2	0.0411142559132771	0.191647116541569	0.175900597543859	1	0.00342008446731225	0.0254287389303453	-2.7413477582042	-2.64434020706048	5.25159520444293e-40	2.6262977541457e-38	-0.0970075511437156
chr1	179108506	179109030	524	-	exon	ABL2	0.0694828059615966	0.259042029613044	0.243949842081026	1	0.0832022212884893	0.26998436181899	-2.70551285101201	-2.64434020706048	5.25159520444293e-40	2.6262977541457e-38	-0.061172643951525
chr1	179109123	179109394	271	-	exon	ABL2	0.648858788614751	0.837272825332595	0.939536951494503	1	0.785789788444796	0.936864089618557	-2.70040925639894	-2.64434020706048	5.25159520444293e-40	2.6262977541457e-38	-0.0560690493384572
chr1	179351380	179351525	145	+	exon	SOAT1	0.780025743490851	0.90507350411255	0.329991172281971	1	0.97649300440239	0.980784423918341	0.733596872851312	0.179990665304653	0.294882462982264	0.435849926553626	0.553606207546659
chr1	179353637	179353946	309	+	utr3	SOAT1	0.68618976285957	0.858233210218413	0.660649310630426	1	0.878803933822318	0.966347988902923	0.105709219057369	0.179990665304653	0.294882462982264	0.435849926553626	-0.0742814462472842
chr1	179845591	179846719	1128	-	utr3	TOR1AIP2	0.0191061573171251	0.120000587230292	0.0971609457039697	1	0.0448079861517181	0.178274622647548	-0.8320384620105	-0.528499520802195	0.0120521881893552	0.0315208766939629	-0.303538941208304
chr1	179851100	179851238	138	-	exon	TOR1AIP2	0.215755979046714	0.488047245944586	0.101457801163772	1	0.089200325515291	0.282786403966509	1.52531718633153	-0.528499520802195	0.0120521881893552	0.0315208766939629	2.05381670713373
chr1	179865136	179865812	676	-	utr5	TOR1AIP2	0.000647383907146634	0.0103718437610582	0.0124563110998832	1	0.0154360021820073	0.0828747666536388	-1.0598815056792	-0.528499520802195	0.0120521881893552	0.0315208766939629	-0.531381984877009
chr1	179882348	179882562	214	+	utr5	TOR1AIP1	0.326040563696148	0.603426553161896	0.114713308055048	1	0.0838484798830508	0.271425383689621	-1.25986201913436	-1.77902325036343	2.50092771601831e-23	6.59918162653876e-22	0.519161231229069
chr1	179917549	179918374	825	+	utr3	TOR1AIP1	0.0161222803699841	0.107214516497291	0.132061376005376	1	0.18154726281464	0.442740214590523	-2.03931860549354	-1.77902325036343	2.50092771601831e-23	6.59918162653876e-22	-0.260295355130109
chr1	179996601	179997076	475	+	exon	CEP350	0.550764078109657	0.77912399128153	0.22940522218239	1	0.373562638394617	0.665346420775109	0.462425956286928	-0.291728758364701	0.118570580751434	0.215474690958914	0.754154714651629
chr1	180011991	180012122	131	+	exon	CEP350	0.591680724796326	NA	0.288705385247691	1	0.0651978370311336	0.228801064102279	0.769450138984766	-0.291728758364701	0.118570580751434	0.215474690958914	1.06117889734947
chr1	180013895	180014061	166	+	exon	CEP350	0.0875688127492985	0.295416039830655	0.0184291427837804	1	0.000571325590917092	0.00573378257710806	1.19339763135561	-0.291728758364701	0.118570580751434	0.215474690958914	1.48512638972031
chr1	180014189	180014328	139	+	exon	CEP350	0.133978971744812	0.376301730692753	0.0242791730191577	1	0.0021951326576443	0.0178437797116271	1.84188919762486	-0.291728758364701	0.118570580751434	0.215474690958914	2.13361795598956
chr1	180020762	180021017	255	+	exon	CEP350	0.524718917869585	NA	0.256201361174605	1	0.321741589276774	0.612249677692732	0.519688774746714	-0.291728758364701	0.118570580751434	0.215474690958914	0.811417533111414
chr1	180093027	180093171	144	+	exon	CEP350	0.0732676969922855	NA	0.0159093823579896	1	0.00915458127794032	0.0555405546491511	1.17206153806069	-0.291728758364701	0.118570580751434	0.215474690958914	1.46379029642539
chr1	180093600	180093943	343	+	exon	CEP350	0.335062924634228	0.610813085959032	0.126395186525243	1	0.308494530653442	0.59892759872237	0.834408047064173	-0.291728758364701	0.118570580751434	0.215474690958914	1.12613680542887
chr1	180098935	180099045	110	+	exon	CEP350	0.670654792401808	NA	0.828787497859915	1	0.754995730973839	0.922451499990635	-0.739011667475753	-0.291728758364701	0.118570580751434	0.215474690958914	-0.447282909111052
chr1	180111040	180111413	373	+	utr3	CEP350	0.0412084355692425	0.191673030573988	0.132380205891039	1	0.0794056030689354	0.261504091849096	-1.09744574424418	-0.291728758364701	0.118570580751434	0.215474690958914	-0.805716985879483
chr1	180111696	180111811	115	+	utr3	CEP350	0.662112445532976	NA	0.320852092139341	1	0.177185044289687	0.435961048538559	-0.0693395545554434	-0.291728758364701	0.118570580751434	0.215474690958914	0.222389203809257
chr1	180112315	180112574	259	+	utr3	CEP350	0.22041566056787	0.493069311613113	0.062454846354217	1	0.0353150747335805	0.151311628257727	0.206676791943826	-0.291728758364701	0.118570580751434	0.215474690958914	0.498405550308527
chr1	180196342	180196962	620	+	exon	QSOX1	0.0348497632683898	0.173446882275944	0.16971136445926	1	0.128404011892654	0.356832839347065	-1.91853696365891	-1.40037688225704	2.27692018903938e-21	5.38563419488549e-20	-0.518160081401872
chr1	180197390	180197514	124	+	utr3	QSOX1	0.149800102223536	0.399995334685067	0.500431301037623	1	0.740007132150596	0.915596643605831	-1.45011537537939	-1.40037688225704	2.27692018903938e-21	5.38563419488549e-20	-0.0497384931223435
chr1	180502217	180502575	358	-	utr5	ACBD6	0.0119535656541584	0.0879415522069549	0.00075591315132045	1	0.000119303847328711	0.00147657783229233	1.14183408607871	0.138935419274022	0.529879662333558	0.666044548385678	1.00289866680469
chr1	180880194	180880300	106	+	exon	XPR1	0.500522253311695	0.747353137450176	0.275078140318043	1	0.487528864459947	0.759973687956785	0.894471185137396	-0.0763176739848814	0.686317950492255	0.792317370129675	0.970788859122277
chr1	180884099	180884524	425	+	utr3	XPR1	0.000202785443956221	0.00416012414837017	0.00116125597245162	1	0.00391208560850221	0.0284145416244841	-1.17258085599465	-0.0763176739848814	0.686317950492255	0.792317370129675	-1.09626318200977
chr1	180916536	180916658	122	+	exon	KIAA1614	0.676623071720876	NA	0.883714535121151	1	0.92275294946922	0.975079259661927	-0.144385844139711	-0.69530168224151	0.0629145385327635	0.12844643928287	0.550915838101799
chr1	180935245	180935862	617	+	exon	KIAA1614	0.97590890622822	0.991894524724439	0.691649147829074	1	0.821308560414551	0.948949490227627	-1.08758613312973	-0.69530168224151	0.0629145385327635	0.12844643928287	-0.392284450888218
chr1	180935951	180936111	160	+	exon	KIAA1614	0.670549540214169	NA	0.899755024708091	1	0.906506474635178	0.973254289035283	-1.14386051025444	-0.69530168224151	0.0629145385327635	0.12844643928287	-0.448558828012933
chr1	180936229	180936420	191	+	exon	KIAA1614	0.313375751561711	NA	0.15668536189971	1	0.374419130627337	0.666308368847408	-0.568859749650962	-0.69530168224151	0.0629145385327635	0.12844643928287	0.126441932590548
chr1	180973734	180973881	147	-	utr3	STX6	0.783406769707248	0.906675171659815	0.370377049326124	1	0.194950641872103	0.461330428207052	1.59469839674483	0.607337184297019	0.00175791684865182	0.00576565982028151	0.987361212447812
chr1	180976100	180976600	500	-	utr3	STX6	0.294743684969154	0.572265513797408	0.783491363921414	1	0.84539371546862	0.956866363076419	0.1473922061267	0.607337184297019	0.00175791684865182	0.00576565982028151	-0.459944978170318
chr1	181055255	181056207	952	+	utr3	MR1	0.0101646084057873	0.0795308378623355	0.0528416307223275	1	0.00544864492734421	0.0370338448052541	-1.54641318135912	-1.12583484815972	1.22153077424131e-06	7.23956895659268e-06	-0.420578333199394
chr1	181056655	181056762	107	+	utr3	MR1	0.584988898387026	NA	0.330161391990197	1	0.832046403815867	0.953079486774077	-0.584718955701679	-1.12583484815972	1.22153077424131e-06	7.23956895659268e-06	0.541115892458044
chr1	181089182	181089362	180	+	exon	IER5	0.558882848540412	0.782746191202761	0.26138181110447	1	0.121857734251544	0.345914290933953	-0.437790937250165	-0.291746164763546	0.104930351384643	0.195380164977072	-0.146044772486619
chr1	181089584	181090593	1009	+	utr3	IER5	0.000266438790853725	0.00518493996597095	0.00221212679619695	1	0.000293402581912191	0.00323160609387623	-1.27883983987953	-0.291746164763546	0.104930351384643	0.195380164977072	-0.987093675115988
chr1	182384504	182384633	129	-	exon	GLUL	0.00214731907667669	0.0258019133499088	0.00012149181145412	1	0.0155661247078038	0.0832377187975267	1.5334018699399	0.34344878387368	0.0241013875028451	0.0573626677744768	1.18995308606622
chr1	182585554	182585701	147	-	exon	RNASEL	0.258147838082519	NA	0.137346536240423	1	0.360973216947314	0.652222921502505	-1.87474974520789	-2.68972530330829	4.51176536779794e-11	4.74299898824965e-10	0.8149755581004
chr1	182585910	182586467	557	-	exon	RNASEL	0.276376429456704	0.553342127492209	0.393591329990584	1	0.495636806675967	0.766611355523114	-3.46024360222635	-2.68972530330829	4.51176536779794e-11	4.74299898824965e-10	-0.770518298918061
chr1	182586506	182586851	345	-	utr5	RNASEL	0.519903065263189	NA	0.647247695316851	1	0.37840674591537	0.670545684008396	-2.66972630792151	-2.68972530330829	4.51176536779794e-11	4.74299898824965e-10	0.0199989953867798
chr1	182599819	182600496	677	-	utr3	RGS16	0.209932926627992	0.481500455862415	0.185069116302367	1	0.0112126321610253	0.064988028248571	-2.34465612287772	-1.2067291576436	0.0261267474209629	0.0614175940492338	-1.13792696523411
chr1	183022687	183022881	194	+	utr5*	LAMC1	0.406442799820985	NA	0.527685658143733	1	0.517799011178408	0.785723080792224	-2.44349080635694	-2.71092273744195	1.46641607250891e-75	2.02635547282744e-73	0.267431931085013
chr1	183103474	183103639	165	+	utr5	LAMC1	0.408885028335099	0.678041547534874	0.150862725696122	1	0.153887813319245	0.40023169552265	-2.04963177551392	-2.71092273744195	1.46641607250891e-75	2.02635547282744e-73	0.661290961928026
chr1	183136457	183136583	126	+	exon	LAMC1	5.58295412249471e-07	3.00804005034056e-05	9.65674563966154e-09	0.000192777613204563	2.66728326227301e-11	1.32129066430627e-09	0.270228492042091	-2.71092273744195	1.46641607250891e-75	2.02635547282744e-73	2.98115122948404
chr1	183137749	183137896	147	+	exon	LAMC1	0.056090189464886	0.229887782484671	0.0104232439149763	1	0.000813153676956461	0.00775445554810258	-1.06442582963297	-2.71092273744195	1.46641607250891e-75	2.02635547282744e-73	1.64649690780898
chr1	183140458	183140565	107	+	exon	LAMC1	0.380260435045572	0.650671675699589	0.115015419469322	1	0.214407343904002	0.488052049873054	-1.80675910979218	-2.71092273744195	1.46641607250891e-75	2.02635547282744e-73	0.90416362764977
chr1	183142583	183143546	963	+	utr3	LAMC1	0.30372029493508	0.580157111445511	0.920526233910079	1	0.672754645937403	0.881881077356369	-2.72185166241576	-2.71092273744195	1.46641607250891e-75	2.02635547282744e-73	-0.0109289249738063
chr1	183243590	183243813	223	+	utr3	LAMC2	0.996405962008777	NA	0.806391176440159	1	0.857057105015896	0.960392940499203	-2.17585611696687	-1.76568607761746	0.0206024481607133	0.0502069638203529	-0.410170039349416
chr1	183250107	183250294	187	-	utr3	NMNAT2	0.795077220420942	NA	0.922051785887691	1	0.772242878861805	0.931471079505135	-3.33374131443387	-2.39688878724243	0.000669856315807611	0.0024162222320493	-0.936852527191436
chr1	183542306	183542411	105	+	exon	SMG7	0.038176806788578	NA	0.00728300263541775	1	0.164847432764845	0.416561322749912	1.19731961004396	-0.674160981720123	0.0005528282041621	0.00202929108707108	1.87148059176408
chr1	183552942	183553270	328	+	utr3	SMG7	0.794608537243117	0.911530023780936	0.784737659952569	1	0.861742571091325	0.961447025586847	-0.174450783911228	-0.674160981720123	0.0005528282041621	0.00202929108707108	0.499710197808895
chr1	183630396	183630519	123	-	exon	ARPC5	0.0781020984283106	0.276535493499678	0.0104336841815332	1	0.0932859824846636	0.290729476739644	1.15115493384179	0.230607030869167	0.16566938033091	0.281530717190165	0.920547902972622
chr1	183635493	183635749	256	-	utr5	ARPC5	0.623304687920245	0.821093968077309	0.163486122778104	1	0.237159948478557	0.516599250926106	0.528174639285502	0.230607030869167	0.16566938033091	0.281530717190165	0.297567608416335
chr1	183916648	183916765	117	+	exon	RGL1	0.861897663697761	NA	0.803899231764542	1	0.544488053419181	0.801434175841049	0.26235737885369	-0.0280988202720255	0.90532695238086	0.943134972116238	0.290456199125716
chr1	183922254	183922401	147	+	exon	RGL1	0.272665602873777	NA	0.392466880781901	1	0.18550212016066	0.447877387835677	-0.821858194668291	-0.0280988202720255	0.90532695238086	0.943134972116238	-0.793759374396265
chr1	183926118	183927192	1074	+	utr3	RGL1	0.00211936163224595	0.0255470820957035	0.025846280108285	1	0.0529356630339674	0.199410453439961	-0.822184710303006	-0.0280988202720255	0.90532695238086	0.943134972116238	-0.79408589003098
chr1	184619582	184619787	205	+	utr3	C1orf21	0.415060593724538	0.682804024303924	0.686844373923797	1	0.187655316045051	0.451234303718084	0.428911272041784	0.333509644238325	0.275095069925139	0.414438161577078	0.0954016278034587
chr1	184693961	184694444	483	-	utr3	EDEM3	0.052696178748216	0.222116289744338	0.190509142589693	1	0.0899583506533815	0.284402296112966	-0.760921529778576	-0.436562690535359	0.0698081150163533	0.139882622381557	-0.324358839243217
chr1	184702748	184702883	135	-	exon	EDEM3	0.56043017117345	0.783970506473808	0.258826863160047	1	0.0323723670089605	0.142310684204899	0.559135284780367	-0.436562690535359	0.0698081150163533	0.139882622381557	0.995697975315726
chr1	184791158	184791393	235	-	utr3	FAM129A	0.52188439910383	NA	0.321080384766095	1	0.463336390338588	0.741220289730327	-0.655822941246617	-0.932235004641	2.6605396446888e-06	1.49577020067033e-05	0.276412063394383
chr1	184794647	184796003	1356	-	utr3	FAM129A	0.14861765974662	0.398724429187206	0.422154673100912	1	0.112960404699148	0.329503549750159	-0.950556147274959	-0.932235004641	2.6605396446888e-06	1.49577020067033e-05	-0.0183211426339593
chr1	185174432	185174618	186	+	exon	SWT1	0.191282768758057	NA	0.235123716857336	1	0.0684645580002273	0.236428432434851	0.265155832706946	0.0682640468981053	0.83159992318127	0.896387846226913	0.19689178580884
chr1	185174705	185175061	356	+	exon	SWT1	0.206738849794575	0.477502087855051	0.336107762184566	1	0.391628951116752	0.68146332121437	-0.386440685868954	0.0682640468981053	0.83159992318127	0.896387846226913	-0.454704732767059
chr1	185299677	185299784	107	-	exon	IVNS1ABP	0.0222366854316418	0.132388288413314	0.00234630954666771	1	3.95585733191485e-05	0.000562432646554491	3.7414153408023	2.25014508665299	2.75670585556614e-44	1.59949861299202e-42	1.49127025414931
chr1	186326064	186326194	130	-	exon	TPR	0.00631399987643807	0.056814633219115	0.000677023344502936	1	9.12858744124245e-07	1.92648636535433e-05	1.31844632460772	-0.779244069367859	1.49614333950013e-05	7.37329767781807e-05	2.09769039397558
chr1	186327404	186327556	152	-	exon	TPR	2.90611896412212e-05	0.000861030158841661	1.21232570519675e-06	0.0239349463976994	4.49850886724042e-08	1.23598374778606e-06	1.87909981269417	-0.779244069367859	1.49614333950013e-05	7.37329767781807e-05	2.65834388206202
chr1	186338026	186338159	133	-	exon	TPR	6.73291488596999e-07	3.49097025252006e-05	8.17839173717798e-09	0.000163338839774919	5.15661702233695e-12	3.07744455647598e-10	3.42050117517695	-0.779244069367859	1.49614333950013e-05	7.37329767781807e-05	4.19974524454481
chr1	186419385	186419501	116	+	utr3	C1orf27	0.953001093044238	NA	0.708441539721331	1	0.83772231759961	0.953890638247176	0.776390383532527	0.776574488778616	0.000751139294358315	0.00267950573007847	-0.000184105246089361
chr1	186420447	186420560	113	+	utr3	C1orf27	0.185003965522159	NA	0.0747733583143595	1	0.0503601853835869	0.193069776674552	1.37596351630403	0.776574488778616	0.000751139294358315	0.00267950573007847	0.599389027525411
chr1	186420613	186420751	138	+	utr3	C1orf27	0.202387787733569	NA	0.0879110936474444	1	0.0831371878035665	0.26998436181899	1.1997672159989	0.776574488778616	0.000751139294358315	0.00267950573007847	0.423192727220288
chr1	186420995	186421198	203	+	utr3	C1orf27	0.715821620243251	NA	0.438882609694322	1	0.584494233404845	0.829416914845023	1.05463873408694	0.776574488778616	0.000751139294358315	0.00267950573007847	0.278064245308327
chr1	186674567	186674679	112	-	utr3	PTGS2	0.613587685731689	0.814241559725865	0.263102829653007	1	0.0558079417112996	0.20677997985841	-4.37622799155104	-5.24233346533983	9.99760446551463e-226	1.49992631566907e-222	0.866105473788791
chr1	192811441	192811828	387	+	utr3	RGS2	0.636348734301973	0.828829992888152	0.933832773333872	1	0.77471250881116	0.933162722477694	3.27043420033673	3.12097610889599	2.010539358205e-17	3.73380801766029e-16	0.149458091440734
chr1	193016211	193016320	109	-	utr3	UCHL5	0.244214818018646	0.518643897433344	0.0694593421964496	1	0.00123188868561969	0.0111126376578975	2.30574738676586	1.20976826232719	2.8492631380837e-06	1.59080071643568e-05	1.09597912443866
chr1	193059245	193059345	100	-	utr5	UCHL5	0.184499266202728	0.448780053685048	0.0519409108061787	1	0.0376456610493111	0.157998650881416	2.37630239491755	1.20976826232719	2.8492631380837e-06	1.59080071643568e-05	1.16653413259036
chr1	193069070	193069228	158	+	exon	TROVE2	0.423826168203778	0.689519919895246	0.846562364777536	1	0.965578999017202	0.976690699832264	1.79425190071821	0.809430724995897	5.94566454794159e-05	0.000262233906604199	0.984821175722318
chr1	193084727	193085086	359	+	utr3	TROVE2	0.592692504510048	0.803019088851618	0.978952159687984	1	0.445068732890386	0.72661923499403	0.467976107575134	0.809430724995897	5.94566454794159e-05	0.000262233906604199	-0.341454617420763
chr1	193122043	193122233	190	+	utr5	CDC73	0.0715392055569044	0.262697931635104	0.0086952052292007	1	0.031875077979569	0.140616707243933	1.17961360691751	0.195409377301441	0.286521647805503	0.427088261337506	0.98420422961607
chr1	193250707	193250843	136	+	utr3	CDC73	0.523551510363946	0.763166508439514	0.232394671056162	1	0.408938030920558	0.696793090783606	0.490784140743335	0.195409377301441	0.286521647805503	0.427088261337506	0.295374763441894
chr1	197101116	197101740	624	-	exon	ASPM	0.0176930372395542	0.114085427515695	0.0370276290129839	1	0.0125255687377049	0.0704852373958368	-2.47584508436827	-1.5109980485336	9.89100738588509e-09	7.8426092537988e-08	-0.96484703583467
chr1	197104338	197104711	373	-	exon	ASPM	0.147960264797278	0.397818932521894	0.195279832361587	1	0.0360984789062091	0.153718528003743	-1.63431763490322	-1.5109980485336	9.89100738588509e-09	7.8426092537988e-08	-0.123319586369624
chr1	197159282	197159959	677	-	utr3	ZBTB41	0.019595505056127	0.121988464864212	0.0514897831646981	1	0.15571771782798	0.403373871838786	-0.684375494205993	-0.067257507660782	0.779685667372406	0.861141927412472	-0.617117986545211
chr1	197199608	197199712	104	-	exon	ZBTB41	0.700432529339185	NA	0.373543134190926	1	0.168537158359202	0.422540429932719	0.261910240594761	-0.067257507660782	0.779685667372406	0.861141927412472	0.329167748255543
chr1	197199787	197200004	217	-	exon	ZBTB41	0.39584647374575	NA	0.607822109092032	1	0.942916870786787	0.975079259661927	-0.137562256071857	-0.067257507660782	0.779685667372406	0.861141927412472	-0.0703047484110746
chr1	197510461	197510884	423	-	utr3	DENND1B	0.296919454313644	0.573396423568603	0.560990875533466	1	0.96099034421996	0.975688085351392	0.254740085844983	0.702555840156086	0.0105662502538176	0.0281177651502833	-0.447815754311103
chr1	198319610	198319780	170	+	utr3	NEK7	0.426288345987867	0.69152529285935	0.180090532603455	1	0.191332372959938	0.456279732873703	-0.70969381135396	-1.74837892262667	1.6761217833237e-20	3.76526865635625e-19	1.03868511127271
chr1	198319837	198319992	155	+	utr3	NEK7	0.903922647769859	0.962946023588212	0.472976395618292	1	0.654555592407558	0.872233224368974	-1.38006968274494	-1.74837892262667	1.6761217833237e-20	3.76526865635625e-19	0.368309239881727
chr1	200366617	200367139	522	-	exon	LINC00862	0.00178862227919812	0.0224159730501087	0.00282490882097775	1	0.00181986066515492	0.0152688623041899	-5.87847235966218	-3.37628956165898	4.45347385916249e-08	3.24456347339052e-07	-2.50218279800319
chr1	200406335	200406547	212	-	utr3	ZNF281	0.649673995106961	0.837753537681576	0.281851697450072	1	0.385874384284284	0.677199442995246	0.369886363318911	0.068929716379544	0.7259513948517	0.82258017371233	0.300956646939367
chr1	200406984	200409682	2698	-	utr3	ZNF281	0.0128287551186244	0.0920086707436718	0.180293859556063	1	0.20094782571239	0.469337204822622	-0.135419378271868	0.068929716379544	0.7259513948517	0.82258017371233	-0.204349094651412
chr1	200409903	200410020	117	-	utr5	ZNF281	0.00658787318646633	0.0583974222266086	0.018423135515318	1	0.0279208721053748	0.128265093600571	-0.0174215932602411	0.068929716379544	0.7259513948517	0.82258017371233	-0.0863513096397852
chr1	200553561	200553722	161	-	exon	KIF14	0.272104102427901	NA	0.371674482190935	1	0.630973045753876	0.859109073962952	-0.378153552027489	0.453827143654929	0.162149779469487	0.27687130867223	-0.831980695682418
chr1	200617898	200618183	285	-	exon	KIF14	0.0597845812594725	NA	0.0909987375937471	1	0.161468326871625	0.411926057829268	-0.0467836534528961	0.453827143654929	0.162149779469487	0.27687130867223	-0.500610797107825
chr1	200618226	200618392	166	-	exon	KIF14	0.0160884597470201	NA	0.0203372456918953	1	0.152876751708306	0.398350429631106	0.0706238518288401	0.453827143654929	0.162149779469487	0.27687130867223	-0.383203291826089
chr1	200666027	200666156	129	-	exon	DDX59	0.318546815691199	0.594306690026463	0.100372054408977	1	0.0129671867472103	0.0724433499610813	0.512982873904409	-0.194868669111068	0.487985882522306	0.6289471794448	0.707851543015477
chr1	200738917	200739584	667	+	utr5	CAMSAP2	0.488232006428375	0.738076143517283	0.971602612154807	1	0.854303374318346	0.959762745484186	-1.2844009702561	-0.707071205403956	7.15572330987811e-05	0.00031214706625271	-0.577329764852147
chr1	200739783	200739937	154	+	utr5	CAMSAP2	0.545210849394457	0.775195248885989	0.883053120058058	1	0.964308252502736	0.976348242773318	-0.552922504345086	-0.707071205403956	7.15572330987811e-05	0.00031214706625271	0.15414870105887
chr1	200848093	200848369	276	+	exon	CAMSAP2	0.409415793940221	0.678530341858381	0.12974438010758	1	0.0087839854504744	0.053763496961674	0.040433086328019	-0.707071205403956	7.15572330987811e-05	0.00031214706625271	0.747504291731975
chr1	200848482	200849309	827	+	exon	CAMSAP2	0.983906298072525	0.9956781868069	0.413356441426658	1	0.197813944357455	0.465477249200554	-0.280549459869474	-0.707071205403956	7.15572330987811e-05	0.00031214706625271	0.426521745534483
chr1	200849618	200850030	412	+	exon	CAMSAP2	0.343023494171967	0.617857205989311	0.0903646913090029	1	0.10287982944093	0.31021276307586	-0.159914269135132	-0.707071205403956	7.15572330987811e-05	0.00031214706625271	0.547156936268824
chr1	200850167	200850287	120	+	exon	CAMSAP2	0.520131532566906	0.760643241698863	0.243088220341072	1	0.0177299211705733	0.0910117852431268	0.571063485113492	-0.707071205403956	7.15572330987811e-05	0.00031214706625271	1.27813469051745
chr1	200852573	200852677	104	+	utr3	CAMSAP2	0.110291779199429	0.336928478022469	0.0417011779235394	1	0.00655394558351355	0.0427825230690115	1.26944120802244	-0.707071205403956	7.15572330987811e-05	0.00031214706625271	1.97651241342639
chr1	200857351	200857492	141	+	utr3	CAMSAP2	0.826291586330735	NA	0.486018698980702	1	0.387859783643903	0.678434159736144	-0.115479257913946	-0.707071205403956	7.15572330987811e-05	0.00031214706625271	0.591591947490011
chr1	200857771	200858291	520	+	utr3	CAMSAP2	0.00208593702534877	0.0252850973288874	0.0127808328778737	1	0.000542368029397826	0.00549803720123442	-1.33787846845894	-0.707071205403956	7.15572330987811e-05	0.00031214706625271	-0.63080726305498
chr1	201465756	201466122	366	-	utr3	PHLDA3	0.524869079411621	0.763653796537645	0.954806519489329	1	0.533936190819077	0.796361352037693	-1.74087020178023	-1.99990625910793	6.66761512423787e-23	1.72259025915735e-21	0.259036057327701
chr1	201468962	201469172	210	-	utr5	PHLDA3	0.871481826576853	0.948323411412656	0.72914894647101	1	0.165906411080525	0.41813405258791	-2.1413101184954	-1.99990625910793	6.66761512423787e-23	1.72259025915735e-21	-0.141403859387467
chr1	201484562	201484696	134	-	utr3	CSRP1	0.562764057402748	0.785222177618603	0.15723215143022	1	0.153193025256749	0.398940583188364	-1.06151190120688	-1.53203862370572	6.9757956282728e-24	1.88570928412152e-22	0.470526722498838
chr1	201584062	201584197	135	+	intergenic	NA	0.658326017457727	NA	0.784887904970342	1	0.854088034550348	0.959762745484186	-1.44026240466417	NA	NA	NA	NA
chr1	201622945	201623501	556	+	utr5	NAV1	0.295813717499154	0.57242071612183	0.547504470620566	1	0.645515459211648	0.867445876389415	-3.2308993085192	-2.73385171983169	1.69377951663905e-36	7.73394455814925e-35	-0.497047588687501
chr1	201648869	201649129	260	+	exon	NAV1	0.315546594119199	0.590668720030647	0.117644965321867	1	0.076269745735316	0.254692265278568	-1.49745600185957	-2.73385171983169	1.69377951663905e-36	7.73394455814925e-35	1.23639571797213
chr1	201781073	201781180	107	+	exon	NAV1	0.183814348486745	NA	0.0805249387342702	1	0.0975155631703373	0.29910523203932	-1.49293962508582	-2.73385171983169	1.69377951663905e-36	7.73394455814925e-35	1.24091209474587
chr1	201782392	201782914	522	+	exon	NAV1	0.913178268087084	0.966836523327336	0.674113517463584	1	0.481976518829174	0.755711526209741	-2.03706779923526	-2.73385171983169	1.69377951663905e-36	7.73394455814925e-35	0.696783920596439
chr1	201783483	201783730	247	+	exon	NAV1	0.247748721831283	0.523137096052377	0.104961568064706	1	0.0301056208946751	0.135364240427835	-1.67051553159707	-2.73385171983169	1.69377951663905e-36	7.73394455814925e-35	1.06333618823462
chr1	201819893	201820494	601	+	utr3	NAV1	0.0307669224594404	0.160957569466457	0.0928254838647979	1	0.0155470048929874	0.0832263408058988	-3.17476521704865	-2.73385171983169	1.69377951663905e-36	7.73394455814925e-35	-0.440913497216953
chr1	201821021	201821317	296	+	utr3	NAV1	0.752663203975757	0.891021298300621	0.492991400154497	1	0.294179474369464	0.584199317303419	-2.17095657721011	-2.73385171983169	1.69377951663905e-36	7.73394455814925e-35	0.56289514262158
chr1	201821606	201822124	518	+	utr3	NAV1	0.114914134952333	0.344863418310551	0.28243114207765	1	0.183934179486619	0.445804316441899	-2.89558694726935	-2.73385171983169	1.69377951663905e-36	7.73394455814925e-35	-0.161735227437656
chr1	201822161	201822343	182	+	utr3	NAV1	0.342065722809357	0.616891195592422	0.17597135049536	1	0.0958294951179282	0.295330374193858	-1.91278225322381	-2.73385171983169	1.69377951663905e-36	7.73394455814925e-35	0.821069466607888
chr1	201822407	201823073	666	+	utr3	NAV1	0.585280934303523	0.79902194277325	0.320735796830869	1	0.320393514533154	0.610725985159697	-3.20159421722878	-2.73385171983169	1.69377951663905e-36	7.73394455814925e-35	-0.467742497397083
chr1	201875992	201876551	559	+	utr3	IPO9	0.622086812641091	0.819989060019687	0.640717657232286	1	0.472616120397173	0.748245774580901	-0.102033647087247	-0.0195560667823238	0.90050660273319	0.939776131866505	-0.082477580304923
chr1	201877698	201878094	396	+	utr3	IPO9	0.358894266414884	0.633548981845119	0.57885185942	1	0.381441236340272	0.672832000735529	0.20323320251683	-0.0195560667823238	0.90050660273319	0.939776131866505	0.222789269299154
chr1	201878197	201878475	278	+	utr3	IPO9	0.973911285011448	0.990995151224768	0.560520325395688	1	0.412445199182639	0.69974315370941	0.782866177436267	-0.0195560667823238	0.90050660273319	0.939776131866505	0.802422244218591
chr1	201878757	201878891	134	+	utr3	IPO9	0.461350353234932	NA	0.24360242640229	1	0.369806766141892	0.661267712347927	1.22610237681722	-0.0195560667823238	0.90050660273319	0.939776131866505	1.24565844359954
chr1	201878933	201879300	367	+	utr3	IPO9	0.6927423625879	0.861321758415953	0.955604190966019	1	0.844167180984995	0.956337650295999	0.146430764874084	-0.0195560667823238	0.90050660273319	0.939776131866505	0.165986831656408
chr1	201891926	201892102	176	+	utr3	SHISA4	0.0434540852520451	0.198220804674891	0.00759293200362945	1	0.0247903751713415	0.117258707771877	0.320677821485911	-0.909491237547112	0.000107487889257323	0.000453166524681015	1.23016905903302
chr1	201892330	201892522	192	+	utr3*	SHISA4	0.192830723578196	NA	0.0758343106745403	1	0.178624416364618	0.438322872367643	-0.0276741050286831	-0.909491237547112	0.000107487889257323	0.000453166524681015	0.881817132518429
chr1	201897430	201897894	464	-	utr3	LMOD1	1	1	0.838293767116462	1	0.75698887770521	0.923316168864527	-6.41192075804666	-5.12830666815406	1.54435644573638e-31	5.79243978325838e-30	-1.2836140898926
chr1	201899193	201899785	592	+	exon	RP11-307B6.3	0.69273648952708	0.861321758415953	0.924811969302429	1	0.885950985854387	0.968883273335269	-5.35914048672874	-0.175412289424378	0.965121719861063	NA	-5.18372819730436
chr1	201900081	201900737	656	-	exon	LMOD1	0.00829025712918455	0.0688740157997103	0.0152389764048754	1	0.00870620399191761	0.0534164657368661	-6.35137920963207	-5.12830666815406	1.54435644573638e-31	5.79243978325838e-30	-1.22307254147801
chr1	201946013	201946495	482	-	utr5	LMOD1	0.965798358629955	0.98791886694531	0.703280235944487	1	0.835555065467639	0.953673655109537	-4.42144243265081	-5.12830666815406	1.54435644573638e-31	5.79243978325838e-30	0.706864235503253
chr1	201963687	201963798	111	+	exon	TIMM17A	0.121128031889994	0.355402791243122	0.0385828548053579	1	0.00150010993213402	0.0130156216372215	2.48428592488078	1.05782187164378	9.60470546924902e-10	8.71614100387182e-09	1.426464053237
chr1	201965500	201965613	113	+	exon	TIMM17A	0.198219457643608	0.466870346721255	0.0678915380267095	1	0.00635911679760549	0.0417683073264015	2.11944077371788	1.05782187164378	9.60470546924902e-10	8.71614100387182e-09	1.0616189020741
chr1	201969518	201969893	375	+	utr3	TIMM17A	0.0208703151272718	0.127293354432174	0.109789050406033	1	0.0666413719152792	0.232205695072782	0.682597301989249	1.05782187164378	9.60470546924902e-10	8.71614100387182e-09	-0.375224569654531
chr1	202335643	202335743	100	-	exon	UBE2T	1.19192062252337e-15	8.20258101136538e-13	1.6691671205549e-19	3.37639125145845e-15	7.00107009144073e-09	2.28209921684045e-07	7.02632785613474	2.70250049673779	8.12858109407831e-33	3.23357419128827e-31	4.32382735939696
chr1	202728732	202729136	404	-	utr3	KDM5B	0.0374025825345035	0.181559606433946	0.101337253631614	1	0.0136307357498149	0.0751618983793422	-0.744898662988039	-0.160676513829591	0.415259580724794	0.561774586728299	-0.584222149158449
chr1	202729645	202730005	360	-	exon	KDM5B	0.842232266750019	0.935470363039784	0.74966314827968	1	0.91711239470317	0.974910605560673	0.391856342177419	-0.160676513829591	0.415259580724794	0.561774586728299	0.55253285600701
chr1	202730859	202730990	131	-	exon	KDM5B	0.158137744621784	0.413150207691771	0.0505133407121022	1	0.223705398007006	0.500129275757771	1.17785475285044	-0.160676513829591	0.415259580724794	0.561774586728299	1.33853126668003
chr1	202733679	202733780	101	-	exon	KDM5B	0.433865481370203	0.696060547625822	0.153833302828664	1	0.0164739485919207	0.0866886588384902	0.969101705679333	-0.160676513829591	0.415259580724794	0.561774586728299	1.12977821950892
chr1	202880837	202881183	346	-	utr3	RABIF	0.0904220675774179	0.301075457031473	0.378215561185932	1	0.512279283574619	0.781593153637744	-0.255083319679061	-0.153966322365319	0.500400142483622	0.640370717889844	-0.101116997313743
chr1	202888947	202889079	132	-	exon	RABIF	0.0451380537888096	0.202549753128744	0.00672224541509382	1	0.0004706440419484	0.00485664082691956	1.13687351493759	-0.153966322365319	0.500400142483622	0.640370717889844	1.29083983730291
chr1	202892357	202892518	161	-	utr3	KLHL12	0.000321272864311	0.00603482774896842	2.91642105853534e-05	0.56820631483444	3.52871143543616e-05	0.000509106487729499	2.63281049618718	0.605131950676682	0.00462181368496388	0.0135771433061512	2.02767854551049
chr1	202941242	202941395	153	-	utr3	ADIPOR1	0.0826001443163102	0.284341556162246	0.0188134009884404	1	0.0201502222471771	0.100511227637705	1.3779977715646	0.127488032115985	0.437173205076279	0.583008634883947	1.25050973944862
chr1	203166357	203166506	149	+	utr3	ADORA1	0.555418354226596	NA	0.636214721429748	1	0.728041807673091	0.910515049987688	-0.69880803711306	-0.626696117015824	0.175016512479136	0.294174798369829	-0.0721119200972355
chr1	203305650	203305753	103	+	exon	BTG2	0.331004649666602	0.60714606112507	0.146752024950238	1	0.525134829493482	0.790802606871711	0.915287924815457	-0.0192634451103499	0.948082282517194	0.96822678377941	0.934551369925806
chr1	203307129	203307781	652	+	utr3	BTG2	0.630779541467007	0.825482086421514	0.921404922771575	1	0.490539328335368	0.762715652994274	0.410511130776929	-0.0192634451103499	0.948082282517194	0.96822678377941	0.429774575887279
chr1	203347476	203348153	677	-	exon	FMOD	0.175036861402934	0.435936516144171	0.0400197194731222	1	4.29538825845394e-05	0.000603274082779508	-2.59241306257186	-3.36638048069641	1.1687059838736e-40	5.94370471798575e-39	0.773967418124552
chr1	203475883	203475991	108	+	utr5	PRELP	0.052800113107471	0.22236264602145	0.0173686741437833	1	0.015419426540187	0.0828299260570827	-4.66067177385053	-7.13256414942422	2.38932698568969e-142	1.19489104779586e-139	2.47189237557369
chr1	203483235	203483557	322	+	exon	PRELP	0.431923659565791	0.694564440342653	0.25858932714902	1	0.303392390820669	0.593447555357449	-6.13105521056257	-7.13256414942422	2.38932698568969e-142	1.19489104779586e-139	1.00150893886165
chr1	203483808	203484208	400	+	exon	PRELP	0.949386987819029	0.981610257159059	0.735141802893788	1	0.909273677729743	0.974029818710794	-6.41072706574209	-7.13256414942422	2.38932698568969e-142	1.19489104779586e-139	0.721837083682128
chr1	203486791	203487714	923	+	utr3	PRELP	0.522502611224881	0.762329144641485	0.841760257455562	1	0.878199876141201	0.966331195461777	-7.22489630956852	-7.13256414942422	2.38932698568969e-142	1.19489104779586e-139	-0.092332160144295
chr1	203490460	203490670	210	+	utr3	PRELP	0.323121615881622	NA	0.12999271952283	1	0.596603906445651	0.837188607528713	-4.97730469391194	-7.13256414942422	2.38932698568969e-142	1.19489104779586e-139	2.15525945551228
chr1	203682912	203683437	525	+	utr5	ATP2B4	0.0025383547925882	0.0293140286497219	0.028647079126527	1	6.64675748676618e-05	0.000882373508738227	-3.61222451506436	-2.99978903091581	8.40591097924908e-69	1.00316905800084e-66	-0.612435484148548
chr1	203739602	203740103	501	+	utr3	ATP2B4	0.541614141983477	0.772696848978299	0.937528098659177	1	0.293938010103239	0.583906861158348	-2.71582572964374	-2.99978903091581	8.40591097924908e-69	1.00316905800084e-66	0.283963301272073
chr1	203740798	203740933	135	+	utr3	ATP2B4	0.13113002496585	0.371641441030131	0.0420169394859967	1	0.0399489041481615	0.164632653234218	-1.84881552539253	-2.99978903091581	8.40591097924908e-69	1.00316905800084e-66	1.15097350552328
chr1	203796407	203796622	215	+	utr5	ZBED6	0.969525920655795	0.98933309540456	0.625402097213451	1	0.655649283901972	0.87292243339549	-1.71648768891845	-1.93614477809637	2.41134940855276e-13	3.2803097783188e-12	0.219657089177925
chr1	203797027	203797828	801	+	utr5	ZBED6	0.0385674867467779	0.184373776238149	0.172368922161586	1	0.0113335280602896	0.0654247750713387	-2.43868600810677	-1.93614477809637	2.41134940855276e-13	3.2803097783188e-12	-0.502541230010397
chr1	203798278	203798630	352	+	exon	ZBED6	0.521052869158895	0.761240995760462	0.218774907380379	1	0.124205778702182	0.349716732641506	-1.50387126357147	-1.93614477809637	2.41134940855276e-13	3.2803097783188e-12	0.432273514524901
chr1	203798786	203799241	455	+	utr5	ZC3H11A	0.192360132258507	0.458651328886287	0.458182520640294	1	0.157994957194826	0.406706076936176	-2.53868018876451	-1.49730260057778	1.54023130579436e-16	2.70493464439003e-15	-1.04137758818673
chr1	203800177	203800471	294	+	utr3	ZBED6	0.338552846728361	0.613708105779142	0.688502125459254	1	0.636486810972241	0.862224863860621	-2.34896160298453	-1.93614477809637	2.41134940855276e-13	3.2803097783188e-12	-0.412816824888157
chr1	203847214	203847589	375	+	exon	ZC3H11A	0.252701379511946	0.528804268944141	0.0841294983659541	1	0.0220096157151854	0.107572072528494	-0.283996817411002	-1.49730260057778	1.54023130579436e-16	2.70493464439003e-15	1.21330578316678
chr1	203852254	203852498	244	+	utr3	ZC3H11A	0.115689404766209	0.346290547283591	0.273946739430955	1	0.164287065827092	0.415575050751187	-1.84745287001176	-1.49730260057778	1.54023130579436e-16	2.70493464439003e-15	-0.350150269433982
chr1	203852539	203852786	247	+	utr3	ZC3H11A	0.961484904271858	0.986305403528418	0.649840473463204	1	0.558596114711054	0.812739168517237	-1.17000984995498	-1.49730260057778	1.54023130579436e-16	2.70493464439003e-15	0.327292750622795
chr1	203853509	203853943	434	+	utr3	ZC3H11A	0.730248134449105	0.881163366187889	0.837442165970137	1	0.918603564919649	0.975079259661927	-1.54226295869312	-1.49730260057778	1.54023130579436e-16	2.70493464439003e-15	-0.0449603581153446
chr1	204125919	204126385	466	+	utr3	SOX13	0.463882376739231	0.719735517916782	0.824751973543699	1	0.606251187575233	0.843063927947112	-1.90195998429019	-1.51783223960833	2.58752478011504e-07	1.68522079012516e-06	-0.384127744681862
chr1	204222204	204222581	377	-	utr3	PLEKHA6	0.416757634190159	0.684913286568571	0.554134869007334	1	0.698418291278405	0.895885494877943	-3.35911109069084	-2.87613835125634	1.47915232772509e-11	1.64121053838023e-10	-0.482972739434492
chr1	204259566	204259678	112	-	exon	PLEKHA6	0.0433144170518021	NA	0.0446279351373485	1	0.148466598870736	0.390990209658154	-4.2085509861647	-2.87613835125634	1.47915232772509e-11	1.64121053838023e-10	-1.33241263490835
chr1	204406049	204406297	248	-	utr3	PPP1R15B	0.0685573241310691	0.257845416494024	0.200801088204414	1	0.204830529332084	0.475150127557886	-0.481462497723387	0.0259019993279178	0.904377816798096	0.942565024120514	-0.507364497051305
chr1	204409427	204410267	840	-	exon	PPP1R15B	0.2805295775047	0.557749598979093	0.749016001760306	1	0.433396188890625	0.716838315906406	-0.149561766505922	0.0259019993279178	0.904377816798096	0.942565024120514	-0.17546376583384
chr1	204410492	204411024	532	-	exon	PPP1R15B	0.0933593267709284	0.307809278595788	0.355578087761074	1	0.62459054452094	0.854531452928636	-0.343648407487504	0.0259019993279178	0.904377816798096	0.942565024120514	-0.369550406815421
chr1	204549169	204549642	473	+	utr3	MDM4	0.0128333696400164	0.0920086707436718	0.0291753697321239	1	0.0197868435293561	0.0990211797739187	-1.85383974807585	-1.10504749348241	0.000291784967039888	0.00112908095941522	-0.748792254593439
chr1	205083638	205084023	385	-	exon	TMEM81	0.114622189835215	0.344578523365122	0.208395482909779	1	0.415257576567868	0.701534434416932	-0.384738684221597	0.524522392813607	0.427821448626293	0.573742925995828	-0.909261077035204
chr1	205088513	205088788	275	-	utr3	RBBP5	0.750336246318604	0.889998234514647	0.353484296204409	1	0.0638939376467506	0.225960062238693	0.967531613730209	0.294182225050132	0.152099483969939	0.263393318600428	0.673349388680077
chr1	205094829	205095027	198	-	exon	RBBP5	0.93743179295591	0.977325254465809	0.648402886959146	1	0.380105567118932	0.671646737471091	1.19587525727457	0.294182225050132	0.152099483969939	0.263393318600428	0.901693032224438
chr1	205147308	205147697	389	-	utr3	DSTYK	0.145628590047512	0.394421619556231	0.3831976257295	1	0.560594809166645	0.813907147300675	-0.195207170399023	-0.0285750016551825	0.884658024706104	0.930883079551476	-0.16663216874384
chr1	205169337	205169795	458	-	exon	DSTYK	0.00245147459488553	0.0286137644221283	0.00599909680950595	1	0.00761575485780463	0.0482571082861269	-1.02421883036464	-0.0285750016551825	0.884658024706104	0.930883079551476	-0.995643828709462
chr1	205187362	205187755	393	-	exon	DSTYK	0.724433882917491	0.878066526889025	0.844705071226286	1	0.537421739650798	0.798559386615662	-0.279948298988139	-0.0285750016551825	0.884658024706104	0.930883079551476	-0.251373297332957
chr1	205211254	205211375	121	-	exon	DSTYK	0.352978719378954	NA	0.144508496377602	1	0.0384542026115336	0.160214729512147	0.553529295837476	-0.0285750016551825	0.884658024706104	0.930883079551476	0.582104297492658
chr1	205269115	205269403	288	+	exon	TMCC2	0.0110695375181688	0.0836291407310757	0.0319369508176865	1	0.00546278802551979	0.0370923675790864	0.510097078905164	1.5307168368582	2.64350463722205e-07	1.72007965923829e-06	-1.02061975795304
chr1	205302318	205302559	241	-	utr3	NUAK2	0.0456426449197822	NA	0.057898656763571	1	0.0925237143126791	0.28935421275954	-1.07644453777169	-0.166282157465729	0.661990996302134	0.774426453655884	-0.910162380305963
chr1	205303049	205303282	233	-	utr3	NUAK2	0.773768594712388	NA	0.91524722188918	1	0.929305190650157	0.975079259661927	-0.406772495940009	-0.166282157465729	0.661990996302134	0.774426453655884	-0.24049033847428
chr1	205303492	205303953	461	-	exon	NUAK2	0.00952271086751981	NA	0.00782363020600914	1	0.00514634126486865	0.0353857147073635	-2.01741246771336	-0.166282157465729	0.661990996302134	0.774426453655884	-1.85113031024763
chr1	205616207	205616629	422	-	utr3	ELK4	0.0221144105337984	0.132127930340058	0.0554557202896039	1	0.00902905027288006	0.0548948788053699	-1.82335669013986	-1.49030045145705	2.96200622425723e-10	2.85909828742182e-09	-0.333056238682819
chr1	205618910	205619033	123	-	exon	ELK4	0.276796897273179	NA	0.42585850719136	1	0.391228653560524	0.681244104574873	-0.941515656689627	-1.49030045145705	2.96200622425723e-10	2.85909828742182e-09	0.548784794767419
chr1	205619915	205620820	905	-	exon	ELK4	0.447248356432186	0.707485123433633	0.863445421562073	1	0.954353386492711	0.975079259661927	-0.722551440173542	-1.49030045145705	2.96200622425723e-10	2.85909828742182e-09	0.767749011283503
chr1	205632435	205632540	105	-	utr5*	ELK4	1	NA	0.284009726614224	1	0.701328209813347	0.897738661123799	-2.20142977688409	-1.49030045145705	2.96200622425723e-10	2.85909828742182e-09	-0.711129325427045
chr1	205663214	205663420	206	-	exon	SLC45A3	0.541269675019487	NA	0.711734938634811	1	0.676437322008494	0.883753892440875	-0.704234749077418	-0.0130888042423999	0.978691552533065	0.987065961405001	-0.691145944835019
chr1	205717730	205717861	131	-	utr3	NUCKS1	0.231436881211192	0.505256579890044	0.0749258241549585	1	0.224075022345267	0.500621733993337	-0.15824191896457	-1.33779719299387	7.74570931832536e-18	1.4790079865646e-16	1.1795552740293
chr1	205718242	205718436	194	-	utr3	NUCKS1	0.900982984185297	0.961753994509201	0.387628382849113	1	0.302386430810949	0.592748591549238	0.196300539610106	-1.33779719299387	7.74570931832536e-18	1.4790079865646e-16	1.53409773260398
chr1	205719481	205719639	158	-	exon	NUCKS1	0.0015870285799909	0.0205539886236632	7.38426648259714e-05	1	1.81981187834803e-12	1.16190655547097e-10	1.36915276231997	-1.33779719299387	7.74570931832536e-18	1.4790079865646e-16	2.70694995531384
chr1	205720438	205720608	170	-	exon	NUCKS1	1.91881155584985e-05	0.000606488662955464	3.80679285648399e-07	0.00754087596940915	9.72403763046114e-24	2.44462306029793e-21	1.80749114321655	-1.33779719299387	7.74570931832536e-18	1.4790079865646e-16	3.14528833621042
chr1	205723862	205723965	103	-	exon	NUCKS1	0.000117125321481862	0.00269086095179877	5.43478893665745e-06	0.106712080771269	1.26710133548609e-14	1.11283589778586e-12	2.26126673978489	-1.33779719299387	7.74570931832536e-18	1.4790079865646e-16	3.59906393277876
chr1	205727631	205727758	127	-	exon	NUCKS1	0.000188768968027867	0.00395839636557051	4.01887081414981e-06	0.0789949247229287	5.36854404796506e-14	4.23420227030092e-12	1.9581211481825	-1.33779719299387	7.74570931832536e-18	1.4790079865646e-16	3.29591834117637
chr1	205769367	205769760	393	-	utr3	RAB29	0.211046837854323	0.482388176678044	0.546524445721018	1	0.0719850992495515	0.245259074387088	0.526944450125236	0.490233662161578	0.0281371662968843	0.0653624635121497	0.0367107879636586
chr1	205770134	205770354	220	-	utr3	RAB29	0.417326622760572	0.684913286568571	0.177895630946423	1	0.0546864557090418	0.203789882753427	1.13481378211178	0.490233662161578	0.0281371662968843	0.0653624635121497	0.644580119950207
chr1	205810036	205810216	180	-	exon	SLC41A1	0.527561130271825	0.765056918170411	0.948383767009977	1	0.870972866285021	0.964046632370497	-0.526285768399964	-0.682583698446047	0.000133020879059545	0.000551405278027764	0.156297930046083
chr1	205810257	205811059	802	-	utr5	SLC41A1	0.10178735248861	0.322915873834879	0.455246754869761	1	0.540531946499105	0.799153534228034	-0.875514336052082	-0.682583698446047	0.000133020879059545	0.000551405278027764	-0.192930637606035
chr1	205812892	205813005	113	-	utr5	SLC41A1	0.128307650516938	0.367216980874563	0.0311886736267715	1	0.106986452184992	0.318441841992684	1.05226087801725	-0.682583698446047	0.000133020879059545	0.000551405278027764	1.7348445764633
chr1	205978084	205978705	621	-	utr3	RAB7B	0.109897518503452	0.336112198357248	0.175709075244851	1	0.163821269001657	0.415105977798538	-6.31361261804759	-6.02295413457508	4.04408628252937e-18	7.9015803049532e-17	-0.290658483472513
chr1	206454218	206454397	179	+	utr3	SRGAP2	0.153227698031858	NA	0.237966682767638	1	0.583198979095199	0.828398747620782	0.252309164178415	-0.939674069771996	3.35108328942134e-06	1.84546810201903e-05	1.19198323395041
chr1	206461083	206461589	506	+	utr3	SRGAP2	0.153908014925867	0.40715836903331	0.342170621148044	1	0.401402735215792	0.690355037682573	-1.76433116631673	-0.939674069771996	3.35108328942134e-06	1.84546810201903e-05	-0.824657096544737
chr1	206463499	206463734	235	+	utr3	SRGAP2	0.591698973924791	0.802435677868993	0.287723142999314	1	0.322674072688576	0.613245346905012	-0.84889931179682	-0.939674069771996	3.35108328942134e-06	1.84546810201903e-05	0.0907747579751758
chr1	206463814	206464259	445	+	utr3	SRGAP2	0.505275685799966	0.749691141229156	0.211084241703935	1	0.138170680664836	0.374210709605599	-1.04992752869882	-0.939674069771996	3.35108328942134e-06	1.84546810201903e-05	-0.110253458926821
chr1	206496188	206496465	277	+	utr3	IKBKE	0.67435350973932	0.852229727667221	0.849284555394364	1	0.871727428309894	0.964095880041065	-4.88514142488288	-4.23340671578288	1.19702917656006e-37	5.6627028883936e-36	-0.651734709100005
chr1	206587034	206587211	177	+	utr3	RASSF5	0.635388161815681	NA	0.840789351225564	1	0.912259529423831	0.974029818710794	-0.5100232137583	-0.221090950886002	0.613972652819221	0.736024290840415	-0.288932262872298
chr1	206647416	206648694	1278	+	exon	DYRK3	0.141979676148685	0.388289793513565	0.554465064112593	1	0.425978268504199	0.710297163149171	-0.790475761979638	-0.483078051684629	0.0878243989745469	0.16920415300508	-0.307397710295009
chr1	206731883	206731985	102	+	exon	MAPKAPK2	0.575540835972971	0.793233243533709	0.999841508074869	1	0.92355433781076	0.975079259661927	-0.589651839887902	-0.851490881657721	6.64793313188662e-08	4.71893164927836e-07	0.261839041769819
chr1	206732611	206733071	460	+	utr3	MAPKAPK2	0.000533755337596855	0.00901903550358972	0.0117388080051121	1	0.00556732600923705	0.0375612414283044	-1.68511631941388	-0.851490881657721	6.64793313188662e-08	4.71893164927836e-07	-0.833625437756161
chr1	207048848	207049185	337	-	utr3	YOD1	0.712582635503252	0.871305209297305	0.804630476152457	1	0.782827173134184	0.936598459611821	2.14943860943389	1.70409864872571	9.27670137037215e-12	1.05838042141932e-10	0.445339960708174
chr1	207049259	207049652	393	+	utr5	PFKFB2	0.0792273765008684	0.278500691948723	0.258163427509512	1	0.119160360993308	0.34100073709411	1.59134877999256	0.169872115893731	0.544349552633632	0.678829068664537	1.42147666409883
chr1	207336899	207337301	402	+	exon	CD55	0.548210668875541	0.777391421337609	0.943718288518329	1	0.534339889609178	0.796513859283731	2.29177437831596	2.70104603337659	1.58491184558191e-44	9.27283799571097e-43	-0.409271655060626
chr1	207359591	207359715	124	+	utr3	CD55	1.03676435721362e-06	4.96728239500449e-05	2.67199650780886e-08	0.000532609063901541	5.20352176622723e-12	3.09624940125332e-10	5.38077448737019	2.70104603337659	1.58491184558191e-44	9.27283799571097e-43	2.6797284539936
chr1	207887763	207887902	139	-	utr3	CD34	0.19424435441144	NA	0.205763046603934	1	0.260687136505046	0.54381699921061	-4.49024022783845	-2.31687035742507	0.00198567032619271	0.00642932318966419	-2.17336987041338
chr1	208022574	208022676	102	-	utr3	PLXNA2	0.373359442581177	NA	0.221485153811148	1	0.305957022238722	0.595792774969104	-0.549007524301966	-1.13847718684303	1.15345002940497e-09	1.03578727736734e-08	0.589469662541064
chr1	208022879	208023450	571	-	utr3	PLXNA2	0.575591837084632	0.793233243533709	0.889010005546161	1	0.778877571262174	0.935043616858166	-1.88892168121552	-1.13847718684303	1.15345002940497e-09	1.03578727736734e-08	-0.750444494372487
chr1	208024459	208024695	236	-	utr3	PLXNA2	0.22582092322683	NA	0.283002067993191	1	0.333035808297341	0.623963255274803	-2.6413016348629	-1.13847718684303	1.15345002940497e-09	1.03578727736734e-08	-1.50282444801987
chr1	208025451	208026106	655	-	utr3	PLXNA2	0.315511187090951	0.590668720030647	0.60403134020778	1	0.412497754096001	0.69974315370941	-2.03675438684997	-1.13847718684303	1.15345002940497e-09	1.03578727736734e-08	-0.898277200006937
chr1	208026439	208027306	867	-	utr3	PLXNA2	0.000628146882947223	0.0101279486771256	0.00474585799192582	1	0.000122004048408475	0.00150168018457236	-2.29848815577805	-1.13847718684303	1.15345002940497e-09	1.03578727736734e-08	-1.16001096893502
chr1	208027944	208028078	134	-	exon	PLXNA2	0.532718642811916	0.7682027099888	0.77162927038417	1	0.956822540465619	0.975079259661927	-0.952774638742798	-1.13847718684303	1.15345002940497e-09	1.03578727736734e-08	0.185702548100233
chr1	208216715	208217398	683	-	exon	PLXNA2	0.0692331975867113	0.258730094030361	0.28412123567996	1	0.647382298939747	0.868299619624955	-1.05730181041127	-1.13847718684303	1.15345002940497e-09	1.03578727736734e-08	0.081175376431756
chr1	208217493	208217947	454	-	utr5	PLXNA2	0.413486023131672	0.681491224712989	0.8724463337801	1	0.906522106031124	0.973254289035283	-0.661264590432548	-1.13847718684303	1.15345002940497e-09	1.03578727736734e-08	0.477212596410483
chr1	208243586	208244304	718	-	utr5	PLXNA2	0.399351785206801	0.669270093871039	0.818335706230085	1	0.979262145228121	0.982437285620191	-0.841483451715856	-1.13847718684303	1.15345002940497e-09	1.03578727736734e-08	0.296993735127175
chr1	209675718	209676272	554	+	utr3	G0S2	0.848967271160106	0.93902429028083	0.516711336053247	1	0.399895717775704	0.688823456312518	-2.93225495538796	-3.18368463780796	1.17502449969956e-08	9.21591284230382e-08	0.251429682419999
chr1	209830870	209831009	139	+	exon	DIEXF	7.41913780572771e-05	0.00185050653012714	2.75326149112819e-06	0.0542007057143495	2.97280644725394e-06	5.57733985701224e-05	3.24062310120776	-0.302232605665272	0.101092769290318	0.189568121254696	3.54285570687303
chr1	209851232	209851752	520	+	utr3	DIEXF	0.169588256017014	0.428713674419367	0.50093823103116	1	0.361369802340879	0.65270493620833	0.126096141680526	-0.302232605665272	0.101092769290318	0.189568121254696	0.428328747345798
chr1	210016055	210016209	154	+	exon	SYT14	0.988837021860014	NA	0.793779141935649	1	0.715635222890007	0.905246566977987	-0.496220402510398	-1.73372664354921	4.06602245288499e-10	3.86787751813389e-09	1.23750624103881
chr1	210016336	210016467	131	+	exon	SYT14	0.434867484544884	NA	0.511272744486173	1	0.77980959753582	0.935380844852414	-0.490575533496474	-1.73372664354921	4.06602245288499e-10	3.86787751813389e-09	1.24315111005273
chr1	210094461	210094656	195	+	utr3	SYT14	0.70991461066861	NA	0.399498478629054	1	0.281378823983454	0.56950958477537	-0.106765249757965	-1.73372664354921	4.06602245288499e-10	3.86787751813389e-09	1.62696139379124
chr1	210100035	210100391	356	+	utr3	SYT14	0.30892390029438	0.584109154044053	0.126482012265147	1	0.0391537966789056	0.162195913245345	-0.527753029657859	-1.73372664354921	4.06602245288499e-10	3.86787751813389e-09	1.20597361389135
chr1	210155817	210155939	122	+	utr3	SYT14	0.633301591987471	NA	0.840965458047401	1	0.935380022772393	0.975079259661927	-1.10988306834105	-1.73372664354921	4.06602245288499e-10	3.86787751813389e-09	0.623843575208159
chr1	210160746	210161278	532	+	utr3	SYT14	0.290300120177842	0.568337776897138	0.622837490729939	1	0.451270695169158	0.732109076489642	-1.34739819794603	-1.73372664354921	4.06602245288499e-10	3.86787751813389e-09	0.386328445603176
chr1	210241620	210241762	142	+	exon	SERTAD4	0.134927546568944	0.378005160747117	0.242287808955228	1	0.10389339061991	0.312134392437337	1.74996465741235	2.12238020671106	1.05942563572469e-09	9.57082840978988e-09	-0.372415549298717
chr1	210241889	210241992	103	+	exon	SERTAD4	0.386446613355604	NA	0.596694475196313	1	0.945681048135877	0.975079259661927	1.86576072252707	2.12238020671106	1.05942563572469e-09	9.57082840978988e-09	-0.256619484183992
chr1	210242112	210242507	395	+	utr3	SERTAD4	0.0434868218433781	0.198310386358056	0.0974281195945566	1	0.107238915763171	0.318768707335043	1.49758559460088	2.12238020671106	1.05942563572469e-09	9.57082840978988e-09	-0.624794612110183
chr1	210623605	210623714	109	+	exon	HHAT	0.896861266225615	NA	0.877535560294744	1	0.920942316356999	0.975079259661927	-0.705445511377675	-1.21958933474079	0.00012795056115848	0.000532290648426583	0.514143823363119
chr1	210674320	210674519	199	+	utr3	HHAT	0.148425657415511	NA	0.212238319820061	1	0.32536029340649	0.616336650747981	-1.81435575397942	-1.21958933474079	0.00012795056115848	0.000532290648426583	-0.594766419238624
chr1	210678858	210679223	365	-	utr3	KCNH1	0.188580975366854	NA	0.104118547312508	1	0.204397407582467	0.474419003035035	-2.82668629539065	-3.97102947337682	9.38309067613719e-20	2.03177769651119e-18	1.14434317798618
chr1	210682723	210683936	1213	-	utr3	KCNH1	0.104934589175936	0.328139331581835	0.195833244549584	1	0.222763657871607	0.499068530409538	-4.8350325978356	-3.97102947337682	9.38309067613719e-20	2.03177769651119e-18	-0.864003124458777
chr1	211313525	211313921	396	+	utr3	RCOR3	0.409624106100506	0.678598201812196	0.815034489157848	1	0.626714435460324	0.855972542072963	0.831909299440954	0.960617266064903	7.6177092792428e-06	3.93416193019955e-05	-0.12870796662395
chr1	211372173	211372914	741	+	utr3	TRAF5	0.153719550096937	0.406873074906928	0.418339984737519	1	0.500132146895281	0.770228049840442	-0.524910635185878	0.123233683238537	0.627476584067181	0.746305722554782	-0.648144318424415
chr1	211374047	211374642	595	+	utr3	TRAF5	0.264530634323205	0.541240667204855	0.0751304186689792	1	0.282225253958928	0.570349106473267	0.673887999004539	0.123233683238537	0.627476584067181	0.746305722554782	0.550654315766002
chr1	211575304	211575935	631	-	utr3	SLC30A1	0.152097645428889	0.403610630172349	0.467643602629356	1	0.475740264254416	0.750614905050978	-1.12697732563668	-1.34685905397114	2.14210292985887e-09	1.85690177213189e-08	0.219881728334455
chr1	211575981	211576249	268	-	exon	SLC30A1	0.243697857688137	0.518200219859325	0.519022855541249	1	0.426039826842129	0.710297163149171	-0.821805023812222	-1.34685905397114	2.14210292985887e-09	1.85690177213189e-08	0.525054030158915
chr1	211577930	211578170	240	-	exon	SLC30A1	0.136337139891979	0.380137071448353	0.0323927555724725	1	0.0325274911474348	0.142743378127255	-0.122397215263271	-1.34685905397114	2.14210292985887e-09	1.85690177213189e-08	1.22446183870787
chr1	211749784	211749947	163	-	utr3	LPGAT1	0.656445798157865	0.842145548405979	0.975016020249898	1	0.966712747722375	0.977158706447827	0.275981187196183	0.036525351386538	0.852628198438675	0.909666413369529	0.239455835809645
chr1	211941768	211942096	328	-	utr3	INTS7	0.903114097208266	0.96270973755761	0.641682112459917	1	0.651902680250098	0.870762217253767	1.61624083726072	1.65967501811401	1.70443694613435e-18	3.44146439896118e-17	-0.0434341808532914
chr1	212100477	212101098	621	+	exon	DTL	0.910194992554294	0.965410098638432	0.570948934263196	1	0.0643868415804058	0.226953929076402	1.57887804373769	1.35365771343308	0.0173299512733676	0.0432302014900017	0.225220330304613
chr1	212102885	212103043	158	+	utr3	DTL	0.612018051310792	0.813794320336044	0.437878036592008	1	0.525019188136559	0.790802606871711	1.85125691138367	1.35365771343308	0.0173299512733676	0.0432302014900017	0.497599197950593
chr1	212285492	212285598	106	+	utr5	PPP2R5A	0.016404702585116	0.108371557171624	0.00187876871290739	1	0.192169812088135	0.457278663123115	3.22397990776801	1.50463575381533	1.73494619653247e-12	2.15626094153657e-11	1.71934415395268
chr1	212286122	212286337	215	+	exon	PPP2R5A	0.805761071989997	0.918022294642454	0.402644329780812	1	0.0440025662045264	0.175819380624125	2.28826228052021	1.50463575381533	1.73494619653247e-12	2.15626094153657e-11	0.783626526704877
chr1	212329153	212329302	149	+	exon	PPP2R5A	0.907133682781865	0.964060364826438	0.585896119722504	1	0.239205100876467	0.518974432451726	2.07807590114285	1.50463575381533	1.73494619653247e-12	2.15626094153657e-11	0.573440147327515
chr1	212364921	212365316	395	-	utr3	TMEM206	0.00457610718326204	0.0451644476887791	0.0282517374570438	1	0.00495289388505618	0.0343847434643596	1.35910666795802	1.96612724744845	5.21200073662751e-18	1.00989726450299e-16	-0.607020579490437
chr1	212609042	212609222	180	+	intron	ATF3	0.164732830179476	0.422023257890567	0.294285270835667	1	0.375372928674846	0.667211696112108	-2.3763462113326	-1.81540608238276	1.71404005950006e-32	6.7292892354653e-31	-0.560940128949843
chr1	212618197	212618305	108	+	exon	ATF3	0.100228745096511	0.320477972705633	0.0199860552597344	1	0.0165870485379906	0.0870709733890195	-0.0308490384730662	-1.81540608238276	1.71404005950006e-32	6.7292892354653e-31	1.78455704390969
chr1	212619443	212619566	123	+	utr3	ATF3	0.00363391076297076	0.0382596724279398	0.000360169930318163	1	0.000310568853812224	0.00339096676865985	-0.236911896515994	-1.81540608238276	1.71404005950006e-32	6.7292892354653e-31	1.57849418586676
chr1	212686750	212686966	216	-	utr3	BATF3	0.268077646412446	0.545166471812662	0.630470322627463	1	0.317182542335808	0.608235630383083	0.511037602667032	0.0505621053459713	0.871878493996846	0.923496514771041	0.460475497321061
chr1	212696907	212697035	128	-	exon	BATF3	0.759238812828461	0.894447638282435	0.379328393544646	1	0.283350333216017	0.571933149502261	1.27382817686375	0.0505621053459713	0.871878493996846	0.923496514771041	1.22326607151778
chr1	212700276	212700490	214	-	utr5*	BATF3	0.028526319558121	NA	0.0308379819082681	1	0.088947884579227	0.282342148778001	-3.24014526291084	0.0505621053459713	0.871878493996846	0.923496514771041	-3.29070736825681
chr1	212738380	212738635	255	-	utr3	NSL1	0.533033151946851	0.768363507614522	0.960380960057259	1	0.97335718675521	0.979025499773629	1.72231628961437	1.55420182359672	3.73023995270417e-10	3.56622485055068e-09	0.168114466017649
chr1	212995027	212995161	134	-	utr3	ANGEL2	0.968264178355767	0.988904456307765	0.573779280334376	1	0.623977816833758	0.854052120059925	-0.0416717023961416	-0.302678449352438	0.249590838593985	0.385953469324013	0.261006746956296
chr1	213015684	213015784	100	-	utr5	ANGEL2	0.115160783424245	0.345254309117439	0.0255675713517626	1	0.169789406001842	0.42446296252443	2.03153151477104	-0.302678449352438	0.249590838593985	0.385953469324013	2.33420996412348
chr1	213240873	213242221	1348	+	exon	RPS6KC1	0.15240603350612	0.404102862921657	0.521964469513749	1	0.821318803519904	0.948949490227627	-0.401422951370438	-0.353956218359471	0.0782798867624615	0.153849606209296	-0.0474667330109662
chr1	213272598	213272831	233	+	utr3	RPS6KC1	0.0832107180871983	0.285453610294204	0.01578223717683	1	0.0131766961820994	0.0732678223982257	0.346422549966336	-0.353956218359471	0.0782798867624615	0.153849606209296	0.700378768325808
chr1	213997316	213997633	317	+	exon	PROX1	0.113486270233492	NA	0.176597595963007	1	0.227728656012778	0.504191846073205	-0.351476251177162	-0.303242989223661	0.433234297804957	0.579079368149123	-0.0482332619535015
chr1	214383282	214383744	462	-	utr3	PTPN14	0.667956887606985	0.848973375929123	0.832532284982987	1	0.815284364889812	0.947038950651026	-1.54005846435834	-1.66688667239374	4.04210114758847e-22	1.00118269462203e-20	0.126828208035399
chr1	214384049	214384722	673	-	utr3	PTPN14	0.389399873993528	0.659759731836035	0.104006096757641	1	0.0833845003590131	0.27048855987427	-0.786267726961719	-1.66688667239374	4.04210114758847e-22	1.00118269462203e-20	0.880618945432016
chr1	214640158	214640670	512	+	exon	CENPF	0.313067627389993	0.588873633828364	0.623509813637099	1	0.906257708857401	0.973254289035283	-0.236600380625815	-0.222292865992034	0.344071336207767	0.488566410607622	-0.0143075146337816
chr1	214640737	214640837	100	+	exon	CENPF	0.822918676831571	NA	0.819163912248986	1	0.436827596181581	0.719842742970818	-0.0124024549718832	-0.222292865992034	0.344071336207767	0.488566410607622	0.20989041102015
chr1	214641003	214641401	398	+	exon	CENPF	0.609634454867476	0.812492654349955	0.939481794425897	1	0.61095528874405	0.845345848400623	0.0190210760349175	-0.222292865992034	0.344071336207767	0.488566410607622	0.241313942026951
chr1	214641684	214642357	673	+	exon	CENPF	0.407815087893413	0.677083060720065	0.750255765627678	1	0.6091382876338	0.844349486310152	0.191865394142754	-0.222292865992034	0.344071336207767	0.488566410607622	0.414158260134788
chr1	214642994	214643380	386	+	exon	CENPF	0.41481536177731	0.682641801881356	0.811737378038015	1	0.965454085565249	0.976690699832264	-0.208620250950966	-0.222292865992034	0.344071336207767	0.488566410607622	0.013672615041068
chr1	214644580	214645141	561	+	exon	CENPF	0.0791091419126002	0.278408277209848	0.212378768980006	1	0.27636976995277	0.562642859934214	-0.656058382170916	-0.222292865992034	0.344071336207767	0.488566410607622	-0.433765516178883
chr1	214645211	214645377	166	+	exon	CENPF	0.34955847959736	NA	0.500955257303953	1	0.870583825320174	0.963949674897563	-0.269941744139074	-0.222292865992034	0.344071336207767	0.488566410607622	-0.0476488781470407
chr1	214645416	214646216	800	+	exon	CENPF	0.070493206394235	0.260372565213154	0.21178218760767	1	0.10988539472068	0.323811730201072	-0.757354812885173	-0.222292865992034	0.344071336207767	0.488566410607622	-0.53506194689314
chr1	214646423	214646719	296	+	exon	CENPF	0.722450233225403	0.876622314822743	0.388748675561835	1	0.658179114815309	0.873914530957918	0.289528976125531	-0.222292865992034	0.344071336207767	0.488566410607622	0.511821842117564
chr1	214646838	214647408	570	+	exon	CENPF	0.327570502435244	0.604527658313922	0.661602392417157	1	0.435199569663831	0.718320373006071	-0.477812196075579	-0.222292865992034	0.344071336207767	0.488566410607622	-0.255519330083546
chr1	214656965	214657076	111	+	exon	CENPF	0.162489872237579	NA	0.244531796191983	1	0.768278860441103	0.929569534290747	-0.682148400873685	-0.222292865992034	0.344071336207767	0.488566410607622	-0.459855534881651
chr1	214658939	214659081	142	+	exon	CENPF	0.791910227968131	NA	0.427792009347187	1	0.21277150555351	0.485837933661693	-0.255738794790449	-0.222292865992034	0.344071336207767	0.488566410607622	-0.0334459287984152
chr1	214663615	214663858	243	+	utr3	CENPF	0.356576449805606	0.631706079733533	0.661556718085753	1	0.892288239881059	0.970404929176482	-0.960023344736819	-0.222292865992034	0.344071336207767	0.488566410607622	-0.737730478744786
chr1	215005614	215005935	321	+	utr5	KCNK2	0.605711689052845	NA	0.926495944493421	1	0.778772115726713	0.935043616858166	-0.985573765608841	-2.3013028234738	5.99576715908374e-12	7.02370850024511e-11	1.31572905786496
chr1	215195040	215195146	106	+	utr3	KCNK2	0.854597387269056	NA	0.773233549225505	1	0.908707289727333	0.974003561304318	-1.60882942995136	-2.3013028234738	5.99576715908374e-12	7.02370850024511e-11	0.692473393522448
chr1	215234877	215235269	392	+	utr3	KCNK2	0.177621309633481	0.438835937965225	0.348639642684813	1	0.417827695679204	0.703360936681738	-2.92034223490136	-2.3013028234738	5.99576715908374e-12	7.02370850024511e-11	-0.619039411427556
chr1	215235654	215235862	208	+	utr3	KCNK2	0.942590103862072	NA	0.634402915304015	1	0.921867484262159	0.975079259661927	-1.68888485035599	-2.3013028234738	5.99576715908374e-12	7.02370850024511e-11	0.612417973117815
chr1	215619231	215619357	126	+	exon	KCTD3	0.254471498326566	0.529884119260101	0.0980936082818278	1	0.000440264031871588	0.00458075023745544	1.41211302972929	0.145745470619516	0.486134732677417	0.627120373735196	1.26636755910977
chr1	215620087	215620661	574	+	utr3	KCTD3	0.899743338128898	0.961459694561874	0.568099727825871	1	0.00101772017060499	0.00946733953339851	0.602498783798332	0.145745470619516	0.486134732677417	0.627120373735196	0.456753313178816
chr1	217431011	217431340	329	-	utr3	GPATCH2	0.00488138363658185	0.0473441052260405	0.013739797362109	1	0.0602651259222317	0.217199411547784	-1.57703938908178	-0.257807821339908	0.279922057526526	0.41987309121525	-1.31923156774187
chr1	217449193	217449308	115	-	exon	GPATCH2	0.0289793874646642	NA	0.0257150863227652	1	0.0431513798161509	0.173606831538793	-1.07105524892622	-0.257807821339908	0.279922057526526	0.41987309121525	-0.813247427586313
chr1	217619759	217620451	692	-	exon	GPATCH2	0.637493357152061	0.829393265212872	0.8147091258092	1	0.772037640123108	0.931391099403512	0.10269785900464	-0.257807821339908	0.279922057526526	0.41987309121525	0.360505680344549
chr1	218285333	218285476	143	+	exon	RRP15	0.964461412671634	0.987482865872593	0.461279777554614	1	0.122998232388466	0.347630754608886	0.73331210167202	0.607786786066625	0.0087739489351521	0.0239739850961278	0.125525315605396
chr1	218302333	218302612	279	+	exon	RRP15	0.501836531735947	0.747939125475924	0.154810432604555	1	0.00127939052700341	0.0114519392812741	1.61476953180389	0.607786786066625	0.0087739489351521	0.0239739850961278	1.00698274573727
chr1	218307487	218307701	214	+	exon	RRP15	0.0973888727097262	0.315057165133601	0.0177625265144851	1	5.4996292096821e-06	9.66013473057873e-05	1.76527826927199	0.607786786066625	0.0087739489351521	0.0239739850961278	1.15749148320536
chr1	218330969	218331262	293	+	utr3	RRP15	0.796025854859392	0.912105629286221	0.683483511444274	1	0.146129735988875	0.387214920976055	0.61278956076051	0.607786786066625	0.0087739489351521	0.0239739850961278	0.00500277469388555
chr1	218345393	218345557	164	-	intron	TGFB2-AS1	0.826243945255292	NA	0.564983736772421	1	0.587832602826578	0.83169112262034	-0.856801319576233	-0.652729570967916	0.588031180705312	0.713889770506582	-0.204071748608317
chr1	218346524	218347003	479	+	utr5	TGFB2	0.951104962577211	0.981958202675628	0.589722842867458	1	0.428626895940114	0.713030945504349	-1.22287238821173	-1.48937872444643	1.98032142982824e-06	1.13802110293057e-05	0.266506336234703
chr1	218441235	218442105	870	+	utr3	TGFB2	0.123286499712218	0.359298865378822	0.250207342613567	1	0.01125587047421	0.0650885758991696	-1.93757977469834	-1.48937872444643	1.98032142982824e-06	1.13802110293057e-05	-0.448201050251908
chr1	219997066	219997233	167	-	exon	EPRS	0.497421839828303	0.744839705372611	0.18682764167039	1	0.00891205099717785	0.0543973200774631	1.11545329872857	0.342698837112015	0.0243943505051545	0.0579548623470496	0.772754461616558
chr1	220253615	220253895	280	+	exon	MORF4L1P1	0.010098330148273	0.0792169525621003	0.000809347238647484	1	3.0197245734118e-12	1.86296627670117e-10	1.20177329458707	-0.177867778330963	0.37872097334363	0.525475975961792	1.37964107291804
chr1	220661836	220662062	226	+	exon	MARK1	0.670704000413137	0.850189713922066	0.953777316105727	1	0.951288033728463	0.975079259661927	1.21935994573208	1.22468224627131	0.00352506111830162	0.0106701806786003	-0.00532230053922822
chr1	220882268	220882397	129	+	exon	HLX	0.771524733541547	NA	0.466157558448356	1	0.423009213263373	0.707607194306991	-0.329481676256454	-0.750705088461263	0.0761524360881666	0.150485066101783	0.421223412204809
chr1	220884238	220884797	559	+	utr3	HLX	0.607732366075357	0.81156718645576	0.968125951507549	1	0.647558529539071	0.86837272443101	-1.0973799411802	-0.750705088461263	0.0761524360881666	0.150485066101783	-0.346674852718941
chr1	221702256	221702608	352	-	utr3	DUSP10	0.799349137061879	0.913916496362408	0.456628023797717	1	0.600419039977578	0.839109702732891	-0.5969125378933	-0.750309557418362	0.0270421166615361	0.06325789267835	0.153397019525063
chr1	221739035	221739321	286	-	exon	DUSP10	0.123407939967446	NA	0.220835759745402	1	0.345656464112395	0.636266044868066	-1.30477265439723	-0.750309557418362	0.0270421166615361	0.06325789267835	-0.554463096978864
chr1	222627621	222628383	762	+	exon	MIA3	0.200104104555888	0.469698479325274	0.507921974916276	1	0.750414322317999	0.920119499628166	0.533069937533535	0.158961905165381	0.366829314717515	0.513440253422827	0.374108032368154
chr1	222628589	222628708	119	+	exon	MIA3	0.777998735559737	NA	0.464984720006142	1	0.176056723464865	0.434300603744065	1.70504164635574	0.158961905165381	0.366829314717515	0.513440253422827	1.54607974119036
chr1	222628791	222629085	294	+	exon	MIA3	0.336838787603139	0.612360620114256	0.65787560018084	1	0.461868374620261	0.740132213115708	0.858992039472328	0.158961905165381	0.366829314717515	0.513440253422827	0.700030134306947
chr1	222629136	222630191	1055	+	exon	MIA3	0.190713429123942	0.457084267363697	0.64547504272875	1	0.862654077096378	0.961770945311444	0.5741230069332	0.158961905165381	0.366829314717515	0.513440253422827	0.415161101767819
chr1	222654711	222654863	152	+	exon	MIA3	1.18576924387508e-08	1.05603213836874e-06	1.17769140850652e-11	2.36986842133767e-07	5.31136242226287e-18	7.12147473577006e-16	4.00153163729953	0.158961905165381	0.366829314717515	0.513440253422827	3.84256973213415
chr1	222665380	222665647	267	+	utr3	MIA3	0.495093335531605	0.743333658811269	0.165689655287175	1	0.113088019496306	0.329674771432049	0.473518487154041	0.158961905165381	0.366829314717515	0.513440253422827	0.314556581988659
chr1	222669788	222669939	151	-	utr3	AIDA	0.448588029333362	NA	0.214780101340014	1	0.0440160392523105	0.175819380624125	0.145714439196159	-1.13869593626366	3.47279849105429e-07	2.23544773233541e-06	1.28441037545981
chr1	222711760	222711974	214	-	exon	AIDA	0.900066004988979	NA	0.79115663728288	1	0.593350722191005	0.835679691731646	-1.70888225758892	-1.13869593626366	3.47279849105429e-07	2.23544773233541e-06	-0.570186321325268
chr1	223002433	223002882	449	+	exon	DISP1	0.543351432138837	0.773973775276083	0.801727180848129	1	0.140541969525025	0.377833239447208	-0.0259942951368878	0.463789607785297	0.0868211544351238	0.167717421848187	-0.489783902922184
chr1	223003809	223004084	275	+	exon	DISP1	0.135274496241724	0.378498590482296	0.251780632833249	1	0.497908093754592	0.768351740516513	0.412423306883175	0.463789607785297	0.0868211544351238	0.167717421848187	-0.0513663009021216
chr1	223004956	223005307	351	+	exon	DISP1	0.372618534886389	0.644292220670867	0.626988859114311	1	0.955216233643001	0.975079259661927	0.797559833961447	0.463789607785297	0.0868211544351238	0.167717421848187	0.33377022617615
chr1	223005476	223005862	386	+	exon	DISP1	0.115368378622713	0.345602938731276	0.255064139061947	1	0.238953980999568	0.518766918452437	0.0926602162836088	0.463789607785297	0.0868211544351238	0.167717421848187	-0.371129391501688
chr1	223221764	223222004	240	-	utr3	SUSD4	0.852967600939226	NA	0.972985036981246	1	0.785475120320522	0.936757330401229	-2.32549548371049	-0.037434010030367	0.966636202974136	0.980027359524485	-2.28806147368012
chr1	223774873	223774985	112	+	utr3	CAPN2	0.167621841492068	0.425539536744577	0.43127171560737	1	0.550388619173269	0.806103692747799	-1.33191660284131	-1.60422590209193	1.99660184323234e-25	5.72904714689235e-24	0.272309299250621
chr1	223780296	223780448	152	-	utr3	TP53BP2	0.392251337296209	0.66301393530295	0.160426992229918	1	0.0371965164377451	0.156759606291981	1.03014132216348	0.494505139945469	0.0036573923682519	0.0110420970680987	0.535636182218006
[truncated: 18,480 more rows]
