# Supplementary material for: Limits in the detection of m6A changes using MeRIP/m6A-seq
Source: Sci Rep. 2020 Apr 20;10:6590. doi: 10.1038/s41598-020-63355-3 (PMC7170965; doi:10.1038/s41598-020-63355-3)
Supplement: Supplementary file 3 — Supplementary information 3. [file 41598_2020_63355_MOESM3_ESM.zip › additional_file4_v2/macs2_deq_results/positive_schwartz_various_2014_deq_results.txt]

seqnames	start	end	width	strand	annot	main.gene	deseq2.p	deseq2.padj	edger.p	edger.padj	qnb.p	qnb.padj	metdiff.p	metdiff.padj	peak.l2fc	gene.l2fc	gene.p	gene.padj	diff.l2fc
chr1	629838	630021	183	+	exon	MTND2P28	0.305708842430302	0.974157652730809	0.224067729572106	1	1.83276714584626e-05	0.00633464171062292	0.00103806181934096	0.170695660525999	1.2987259985277	-0.250676816388812	0.69963945057509	0.894780057787679	1.54940281491651
chr1	632848	633006	158	+	exon	MTCO2P12	0.141151244329758	0.947553953711105	0.0900326707118943	1	0.315886899221876	0.798064257871487	0.127772777511094	0.528953953829281	1.60672675075791	0.332928598389989	0.773969250316685	NA	1.27379815236792
chr1	634006	634107	101	+	exon	MTATP6P1	0.0569226206642893	0.859672687812782	0.133849565780602	1	0.0032621730665672	0.148916881550895	0.00747980460813147	0.314696963696302	1.51617722047156	0.0211715575857895	0.94197480232017	0.980344291069511	1.49500566288577
chr1	856289	856410	121	+	exon	LINC01128	0.940065604230139	0.999070535071174	0.976622467786853	1	0.817050803000605	0.974174086077381	0.661400174243108	0.917230389843242	0.221745261321378	-0.203793542325923	0.741071451091313	0.911450592363994	0.425538803647301
chr1	920495	920623	128	-	exon	RP11-54O7.3	0.373247069308507	0.982189032126321	0.391819907637056	1	0.814030261460611	0.974174086077381	0.36773234498789	0.758159796355435	2.21140481966515	1.27637641037132	0.165165886718179	NA	0.935028409293835
chr1	942824	942967	143	+	utr3	SAMD11	0.17257599913998	0.959205419798961	0.095050121186526	1	0.084911314250047	0.543665060934924	0.142123231779731	0.551428784945431	0.0752012851425298	1.60173071543728	0.000353603317919348	0.00700386733920965	-1.52652943029475
chr1	944239	944476	237	+	utr3	SAMD11	0.193993295422576	0.959205419798961	0.328220744489749	1	0.286738690664073	0.780866130420764	0.305240067504073	0.712315009612099	1.10785443144914	1.60173071543728	0.000353603317919348	0.00700386733920965	-0.493876283988139
chr1	945450	945550	100	-	exon	NOC2L	0.179518469660543	0.959205419798961	0.287590241310378	1	0.208964802769244	0.708088815466168	0.0313729558912916	0.364031789708807	0.735785536324305	-0.500019796719122	0.0628755802891102	0.266067336119534	1.23580533304343
chr1	998926	999068	142	-	utr3	HES4	0.0131041718525219	0.676662678860253	0.0053847278133385	1	0.000503117513795142	0.0542647861464098	0.0485226735409225	0.398059906578318	-2.05916056834888	0.386363513096694	0.449187426405807	0.755299881412405	-2.44552408144558
chr1	1054999	1055248	249	+	utr3	AGRN	0.92690364516276	0.99901954593817	0.550396848408523	1	0.35538797521359	0.825769874226111	0.505324580489306	0.840416648882469	0.953173058427833	0.984056507166031	8.63402980232156e-07	5.30233558865185e-05	-0.0308834487381979
chr1	1055334	1055712	378	+	utr3	AGRN	0.747572388819103	0.99901954593817	0.423906122409614	1	0.17323837589438	0.670744872836728	0.72405831671857	0.944142160917601	0.794691706517177	0.984056507166031	8.63402980232156e-07	5.30233558865185e-05	-0.189364800648855
chr1	1082332	1082515	183	-	utr3	C1orf159	0.26336618404684	0.963227908294366	0.308036823346714	1	0.363265124748715	0.829145303604346	0.582297177098481	0.878416269778963	0.0422276693939461	-0.439986419218913	0.375428161042222	0.69696301930685	0.482214088612859
chr1	1082744	1082853	109	-	utr3	C1orf159	0.523201945101313	0.997417681569804	0.33863866068185	1	0.476390245719908	0.886300394677649	0.305302603279677	0.712315009612099	-0.866049279423625	-0.439986419218913	0.375428161042222	0.69696301930685	-0.426062860204713
chr1	1217015	1217198	183	-	utr3	SDF4	0.945670292391607	0.999070535071174	0.551297237323819	1	0.407483871959469	0.852828276887207	0.511781427818675	0.843179646455114	0.214488160731986	0.561429253650258	0.0120136652303983	0.0922925645384408	-0.346941092918271
chr1	1217405	1217564	159	-	utr3	SDF4	0.207350848225466	0.959205419798961	0.138178167747496	1	0.0297995058059119	0.382336689643124	0.546271033411169	0.858817878617079	-0.359294438708538	0.561429253650258	0.0120136652303983	0.0922925645384408	-0.920723692358795
chr1	1232619	1232797	178	+	exon	B3GALT6	0.115439482881952	0.922263453571522	0.0885350510129539	1	0.0404255540389343	0.426305842592398	0.512488360599321	0.843270948333479	-1.05246809464071	-0.359260571254042	0.289758223598031	0.613289790542352	-0.693207523386667
chr1	1232975	1233216	241	+	exon	B3GALT6	0.683874856674618	0.99901954593817	0.467413368199688	1	0.433572193112787	0.867304081302764	0.644900507368981	0.907576227113289	-0.0292349112310527	-0.359260571254042	0.289758223598031	0.613289790542352	0.330025660022989
chr1	1233636	1234180	544	+	utr3	B3GALT6	0.430491942954391	0.994712378280534	0.673584984200085	1	0.569048564583762	0.922582662035273	0.447772549225876	0.808434459677929	-0.420973919194054	-0.359260571254042	0.289758223598031	0.613289790542352	-0.0617133479400124
chr1	1234548	1234947	399	+	utr3	B3GALT6	0.746256130162049	0.99901954593817	0.985177314635279	1	0.949549078780765	0.974174086077381	0.734401120017976	0.948496663361015	-0.759572615807088	-0.359260571254042	0.289758223598031	0.613289790542352	-0.400312044553047
chr1	1254948	1255398	450	-	utr3	UBE2J2	0.259356682062478	0.963227908294366	0.0931784380466247	1	0.0714752148503904	0.514014538728753	0.479980775667238	0.823204901666928	-0.216578255482738	0.274947877718167	0.388311680144397	0.708556566386571	-0.491526133200904
chr1	1311522	1311694	172	-	utr3	CPSF3L	0.0393044104179843	0.836353154535938	0.00788180708952991	1	0.0328166930346524	0.39501976817931	0.0394994567306033	0.381067346197651	-1.44710262169808	0.349532562684565	0.171629998370874	0.472397064233622	-1.79663518438265
chr1	1318953	1319109	156	-	exon	CPSF3L	0.405476690915315	0.994001840213156	0.243303106131306	1	0.434581367040969	0.868035149452277	0.313937091019629	0.718275047096347	-1.01079788788237	0.349532562684565	0.171629998370874	0.472397064233622	-1.36033045056693
chr1	1319263	1319438	175	-	utr3	CPSF3L	0.152359776643034	0.957578349714037	0.0478711437383504	1	0.0697310604473183	0.51346314771121	0.0170760279499735	0.335619064170303	-0.520883822761251	0.349532562684565	0.171629998370874	0.472397064233622	-0.870416385445816
chr1	1327708	1328009	301	+	utr3	CPTP	0.991138607816615	0.999270824648554	0.731240319198479	1	0.685423851468839	0.962756208955092	0.697320847478422	0.931670541677671	0.265747813098617	0.207336876610223	0.616217933174396	0.853058378038547	0.0584109364883933
chr1	1328251	1328859	608	+	utr3	CPTP	0.324685803190389	0.979653292744062	0.158839832741653	1	0.118845965607821	0.607473778920612	0.118179292225297	0.513626551814178	-0.390339936169403	0.207336876610223	0.616217933174396	0.853058378038547	-0.597676812779627
chr1	1336047	1336211	164	-	utr3	DVL1	0.515297779072045	0.99561926581602	0.381042930589224	1	0.241501666530276	0.741323865080101	0.83185836545167	0.98772159129993	-0.909955259594919	0.112040005049596	0.700962833309963	0.894780057787679	-1.02199526464451
chr1	1357263	1357384	121	-	intron	MXRA8	0.973335874833294	0.999070535071174	0.813378157949535	1	0.889572177390338	0.974174086077381	0.883801367451139	1	-0.269213249543368	1.21189809321101	0.192005200842711	NA	-1.48111134275438
chr1	1374135	1374280	145	-	exon	AURKAIP1	0.619074254328725	0.99901954593817	0.374226804632824	1	0.259352439686323	0.756523960539987	0.859808350869382	0.994207802026118	-0.567413002431824	0.0343847575975106	0.891826515544367	0.962318714725106	-0.601797760029335
chr1	1386975	1387446	471	-	utr3	CCNL2	0.999675109253688	1	0.680031463906161	1	0.578464695744153	0.925456082290098	0.74803931957172	0.954463007050341	-0.453554194308388	-0.505103798783737	0.0577169384853821	0.252471422926493	0.0515496044753487
chr1	1400710	1400913	203	+	exon	RP4-758J18.2	0.825565302716886	0.99901954593817	0.567141604567279	1	0.685003562850754	0.962597107570558	0.351404602692087	0.745964866028614	-0.0693643386796388	0.836537574798123	0.161726398777145	0.457196002649892	-0.905901913477762
chr1	1400955	1401154	199	+	exon	RP4-758J18.2	0.453637937815371	0.994712378280534	0.547726669171299	1	0.666722220093683	0.958536778245198	0.580290701775946	0.877082128190053	1.43875554425033	0.836537574798123	0.161726398777145	0.457196002649892	0.602217969452208
chr1	1402009	1402154	145	-	utr3	MRPL20	0.0540494625683425	0.856016311393574	0.0136505628734362	1	0.00770386442997743	0.224179807536251	0.0163019920907267	0.334477808235603	-0.748452214901219	0.279820049916899	0.325432712669454	0.649757339367089	-1.02827226481812
chr1	1439155	1439365	210	+	utr3	VWA1	0.306211639850731	0.974157652730809	0.195997962692542	1	0.149109352067715	0.644393102353361	0.605164986402389	0.888709821488306	-0.610388054352725	0.382275799915393	0.43324299123676	0.743809228370499	-0.992663854268118
chr1	1439859	1439972	113	+	utr3	VWA1	0.426062460622984	0.994712378280534	0.29190628161272	1	0.407387651150066	0.852752286884387	0.263184667249143	0.67820905047113	-1.38440642307379	0.382275799915393	0.43324299123676	0.743809228370499	-1.76668222298918
chr1	1541657	1541761	104	-	utr3	SSU72	0.840428980797263	0.99901954593817	0.553199113687834	1	0.613304188302354	0.938162182538018	0.279630025294643	0.691905586328031	0.654348272106719	0.383755220218023	0.12029247933164	0.390152438936299	0.270593051888696
chr1	1564698	1564823	125	-	exon	SSU72	0.831027479565528	0.99901954593817	0.86901351069603	1	0.857353053252765	0.974174086077381	0.933313768526561	1	0.414869646501641	0.383755220218023	0.12029247933164	0.390152438936299	0.0311144262836179
chr1	1598113	1598488	375	-	utr3	FNDC10	0.721246333505629	0.99901954593817	0.487173403444005	1	0.460356213860759	0.88196751560473	0.734147483355332	0.948496663361015	0.30059228952472	0.0643774968095814	0.901548086604827	0.965181472331638	0.236214792715138
chr1	1599054	1599228	174	-	utr3	FNDC10	0.0872824515588285	0.903017231121607	0.0925317089939509	1	0.128283040374722	0.621968620087364	0.138021541436584	0.544801918035978	0.782402692367637	0.0643774968095814	0.901548086604827	0.965181472331638	0.718025195558056
chr1	1649451	1649561	110	-	exon	CDK11B	0.390331643469249	0.987653534925701	0.484210175648695	1	0.439560252882803	0.870994786805095	0.363851900633921	0.755678680691197	1.34343078462129	-0.0819442726371929	0.829918401484878	0.94152835179754	1.42537505725848
chr1	1663369	1663472	103	-	utr3	SLC35E2B	0.596854149980562	0.99901954593817	0.415623161362928	1	0.537847433085411	0.914832191095162	0.447985829211063	0.808560953681562	-0.96591227068674	-0.824280247288272	0.0450436823866192	0.21503079783081	-0.141632023398468
chr1	1665115	1665405	290	-	utr3	SLC35E2B	0.587003105099371	0.99901954593817	0.78210552648869	1	0.778450480300907	0.974174086077381	0.540630761374949	0.856723728050852	-0.961696305915282	-0.824280247288272	0.0450436823866192	0.21503079783081	-0.13741605862701
chr1	1665476	1665844	368	-	utr3	SLC35E2B	0.889462412314467	0.99901954593817	0.88818804972838	1	0.898139106320492	0.974174086077381	0.750037384038459	0.955078024439848	-0.814478951571034	-0.824280247288272	0.0450436823866192	0.21503079783081	0.00980129571723753
chr1	1724231	1724351	120	-	utr5	CDK11A	0.440419671783839	0.994712378280534	0.488391560734441	1	0.615169786854925	0.938162182538018	0.666732345673785	0.919056379806047	1.2331894068295	0.640044445698643	0.615590528287006	NA	0.59314496113086
chr1	1752170	1752323	153	-	utr3	NADK	0.0759431418242497	0.886813593224907	0.0222038311181495	1	0.0506733186037019	0.459737148396069	0.0127679650791961	0.326002690726009	-1.830119189329	-0.256375012507558	0.355805783109377	0.679316118634541	-1.57374417682144
chr1	2184663	2184816	153	+	utr3	PRKCZ	0.783822139491925	0.99901954593817	0.99873391517131	1	0.941956713050255	0.974174086077381	0.299515749061309	0.708307489786567	-0.0764118055794274	0.868666768207364	0.0398772911005829	0.198981911935591	-0.945078573786792
chr1	2184883	2185086	203	-	utr3	FAAP20	0.754379105181754	0.99901954593817	0.447485069356963	1	0.562914827749404	0.922582662035273	0.389869691747041	0.773065719899908	-0.213115985552075	0.656505550189063	0.104216387307066	0.360189046741984	-0.869621535741138
chr1	2229444	2229673	229	+	exon	SKI	0.473309681601135	0.994712378280534	0.287684958963476	1	0.237656200479749	0.736979289468616	0.705856259840137	0.935695360076922	-0.353972756577129	0.23368705516583	0.396227867660507	0.714215764887325	-0.587659811742959
chr1	2306932	2307406	474	+	utr3	SKI	0.646568501991166	0.99901954593817	0.342334641487955	1	0.250078604292394	0.749609955377628	0.433271586434685	0.798901049712033	0.0478484887432	0.23368705516583	0.396227867660507	0.714215764887325	-0.18583856642263
chr1	2307661	2308031	370	+	utr3	SKI	0.310872912868903	0.974157652730809	0.505985828944014	1	0.388269100345252	0.840682347886674	0.338504485154714	0.735314924338257	0.585310853467556	0.23368705516583	0.396227867660507	0.714215764887325	0.351623798301726
chr1	2308194	2308436	242	+	utr3	SKI	0.477398796003289	0.994712378280534	0.682048072802461	1	0.657618739383465	0.955280466217275	0.93073017603375	1	0.393678362594195	0.23368705516583	0.396227867660507	0.714215764887325	0.159991307428365
chr1	2403096	2403372	276	+	utr3	RER1	0.0267991696202907	0.786628838198443	0.00419186170424591	1	0.000873356252084043	0.070031237904452	0.00501217203655036	0.303901231634841	-0.919400923556067	0.137978971148626	0.564005607635991	0.824770649579475	-1.05737989470469
chr1	2403537	2403719	182	+	utr3	RER1	0.181805359498884	0.959205419798961	0.0511283615111409	1	0.0650651728401395	0.496470629105094	0.00833948170682375	0.315447576756096	-0.787897113976816	0.137978971148626	0.564005607635991	0.824770649579475	-0.925876085125442
chr1	2405229	2405405	176	+	utr3	RER1	0.195782779538129	0.959205419798961	0.0653746526273541	1	0.152356939814302	0.649467258393997	0.05037913767085	0.400597535108943	-0.116533521367771	0.137978971148626	0.564005607635991	0.824770649579475	-0.254512492516397
chr1	2405491	2405692	201	-	utr3	PEX10	0.0162671371333675	0.697510130703404	0.00241366271466743	1	0.018498378924571	0.325603207399676	0.00307589491264326	0.301135445869589	-1.15639535351444	0.611146729477661	0.109219204014892	0.370665896213827	-1.7675420829921
chr1	2508509	2508869	360	-	utr3	PANK4	0.650400894560673	0.99901954593817	0.367472205292373	1	0.444806341326303	0.875002339631971	0.314933480344971	0.719059587639418	-0.538016081562639	0.0178896826197413	0.965020954246395	0.988173792158332	-0.555905764182381
chr1	2591273	2591396	123	+	utr3	FAM213B	0.862572772311518	0.99901954593817	0.610534031755872	1	0.725756427131155	0.974174086077381	0.819312813898912	0.982903176284826	0.228101651854045	0.0631785059396676	0.879954831325088	0.957777698042742	0.164923145914377
chr1	3463348	3463531	183	+	exon	ARHGEF16	0.518332394946631	0.997362561551916	0.368107100058418	1	0.468778209470292	0.884031201007023	0.319204269713404	0.722609241565899	-1.4859150576226	-0.443870612179712	0.445605289276283	0.752491796745692	-1.04204444544289
chr1	3488074	3488191	117	-	utr3*	MEGF6	0.622581363288675	0.99901954593817	0.755208512749214	1	0.931970098850663	0.974174086077381	0.908894964962678	1	0.937630014720778	0.984267270507416	0.0121168006067113	0.0926075173324695	-0.0466372557866376
chr1	3488960	3489154	194	-	utr3*	MEGF6	0.99121987729186	0.999270824648554	0.758221357744253	1	0.819687913201285	0.974174086077381	0.967655874439687	1	1.47065819951143	0.984267270507416	0.0121168006067113	0.0926075173324695	0.486390929004014
chr1	3490065	3490472	407	-	utr3	MEGF6	0.786572002707584	0.99901954593817	0.979900681123688	1	0.956434139530435	0.974254634887601	0.657694534724556	0.914712788194268	0.862606350105205	0.984267270507416	0.0121168006067113	0.0926075173324695	-0.12166092040221
chr1	3628762	3628919	157	+	utr3	TPRG1L	0.0238375640777354	0.771774240342286	0.00291613698574097	1	0.0181431755297903	0.324469715704887	0.00858388524558418	0.315447576756096	-0.547874684069851	0.99509317217921	0.00388409677686336	0.0410264016508618	-1.54296785624906
chr1	3738155	3738338	183	-	exon	TP73-AS1	0.840181908673941	0.99901954593817	0.626208983446182	1	0.765911835759607	0.974174086077381	0.573688019528328	0.873538988430433	-0.638901326644003	-0.538636743833493	0.208570739687997	0.523764532428817	-0.10026458281051
chr1	3745578	3745693	115	-	exon	TP73-AS1	0.910934323350395	0.99901954593817	0.920965453588494	1	0.910752454458158	0.974174086077381	0.969215237864943	1	-0.467482032610187	-0.538636743833493	0.208570739687997	0.523764532428817	0.0711547112233064
chr1	3745735	3745901	166	-	exon	TP73-AS1	0.342622510561658	0.979761571048573	0.393755457381377	1	0.471605085401456	0.884177643338642	0.562195169818157	0.86754202607723	0.245360614995357	-0.538636743833493	0.208570739687997	0.523764532428817	0.78399735882885
chr1	3746173	3746290	117	-	exon	TP73-AS1	0.0447807285720209	0.836353154535938	0.0362895742066802	1	0.0790806690202302	0.530630035866331	0.0698197726241268	0.432435013884436	0.802811219704784	-0.538636743833493	0.208570739687997	0.523764532428817	1.34144796353828
chr1	3746353	3746720	367	+	exon	CCDC27	0.418482349538638	0.994712378280534	0.52914860541114	1	0.498934279839429	0.895406481229265	0.856758772024781	0.994207802026118	-0.225533396380351	1.50788198286926	0.762669740016369	NA	-1.73341537924962
chr1	3786803	3786937	134	-	exon	LRRC47	0.878134942074802	0.99901954593817	0.649048325350762	1	0.702013507364091	0.968053001898067	0.803754765433418	0.977913325390736	-0.281279268747876	0.582240093667553	0.0246078620827807	0.148125772024488	-0.863519362415429
chr1	3814980	3815099	119	-	utr3	CEP104	0.326225417864969	0.979761571048573	0.123392771306876	1	0.299041858161445	0.78873721928984	0.135614093926751	0.540886030237016	-0.680857428986953	0.111912823652956	0.705743338579763	0.895474270015653	-0.792770252639908
chr1	3815136	3815272	136	-	utr3	CEP104	0.691044786427812	0.99901954593817	0.432268189390422	1	0.551509803678007	0.919480628850048	0.36175517535283	0.754005341490387	-0.19573138600169	0.111912823652956	0.705743338579763	0.895474270015653	-0.307644209654646
chr1	3889755	3889920	165	-	utr3	C1orf174	0.198311749823519	0.959205419798961	0.0804273889320081	1	0.113277803326109	0.599601601286644	0.0224551273503848	0.349477880424783	-1.45189731713846	-0.477373798606637	0.17256011397065	0.473474888377934	-0.974523518531822
chr1	3890689	3890939	250	-	exon	C1orf174	0.969450850619657	0.999070535071174	0.703316950192073	1	0.750635448066146	0.974174086077381	0.724485738168703	0.944262636936571	-0.62679102865909	-0.477373798606637	0.17256011397065	0.473474888377934	-0.149417230052454
chr1	6098551	6098653	102	+	utr3	KCNAB2	0.736120587274165	0.99901954593817	0.502927685095206	1	0.542717132795791	0.917042691608453	0.637059962777845	0.904035749945041	1.15938375952094	0.972472885210119	0.00868885155308233	0.0737587678598947	0.186910874310817
chr1	6098719	6098857	138	+	utr3	KCNAB2	0.319023745473191	0.976877537255765	0.377889639464291	1	0.539800220504513	0.915304018268366	0.365180986783994	0.756493201749681	1.39948002478706	0.972472885210119	0.00868885155308233	0.0737587678598947	0.427007139576939
chr1	6099518	6099632	114	+	utr3	KCNAB2	0.295078136032463	0.97365884447321	0.158006017817259	1	0.266673844943818	0.761867405756171	0.195277412382829	0.612824445715762	0.253272144486364	0.972472885210119	0.00868885155308233	0.0737587678598947	-0.719200740723756
chr1	6222921	6223121	200	-	utr3	ICMT	0.922912978125343	0.99901954593817	0.798966020502245	1	0.810789574679189	0.974174086077381	0.893686697365239	1	-0.684669408343194	-0.847166877150268	0.000340954775034305	0.00677529805803941	0.162497468807074
chr1	6223792	6224113	321	-	utr3	ICMT	0.851157589088489	0.99901954593817	0.511023610929634	1	0.463541454455106	0.883363392832912	0.215780395293375	0.632624641697056	-0.817269485232253	-0.847166877150268	0.000340954775034305	0.00677529805803941	0.0298973919180145
chr1	6224537	6225170	633	-	utr3	ICMT	0.177977899971784	0.959205419798961	0.366901061014289	1	0.0875274689525444	0.546131504704994	0.65236442754785	0.911515989803673	-0.342301895268779	-0.847166877150268	0.000340954775034305	0.00677529805803941	0.504864981881489
chr1	6418687	6418856	169	-	utr3	HES2	0.338910603666223	0.979761571048573	0.35461258255445	1	0.676153286387215	0.960762820559936	0.148494718826493	0.559398365828361	3.27117122300472	4.77163156596509	0.00019597591571329	NA	-1.50046034296037
chr1	6524474	6524696	222	-	utr3	NOL9	0.64382605305708	0.99901954593817	0.4288602800479	1	0.584794392437113	0.926740697138107	0.440579916705545	0.80415463276688	-1.37001508979555	-0.916028666367003	0.0181541777378741	0.121902311062945	-0.453986423428549
chr1	6525788	6525922	134	-	utr3	NOL9	0.95170289906661	0.999070535071174	0.754048061979859	1	0.85058143713812	0.974174086077381	0.777398116896487	0.967567585522877	-1.72317766912074	-0.916028666367003	0.0181541777378741	0.121902311062945	-0.807149002753734
chr1	6532428	6532556	128	-	exon	NOL9	0.783848041738878	0.99901954593817	0.663208849382078	1	0.832620228891345	0.974174086077381	0.379683398364047	0.766614229987475	-1.77133004815978	-0.916028666367003	0.0181541777378741	0.121902311062945	-0.855301381792773
chr1	6592737	6592837	100	-	utr3	KLHL21	0.439885545446365	0.994712378280534	0.510499085271035	1	0.658532455215696	0.955605756930339	0.62571637037479	0.89802196698357	0.576399182367865	1.1365943185602	0.000194480556398436	0.00445918739164219	-0.560195136192336
chr1	6593184	6593632	448	-	utr3	KLHL21	0.849905400518689	0.99901954593817	0.597038891617008	1	0.479086956660669	0.887531907460631	0.602154573789589	0.887554622303156	1.39099642184921	1.1365943185602	0.000194480556398436	0.00445918739164219	0.254402103289008
chr1	6599207	6599354	147	-	exon	KLHL21	0.129586136068046	0.937938469192863	0.0618264222338484	1	0.0461401856129536	0.448117934305838	0.373878649899326	0.762993292441718	-0.603458510736019	1.1365943185602	0.000194480556398436	0.00445918739164219	-1.74005282929622
chr1	6602290	6602404	114	-	exon	KLHL21	0.110368654724283	0.922039431408273	0.0404710303625477	1	0.0817078929720479	0.53702213306596	0.106331176120849	0.492192164514574	0.122893721849885	1.1365943185602	0.000194480556398436	0.00445918739164219	-1.01370059671032
chr1	6602478	6602578	100	-	exon	KLHL21	0.181183354137703	0.959205419798961	0.0883083962329241	1	0.177746752433191	0.674242909123881	0.293267276972766	0.702386243516473	-0.821310954215208	1.1365943185602	0.000194480556398436	0.00445918739164219	-1.95790527277541
chr1	6619990	6620108	118	+	exon	PHF13	0.929797164463163	0.99901954593817	0.717687224890799	1	0.837510023317755	0.974174086077381	0.967240186230071	1	0.426712743965764	-0.298347429043317	0.422326650929296	0.735958057125089	0.725060173009081
chr1	6620180	6620287	107	+	exon	PHF13	0.945276659036732	0.999070535071174	0.859879384785949	1	0.926330031149246	0.974174086077381	0.947961371892992	1	-0.614084262042147	-0.298347429043317	0.422326650929296	0.735958057125089	-0.31573683299883
chr1	6621551	6621933	382	+	utr3	PHF13	0.712503571343106	0.99901954593817	0.966307792556656	1	0.947910316050207	0.974174086077381	0.679256973203024	0.923547302707217	-0.178551439602227	-0.298347429043317	0.422326650929296	0.735958057125089	0.11979598944109
chr1	6632873	6633270	397	+	utr3	THAP3	0.859230612585799	0.99901954593817	0.882839380606004	1	0.947790224871904	0.974174086077381	0.34367650364227	0.739249294156607	-0.103455108389482	-0.270981006613785	0.650387009961654	0.872674064588856	0.167525898224303
chr1	6634555	6634673	118	+	utr3	THAP3	0.665732163792348	0.99901954593817	0.398213979095947	1	0.552342451873786	0.920081810262068	0.462348882194014	0.814060631541333	-0.568355666351769	-0.270981006613785	0.650387009961654	0.872674064588856	-0.297374659737984
chr1	6635412	6635544	132	+	utr3	THAP3	0.978510129808792	0.999070535071174	0.766163970897245	1	0.843359587350995	0.974174086077381	0.622128706390962	0.896794251038825	0.118777564787974	-0.270981006613785	0.650387009961654	0.872674064588856	0.389758571401759
chr1	6678327	6678429	102	-	exon	DNAJC11	0.320600381440862	0.97780068037191	0.432369396141424	1	0.42570440712301	0.86148044438228	0.22611624022829	0.642028360121938	0.676828963147393	-0.342735584625622	0.245759042794485	0.566954559458084	1.01956454777302
chr1	6887746	6887849	103	+	utr3	CAMTA1	0.540673225386773	0.99901954593817	0.330288142451884	1	0.441119431216945	0.871941956943299	0.181087099774438	0.600752075425641	-1.47192532971189	-0.0142052801106786	0.968011494106775	0.989461910417159	-1.45772004960122
chr1	7772284	7772467	183	+	intron	VAMP3	0.809229710271222	0.99901954593817	0.991177256060374	1	0.907782544287223	0.974174086077381	0.908033784160626	1	-0.787169134616801	-0.11772794505729	0.615026656523484	0.852574072543952	-0.66944118955951
chr1	7772767	7772901	134	+	utr5	VAMP3	0.796929410835173	0.99901954593817	0.900448543438384	1	0.808150815749556	0.974174086077381	0.697326863029563	0.931670541677671	-1.79411494091284	-0.11772794505729	0.615026656523484	0.852574072543952	-1.67638699585555
chr1	7780885	7781175	290	+	utr3	VAMP3	0.0117637635282003	0.667908280258646	0.00204384541582306	1	0.000919615670349005	0.0719348045535487	0.00393842824119883	0.302646766662092	-1.48944625692564	-0.11772794505729	0.615026656523484	0.852574072543952	-1.37171831186835
chr1	7961733	7961855	122	+	utr5	PARK7	0.00715490152851717	0.619706692868061	0.0157002889230826	1	0.000272778648081876	0.038179993255493	0.021966338248218	0.348966214654192	1.34391225569848	-0.0334528466446993	0.869561379195607	0.954952856390516	1.37736510234318
chr1	8013170	8013646	476	-	utr3	ERRFI1	0.638377027006932	0.99901954593817	0.967735446809247	1	0.986317691847521	0.986958725502489	0.159117005937559	0.574610448891102	0.408884223660439	0.187894762348825	0.473447357980442	0.773368194273945	0.220989461311614
chr1	8013922	8014298	376	-	utr3	ERRFI1	0.613737973576609	0.99901954593817	0.923064340414474	1	0.939571323913139	0.974174086077381	0.915692575045894	1	0.315014897071326	0.187894762348825	0.473447357980442	0.773368194273945	0.127120134722501
chr1	8330610	8330870	260	+	exon	SLC45A1	0.504221350088019	0.994712378280534	0.372277420383698	1	0.369476139379059	0.833104499603746	0.279337728874654	0.691687589758774	-0.365058385826778	0.361299266989769	0.609385336878576	0.851147003466549	-0.726357652816548
chr1	8354990	8355102	112	-	utr3	RERE	0.793013711291137	0.99901954593817	0.998509897982827	1	0.936268299259458	0.974174086077381	0.999980032643351	1	0.187576387434432	0.818906665970735	0.00103523894068997	0.0158740967304544	-0.631330278536304
chr1	8358158	8358450	292	-	exon	RERE	0.981156322303689	0.999070535071174	0.745812952728898	1	0.767933790107611	0.974174086077381	0.53451678978417	0.854190167019201	0.714051348121439	0.818906665970735	0.00103523894068997	0.0158740967304544	-0.104855317849297
chr1	8358661	8358823	162	-	exon	RERE	0.438953009568519	0.994712378280534	0.608008178800534	1	0.689869100737771	0.964552389176496	0.45861066566895	0.811799057435254	1.21043475969692	0.818906665970735	0.00103523894068997	0.0158740967304544	0.391528093726186
chr1	8359777	8359880	103	-	exon	RERE	0.636835518998827	0.99901954593817	0.54258750744809	1	0.403945303933411	0.848786311093827	0.0232076451429586	0.351637703947024	1.90744250342014	0.818906665970735	0.00103523894068997	0.0158740967304544	1.0885358374494
chr1	8360595	8360825	230	-	exon	RERE	0.137707768169147	0.945269871754449	0.153668754462214	1	0.284341687802423	0.778984956426733	0.0592120294784005	0.418148614436437	2.33911216691683	0.818906665970735	0.00103523894068997	0.0158740967304544	1.5202055009461
chr1	8361245	8361416	171	-	exon	RERE	0.242233387011413	0.961805715669138	0.100133026843945	1	0.11839056780875	0.607410680523777	0.127753812904844	0.528953953829281	-0.0815558291525547	0.818906665970735	0.00103523894068997	0.0158740967304544	-0.90046249512329
chr1	8655989	8656283	294	-	exon	RERE	0.655138417688213	0.99901954593817	0.865552518284974	1	0.820288130629187	0.974174086077381	0.558558682237875	0.865529987173929	1.26690524922952	0.818906665970735	0.00103523894068997	0.0158740967304544	0.447998583258788
chr1	9103991	9104105	114	-	utr3	GPR157	0.590864098464555	0.99901954593817	0.38304917411515	1	0.565408704558943	0.922582662035273	0.441779106297856	0.804906704320869	-0.0234475714809468	0.243856955305205	0.561732650554188	0.822954119249393	-0.267304526786152
chr1	9104375	9104489	114	-	utr3	GPR157	0.72621983252089	0.99901954593817	0.585027636007785	1	0.842068690546904	0.974174086077381	0.586256399271009	0.879305760433695	-0.672508035117777	0.243856955305205	0.561732650554188	0.822954119249393	-0.916364990422982
chr1	9244951	9245370	419	+	exon	H6PD	0.981205093369118	0.999070535071174	0.719552528796665	1	0.622713926409795	0.940876354507654	0.403936512435363	0.781298285737459	1.16285824933368	1.11788540649778	1.98250820601649e-05	0.000725396191189448	0.0449728428359035
chr1	9245472	9245572	100	+	exon	H6PD	0.18159117696767	0.959205419798961	0.0845639190688345	1	0.181976532368611	0.6796674935119	0.315284873886448	0.719092365878638	0.193975314235901	1.11788540649778	1.98250820601649e-05	0.000725396191189448	-0.923910092261878
chr1	9263615	9264292	677	+	exon	H6PD	0.893032598207244	0.99901954593817	0.636803203608217	1	0.473338476520125	0.884343758484745	0.929959715000803	1	0.798850660565423	1.11788540649778	1.98250820601649e-05	0.000725396191189448	-0.319034745932355
chr1	9264728	9265057	329	+	utr3	H6PD	0.19504184894183	0.959205419798961	0.303042697492315	1	0.30982055672503	0.793380233957698	0.249654686567823	0.666041968484275	1.98910306412679	1.11788540649778	1.98250820601649e-05	0.000725396191189448	0.871217657629016
chr1	9265174	9265499	325	+	utr3	H6PD	0.606747852722753	0.99901954593817	0.820343705196419	1	0.883916421067524	0.974174086077381	0.735374840931443	0.948511027883291	0.99568619777526	1.11788540649778	1.98250820601649e-05	0.000725396191189448	-0.122199208722518
chr1	9268893	9269358	465	+	utr3	H6PD	0.597972207258217	0.99901954593817	0.872953118019822	1	0.930751580132317	0.974174086077381	0.899739119448172	1	1.35591624605888	1.11788540649778	1.98250820601649e-05	0.000725396191189448	0.238030839561103
chr1	9269387	9269549	162	+	utr3	H6PD	0.54134832173796	0.99901954593817	0.313754688829585	1	0.341530156488648	0.81616406523095	0.341256241971371	0.737327398632684	1.51637653484905	1.11788540649778	1.98250820601649e-05	0.000725396191189448	0.398491128351274
chr1	9269721	9269896	175	+	utr3	H6PD	0.084585296829067	0.89699058488004	0.102080540341183	1	0.129454953588992	0.624044149391777	0.164096460777383	0.579141853758395	2.13265027883169	1.11788540649778	1.98250820601649e-05	0.000725396191189448	1.01476487233391
chr1	9269951	9270232	281	+	utr3	H6PD	0.611205527644791	0.99901954593817	0.385173433791737	1	0.334594906134975	0.810570638006285	0.728820576396466	0.946425509967124	0.843013394049276	1.11788540649778	1.98250820601649e-05	0.000725396191189448	-0.274872012448502
chr1	9270611	9270862	251	+	utr3	H6PD	0.718951520488042	0.99901954593817	0.478390972589929	1	0.487355738340814	0.890758526901402	0.61313698145919	0.892846793480724	1.03040667331108	1.11788540649778	1.98250820601649e-05	0.000725396191189448	-0.0874787331867015
chr1	9355815	9356006	191	+	utr5	SPSB1	0.864774275595	0.99901954593817	0.861965870394421	1	0.864852903916343	0.974174086077381	0.6713664457332	0.920713902484561	0.958900774595047	1.01101561680152	0.000553657337361037	0.00995223194119389	-0.0521148422064714
chr1	9356100	9356657	557	+	exon	SPSB1	0.475645070127798	0.994712378280534	0.725019960666042	1	0.549744868123809	0.919123798231038	0.881203178714727	0.999951195990613	1.35380147166434	1.01101561680152	0.000553657337361037	0.00995223194119389	0.342785854862821
chr1	9367650	9367901	251	+	utr3	SPSB1	0.534385481972366	0.99901954593817	0.286411526094921	1	0.261316196945999	0.757361632268242	0.0922746998264099	0.46950067810369	0.813142608788583	1.01101561680152	0.000553657337361037	0.00995223194119389	-0.197873008012936
chr1	9368002	9368187	185	+	utr3	SPSB1	0.464479762162717	0.994712378280534	0.231768953943585	1	0.336688737800097	0.812377386792916	0.17756303925095	0.595975333246609	0.231723905656958	1.01101561680152	0.000553657337361037	0.00995223194119389	-0.779291711144561
chr1	9613185	9613309	124	+	utr3	TMEM201	0.932139412752677	0.99901954593817	0.77980385437931	1	0.854389515904717	0.974174086077381	0.825743019668404	0.98527779054111	-0.0819680926502582	-0.225408355403445	0.544543292738082	0.813868487465991	0.143440262753186
chr1	9729706	9729837	131	-	utr3	CLSTN1	0.936601706800351	0.99901954593817	0.832446453713489	1	0.782942030826202	0.974174086077381	0.995923948213099	1	0.539640801375489	0.630791743117902	0.00795199655686993	0.0693657030132102	-0.0911509417424132
chr1	9730099	9730205	106	-	utr3	CLSTN1	0.516778271949477	0.996660623093635	0.26485937204672	1	0.315187494126862	0.798064257871487	0.278536005633545	0.691471192380599	0.0545937114637783	0.630791743117902	0.00795199655686993	0.0693657030132102	-0.576198031654124
chr1	9731148	9731254	106	-	exon	CLSTN1	0.0268886677645899	0.786628838198443	0.0553029972426505	1	0.0852606519746787	0.543665060934924	0.203719114646343	0.622372763699531	2.15504312131891	0.630791743117902	0.00795199655686993	0.0693657030132102	1.52425137820101
chr1	9930083	9930250	167	-	utr3	LZIC	0.684746466234644	0.99901954593817	0.476023801085723	1	0.494253476337261	0.893130293295761	0.465785311223449	0.815907106856092	-2.23979634459299	-1.07103554165388	0.00474867226443562	0.0476074846133451	-1.16876080293911
chr1	10033247	10033405	158	+	utr5	UBE4B	0.859312089054405	0.99901954593817	0.579384515329819	1	0.710211102730336	0.970811919607238	0.719594636611743	0.942038940587805	-0.395795413659955	-0.105647802104863	0.686614673457424	0.888157137299304	-0.290147611555092
chr1	10303745	10303882	137	+	exon	KIF1B	0.213478143617912	0.959205419798961	0.114901390237303	1	0.206082618362106	0.707194543176591	0.0942327715909125	0.473902534788284	-1.25298423325354	0.0578930328716322	0.803347615895211	0.932880634241742	-1.31087726612517
chr1	10304041	10304225	184	+	exon	KIF1B	0.616627109971486	0.99901954593817	0.419368255841345	1	0.477903758140409	0.887183826358211	0.454665639941752	0.810809368658626	-0.622588797573524	0.0578930328716322	0.803347615895211	0.932880634241742	-0.680481830445156
chr1	10304362	10304755	393	+	utr3	KIF1B	0.813024117161959	0.99901954593817	0.948747315524626	1	0.941980351691974	0.974174086077381	0.928342664273416	1	0.0932362698994597	0.0578930328716322	0.803347615895211	0.932880634241742	0.0353432370278275
chr1	10377065	10377169	104	+	utr3	KIF1B	0.316356016762435	0.975656595374278	0.315779125751715	1	0.53078024825578	0.912141252162802	0.265636808953546	0.680276187773339	1.61211590759917	0.0578930328716322	0.803347615895211	0.932880634241742	1.55422287472753
chr1	10378151	10378654	503	+	utr3	KIF1B	0.730144319528642	0.99901954593817	0.471871923957903	1	0.429070648997519	0.864265046553519	0.415457239886743	0.78714019312048	0.117777205973964	0.0578930328716322	0.803347615895211	0.932880634241742	0.0598841731023319
chr1	10378795	10378904	109	+	utr3	KIF1B	0.277710018229853	0.970111675242345	0.112663646723737	1	0.304555358825298	0.792261009271289	0.10711902739432	0.493634508762015	-0.902211380290057	0.0578930328716322	0.803347615895211	0.932880634241742	-0.960104413161689
chr1	10378945	10379244	299	+	utr3	KIF1B	0.515165834709533	0.995498205996602	0.267404961074698	1	0.379603454806864	0.837759201278219	0.203224034659254	0.621749543898805	-0.271726823598628	0.0578930328716322	0.803347615895211	0.932880634241742	-0.32961985647026
chr1	10431205	10431417	212	+	utr5	APITD1-CORT	0.729640219370574	0.99901954593817	0.906365117581678	1	0.890862052192566	0.974174086077381	0.109145876810535	0.496371430548761	-0.237004993414058	1.50788198286926	0.762669740016369	NA	-1.74488697628332
chr1	10442354	10442456	102	+	utr3	APITD1-CORT	0.856613378006912	0.99901954593817	0.951890960250489	1	0.826034512846249	0.974174086077381	0.28885818161463	0.699299072395686	-0.467783872872401	1.50788198286926	0.762669740016369	NA	-1.97566585574167
chr1	10461228	10461489	261	-	utr3	DFFA	0.404889218602478	0.993837937954679	0.578575275176586	1	0.445192624693949	0.875090795243352	0.244645531609005	0.660736170272984	-0.398467583758252	-0.807104749875161	0.00858055776676958	0.0730752588625025	0.408637166116909
chr1	10461560	10461680	120	-	utr3	DFFA	0.0559473412281496	0.859672687812782	0.00988128609715225	1	0.0296654739133714	0.381622108784827	0.0181862341241356	0.338691862775969	-1.66169327261378	-0.807104749875161	0.00858055776676958	0.0730752588625025	-0.85458852273862
chr1	10462761	10462861	100	-	utr3	DFFA	0.982594908660189	0.999070535071174	0.893664743994644	1	0.849957986440961	0.974174086077381	0.832279700099474	0.987898330687841	-1.24216422130932	-0.807104749875161	0.00858055776676958	0.0730752588625025	-0.435059471434161
chr1	10462979	10463122	143	-	utr3	DFFA	0.0520142907579639	0.850403808018174	0.012389664252276	1	0.026384258649365	0.367772678589009	0.0319093299575715	0.364031789708807	-1.48060183186954	-0.807104749875161	0.00858055776676958	0.0730752588625025	-0.67349708199438
chr1	10629756	10629954	198	+	exon	PEX14	0.259500119059287	0.963227908294366	0.336199736658636	1	0.367197390981048	0.831175489662527	0.206527399895746	0.624969550122252	0.833201982083204	-0.0403988446729877	0.919747208313825	0.971343768019806	0.873600826756192
chr1	11023322	11023669	347	+	utr3	RP4-635E18.9	0.596317367293091	0.99901954593817	0.929197140066433	1	0.855432518003049	0.974174086077381	0.319679603946275	0.723534094376281	-0.155921540816875	NA	NA	NA	NA
chr1	11023802	11023938	136	+	utr3	TARDBP	0.0403967183373115	0.836353154535938	0.00773292961567101	1	0.00368257545829516	0.158676800403791	0.0830898477478654	0.454704439025926	-1.30105754933617	-0.247439730858719	0.317288767182619	0.641559567130838	-1.05361781847745
chr1	11107011	11107413	402	-	utr3	MTOR	0.977011615943689	0.999070535071174	0.689758687436752	1	0.772537908574622	0.974174086077381	0.553541210996654	0.86253078687537	-1.10500809690635	-0.822664452509003	0.00173287571703708	0.023088767147371	-0.282343644397345
chr1	11273511	11273665	154	+	utr5	UBIAD1	0.455900580897776	0.994712378280534	0.601237699641358	1	0.687207769159582	0.963704302195648	0.453348133305664	0.810809368658626	0.857648406903329	0.401000914383657	0.22362444528279	0.541922337061467	0.456647492519672
chr1	11273812	11273934	122	+	exon	UBIAD1	0.188588748407296	0.959205419798961	0.0563941196435295	1	0.18452638829135	0.682922255857496	0.120067403347192	0.517450791473638	0.0355117040369439	0.401000914383657	0.22362444528279	0.541922337061467	-0.365489210346713
chr1	11285898	11286133	235	+	utr3	UBIAD1	0.212574712417376	0.959205419798961	0.326986773813409	1	0.236375944724207	0.736569112482495	0.625520559643823	0.89802196698357	0.713798280759152	0.401000914383657	0.22362444528279	0.541922337061467	0.312797366375495
chr1	11750260	11750380	120	+	utr3	AGTRAP	0.0365206565346369	0.826114005582928	0.00713274130671596	1	0.0237837793843778	0.352132756283614	0.0180653933284886	0.338691862775969	-0.273774250194338	1.09759650671163	0.000200639957384997	0.00453238617227736	-1.37137075690597
chr1	11790246	11790363	117	-	utr3	MTHFR	0.331028573411106	0.979761571048573	0.209487592949482	1	0.387832282157132	0.840682347886674	0.453705811422475	0.810809368658626	-0.609577012841831	-0.0974553232318163	0.831512587108935	0.941964713297951	-0.512121689610015
chr1	11790448	11790555	107	-	utr3	MTHFR	0.785035973946898	0.99901954593817	0.853597281950377	1	0.838072402919114	0.974174086077381	0.721483186044629	0.943181475781583	-0.0115798156210635	-0.0974553232318163	0.831512587108935	0.941964713297951	0.0858755076107528
chr1	11920096	11920208	112	-	utr3	KIAA2013	0.806834273373087	0.99901954593817	0.990498885905911	1	0.950808031954632	0.974174086077381	0.200447150964274	0.619860032112818	-0.392849308048923	0.195939966122357	0.531790462165163	0.807162879414435	-0.58878927417128
chr1	11922687	11922806	119	-	exon	KIAA2013	0.74171970985896	0.99901954593817	0.518935910661968	1	0.6058228621387	0.935749765522592	0.30123447861097	0.709665179679841	0.11458377059072	0.195939966122357	0.531790462165163	0.807162879414435	-0.0813561955316379
chr1	11925217	11925326	109	-	exon	KIAA2013	0.649082166023062	0.99901954593817	0.3740284385914	1	0.509348759584736	0.900546047847071	0.55609815359368	0.863628698031878	-0.132528279140421	0.195939966122357	0.531790462165163	0.807162879414435	-0.328468245262778
chr1	11925515	11925733	218	-	exon	KIAA2013	0.459441211243757	0.994712378280534	0.614476277387147	1	0.55293853098039	0.920226448267216	0.109438240320716	0.496931763086319	1.12787512243057	0.195939966122357	0.531790462165163	0.807162879414435	0.931935156308216
chr1	11974712	11975360	648	+	utr3	PLOD1	0.869759896063495	0.99901954593817	0.789971811944209	1	0.64329374416983	0.949706856797294	0.746181337993024	0.953313217288062	0.791010608227981	0.729972299800396	0.00175131778380319	0.0232639724302813	0.0610383084275845
chr1	12011696	12011890	194	+	utr3	MFN2	0.382422322742214	0.984134105058277	0.582963873472612	1	0.3976263836875	0.844485990040179	0.907055732239583	1	0.227648855296728	-0.101304200921678	0.661507645879211	0.876920814150576	0.328953056218406
chr1	12013034	12013134	100	+	utr3	MFN2	0.305967921577738	0.974157652730809	0.143651647948738	1	0.242498389243803	0.742399262515013	0.413643036167541	0.785675911581208	-1.39879639127586	-0.101304200921678	0.661507645879211	0.876920814150576	-1.29749219035418
chr1	12282992	12283101	109	+	exon	VPS13D	0.283029644872911	0.970596536786888	0.140191903146108	1	0.298215082368706	0.78863600680244	0.182471000751847	0.601903539466694	-0.0894747290337588	0.401638073171908	0.09582386985591	0.34524278110527	-0.491112802205667
chr1	12508939	12509091	152	+	utr3	VPS13D	0.192773004634126	0.959205419798961	0.0970527536145597	1	0.063676160406277	0.490413575552845	0.0384610548709046	0.381067346197651	-0.943085961355835	0.401638073171908	0.09582386985591	0.34524278110527	-1.34472403452774
chr1	12568069	12568271	202	-	utr3	DHRS3	0.999958609781059	1	0.753930866017229	1	0.504357490531214	0.897821105763948	0.916911005468667	1	0.70012387599671	0.788996068035205	0.0100071326266088	0.081260576631087	-0.0888721920384955
chr1	12617569	12617716	147	-	utr5	DHRS3	0.111424146904957	0.922039431408273	0.197502869420585	1	0.0933919366356071	0.557252547415977	0.190245348016311	0.608025123834812	1.73318875785401	0.788996068035205	0.0100071326266088	0.081260576631087	0.944192689818803
chr1	12617885	12618384	499	-	utr5*	DHRS3	0.297719738920591	0.974157652730809	0.492174468849902	1	0.284796263205868	0.778984956426733	0.360409684727529	0.753221965048109	1.61757823268217	0.788996068035205	0.0100071326266088	0.081260576631087	0.828582164646964
chr1	13778525	13778688	163	+	exon	PRDM2	0.263460236099482	0.963227908294366	0.298707871501113	1	0.38929562405568	0.840717523308872	0.302391611413188	0.710309659002321	0.745734070385674	0.203853242781662	0.528407927976469	0.805397017685261	0.541880827604013
chr1	13779361	13779513	152	+	exon	PRDM2	0.765870024399434	0.99901954593817	0.961264547903597	1	0.931563699240726	0.974174086077381	0.975085901892371	1	0.536442823850231	0.203853242781662	0.528407927976469	0.805397017685261	0.332589581068569
chr1	13779661	13779834	173	+	exon	PRDM2	0.438744616328455	0.994712378280534	0.537916435458988	1	0.695635900804374	0.966842579383328	0.659241378420378	0.915585996417052	0.925356403203811	0.203853242781662	0.528407927976469	0.805397017685261	0.721503160422149
chr1	13780039	13780158	119	+	exon	PRDM2	0.632654254573592	0.99901954593817	0.443832678680651	1	0.66708165223712	0.958536778245198	0.623227261543632	0.89696368886142	-0.346852554329693	0.203853242781662	0.528407927976469	0.805397017685261	-0.550705797111354
chr1	13781122	13781357	235	+	exon	PRDM2	0.597778726435092	0.99901954593817	0.746187167807272	1	0.866476956937477	0.974174086077381	0.920997972313218	1	0.495824469336284	0.203853242781662	0.528407927976469	0.805397017685261	0.291971226554622
chr1	13781751	13782005	254	+	exon	PRDM2	0.757973974450581	0.99901954593817	0.489664311300917	1	0.59189442017365	0.929343357561772	0.401679158821773	0.780812468393983	0.521104149509955	0.203853242781662	0.528407927976469	0.805397017685261	0.317250906728293
chr1	13782475	13782629	154	+	exon	PRDM2	0.807718369030655	0.99901954593817	0.976851864353628	1	0.931697154525134	0.974174086077381	0.998850172705117	1	0.50232090300139	0.203853242781662	0.528407927976469	0.805397017685261	0.298467660219728
chr1	13782734	13782865	131	+	exon	PRDM2	0.690074121549282	0.99901954593817	0.46582429677357	1	0.620417628995634	0.939933645753855	0.684275899743689	0.925954104051577	-0.0994840235279766	0.203853242781662	0.528407927976469	0.805397017685261	-0.303337266309638
chr1	15214972	15215148	176	+	utr5	TMEM51	0.669183235980272	0.99901954593817	0.805890203399661	1	0.833248621091121	0.974174086077381	0.483870137612096	0.826345030004747	-0.534001236817566	-0.359693241521241	0.323212508171971	0.64768495704257	-0.174307995296325
chr1	15219428	15220280	852	+	utr3	TMEM51	0.392063523665528	0.989091010098582	0.679430412612974	1	0.573681498818817	0.923913071890023	0.287903635096312	0.69915815119322	-0.0110283006619851	-0.359693241521241	0.323212508171971	0.64768495704257	0.348664940859256
chr1	15492728	15492976	248	-	utr3	CASP9	0.130288602674999	0.938621039347703	0.0559697697370001	1	0.0497301451103817	0.457641513654259	0.0593916178818877	0.418148614436437	-0.780821442833296	-0.0599693545047462	0.889365664772371	0.96158048698444	-0.72085208832855
chr1	15567878	15568070	192	+	utr3	DNAJC16	0.321533361046903	0.979638520606474	0.365888946010693	1	0.436391030113397	0.868674779059649	0.518135589651817	0.847071668140235	-0.363741013652217	-0.351660032297269	0.278256050400704	0.599853094363558	-0.0120809813549484
chr1	15568102	15568316	214	+	utr3	DNAJC16	0.456678820264803	0.994712378280534	0.584941228086643	1	0.63669381429973	0.946842013274891	0.816620165201628	0.982903176284826	0.382248697998869	-0.351660032297269	0.278256050400704	0.599853094363558	0.733908730296138
chr1	15568358	15568501	143	+	utr3	DNAJC16	0.0818365027717005	0.892045522967485	0.0799505254777393	1	0.145684399030342	0.640153507643631	0.0374490357934489	0.379350669398113	1.48666412307318	-0.351660032297269	0.278256050400704	0.599853094363558	1.83832415537045
chr1	15568880	15568991	111	+	utr3	DNAJC16	0.787490302486109	0.99901954593817	0.559046225258086	1	0.746131362357036	0.974174086077381	0.602649755109631	0.887554622303156	-0.9491048700263	-0.351660032297269	0.278256050400704	0.599853094363558	-0.597444837729031
chr1	15573439	15573539	100	-	utr3	AGMAT	0.313710300555435	0.975048477087094	0.131558108921547	1	0.252986771222027	0.751771972939047	0.081091884026774	0.451348419244651	-1.20377844151047	0.00347764826796233	0.993864351775572	0.99820245939698	-1.20725608977843
chr1	15659944	15660076	132	+	utr3	DDI2	0.891527434823598	0.99901954593817	0.913477628233188	1	0.92442910292914	0.974174086077381	0.953638993403578	1	-0.981244031125846	-0.724072740322442	0.0395861195472426	0.198271297945431	-0.257171290803404
chr1	15660147	15660387	240	+	utr3	DDI2	0.682376359688363	0.99901954593817	0.841241021034544	1	0.886461623622877	0.974174086077381	0.988733448122601	1	-0.716655616396157	-0.724072740322442	0.0395861195472426	0.198271297945431	0.00741712392628568
chr1	15660837	15661472	635	+	utr3	DDI2	0.733616322565322	0.99901954593817	0.990396908185025	1	0.952865517632709	0.974174086077381	1	1	-0.550072132088719	-0.724072740322442	0.0395861195472426	0.198271297945431	0.174000608233723
chr1	15661587	15661805	218	+	utr3	DDI2	0.556974477701568	0.99901954593817	0.736271266468578	1	0.805163447460593	0.974174086077381	0.58377560534747	0.878416269778963	-0.185951063462697	-0.724072740322442	0.0395861195472426	0.198271297945431	0.538121676859746
chr1	15662072	15662212	140	+	utr3	DDI2	0.86756547605147	0.99901954593817	0.665439301618624	1	0.81194808205863	0.974174086077381	0.615709720591975	0.89421231746051	-1.68829797636097	-0.724072740322442	0.0395861195472426	0.198271297945431	-0.964225236038526
chr1	15727058	15727603	545	+	exon	PLEKHM2	0.833852982212467	0.99901954593817	0.584409096981235	1	0.409693970632063	0.853112422089843	0.472717951621789	0.819555439597447	0.719084786442176	0.683414162880189	0.0140480303343129	0.10231285978286	0.0356706235619872
chr1	15727717	15727821	104	+	exon	PLEKHM2	0.634736750060623	0.99901954593817	0.386194599873329	1	0.582997053709349	0.925971874859002	0.469372710934857	0.81772871972433	-0.255682299472565	0.683414162880189	0.0140480303343129	0.10231285978286	-0.939096462352754
chr1	15784621	15784996	375	+	utr3	FBLIM1	0.164644884893569	0.959205419798961	0.0765211629922577	1	0.0714101114326805	0.514013604215657	0.144458436270669	0.554421699613586	-0.0995889350473278	0.754980454855545	0.025625529763684	0.151301076712117	-0.854569389902873
chr1	15807508	15807611	103	-	exon	UQCRHL	0.0919201319625717	0.903578014772109	0.169836539861354	1	0.0688859633859317	0.50967788375017	0.0295121160829012	0.362105933629661	1.14476275161473	-0.138863800292943	0.703347863100093	0.895301194914667	1.28362655190767
chr1	15872849	15873252	403	+	exon	SPEN	0.478687889448193	0.994712378280534	0.69330328021549	1	0.671548138846138	0.959303329930468	0.340043959554406	0.736531577780871	0.246311697840792	0.00645714557238238	0.978799502458821	0.993107035295957	0.239854552268409
chr1	15873558	15873695	137	+	utr5	SPEN	0.522594793507352	0.997362561551916	0.61414932518548	1	0.784261795453231	0.974174086077381	0.651698725517846	0.911162400040924	1.52037082198413	0.00645714557238238	0.978799502458821	0.993107035295957	1.51391367641175
chr1	15873869	15874120	251	+	utr5	SPEN	0.924294145408641	0.99901954593817	0.688270595146561	1	0.759217457906476	0.974174086077381	0.922707556177433	1	1.05464922107993	0.00645714557238238	0.978799502458821	0.993107035295957	1.04819207550755
chr1	15876221	15876520	299	+	exon	SPEN	0.786367465074316	0.99901954593817	0.512976787274638	1	0.457691835477668	0.88011421151382	0.708561367187728	0.937471708571711	0.287734628099107	0.00645714557238238	0.978799502458821	0.993107035295957	0.281277482526725
chr1	15928309	15928414	105	+	exon	SPEN	0.895631120086731	0.99901954593817	0.652548795460139	1	0.714687478704694	0.972204589505438	0.734907719217293	0.948511027883291	-0.544897526470298	0.00645714557238238	0.978799502458821	0.993107035295957	-0.55135467204268
chr1	15928519	15928856	337	+	exon	SPEN	0.970833446802086	0.999070535071174	0.651930127089362	1	0.655706547655923	0.954130540248587	0.729325539177067	0.946425509967124	-0.277589323553895	0.00645714557238238	0.978799502458821	0.993107035295957	-0.284046469126277
chr1	15929376	15929487	111	+	exon	SPEN	0.657017146457577	0.99901954593817	0.816665051394733	1	0.877027566566121	0.974174086077381	0.712735921815303	0.938835055676313	0.117077249481945	0.00645714557238238	0.978799502458821	0.993107035295957	0.110620103909563
chr1	15930466	15930672	206	+	exon	SPEN	0.748514702348989	0.99901954593817	0.48515532206098	1	0.517817915681144	0.904817012014015	0.459537174432783	0.812101536244579	-0.344933339940956	0.00645714557238238	0.978799502458821	0.993107035295957	-0.351390485513339
chr1	15935193	15935321	128	+	exon	SPEN	0.563843929992841	0.99901954593817	0.730505892521307	1	0.771580122788626	0.974174086077381	0.595876261126725	0.885107974724551	1.02529400679608	0.00645714557238238	0.978799502458821	0.993107035295957	1.01883686122369
chr1	15935474	15935604	130	+	exon	SPEN	0.273211780856673	0.96841325014503	0.346296208592141	1	0.474720066880639	0.885349526780146	0.375565169865007	0.763802507445199	0.346001197242585	0.00645714557238238	0.978799502458821	0.993107035295957	0.339544051670203
chr1	15939434	15940001	567	+	utr3	SPEN	0.422280669863017	0.994712378280534	0.673526955663708	1	0.5874395874674	0.927729737064751	0.803832397478292	0.977913325390736	0.379907806886487	0.00645714557238238	0.978799502458821	0.993107035295957	0.373450661314105
chr1	15940259	15940391	132	+	utr3	SPEN	0.943086547983024	0.999070535071174	0.814976921407478	1	0.861898195763357	0.974174086077381	0.804954072251094	0.978380758971233	0.163720195654077	0.00645714557238238	0.978799502458821	0.993107035295957	0.157263050081695
chr1	16124680	16125237	557	-	utr3	EPHA2	0.204563313542821	0.959205419798961	0.0792064630947051	1	0.00596584624713849	0.201270063827764	0.334025104431869	0.732536992588704	0.0281179936043324	0.747080589285513	0.000841682055542546	0.0135344689484019	-0.718962595681181
chr1	16137912	16138031	119	-	exon	EPHA2	0.0437917791023003	0.836353154535938	0.0156720697390955	1	0.0574803805742224	0.481336219425232	0.297313395248079	0.705562137497088	-0.476317499211173	0.747080589285513	0.000841682055542546	0.0135344689484019	-1.22339808849669
chr1	16148395	16148593	198	-	exon	EPHA2	0.196007771113069	0.959205419798961	0.119367288144947	1	0.00510091308608329	0.183806519204057	0.348057072299404	0.743100089397846	-0.468456268134409	0.747080589285513	0.000841682055542546	0.0135344689484019	-1.21553685741992
chr1	16148715	16148974	259	-	exon	EPHA2	0.211127587423909	0.959205419798961	0.101393929459729	1	0.00828412568704829	0.232669904868739	0.0201400259721081	0.346810238945528	-0.0644014116582652	0.747080589285513	0.000841682055542546	0.0135344689484019	-0.811482000943778
chr1	16231781	16231918	137	-	utr3	RSG1	0.707225466929534	0.99901954593817	0.514466667609309	1	0.672780324797083	0.959608719472285	0.713749192739895	0.939444364115294	-0.0169893776291315	1.41224034138112	0.0862783403065516	NA	-1.42922971901026
chr1	16250522	16251022	500	-	utr3	FBXO42	0.817679336730127	0.99901954593817	0.576534676715273	1	0.53568834785264	0.913494623912845	0.270056728352066	0.683597490374971	0.656110379092698	0.219228569173936	0.563448054016085	0.824245881174652	0.436881809918762
chr1	16251170	16251434	264	-	exon	FBXO42	0.766030347188129	0.99901954593817	0.533412421200791	1	0.573605198500011	0.923913071890023	0.793423144805963	0.974065512001927	0.469898785780833	0.219228569173936	0.563448054016085	0.824245881174652	0.250670216606897
chr1	16393392	16393493	101	+	exon	SZRD1	0.100965763028566	0.914962212390991	0.175238204292235	1	0.108372537166069	0.589165208256649	0.194691766570173	0.611846824592505	1.02466891715637	-0.417251287354074	0.122551951381137	0.394578437625219	1.44192020451044
chr1	16395147	16395384	237	+	utr3	SZRD1	0.995604774212464	0.999694509549707	0.633300976425894	1	0.566165218619983	0.922582662035273	0.760995746779172	0.959646949344193	-0.537156803972904	-0.417251287354074	0.122551951381137	0.394578437625219	-0.11990551661883
chr1	16459066	16459281	215	+	utr3	NECAP2	0.30522156753011	0.974157652730809	0.143337567495756	1	0.114396950093074	0.600487568062881	0.0457701501621708	0.392510902935031	0.0824838285849597	0.620654849863914	0.0584557514167959	0.254297185675774	-0.538171021278954
chr1	16459812	16460081	269	+	utr3	NECAP2	0.0960966247336708	0.909847199265523	0.0385505611764478	1	0.031368112786245	0.388340905078834	0.0179231400290237	0.338691862775969	-0.693913021450752	0.620654849863914	0.0584557514167959	0.254297185675774	-1.31456787131467
chr1	16607431	16607531	100	-	exon	NBPF1	0.549220730701281	0.99901954593817	0.36691974083656	1	0.57394425424827	0.924160476321421	0.605615858562162	0.888709821488306	-0.358262788941831	-0.355547042425055	0.399601648324284	0.716901313002213	-0.00271574651677509
chr1	16889349	16889453	104	+	exon	RP11-108M9.5	0.508032317532016	0.994712378280534	0.621631070022045	1	0.768819807101761	0.974174086077381	0.75732363637008	0.958410443318377	1.75940545493048	1.09473669085675	0.5710404011931	NA	0.664668764073735
chr1	16889514	16889628	114	+	exon	RP11-108M9.5	0.852252502343089	0.99901954593817	0.656911732001641	1	0.749314837092466	0.974174086077381	0.991289153021368	1	2.40140257783954	1.09473669085675	0.5710404011931	NA	1.3066658869828
chr1	17283206	17283358	152	+	utr3	PADI3	0.9936375788766	0.999463649503973	0.800048494353255	1	0.916762922295331	0.974174086077381	0.582833198614501	0.878416269778963	0.377214554791968	0.663000070044809	0.219280844342644	0.537445512543442	-0.28578551525284
chr1	17407116	17407216	100	-	utr3	RCC2	0.406082053385083	0.994234957129299	0.258258845919904	1	0.30619412881291	0.792261009271289	0.443476160955849	0.80574509097932	-1.5382791123954	-0.650896107236456	0.00570833114061681	0.0547578609650534	-0.887383005158941
chr1	17407911	17408155	244	-	utr3	RCC2	0.851256699962366	0.99901954593817	0.561074407803967	1	0.605957334396698	0.935749765522592	0.486599357434281	0.828294805715016	-0.760981116855745	-0.650896107236456	0.00570833114061681	0.0547578609650534	-0.110085009619289
chr1	17408224	17408422	198	-	utr3	RCC2	0.812730842312435	0.99901954593817	0.517822086385128	1	0.429288986137495	0.864558721740764	0.554024332248825	0.862534250877687	-0.797156469159861	-0.650896107236456	0.00570833114061681	0.0547578609650534	-0.146260361923405
chr1	17408933	17409071	138	-	utr3	RCC2	0.730662189456583	0.99901954593817	0.388602561383755	1	0.412581422251515	0.854515197902726	0.535016380801438	0.854227988923886	-0.971146524158534	-0.650896107236456	0.00570833114061681	0.0547578609650534	-0.320250416922078
chr1	17439563	17439666	103	-	utr5	RCC2	0.0341721530913499	0.819772580423014	0.0364775388785673	1	0.0783193275251799	0.530184900600601	0.0619114204889911	0.420784000329873	0.948736376979342	-0.650896107236456	0.00570833114061681	0.0547578609650534	1.5996324842158
chr1	17697313	17697559	246	+	utr3	ARHGEF10L	0.00712734023991722	0.619706692868061	0.00168809932569927	1	0.00148338691045276	0.0958879416619384	0.0265999782198234	0.356088692081089	-0.323902544221857	0.910126460227217	0.0176532532969201	0.119670953176034	-1.23402900444907
chr1	18481315	18481568	253	+	exon	KLHDC7A	0.330474784344077	0.979761571048573	0.439724202622616	1	0.541325428538665	0.91623900237166	0.415482867479311	0.78714019312048	1.83624576781616	1.67102698246159	3.97795126958726e-07	2.84295569974421e-05	0.165218785354573
chr1	18482665	18482878	213	+	exon	KLHDC7A	0.962749814465523	0.999070535071174	0.775059412274197	1	0.821254704462284	0.974174086077381	0.81051022632098	0.980472568121821	1.54535460732795	1.67102698246159	3.97795126958726e-07	2.84295569974421e-05	-0.125672375133634
chr1	18484027	18484164	137	+	utr3	KLHDC7A	0.404296175792422	0.993837937954679	0.485632479835598	1	0.707852641044802	0.96997157149942	0.487352362096378	0.828652538517362	1.51278382003142	1.67102698246159	3.97795126958726e-07	2.84295569974421e-05	-0.158243162430168
chr1	18484731	18485238	507	+	utr3	KLHDC7A	0.993319744105002	0.999456811376844	0.724240723102972	1	0.712644726529951	0.972090190757932	0.894943144861899	1	2.17062511505655	1.67102698246159	3.97795126958726e-07	2.84295569974421e-05	0.499598132594964
chr1	18485277	18485433	156	+	utr3	KLHDC7A	0.88625133398513	0.99901954593817	0.649224079683054	1	0.734304874344895	0.974174086077381	0.970746420788972	1	1.84482749306051	1.67102698246159	3.97795126958726e-07	2.84295569974421e-05	0.17380051059892
chr1	18746683	18747000	317	+	utr3	PAX7	0.772306068006069	0.99901954593817	0.964536326203736	1	0.925610943805028	0.974174086077381	0.334983929179545	0.733294059256889	1.13179247704584	0.864120261481397	0.10893875965661	0.370331177124738	0.267672215564446
chr1	18908349	18908594	245	-	utr3	RP13-279N23.2	0.290834292051789	0.972016728467092	0.119620789970737	1	0.154694329327877	0.650745941752838	0.115560606578078	0.508114421552767	-0.783889444058974	-1.36936796910584	0.78396482599285	NA	0.585478525046868
chr1	19219032	19219408	376	-	utr3	EMC1	0.816942696058348	0.99901954593817	0.83931323702534	1	0.818869382531169	0.974174086077381	0.327626028093857	0.72888506998892	0.0163230282239125	-0.257633722395632	0.285344005488075	0.608796978189554	0.273956750619544
chr1	19258741	19259079	338	+	utr3	MRTO4	0.421588466333089	0.994712378280534	0.188132276523402	1	0.075458279231832	0.523735903041045	0.558756173557033	0.865529987173929	-0.205805473993109	0.808960792018222	0.00923068738032905	0.0766360261379085	-1.01476626601133
chr1	19328707	19328810	103	+	utr3	PQLC2	0.648475009827327	0.99901954593817	0.470862743739112	1	0.682693655060188	0.962234964480716	0.43514483646052	0.799216234541471	-1.70645853998223	-1.16849712291477	0.0479261379896158	0.224236344705626	-0.53796141706746
chr1	19328853	19329085	232	+	utr3	PQLC2	0.373510111999	0.982189032126321	0.245272833052893	1	0.260968334478027	0.757243226143695	0.248877232062649	0.665174979036032	-1.18749747153885	-1.16849712291477	0.0479261379896158	0.224236344705626	-0.01900034862408
chr1	19329163	19329269	106	+	utr3	PQLC2	0.879962584772285	0.99901954593817	0.728109895322728	1	0.848341453551288	0.974174086077381	0.652515345152187	0.911551666186291	-1.22389889849737	-1.16849712291477	0.0479261379896158	0.224236344705626	-0.0554017755825971
chr1	19339180	19339421	241	-	utr3	CAPZB	0.00824479107508282	0.623401903744097	0.0189986592554873	1	0.00943434384305715	0.248065612303186	0.000571001853798103	0.112454167416029	1.44403084941261	-0.000325399390782334	0.998763666936224	0.999720465622968	1.44435624880339
chr1	19485371	19485480	109	-	utr5	CAPZB	0.0061399874318761	0.615343000791039	0.0121635041596133	1	0.00065418753411579	0.0613959886072227	0.0663221501873614	0.428249431080191	1.54830195638164	-0.000325399390782334	0.998763666936224	0.999720465622968	1.54862735577242
chr1	19657080	19657342	262	+	utr3	MINOS1-NBL1	0.19889027560703	0.959205419798961	0.114813072781003	1	0.0118972036035717	0.275915797830255	0.0433398924256281	0.389004376411692	-0.780357913113153	NA	NA	NA	NA
chr1	19682833	19682938	105	-	utr3	TMCO4	0.279287281995536	0.970413923858445	0.257211719915028	1	0.495993570451546	0.894387665604577	0.305460797583768	0.712315009612099	1.64614142785203	0.0959403907523488	0.851487678619719	0.949446011760816	1.55020103709968
chr1	19682976	19683119	143	-	utr3	TMCO4	0.58758721164095	0.99901954593817	0.67617608401248	1	0.861274583456055	0.974174086077381	0.889069015437525	1	0.91083918926392	0.0959403907523488	0.851487678619719	0.949446011760816	0.814898798511571
chr1	20483411	20483678	267	-	utr3	CAMK2N1	0.27631907660434	0.969400669327325	0.472736542607922	1	0.390072850714911	0.840995533110953	0.303663458247791	0.71145246788709	0.982929292170629	0.661321763897231	0.02725786259725	0.157428326465497	0.321607528273398
chr1	20485897	20486192	295	-	utr5	CAMK2N1	0.00464356719636839	0.587248673430336	0.00790184172063592	1	0.0069025833759778	0.215390366048601	0.0686584332289175	0.43101107620392	2.27887855475762	0.661321763897231	0.02725786259725	0.157428326465497	1.61755679086039
chr1	20499851	20499968	117	-	utr3	MUL1	0.386309328688772	0.986183470621095	0.525110947548053	1	0.474557743996632	0.885224877194199	0.722412333538815	0.943555459164479	0.629916189032296	-0.110010183092044	0.702137217585356	0.894898726774583	0.73992637212434
chr1	20500165	20500669	504	-	utr3	MUL1	0.287176662319537	0.970596536786888	0.493902339117454	1	0.332483350480579	0.809135691554206	0.788166343142849	0.971484852180368	0.429287221248893	-0.110010183092044	0.702137217585356	0.894898726774583	0.539297404340937
chr1	20501013	20501281	268	-	exon	MUL1	0.908460333816183	0.99901954593817	0.627684496863516	1	0.591935572889232	0.929343357561772	0.783929068737573	0.969739983221901	-0.068984198920827	-0.110010183092044	0.702137217585356	0.894898726774583	0.041025984171217
chr1	20618642	20618859	217	+	utr3	CDA	0.687993515000174	0.99901954593817	0.888381038445981	1	0.958517628283177	0.974319524385698	0.637137501251048	0.904035749945041	1.30020998054501	1.31193432676472	0.0149062109453781	0.106469201615118	-0.0117243462197072
chr1	20648606	20648829	223	-	exon	PINK1-AS	0.375829789816644	0.982305922692203	0.182896794088761	1	0.300479364497641	0.789714232950349	0.193386275737741	0.609947257326455	-1.09364055437343	-0.313694015378995	0.727430373355588	NA	-0.779946538994439
chr1	20650754	20651098	344	+	utr3	PINK1	0.880154806565464	0.99901954593817	0.613426076616227	1	0.523572422684361	0.907732709214557	0.751723905601053	0.955549470131777	-0.381411499583983	-0.0290525049333827	0.945972504038961	0.981802970009354	-0.3523589946506
chr1	20720450	20720550	100	-	utr3	SH2D5	0.265319709856355	0.963227908294366	0.115150627610974	1	0.279497461927979	0.773458989413768	0.16123699119649	0.576011584031838	-0.791844432140956	0.730096268212459	0.154142430313938	0.444622303528275	-1.52194070035341
chr1	20744869	20744969	100	-	exon	HP1BP3	0.114858906792073	0.922263453571522	0.208829307994754	1	0.298814305166184	0.788731963992611	0.0185316796218375	0.338953626085381	1.00139846802326	0.0215743810877536	0.917755641827626	0.970484701806301	0.979824086935501
chr1	20776557	20776662	105	-	exon	HP1BP3	0.232378281122365	0.961805715669138	0.380717938360472	1	0.320107575274261	0.800511028957511	0.0369910690301345	0.378772024062412	0.939964523576038	0.0215743810877536	0.917755641827626	0.970484701806301	0.918390142488285
chr1	20807078	20807237	159	-	utr3	EIF4G3	0.718294071512084	0.99901954593817	0.511168665135872	1	0.505384977903861	0.898016735949276	0.557600465565477	0.865159315251235	0.0812829760752314	-0.188160706023722	0.454699041625952	0.759721098640128	0.269443682098954
chr1	20807282	20807420	138	-	utr3	EIF4G3	0.175491993677542	0.959205419798961	0.0767700220293398	1	0.097726394349424	0.567590608608314	0.0245927396516084	0.354443316734983	-0.635762240127584	-0.188160706023722	0.454699041625952	0.759721098640128	-0.447601534103862
chr1	20860342	20860442	100	-	exon	EIF4G3	0.335531639293031	0.979761571048573	0.419893772120729	1	0.572486548270722	0.923305607229115	0.427753227168759	0.795427907863372	0.199156496058819	-0.188160706023722	0.454699041625952	0.759721098640128	0.387317202082541
chr1	20941491	20941693	202	-	exon	EIF4G3	0.421966273912557	0.994712378280534	0.602626094094155	1	0.606456999026903	0.935749765522592	0.160551863620701	0.575060967219449	0.816672097721004	-0.188160706023722	0.454699041625952	0.759721098640128	1.00483280374473
chr1	20941725	20941938	213	-	exon	EIF4G3	0.592537221723611	0.99901954593817	0.849578965032012	1	0.884963443572624	0.974174086077381	0.85865047181784	0.994207802026118	0.105375080220083	-0.188160706023722	0.454699041625952	0.759721098640128	0.293535786243805
chr1	20941973	20942163	190	-	exon	EIF4G3	0.500331887939826	0.994712378280534	0.730618536508187	1	0.809812585625284	0.974174086077381	0.992893378542747	1	0.525391256561177	-0.188160706023722	0.454699041625952	0.759721098640128	0.7135519625849
chr1	21217808	21217958	150	-	utr3	ECE1	0.256643648334436	0.963227908294366	0.121998430820635	1	0.132169853674298	0.627106503172979	0.0571272621949954	0.413511092761148	0.804782558463734	1.55315354680504	1.85039717305435e-09	3.53339122685895e-07	-0.74837098834131
chr1	21218032	21218411	379	-	utr3	ECE1	0.377374455965703	0.982473894151892	0.244356583828693	1	0.00712328791496793	0.218550732115755	0.495440955282826	0.833626411645661	1.04817014827032	1.55315354680504	1.85039717305435e-09	3.53339122685895e-07	-0.504983398534722
chr1	21218992	21219181	189	-	utr3	ECE1	0.14687291887509	0.952473633320099	0.0805271702835544	1	0.0111378665599345	0.265303668156189	0.141736647165411	0.550468606521569	0.316997955352479	1.55315354680504	1.85039717305435e-09	3.53339122685895e-07	-1.23615559145256
chr1	21219632	21219804	172	-	utr3	ECE1	0.146465881362992	0.952473633320099	0.0557636888400038	1	0.0306857584831197	0.386499378680061	0.0960570919667327	0.476543341136659	0.589271721531994	1.55315354680504	1.85039717305435e-09	3.53339122685895e-07	-0.963881825273049
chr1	21219838	21220041	203	-	utr3	ECE1	0.373286635764694	0.982189032126321	0.172645425023815	1	0.0630636616451501	0.489032130779424	0.236707633188853	0.653080703559426	1.27702546737175	1.55315354680504	1.85039717305435e-09	3.53339122685895e-07	-0.276128079433291
chr1	21596686	21596797	111	-	utr3	RAP1GAP	0.878024554690269	0.99901954593817	0.715123549751397	1	0.831445037734976	0.974174086077381	0.257464462567152	0.673310217597457	-0.91288136012198	-0.561963155345552	0.191214558927121	0.502244958840156	-0.350918204776428
chr1	21596877	21597042	165	-	utr3	RAP1GAP	0.714235052470431	0.99901954593817	0.52488162382532	1	0.482982461704809	0.889006029906188	0.419693757066239	0.790486296653939	-0.673721340280095	-0.561963155345552	0.191214558927121	0.502244958840156	-0.111758184934543
chr1	21822250	21822519	269	-	utr3	HSPG2	0.363930558137762	0.979761571048573	0.169250385028858	1	0.0883262911918055	0.54617312047004	0.0782709799152074	0.446559633602116	1.08049293851928	1.15896629303686	2.38534776057807e-06	0.000127298406035042	-0.0784733545175706
chr1	21823130	21823321	191	-	utr3	HSPG2	0.691888982407969	0.99901954593817	0.46763068777473	1	0.2989170442087	0.788731963992611	0.286012418504488	0.697761010677375	1.05276010527045	1.15896629303686	2.38534776057807e-06	0.000127298406035042	-0.106206187766409
chr1	22030363	22030938	575	+	exon	LINC00339	0.924702007302756	0.99901954593817	0.798785486468088	1	0.667228984337071	0.958536778245198	0.387241587534316	0.771784777222493	-0.0181676225948604	-0.0473899508004236	0.924523811554003	0.973348697205154	0.0292223282055632
chr1	22490265	22490371	106	+	exon	ZBTB40	0.473720502030641	0.994712378280534	0.288103867701113	1	0.446850630516601	0.876391361558698	0.571514423867573	0.872355849823524	-0.885514281442651	-0.501193443911841	0.104612394063765	0.360768354922822	-0.384320837530809
chr1	22527797	22527932	135	+	utr3	ZBTB40	0.898627665962433	0.99901954593817	0.931509643175304	1	0.926176025060251	0.974174086077381	0.786536133139104	0.970928424151649	-0.152913149011373	-0.501193443911841	0.104612394063765	0.360768354922822	0.348280294900469
chr1	22528054	22528202	148	+	utr3	ZBTB40	0.330460553869372	0.979761571048573	0.171693509987668	1	0.315044322524703	0.798053601173001	0.419283598389702	0.790465842034155	-0.26197910856322	-0.501193443911841	0.104612394063765	0.360768354922822	0.239214335348621
chr1	22529073	22529359	286	+	utr3	ZBTB40	0.811677651233453	0.99901954593817	0.960559903576137	1	0.911120486384442	0.974174086077381	0.906633890707455	1	-1.11191731384334	-0.501193443911841	0.104612394063765	0.360768354922822	-0.610723869931502
chr1	22784470	22784838	368	+	exon	EPHB2	0.429864781808041	0.994712378280534	0.239084143729844	1	0.0632877792943963	0.489425493209998	0.434805130544699	0.799183586148542	0.269997651781261	1.08581728583863	3.90422191472582e-06	0.000186380843827595	-0.815819634057368
chr1	22913688	22914277	589	+	utr3	EPHB2	0.540497147879617	0.99901954593817	0.850687462886649	1	0.825154442369605	0.974174086077381	0.622501888927893	0.896822655726014	1.26024063090168	1.08581728583863	3.90422191472582e-06	0.000186380843827595	0.174423345063052
chr1	22914316	22914561	245	+	utr3	EPHB2	0.88054588882572	0.99901954593817	0.597642156929583	1	0.491570174460797	0.891883858123801	0.691989891698225	0.930104062999309	1.00161560171632	1.08581728583863	3.90422191472582e-06	0.000186380843827595	-0.0842016841223128
chr1	22914784	22914907	123	+	utr3	EPHB2	0.317764091825897	0.976344038991152	0.146016175609327	1	0.234293274104728	0.734949229530964	0.115711006903762	0.508114421552767	0.330367983130658	1.08581728583863	3.90422191472582e-06	0.000186380843827595	-0.755449302707972
chr1	23083464	23083638	174	+	utr3	KDM1A	0.147503822739673	0.952473633320099	0.0589865077419806	1	0.0906804739303086	0.550191682414493	0.0743273984248192	0.439976738047161	-0.789350444982635	-0.259483682936777	0.249971582119748	0.57079646956006	-0.529866762045859
chr1	23084207	23084320	113	-	utr3	LUZP1	0.602597601230086	0.99901954593817	0.422295190170588	1	0.679671430334483	0.961747419153457	0.63186417853327	0.9014389817906	-0.315672873754489	0.262417030989844	0.269711659835393	0.590654569983683	-0.578089904744332
chr1	23087844	23087989	145	-	utr3	LUZP1	0.0893895773753979	0.903578014772109	0.107900126406402	1	0.166386775091159	0.664097323549069	0.123123914509683	0.519519118099276	0.53577520963342	0.262417030989844	0.269711659835393	0.590654569983683	0.273358178643577
chr1	23088261	23088384	123	-	utr3	LUZP1	0.309989363932921	0.974157652730809	0.108614311493944	1	0.249322323759811	0.74880703585674	0.142722428254435	0.552054545498155	-0.259392595370101	0.262417030989844	0.269711659835393	0.590654569983683	-0.521809626359945
chr1	23088623	23088809	186	-	utr3	LUZP1	0.97648012006601	0.999070535071174	0.7355602085874	1	0.753059082521448	0.974174086077381	0.851019320035751	0.993895364655454	0.401127135334335	0.262417030989844	0.269711659835393	0.590654569983683	0.138710104344491
chr1	23088832	23089010	178	-	utr3	LUZP1	0.553322488872311	0.99901954593817	0.342190120242111	1	0.328450751176456	0.805957710840434	0.220298198267063	0.637488259286425	-0.39081845180278	0.262417030989844	0.269711659835393	0.590654569983683	-0.653235482792624
chr1	23091193	23091460	267	-	exon	LUZP1	0.777512467704285	0.99901954593817	0.934682960236105	1	0.963604993170054	0.974718468801456	0.821994977031482	0.983766964523269	-0.0468098042740738	0.262417030989844	0.269711659835393	0.590654569983683	-0.309226835263917
chr1	23092590	23092785	195	-	exon	LUZP1	0.547095718651796	0.99901954593817	0.299155969028908	1	0.390687041308046	0.841321105413801	0.201863758510106	0.620988212318973	-0.711080693270077	0.262417030989844	0.269711659835393	0.590654569983683	-0.973497724259921
chr1	23093815	23093917	102	-	exon	LUZP1	0.644192653494517	0.99901954593817	0.820246732780232	1	0.880599993124657	0.974174086077381	0.760171488878773	0.959401213564776	0.225678395082944	0.262417030989844	0.269711659835393	0.590654569983683	-0.0367386359068993
chr1	23192976	23193291	315	-	utr3	HTR1D	0.792865561127071	0.99901954593817	0.943347828296407	1	0.944713234583161	0.974174086077381	0.200845670515311	0.620116580652339	0.465849314670773	0.57133832824701	0.131261005177755	0.409507023283825	-0.105489013576237
chr1	23193646	23194072	426	-	exon	HTR1D	0.47842721007476	0.994712378280534	0.668301150142169	1	0.547639255507469	0.91875231760864	0.823923223940878	0.98443223720725	1.19215392921614	0.57133832824701	0.131261005177755	0.409507023283825	0.620815600969134
chr1	23194199	23194360	161	-	utr5	HTR1D	0.532101564040235	0.99901954593817	0.649170271200599	1	0.766369374906053	0.974174086077381	0.809709670620386	0.980472568121821	0.841622799088059	0.57133832824701	0.131261005177755	0.409507023283825	0.270284470841049
chr1	23194645	23194880	235	-	utr5	HTR1D	0.630514369553444	0.99901954593817	0.515266885655855	1	0.370411061400721	0.833901215106721	0.0665613510057976	0.4283022928327	0.0349215559452779	0.57133832824701	0.131261005177755	0.409507023283825	-0.536416772301732
chr1	23310395	23310877	482	-	utr3	HNRNPR	0.558278647303889	0.99901954593817	0.29188339398347	1	0.110090492088078	0.593409476131026	0.238615774550245	0.65509715990818	0.223675915166738	0.516614629327135	0.0112084438782644	0.0875392944034998	-0.292938714160397
chr1	23361498	23361729	231	-	utr3	ZNF436	0.166553921590061	0.959205419798961	0.202277409125533	1	0.248768309940422	0.748324002823071	0.162736588076193	0.576746095887526	1.06332803126869	0.007177311359723	0.988469225518479	0.996174389839595	1.05615071990896
chr1	23361815	23361977	162	-	utr3	ZNF436	0.659163718176619	0.99901954593817	0.399971499890596	1	0.565874733473047	0.922582662035273	0.586541749062296	0.879421864845046	0.276955693752158	0.007177311359723	0.988469225518479	0.996174389839595	0.269778382392435
chr1	23362754	23362868	114	-	exon	ZNF436	0.973063880844985	0.999070535071174	0.884978889717286	1	0.889354517049782	0.974174086077381	0.993648147422594	1	0.350048185362796	0.007177311359723	0.988469225518479	0.996174389839595	0.342870874003073
chr1	23509717	23509847	130	-	utr3	E2F2	0.275547324368929	0.968905535572379	0.291464905206364	1	0.460835849688815	0.882158439419053	0.630469157400168	0.900662628111222	-0.8418554855098	-1.5008318246295	0.0030372032821192	0.0343046777363944	0.658976339119701
chr1	23558193	23558310	117	-	utr3	ID3	0.09082759048113	0.903578014772109	0.060704896324465	1	1.22137952324714e-05	0.00504519112334475	0.333633350986199	0.732272102084147	-0.707602001980928	0.625438912004161	0.0263550184355224	0.154034405356612	-1.33304091398509
chr1	23751174	23752039	865	+	exon	TCEB3	0.991160560848753	0.999270824648554	0.667574236582721	1	0.532519174613014	0.912551324622685	0.528862005417093	0.851809186616815	0.0316129139407035	0.101909679119117	0.723242227928438	0.902748730948376	-0.0702967651784139
chr1	23759543	23759691	148	+	utr3	TCEB3	0.701916684668301	0.99901954593817	0.923707508182884	1	0.952484848168902	0.974174086077381	0.984208227719646	1	0.778743220388937	0.101909679119117	0.723242227928438	0.902748730948376	0.676833541269819
chr1	23787372	23787499	127	+	utr3	PITHD1	0.254172299847679	0.963227908294366	0.0912969680556625	1	0.202746992303383	0.703459092525405	0.0563099800606537	0.412522339710458	-0.805273254299152	-0.0499437938514671	0.884452231460117	0.959895088883007	-0.755329460447685
chr1	23845445	23845637	192	-	utr3	FUCA1	0.80679439539524	0.99901954593817	0.955599463546685	1	0.954743535665607	0.974174086077381	0.926886721717432	1	-0.264668677971909	0.162279934208185	0.654574246566986	0.874554702885661	-0.426948612180094
chr1	23845687	23845789	102	-	utr3	FUCA1	0.690936359817854	0.99901954593817	0.423606245785672	1	0.588413067053945	0.928313150136986	0.586436207996593	0.879421864845046	-0.0698441958744748	0.162279934208185	0.654574246566986	0.874554702885661	-0.23212413008266
chr1	23961605	23961731	126	+	exon	PNRC2	0.825198956766229	0.99901954593817	0.947732487945357	1	0.949914629023069	0.974174086077381	0.998265818178152	1	-0.477763563593995	-0.246228383048846	0.461253351885292	0.76402510346844	-0.231535180545149
chr1	23967497	23967656	159	-	utr3	SRSF10	0.599850865410654	0.99901954593817	0.416819087559259	1	0.364766330359352	0.830328416335634	0.574746636286738	0.873831577988193	-1.92819375252801	-0.818634621674199	0.00037287837389848	0.00727946742398294	-1.10955913085381
chr1	24358151	24358477	326	-	utr3	STPG1	0.883330796251578	0.99901954593817	0.70398551821653	1	0.770390146930405	0.974174086077381	0.959848323811415	1	-0.120865633707649	0.284897233543151	0.546773888912206	0.814495818673339	-0.405762867250801
chr1	24469203	24469304	101	+	utr3	NIPAL3	0.459415617404436	0.994712378280534	0.515433285533775	1	0.719709833309023	0.974007577999229	0.702427342449247	0.93412467800431	0.627263136191194	0.920023860080768	0.00949894404429398	0.0781727913571157	-0.292760723889574
chr1	24648959	24649059	100	+	exon	SRRM1	0.826383225994994	0.99901954593817	0.960953663156741	1	0.884028532258525	0.974174086077381	0.92606396598441	1	0.706102790038058	0.212234486029976	0.416947229610178	0.732008632820857	0.493868304008083
chr1	24654953	24655118	165	+	exon	SRRM1	0.144204291460575	0.952473633320099	0.259858211681656	1	0.277678631492266	0.771993521924351	0.0326634155817777	0.366323180476858	1.61878679909181	0.212234486029976	0.416947229610178	0.732008632820857	1.40655231306183
chr1	24669160	24669569	409	+	exon	SRRM1	0.0873574593300717	0.903017231121607	0.162642480178589	1	0.0490185377460581	0.456720985847703	0.00880281325782484	0.315447576756096	1.16446980634852	0.212234486029976	0.416947229610178	0.732008632820857	0.952235320318545
chr1	24670269	24670382	113	+	exon	SRRM1	0.226818835026581	0.961805715669138	0.347849304226721	1	0.17605275640452	0.672638192013653	0.0341553979202304	0.371302936184173	1.47861834993343	0.212234486029976	0.416947229610178	0.732008632820857	1.26638386390346
chr1	24902026	24902161	135	-	utr3	RUNX3	0.510792214905028	0.994712378280534	0.372591896251845	1	0.53532680349821	0.91333168322678	0.445217191073802	0.806719012634752	-1.8299209121206	-1.03196794231701	0.0375378005347323	0.190589721784364	-0.797952969803592
chr1	25228935	25229070	135	-	exon	SYF2	0.527861742722163	0.998815142049522	0.699875024076104	1	0.669863278327142	0.958626858425665	0.108666147555971	0.495508122014944	1.42387277645043	0.493224759620357	0.141399913516951	0.423060358374732	0.930648016830071
chr1	25338372	25338478	106	+	utr5	TMEM50A	0.100847954751579	0.914962212390991	0.187793799110388	1	0.0928131334127584	0.555043512527711	0.0492265153766283	0.39938726976504	0.505921078700659	-1.09386727992669	7.89654240290761e-05	0.00222519027018098	1.59978835862734
chr1	25361409	25361542	133	+	utr3	TMEM50A	0.0930469358837146	0.903578014772109	0.0235039424747817	1	0.0408899021832673	0.427740199737995	0.00904531564708078	0.315447576756096	-2.18965083777173	-1.09386727992669	7.89654240290761e-05	0.00222519027018098	-1.09578355784504
chr1	25361765	25362162	397	+	utr3	TMEM50A	0.0803157124277312	0.889539185917348	0.0257953299352277	1	0.0135921488888338	0.293574473551803	0.0104964008973403	0.317277441533091	-2.41889722165142	-1.09386727992669	7.89654240290761e-05	0.00222519027018098	-1.32502994172473
chr1	25458579	25458841	262	+	exon	TMEM57	0.431988412215419	0.994712378280534	0.57492648938503	1	0.597218588749325	0.931998085924257	0.244994837572847	0.661077774510815	-0.377408547553536	-0.365229460031011	0.325953779108594	0.650045877037553	-0.0121790875225253
chr1	25566940	25567108	168	+	utr3	LDLRAP1	0.992438008364975	0.999450253986078	0.783142125300609	1	0.888823565864058	0.974174086077381	0.800505836128245	0.977118383285316	-0.378038246922525	0.170585365983462	0.643171027802883	0.868050042051798	-0.548623612905987
chr1	25567255	25567423	168	+	utr3	LDLRAP1	0.148364065386367	0.952555790541658	0.0514302249620225	1	0.0961606993845822	0.562742779812468	0.0616336297702043	0.420752210929283	-0.706316631875757	0.170585365983462	0.643171027802883	0.868050042051798	-0.876901997859219
chr1	25567501	25567661	160	+	utr3	LDLRAP1	0.702938896637214	0.99901954593817	0.869895899012987	1	0.898839840682954	0.974174086077381	0.860315628530535	0.994207802026118	-0.205822210275764	0.170585365983462	0.643171027802883	0.868050042051798	-0.376407576259226
chr1	25815661	25815874	213	+	utr3	SEPN1	0.739274273482198	0.99901954593817	0.926344418488073	1	0.976423218933489	0.979082512484166	0.634972199476949	0.903210224451255	0.610835405886158	0.442043451550542	0.0869197485930681	0.325411195297503	0.168791954335616
chr1	25815908	25816091	183	+	utr3	SEPN1	0.676741035276568	0.99901954593817	0.417392659381466	1	0.389599056794929	0.840755558853072	0.758955560038531	0.958655184881069	-0.108655459321046	0.442043451550542	0.0869197485930681	0.325411195297503	-0.550698910871587
chr1	25832076	25832253	177	-	utr3	AUNIP	0.564189106729885	0.99901954593817	0.827004469961415	1	0.867874808939071	0.974174086077381	0.562019515337336	0.86754202607723	0.684718305653527	-1.1882127295845	0.0425173132687188	0.206199760037348	1.87293103523803
chr1	25832284	25832442	158	+	utr3	MTFR1L	0.104102122390193	0.920908333652377	0.0267201734449822	1	0.0629120030705346	0.48862407698634	0.0283666384759524	0.357565231663938	-0.730541190949138	0.613969483551451	0.0903592114008688	0.333421116943402	-1.34451067450059
chr1	25834953	25835269	316	-	utr3	AUNIP	0.354179092074097	0.979761571048573	0.432660345717475	1	0.507678593467989	0.899031903447314	0.858094100063631	0.994207802026118	-0.812959274876077	-1.1882127295845	0.0425173132687188	0.206199760037348	0.375253454708424
chr1	25835388	25835512	124	-	exon	AUNIP	0.500151123296807	0.994712378280534	0.290810590470828	1	0.382429173312599	0.838206351652929	0.182798432442662	0.601903539466694	-1.49031534441123	-1.1882127295845	0.0425173132687188	0.206199760037348	-0.302102614826734
chr1	25862868	25863050	182	+	exon	RP1-125I3.2	0.827764469535572	0.99901954593817	0.995275830575066	1	0.924039726712586	0.974174086077381	0.85795675128844	0.994207802026118	1.30528777954051	NA	NA	NA	NA
chr1	25863325	25863669	344	+	exon	RP1-125I3.2	0.879666438660372	0.99901954593817	0.87800117401073	1	0.870323781300389	0.974174086077381	0.607432145053783	0.88899939862277	1.03437056555515	NA	NA	NA	NA
chr1	25900906	25901010	104	-	utr3	STMN1	0.386576377075548	0.986183470621095	0.191622348577485	1	0.0112654359570135	0.267214878666641	0.00170868171207095	0.238103859074574	-1.45707976903357	-0.997865346501838	1.40427707444931e-05	0.000546550004039652	-0.459214422531734
chr1	25901458	25901587	129	-	exon	STMN1	0.765143349533759	0.99901954593817	0.864708544751582	1	0.634680596804837	0.946295117438575	0.0881386189736095	0.463977100881562	-0.770809365608845	-0.997865346501838	1.40427707444931e-05	0.000546550004039652	0.227055980892992
chr1	25961525	25961859	334	-	utr3	PAFAH2	0.469052516246705	0.994712378280534	0.574325530840794	1	0.581889933832107	0.925903236162604	0.96266226519697	1	-0.576376785925471	-0.85636414924484	0.0794189513691656	0.306132804169268	0.279987363319369
chr1	26122041	26122150	109	+	exon	PDIK1L	0.152257729947912	0.957578349714037	0.127963006943621	1	0.263731436628478	0.760394213609109	0.54999552469436	0.861169843926078	0.240975784848895	0.00325522442987942	0.994604220476451	0.99820245939698	0.237720560419016
chr1	26122218	26122583	365	+	utr3	PDIK1L	0.655245183296377	0.99901954593817	0.823811796012484	1	0.910555710377901	0.974174086077381	0.939838290526564	1	0.324646767445449	0.00325522442987942	0.994604220476451	0.99820245939698	0.32139154301557
chr1	26170650	26170893	243	+	utr3	ZNF593	0.235650899641701	0.961805715669138	0.0910292142926122	1	0.0908972796053231	0.550191682414493	0.0683718300233592	0.430854744468833	0.0766129536944173	1.50788198286926	0.762669740016369	NA	-1.43126902917485
chr1	26255520	26255748	228	+	exon	CEP85	0.176192799885261	0.959205419798961	0.178822155839334	1	0.217077231650434	0.717391431269623	0.510431616721847	0.842888978009792	-0.164809507201635	-0.609428628809635	0.11330183217957	0.378529713249459	0.444619121608
chr1	26277195	26277307	112	+	utr3	CEP85	0.240188403959856	0.961805715669138	0.139025939832339	1	0.271725099439661	0.767885246806289	0.0386595746352872	0.381067346197651	-1.65124886612919	-0.609428628809635	0.11330183217957	0.378529713249459	-1.04182023731956
chr1	26281208	26281352	144	-	utr3	UBXN11	0.0896819593365845	0.903578014772109	0.178205286755776	1	0.16519223617188	0.66359006447034	0.0263684686208856	0.356088692081089	1.63071001415628	-0.296301719954373	0.534994966589294	0.808379511212631	1.92701173411065
chr1	26432343	26432483	140	+	utr5	DHDDS	0.335710099998398	0.979761571048573	0.381990061533623	1	0.445341454528396	0.87518018959073	0.560869644093344	0.866959087583892	1.4170321269494	-0.361580008693745	0.28566128679218	0.609154874522288	1.77861213564315
chr1	26468914	26469182	268	+	utr3	DHDDS	0.0578199793478853	0.859672687812782	0.022016625315412	1	0.0109965945951161	0.263048483139671	0.00974404237825433	0.315447576756096	-1.36056305754347	-0.361580008693745	0.28566128679218	0.609154874522288	-0.998983048849728
chr1	26472557	26472667	110	+	utr5	HMGN2	0.0108844228647489	0.663403551067488	0.028399674828972	1	0.0052155158031458	0.186350159582441	0.00217796098872147	0.273038191208215	0.938473772874705	-0.494565489817135	0.0586960508173976	0.254567043864646	1.43303926269184
chr1	26574274	26574703	429	+	utr3	RPS6KA1	0.286718917925805	0.970596536786888	0.134621720198521	1	0.07395592959566	0.520676711886218	0.576705122825235	0.875222460522068	-0.767912911967878	0.184839897077165	0.548074133481332	0.815637358167968	-0.952752809045043
chr1	26696677	26696810	133	+	exon	ARID1A	0.0621972154283642	0.86320893502663	0.0276235299312731	1	0.0178850507382449	0.324301343769979	0.104045240937808	0.488362609332781	-0.874820994925949	-0.0183509070328162	0.937574747192455	0.978661552526969	-0.856470087893133
chr1	26696916	26697080	164	+	exon	ARID1A	0.393111352917923	0.989091010098582	0.550524556030229	1	0.477294552786753	0.886840732710342	0.902693053186959	1	0.426714956168342	-0.0183509070328162	0.937574747192455	0.978661552526969	0.445065863201158
chr1	26731211	26731591	380	+	exon	ARID1A	0.00166068848029408	0.51475190394174	0.00341611600285343	1	0.000251709403400382	0.0370691343999033	0.00259009205339056	0.281207622488948	1.8908441703984	-0.0183509070328162	0.937574747192455	0.978661552526969	1.90919507743122
chr1	26774666	26774855	189	+	utr3	ARID1A	0.139233955574952	0.945269871754449	0.0465176976059183	1	0.0870035826709613	0.546131504704994	0.0261289555045945	0.356088692081089	-1.85849555018144	-0.0183509070328162	0.937574747192455	0.978661552526969	-1.84014464314862
chr1	26779108	26779648	540	+	utr3	ARID1A	0.827339065566657	0.99901954593817	0.858784608136244	1	0.882530890450224	0.974174086077381	0.830082344452065	0.986931685854946	0.0684860745672406	-0.0183509070328162	0.937574747192455	0.978661552526969	0.0868369816000568
chr1	26779746	26780794	1048	+	utr3	ARID1A	0.303785470525397	0.974157652730809	0.57954035962453	1	0.348798804327287	0.820452298623185	0.879398016074996	0.999815849970796	0.581704430895353	-0.0183509070328162	0.937574747192455	0.978661552526969	0.60005533792817
chr1	26780861	26781023	162	+	utr3	ARID1A	0.264135961417366	0.963227908294366	0.376280698518131	1	0.523955436596269	0.907732709214557	0.25050053772206	0.666689896180906	0.765581936043251	-0.0183509070328162	0.937574747192455	0.978661552526969	0.783932843076067
chr1	26795036	26795136	100	+	utr3	PIGV	0.895671248039108	0.99901954593817	0.941864301220228	1	0.929783080067615	0.974174086077381	0.634655779077478	0.902983190012879	0.557439343594861	0.212038645445211	0.647707513849489	0.87109425847415	0.34540069814965
chr1	26797631	26797924	293	+	utr3	PIGV	0.287366065336706	0.970596536786888	0.157297607533885	1	0.108442276742819	0.589165208256649	0.0624394021799227	0.421665133461464	-0.00479996283478959	0.212038645445211	0.647707513849489	0.87109425847415	-0.21683860828
chr1	26853860	26854065	205	+	utr3	ZDHHC18	0.550239122960119	0.99901954593817	0.322319521730571	1	0.295553978137396	0.786781228188453	0.066408669142037	0.4283022928327	-0.696369001322686	0.0139541644325603	0.96346309715694	0.987626447773441	-0.710323165755247
chr1	26863588	26863957	369	+	exon	SFN	0.629800902229903	0.99901954593817	0.31825279772266	1	0.0833484135077368	0.539677266692869	0.468808326589406	0.817482407849765	0.847663809663018	1.13890242803862	1.18057157304533e-05	0.000468433934876201	-0.2912386183756
chr1	26864051	26864388	337	+	utr3	SFN	0.757627279780689	0.99901954593817	0.451695242129459	1	0.218846179630589	0.719824994799702	0.0764618099954318	0.444704422144593	1.02021611117993	1.13890242803862	1.18057157304533e-05	0.000468433934876201	-0.118686316858685
chr1	26890998	26891107	109	-	utr3	GPATCH3	0.214863748353433	0.959205419798961	0.0647138786798633	1	0.237553365196566	0.736979289468616	0.0473544408380583	0.395029037416493	-1.08578954105433	0.279721653165194	0.605563195643493	0.850282362509558	-1.36551119421952
chr1	26897360	26897496	136	-	exon	GPATCH3	0.39480512882503	0.989837736446292	0.43661420726195	1	0.558366446126594	0.922227399965176	0.650971401689651	0.910596517213216	0.312797654893736	0.279721653165194	0.605563195643493	0.850282362509558	0.0330760017285419
chr1	26941508	26941697	189	+	exon	NUDC	0.330693790029952	0.979761571048573	0.510624686769225	1	0.161451507138231	0.657926545931924	0.0297426904274536	0.362765811429335	0.845844915167968	-0.345055427871792	0.17464586986141	0.477055694138643	1.19090034303976
chr1	26994556	26994661	105	+	utr3	TRNP1	0.224545179049976	0.961805715669138	0.0792779745671739	1	0.144436932793734	0.639008806143516	0.0795009517124424	0.449885606132188	-0.634582345387017	-0.0478506276500986	0.845545632356821	0.948613480590475	-0.586731717736918
chr1	26999916	27000137	221	+	utr3	TRNP1	0.910248063424089	0.99901954593817	0.717059421202928	1	0.509030184720698	0.900264746076623	0.815879271346837	0.982826971465248	-0.0270975433069212	-0.0478506276500986	0.845545632356821	0.948613480590475	0.0207530843431774
chr1	27000877	27001085	208	+	utr3	TRNP1	0.941323664702611	0.999070535071174	0.795841858995439	1	0.888892149435703	0.974174086077381	0.623597881470933	0.897130168124297	-1.04656915475469	-0.0478506276500986	0.845545632356821	0.948613480590475	-0.998718527104595
chr1	27099365	27099485	120	-	utr3	SLC9A1	0.670765675249329	0.99901954593817	0.869196414586056	1	0.944916387789945	0.974174086077381	0.907062903406586	1	1.56785190144929	0.686053174034511	0.0151424494213666	0.107841418635502	0.88179872741478
chr1	27099578	27099711	133	-	utr3	SLC9A1	0.0396034952290144	0.836353154535938	0.0172541106079765	1	0.0366920345954021	0.411533972124325	0.194564270582847	0.611846824592505	-0.417145035288522	0.686053174034511	0.0151424494213666	0.107841418635502	-1.10319820932303
chr1	27100183	27100311	128	-	utr3	SLC9A1	0.764422980297684	0.99901954593817	0.920154261574136	1	0.929985104008212	0.974174086077381	0.351467180191789	0.745964866028614	0.889389873240859	0.686053174034511	0.0151424494213666	0.107841418635502	0.203336699206348
chr1	27154360	27154508	148	-	utr5	SLC9A1	0.612012368115275	0.99901954593817	0.811684920862584	1	0.904482858847827	0.974174086077381	0.836826884407502	0.989205537493709	1.31701697636984	0.686053174034511	0.0151424494213666	0.107841418635502	0.630963802335332
chr1	27154720	27154841	121	-	utr5	SLC9A1	0.17745555533705	0.959205419798961	0.187967389131101	1	0.299483796113218	0.789105287054516	0.481717259665094	0.824792279311332	1.88708703340215	0.686053174034511	0.0151424494213666	0.107841418635502	1.20103385936764
chr1	27322303	27322404	101	+	exon	TMEM222	0.22999176879326	0.961805715669138	0.348255535753638	1	0.320921076918251	0.800511028957511	0.103284250175137	0.487386052059165	1.20296820689934	0.132887989023844	0.705828710802683	0.895474270015653	1.07008021787549
chr1	27409870	27409988	118	-	exon	WASF2	0.00167811608305856	0.51475190394174	0.00102523268298679	1	0.0178206500563071	0.324301343769979	0.00263218614830962	0.281592043317334	1.59417615000863	-0.346147345864817	0.135720893783195	0.416125638540384	1.94032349587344
chr1	27547366	27547469	103	-	exon	AHDC1	0.72188345772673	0.99901954593817	0.856920367903301	1	0.921040417005522	0.974174086077381	0.867542318539726	0.996169913263417	0.440247999222258	0.0755641889127253	0.820391149435617	0.937965288354181	0.364683810309533
chr1	27547565	27547849	284	-	exon	AHDC1	0.943710735502181	0.999070535071174	0.86465158908809	1	0.909213327886932	0.974174086077381	0.976126917539047	1	0.298165190968166	0.0755641889127253	0.820391149435617	0.937965288354181	0.222601002055441
chr1	27548027	27548217	190	-	exon	AHDC1	0.351851199358207	0.979761571048573	0.189921361509581	1	0.264428332484862	0.76084541453237	0.360520188869246	0.753221965048109	-0.695605963983955	0.0755641889127253	0.820391149435617	0.937965288354181	-0.77117015289668
chr1	27548413	27548518	105	-	exon	AHDC1	0.85309538319816	0.99901954593817	0.999040904549359	1	0.920069404663032	0.974174086077381	0.864433729503708	0.994831481088112	-0.267300278835056	0.0755641889127253	0.820391149435617	0.937965288354181	-0.342864467747781
chr1	27548680	27548906	226	-	exon	AHDC1	0.654596451013878	0.99901954593817	0.813795104226717	1	0.91935307782809	0.974174086077381	0.910141395760855	1	0.625701346681105	0.0755641889127253	0.820391149435617	0.937965288354181	0.55013715776838
chr1	27549050	27549351	301	-	exon	AHDC1	0.665635869597754	0.99901954593817	0.470022288322876	1	0.397343768508058	0.844428913263871	0.543338678282703	0.857470365549067	0.253243789311507	0.0755641889127253	0.820391149435617	0.937965288354181	0.177679600398781
chr1	27549682	27549783	101	-	exon	AHDC1	0.892777238483213	0.99901954593817	0.683785558110568	1	0.825951544011188	0.974174086077381	0.898038167754208	1	0.0449769274061449	0.0755641889127253	0.820391149435617	0.937965288354181	-0.0305872615065804
chr1	27549892	27550050	158	-	exon	AHDC1	0.77749809377676	0.99901954593817	0.961282150260059	1	0.923581303623435	0.974174086077381	0.993399920015042	1	0.131499632510232	0.0755641889127253	0.820391149435617	0.937965288354181	0.0559354435975066
chr1	27550814	27550938	124	-	exon	AHDC1	0.39694149734141	0.990021002829952	0.23716187191579	1	0.391279762505135	0.841321105413801	0.571597984231405	0.872355849823524	-0.675227633810631	0.0755641889127253	0.820391149435617	0.937965288354181	-0.750791822723357
chr1	27551097	27551789	692	-	exon	AHDC1	0.241984980213419	0.961805715669138	0.38143973899307	1	0.286597779297428	0.780733471156707	0.51187320981525	0.843179646455114	0.239643341031913	0.0755641889127253	0.820391149435617	0.937965288354181	0.164079152119188
chr1	27649522	27649630	108	+	exon	RP1-159A19.3	0.236138540009931	0.961805715669138	0.376399100192056	1	0.249610889453587	0.74904901713425	0.0297240300414531	0.362765811429335	1.31430833169653	0.189821240057446	0.740575402594678	0.911117920955806	1.12448709163908
chr1	27666050	27666193	143	-	utr3	IFI6	0.199485637855868	0.959205419798961	0.329683445870313	1	0.0952886219162779	0.559961173065261	0.135617103782647	0.540886030237016	-0.51103475309096	-1.88854033856978	0.0360950448681439	0.185331856219124	1.37750558547882
chr1	27850132	27850399	267	+	exon	PPP1R8	0.979179672102817	0.999070535071174	0.633917923374355	1	0.646719428321776	0.950519850564749	0.765001721652403	0.961159996963267	-0.311225739912849	0.417352426965427	0.136173293164292	0.416844809081072	-0.728578166878276
chr1	27966879	27966993	114	+	exon	XKR8	0.537491845358625	0.99901954593817	0.369986450364508	1	0.54125104881966	0.91623900237166	0.341037546167541	0.737327398632684	-0.722192736524292	0.352752255044719	0.586875718981991	0.839172277911395	-1.07494499156901
chr1	28236172	28236289	117	+	utr5	ATPIF1	0.10578487400392	0.922039431408273	0.200207921363453	1	0.0972146099899557	0.56653916974542	0.0471305890561272	0.395029037416493	1.54686629122157	0.247230137721481	0.351131107356026	0.67407685563902	1.29963615350009
chr1	28280966	28281077	111	+	utr3	SESN2	0.6328342536561	0.99901954593817	0.405376037350444	1	0.518091558666102	0.904817012014015	0.36861243077125	0.75884593055972	-0.0365940598339073	0.928773554198094	0.00843717530302945	0.0722569862497007	-0.965367614032001
chr1	28334514	28335003	489	+	utr3	MED18	0.703634752448459	0.99901954593817	0.379456232297655	1	0.274198439469144	0.769992500555369	0.73356879214435	0.948395449836003	1.00182844435477	1.1967159964828	0.000590534429605456	0.0104744865953676	-0.194887552128032
chr1	28466453	28466766	313	+	utr3	PHACTR4	0.0890476557413804	0.903578014772109	0.152950482898505	1	0.0713043585689721	0.513917420642243	0.0279116045884192	0.357565231663938	1.00131715983661	0.0842206886647568	0.761130642300786	0.919602331147594	0.917096471171854
chr1	28473730	28474019	289	+	utr3	PHACTR4	0.242324340515626	0.961805715669138	0.379028644291665	1	0.315845005612593	0.798064257871487	0.184344880091488	0.603051533823242	0.425573990858553	0.0842206886647568	0.761130642300786	0.919602331147594	0.341353302193797
chr1	28496581	28496750	169	+	utr3	PHACTR4	0.0459784287958166	0.840247600223113	0.00708303190683358	1	0.0260023429407712	0.366219455663787	0.0057470846000226	0.305420862138924	-1.18181844192467	0.0842206886647568	0.761130642300786	0.919602331147594	-1.26603913058942
chr1	28537924	28538073	149	+	utr3	RCC1	0.678070339411236	0.99901954593817	0.388672872754441	1	0.408450836762035	0.852828276887207	0.257521923300041	0.673310217597457	-0.88706404647648	-0.329659261620268	0.210103356322513	0.525742590745537	-0.557404784856212
chr1	28538449	28538631	182	+	utr3	RCC1	0.249069674045024	0.962263927820188	0.0812044114313609	1	0.0672852731293847	0.504259831178768	0.155966883378987	0.569892237594415	-0.985318869580005	-0.329659261620268	0.210103356322513	0.525742590745537	-0.655659607959737
chr1	28538690	28538886	196	+	utr3	RCC1	0.3760042340856	0.982305922692203	0.604947660688687	1	0.680844350760022	0.961929833138904	0.471891765961112	0.818980514405509	0.300315004139429	-0.329659261620268	0.210103356322513	0.525742590745537	0.629974265759697
chr1	28603248	28603396	148	-	utr3	TAF12	0.676481743600284	0.99901954593817	0.42816101773503	1	0.436197002087664	0.868674779059649	0.249750991429629	0.666041968484275	0.317649346770469	0.544914532920565	0.115287540583375	0.382341664442179	-0.227265186150096
chr1	28621956	28622069	113	-	exon	TAF12	0.122860396588365	0.930556190426579	0.184586732909035	1	0.339179971468511	0.815489812233981	0.0349627190189964	0.373598443011229	1.96879094033355	0.544914532920565	0.115287540583375	0.382341664442179	1.42387640741298
chr1	28714299	28714427	128	+	exon	GMEB1	0.0632174343114355	0.86320893502663	0.0550850729383865	1	0.113480014271677	0.599794126869179	0.0620160793547322	0.421157311961146	1.45233542555045	0.394946234704742	0.358613878040008	0.68182094496162	1.05738919084571
chr1	28714601	28714817	216	+	utr3	GMEB1	0.207783810123682	0.959205419798961	0.0886644428469191	1	0.17521418245249	0.672556837936145	0.164564215500313	0.579278302926708	-0.337361985305451	0.394946234704742	0.358613878040008	0.68182094496162	-0.732308220010193
chr1	28742532	28742886	354	+	exon	YTHDF2	0.646242715490721	0.99901954593817	0.325058619567426	1	0.236899831824646	0.736979289468616	0.372443265100489	0.762396855330792	-0.281432491232724	0.30933919811125	0.203929465742373	0.518564710952463	-0.590771689343974
chr1	28743299	28743901	602	+	exon	YTHDF2	0.543601288023084	0.99901954593817	0.23873753493149	1	0.0573760577455585	0.481336219425232	0.136378719710535	0.541963016362582	0.0431101401364075	0.30933919811125	0.203929465742373	0.518564710952463	-0.266229057974843
chr1	28768965	28769159	194	+	utr3	YTHDF2	0.157020735791033	0.958409077638294	0.0513359496669541	1	0.0372864616691016	0.413816195824315	0.00687978345849893	0.311710583327811	-0.482846831147213	0.30933919811125	0.203929465742373	0.518564710952463	-0.792186029258463
chr1	28987564	28987737	173	+	utr5	EPB41	0.753874683907757	0.99901954593817	0.95081736799385	1	0.934993248961539	0.974174086077381	0.91835919978337	1	0.342790785878477	0.0748230476948476	0.823873233782648	0.939484334651064	0.26796773818363
chr1	29147857	29148043	186	-	utr3	SRSF4	0.639022361575299	0.99901954593817	0.392013147342937	1	0.471578547085348	0.884177643338642	0.104584113244664	0.488973203831064	-0.58992408661915	0.0973522841625337	0.709695623259212	0.89785303885642	-0.687276370781683
chr1	29148272	29148538	266	-	utr3	SRSF4	0.0360922001694949	0.82406043846883	0.00574656576542237	1	0.0184329565903279	0.325603207399676	0.00906130907145219	0.315447576756096	-0.834278403263741	0.0973522841625337	0.709695623259212	0.89785303885642	-0.931630687426275
chr1	29148705	29149161	456	-	exon	SRSF4	0.128528149924091	0.937233361599611	0.230162992561227	1	0.0292847165631138	0.379191895018396	0.0194463118025624	0.343604084488632	1.10777595084897	0.0973522841625337	0.709695623259212	0.89785303885642	1.01042366668644
chr1	30869565	30869692	127	-	utr3	SDC3	0.0824055999294282	0.892045522967485	0.0748831689667752	1	0.216468651572232	0.717391431269623	0.0516106005862348	0.402086767422416	1.91531927634605	0.973885426387088	0.00146991536364355	0.0204832789727341	0.941433849958967
chr1	30869957	30870061	104	-	utr3	SDC3	0.642064914841016	0.99901954593817	0.409506897945416	1	0.568736967358619	0.922582662035273	0.678764950147136	0.923369038161625	0.1191767383801	0.973885426387088	0.00146991536364355	0.0204832789727341	-0.854708688006988
chr1	30872297	30872457	160	-	utr3	SDC3	0.0630902735767301	0.86320893502663	0.0898987519159548	1	0.178301175628185	0.674744705180494	0.0351635137914494	0.373748295633034	2.39332009365291	0.973885426387088	0.00146991536364355	0.0204832789727341	1.41943466726582
chr1	30872719	30873143	424	-	utr3	SDC3	0.863961528532887	0.99901954593817	0.902567781090774	1	0.870642406537878	0.974174086077381	0.799042714464009	0.976434809154179	1.11626233847173	0.973885426387088	0.00146991536364355	0.0204832789727341	0.142376912084645
chr1	30874321	30874457	136	-	exon	SDC3	0.462507474586382	0.994712378280534	0.262965588264168	1	0.357841815658735	0.826908035202119	0.371295582141487	0.761335747546048	-0.0147630122490898	0.973885426387088	0.00146991536364355	0.0204832789727341	-0.988648438636178
chr1	30876698	30876810	112	-	exon	SDC3	0.982982761585031	0.999070535071174	0.787594039152318	1	0.822860313497358	0.974174086077381	0.298854414221539	0.707602248878861	0.625638196443244	0.973885426387088	0.00146991536364355	0.0204832789727341	-0.348247229943844
chr1	30964732	30964860	128	-	exon	PUM1	0.88105869933336	0.99901954593817	0.87799278273052	1	0.962185885873265	0.974718468801456	0.293702450942562	0.702386243516473	0.0524130956826016	0.213022685413654	0.351896993384799	0.674552879338864	-0.160609589731053
chr1	30995082	30995182	100	-	utr3	PUM1	0.628672127531452	0.99901954593817	0.814593190582567	1	0.928148444266628	0.974174086077381	0.202640370828344	0.621550989300171	0.911759081241235	0.213022685413654	0.351896993384799	0.674552879338864	0.698736395827581
chr1	31059207	31059431	224	-	exon	PUM1	0.894976740379957	0.99901954593817	0.826968099091458	1	0.900430568983261	0.974174086077381	0.386274539323811	0.771426307197945	0.277503262954295	0.213022685413654	0.351896993384799	0.674552879338864	0.0644805775406403
chr1	31065566	31065696	130	-	utr5	PUM1	0.00567908971619224	0.602664180153545	0.00375044327472386	1	0.0187007748099872	0.325603207399676	0.00558260535457333	0.305420862138924	1.56537326844107	0.213022685413654	0.351896993384799	0.674552879338864	1.35235058302742
chr1	31364073	31364271	198	+	utr3	ZCCHC17	0.765128587731971	0.99901954593817	0.998264034602246	1	0.956872517011406	0.974319524385698	0.914711646949122	1	0.409066384933459	-0.395121394402314	0.284619230069022	0.607659085056287	0.804187779335773
chr1	31630398	31630661	263	-	utr3	PEF1	0.357826045991914	0.979761571048573	0.14245322560094	1	0.090248178648718	0.549578170720482	0.238659593134381	0.65509715990818	-0.972992287346582	-0.306696431963718	0.295703465602718	0.618800009097742	-0.666295855382864
chr1	31644769	31644869	100	-	utr5	PEF1	0.0253169728483563	0.785229969751658	0.0285982496287483	1	0.037749610066863	0.416710296415021	0.0441451945930172	0.389698767814146	1.08629202841082	-0.306696431963718	0.295703465602718	0.618800009097742	1.39298846037454
chr1	31727229	31727531	302	-	utr3	ADGRB2	0.741891993910773	0.99901954593817	0.937313169296145	1	0.933996205923449	0.974174086077381	0.752985974422526	0.956092919168928	0.000263650891163844	0.352405437722548	0.314001909783076	0.638399158119943	-0.352141786831384
chr1	31756430	31756682	252	-	exon	ADGRB2	0.774008911579271	0.99901954593817	0.952954010879579	1	0.927282797684124	0.974174086077381	0.745774555965383	0.953153007424215	0.160542465514062	0.352405437722548	0.314001909783076	0.638399158119943	-0.191862972208486
chr1	31908667	31908807	140	-	utr3	PTP4A2	0.538401513738529	0.99901954593817	0.269249316338415	1	0.113604218864533	0.599925413492523	0.0384462525174212	0.381067346197651	-1.12118225593466	-0.334555171829174	0.0957588969524119	0.34524278110527	-0.786627084105487
chr1	31919433	31919563	130	-	utr5	PTP4A2	0.339212449457667	0.979761571048573	0.150011319227901	1	0.149240774881736	0.644393102353361	0.506272724257488	0.840728380754918	-1.37607064860985	-0.334555171829174	0.0957588969524119	0.34524278110527	-1.04151547678068
chr1	31938111	31938222	111	-	exon	PTP4A2	0.307187357397209	0.974157652730809	0.176840032015085	1	0.130153374609417	0.624606337088895	0.127095301337391	0.527331102977697	-1.21082111021044	-0.334555171829174	0.0957588969524119	0.34524278110527	-0.876265938381265
chr1	32102573	32102732	159	+	utr3	TMEM39B	0.746975778010515	0.99901954593817	0.579114790469969	1	0.744179688988806	0.974174086077381	0.162538630005574	0.576728455458448	-1.2531182033477	-0.956546627340752	0.0627305678225304	0.265545642313524	-0.296571576006946
chr1	32108075	32108177	102	+	utr5	KPNA6	0.326976489459722	0.979761571048573	0.461348499676351	1	0.409946526974802	0.853189107161229	0.436787850110571	0.800259639187173	1.09898182904119	-0.111220747809213	0.656736473088364	0.875214880999551	1.2102025768504
chr1	32170928	32171218	290	+	utr3	KPNA6	0.511790208417191	0.994712378280534	0.296989856536572	1	0.284956362367453	0.778984956426733	0.613866022881359	0.892907160409659	-0.462124896421572	-0.111220747809213	0.656736473088364	0.875214880999551	-0.350904148612359
chr1	32176115	32176310	195	+	utr3	KPNA6	0.140644649097012	0.946027967337609	0.055178921740009	1	0.0693705921436418	0.512144877308072	0.0454555719960723	0.390760137747323	-1.09234545774586	-0.111220747809213	0.656736473088364	0.875214880999551	-0.981124709936643
chr1	32179729	32179842	113	+	utr5	TXLNA	0.209525991342886	0.959205419798961	0.299004070734698	1	0.322121327583479	0.800619881465959	0.262749920338441	0.678105525461591	1.14763957971865	0.36625738363695	0.107571210492832	0.367461587693794	0.781382196081699
chr1	32181280	32181424	144	+	exon	TXLNA	0.693007596344068	0.99901954593817	0.929710525384935	1	0.934116581844807	0.974174086077381	0.815047574944496	0.982244256214239	0.460101342908138	0.36625738363695	0.107571210492832	0.367461587693794	0.0938439592711875
chr1	32194083	32194205	122	+	exon	TXLNA	0.71691281814736	0.99901954593817	0.485534486618489	1	0.506500916060695	0.898694630055605	0.448306164847063	0.808708223880574	-0.0541927071328229	0.36625738363695	0.107571210492832	0.367461587693794	-0.420450090769773
chr1	32194937	32195228	291	+	utr3	TXLNA	0.189717663844235	0.959205419798961	0.0604927189072988	1	0.0387753310831866	0.42188900185582	0.186522320344682	0.60513668352576	-0.484346741756405	0.36625738363695	0.107571210492832	0.367461587693794	-0.850604125393355
chr1	32195269	32195411	142	+	utr3	TXLNA	0.217788816505268	0.959205419798961	0.0935013687304019	1	0.144171817391154	0.639008806143516	0.136785639952153	0.542942784321394	-0.337350446149126	0.36625738363695	0.107571210492832	0.367461587693794	-0.703607829786077
chr1	32216386	32216585	199	-	utr3	TMEM234	0.374533901818157	0.982305922692203	0.461780385443869	1	0.521398841897586	0.906799218153371	0.665471485569001	0.918381513136434	0.276049995039303	-0.59598853669833	0.348795148572573	0.671808591127726	0.872038531737633
chr1	32231481	32231599	118	+	utr3	EIF3I	0.869224839413283	0.99901954593817	0.80600893387497	1	0.7347912621688	0.974174086077381	0.547759257605211	0.859891647349487	-0.141882540169464	-0.217664374228631	0.286933193310102	0.610801350887085	0.0757818340591668
chr1	32332179	32332290	111	+	exon	HDAC1	0.0719212288113237	0.877615167418869	0.128043438182674	1	0.0269942317341102	0.369366503404232	0.0126918670204209	0.326002690726009	1.59192922995545	0.162984799920333	0.51393647606859	0.795946986951494	1.42894443003511
chr1	32334484	32334619	135	-	utr3	MARCKSL1	0.399368589141046	0.99073836755688	0.198907031399435	1	0.109452915202928	0.591101585419897	0.631766530253819	0.9014389817906	-0.303122821003228	0.123447238151791	0.598356641641872	0.8457188363786	-0.426570059155019
chr1	32366321	32366582	261	-	utr3	BSDC1	0.272907324696472	0.96841325014503	0.150832139874159	1	0.154521844348285	0.650505084733423	0.105774297100873	0.490801682916605	-0.439852584981598	0.500046895056694	0.097160066454141	0.347691754227122	-0.939899480038292
chr1	32376249	32376423	174	-	utr3	BSDC1	0.45251606081296	0.994712378280534	0.599620029732681	1	0.641008156378907	0.949292946522663	0.451413341133483	0.810449299566389	0.194138215108906	0.500046895056694	0.097160066454141	0.347691754227122	-0.305908679947789
chr1	32650426	32650526	100	-	utr5	ZBTB8OS	0.105145812997572	0.922039431408273	0.142657712254182	1	0.138061623919839	0.634716518202845	0.0588253905233889	0.418148614436437	1.29864743301266	-0.135118049219279	0.774315406680267	0.922742709400901	1.43376548223194
chr1	32651246	32651359	113	+	utr5	RBBP4	0.00912855791059111	0.644209938882007	0.0144497081280675	1	0.0366422963035586	0.411533972124325	0.00387281500500969	0.302646766662092	1.53211074349724	-0.185514562800718	0.477523372875119	0.77481416532805	1.71762530629795
chr1	32680644	32680773	129	-	utr3	SYNC	0.20022172736935	0.959205419798961	0.255303392174827	1	0.261596432798465	0.757721427377255	0.704440641845585	0.93488743334196	0.885924940226508	1.43609884410948	0.0157192902058183	0.110915384298675	-0.550173903882976
chr1	32681436	32681589	153	+	utr3	RBBP4	0.507203650349135	0.994712378280534	0.686909143921201	1	0.908073313678869	0.974174086077381	0.838418126467903	0.989940107555477	1.00105179621433	-0.185514562800718	0.477523372875119	0.77481416532805	1.18656635901505
chr1	32695570	32695752	182	-	exon	SYNC	0.695526039894675	0.99901954593817	0.887175282909343	1	0.933753545348802	0.974174086077381	0.636272602651092	0.903657945542607	1.80383277781101	1.43609884410948	0.0157192902058183	0.110915384298675	0.367733933701526
chr1	32695805	32695939	134	-	utr5	SYNC	0.273385392069558	0.96841325014503	0.323509969291717	1	0.39841789144868	0.845109216650846	0.231923085167278	0.647557087615923	1.58144478898622	1.43609884410948	0.0157192902058183	0.110915384298675	0.145345944876735
chr1	32770092	32770229	137	+	exon	KIAA1522	0.796339262308306	0.99901954593817	0.96631118186343	1	0.965184242413842	0.974797321102434	0.996210483230244	1	0.458922300549829	0.369871131558953	0.0964895907079963	0.346619426232341	0.0890511689908767
chr1	32771405	32771514	109	+	exon	KIAA1522	0.898622272753074	0.99901954593817	0.8738290639568	1	0.871622896787971	0.974174086077381	0.888300318707122	1	0.204506393806886	0.369871131558953	0.0964895907079963	0.346619426232341	-0.165364737752066
chr1	32772021	32772481	460	+	exon	KIAA1522	0.734828445175531	0.99901954593817	0.446247320872475	1	0.234382387634316	0.734956511196959	0.754749757049782	0.957040999861657	0.278307396102983	0.369871131558953	0.0964895907079963	0.346619426232341	-0.0915637354559694
chr1	32772894	32773039	145	+	utr3	KIAA1522	0.237836156116088	0.961805715669138	0.101803106886696	1	0.0706057656518555	0.513917420642243	0.0546599704146855	0.409995281264491	0.241186477212636	0.369871131558953	0.0964895907079963	0.346619426232341	-0.128684654346317
chr1	32773139	32773367	228	+	utr3	KIAA1522	0.22342431035398	0.960722062066996	0.0801544289123531	1	0.126924797564871	0.620088449730415	0.0703134338578986	0.433219404138795	-0.162784793559198	0.369871131558953	0.0964895907079963	0.346619426232341	-0.532655925118151
chr1	32775678	32775931	253	-	utr3	YARS	0.541375059029387	0.99901954593817	0.279383046223217	1	0.0832230937834294	0.539677266692869	0.622738916444794	0.896822655726014	-0.544594670843138	-0.256195046331164	0.247122941484311	0.568220031586033	-0.288399624511974
chr1	32817155	32817303	148	-	utr5	YARS	0.00537466547793705	0.593762987768236	0.00937975982323508	1	0.00583390293884764	0.19815288241258	0.0534213836175097	0.406650774979668	1.23946095174729	-0.256195046331164	0.247122941484311	0.568220031586033	1.49565599807845
chr1	32826395	32826853	458	+	exon	S100PBP	0.970853106139408	0.999070535071174	0.631612410200487	1	0.571588870659007	0.923096661442655	0.703841555680499	0.93488743334196	0.0900391532754095	0.316724331669038	0.26734793986256	0.58890756543986	-0.226685178393629
chr1	32936760	32937213	453	-	utr3	RNF19B	0.12591228209665	0.935608477118415	0.0479601630093547	1	0.00744648003992922	0.222461163496882	0.345638763551208	0.7413047661475	0.147071639085143	1.21390988841496	0.000209056544374998	0.00466218983358915	-1.06683824932982
chr1	33008442	33008560	118	-	utr3	AK2	0.811311602440764	0.99901954593817	0.70026821627807	1	0.808555846654175	0.974174086077381	0.427006743573531	0.795228898372061	-2.50796953411338	-0.329764135846402	0.199412782883612	0.512410348953033	-2.17820539826698
chr1	33013145	33013268	123	-	utr3	AK2	0.698429749216452	0.99901954593817	0.379183703881208	1	0.374406644745771	0.835418613002346	0.1304014200639	0.53351335979333	-0.314880447917955	-0.329764135846402	0.199412782883612	0.512410348953033	0.0148836879284465
chr1	33036742	33036842	100	-	utr5	AK2	0.0908809260299499	0.903578014772109	0.149535443354095	1	0.0303997756640979	0.384265463724409	0.432977255340344	0.79866431863422	1.01186198720132	-0.329764135846402	0.199412782883612	0.512410348953033	1.34162612304772
chr1	33299190	33299352	162	+	utr3	ZNF362	0.397575353598227	0.990021002829952	0.218021562528486	1	0.275217641849196	0.770554799530168	0.333724876338307	0.732272102084147	-0.914246631334231	0.134198590258146	0.7010125080807	0.894780057787679	-1.04844522159238
chr1	33299397	33299615	218	+	utr3	ZNF362	0.958921587725854	0.999070535071174	0.755287858317514	1	0.84884607747395	0.974174086077381	0.902558784427137	1	-0.290153201870848	0.134198590258146	0.7010125080807	0.894780057787679	-0.424351792128993
chr1	33324766	33324947	181	-	utr3	PHC2	0.846709964951755	0.99901954593817	0.571723083293944	1	0.538001796207084	0.914961675573506	0.553435967997285	0.86253078687537	-0.370320575571276	0.200775597103675	0.425271683516294	0.738498467639863	-0.571096172674951
chr1	34855081	34855197	116	-	utr3	SMIM12	0.283526525108577	0.970596536786888	0.119064253629885	1	0.157178621049742	0.652606430714214	0.137014876886387	0.543234976982362	-1.7726442933207	-0.47689228835151	0.215613672660053	0.532992408099088	-1.29575200496919
chr1	34855330	34855859	529	-	utr3	SMIM12	0.601358323260072	0.99901954593817	0.897068620343301	1	0.835672663132442	0.974174086077381	0.829287550226016	0.986931685854946	-0.0780424429871979	-0.47689228835151	0.215613672660053	0.532992408099088	0.398849845364312
chr1	35113036	35113155	119	+	exon	ZMYM1	0.69495261909623	0.99901954593817	0.804651308278505	1	0.889668014368237	0.974174086077381	0.993600459149818	1	-0.464655383445792	-1.05181238353427	0.0151853385682226	0.107958128355002	0.587157000088473
chr1	35113307	35113483	176	+	exon	ZMYM1	0.237365346593956	0.961805715669138	0.160563942938472	1	0.145036039914005	0.639799248918781	0.246538691886594	0.662736936135609	-2.67769012309067	-1.05181238353427	0.0151853385682226	0.107958128355002	-1.62587773955641
chr1	35113798	35113957	159	+	exon	ZMYM1	0.891075066741303	0.99901954593817	0.940318926101807	1	0.90747897149227	0.974174086077381	0.979615060059736	1	-0.818410621878193	-1.05181238353427	0.0151853385682226	0.107958128355002	0.233401761656073
chr1	35115051	35115416	365	+	utr3	ZMYM1	0.956573333812123	0.999070535071174	0.822737219878621	1	0.925463226202831	0.974174086077381	0.910666958887513	1	-0.811706519903691	-1.05181238353427	0.0151853385682226	0.107958128355002	0.240105863630575
chr1	35187915	35188023	108	-	exon	SFPQ	0.2958408833036	0.973975238424697	0.484372726586406	1	0.223958789107329	0.725648756901039	0.026282817853421	0.356088692081089	0.319452214606413	-0.449589826392765	0.0275898595327916	0.158861106801883	0.769042040999178
chr1	35192785	35192888	103	-	exon	SFPQ	0.11250111476351	0.922039431408273	0.202359269614782	1	0.185055885198367	0.683705600287859	0.0304325170169863	0.364031789708807	0.556521285036229	-0.449589826392765	0.0275898595327916	0.158861106801883	1.00611111142899
chr1	35359034	35359388	354	-	exon	ZMYM4-AS1	0.86905198821309	0.99901954593817	0.849777329782613	1	0.85337106022028	0.974174086077381	0.940747099570058	1	-0.481043861807241	NA	NA	NA	NA
chr1	35381617	35381722	105	+	exon	ZMYM4	0.179168477457036	0.959205419798961	0.0675347448823861	1	0.145436488907773	0.640101968851882	0.0886951856361773	0.463977100881562	-1.13929788046751	-0.399916524966516	0.10938138282868	0.37097178882349	-0.739381355500997
chr1	35393668	35393768	100	+	exon	ZMYM4	0.0182412854530056	0.731816723555831	0.0214476410548404	1	0.0360464125623002	0.408390668806019	0.0129694389270151	0.326002690726009	1.95457509914574	-0.399916524966516	0.10938138282868	0.37097178882349	2.35449162411225
chr1	35419551	35419941	390	+	utr3	ZMYM4	0.40764420965298	0.994284844639044	0.199950673065859	1	0.146653248958667	0.640959851448772	0.107846023815505	0.49460820616388	-1.00198526861876	-0.399916524966516	0.10938138282868	0.37097178882349	-0.602068743652241
chr1	35420052	35420153	101	+	utr3	ZMYM4	0.774879598766113	0.99901954593817	0.550483560495752	1	0.671203519887523	0.959121060818013	0.670087329322466	0.920497018545279	-0.656994014244101	-0.399916524966516	0.10938138282868	0.37097178882349	-0.257077489277585
chr1	35433543	35433743	200	-	utr3	KIAA0319L	0.205938443023843	0.959205419798961	0.0779093482369966	1	0.156798996266999	0.652574819685085	0.0626989234452466	0.42196493312848	-0.57182857949378	0.420568608099232	0.1257470157085	0.399012215668474	-0.992397187593012
chr1	35434673	35434781	108	-	utr3	KIAA0319L	0.0941450183855935	0.903930939000452	0.0161868114958817	1	0.0597312541578603	0.48322102891519	0.0268797979720052	0.357565231663938	-0.922072917883789	0.420568608099232	0.1257470157085	0.399012215668474	-1.34264152598302
chr1	35506733	35507064	331	-	exon	KIAA0319L	0.605910729218724	0.99901954593817	0.401240276713614	1	0.373522781334619	0.835135008845408	0.405049013328318	0.781357077305435	0.0660017700613947	0.420568608099232	0.1257470157085	0.399012215668474	-0.354566838037837
chr1	35560406	35560669	263	+	exon	NCDN	0.244972958087828	0.961887441405684	0.0889622498429558	1	0.104779792472034	0.582966677170294	0.0638743106831086	0.422687135633568	-0.619801972586674	-0.0426963184423605	0.893340095764635	0.962743325426773	-0.577105654144313
chr1	35714626	35714812	186	-	utr3	C1orf216	0.589351701840884	0.99901954593817	0.735624707856488	1	0.755236256649071	0.974174086077381	0.697336450188808	0.931670541677671	0.201917391439583	0.267998786721143	0.541267837401231	0.812375051270837	-0.06608139528156
chr1	35715874	35716080	206	-	exon	C1orf216	0.967548174246971	0.999070535071174	0.776364446309184	1	0.852367921068422	0.974174086077381	0.936089738361289	1	-0.165429070810654	0.267998786721143	0.541267837401231	0.812375051270837	-0.433427857531797
chr1	35743084	35743193	109	+	exon	RP11-435D7.3	0.472778802772079	0.994712378280534	0.357664079787508	1	0.394768236146225	0.843154986725992	0.291709675510955	0.700991678845424	-2.44635443527915	NA	NA	NA	NA
chr1	35751224	35751417	193	-	exon	CLSPN	0.649853157301844	0.99901954593817	0.80804116123931	1	0.807951782195683	0.974174086077381	0.854159480158637	0.994207802026118	-0.815145512224764	-1.7199843910173	1.68840820848638e-05	0.00063489343741268	0.904838878792539
chr1	35760329	35760708	379	-	exon	CLSPN	0.5079510208205	0.994712378280534	0.679339561582689	1	0.633764577286958	0.945807582103241	0.487051123667801	0.828428046484524	-1.33561785421175	-1.7199843910173	1.68840820848638e-05	0.00063489343741268	0.384366536805552
chr1	35764240	35764635	395	-	exon	CLSPN	0.520594272719751	0.997362561551916	0.349569012057167	1	0.260253520927047	0.756523960539987	0.160021850694075	0.575060967219449	-2.10745669999488	-1.7199843910173	1.68840820848638e-05	0.00063489343741268	-0.387472308977576
chr1	35855823	35855937	114	+	utr3	AGO4	0.6392817173426	0.99901954593817	0.437257131168584	1	0.636516684187154	0.946842013274891	0.457046774625346	0.811595850474889	-0.362252265629848	0.0141536758216442	0.974422583243189	0.991294296996172	-0.376405941451492
chr1	36093165	36093323	158	+	exon	ADPRHL2	0.227547937995948	0.961805715669138	0.0939377029064219	1	0.102195506153039	0.577312572450922	0.109197611750882	0.496371430548761	-0.339672026636308	0.0896834980737339	0.816130179766675	0.936958847057636	-0.429355524710041
chr1	36093467	36093701	234	+	utr3	ADPRHL2	0.459163926050736	0.994712378280534	0.213472520979565	1	0.324962648630796	0.802386268728848	0.259255334519586	0.675240243047333	-0.15725720432805	0.0896834980737339	0.816130179766675	0.936958847057636	-0.246940702401783
chr1	36136867	36137229	362	-	utr3	TRAPPC3	0.460541640890241	0.994712378280534	0.217656502538067	1	0.0587215370431477	0.483104911374863	0.376354986584742	0.764674233179676	-0.0880832699556684	0.551949540918688	0.0422955685845222	0.205703203670213	-0.640032810874356
chr1	36178508	36178655	147	+	exon	MAP7D1	0.0476435850742666	0.840247600223113	0.0858032141717745	1	0.0527323229737615	0.465870955599178	0.017595375811686	0.338691862775969	1.55448030670465	0.051212303617703	0.828728339414752	0.941078706187296	1.50326800308694
chr1	36178709	36178870	161	+	exon	MAP7D1	0.29176810053343	0.972427899621377	0.450541748127865	1	0.16788163204205	0.664434929162603	0.0674220220612423	0.428891375822649	1.23113165880491	0.051212303617703	0.828728339414752	0.941078706187296	1.17991935518721
chr1	36286577	36286762	185	+	exon	THRAP3	0.30172736519193	0.974157652730809	0.513724989939486	1	0.454352644289131	0.878906566015283	0.298627401272185	0.707354835449475	0.407139847090826	-0.113783906787434	0.603589654246206	0.849457711929553	0.52092375387826
chr1	36289076	36289573	497	+	exon	THRAP3	0.561265733340192	0.99901954593817	0.852845766070166	1	0.765484375153586	0.974174086077381	0.378172049426869	0.76563366169516	0.257234807658027	-0.113783906787434	0.603589654246206	0.849457711929553	0.371018714445461
chr1	36296697	36296833	136	+	exon	THRAP3	0.182643580678549	0.959205419798961	0.303768242438825	1	0.239896178353729	0.739512500291001	0.0265568348660224	0.356088692081089	0.924352619080543	-0.113783906787434	0.603589654246206	0.849457711929553	1.03813652586798
chr1	36301002	36301126	124	+	exon	THRAP3	0.220445060619369	0.959321169504175	0.356235131548517	1	0.257523197210553	0.755091471821393	0.154160097621844	0.567118722974003	1.0747689470791	-0.113783906787434	0.603589654246206	0.849457711929553	1.18855285386654
chr1	36301602	36301732	130	+	exon	THRAP3	0.148999129465325	0.952681314830734	0.258317239106454	1	0.140134581131461	0.636278623603868	0.0256924205551584	0.355294669835174	1.1561365874254	-0.113783906787434	0.603589654246206	0.849457711929553	1.26992049421283
chr1	36303886	36304259	373	+	utr3	THRAP3	0.763683379098685	0.99901954593817	0.84242803261271	1	0.791662776386534	0.974174086077381	0.935931020357591	1	0.276500343882474	-0.113783906787434	0.603589654246206	0.849457711929553	0.390284250669907
chr1	36322145	36322399	254	+	utr3	SH3D21	0.953496024779993	0.999070535071174	0.817570791766253	1	0.853770003825828	0.974174086077381	0.883555578791915	1	0.0788385899728074	-1.935587640447	0.239806496945392	NA	2.01442623041981
chr1	36393708	36394092	384	-	utr3	LSM10	0.498347347255079	0.994712378280534	0.242521903783352	1	0.0474946226207206	0.452441453476535	0.174326785340846	0.591105658321904	0.277324557442086	0.692130319034543	0.0560257134177862	0.248076175245929	-0.414805761592457
chr1	36397790	36397892	102	-	utr5	LSM10	0.249562684211543	0.962263927820188	0.349540546693891	1	0.328244278956956	0.805763004711346	0.660461411603793	0.91667908943157	1.76080507791845	0.692130319034543	0.0560257134177862	0.248076175245929	1.06867475888391
chr1	36455724	36455875	151	-	utr3	MRPS15	0.617184047090032	0.99901954593817	0.914012035088241	1	0.873988785773445	0.974174086077381	0.531170109881058	0.85282284112764	0.247677033202692	-0.316722856306374	0.282083739899703	0.604585300826775	0.564399889509066
chr1	37455050	37455258	208	-	exon	LINC01137	0.592286035576486	0.99901954593817	0.444778465965148	1	0.48142832452646	0.888302607414279	0.910601061690035	1	0.11403961352894	0.352116353312504	0.56963715891145	0.828059504344001	-0.238076739783564
chr1	37455350	37455505	155	-	exon	LINC01137	0.451648224350187	0.994712378280534	0.533835856458494	1	0.572318524148312	0.923305607229115	0.835821097753937	0.988844784343282	-0.0892977294936132	0.352116353312504	0.56963715891145	0.828059504344001	-0.441414082806117
chr1	37455546	37455804	258	-	exon	LINC01137	0.553875536770561	0.99901954593817	0.713640666988941	1	0.747624714228265	0.974174086077381	0.929289362621791	1	0.358378603577459	0.352116353312504	0.56963715891145	0.828059504344001	0.00626225026495469
chr1	37483014	37483213	199	+	exon	ZC3H12A	0.470352852441073	0.994712378280534	0.328434779635911	1	0.306134074708223	0.792261009271289	0.303290166310524	0.711077733499632	-0.178879642973985	-0.194559056682708	0.660487155255205	0.876336921457134	0.0156794137087225
chr1	37537699	37537965	266	-	utr3	SNIP1	0.700952387829299	0.99901954593817	0.950865377593091	1	0.951796473436031	0.974174086077381	0.996766085586601	1	0.339327544197094	0.288562906886694	0.443074321085853	0.750805778978122	0.0507646373103999
chr1	37540242	37540722	480	-	exon	SNIP1	0.900601767680011	0.99901954593817	0.794454098579702	1	0.792609977105493	0.974174086077381	0.968453707331103	1	0.402281860671811	0.288562906886694	0.443074321085853	0.750805778978122	0.113718953785117
chr1	37682933	37683092	159	-	utr3	C1orf109	0.79878245666393	0.99901954593817	0.56830759966763	1	0.766328221143491	0.974174086077381	0.459842552626656	0.81210728015662	-1.21912459965362	-0.903450685774335	0.0301416553325593	0.16676955479829	-0.31567391387928
chr1	37799766	37800189	423	+	utr3	MANEAL	0.450260107815319	0.994712378280534	0.70503425476211	1	0.675653682590166	0.960464011279079	0.833466607396655	0.988315886597915	0.48181789165786	0.611582255206889	0.152309376374405	0.441606853777368	-0.129764363549029
chr1	37800367	37800529	162	+	utr3	MANEAL	0.388959638269822	0.987189936302341	0.189807255311951	1	0.193893457298487	0.694245157041686	0.176776121300862	0.594885191033716	-0.252073021444828	0.611582255206889	0.152309376374405	0.441606853777368	-0.863655276651717
chr1	37814873	37814993	120	-	utr3	MTF1	0.330728325004868	0.979761571048573	0.167040875208072	1	0.299044353043964	0.78873721928984	0.205699022000331	0.624069461271975	0.367055748594394	0.351900678115167	0.331867845451537	0.655422905504723	0.0151550704792266
chr1	37815183	37815344	161	-	exon	MTF1	0.197971527881255	0.959205419798961	0.197405462496984	1	0.307701006892852	0.792261009271289	0.316397931797732	0.719886051969128	0.166148447128941	0.351900678115167	0.331867845451537	0.655422905504723	-0.185752230986226
chr1	37822209	37822426	217	-	exon	MTF1	0.829791344734176	0.99901954593817	0.973399810794119	1	0.913018054829213	0.974174086077381	0.390502466302554	0.773831785628449	0.120844161985393	0.351900678115167	0.331867845451537	0.655422905504723	-0.231056516129774
chr1	37857406	37857604	198	-	exon	MTF1	0.860066909460692	0.99901954593817	0.988861529843966	1	0.899069350831308	0.974174086077381	0.952529908113665	1	-0.153819169882136	0.351900678115167	0.331867845451537	0.655422905504723	-0.505719847997303
chr1	38838903	38839237	334	-	utr3	RRAGC	0.622802967351055	0.99901954593817	0.34957274997181	1	0.333480331902319	0.809491601131959	0.623074102728871	0.89696368886142	-0.706314456386908	-0.270300469038574	0.496887346425036	0.785912734137833	-0.436013987348333
chr1	38839401	38839516	115	-	utr3	RRAGC	0.204959777023278	0.959205419798961	0.0720252618574412	1	0.148682466627359	0.644130221251492	0.193035718174152	0.609947257326455	-0.997622337351466	-0.270300469038574	0.496887346425036	0.785912734137833	-0.727321868312892
chr1	39004148	39004277	129	+	utr3	AKIRIN1	0.115284473863609	0.922263453571522	0.0382728972917527	1	0.0547625016022627	0.474545520419895	0.0215765845120948	0.348966214654192	-1.51199094669425	-0.0181851856973584	0.943245003545123	0.980804661645958	-1.49380576099689
chr1	39357607	39357829	222	+	exon	MACF1	0.11895223849881	0.926613803518854	0.0327445013699096	1	0.0856079098758935	0.544208077518867	0.023776485119911	0.353418346390908	-1.13904260497324	0.135067348880194	0.498143563164144	0.78684405912227	-1.27410995385344
chr1	39385598	39385758	160	+	exon	MACF1	0.503890450546103	0.994712378280534	0.26812044839053	1	0.378948969883445	0.836984933610801	0.272032740517259	0.684608993483032	-0.211754434898605	0.135067348880194	0.498143563164144	0.78684405912227	-0.346821783778799
chr1	39387391	39387546	155	+	exon	MACF1	0.743555060913245	0.99901954593817	0.919064454548309	1	0.925280017001058	0.974174086077381	0.999551158575015	1	-0.296248443844989	0.135067348880194	0.498143563164144	0.78684405912227	-0.431315792725183
chr1	39388242	39388636	394	+	exon	MACF1	0.888947195444237	0.99901954593817	0.613880557242898	1	0.644234438885115	0.949706856797294	0.858011995295828	0.994207802026118	0.427331136644165	0.135067348880194	0.498143563164144	0.78684405912227	0.292263787763971
chr1	39409292	39409433	141	+	utr5	MACF1	0.124784136190014	0.93306541468887	0.0637748611531345	1	0.0933554226647543	0.557252547415977	0.334256616292746	0.732854926880289	-0.30746509376718	0.135067348880194	0.498143563164144	0.78684405912227	-0.442532442647374
chr1	39409715	39410026	311	+	utr5	MACF1	0.344781630420973	0.979761571048573	0.546691555583599	1	0.532076451280814	0.912254178871419	0.439104022969586	0.803379367539102	-0.0607536235628396	0.135067348880194	0.498143563164144	0.78684405912227	-0.195820972443034
chr1	39410075	39410439	364	+	utr5	MACF1	0.406376316889064	0.994234957129299	0.614259566276933	1	0.614853275324431	0.938162182538018	0.654036721702626	0.912066806741239	0.48087873285271	0.135067348880194	0.498143563164144	0.78684405912227	0.345811383972516
chr1	39410565	39410682	117	+	exon	MACF1	0.262566094502417	0.963227908294366	0.318675780718373	1	0.486173045660226	0.890758526901402	0.38567578680406	0.770941909725052	0.142690467293689	0.135067348880194	0.498143563164144	0.78684405912227	0.00762311841349508
chr1	39410854	39410992	138	+	exon	MACF1	0.770395213922684	0.99901954593817	0.462693244228714	1	0.573062105389984	0.923913071890023	0.425619860213853	0.794962899475301	-0.236848004874139	0.135067348880194	0.498143563164144	0.78684405912227	-0.371915353754333
chr1	39411165	39411730	565	+	exon	MACF1	0.490082518680286	0.994712378280534	0.765272630776165	1	0.740510155153249	0.974174086077381	0.879537234827485	0.999815849970796	0.312671778133599	0.135067348880194	0.498143563164144	0.78684405912227	0.177604429253405
chr1	39411887	39412393	506	+	exon	MACF1	0.378441728410662	0.982927090030882	0.576264449199992	1	0.513677953877586	0.902533237706017	0.890275773247552	1	0.262180822042652	0.135067348880194	0.498143563164144	0.78684405912227	0.127113473162458
chr1	39412478	39412964	486	+	exon	MACF1	0.949917678079426	0.999070535071174	0.642697859782363	1	0.615602877382208	0.938162182538018	0.83619735657254	0.988972860335245	-0.157326506499943	0.135067348880194	0.498143563164144	0.78684405912227	-0.292393855380137
chr1	39414267	39414450	183	+	exon	MACF1	0.477227986335049	0.994712378280534	0.283202659886549	1	0.344258402077432	0.818296182116967	0.354112973083804	0.747541542201746	0.20314734304965	0.135067348880194	0.498143563164144	0.78684405912227	0.0680799941694555
chr1	39437902	39438002	100	+	exon	MACF1	0.392208496812282	0.989091010098582	0.528286846977617	1	0.837109255060225	0.974174086077381	0.419665453076617	0.790486296653939	1.24187041421987	0.135067348880194	0.498143563164144	0.78684405912227	1.10680306533967
chr1	39625425	39625543	118	-	utr3	HEYL	0.549107746551809	0.99901954593817	0.628990749622197	1	0.815947677290644	0.974174086077381	0.867738276777597	0.996169913263417	0.579551907906945	0.335171338444332	0.5228477033555	0.802325688436409	0.244380569462613
chr1	39753621	39753722	101	+	utr3	PPIE	0.348311422295976	0.979761571048573	0.165748993842357	1	0.375449092795963	0.835418613002346	0.338363466942806	0.735314924338257	-1.38990685305175	0.0048604977142283	0.988768119388311	0.996350196820956	-1.39476735076597
chr1	39896093	39896236	143	-	utr3	MYCL	0.129763603020842	0.937938469192863	0.123179002108993	1	0.308910221482597	0.792739121901438	0.0990236446042252	0.48056884795648	3.10744346221371	1.38436941077311	0.15739222020535	NA	1.7230740514406
chr1	40236043	40236175	132	+	exon	RLF	0.744356199393566	0.99901954593817	0.552368862458515	1	0.698089044327431	0.967407805412408	0.866762639138003	0.99581332606241	0.118724622269243	0.0909914514204184	0.791277511691003	0.928577152907216	0.0277331708488245
chr1	40238533	40238645	112	+	exon	RLF	0.594832433014852	0.99901954593817	0.36965575726914	1	0.567877755355525	0.922582662035273	0.475818968023562	0.821209807357667	-0.434739267414063	0.0909914514204184	0.791277511691003	0.928577152907216	-0.525730718834481
chr1	40239055	40239233	178	+	exon	RLF	0.19081240489243	0.959205419798961	0.0789040004415066	1	0.154206967208382	0.650505084733423	0.0461503967632747	0.39357969283967	-1.41812228171947	0.0909914514204184	0.791277511691003	0.928577152907216	-1.50911373313989
chr1	40240173	40240530	357	+	utr3	RLF	0.65309316507213	0.99901954593817	0.880042396482515	1	0.928211352637133	0.974174086077381	0.807114519166104	0.979584278833128	0.283072278267659	0.0909914514204184	0.791277511691003	0.928577152907216	0.192080826847241
chr1	40257639	40257772	133	-	exon	RP1-39G22.7	1	1	0.876369921553803	1	0.800146671070076	0.974174086077381	0.443694961896205	0.805894043511811	-2.92937107188241	-1.26636446995147	0.241998292251207	NA	-1.66300660193094
chr1	40292489	40292724	235	+	utr3	ZMPSTE24	0.399796819170992	0.990976368496599	0.168058051524145	1	0.0855481346578824	0.544208077518867	0.445400286106923	0.806719012634752	-0.62563945566151	-0.0374286250538549	0.867197010424364	0.954502192046174	-0.588210830607656
chr1	40514755	40514925	170	-	exon	RP11-656D10.5	0.948577486377512	0.999070535071174	0.903525925874336	1	0.901702138136967	0.974174086077381	0.520139414671907	0.848055570494618	0.747232144033556	NA	NA	NA	NA
chr1	40515087	40515213	126	+	exon	EXO5	0.898865253178445	0.99901954593817	0.968749494347688	1	0.875764624721805	0.974174086077381	0.920353954430496	1	1.47826894724958	0.851229399258892	0.38112843532603	NA	0.627039547990687
chr1	40861280	40861725	445	-	utr3	CITED4	0.58120913600072	0.99901954593817	0.376769898166884	1	0.0877434945856335	0.546131504704994	0.800479718736274	0.977118383285316	-0.177715748957678	0.239485771889413	0.417364658087559	0.732124743748558	-0.41720152084709
chr1	40861938	40862103	165	-	exon	CITED4	0.236804662706491	0.961805715669138	0.181663696841988	1	0.0791590306356204	0.530689700108163	0.389805750762713	0.773065719899908	-0.715352686827995	0.239485771889413	0.417364658087559	0.732124743748558	-0.954838458717408
chr1	42179437	42179760	323	-	utr3	FOXJ3	0.0116155862250777	0.667908280258646	0.00259034256686163	1	0.00275963134471908	0.1370589925342	0.00835082045794	0.315447576756096	-2.07306891391347	-0.17934201302567	0.49271604347487	0.783027668050245	-1.8937269008878
chr1	42191354	42191528	174	-	exon	FOXJ3	0.0938691812701201	0.903930939000452	0.145241468002883	1	0.107292602492267	0.587315720529394	0.0383607352258024	0.381064969219598	1.59033481635647	-0.17934201302567	0.49271604347487	0.783027668050245	1.76967682938214
chr1	42278349	42278519	170	-	exon	FOXJ3	0.982625864595635	0.999070535071174	0.779258605760569	1	0.857475472325991	0.974174086077381	0.923730171371802	1	-1.00150168056008	-0.17934201302567	0.49271604347487	0.783027668050245	-0.822159667534411
chr1	42459824	42459944	120	+	utr3	PPCS	0.591012278399621	0.99901954593817	0.358773318833668	1	0.309838029487259	0.793380233957698	0.154253250292326	0.567118722974003	-0.0863723826444564	0.416935317996653	0.167830879059098	0.466959898388687	-0.50330770064111
chr1	42459993	42460128	135	+	utr3	PPCS	0.683394202171683	0.99901954593817	0.39675317735894	1	0.393291250872421	0.842371145819852	0.0979835869721174	0.480096488110967	0.0272649694320158	0.416935317996653	0.167830879059098	0.466959898388687	-0.389670348564638
chr1	42682466	42682599	133	+	utr5	YBX1	0.0110143884134014	0.663881482412025	0.0372276905210696	1	3.84889772333739e-06	0.00234807035539203	0.0280917167311536	0.357565231663938	0.931964524005052	-0.393598912405452	0.0844129168402746	0.31923576715143	1.3255634364105
chr1	42746419	42746723	304	-	utr3	P3H1	0.290276140855175	0.972016728467092	0.133575275163124	1	0.0570671474466769	0.48021940148583	0.207823612735674	0.62632711844292	-0.854205070273554	-0.12582128600164	0.650390645932797	0.872674064588856	-0.728383784271914
chr1	42775265	42775424	159	+	utr3	RP5-994D16.12	0.0411862748991009	0.836353154535938	0.00788790177813995	1	0.0193054297087971	0.327416379981987	0.0258367534443147	0.355294669835174	-1.59903601387808	-1.34768373921938	0.78736697532142	NA	-0.251352274658701
chr1	42807195	42807366	171	-	utr3	SVBP	0.0913216464714818	0.903578014772109	0.0194933397225999	1	0.0836376119029056	0.540546562980534	0.11770836459701	0.513159992581613	-0.679563291754527	0.411902849734023	0.473173128534191	0.773368194273945	-1.09146614148855
chr1	42842711	42842928	217	-	exon	RP11-342M1.3	0.349008785408105	0.979761571048573	0.407235306077214	1	0.478481340042183	0.88728347475686	0.551937470252402	0.862399435331879	0.543775720001218	0.370417843130127	0.830882998698575	NA	0.173357876871091
chr1	42851019	42851211	192	+	exon	ZNF691	0.678998686250468	0.99901954593817	0.863042123551506	1	0.938722483467673	0.974174086077381	0.970869180652497	1	0.293816262822183	-0.0302183841281189	0.951843748307912	0.983199867467346	0.324034646950302
chr1	42851566	42851914	348	+	utr3	ZNF691	0.818914942710296	0.99901954593817	0.544900130999585	1	0.588636922491798	0.928313150136986	0.77345247433714	0.965376062021908	-0.0799352056474981	-0.0302183841281189	0.951843748307912	0.983199867467346	-0.0497168215193792
chr1	42926521	42926729	208	-	utr3	SLC2A1	0.562901394275331	0.99901954593817	0.331326743933032	1	0.0352781493798918	0.406166375185485	0.52923541944794	0.851979560612534	-0.115407057997918	0.417900686769644	0.115358409365858	0.382369167578016	-0.533307744767562
chr1	42926796	42927086	290	-	utr3	SLC2A1	0.799511952562275	0.99901954593817	0.531736043624837	1	0.22285762362645	0.724327916798742	0.786948453698275	0.970928424151649	-0.263190067808324	0.417900686769644	0.115358409365858	0.382369167578016	-0.681090754577968
chr1	43363721	43363929	208	-	utr3	ELOVL1	0.851606133755866	0.99901954593817	0.891280113975737	1	0.877691776768428	0.974174086077381	0.704909051736988	0.935104886175288	-0.419511190161447	-0.515169651215791	0.0431807490853191	0.207924324102319	0.095658461054344
chr1	43384841	43384958	117	-	utr3	MED8	0.0310523755713259	0.793264080017417	0.0051644572104177	1	0.0140613113096783	0.295095871549829	0.00423462528939422	0.302646766662092	-1.86347211812007	-0.311802920567342	0.365036224625369	0.687170009418767	-1.55166919755272
chr1	43450442	43450711	269	+	utr3	SZT2	0.713608321093406	0.99901954593817	0.887884660691582	1	0.920817711578732	0.974174086077381	0.24272279982057	0.658919067248116	0.199175680613284	0.215127234611809	0.528591177359516	0.805475408791851	-0.0159515539985249
chr1	43450841	43450996	155	+	utr3	SZT2	0.396159524507312	0.989929143397493	0.490281297999052	1	0.583475748826547	0.926136559169979	0.560425743002111	0.866684697701493	0.366920442934553	0.215127234611809	0.528591177359516	0.805475408791851	0.151793208322745
chr1	43590991	43591133	142	+	exon	PTPRF	0.646398817637747	0.99901954593817	0.401016048660809	1	0.16796285605634	0.664445008029748	0.767479204909564	0.961651031241361	0.203405910477145	0.444924582604309	0.0191235259478019	0.126056424276206	-0.241518672127164
chr1	43603682	43604097	415	+	exon	PTPRF	0.995836564329316	0.999694509549707	0.617874637884975	1	0.52841211457207	0.910951503704456	0.85191176516674	0.994207802026118	0.220614683607476	0.444924582604309	0.0191235259478019	0.126056424276206	-0.224309898996833
chr1	43622131	43622250	119	+	utr3	PTPRF	0.269117390855485	0.964602581760027	0.0927495225921971	1	0.149869001175256	0.644393102353361	0.289842341013216	0.699582374293547	-0.117906718545457	0.444924582604309	0.0191235259478019	0.126056424276206	-0.562831301149766
chr1	43704446	43704766	320	+	utr3	KDM4A	0.665142205028049	0.99901954593817	0.402755822152719	1	0.360975285710637	0.828651291344003	0.734613034457313	0.948511027883291	0.225666446227237	0.231731875165251	0.409171057808772	0.724602158742356	-0.00606542893801409
chr1	43930870	43931010	140	+	utr3	ST3GAL3	0.786105721111698	0.99901954593817	0.901578844787952	1	0.887324802494276	0.974174086077381	0.66446354010845	0.918320602106636	0.187440127241862	0.650175935618909	0.332929758355632	0.656183888350828	-0.462735808377047
chr1	43947164	43947354	190	+	utr5	IPO13	0.426253234142572	0.994712378280534	0.298442885220425	1	0.288161783634289	0.781599610446881	0.146971618146353	0.557943223798534	-0.757838996559345	-0.314943226457576	0.370663272844647	0.691584100371668	-0.44289577010177
chr1	43949614	43949869	255	+	exon	IPO13	0.137578553898117	0.945269871754449	0.179322218001441	1	0.204428460215526	0.705419804851294	0.318947826835128	0.722442114176743	-0.196252759430782	-0.314943226457576	0.370663272844647	0.691584100371668	0.118690467026794
chr1	43950026	43950141	115	+	exon	IPO13	0.706181012793222	0.99901954593817	0.484982786519407	1	0.667621781478119	0.958613343639116	0.340063878418245	0.736531577780871	-0.744633486863219	-0.314943226457576	0.370663272844647	0.691584100371668	-0.429690260405644
chr1	43972474	43972634	160	+	utr3	DPH2	0.803911998523423	0.99901954593817	0.529881364770234	1	0.576447931695293	0.924815912897068	0.567584185759064	0.870521901132054	0.0041682016148208	-0.148865418691833	0.630847837239136	0.861909321977953	0.153033620306654
chr1	43990374	43990628	254	+	utr3	B4GALT2	0.836391462371674	0.99901954593817	0.881454211404008	1	0.783278156362718	0.974174086077381	0.856902969494659	0.994207802026118	-0.388419109575568	0.0348108819217493	0.891922435290997	0.962318714725106	-0.423229991497317
chr1	45002765	45002898	133	-	utr3	HECTD3	0.169527718791479	0.959205419798961	0.188330063332407	1	0.304916327313047	0.792261009271289	0.13802621779203	0.544801918035978	0.92693882610807	-0.534640237849653	0.0872454709925309	0.326134807572115	1.46157906395772
chr1	45012253	45012353	100	+	utr5	UROD	0.160322414164345	0.959205419798961	0.216872229127879	1	0.237643976329026	0.736979289468616	0.289066759819097	0.699317770469369	2.41961068125994	0.690224399740557	0.0576328177421366	0.252471422926493	1.72938628151938
chr1	45018088	45018188	100	-	utr3	ZSWIM5	0.135437720749818	0.944946234697244	0.0440206341674101	1	0.35583758269317	0.825880065170789	0.408996253992649	0.783173493937082	0.545759855423068	0.476517972921047	0.391956682058295	0.711225332061532	0.0692418825020213
chr1	45343139	45343473	334	+	exon	TOE1	0.643000388576144	0.99901954593817	0.372234455042807	1	0.408783746580271	0.852828276887207	0.340837704094329	0.737139012125893	-0.75128543125631	-0.131001337825053	0.770666178021332	0.921899007977802	-0.620284093431257
chr1	45550845	45550965	120	+	utr5	AKR1A1	0.191856017722556	0.959205419798961	0.264516865339551	1	0.288422351389451	0.781783678729111	0.530174048506408	0.85258447926221	1.43022795389245	0.00369511222240664	0.990015036720741	0.996585567403342	1.42653284167004
chr1	45604987	45605089	102	+	utr3	NASP	0.680909107282223	0.99901954593817	0.88577161952544	1	0.960327704256344	0.974514264597385	0.342152955859875	0.738274889631431	0.157996140453958	-0.76659991316547	0.00419976361866058	0.0435566555161959	0.924596053619428
chr1	45607371	45607734	363	+	utr3	NASP	0.485668853021755	0.994712378280534	0.685647908492562	1	0.607239135421315	0.936545123166869	0.605321279665001	0.888709821488306	-1.42831067546916	-0.76659991316547	0.00419976361866058	0.0435566555161959	-0.661710762303687
chr1	45608044	45608180	136	+	utr3	NASP	0.471445371902427	0.994712378280534	0.565080323038009	1	0.568154725449881	0.922582662035273	0.854557126526005	0.994207802026118	-1.64344748211852	-0.76659991316547	0.00419976361866058	0.0435566555161959	-0.876847568953048
chr1	45618612	45618733	121	+	utr3	NASP	0.769498935394759	0.99901954593817	0.55051626010364	1	0.715059924464409	0.972361958982608	1	1	-1.95230926013575	-0.76659991316547	0.00419976361866058	0.0435566555161959	-1.18570934697028
chr1	45741163	45741264	101	-	exon	IPP	0.0932879848273568	0.903578014772109	0.0274420721493068	1	0.0892339459268347	0.547196159036491	0.242493915441403	0.658614407606005	-0.159249644776117	0.391379222858654	0.344250052977443	0.668108606866338	-0.550628867634771
chr1	46034869	46035049	180	+	utr3	MAST2	0.218165722894239	0.959205419798961	0.0812525934519659	1	0.149863107330327	0.644393102353361	0.232321690668112	0.647884633008963	-1.22620175903371	-0.254519672891863	0.349362373888144	0.67237127106882	-0.971682086141848
chr1	46035133	46035404	271	+	utr3	MAST2	0.318326223401496	0.976877537255765	0.139106400543417	1	0.208645467559756	0.707998324702871	0.196229310271225	0.614331946037661	-0.471164727473171	-0.254519672891863	0.349362373888144	0.67237127106882	-0.216645054581309
chr1	46035524	46035628	104	+	utr3	MAST2	0.0432426031403732	0.836353154535938	0.0304984960739037	1	0.0825680017468093	0.538945610474153	0.0460340491985194	0.393512012759083	0.202256442864028	-0.254519672891863	0.349362373888144	0.67237127106882	0.45677611575589
chr1	46035875	46036097	222	+	utr3	MAST2	0.306176559957263	0.974157652730809	0.163282899955456	1	0.162961396324028	0.660433356070959	0.163315099584246	0.57741309441011	-0.869864338293686	-0.254519672891863	0.349362373888144	0.67237127106882	-0.615344665401824
chr1	46188706	46188918	212	-	utr3	POMGNT1	0.100005159474924	0.914962212390991	0.0437250959037241	1	0.0359755064439541	0.40809188019746	0.256891805132065	0.67305553387439	-1.6092998106846	-0.119312191199457	0.667682915075508	0.880457868465669	-1.48998761948515
chr1	46285519	46285928	409	-	exon	LRRC41	0.99752655598661	0.999694509549707	0.661525125083801	1	0.650634543487988	0.951891405466993	0.622567103054793	0.896822655726014	0.0913286176005491	0.360303738076531	0.142156126164182	0.424350273046524	-0.268975120475982
chr1	46303742	46303860	118	+	utr5	UQCRH	0.0099859623264899	0.658102116434861	0.0234974245441761	1	0.000714220501864296	0.0626737741946825	0.092392145015032	0.46950067810369	1.29549465460927	0.0432307391128335	0.86142124190726	0.952536101823075	1.25226391549644
chr1	46361680	46361967	287	+	utr3	NSUN4	0.753728336842931	0.99901954593817	0.996377839944746	1	0.954882591177801	0.974174086077381	0.892559068550825	1	-0.209387658503447	-0.129279009714893	0.716649182152524	0.901137998197986	-0.0801086487885547
chr1	46635753	46635872	119	-	utr3	ATPAF1	0.188497259756813	0.959205419798961	0.0717841749971584	1	0.052270399921384	0.463968287771782	0.0237879739555786	0.353418346390908	-1.32648943061092	-0.505476475226435	0.0561778370488115	0.248359428115966	-0.821012955384486
chr1	46678322	46678555	233	-	utr3	EFCAB14	0.919141604267161	0.99901954593817	0.819519871261809	1	0.855474704047859	0.974174086077381	0.969269630765364	1	-1.18257430669487	-1.06456326115173	1.58358032564399e-05	0.000604779223740475	-0.118011045543136
chr1	46718758	46718885	127	-	utr5	EFCAB14	0.233429469338771	0.961805715669138	0.103303802083965	1	0.195595888583338	0.697082555814546	0.315800730211866	0.719203572354225	-1.88457881508238	-1.06456326115173	1.58358032564399e-05	0.000604779223740475	-0.820015553930652
chr1	47251229	47251842	613	-	exon	STIL	0.427189995334008	0.994712378280534	0.236093167311553	1	0.193802920987919	0.694195628976434	0.0861562451222706	0.459400549294344	-1.49598708878658	-1.10200365006098	0.00136711870727463	0.0194177268376596	-0.393983438725593
chr1	47280220	47280990	770	-	exon	STIL	0.865381536565543	0.99901954593817	0.576854419092793	1	0.557568423143879	0.922227399965176	0.193587362446494	0.610347944481807	-1.00401023273516	-1.10200365006098	0.00136711870727463	0.0194177268376596	0.0979934173258172
chr1	50968810	50969022	212	+	utr5	CDKN2C	0.110362587687488	0.922039431408273	0.122727145103883	1	0.157178887038455	0.652606430714214	0.116341498721702	0.509957547580091	0.38693955486303	-0.0668679004812173	0.84173128754166	0.947917256270423	0.453807455344248
chr1	50969074	50969310	236	+	utr5	CDKN2C	0.925498403432887	0.99901954593817	0.833568312665788	1	0.862560400020018	0.974174086077381	0.891505569952065	1	-0.678716201009252	-0.0668679004812173	0.84173128754166	0.947917256270423	-0.611848300528034
chr1	50969622	50969881	259	+	utr5	CDKN2C	0.55701628733624	0.99901954593817	0.774753779527075	1	0.837568338855567	0.974174086077381	0.564078097980406	0.868921395679322	-0.12831161790012	-0.0668679004812173	0.84173128754166	0.947917256270423	-0.0614437174189027
chr1	50973915	50974104	189	+	exon	CDKN2C	0.274942694561297	0.968905535572379	0.138445514062947	1	0.036636842986572	0.411533972124325	0.283036995653989	0.69515626383289	-0.890198283862279	-0.0668679004812173	0.84173128754166	0.947917256270423	-0.823330383381061
chr1	50974138	50974257	119	+	exon	CDKN2C	0.806467017971161	0.99901954593817	0.57780951989058	1	0.572312698958738	0.923305607229115	0.257816307480272	0.673697903416091	0.105191179885763	-0.0668679004812173	0.84173128754166	0.947917256270423	0.17205908036698
chr1	51270047	51270190	143	+	exon	RNF11	0.202914505765812	0.959205419798961	0.0890766653947918	1	0.146132124289207	0.640446652268496	0.0783313583930346	0.446566031147581	-0.627948655871809	0.296633506656482	0.280542269370724	0.602020557327413	-0.924582162528291
chr1	51271182	51271344	162	+	utr3	RNF11	0.523858235306528	0.997417681569804	0.265085963897551	1	0.27082239319423	0.76723800865896	0.239530347750484	0.656248058856349	-0.564016209629601	0.296633506656482	0.280542269370724	0.602020557327413	-0.860649716286083
chr1	51356667	51356807	140	-	utr3	EPS15	0.509114933880002	0.994712378280534	0.320203638206894	1	0.282487563161918	0.776682374140866	0.402488799125111	0.780812468393983	-0.275119606783701	0.0130699568095222	0.963303712403536	0.987584028214767	-0.288189563593223
chr1	51787900	51788007	107	+	utr3	OSBPL9	0.175577479504539	0.959205419798961	0.0739687561697285	1	0.0656069956514894	0.498036789938872	0.0757222567863916	0.443606157611714	-1.4792618935214	0.030630370836936	0.90042227957187	0.965099164940171	-1.50989226435833
chr1	51840333	51840439	106	-	exon	NRDC	0.903072104252717	0.99901954593817	0.880150614188589	1	0.820312338295242	0.974174086077381	0.0906009290468213	0.466132422620295	0.337290897360656	0.0197426612671297	0.929149506143095	0.975862505549567	0.317548236093526
chr1	51878283	51878537	254	-	exon	NRDC	0.215564080085535	0.959205419798961	0.0704437462598779	1	0.0246620351627143	0.359445978929199	0.230531932265123	0.645912385719604	-0.497842025802539	0.0197426612671297	0.929149506143095	0.975862505549567	-0.517584687069668
chr1	52032161	52032854	693	-	utr3	KTI12	0.522671660710032	0.997362561551916	0.804387448474464	1	0.791500276303358	0.974174086077381	0.550946542988183	0.862021394788993	0.880982874573311	0.560562387603973	0.206863768565616	0.521684299554353	0.320420486969338
chr1	52033053	52033383	330	-	exon	KTI12	0.691878074754841	0.99901954593817	0.460123890469035	1	0.457541552366	0.88011421151382	0.850966807859355	0.993895364655454	0.47832351330551	0.560562387603973	0.206863768565616	0.521684299554353	-0.0822388742984624
chr1	52086737	52086869	132	+	utr3	BTF3L4	0.0176455440201995	0.725435902915071	0.00402916336558971	1	0.00303526491066639	0.142396804784061	0.0515065149093648	0.402086767422416	-2.25447224006706	-0.261463816457818	0.428814691484977	0.739684941879754	-1.99300842360924
chr1	52237650	52237750	100	+	exon	ZFYVE9	0.960851008886065	0.999070535071174	0.733560732433948	1	0.889650667651185	0.974174086077381	0.821636190536791	0.98374467405073	-0.700246594579468	-0.134121892377667	0.695308166092836	0.89276750344826	-0.566124702201801
chr1	52237785	52237902	117	+	exon	ZFYVE9	0.929585795571648	0.99901954593817	0.876313585606246	1	0.929220932713563	0.974174086077381	0.981607614682302	1	-0.417157159583783	-0.134121892377667	0.695308166092836	0.89276750344826	-0.283035267206116
chr1	52238608	52238796	188	+	exon	ZFYVE9	0.6567268627751	0.99901954593817	0.763529217700684	1	0.863340464210815	0.974174086077381	0.748716132551531	0.954612057652069	0.259063103869834	-0.134121892377667	0.695308166092836	0.89276750344826	0.393184996247501
chr1	52352558	52352658	100	-	utr3	CC2D1B	0.95073493440462	0.999070535071174	0.828132975564553	1	0.925245550211092	0.974174086077381	0.695983440217426	0.931110404165676	-1.39919763468459	-0.90254267854003	0.00419421151865135	0.0435492429646883	-0.496654956144556
chr1	52352750	52352890	140	-	utr3	CC2D1B	0.631805692054622	0.99901954593817	0.801211724453676	1	0.901969591186739	0.974174086077381	0.860088008179967	0.994207802026118	-1.6305845784353	-0.90254267854003	0.00419421151865135	0.0435492429646883	-0.728041899895265
chr1	52393384	52393691	307	-	exon	ORC1	0.598058987140003	0.99901954593817	0.368926324267902	1	0.364253866377453	0.830328416335634	0.312961841051965	0.716883243426714	-1.66806390215968	-1.30644151943371	0.00020879238113939	0.00466218983358915	-0.361622382725973
chr1	52396138	52396261	123	-	exon	ORC1	0.616418113493245	0.99901954593817	0.770630590986673	1	0.844383704356134	0.974174086077381	1	1	-0.732856117099243	-1.30644151943371	0.00020879238113939	0.00466218983358915	0.573585402334467
chr1	52417812	52417961	149	+	utr3	PRPF38A	0.518798349075734	0.997362561551916	0.302168213451847	1	0.345937275190247	0.818953549429972	0.251587369614273	0.66730567390429	0.179451920350899	0.0406766383786218	0.905553924380256	0.96616051469632	0.138775281972277
chr1	52474892	52475392	500	-	exon	ZCCHC11	0.70623018317639	0.99901954593817	0.992691865373872	1	0.962904735064834	0.974718468801456	0.927346360405882	1	0.33384482576974	-0.236900045537308	0.411853192668531	0.726790345662295	0.570744871307048
chr1	52525725	52525909	184	-	exon	ZCCHC11	0.136865139237486	0.945269871754449	0.189770411566747	1	0.144406259156134	0.639008806143516	0.0654303056611863	0.426063415620578	0.14859875871231	-0.236900045537308	0.411853192668531	0.726790345662295	0.385498804249618
chr1	52686836	52686963	127	-	utr3	COA7	0.127409037247265	0.936695273339765	0.0380217997781619	1	0.095838806425761	0.561878446382698	0.0426636692217531	0.387861205751248	-1.85601252115894	-0.336634750533747	0.285510687846718	0.60893998537081	-1.51937777062519
chr1	52687543	52688113	570	-	utr3	COA7	0.878364427209357	0.99901954593817	0.754363282834346	1	0.731986722330408	0.974174086077381	0.898402267886639	1	-0.176374303748319	-0.336634750533747	0.285510687846718	0.60893998537081	0.160260446785428
chr1	52771075	52771354	279	+	exon	ZYG11B	0.479887642577227	0.994712378280534	0.247458290558313	1	0.2985626829097	0.788731963992611	0.207074841770869	0.625508577683827	-0.894214442033515	-0.175092251683726	0.561174022011121	0.822413685453641	-0.719122190349789
chr1	52771413	52771692	279	+	exon	ZYG11B	0.812300094955826	0.99901954593817	0.557462355051031	1	0.599031624400645	0.933012720872542	0.695126055292351	0.931037151422644	-0.166569190332671	-0.175092251683726	0.561174022011121	0.822413685453641	0.00852306135105432
chr1	53210107	53210284	177	+	utr3	CPT2	0.950704963336556	0.999070535071174	0.72294444884426	1	0.793150466423605	0.974174086077381	1	1	0.295982090436524	-0.305161455608446	0.530064323083521	0.80621233259536	0.60114354604497
chr1	53210508	53210698	190	+	utr3	CPT2	0.554569774738915	0.99901954593817	0.709175016225284	1	0.804555453757748	0.974174086077381	0.884041669057085	1	0.0703984086199079	-0.305161455608446	0.530064323083521	0.80621233259536	0.375559864228354
chr1	53210892	53210993	101	+	utr3	CPT2	0.719970124179706	0.99901954593817	0.856576608311704	1	0.897581371885716	0.974174086077381	0.816562561169702	0.982903176284826	-0.15108197824937	-0.305161455608446	0.530064323083521	0.80621233259536	0.154079477359076
chr1	53213324	53213459	135	+	utr3	CPT2	0.0939965576785048	0.903930939000452	0.0279160840180012	1	0.078837412961852	0.530184900600601	0.0511445561166407	0.402086767422416	-1.11142074206703	-0.305161455608446	0.530064323083521	0.80621233259536	-0.806259286458586
chr1	53214204	53214338	134	-	utr3	C1orf123	0.338470079513564	0.979761571048573	0.14986680606179	1	0.17775407390479	0.674242909123881	0.051469063949083	0.402086767422416	-0.938454752778672	-0.230139812677691	0.540331913521323	0.812026108601094	-0.708314940100981
chr1	53214472	53214678	206	-	utr3	C1orf123	0.527616737836554	0.998798229519896	0.26882594491814	1	0.260321386534036	0.756523960539987	0.170539745997768	0.586022940594905	-0.744764419442027	-0.230139812677691	0.540331913521323	0.812026108601094	-0.514624606764336
chr1	53244287	53244387	100	-	utr3	LRP8	0.88593502212815	0.99901954593817	0.985958331090484	1	0.881315531224743	0.974174086077381	0.992643902553016	1	-0.359912547625642	-0.338971955873306	0.229473466609475	0.548697952540479	-0.0209405917523358
chr1	53766231	53766381	150	-	utr3	NDC1	0.0316393356278939	0.801103859751458	0.00988044341944203	1	0.0137674744545615	0.294773637626363	0.00978397704698131	0.315447576756096	-2.2297252058359	-0.486897646719092	0.041976825990044	0.204544972258504	-1.74282755911681
chr1	53767791	53767970	179	-	utr3	NDC1	0.223615051574962	0.960722062066996	0.0700727934041315	1	0.0226749312532329	0.346329121678036	0.0227296535721657	0.349974675047064	-1.55622966146896	-0.486897646719092	0.041976825990044	0.204544972258504	-1.06933201474986
chr1	53851754	53851924	170	-	utr3	YIPF1	0.0928368221090562	0.903578014772109	0.0242046812932431	1	0.0681817708373134	0.507349064543383	0.0518850390498802	0.402578349108281	-1.18661821775365	0.162404411211519	0.677724837694858	0.884746703542556	-1.34902262896517
chr1	53952049	53952210	161	+	exon	LRRC42	0.377642086932113	0.982473894151892	0.518087007836283	1	0.517251183538154	0.904228534723595	0.577830729479979	0.875769043865987	-0.183464685654092	-0.286797342974907	0.393961861148272	0.712641785833783	0.103332657320815
chr1	53967798	53967900	102	+	exon	LRRC42	0.77942335702993	0.99901954593817	0.993474657036058	1	0.947993980932202	0.974174086077381	0.60383673223896	0.888238903415952	-0.4523653868844	-0.286797342974907	0.393961861148272	0.712641785833783	-0.165568043909493
chr1	54174491	54174763	272	-	utr3	CYB5RL	0.350437529267803	0.979761571048573	0.232021318332594	1	0.408124321496909	0.852828276887207	0.465407363631746	0.815725092172658	-0.520649273247214	-0.959176869894921	0.136249768230931	0.416844809081072	0.438527596647707
chr1	54226526	54226626	100	-	utr3	SSBP3	0.566158337298522	0.99901954593817	0.707931345123615	1	0.905996906293525	0.974174086077381	0.927752831084763	1	0.40231105037538	-0.0989357618295493	0.830686440642882	0.941824005803588	0.501246812204929
chr1	54741677	54742251	574	+	utr3	MROH7-TTC4	0.466573642469435	0.994712378280534	0.743537011939586	1	0.660188645715902	0.956291045487899	0.858661317148301	0.994207802026118	0.187966433405014	NA	NA	NA	NA
chr1	54757673	54757773	100	-	utr3	PARS2	0.489940480917849	0.994712378280534	0.560150318083737	1	0.764868085292317	0.974174086077381	0.689328597562115	0.928784217327902	1.01427926166977	0.372983008924186	0.503570712672074	0.789872106487958	0.64129625274558
chr1	54757818	54757981	163	-	exon	PARS2	0.371666310620013	0.982093848843238	0.451344173002553	1	0.54867130602294	0.91875231760864	0.665917421197883	0.918381513136434	1.24512400167959	0.372983008924186	0.503570712672074	0.789872106487958	0.872140992755399
chr1	54758192	54758381	189	-	exon	PARS2	0.598108333398292	0.99901954593817	0.440960719440601	1	0.592706446444615	0.929405704850894	0.830671201812605	0.987089042508932	1.09506404990494	0.372983008924186	0.503570712672074	0.789872106487958	0.722081040980751
chr1	54758665	54758805	140	-	exon	PARS2	0.950292927895469	0.999070535071174	0.852465224798536	1	0.915158520915305	0.974174086077381	0.893822185971097	1	-0.0612100318826037	0.372983008924186	0.503570712672074	0.789872106487958	-0.43419304080679
chr1	54850649	54850811	162	-	utr3	DHCR24	0.6928503822567	0.99901954593817	0.999118523799949	1	0.973521768927743	0.977272519623036	0.582529133935313	0.878416269778963	-0.170647851224716	-0.416071151507572	0.0843490457008858	0.31923576715143	0.245423300282855
chr1	54851148	54851255	107	-	utr3	DHCR24	0.481058426408152	0.994712378280534	0.636099559370394	1	0.661648889604766	0.95652630520641	0.766695012465593	0.961651031241361	-0.155181905327103	-0.416071151507572	0.0843490457008858	0.31923576715143	0.260889246180469
chr1	54851346	54851458	112	-	utr3	DHCR24	0.726066968935734	0.99901954593817	0.504819880757834	1	0.587049081930488	0.927721882023749	0.678767814048096	0.923369038161625	-0.721721112542453	-0.416071151507572	0.0843490457008858	0.31923576715143	-0.305649961034881
chr1	54851624	54851725	101	-	utr3	DHCR24	0.507683766878616	0.994712378280534	0.291349916818123	1	0.333220683533398	0.809441407963515	0.239967861352392	0.656781023528007	-1.08103596418529	-0.416071151507572	0.0843490457008858	0.31923576715143	-0.664964812677714
chr1	54851911	54852310	399	-	utr3	DHCR24	0.91192931192422	0.99901954593817	0.583063881885434	1	0.433552361404672	0.867304081302764	0.698648829831276	0.932096255963051	-0.347382669628629	-0.416071151507572	0.0843490457008858	0.31923576715143	0.0686884818789427
chr1	55064258	55064358	100	+	utr3	PCSK9	0.617107838495011	0.99901954593817	0.426716301688726	1	0.634759888052145	0.946295117438575	0.467837902989447	0.816799357069608	-0.976104480500796	0.183156799108679	0.698348055719923	0.894227953578497	-1.15926127960948
chr1	55066508	55066814	306	-	utr3	USP24	0.0496579058575659	0.846305180820779	0.00902636851799907	1	0.0140555388736597	0.295095871549829	0.0103109356104136	0.317277441533091	-1.29500265654716	-0.367622126285092	0.180764073537846	0.487126293871228	-0.927380530262068
chr1	55066866	55066966	100	-	utr3	USP24	0.572176961890801	0.99901954593817	0.339828681795877	1	0.538680510950013	0.915054476775268	0.361241200693936	0.753490420708521	-0.844788732341671	-0.367622126285092	0.180764073537846	0.487126293871228	-0.47716660605658
chr1	55068661	55069040	379	-	utr3	USP24	0.982049796371656	0.999070535071174	0.660945898751447	1	0.640720433894771	0.949184538326239	0.722582732932524	0.943555459164479	-0.328090290204483	-0.367622126285092	0.180764073537846	0.487126293871228	0.0395318360806085
chr1	56496452	56496626	174	-	utr3	PLPP3	0.199354181777989	0.959205419798961	0.060043847717311	1	0.11994777063069	0.609857533293717	0.0317393068178048	0.364031789708807	-1.12611287588677	0.0134346739115522	0.967965794694764	0.989461910417159	-1.13954754979833
chr1	56579265	56579406	141	-	utr5	PLPP3	0.232594715535869	0.961805715669138	0.282352918200327	1	0.308153013449475	0.792261009271289	0.355066166668234	0.748436533002048	0.923093097205398	0.0134346739115522	0.967965794694764	0.989461910417159	0.909658423293845
chr1	58781526	58782260	734	-	utr3	JUN	0.243243073779227	0.961839315428521	0.466743927065111	1	0.170458420656552	0.667024910406507	0.217093120416715	0.634496321052269	0.328144868698235	-0.33770780082144	0.164957614783493	0.461949360739934	0.665852669519675
chr1	58783037	58783334	297	-	utr5	JUN	0.609074206874779	0.99901954593817	0.935830417591098	1	0.940427092378856	0.974174086077381	0.819275960479547	0.982903176284826	0.145704846017595	-0.33770780082144	0.164957614783493	0.461949360739934	0.483412646839035
chr1	58783610	58783771	161	-	utr5	JUN	0.958658804947512	0.999070535071174	0.662594061708611	1	0.724479118771361	0.974174086077381	0.691051993263022	0.929506639921839	-0.512762377107673	-0.33770780082144	0.164957614783493	0.461949360739934	-0.175054576286234
chr1	58783900	58784027	127	-	utr5	JUN	0.000561298225967363	0.474024292470744	0.000771936708914341	1	0.0011767119280018	0.0834339304276782	0.00625535376687381	0.311710583327811	1.10372485266699	-0.33770780082144	0.164957614783493	0.461949360739934	1.44143265348843
chr1	61082629	61082808	179	+	utr5	NFIA	0.767526390021065	0.99901954593817	0.942759066437851	1	0.936969347426889	0.974174086077381	0.654016655193623	0.912066806741239	1.01870220782574	-0.400626856651417	0.162158739822418	0.457607519670816	1.41932906447716
chr1	61088274	61088633	359	+	exon	NFIA	0.209675915930277	0.959205419798961	0.342223117315469	1	0.265723333940165	0.761308560704482	0.204149460994246	0.623014476081397	0.0845967561125898	-0.400626856651417	0.162158739822418	0.457607519670816	0.485223612764006
chr1	61455351	61455460	109	+	utr3	NFIA	0.27670979959433	0.969510700350308	0.0895257417449426	1	0.199812903902192	0.700108495055921	0.118316958111888	0.513700361130277	-0.991969771580108	-0.400626856651417	0.162158739822418	0.457607519670816	-0.591342914928691
chr1	61455595	61455701	106	+	utr3	NFIA	0.293924536255033	0.973157865631416	0.11311898947987	1	0.274541346391342	0.770250285797243	0.144509236843251	0.554421699613586	-1.56394466092272	-0.400626856651417	0.162158739822418	0.457607519670816	-1.1633178042713
chr1	61461104	61461204	100	+	utr3	NFIA	0.26365509141927	0.963227908294366	0.104291150551833	1	0.256354558689249	0.75349198298527	0.108549968356765	0.495288473614905	-2.01461845090368	-0.400626856651417	0.162158739822418	0.457607519670816	-1.61399159425227
chr1	62444832	62445134	302	+	exon	USP1	0.778760773992578	0.99901954593817	0.524541239052564	1	0.318716649773472	0.800511028957511	0.413521011559774	0.785620344676152	-1.176374191644	-0.749460538715064	0.00637637853832709	0.0593493694721213	-0.426913652928939
chr1	62445261	62445404	143	+	exon	USP1	0.542671951470254	0.99901954593817	0.354945974528587	1	0.223518640598134	0.724841752152543	0.298948598617247	0.707602248878861	-0.836039050025889	-0.749460538715064	0.00637637853832709	0.0593493694721213	-0.0865785113108246
chr1	62447435	62447546	111	+	exon	USP1	0.793680450199725	0.99901954593817	0.641920272437546	1	0.715694501354269	0.972826933131684	0.903791171731956	1	-0.473554608883638	-0.749460538715064	0.00637637853832709	0.0593493694721213	0.275905929831427
chr1	62448626	62448736	110	+	exon	USP1	0.0410616067525953	0.836353154535938	0.0104300732270695	1	0.0193816695080942	0.327592769250582	0.030705205484771	0.364031789708807	-2.55348729210851	-0.749460538715064	0.00637637853832709	0.0593493694721213	-1.80402675339345
chr1	62450325	62450693	368	+	exon	USP1	0.369817443215433	0.980732760625118	0.184769049877444	1	0.093373356378626	0.557252547415977	0.0412674878063169	0.383775150124864	-1.33694749678334	-0.749460538715064	0.00637637853832709	0.0593493694721213	-0.587486958068272
chr1	62816707	62816856	149	+	exon	ATG4C	0.554471895625122	0.99901954593817	0.328987317760703	1	0.523949112183683	0.907732709214557	0.504742965549082	0.840262591655671	-0.840310798853615	-0.0105953515414518	0.980265866519672	0.993693121499072	-0.829715447312163
chr1	63659727	63659872	145	+	utr3	PGM1	0.519531766855001	0.997362561551916	0.272104922992726	1	0.24227577608336	0.742254439896488	0.0729286440729955	0.437747146031713	-1.02291336155501	-0.32039287146928	0.194397903059962	0.504831443539267	-0.702520490085727
chr1	63774043	63774241	198	+	utr5	ROR1	0.895941905409939	0.99901954593817	0.929204371991114	1	0.918394433598729	0.974174086077381	0.579072025436996	0.876552229406238	0.447172456392681	0.145727549433712	0.609627004068702	0.851147003466549	0.30144490695897
chr1	64177454	64178023	569	+	exon	ROR1	0.488121406244274	0.994712378280534	0.735351587564311	1	0.717534989552615	0.973209855567242	0.864493696561069	0.994831481088112	0.585552400198151	0.145727549433712	0.609627004068702	0.851147003466549	0.439824850764439
chr1	64178118	64178368	250	+	exon	ROR1	0.955592618096092	0.999070535071174	0.802937193370977	1	0.926310278325591	0.974174086077381	0.828433449225817	0.986629125442255	-0.116388727750455	0.145727549433712	0.609627004068702	0.851147003466549	-0.262116277184167
chr1	64178555	64178967	412	+	utr3	ROR1	0.288440722351052	0.970596536786888	0.451695682236268	1	0.301383060515685	0.79050303636399	0.231077391553873	0.646229178223491	0.828067266160352	0.145727549433712	0.609627004068702	0.851147003466549	0.68233971672664
chr1	64179047	64179240	193	+	utr3	ROR1	0.939436426748164	0.999070535071174	0.645593145002259	1	0.717388436567787	0.973209855567242	0.762135287699802	0.96015213982234	0.0392084908974261	0.145727549433712	0.609627004068702	0.851147003466549	-0.106519058536286
chr1	64777839	64777991	152	+	exon	RAVER2	0.972078524461517	0.999070535071174	0.791264263020294	1	0.870544893831065	0.974174086077381	0.675142336871108	0.923028575232521	0.47134245866628	-0.0476222033197727	0.899442095152382	0.965099164940171	0.518964661986053
chr1	65420699	65420801	102	+	utr5	LEPROT	0.444036833774151	0.994712378280534	0.610693210351474	1	0.603643470094191	0.935063699939843	0.416172284344242	0.788181815938548	0.763419579317209	-0.0491050539485086	0.851831239945503	0.949446011760816	0.812524633265718
chr1	65992919	65993039	120	+	exon	PDE4B	0.256235629810772	0.963227908294366	0.10904140697118	1	0.184256254183654	0.682339694004383	0.201022003129813	0.620116580652339	-0.787385691618372	-0.232306176436551	0.360567435393591	0.684132064577717	-0.555079515181822
chr1	66372333	66373083	750	+	utr3	PDE4B	0.861940662787176	0.99901954593817	0.749609601744546	1	0.63570602114724	0.946739111339224	0.851255022053185	0.993895364655454	0.343295214019273	-0.232306176436551	0.360567435393591	0.684132064577717	0.575601390455824
chr1	66958140	66958240	100	+	exon	MIER1	0.371969476095966	0.982093848843238	0.4788069168473	1	0.582228687786542	0.925926419193432	0.101426559346156	0.484580173178303	1.66642735787876	0.66018769698799	0.0201181854222108	0.130224758498325	1.00623966089077
chr1	66984632	66984815	183	+	exon	MIER1	0.342458294942366	0.979761571048573	0.182476733488343	1	0.21153283614975	0.70972622706461	0.175916125243153	0.593484445986888	-0.15848226061955	0.66018769698799	0.0201181854222108	0.130224758498325	-0.81866995760754
chr1	67412982	67413171	189	-	utr3	SERBP1	0.788488049768297	0.99901954593817	0.885054250358914	1	0.768019363598416	0.974174086077381	0.757609509075374	0.958439893874186	-0.610173913536867	-0.872418169734851	0.000135916831305699	0.00336812096091559	0.262244256197984
chr1	67415132	67415254	122	-	exon	SERBP1	0.14302212817729	0.951813667952359	0.0580981742446108	1	0.0601368125832019	0.484395819271526	1.25653400503412e-05	0.00332529944425982	-1.32343588813872	-0.872418169734851	0.000135916831305699	0.00336812096091559	-0.451017718403864
chr1	67687722	67688035	313	+	utr3	GADD45A	0.649875826080106	0.99901954593817	0.383864674048375	1	0.257489719383105	0.755091471821393	0.0458197227497223	0.39269246282313	0.223142945820873	0.731886193828767	0.0262327060845426	0.153539224645208	-0.508743248007894
chr1	67833306	67833429	123	-	utr5	GNG12	0.00590672810447473	0.602664180153545	0.00927639939182634	1	0.0028297756438188	0.13734370484642	0.00870405418369025	0.315447576756096	-0.582526237036895	-2.39166751151709	3.79206783382574e-28	4.63428609971843e-24	1.8091412744802
chr1	68046474	68046611	137	-	utr3	DIRAS3	0.174188869708529	0.959205419798961	0.111273003173639	1	0.397947730930096	0.844510713015935	0.99674754924976	1	-2.34667459578085	-3.60924080045408	0.00102878965001218	NA	1.26256620467323
chr1	68126062	68126215	153	-	utr3	WLS	0.630561183867229	0.99901954593817	0.424372669157654	1	0.470129437942462	0.884177643338642	0.394539794035429	0.776581078150372	-0.359021884045367	-0.162455877573946	0.616151040213159	0.853058378038547	-0.19656600647142
chr1	68232318	68232508	190	-	utr5	WLS	0.0147898351102666	0.691430871858593	0.0151575057947038	1	0.021353689291881	0.337893899650958	0.0428785676232886	0.388045111386511	1.34261511933905	-0.162455877573946	0.616151040213159	0.853058378038547	1.50507099691299
chr1	68476849	68476977	128	-	utr3	DEPDC1	0.632883865697415	0.99901954593817	0.528794088163187	1	0.570310205038197	0.922814311750462	0.542376779176088	0.85708485808037	-3.8266657019909	-2.23919324846891	9.22822709909579e-08	8.81079401391012e-06	-1.58747245352198
chr1	68482071	68482206	135	-	exon	DEPDC1	0.926452157398813	0.99901954593817	0.998919670559405	1	0.798167158317973	0.974174086077381	0.581802822398562	0.878416269778963	-3.91265212265458	-2.23919324846891	9.22822709909579e-08	8.81079401391012e-06	-1.67345887418567
chr1	68482445	68482573	128	-	exon	DEPDC1	0.777457134303967	0.99901954593817	0.578250911495493	1	0.526809013740771	0.909770097453309	0.0638118645627487	0.422687135633568	-3.38625005900541	-2.23919324846891	9.22822709909579e-08	8.81079401391012e-06	-1.1470568105365
chr1	70205705	70205805	100	+	utr5	SRSF11	0.792432991121817	0.99901954593817	0.989096105290046	1	0.934695983062034	0.974174086077381	0.766611992292581	0.961651031241361	1.33763735113053	-0.362056658175094	0.101545634102141	0.35548243894651	1.69969400930562
chr1	70244749	70244874	125	+	exon	SRSF11	0.419487459441352	0.994712378280534	0.619381711290897	1	0.68159773160619	0.962146640995032	0.644176394661693	0.907234780639396	0.605411621867007	-0.362056658175094	0.101545634102141	0.35548243894651	0.967468280042101
chr1	70250408	70250551	143	+	exon	SRSF11	0.465770732250925	0.994712378280534	0.660203766241096	1	0.504985244174327	0.897821105763948	0.324200539055128	0.726476548585264	-0.0283390151329303	-0.362056658175094	0.101545634102141	0.35548243894651	0.333717643042164
chr1	70250650	70250858	208	+	utr3	SRSF11	0.730865111900185	0.99901954593817	0.482482233262029	1	0.320394639551527	0.800511028957511	0.240566894460371	0.657174434108921	-0.574633226719707	-0.362056658175094	0.101545634102141	0.35548243894651	-0.212576568544613
chr1	70262612	70262717	105	-	utr3	ANKRD13C	0.997805732062219	0.999694509549707	0.797857662271362	1	0.91253443598929	0.974174086077381	0.918099764124058	1	-0.95628333572514	-0.253334113670779	0.45736787973348	0.761407554586959	-0.702949222054361
chr1	74204762	74204898	136	+	exon	FPGT	0.310195533670371	0.974157652730809	0.134784553911877	1	0.299865560873741	0.789105287054516	0.430593734172891	0.797271444502976	-1.19327497727133	0.249843686404505	0.539193881996269	0.811172431011565	-1.44311866367583
chr1	77565619	77565767	148	-	utr3	ZZZ3	0.976927450353191	0.999070535071174	0.702910814683001	1	0.758819522350921	0.974174086077381	0.764110422073097	0.961159996963267	-0.607298302808234	-0.251583757324714	0.379934010827778	0.699911531064021	-0.35571454548352
chr1	77631915	77632377	462	-	exon	ZZZ3	0.449451055399844	0.994712378280534	0.626451773192088	1	0.590671080621886	0.928974685797249	0.511317061618753	0.843179646455114	-0.903328217201847	-0.251583757324714	0.379934010827778	0.699911531064021	-0.651744459877133
chr1	77632495	77632621	126	-	exon	ZZZ3	0.576908259511062	0.99901954593817	0.368434981379577	1	0.444324761491942	0.874908052624989	0.239272494041553	0.655897477822752	-1.33735262355749	-0.251583757324714	0.379934010827778	0.699911531064021	-1.08576886623278
chr1	77632802	77632969	167	-	exon	ZZZ3	0.175264367798451	0.959205419798961	0.185072839788146	1	0.189899684487287	0.689910820176368	0.527309592141894	0.851035162572565	-1.48909947600676	-0.251583757324714	0.379934010827778	0.699911531064021	-1.23751571868204
chr1	77633020	77633156	136	-	exon	ZZZ3	0.602513666469919	0.99901954593817	0.717283577344045	1	0.652744701475704	0.952596662144983	0.646707780167444	0.908103710689517	-0.649392534024964	-0.251583757324714	0.379934010827778	0.699911531064021	-0.397808776700251
chr1	77728289	77728403	114	-	exon	USP33	0.833808533321849	0.99901954593817	0.968197016428623	1	0.934779258340331	0.974174086077381	0.992875091764496	1	-0.113099210931647	0.202849502682483	0.467153816196633	0.769004147055368	-0.315948713614131
chr1	78005078	78005196	118	+	utr5	DNAJB4	0.945851694405117	0.999070535071174	0.729218752925116	1	0.778133451877961	0.974174086077381	0.987319020184578	1	0.922714736420603	1.20492255721479	0.000117873847052689	0.00301367423604793	-0.282207820794184
chr1	78013140	78013561	421	+	exon	DNAJB4	0.594727808254064	0.99901954593817	0.893998450680236	1	0.878944093843949	0.974174086077381	0.918297663855273	1	1.2137475504044	1.20492255721479	0.000117873847052689	0.00301367423604793	0.00882499318961116
chr1	78016219	78016344	125	+	utr3	DNAJB4	0.783675474423019	0.99901954593817	0.537453509528786	1	0.555938155271409	0.921392796936872	0.452691216967207	0.810809368658626	0.644649292262901	1.20492255721479	0.000117873847052689	0.00301367423604793	-0.560273264951885
chr1	81943027	81943626	599	+	exon	ADGRL2	0.96436946320373	0.999070535071174	0.664274029628423	1	0.632752777882709	0.945166788341996	0.736456327564735	0.948894141405358	-0.486456766124986	-0.708497084350582	0.0230695106888962	0.142103069621472	0.222040318225596
chr1	81990453	81991060	607	+	utr3	ADGRL2	0.466615762584152	0.994712378280534	0.705262264691878	1	0.664968520350301	0.958411844157464	0.856445608380944	0.994207802026118	-0.336107515430649	-0.708497084350582	0.0230695106888962	0.142103069621472	0.372389568919934
chr1	81991195	81991324	129	+	utr3	ADGRL2	0.245901534472732	0.961887441405684	0.080091864914005	1	0.179339664593933	0.675811654358524	0.10994332017316	0.498392063915016	-1.71436318865545	-0.708497084350582	0.0230695106888962	0.142103069621472	-1.00586610430487
chr1	84479272	84479389	117	+	utr5	RPF1	0.0324151261896518	0.8109527212321	0.0436523437214466	1	0.0505218748882618	0.459380448849643	0.0246588211236202	0.354443316734983	0.928945438239054	-0.777134980231831	0.0217537981545086	0.136615193857271	1.70608041847089
chr1	85252469	85252605	136	-	utr3	C1orf52	0.242464641652355	0.961805715669138	0.0928537211131247	1	0.197914033921673	0.699443271847417	0.0417833424598771	0.386079907933955	-1.42059650180595	-0.0813123079052872	0.85992500535954	0.951915171240846	-1.33928419390067
chr1	85258532	85258636	104	-	exon	C1orf52	0.34300678893413	0.979761571048573	0.437197495962342	1	0.554838788296755	0.920789180043456	0.307330247017191	0.713365496547477	0.752391805623218	-0.0813123079052872	0.85992500535954	0.951915171240846	0.833704113528505
chr1	85267593	85267754	161	-	utr3	BCL10	0.145219152019114	0.952473633320099	0.0367286692690837	1	0.0998487240701056	0.573233217237731	0.0162085036315468	0.334477808235603	-0.522157031938585	0.757200217017206	0.0230865840057637	0.142128580461572	-1.27935724895579
chr1	85582955	85583307	352	+	utr3	CYR61	0.161786034876861	0.959205419798961	0.0478023592717934	1	0.0106009833231893	0.25982381123232	0.0378742718824054	0.380724497958517	-0.230899441253501	0.54363056272306	0.0319134952097569	0.172385046572626	-0.774530003976562
chr1	85707755	85708174	419	-	exon	ZNHIT6	0.0489443388067956	0.845565449824595	0.0978436726629242	1	0.00724416251275111	0.219912231512358	0.0105156875421319	0.317277441533091	0.689641154928127	-0.758415396306875	0.0293152653037927	0.16457419821214	1.448056551235
chr1	86743166	86743278	112	+	utr3	SH3GLB1	0.401674873064425	0.993128662646247	0.229744910731115	1	0.229337439182499	0.730660283757634	0.124457388994816	0.521741297216322	-0.812710178519321	-0.520759166955069	0.0475984344070903	0.223044657549483	-0.291951011564253
chr1	86914683	86914835	152	+	utr5	HS2ST1	0.0981719641766885	0.911589121305139	0.131459612264104	1	0.0938932842768214	0.557605716388454	0.0461863428653263	0.393663660215898	1.99161482687915	0.0414250288009574	0.874630445476492	0.95548975339015	1.95018979807819
chr1	87104611	87104813	202	+	utr3	HS2ST1	0.0409933682667547	0.836353154535938	0.0102921965052731	1	0.00611091121018379	0.203554392939009	0.0859232308490471	0.459243354408215	-1.47346755365619	0.0414250288009574	0.874630445476492	0.95548975339015	-1.51489258245714
chr1	87328885	87329092	207	+	utr5	LMO4	0.891438703105158	0.99901954593817	0.595645289072407	1	0.700033371452067	0.967407805412408	0.825162823653953	0.985181357974553	-0.38329798131728	-0.203590953615688	0.446857847029494	0.753199083369303	-0.179707027701592
chr1	87344907	87345090	183	+	utr3	LMO4	0.673806910347623	0.99901954593817	0.410091978857758	1	0.343206696542672	0.817246695854904	0.122621846360005	0.519432793833492	-0.45227389005089	-0.203590953615688	0.446857847029494	0.753199083369303	-0.248682936435202
chr1	88741067	88741177	110	+	exon	PKN2	0.693548000862898	0.99901954593817	0.876928490758146	1	0.919361813503556	0.974174086077381	0.902083702233491	1	-0.572185011533118	-0.280567214793156	0.267033697234102	0.588639757196601	-0.291617796739962
chr1	88833301	88833564	263	+	utr3	PKN2	0.219347769031573	0.959205419798961	0.0759560060586801	1	0.0397068891905612	0.422940802095185	0.0622080327754373	0.421173831447374	-1.00333263076638	-0.280567214793156	0.267033697234102	0.588639757196601	-0.722765415973225
chr1	88983639	88983764	125	-	exon	RBMXL1	0.773160814030429	0.99901954593817	0.55310261651753	1	0.527709834788986	0.910296777550038	0.541098017385319	0.856911933480778	-1.43121653228599	-1.31556966645393	0.00156594232834805	0.0213825488209402	-0.115646865832063
chr1	89584188	89584716	528	+	utr3	LRRC8B	0.56222893505517	0.99901954593817	0.789210430568901	1	0.82865027783536	0.974174086077381	0.883181400603137	1	0.293839767325682	-0.169505532892909	0.633441082100229	0.863019338277247	0.463345300218591
chr1	89592877	89593064	187	+	utr3	LRRC8B	0.943774576647533	0.999070535071174	0.697508017062759	1	0.803117142982801	0.974174086077381	0.564184311914117	0.869005974071425	-0.92456044742187	-0.169505532892909	0.633441082100229	0.863019338277247	-0.755054914528961
chr1	89712975	89713139	164	+	exon	LRRC8C	0.412287264434052	0.994350254429382	0.492353186065625	1	0.597456798425218	0.931998085924257	0.737880259984518	0.949343314871886	0.280678507365639	-0.0838753912231856	0.787169327629972	0.927090171783839	0.364553898588824
chr1	89713364	89713879	515	+	exon	LRRC8C	0.913280440402368	0.99901954593817	0.771638607243931	1	0.713933713514009	0.972090190757932	0.532397447751042	0.853159327352901	0.56400205929222	-0.0838753912231856	0.787169327629972	0.927090171783839	0.647877450515405
chr1	89714440	89715050	610	+	utr3	LRRC8C	0.303875358164014	0.974157652730809	0.497343802956647	1	0.471544778173239	0.884177643338642	0.532045260452273	0.8531182603719	0.195213590635428	-0.0838753912231856	0.787169327629972	0.927090171783839	0.279088981858614
chr1	89933316	89933847	531	+	exon	LRRC8D	0.485619581805238	0.994712378280534	0.230633002267283	1	0.178348424348711	0.674744705180494	0.0550982825133736	0.411450058165465	-0.461393243187467	0.217619029201445	0.386483567663312	0.70622244025319	-0.679012272388912
chr1	89933881	89934055	174	+	exon	LRRC8D	0.613849369914475	0.99901954593817	0.325270787496989	1	0.319596010154885	0.800511028957511	0.178213381028589	0.596516753092988	-0.0988873673803774	0.217619029201445	0.386483567663312	0.70622244025319	-0.316506396581823
chr1	89934403	89935705	1302	+	utr3	LRRC8D	0.802833997260738	0.99901954593817	0.797329837613861	1	0.694612227466102	0.966794270575764	0.604976225922054	0.888709821488306	0.277249827995319	0.217619029201445	0.386483567663312	0.70622244025319	0.0596307987938733
chr1	90007470	90007578	108	+	exon	ZNF326	0.462749352256532	0.994712378280534	0.229427283333397	1	0.386828532461802	0.84021259665418	0.328320404425998	0.729159127127943	-1.48833594422621	-0.270701030500195	0.362901259373082	0.685694595913348	-1.21763491372602
chr1	90010232	90010345	113	+	utr3	ZNF326	0.529105442333647	0.99901954593817	0.707035862585685	1	0.724447614893843	0.974174086077381	0.28854510785153	0.699299072395686	0.601669786260893	-0.270701030500195	0.362901259373082	0.685694595913348	0.872370816761088
chr1	90027407	90027699	292	+	utr3	ZNF326	0.187683658707549	0.959205419798961	0.317875883346941	1	0.0878980121520829	0.54617312047004	0.0302744695737974	0.364031789708807	1.03718980606784	-0.270701030500195	0.362901259373082	0.685694595913348	1.30789083656804
chr1	90916810	90916913	103	-	exon	ZNF644	0.465781983551567	0.994712378280534	0.213540787312275	1	0.316042820110283	0.798064257871487	0.12981904442942	0.532522678451035	-1.17778149417486	-0.232642392828929	0.44585512350615	0.752596058614456	-0.945139101345926
chr1	90937621	90937944	323	-	utr3	ZNF644	0.441426784796013	0.994712378280534	0.637362708913247	1	0.599955188957164	0.933643396138797	0.596586918548472	0.885107974724551	-0.00694549599081289	-0.232642392828929	0.44585512350615	0.752596058614456	0.225696896838116
chr1	90939566	90939676	110	-	exon	ZNF644	0.206220782466228	0.959205419798961	0.205482250449956	1	0.340818549457923	0.815489812233981	0.306256654743005	0.712529080930426	0.499447191970233	-0.232642392828929	0.44585512350615	0.752596058614456	0.732089584799162
chr1	90940922	90941158	236	-	exon	ZNF644	0.198427670727449	0.959205419798961	0.0559233886877909	1	0.120706136866959	0.61122450034813	0.0813638673281616	0.45175942996743	-0.543436837909156	-0.232642392828929	0.44585512350615	0.752596058614456	-0.310794445080227
chr1	91387426	91387565	139	-	intron	HFM1	0.000340425459961028	0.474024292470744	0.000419108452157823	1	0.000114826954074913	0.0245483708595261	0.00213828393076376	0.270269514442879	2.30899576816473	-2.88983147050459	0.209483170274978	NA	5.19882723866931
chr1	91524096	91524287	191	+	exon	CDC7	0.327284862070734	0.979761571048573	0.400650549319857	1	0.370308352863079	0.833901215106721	0.33587601109953	0.734227587905224	-0.118318149119637	-1.12406681679449	0.00917428563610014	0.0763233116125118	1.00574866767485
chr1	92074489	92074592	103	-	exon	SETSIP	0.207484580587833	0.959205419798961	0.0416854482553439	1	0.021285949773246	0.337765118320634	0.0101580962934085	0.316290290168617	2.1233697601755	-1.0198345529924	0.290508618761998	NA	3.1432043131679
chr1	92513642	92513757	115	-	utr3	EVI5	0.496123169801628	0.994712378280534	0.556245775340262	1	0.651285349005331	0.951943442716345	0.491538975034257	0.830609160945347	-0.133627117424698	-0.0745608794811154	0.84078820239727	0.947263184247732	-0.0590662379435828
chr1	92837557	92837679	122	+	exon	RPL5	0.120085109479189	0.927442544117199	0.240693637572299	1	0.145901779611739	0.640153507643631	0.0391832837487669	0.381067346197651	0.962478575044212	-0.0644626907494689	0.744038205715232	0.912299680149077	1.02694126579368
chr1	92842604	92842736	132	-	utr3	FAM69A	0.166488078085862	0.959205419798961	0.0418549855235011	1	0.153320928062471	0.649467258393997	0.0381359482283844	0.380724497958517	-0.450634270152256	0.898755550586407	0.0301579834796024	0.16676955479829	-1.34938982073866
chr1	92843305	92843557	252	-	utr3	FAM69A	0.638422194738476	0.99901954593817	0.414958755676525	1	0.387629404154298	0.840682347886674	0.291670836953541	0.700991678845424	0.579684679246168	0.898755550586407	0.0301579834796024	0.16676955479829	-0.319070871340239
chr1	92843589	92843736	147	-	exon	FAM69A	0.613160528050378	0.99901954593817	0.374856613419149	1	0.424008558281455	0.861115079695268	0.446748629855791	0.807632726712164	0.859449986989816	0.898755550586407	0.0301579834796024	0.16676955479829	-0.0393055635965914
chr1	92843786	92843927	141	-	exon	FAM69A	0.521435888135782	0.997362561551916	0.626595764181323	1	0.732941719310853	0.974174086077381	0.74815583014941	0.954539758586859	1.22925475858799	0.898755550586407	0.0301579834796024	0.16676955479829	0.330499208001581
chr1	93136729	93137104	375	+	utr3	MTF2	0.507089859650119	0.994712378280534	0.312394694341752	1	0.335555939144712	0.811158347895352	0.0784832022449673	0.446663305249668	-1.12399743755358	-0.441283522173135	0.182518198489932	0.489371413722129	-0.682713915380448
chr1	93154590	93154749	159	-	utr3	TMED5	0.0292978831191672	0.788900232733442	0.009391631520064	1	0.00505335423665891	0.183262542509754	0.0182884579609854	0.338691862775969	-3.85452416257087	-1.43055858035211	1.17689419093384e-07	1.08035501285026e-05	-2.42396558221876
chr1	93346516	93346815	299	+	utr5	DR1	0.705831126527104	0.99901954593817	0.392681788472631	1	0.281877649680491	0.775930133019305	0.22588420969433	0.642028360121938	0.105319566183463	0.0488362490462162	0.850055432050469	0.949390711712158	0.056483317137247
chr1	93553092	93553321	229	+	utr3	FNBP1L	0.629243938935027	0.99901954593817	0.906639727451965	1	0.950737886624311	0.974174086077381	0.904649622943827	1	0.405503338881364	0.043095535296311	0.872630338911642	0.95537189573155	0.362407803585053
chr1	93582255	93582786	531	-	exon	BCAR3	0.494589261297009	0.994712378280534	0.271669479435225	1	0.116059874448284	0.602916492534792	0.467369181954721	0.816408330258678	-0.416531534802849	-0.106998232364138	0.679710747226644	0.885277608071356	-0.30953330243871
chr1	93876683	93877022	339	-	exon	DNTTIP2	0.492262610257155	0.994712378280534	0.216549558492405	1	0.159330075530909	0.655275552307051	0.0958423388144779	0.476215310580095	-0.00076161979372168	0.163533410681034	0.536307120006713	0.809461444189458	-0.164295030474756
chr1	93877111	93877353	242	-	exon	DNTTIP2	0.812134989033153	0.99901954593817	0.903461376561591	1	0.91431353374508	0.974174086077381	0.997411585830503	1	0.0672983095896748	0.163533410681034	0.536307120006713	0.809461444189458	-0.0962351010913592
chr1	93909316	93909429	113	-	utr5	GCLM	0.248725155877697	0.962233431955358	0.391223993204603	1	0.225444119437418	0.72698435892868	0.129559866825238	0.531836031124347	0.750234972688897	-0.697274842838543	0.00380075159561538	0.040371236621399	1.44750981552744
chr1	94173862	94174683	821	-	utr3	ARHGAP29	0.877190260431628	0.99901954593817	0.512152681689143	1	0.270942035113976	0.76723800865896	0.599734888680872	0.885918023255322	0.249437478943544	0.154636645272912	0.513693010873914	0.795888298168151	0.0948008336706326
chr1	95244286	95244694	408	+	utr3	TMEM56-RWDD3	0.840082789410321	0.99901954593817	0.886679666154359	1	0.903940164354314	0.974174086077381	0.3226608549946	0.725335634014918	0.00751480615378322	-0.376886939066775	0.823208836970166	NA	0.384401745220558
chr1	97546156	97546256	100	+	exon	SEC63P1	0.493781504534084	0.994712378280534	0.608660573973896	1	0.699887524347819	0.967407805412408	0.510442375228007	0.842888978009792	0.852639568428807	-0.65848933493738	0.312619118986543	0.637284112282658	1.51112890336619
chr1	99689119	99689225	106	+	exon	PALMD	0.284990439263891	0.970596536786888	0.293368851702351	1	0.57329795298515	0.923913071890023	0.27239069299489	0.685024961009402	2.58121366289241	1.22622316277612	0.0514676135722776	0.235490993842996	1.35499050011629
chr1	99689575	99689757	182	+	exon	PALMD	0.66382528861526	0.99901954593817	0.784207919254873	1	0.879164085596169	0.974174086077381	0.671828429027938	0.921019228333568	2.88923605255675	1.22622316277612	0.0514676135722776	0.235490993842996	1.66301288978063
chr1	100082091	100082263	172	+	utr3	MFSD14A	0.179495652627136	0.959205419798961	0.0610257379345267	1	0.137995339736438	0.634716518202845	0.0527560759313903	0.404495091919401	-0.420328344140226	0.360677867819067	0.201681022973444	0.515097969019533	-0.781006211959294
chr1	100133175	100133275	100	+	utr5	TRMT13	0.0398590451141402	0.836353154535938	0.0317978707245203	1	0.0755413336574161	0.523735903041045	0.0313038601753909	0.364031789708807	1.49337534515095	-0.497284882167341	0.32920536296742	0.652606910494483	1.99066022731829
chr1	100196193	100196307	114	-	utr3	DBT	0.110780950405708	0.922039431408273	0.0478553635346848	1	0.100364700778337	0.574248842020919	0.0818962145736518	0.452553404970291	-1.47069453591064	-0.0412620223708384	0.906594271138312	0.966186657462546	-1.4294325135398
chr1	100874065	100874257	192	-	utr3	EXTL2	0.913603777363032	0.99901954593817	0.654527127018131	1	0.750479467601414	0.974174086077381	0.668276500745643	0.919762643680233	-0.922761282533678	-0.977046036391879	0.0233418663745817	0.142987944342738	0.0542847538582012
chr1	100877581	100877803	222	-	exon	EXTL2	0.274274254760295	0.968905535572379	0.10779999652486	1	0.179078946311796	0.675811654358524	0.050951317597865	0.402044875392585	-1.85161471775167	-0.977046036391879	0.0233418663745817	0.142987944342738	-0.874568681359788
chr1	100990336	100990584	248	-	utr3	DPH5	0.725767143336858	0.99901954593817	0.968731347944554	1	0.949606926586472	0.974174086077381	0.949550773373016	1	0.129006296938628	0.0671251526191794	0.845330133656235	0.948613480590475	0.0618811443194487
chr1	101086982	101087104	122	+	exon	RP11-421L21.3	0.634357557405423	0.99901954593817	0.750022621353633	1	0.736987882314797	0.974174086077381	0.830374210947597	0.986931685854946	-0.350255775281152	-0.3043790918973	0.625570321374812	0.858375371439528	-0.0458766833838514
chr1	108136480	108136782	302	-	utr3	SLC25A24	0.77059871703077	0.99901954593817	0.491202841038494	1	0.512152611706646	0.902354004389246	0.325417555379992	0.727164966390002	-0.563563539732992	0.0304129851693505	0.904408133717114	0.965638254003668	-0.593976524902343
chr1	108635458	108635581	123	+	utr3	FAM102B	0.685899281052788	0.99901954593817	0.746781686959402	1	0.801025407885734	0.974174086077381	0.925324593369163	1	-1.22128015927157	-1.43409025279603	6.35485284663632e-05	0.0018713893165962	0.212810093524453
chr1	108699262	108700035	773	+	utr3	PRPF38B	0.913149427527826	0.99901954593817	0.855203573286004	1	0.649452036535154	0.951432141783113	0.532298103475193	0.8531182603719	-0.112779714860961	-0.417446233702444	0.151453749609371	0.440351672336544	0.304666518841483
chr1	108885398	108885498	100	+	utr5	GPSM2	0.646849216694045	0.99901954593817	0.400367880096277	1	0.523782244182747	0.907732709214557	0.304653723001729	0.712204293510047	-1.13436716986001	-0.690005941612855	0.0932115913513311	0.339939975501229	-0.444361228247151
chr1	108929724	108929933	209	-	utr3	CLCC1	0.377792421931863	0.982473894151892	0.154929981147517	1	0.227709088755267	0.728925781223701	0.12177285886737	0.518704303539583	-1.31306611409808	0.046221389307103	0.881553984507524	0.958370107210787	-1.35928750340518
chr1	108932319	108932462	143	+	utr3	GPSM2	0.726934172999984	0.99901954593817	0.465855259451346	1	0.548139249463075	0.91875231760864	0.468279639152071	0.817112307331963	-1.01921232835185	-0.690005941612855	0.0932115913513311	0.339939975501229	-0.329206386738992
chr1	108934571	108934750	179	-	utr3	CLCC1	0.775192615487147	0.99901954593817	0.465241122941258	1	0.558585975980417	0.922227399965176	0.378775135831933	0.765915539810016	-0.111096069341719	0.046221389307103	0.881553984507524	0.958370107210787	-0.157317458648822
chr1	109064508	109064641	133	-	utr3	TAF13	0.241841426701823	0.961805715669138	0.128559429310929	1	0.0819346670358644	0.53784710113155	0.0858301080060015	0.459243354408215	-1.45252111114933	0.00357166516440302	0.991598121524252	0.997414853668571	-1.45609277631373
chr1	109075856	109075968	112	-	utr5	TAF13	0.102631501279024	0.915152135893366	0.142229924012337	1	0.168527444546049	0.66546533010769	0.0471387239441299	0.395029037416493	1.46468808517062	0.00357166516440302	0.991598121524252	0.997414853668571	1.46111642000622
chr1	109090777	109090890	113	+	utr5	TMEM167B	0.329940454838292	0.979761571048573	0.426311794510491	1	0.392056829671505	0.841449051744597	0.557831468624329	0.865279932602826	1.3183870533977	-0.145068895946697	0.716824199206373	0.901137998197986	1.4634559493444
chr1	109094565	109094733	168	+	utr3	TMEM167B	0.650164337386971	0.99901954593817	0.415357796333944	1	0.453607878737189	0.878703994961684	0.4476137410774	0.808287124202576	0.178264514830847	-0.145068895946697	0.716824199206373	0.901137998197986	0.323333410777545
chr1	109094815	109094933	118	+	utr3	TMEM167B	0.766417879552788	0.99901954593817	0.556946321942064	1	0.747331731590047	0.974174086077381	0.54556612556793	0.85867981309767	-1.43869928719828	-0.145068895946697	0.716824199206373	0.901137998197986	-1.29363039125158
chr1	109213984	109214174	190	+	utr5	SARS	0.0447698539463949	0.836353154535938	0.080469620047657	1	0.061408603901749	0.485057339273284	0.210635102462555	0.627754131692467	1.62056546441736	0.704039624777517	0.00302304491485327	0.0342396959262483	0.916525839639842
chr1	109214603	109215048	445	+	exon	SARS	0.33840527496674	0.979761571048573	0.424496641406959	1	0.503004809994668	0.89680110426083	0.849104287032777	0.992770903594791	-1.58992175652992	0.704039624777517	0.00302304491485327	0.0342396959262483	-2.29396138130743
chr1	109237797	109238167	370	+	utr3	SARS	0.0418366721602651	0.836353154535938	0.00796701740058717	1	0.00236105976384528	0.127246620277818	0.0218475000397348	0.348966214654192	-0.228066651740683	0.704039624777517	0.00302304491485327	0.0342396959262483	-0.9321062765182
chr1	109250844	109250948	104	+	exon	CELSR2	0.732984057690431	0.99901954593817	0.820216115971298	1	0.88121022179824	0.974174086077381	0.987877667992121	1	-0.848072094278263	0.209299149304988	0.413008326607908	0.727706856902428	-1.05737124358325
chr1	109251264	109251632	368	+	exon	CELSR2	0.8393360256295	0.99901954593817	0.616641144587397	1	0.595122976921691	0.9309137099054	0.445813920922214	0.806719012634752	0.512275324897707	0.209299149304988	0.413008326607908	0.727706856902428	0.302976175592719
chr1	109251681	109251934	253	+	exon	CELSR2	0.696460314983825	0.99901954593817	0.501205582999613	1	0.519125674197112	0.905460390594528	0.508490880703617	0.842362093747765	-0.0267684199010847	0.209299149304988	0.413008326607908	0.727706856902428	-0.236067569206072
chr1	109252036	109252199	163	+	exon	CELSR2	0.42724944450868	0.994712378280534	0.544866032078323	1	0.651096771307093	0.951943442716345	0.830193436737946	0.986931685854946	-0.0611045051287875	0.209299149304988	0.413008326607908	0.727706856902428	-0.270403654433775
chr1	109252534	109252893	359	+	exon	CELSR2	0.900565206484378	0.99901954593817	0.643202689784054	1	0.668103548015188	0.958613343639116	0.82268293595024	0.983782662008366	0.188577565709116	0.209299149304988	0.413008326607908	0.727706856902428	-0.0207215835958716
chr1	109252986	109253099	113	+	exon	CELSR2	0.694755162119576	0.99901954593817	0.502292982246366	1	0.627445114698098	0.942648689402316	0.408036703907706	0.78257475417108	-0.0120623757784741	0.209299149304988	0.413008326607908	0.727706856902428	-0.221361525083462
chr1	109253182	109253363	181	+	exon	CELSR2	0.515578401009418	0.995707112644984	0.645514244492713	1	0.644230297372916	0.949706856797294	0.62319585500514	0.89696368886142	0.79617323351858	0.209299149304988	0.413008326607908	0.727706856902428	0.586874084213592
chr1	109274249	109274785	536	+	utr3	CELSR2	0.907768468885531	0.99901954593817	0.850852796470471	1	0.882171129967828	0.974174086077381	0.809911591542255	0.980472568121821	-0.0725123012701638	0.209299149304988	0.413008326607908	0.727706856902428	-0.281811450575152
chr1	109279934	109280111	177	-	utr3	PSRC1	0.279417518494879	0.970413923858445	0.131007957118908	1	0.152879382514826	0.649467258393997	0.0442665868581688	0.389698767814146	-1.4993202219643	-0.640231789440647	0.185969947011816	0.49515004846	-0.859088432523657
chr1	109592400	109592698	298	+	utr3	GNAI3	0.0389890090445212	0.836353154535938	0.00611601744153631	1	0.000513480345476273	0.0542647861464098	0.00251724159790623	0.2768475385957	-1.65250039971688	-0.431749271267959	0.0572106330744397	0.251048885746042	-1.22075112844892
chr1	109923275	109923816	541	+	exon	CSF1	0.792211827756306	0.99901954593817	0.472236419059854	1	0.448381378192768	0.876454880022268	0.764065383521851	0.961159996963267	0.183467114786283	0.152408733048933	0.609209581764598	0.851147003466549	0.0310583817373498
chr1	109928926	109929799	873	+	utr3	CSF1	0.702724203036285	0.99901954593817	0.41219247666097	1	0.246048604039932	0.745262840983882	0.857338343333925	0.994207802026118	-0.0928572373570756	0.152408733048933	0.609209581764598	0.851147003466549	-0.245265970406009
chr1	109929882	109930009	127	+	utr3	CSF1	0.464205979465361	0.994712378280534	0.233214258094091	1	0.397757895713905	0.844485990040179	0.221677126207743	0.639227579489853	-0.345336894744782	0.152408733048933	0.609209581764598	0.851147003466549	-0.497745627793715
chr1	110053738	110053998	260	+	utr3	STRIP1	0.496656680173651	0.994712378280534	0.303219605023068	1	0.304393954797783	0.792261009271289	0.120486110489995	0.518068863510802	-1.12900342810965	-0.148580796511822	0.654470238265441	0.874554702885661	-0.980422631597832
chr1	110340063	110340471	408	+	exon	RBM15	0.845879160683199	0.99901954593817	0.612904656018976	1	0.566581056500806	0.922582662035273	0.305950849708141	0.712483093841163	0.414487270582802	0.402189556856429	0.249502710250943	0.569938807846126	0.0122977137263732
chr1	110340545	110340710	165	+	exon	RBM15	0.314780209131645	0.975479102794852	0.184582127871989	1	0.233110475424562	0.7336850049787	0.122745642529575	0.519432793833492	-0.171516914792544	0.402189556856429	0.249502710250943	0.569938807846126	-0.573706471648973
chr1	110340780	110341307	527	+	exon	RBM15	0.308611192982178	0.974157652730809	0.482564790771585	1	0.380106183113493	0.837948339112511	0.319190007339748	0.722609241565899	0.711687479292831	0.402189556856429	0.249502710250943	0.569938807846126	0.309497922436402
chr1	110341436	110341824	388	+	exon	RBM15	0.852496597809422	0.99901954593817	0.868261272910667	1	0.899852546371784	0.974174086077381	0.973640565676596	1	0.44896099224995	0.402189556856429	0.249502710250943	0.569938807846126	0.0467714353935211
chr1	110341925	110342237	312	+	exon	RBM15	0.219869849330568	0.959205419798961	0.315486912806878	1	0.22027604588158	0.722143846893234	0.361323440504491	0.753569155501116	0.897974594541443	0.402189556856429	0.249502710250943	0.569938807846126	0.495785037685014
chr1	110378979	110379284	305	-	utr3	SLC16A4	0.883186780049027	0.99901954593817	0.580845704530317	1	0.361044312946342	0.828651291344003	0.385509682687316	0.770847178555823	0.950435323228096	1.17551532383914	0.000163896611038818	0.00390444538695008	-0.225080000611044
chr1	110947883	110948312	429	-	utr3	LRIF1	0.912866368588527	0.99901954593817	0.814211911812115	1	0.743901168125766	0.974174086077381	0.35584715465203	0.749345176966484	0.833385106978702	0.705778641058035	0.0311454589807257	0.169787132652487	0.127606465920667
chr1	110952298	110952444	146	+	exon	RP11-96K19.2	0.438101170895594	0.994712378280534	0.450739965869485	1	0.578641334287	0.925503166546004	0.962437679741206	1	-1.34983151434095	2.65264124554394	0.0358083494534705	NA	-4.00247275988489
chr1	111147915	111148031	116	+	exon	CEPT1	0.460189644735317	0.994712378280534	0.247605398001859	1	0.391221784305591	0.841321105413801	0.230193190846264	0.645912385719604	-0.851273001617373	-0.390369453889262	0.333554752590612	0.656313279872088	-0.460903547728111
chr1	111449504	111449615	111	+	utr5	ATP5F1	0.0547870741860081	0.857616025296197	0.0939113623156563	1	0.0739554660912606	0.520676711886218	0.372302505107785	0.762200837545093	0.874743262406426	-0.167386123824356	0.478847249164452	0.775406417389528	1.04212938623078
chr1	111724182	111724394	212	-	utr3	FAM212B	0.729638309998407	0.99901954593817	0.819562623663394	1	0.79481614132006	0.974174086077381	0.776492354401397	0.966807574984166	1.80801735126609	1.41193399330791	0.0329023603949387	0.175577350813714	0.39608335795818
chr1	111765876	111766556	680	+	exon	DDX20	0.609915905247998	0.99901954593817	0.936373731689787	1	0.950946517219703	0.974174086077381	0.306629882361264	0.712677972008288	0.356562201860831	0.330164634652698	0.324570769565837	0.649194660370557	0.0263975672081332
chr1	111766560	111767158	598	+	utr3	DDX20	0.333475873003172	0.979761571048573	0.137437367902365	1	0.0874452529462462	0.546131504704994	0.03389525212074	0.370727333335759	-0.309805676187058	0.330164634652698	0.324570769565837	0.649194660370557	-0.639970310839756
chr1	112456040	112456241	201	+	exon	CTTNBP2NL	0.569848988010306	0.99901954593817	0.761751153111357	1	0.80611968396315	0.974174086077381	0.668819068002926	0.919882984317023	0.853374747889546	0.679930204691296	0.0185346459574588	0.123372499044719	0.17344454319825
chr1	112456491	112456645	154	+	exon	CTTNBP2NL	0.442305583446366	0.994712378280534	0.209713472967242	1	0.29661379342396	0.787293974984453	0.177489887123277	0.595975333246609	0.473940245393064	0.679930204691296	0.0185346459574588	0.123372499044719	-0.205989959298232
chr1	112457016	112457395	379	+	exon	CTTNBP2NL	0.469315326209096	0.994712378280534	0.698322074813276	1	0.729284473863725	0.974174086077381	0.596167177090964	0.885107974724551	1.05379600298729	0.679930204691296	0.0185346459574588	0.123372499044719	0.373865798295997
chr1	112457789	112457889	100	+	utr3	CTTNBP2NL	0.326764762245988	0.979761571048573	0.12585935157556	1	0.295397988462786	0.786781228188453	0.130677974465457	0.534095765811158	-0.956368420780482	0.679930204691296	0.0185346459574588	0.123372499044719	-1.63629862547178
chr1	112458002	112458152	150	+	utr3	CTTNBP2NL	0.0457720430032667	0.839914509584322	0.0060910957921416	1	0.0365179977857714	0.410942731229119	0.0249533735555298	0.354443316734983	-0.60487069064274	0.679930204691296	0.0185346459574588	0.123372499044719	-1.28480089533404
chr1	112700635	112700735	100	+	utr3	MOV10	0.979437743163097	0.999070535071174	0.741248784991328	1	0.878439257547806	0.974174086077381	0.405583069992729	0.781884405855784	-0.415949513630429	-0.160575839962512	0.574715372928835	0.832283669032791	-0.255373673667917
chr1	112913738	112914110	372	-	utr3	SLC16A1	0.454227249411596	0.994712378280534	0.245760542519262	1	0.0825233969324365	0.538945610474153	0.104073309950626	0.488362609332781	-0.459072703754801	0.0686867691224295	0.779281762970815	0.924176626743259	-0.527759472877231
chr1	112917169	112917968	799	-	exon	SLC16A1	0.521389169153763	0.997362561551916	0.879305588770641	1	0.793679777329146	0.974174086077381	0.512951098158809	0.843270948333479	0.403380062714369	0.0686867691224295	0.779281762970815	0.924176626743259	0.334693293591939
chr1	113123984	113124185	201	+	utr3	LRIG2	0.162805925253192	0.959205419798961	0.160987712000838	1	0.28423495419226	0.778984956426733	0.259362860350949	0.675300348311149	0.771292085227618	-0.174515549449087	0.695781827097814	0.892906616503453	0.945807634676704
chr1	113642028	113642343	315	+	exon	MAGI3	0.541348293487646	0.99901954593817	0.705108446514955	1	0.725727787771204	0.974174086077381	0.373096609637026	0.762444169573156	0.335103929863048	-0.358778164404271	0.270888782781917	0.592113719427642	0.693882094267319
chr1	113683550	113683663	113	+	utr3	MAGI3	0.966993991693675	0.999070535071174	0.837289256143019	1	0.917624744918323	0.974174086077381	0.906384747386498	1	-0.342388835781637	-0.358778164404271	0.270888782781917	0.592113719427642	0.0163893286226344
chr1	113683793	113683978	185	+	utr3	MAGI3	0.277449145810022	0.970091115075194	0.346504253480814	1	0.384447567651826	0.839816064013702	0.412574059308297	0.785620344676152	0.00699342793722424	-0.358778164404271	0.270888782781917	0.592113719427642	0.365771592341496
chr1	113765992	113766299	307	-	utr3	RSBN1	0.973585811280776	0.999070535071174	0.758789241684797	1	0.857866354852817	0.974174086077381	0.81772887015809	0.982903176284826	0.143883811793721	0.342136697499684	0.43127060220023	0.741914137033926	-0.198252885705963
chr1	113797746	113797878	132	-	exon	RSBN1	0.362241405920102	0.979761571048573	0.403183363157542	1	0.585314763659706	0.927329807998493	0.493826991814928	0.832403393980067	0.999574469910354	0.342136697499684	0.43127060220023	0.741914137033926	0.65743777241067
chr1	113911347	113911620	273	+	exon	DCLRE1B	0.71627962073432	0.99901954593817	0.946328008759455	1	0.940814244263656	0.974174086077381	0.749241605215093	0.954612057652069	0.205033391079192	-0.495713144888965	0.251505640475953	0.573121467883017	0.700746535968156
chr1	113911653	113911819	166	+	exon	DCLRE1B	0.677643262328674	0.99901954593817	0.860918821010451	1	0.924032046744154	0.974174086077381	0.986330090920987	1	0.209711643579031	-0.495713144888965	0.251505640475953	0.573121467883017	0.705424788467996
chr1	113912121	113912404	283	+	utr3	DCLRE1B	0.700601623663771	0.99901954593817	0.888317989911814	1	0.933055479921279	0.974174086077381	0.951879674349897	1	0.0335005563775422	-0.495713144888965	0.251505640475953	0.573121467883017	0.529213701266507
chr1	113940422	113940603	181	+	exon	HIPK1	0.480333725731166	0.994712378280534	0.67655698552207	1	0.702989040616178	0.968110456324247	0.750062485691182	0.955078024439848	0.0812105964888768	-0.123279649356629	0.622398799609235	0.856665810341757	0.204490245845506
chr1	113940685	113941235	550	+	exon	HIPK1	0.431918405365062	0.994712378280534	0.64566583204169	1	0.627510084332908	0.942648689402316	0.485522152054838	0.82730100273256	0.207903974584367	-0.123279649356629	0.622398799609235	0.856665810341757	0.331183623940996
chr1	113981010	113981112	102	+	exon	OLFML3	0.841507532637626	0.99901954593817	0.998368081485092	1	0.928841858668572	0.974174086077381	0.921919254216685	1	-0.37743041822388	-0.0869971411330677	0.860477237237721	0.951988002210226	-0.290433277090812
chr1	113981221	113981554	333	+	exon	OLFML3	0.961086860222171	0.999070535071174	0.707042262231247	1	0.748667132667102	0.974174086077381	0.849778242812432	0.993284616874683	0.0790764671911993	-0.0869971411330677	0.860477237237721	0.951988002210226	0.166073608324267
chr1	114396317	114396421	104	-	utr3	TRIM33	0.614079005906142	0.99901954593817	0.436441063920453	1	0.576428277990688	0.924815912897068	0.35078609275944	0.745547001263223	-2.7918350535935	-1.53245777037689	1.91403693466707e-06	0.000106324751720756	-1.25937728321661
chr1	114397635	114397821	186	-	utr3	TRIM33	0.157806844566183	0.958409077638294	0.0575207658884279	1	0.0918627597114187	0.552802547906559	0.0344499651058104	0.373019674646955	-1.75101125683543	-1.53245777037689	1.91403693466707e-06	0.000106324751720756	-0.218553486458542
chr1	114567987	114568176	189	-	utr3	BCAS2	0.0604174843258303	0.861562076014168	0.0167817379993914	1	0.0127724351810226	0.285784646130599	0.00367412812528278	0.302646766662092	-0.969591795398152	0.420108438826861	0.202351605045469	0.516255071035849	-1.38970023422501
chr1	114774170	114774315	145	-	utr3	SIKE1	0.154169142146642	0.95763510596579	0.0373696750648521	1	0.0881567522653963	0.54617312047004	0	0	-2.04349842633835	-0.301155532440127	0.353044389914939	0.675832136707324	-1.74234289389822
chr1	115663693	115663895	202	+	exon	VANGL1	0.323178408950062	0.979653292744062	0.472951883391787	1	0.395432280384632	0.843154986725992	0.781861557840495	0.969644015243024	0.0454239370791134	-0.441372775862779	0.10477793818147	0.36103901581313	0.486796712941892
chr1	115691134	115691837	703	+	utr3	VANGL1	0.647893180450586	0.99901954593817	0.984372199199797	1	0.971506535805644	0.976440956364664	0.890570892780879	1	-0.224424341252101	-0.441372775862779	0.10477793818147	0.36103901581313	0.216948434610678
chr1	116373232	116373334	102	+	utr5	ATP1A1	0.039354870996048	0.836353154535938	0.0456038523772083	1	0.110305260295096	0.593822772431402	0.0491921177760801	0.39938726976504	1.61622220009039	0.181415998293638	0.367940733466241	0.69024591654428	1.43480620179675
chr1	116536053	116536176	123	-	exon	CD58	0.583413920394787	0.99901954593817	0.328565520381154	1	0.447947387717688	0.876428506583705	0.223033774903626	0.639555831357649	-0.660075994095966	-0.209058313366853	0.627611423597081	0.859891558168159	-0.451017680729114
chr1	116576535	116576755	220	-	utr3	IGSF3	0.290083265093862	0.972016728467092	0.145056839955931	1	0.175623332633001	0.672638192013653	0.0616904104617553	0.420752210929283	-1.3601560331579	-0.343153043390666	0.172309589075439	0.473279251189076	-1.01700298976723
chr1	116576787	116576922	135	-	utr3	IGSF3	0.0705917079419511	0.875848306288295	0.0241922129014564	1	0.0076897299740857	0.224153643444261	0.0365006286082598	0.377272787927704	-1.95192001024113	-0.343153043390666	0.172309589075439	0.473279251189076	-1.60876696685047
chr1	116577154	116577510	356	-	utr3	IGSF3	0.723140205786084	0.99901954593817	0.967168434051269	1	0.973101810634182	0.976956443279682	0.170772231012713	0.586262204709301	0.141007394606388	-0.343153043390666	0.172309589075439	0.473279251189076	0.484160437997054
chr1	116579639	116579834	195	-	exon	IGSF3	0.858105978961112	0.99901954593817	0.879862094587709	1	0.909169391446379	0.974174086077381	0.228384565036181	0.643940299320427	-0.215191425135959	-0.343153043390666	0.172309589075439	0.473279251189076	0.127961618254707
chr1	116599906	116600073	167	-	exon	IGSF3	0.0383379997270736	0.836353154535938	0.0108142902302526	1	0.0416424105104355	0.430695904107797	0.0149374738250336	0.329779043492394	-1.17715136899912	-0.343153043390666	0.172309589075439	0.473279251189076	-0.833998325608451
chr1	116614020	116614142	122	-	exon	IGSF3	0.05922295871927	0.861026782081641	0.0137435301356929	1	0.0268542071983301	0.368858761647136	0.063888473001236	0.422687135633568	-1.71053172977129	-0.343153043390666	0.172309589075439	0.473279251189076	-1.36737868638062
chr1	116616042	116616198	156	-	exon	IGSF3	0.200524307078114	0.959205419798961	0.0734549614188694	1	0.101394940135829	0.575353704870503	0.117988681021416	0.513456909162312	-1.58214667567482	-0.343153043390666	0.172309589075439	0.473279251189076	-1.23899363228415
chr1	116666449	116666854	405	-	utr5	IGSF3	0.308720803884593	0.974157652730809	0.493867365259667	1	0.249367577230233	0.748810157441706	0.553367198193617	0.86253078687537	0.129924248274513	-0.343153043390666	0.172309589075439	0.473279251189076	0.473077291665179
chr1	116910086	116910206	120	+	utr5	PTGFRN	0.111078146552577	0.922039431408273	0.113770273201433	1	0.227196468008248	0.728303735331494	0.0389139459560162	0.381067346197651	3.59287498807673	1.19789895043743	2.09564982888096e-07	1.65231848766156e-05	2.3949760376393
chr1	116949370	116949573	203	+	exon	PTGFRN	0.0581560461076376	0.859672687812782	0.0208213381935314	1	0.0154902304579058	0.306833383666776	0.179530842123546	0.598077683803896	-0.0811296485790752	1.19789895043743	2.09564982888096e-07	1.65231848766156e-05	-1.2790285990165
chr1	116961309	116961640	331	+	exon	PTGFRN	0.913574603451217	0.99901954593817	0.752516801027217	1	0.705865839476323	0.968842196075128	0.680220796187415	0.923593043532648	0.886225582225039	1.19789895043743	2.09564982888096e-07	1.65231848766156e-05	-0.311673368212389
chr1	116967079	116967213	134	+	exon	PTGFRN	0.295899000484195	0.973975238424697	0.131384235768741	1	0.24306384948532	0.743070947073811	0.0661740548901646	0.428051096549157	0.772371569751592	1.19789895043743	2.09564982888096e-07	1.65231848766156e-05	-0.425527380685837
chr1	116986886	116987100	214	+	utr3	PTGFRN	0.426893300231841	0.994712378280534	0.650407696795509	1	0.666524369160647	0.958536778245198	0.387145762828543	0.771784777222493	1.71199899175614	1.19789895043743	2.09564982888096e-07	1.65231848766156e-05	0.514100041318711
chr1	117075040	117075274	234	+	exon	TTF2	0.827770565941	0.99901954593817	0.96914801931182	1	0.936066447090232	0.974174086077381	0.880728721333063	0.999893804825297	-0.0900295494843733	-0.327544183080846	0.333080448291004	0.656183888350828	0.237514633596473
chr1	117118193	117118323	130	-	exon	TRIM45	0.230668575468505	0.961805715669138	0.117275062537209	1	0.298893122446541	0.788731963992611	0.241367474579915	0.657643094325035	-0.376596544291075	0.45441157421989	0.493571457727446	0.783904593056732	-0.831008118510965
chr1	117118381	117118640	259	-	exon	TRIM45	0.439613790433802	0.994712378280534	0.500400234103806	1	0.658528977809456	0.955605756930339	0.672768721117668	0.921635055857994	0.779723786845874	0.45441157421989	0.493571457727446	0.783904593056732	0.325312212625984
chr1	117143735	117143835	100	-	utr3	VTCN1	0.721612988388713	0.99901954593817	0.309221114371056	1	0.723176137245538	0.974174086077381	0.788073286100512	0.971484852180368	3.61354213117775	1.73459365898113	0.0591131544123549	NA	1.87894847219662
chr1	117367449	117367627	178	+	utr5	MAN1A2	0.954667203119719	0.999070535071174	0.878590888391849	1	0.922852522541557	0.974174086077381	0.432201262393816	0.798306285838404	0.477703677186132	0.0730149627813456	0.76853618306322	0.921353805494959	0.404688714404786
chr1	117367893	117368108	215	+	utr5	MAN1A2	0.391876627456795	0.989091010098582	0.529052734530669	1	0.599024739887713	0.933012720872542	0.374934106631335	0.763801578544114	0.619498444200582	0.0730149627813456	0.76853618306322	0.921353805494959	0.546483481419236
chr1	117368114	117368541	427	+	utr5	MAN1A2	0.999425401953706	1	0.697649278591903	1	0.677745401156121	0.961179208542415	0.875389626305811	0.999026902047824	0.200175497100446	0.0730149627813456	0.76853618306322	0.921353805494959	0.1271605343191
chr1	117402340	117402489	149	+	exon	MAN1A2	0.455783879273599	0.994712378280534	0.667627142195441	1	0.724491757886554	0.974174086077381	0.487396622111942	0.828652538517362	0.906564427470954	0.0730149627813456	0.76853618306322	0.921353805494959	0.833549464689608
chr1	117522960	117523263	303	+	utr3	MAN1A2	0.718175080158633	0.99901954593817	0.436089092725555	1	0.499946332858642	0.896550222259737	0.540333081761355	0.856723728050852	-0.625219910617059	0.0730149627813456	0.76853618306322	0.921353805494959	-0.698234873398405
chr1	117959367	117959505	138	+	utr3	WDR3	0.360903837932711	0.979761571048573	0.219434191835024	1	0.158018915992584	0.655130565789571	0.15196894174906	0.564804149959593	-0.717575821902057	-0.130911133639106	0.620021775169131	0.854934685133922	-0.586664688262952
chr1	117959546	117959647	101	+	utr3	WDR3	0.805922196733887	0.99901954593817	0.546400691671197	1	0.589447953842308	0.928898953547471	0.605950660736936	0.888709821488306	-0.596826627536381	-0.130911133639106	0.620021775169131	0.854934685133922	-0.465915493897276
chr1	119032927	119033093	166	-	utr3	WARS2	0.300290390164588	0.974157652730809	0.118989663572742	1	0.233078703752842	0.7336850049787	0.0940483961113402	0.473372268926529	-0.528669266052742	0.242518547086419	0.582546174646635	0.837268822810365	-0.771187813139161
chr1	119914667	119915441	774	-	utr3	NOTCH2	0.211115699879793	0.959205419798961	0.414900176798785	1	0.206999895887214	0.707194543176591	0.12466570571729	0.52186432469939	1.27534660541234	0.677304358802497	0.00129190824527188	0.0187066477079	0.598042246609843
chr1	119915742	119915847	105	-	exon	NOTCH2	0.156178937053159	0.958409077638294	0.198420765136533	1	0.279986794509944	0.77403913835828	0.181779231615383	0.601046174111284	1.33430449940302	0.677304358802497	0.00129190824527188	0.0187066477079	0.657000140600523
chr1	119916433	119916586	153	-	exon	NOTCH2	0.730667882053117	0.99901954593817	0.47696581666283	1	0.652155255358484	0.952102349456828	0.546527181410509	0.858817878617079	0.450404292876285	0.677304358802497	0.00129190824527188	0.0187066477079	-0.226900065926212
chr1	119923825	119923944	119	-	exon	NOTCH2	0.739594294850594	0.99901954593817	0.946004976790999	1	0.954887339856416	0.974174086077381	0.996234145645562	1	0.112460056340064	0.677304358802497	0.00129190824527188	0.0187066477079	-0.564844302462434
chr1	144422725	144422952	227	-	utr3	NBPF15	0.669975620830402	0.99901954593817	0.863819427623951	1	0.888621462988939	0.974174086077381	0.555255795922674	0.862955443630718	-0.17616795429755	-0.22652422091561	0.642109097470246	0.867191433327868	0.0503562666180593
chr1	145746795	145746951	156	-	utr3	RNF115	0.301542615459818	0.974157652730809	0.137431390548032	1	0.145869593711337	0.640153507643631	0.0691533113131679	0.431520425996648	-1.26666325708131	-0.318640352865829	0.263925747579494	0.586052359120935	-0.948022904215479
chr1	145912102	145912506	404	-	utr3	PEX11B	0.153229361989549	0.957578349714037	0.0742299330745864	1	0.0496261817242061	0.457586659091315	0.254804125911701	0.670811334398515	-0.777243172796562	0.0910137156672044	0.799155206402881	0.931197310499437	-0.868256888463767
chr1	145927339	145927452	113	-	utr5	RBM8A	0.0311866060553376	0.79429706279587	0.0253835003986252	1	0.0473164327813402	0.452124694874144	0.0327520311837358	0.366372427738417	1.20579566156369	-0.069388551084359	0.796628551746887	0.930191961165769	1.27518421264805
chr1	145978016	145978125	109	+	exon	POLR3GL	0.900624887372213	0.99901954593817	0.886452382970536	1	0.926237904290555	0.974174086077381	0.989132048843238	1	2.3292548838091	1.48522365974743	0.00310922374720669	0.0348014026189808	0.844031224061676
chr1	147159423	147159529	106	-	utr3	PRKAB2	0.920608713062953	0.99901954593817	0.758229575900876	1	0.794711746484367	0.974174086077381	0.677466295782965	0.923184873278798	-0.808454135025269	-0.749034142177074	0.076155504241673	0.296627095262555	-0.0594199928481953
chr1	147285367	147285508	141	+	utr3	CHD1L	0.10682583515222	0.922039431408273	0.174531618659382	1	0.15590177346517	0.652422148605414	0.0312850854160563	0.364031789708807	0.756423145453122	-0.263602851001509	0.302311382786733	0.624817759011782	1.02002599645463
chr1	147618906	147619055	149	+	exon	BCL9	0.48459921138573	0.994712378280534	0.561035199076272	1	0.526813612761254	0.909770097453309	0.290798853713205	0.700307149913345	1.24118263549306	0.327316919729954	0.367815432980297	0.690169262467712	0.913865715763104
chr1	147619399	147619542	143	+	exon	BCL9	0.367150300435505	0.979761571048573	0.395891455613196	1	0.539634066752131	0.915297201253289	0.667660487593194	0.919437814323597	0.162268319352095	0.327316919729954	0.367815432980297	0.690169262467712	-0.165048600377858
chr1	147620543	147620643	100	+	exon	BCL9	0.633064578928195	0.99901954593817	0.714223299857831	1	0.864338745878705	0.974174086077381	0.750461626241071	0.955307233808329	0.935870644108009	0.327316919729954	0.367815432980297	0.690169262467712	0.608553724378056
chr1	147624464	147624668	204	+	exon	BCL9	0.95408167847412	0.999070535071174	0.753417908664748	1	0.85620712448678	0.974174086077381	0.950454878251868	1	0.537803513542411	0.327316919729954	0.367815432980297	0.690169262467712	0.210486593812457
chr1	147670021	147670228	207	-	utr5	ACP6	0.555742923436801	0.99901954593817	0.71501322011027	1	0.836081486189521	0.974174086077381	0.776430572800778	0.966807574984166	0.70171525389221	0.192292132705623	0.608469301766388	0.851104880037431	0.509423121186587
chr1	149900189	149900780	591	+	utr3	BOLA1	0.215802791855497	0.959205419798961	0.0810169071733481	1	0.0194675052700014	0.327840596015747	0.0697012660570125	0.432435013884436	0.0548627221852091	0.816648864311469	0.0968030134695139	0.346959069099132	-0.76178614212626
chr1	149926394	149926494	100	-	exon	SF3B4	0.850427051276053	0.99901954593817	0.777651719084046	1	0.795872720950816	0.974174086077381	0.869075018500151	0.996500704740989	0.0268926119595268	-0.150984818916055	0.501820780014952	0.788981313850859	0.177877430875581
chr1	149926655	149926818	163	-	exon	SF3B4	0.260899372987521	0.963227908294366	0.0830985331088586	1	0.0926431284229398	0.555024374979745	0.209057850433648	0.626838306877714	-0.681095217825921	-0.150984818916055	0.501820780014952	0.788981313850859	-0.530110398909867
chr1	149943839	149944252	413	-	utr3	OTUD7B	0.341413185556211	0.979761571048573	0.51746665163669	1	0.467157286842147	0.884031201007023	0.565147831700067	0.86938318124469	0.508401821960007	0.20243552444562	0.484313643869997	0.777677527015657	0.305966297514387
chr1	149944574	149945003	429	-	exon	OTUD7B	0.466381011733236	0.994712378280534	0.67831390683134	1	0.624437669575359	0.94128014945975	0.367257844760421	0.757891488911239	1.30275404168741	0.20243552444562	0.484313643869997	0.777677527015657	1.10031851724179
chr1	150159239	150159594	355	+	utr3	PLEKHO1	0.911541245060905	0.99901954593817	0.69039599982595	1	0.780465207156391	0.974174086077381	0.904031464546638	1	-0.408752392420408	-0.270355045594714	0.700575409955265	0.894780057787679	-0.138397346825694
chr1	150223113	150223221	108	-	exon	ANP32E	0.225954038248524	0.961805715669138	0.355563255067756	1	0.121575397443458	0.612797896161427	0.0388463158596302	0.381067346197651	0.00432917213214688	-0.928587128592201	0.000616512723016624	0.0108097589497649	0.932916300724348
chr1	150226543	150226762	219	-	utr3	ANP32E	0.463211895490265	0.994712378280534	0.654633182424815	1	0.312963171106752	0.796941443765046	0.165075633079625	0.579278302926708	0.28056137515937	-0.928587128592201	0.000616512723016624	0.0108097589497649	1.20914850375157
chr1	150229002	150229143	141	-	exon	ANP32E	0.417187656213435	0.994712378280534	0.600062345062489	1	0.452148583224415	0.878250004767448	0.100381096099637	0.482998472908965	0.03594518960608	-0.928587128592201	0.000616512723016624	0.0108097589497649	0.964532318198281
chr1	150235722	150235873	151	-	utr5	ANP32E	0.345260288198374	0.979761571048573	0.528339053093961	1	0.369638414574622	0.833137634979479	0.129914204195656	0.532774062097293	-0.0936810100144543	-0.928587128592201	0.000616512723016624	0.0108097589497649	0.834906118577746
chr1	150266457	150266557	100	-	utr3	APH1A	0.662337998393566	0.99901954593817	0.34879354833398	1	0.366062535488489	0.830901460073636	0.455039570184492	0.810809368658626	-0.341394917461282	0.313870788397996	0.151532149285453	0.440351672336544	-0.655265705859278
chr1	150308231	150308390	159	+	utr3	MRPS21	0.443853706463115	0.994712378280534	0.740456832595408	1	0.769642755260495	0.974174086077381	0.626852370803193	0.898587276159258	0.423967640348706	0.0568860444076144	0.815656876542921	0.936855515811188	0.367081595941092
chr1	150335137	150335273	136	+	exon	PRPF3	0.665451586710568	0.99901954593817	0.884908335525323	1	0.935608469679452	0.974174086077381	0.670138518717705	0.920497018545279	0.611666519651955	0.36649990006287	0.185592800096752	0.49446906692444	0.245166619589085
chr1	150460185	150460323	138	+	exon	RPRD2	0.0426268954030007	0.836353154535938	0.0399371159194741	1	0.215377614144027	0.715512071564891	0.0218152814967663	0.348966214654192	2.04656016251515	0.383891530835462	0.118839893125547	0.387957727847658	1.66266863167969
chr1	150470666	150470894	228	+	exon	RPRD2	0.109553268674202	0.922039431408273	0.17376262362224	1	0.198085156800528	0.699443271847417	0.331046138460484	0.730643186997804	1.34901923379903	0.383891530835462	0.118839893125547	0.387957727847658	0.96512770296357
chr1	150471044	150471244	200	+	exon	RPRD2	0.352647514051729	0.979761571048573	0.168169541115682	1	0.188725372118352	0.688699181684207	0.109911393476872	0.498392063915016	0.10430949099376	0.383891530835462	0.118839893125547	0.387957727847658	-0.279582039841702
chr1	150471525	150471925	400	+	exon	RPRD2	0.529574589509498	0.99901954593817	0.830515165260469	1	0.849337676824418	0.974174086077381	0.404919009121365	0.781357077305435	0.859849727892028	0.383891530835462	0.118839893125547	0.387957727847658	0.475958197056566
chr1	150472076	150472393	317	+	exon	RPRD2	0.766464799966743	0.99901954593817	0.925161925197939	1	0.942267266739891	0.974174086077381	0.715536253343794	0.940066047142896	0.578635897422029	0.383891530835462	0.118839893125547	0.387957727847658	0.194744366586567
chr1	150472514	150472636	122	+	exon	RPRD2	0.84299596597227	0.99901954593817	0.536518917818495	1	0.639838442465937	0.948964143906506	0.561273693404753	0.867001926424946	0.330351462259301	0.383891530835462	0.118839893125547	0.387957727847658	-0.0535400685761604
chr1	150472857	150473398	541	+	utr3	RPRD2	0.0336495556401812	0.817167972572666	0.00820218554195014	1	0.00309155616245251	0.143393714687262	0.0270076515783105	0.357565231663938	-0.659565143590899	0.383891530835462	0.118839893125547	0.387957727847658	-1.04345667442636
chr1	150506994	150507294	300	+	utr3	TARS2	0.941903203042097	0.999070535071174	0.6221396534647	1	0.563084759578471	0.922582662035273	0.607754699925649	0.88899939862277	-0.11924593962547	-0.197207038194045	0.550408213110577	0.817079722621952	0.0779610985685744
chr1	150577035	150577434	399	-	utr3	MCL1	0.282179553374385	0.970596536786888	0.556502548078146	1	0.289136203487815	0.782118040722627	0.1829232466983	0.601959987167977	0.3260163946591	-0.302573711955494	0.181914425383456	0.488940593339268	0.628590106614594
chr1	150578187	150578423	236	-	exon	MCL1	0.866179997928451	0.99901954593817	0.746355478549619	1	0.600861058265111	0.934072537351383	0.447126285854405	0.80795667379879	-0.137573994824405	-0.302573711955494	0.181914425383456	0.488940593339268	0.164999717131088
chr1	150578820	150579104	284	-	exon	MCL1	0.729880865323267	0.99901954593817	0.925304020089667	1	0.878943053451526	0.974174086077381	0.611264069828002	0.891165513467513	-0.168612790030396	-0.302573711955494	0.181914425383456	0.488940593339268	0.133960921925098
chr1	150579411	150579566	155	-	utr5	MCL1	0.017525935532367	0.725435902915071	0.0446169337116899	1	0.000388827764484098	0.0467034540376077	0.178038814601823	0.596516753092988	0.718187034646857	-0.302573711955494	0.181914425383456	0.488940593339268	1.02076074660235
chr1	150622138	150622260	122	-	utr3	ENSA	0.636583156912483	0.99901954593817	0.332886986771664	1	0.26541493035075	0.761308560704482	0.0579918968680343	0.415972907514075	-0.411930268317958	-0.00644849449530428	0.978793629140199	0.993107035295957	-0.405481773822654
chr1	150648088	150648597	509	-	utr3	GOLPH3L	0.266100453616894	0.963227908294366	0.111946344233663	1	0.0584980046631288	0.48264860122666	0.0581011201691777	0.416092461862733	-1.01445998326785	-0.0227859455954646	0.939131509127795	0.979347562231784	-0.991674037672384
chr1	150950647	150950951	304	+	exon	SETDB1	0.463279557936663	0.994712378280534	0.235853452135979	1	0.219796829633569	0.721131171382046	0.125037401316988	0.523032468783856	-0.81916600627675	-0.0678930554894374	0.835634022986063	0.944700810725229	-0.751272950787312
chr1	150960731	150961194	463	-	exon	CERS2	0.451990271013156	0.994712378280534	0.690159637821362	1	0.680288976343993	0.961789644255045	0.388146091219001	0.772143569059926	0.258387267508458	0.181958369755414	0.375954489560236	0.697409718441101	0.0764288977530435
chr1	151033968	151034692	724	+	utr3	PRUNE1	0.39753349643516	0.990021002829952	0.194862973979453	1	0.148192064309521	0.643735169128892	0.297137603854973	0.70524377753527	-0.00325849294628536	0.516434162697767	0.138254666670736	0.419197520270699	-0.519692655644053
chr1	151048604	151048731	127	+	exon	C1orf56	0.496443228099288	0.994712378280534	0.304781728530319	1	0.412331889728445	0.854429571080501	0.643141769865439	0.906643732881147	0.979545471967977	0.908390718035318	0.101869205522776	0.355493077633808	0.0711547539326589
chr1	151052923	151053251	328	-	utr3	CDC42SE1	0.31392450525807	0.975048477087094	0.146460941204827	1	0.0157336758532109	0.308409183159699	0.489563369836727	0.829488209691078	-0.676102182020851	0.0311022539800352	0.899127551557188	0.965099164940171	-0.707204436000887
chr1	151067380	151067600	220	+	utr3	MLLT11	0.305383011467909	0.974157652730809	0.476978321674012	1	0.448970938215547	0.876818704983684	0.374222257595166	0.762995350534409	-0.490351289547799	-0.72955094957414	0.0818048820327744	0.312515618419049	0.239199660026341
chr1	151160818	151160932	114	-	utr3	LYSMD1	0.896807231518837	0.99901954593817	0.661915610813237	1	0.662307347566167	0.956904729430184	0.228291106004327	0.643891167759416	-0.776668372418292	0.277624018462403	0.525959393141025	0.804172368769732	-1.05429239088069
chr1	151165603	151165817	214	-	utr5	LYSMD1	0.934747791734629	0.99901954593817	0.83943072232104	1	0.888328858619355	0.974174086077381	0.739425467088849	0.949568760456284	-0.350374255089305	0.277624018462403	0.525959393141025	0.804172368769732	-0.627998273551708
chr1	151166099	151166245	146	+	utr5	SCNM1	0.251481585725661	0.962263927820188	0.316137923165895	1	0.405962044419251	0.85101784679842	0.337575437832617	0.735088093413606	1.41178096143564	0.0340394057017584	0.932090219041771	0.976614393568735	1.37774155573388
chr1	151176690	151176857	167	-	exon	VPS72	0.741581145550944	0.99901954593817	0.467209664607769	1	0.487168626585212	0.890758526901402	0.172434567445051	0.587630637588899	-0.268424987512418	0.0198195058365999	0.943347733892846	0.980828029258506	-0.288244493349018
chr1	151189957	151190180	223	-	utr5	VPS72	0.100516694459411	0.914962212390991	0.169951349998348	1	0.162687295630137	0.660103507137516	0.0701629183800635	0.433155416540993	1.25576384301298	0.0198195058365999	0.943347733892846	0.980828029258506	1.23594433717638
chr1	151198598	151198699	101	+	utr5	PIP5K1A	0.460247141042595	0.994712378280534	0.232651839373747	1	0.362346561443625	0.828651291344003	0.272400254614059	0.685024961009402	0.0518926355505124	0.0288408420375488	0.908196899538143	0.966481566462525	0.0230517935129636
chr1	151248072	151248344	272	+	utr3	PIP5K1A	0.736294654609091	0.99901954593817	0.422674645871825	1	0.297697912057714	0.788088724792803	0.638893314296263	0.90476668405409	-0.458201487075149	0.0288408420375488	0.908196899538143	0.966481566462525	-0.487042329112698
chr1	151267307	151267447	140	+	utr3	PSMD4	0.873813143328586	0.99901954593817	0.829892958651148	1	0.711525073262759	0.971678517231922	0.160377863823829	0.575060967219449	0.454466732630635	0.27073206877567	0.23705365802381	0.557694805604247	0.183734663854965
chr1	151286404	151286846	442	+	exon	ZNF687	0.674904116104693	0.99901954593817	0.931927426187944	1	0.940637151812536	0.974174086077381	0.761439733196847	0.959928650838892	-0.0197798997478288	0.130734550605734	0.64225411554231	0.867195618831352	-0.150514450353563
chr1	151287160	151287399	239	+	exon	ZNF687	0.964166604161654	0.999070535071174	0.757123440279228	1	0.810805420560065	0.974174086077381	0.475311368148246	0.820794111167092	0.121930912872621	0.130734550605734	0.64225411554231	0.867195618831352	-0.00880363773311363
chr1	151287489	151287825	336	+	exon	ZNF687	0.501881532355412	0.994712378280534	0.274497628429967	1	0.239506540484106	0.738957060510785	0.164615413955042	0.579278302926708	-0.119417338400071	0.130734550605734	0.64225411554231	0.867195618831352	-0.250151889005806
chr1	151287990	151288200	210	+	exon	ZNF687	0.865734373190888	0.99901954593817	0.63035577915266	1	0.703118793442052	0.96821041432105	0.877036644771441	0.999772023548779	-0.0963974454229993	0.130734550605734	0.64225411554231	0.867195618831352	-0.227131996028733
chr1	151292500	151292700	200	-	utr3	PI4KB	0.0487209390094108	0.843919383970443	0.0144495521622882	1	0.0208552786464063	0.336506484166224	0.0401422555913681	0.381317657291644	-0.832380063211452	0.0581143733634035	0.814236730721265	0.936713615905976	-0.890494436574855
chr1	151315616	151316419	803	-	utr5	PI4KB	0.5337336812179	0.99901954593817	0.870279670259088	1	0.822529737596025	0.974174086077381	0.959433859634029	1	0.355364584024306	0.0581143733634035	0.814236730721265	0.936713615905976	0.297250210660903
chr1	151347149	151347265	116	-	utr5	RFX5	0.0097064098813114	0.653668559899429	0.00732811748871193	1	0.0169802700613758	0.31917630827909	0.0191474028364582	0.342088145401997	1.5385471505658	0.161798796566416	0.551046030201775	0.817571146666977	1.37674835399939
chr1	151402955	151403107	152	-	utr3	POGZ	0.675222518914199	0.99901954593817	0.450143425185434	1	0.560711436882574	0.922227399965176	0.401191391167028	0.780812468393983	-0.527096731591284	0.111595973433177	0.680442222894921	0.885277608071356	-0.638692705024461
chr1	151404835	151405481	646	-	exon	POGZ	0.677981359175972	0.99901954593817	0.988107226769859	1	0.967963747040006	0.97539323019394	0.49131941229837	0.830403840544605	0.729694970617501	0.111595973433177	0.680442222894921	0.885277608071356	0.618098997184324
chr1	151405522	151406230	708	-	exon	POGZ	0.645407668983382	0.99901954593817	0.947345014715586	1	0.957755096294086	0.974319524385698	0.799169003039578	0.976518678629344	0.430548673189871	0.111595973433177	0.680442222894921	0.885277608071356	0.318952699756694
chr1	151428147	151428310	163	-	exon	POGZ	0.0261189017594186	0.786193463854187	0.0352503261224676	1	0.0477330559892234	0.452982895672957	0.0060308850818821	0.307084883150538	1.78766296865203	0.111595973433177	0.680442222894921	0.885277608071356	1.67606699521885
chr1	151519024	151519251	227	+	exon	CGN	0.734034059699122	0.99901954593817	0.546982427820653	1	0.603503608063741	0.935063699939843	0.365076431741778	0.756493201749681	-0.50301565772454	-0.143726216538488	0.783253891422451	0.925968202836719	-0.359289441186052
chr1	151574317	151574439	122	+	exon	TUFT1	0.274380049189323	0.968905535572379	0.340290107058588	1	0.43872073164325	0.87069372290892	0.168934265218873	0.584642347775244	2.41536348254375	0.739195074509112	0.0141222371010838	0.102669755866951	1.67616840803464
chr1	151581778	151582087	309	+	utr3	TUFT1	0.101135017018461	0.914962212390991	0.043079718966333	1	0.0167694458982705	0.3184120346787	0.0998418567859243	0.482180296405152	-0.392332554252544	0.739195074509112	0.0141222371010838	0.102669755866951	-1.13152762876166
chr1	151759695	151759805	110	-	utr3	MRPL9	0.855418867576629	0.99901954593817	0.802885076338626	1	0.798577109804598	0.974174086077381	0.808722572714271	0.980201389298812	-0.900885677796384	-0.354591704242781	0.272092199947915	0.593686623025079	-0.546293973553603
chr1	151874255	151874834	579	-	utr3	THEM4	0.359612108853643	0.979761571048573	0.540863301403521	1	0.505936447606708	0.898358112462487	0.595787006840968	0.885107974724551	-0.0315221316410888	-0.734798481065079	0.0752130827651946	0.29479765377596	0.703276349423991
chr1	151909357	151909464	107	-	utr5	THEM4	0.782552480587832	0.99901954593817	0.942812171565659	1	0.922994241719122	0.974174086077381	0.584722183049014	0.878692186765838	0.107320222137418	-0.734798481065079	0.0752130827651946	0.29479765377596	0.842118703202497
chr1	152032498	152032623	125	-	utr3	S100A11	0.00047662402752794	0.474024292470744	0.00146090774029431	1	2.04695057245222e-05	0.00659276851943988	0.000639355813370823	0.118997466055622	2.09574433047121	0.179720478267822	0.475465787231445	0.774508490515755	1.91602385220339
chr1	153549008	153549317	309	-	utr5	S100A3	0.208130973486372	0.959205419798961	0.304917776408304	1	0.183113525960951	0.680917941924997	0.128549599508661	0.530130159941124	2.16777403300841	0.638032558887696	0.0782294249375432	0.303120419201558	1.52974147412072
chr1	153607484	153607607	123	-	utr3	S100A16	0.497290706194547	0.994712378280534	0.235847890517048	1	0.151954588114284	0.649160172664853	0.342180444526437	0.738274889631431	-0.142175488663999	0.266035676766566	0.290563420804126	0.614036929906142	-0.408211165430565
chr1	153612894	153613071	177	-	utr5	S100A16	0.0465626681666554	0.840247600223113	0.0982964786080725	1	0.00292253621062539	0.140076571335598	0.0214509192739559	0.348966214654192	1.76679810511521	0.266035676766566	0.290563420804126	0.614036929906142	1.50076242834864
chr1	153618836	153618936	100	-	utr3	S100A13	0.0729939430589466	0.885771697332172	0.133590676374324	1	0.247263010951392	0.746669479896178	0.0262587776197455	0.356088692081089	1.65447212661943	0.470485700152589	0.155208885325557	0.446412753015681	1.18398642646684
chr1	153627402	153627571	169	-	utr5	S100A13	0.131343411429542	0.942480755696853	0.24662000240237	1	0.000527434317446153	0.0551396765448645	0.124542042759016	0.521741297216322	1.65399236198042	0.470485700152589	0.155208885325557	0.446412753015681	1.18350666182783
chr1	153643308	153643408	100	+	utr3	CHTOP	0.266507529593785	0.964083303872264	0.351417057029204	1	0.561433853752157	0.922343946759776	0.240846224789223	0.657364043582453	1.85295175597492	-0.0977739332329839	0.694208369030643	0.892399805226858	1.9507256892079
chr1	153645121	153645463	342	+	utr3	CHTOP	0.873760938198957	0.99901954593817	0.499713267392297	1	0.344205743474154	0.81828586067915	0.159188281626226	0.574631697762872	0.00270945127401857	-0.0977739332329839	0.694208369030643	0.892399805226858	0.100483384507002
chr1	153661276	153661384	108	+	utr3	SNAPIN	0.0955599975187652	0.908222382833654	0.025077142423381	1	0.037553259844624	0.41551596763501	0.041243149478187	0.383775150124864	-1.23699108311222	-0.144866962647939	0.62628035949431	0.858816457964538	-1.09212412046428
chr1	153773566	153773727	161	+	utr3	INTS3	0.556939452833845	0.99901954593817	0.333014406244999	1	0.398938349032494	0.845186374682801	0.290505516312166	0.700098453298115	-0.565925686518077	-0.161617871884174	0.545170549580284	0.814028356669916	-0.404307814633902
chr1	153827997	153828251	254	-	exon	GATAD2B	0.757936442609116	0.99901954593817	0.489113983636559	1	0.473033161046518	0.884177643338642	0.530451364231584	0.852621487109071	-0.600085043382182	0.124027562105688	0.61777580541581	0.854103161304793	-0.72411260548787
chr1	153947949	153948062	113	-	utr3	CRTC2	0.781044747580166	0.99901954593817	0.955679312009517	1	0.937564130834559	0.974174086077381	0.998610568606164	1	-0.33230651261218	-0.318142423289757	0.33870010306735	0.661645453898031	-0.0141640893224234
chr1	153952144	153952247	103	-	utr3	CRTC2	0.038612788332374	0.836353154535938	0.0399627392463629	1	0.0730115552590193	0.51845857436761	0.0689979811101478	0.431513857499179	1.25242119999554	-0.318142423289757	0.33870010306735	0.661645453898031	1.5705636232853
chr1	153974520	153974648	128	-	utr3	JTB	0.224921567322102	0.961805715669138	0.0826886130518913	1	0.0477690930410352	0.452982895672957	0.340867493828304	0.737139012125893	-0.849736237742594	0.135323016998873	0.542434315558063	0.812935282884414	-0.985059254741467
chr1	153977562	153977662	100	-	utr5	JTB	0.182544497593886	0.959205419798961	0.328063579455273	1	0.0108412229434286	0.261921471854361	0.0981028457284883	0.480096488110967	1.09862244172482	0.135323016998873	0.542434315558063	0.812935282884414	0.96329942472595
chr1	153981802	153982082	280	-	utr3	RAB13	0.11841678601015	0.925657724166388	0.221633059915412	1	0.0165110098606528	0.316718232589161	0.0490146968041131	0.398608194465863	1.54672779722122	-0.0214933312298417	0.944133664638235	0.981118289189077	1.56822112845106
chr1	153986188	153986296	108	-	utr5	RAB13	0.00113189458348105	0.474024292470744	0.00154096481229496	1	0.00176044749661656	0.108025140589486	0.00874458549174961	0.315447576756096	1.96295893423809	-0.0214933312298417	0.944133664638235	0.981118289189077	1.98445226546793
chr1	154207302	154207538	236	-	utr3	C1orf43	0.496306194646	0.994712378280534	0.241082218926596	1	0.0514238307966114	0.461390522547054	0.13280318863587	0.537207453051286	-0.262257049443356	0.158823401645405	0.456798789677501	0.761160327577554	-0.421080451088762
chr1	154220930	154221030	100	+	utr5	UBAP2L	0.0926312026907681	0.903578014772109	0.0989937024812022	1	0.135564921860554	0.633585142218097	0.113248843792556	0.503966281480433	1.15042828598528	-0.465765294320154	0.0246314017322958	0.148125772024488	1.61619358030544
chr1	154234677	154234796	119	+	exon	UBAP2L	0.316860022445627	0.975656595374278	0.475449190893387	1	0.270821134681962	0.76723800865896	0.329557605949918	0.730286646771542	0.379565755558351	-0.465765294320154	0.0246314017322958	0.148125772024488	0.845331049878504
chr1	154255295	154255395	100	+	exon	UBAP2L	0.129157056454761	0.937938469192863	0.22384407065747	1	0.321126555639722	0.800511028957511	0.0498857577198427	0.400413801808244	1.17104083866763	-0.465765294320154	0.0246314017322958	0.148125772024488	1.63680613298779
chr1	154349055	154349449	394	+	utr3	ATP8B2	0.901396408887036	0.99901954593817	0.88509131645006	1	0.951111253472014	0.974174086077381	0.0832395760946867	0.454783451714745	-0.94236781731706	-0.661920121100931	0.0196524594176829	0.128459003166192	-0.280447696216129
chr1	154465267	154465442	175	+	utr3	IL6R	0.52264359329797	0.997362561551916	0.301137285057862	1	0.46866876923381	0.884031201007023	0.426204269473972	0.795119555236835	-0.332154864126192	-0.541786206682066	0.297114480412314	0.620371786283767	0.209631342555875
chr1	154465609	154465739	130	+	utr3	IL6R	0.698030229099006	0.99901954593817	0.794820305741816	1	0.879434580560506	0.974174086077381	0.681293244456307	0.92440439765587	-0.602249848021783	-0.541786206682066	0.297114480412314	0.620371786283767	-0.0604636413397173
chr1	154550079	154550380	301	-	utr3	UBE2Q1	0.587699822772975	0.99901954593817	0.259654017024092	1	0.108131301436108	0.58882926182306	0.204835198518482	0.623050554614631	-0.416365103662752	-0.252974604545409	0.29682041449211	0.620125642980724	-0.163390499117343
chr1	154584730	154584953	223	-	utr3	ADAR	0.326966231929366	0.979761571048573	0.116911543014054	1	0.0291680148383203	0.378246170981465	0.142975802030058	0.55219892314277	-0.416363746630852	0.219659495670121	0.27758526534066	0.599350542183759	-0.636023242300973
chr1	154601178	154601724	546	-	exon	ADAR	0.737329942335018	0.99901954593817	0.854775519678513	1	0.779579630090488	0.974174086077381	0.952334960702714	1	0.30787366136114	0.219659495670121	0.27758526534066	0.599350542183759	0.0882141656910184
chr1	154602096	154602222	126	-	utr5	ADAR	0.669573796993272	0.99901954593817	0.988034064519286	1	0.981316817469061	0.982593213944425	0.643764917026002	0.906882342149996	0.143385202955251	0.219659495670121	0.27758526534066	0.599350542183759	-0.0762742927148699
chr1	154602336	154602501	165	-	utr5	ADAR	0.564644699779141	0.99901954593817	0.843254818166488	1	0.825970098471836	0.974174086077381	0.270718525669943	0.683904121331622	0.473713481003998	0.219659495670121	0.27758526534066	0.599350542183759	0.254053985333877
chr1	154608087	154608188	101	-	utr5	ADAR	0.164557125071526	0.959205419798961	0.186366160098733	1	0.215462175050228	0.715512071564891	0.20166619463947	0.620807468976709	2.01967944141835	0.219659495670121	0.27758526534066	0.599350542183759	1.80001994574822
chr1	154627821	154627969	148	-	utr5	ADAR	0.207088698582697	0.959205419798961	0.260952839599534	1	0.252777955994449	0.75176614771296	0.152170680771643	0.5650766981428	1.69657014240609	0.219659495670121	0.27758526534066	0.599350542183759	1.47691064673597
chr1	154944867	154944974	107	-	utr3	PBXIP1	0.692049172273425	0.99901954593817	0.508520885890232	1	0.417430055484776	0.85785795392855	0.154730394265277	0.567981943578455	0.882691790604561	1.27373539528069	0.000455447198386745	0.00854828265818288	-0.391043604676126
chr1	154945885	154946301	416	-	exon	PBXIP1	0.93622528595174	0.99901954593817	0.661151062187292	1	0.509733973595119	0.90083839240465	0.617958294720823	0.894844661892657	1.65197432411135	1.27373539528069	0.000455447198386745	0.00854828265818288	0.378238928830661
chr1	154955999	154956107	108	-	utr5	PBXIP1	0.0336939375371815	0.817167972572666	0.0436828122034239	1	0.0514623699274554	0.461390522547054	0.095552264103231	0.475495600814459	2.2657718722907	1.27373539528069	0.000455447198386745	0.00854828265818288	0.992036477010009
chr1	154958525	154958946	421	-	utr3	PYGO2	0.977592750160025	0.999070535071174	0.655154342352656	1	0.680205853639035	0.961789644255045	0.747329288146056	0.95406016079971	0.0443426792238444	-0.233262429689227	0.441394540006994	0.750039303868948	0.277605108913071
chr1	154959416	154959591	175	-	exon	PYGO2	0.255119856449392	0.963227908294366	0.379012797171303	1	0.428629634462928	0.863993274132844	0.29150653090098	0.700853110520996	0.486106264592577	-0.233262429689227	0.441394540006994	0.750039303868948	0.719368694281804
chr1	154962495	154962634	139	-	utr3	SHC1	0.288433062644897	0.970596536786888	0.133642362095596	1	0.139546079878739	0.636027882794484	0.613948695948769	0.892907160409659	-0.0619681200990361	0.752989701156504	0.000162884184121292	0.00388790549637951	-0.81495782125554
chr1	154963645	154963861	216	-	utr3	SHC1	0.219249142056834	0.959205419798961	0.0852568283794416	1	0.0289891692636978	0.377767570340582	0.288778131064827	0.699299072395686	-0.10677901743714	0.752989701156504	0.000162884184121292	0.00388790549637951	-0.859768718593643
chr1	154970157	154970273	116	-	utr5	SHC1	0.199328742973438	0.959205419798961	0.362202432839542	1	0.502430217257154	0.896550222259737	0.205569685570699	0.624044613805749	1.52810032639138	0.752989701156504	0.000162884184121292	0.00388790549637951	0.775110625234876
chr1	154974290	154974391	101	-	utr5	SHC1	0.225822082826577	0.961805715669138	0.290562916990309	1	0.407986096712488	0.852828276887207	0.270240277609001	0.683857699367047	1.64798821125945	0.752989701156504	0.000162884184121292	0.00388790549637951	0.894998510102943
chr1	154983362	154983466	104	+	utr5	FLAD1	0.212698307270172	0.959205419798961	0.307761784025568	1	0.31942918885611	0.800511028957511	0.166688438515694	0.581264583722526	2.1360067904043	0.505022155026824	0.0622434315629379	0.264307497265693	1.63098463537747
chr1	154988458	154988855	397	+	utr5	FLAD1	0.717374643579886	0.99901954593817	0.454296866065201	1	0.252876169910883	0.75176614771296	0.0908154304374312	0.466952320983234	0.241142731165248	0.505022155026824	0.0622434315629379	0.264307497265693	-0.263879423861575
chr1	155014745	155015245	500	+	exon	ZBTB7B	0.995281682540798	0.999694509549707	0.686634619326774	1	0.65348452629074	0.952982644071332	0.954955570652462	1	0.961430052806456	0.674259762078622	0.0186192108832464	0.123800531123044	0.287170290727834
chr1	155015280	155015535	255	+	exon	ZBTB7B	0.600814302924272	0.99901954593817	0.373575988938711	1	0.346445490901997	0.818997475172806	0.301839399991823	0.710277025078807	0.349037319730836	0.674259762078622	0.0186192108832464	0.123800531123044	-0.325222442347786
chr1	155015598	155015723	125	+	exon	ZBTB7B	0.411435483514497	0.994350254429382	0.194687533874612	1	0.332859821097046	0.809194897545564	0.410066271625626	0.783947204764587	-0.115630545162699	0.674259762078622	0.0186192108832464	0.123800531123044	-0.78989030724132
chr1	155016291	155016854	563	+	utr3	ZBTB7B	0.757254232358102	0.99901954593817	0.885291892973163	1	0.873581073049336	0.974174086077381	0.956808499413395	1	0.841521384446425	0.674259762078622	0.0186192108832464	0.123800531123044	0.167261622367803
chr1	155062571	155062677	106	+	utr3	ADAM15	0.30224935610133	0.974157652730809	0.177832848200504	1	0.160533833664306	0.65642047075647	0.521276999970375	0.848770647326641	-0.687618460310921	0.229494410641083	0.346332641864588	0.669750586968376	-0.917112870952004
chr1	155069172	155069311	139	+	utr3	EFNA4	0.48912562320934	0.994712378280534	0.242722258361568	1	0.42143419406451	0.859931973327021	0.236692449815342	0.653080703559426	-0.921967754625093	-0.147029662074205	0.821178605801992	0.9382518848347	-0.774938092550888
chr1	155134370	155134562	192	+	utr3	EFNA1	0.83747233839394	0.99901954593817	0.553443154568761	1	0.590934601422882	0.929058162116112	0.546460090184937	0.858817878617079	0.182727095358338	0.165760515431627	0.655135180507199	0.874708197232415	0.0169665799267116
chr1	155135868	155135998	130	+	utr5	SLC50A1	0.631371567117661	0.99901954593817	0.809690983544525	1	0.847902250270052	0.974174086077381	0.925958926031067	1	1.02503061431543	-0.0100275172250041	0.977130328123402	0.992771073719343	1.03505813154044
chr1	155138273	155138462	189	+	utr3	SLC50A1	0.18758109379294	0.959205419798961	0.0717714289502303	1	0.103881100227999	0.581192944646416	0.346838548832942	0.74242649624851	-1.17765625348848	-0.0100275172250041	0.977130328123402	0.992771073719343	-1.16762873626348
chr1	155173161	155173261	100	-	exon	KRTCAP2	0.330993002480134	0.979761571048573	0.497918067450558	1	0.455566702780315	0.879585771885007	0.709336891559492	0.937471708571711	1.32979163126544	-0.00938531062930481	0.98551565364496	0.995324913048084	1.33917694189474
chr1	155188286	155188470	184	-	exon	MUC1	0.210749730750878	0.959205419798961	0.204566150651051	1	0.381489775946809	0.838077220794603	0.217001632661418	0.634447894421963	1.88679973312841	0.32070052389744	0.631323765951281	0.861960422711497	1.56609920923097
chr1	155247524	155247660	136	-	utr3	FAM189B	0.104649900874686	0.921857526647272	0.0253688167297977	1	0.100335367654949	0.574248842020919	0.0870893321780681	0.462006164235166	-0.603695009231254	0.259013381658825	0.43540330105854	0.74514266100496	-0.862708390890079
chr1	155250607	155250707	100	-	exon	FAM189B	0.445621136734858	0.994712378280534	0.228344477701683	1	0.4100927976135	0.8532348427988	0.468296426763398	0.817112307331963	-0.489894814742854	0.259013381658825	0.43540330105854	0.74514266100496	-0.748908196401679
chr1	155255233	155255431	198	-	utr5	FAM189B	0.00529858040808211	0.593762987768236	0.00546661693501464	1	0.00409798297966381	0.165505770758751	0.10439605308472	0.488934715721856	2.09829744905092	0.259013381658825	0.43540330105854	0.74514266100496	1.8392840673921
chr1	155263180	155263280	100	-	utr3	CLK2	0.135639541271597	0.945269871754449	0.0542439847908824	1	0.127291066239749	0.620553108185491	0.233455028492039	0.648921972253562	-2.0065705768326	-0.393638548452379	0.232518748052957	0.552520244984482	-1.61293202838022
chr1	155308877	155309029	152	+	utr5	FDPS	0.0258502282773996	0.786193463854187	0.0459757099365	1	0.0140455199275977	0.295095871549829	0.110984607680121	0.500506761495742	0.834374645373161	-0.587661314694473	0.0480648309703823	0.224541398810796	1.42203596006763
chr1	155438336	155438943	607	-	exon	ASH1L	0.884998358183828	0.99901954593817	0.575408258896347	1	0.526144165382203	0.909498007033305	0.418818170955642	0.79007552783475	-0.604550739871494	-0.549460835452401	0.031018442442803	0.169570060979071	-0.0550899044190927
chr1	155477881	155478288	407	-	exon	ASH1L	0.56095951834508	0.99901954593817	0.328058531448986	1	0.314807630461891	0.798021558075524	0.180291238771227	0.599350237383195	-0.425343829636499	-0.549460835452401	0.031018442442803	0.169570060979071	0.124117005815902
chr1	155478945	155479066	121	-	exon	ASH1L	0.646708352765535	0.99901954593817	0.811514753713937	1	0.913052473063607	0.974174086077381	0.998134685971688	1	-1.24340966222964	-0.549460835452401	0.031018442442803	0.169570060979071	-0.693948826777241
chr1	155479915	155480035	120	-	exon	ASH1L	0.73312780592665	0.99901954593817	0.551470066102387	1	0.699674802388857	0.967407805412408	0.704821801143784	0.935104886175288	-1.19281262245481	-0.549460835452401	0.031018442442803	0.169570060979071	-0.64335178700241
chr1	155481202	155481323	121	-	exon	ASH1L	0.207156325806493	0.959205419798961	0.24398035925394	1	0.319791344718872	0.800511028957511	0.146772237883682	0.557653871476094	0.594902460625328	-0.549460835452401	0.031018442442803	0.169570060979071	1.14436329607773
chr1	155481630	155482258	628	-	utr3	ASH1L	0.0809014805989564	0.89008509454375	0.13975973438455	1	0.0578466235513915	0.481336219425232	0.0312976269637715	0.364031789708807	-0.117330251123758	-0.549460835452401	0.031018442442803	0.169570060979071	0.432130584328643
chr1	155521153	155521522	369	-	utr5	ASH1L	0.624406330307363	0.99901954593817	0.816848893226503	1	0.786627721889493	0.974174086077381	0.338381780629356	0.735314924338257	-0.545715537435902	-0.549460835452401	0.031018442442803	0.169570060979071	0.00374529801649937
chr1	155614454	155614567	113	+	utr3	MSTO1	0.616856093102359	0.99901954593817	0.708652814867656	1	0.868813901690476	0.974174086077381	0.851264028425823	0.993895364655454	-1.67476515352739	-0.200632089448169	0.700978696533721	0.894780057787679	-1.47413306407922
chr1	155659728	155660007	279	-	utr3	YY1AP1	0.120073894664956	0.927442544117199	0.035064906870315	1	0.0358759403803156	0.408078760454421	0.0221053020305276	0.348966214654192	-0.290511596493606	0.275997053557138	0.347762429225796	0.670876818874262	-0.566508650050744
chr1	155738243	155738465	222	+	utr3	DAP3	0.197174612002288	0.959205419798961	0.058177668493039	1	0.028163247022868	0.376097200800414	0.130091611797266	0.5329853964708	-0.735531290822311	-0.0898772287834974	0.698125255096155	0.894171269189759	-0.645654062038813
chr1	155765256	155765482	226	-	exon	GON4L	0.709480413794799	0.99901954593817	0.459709857502711	1	0.500026412047392	0.896550222259737	0.435420944069943	0.799355021025177	0.0847085964922673	0.478376517192395	0.110219056334737	0.371993119985313	-0.393667920700128
chr1	155765586	155765775	189	-	exon	GON4L	0.362924812925246	0.979761571048573	0.195205697411654	1	0.297097627149486	0.787293974984453	0.398051816050217	0.779676314352544	-0.326714008407383	0.478376517192395	0.110219056334737	0.371993119985313	-0.805090525599778
chr1	155853350	155853499	149	-	exon	GON4L	0.412097576479786	0.994350254429382	0.202156475181337	1	0.380144435162922	0.837948339112511	0.434006505968247	0.798996026073341	-0.394339902473653	0.478376517192395	0.110219056334737	0.371993119985313	-0.872716419666048
chr1	155853542	155853666	124	-	exon	GON4L	0.758557497582336	0.99901954593817	0.540066302165699	1	0.67697617136193	0.960864843152336	0.221563703760012	0.639070921420867	0.503026741884728	0.478376517192395	0.110219056334737	0.371993119985313	0.0246502246923331
chr1	155900270	155900509	239	-	utr3	RIT1	0.442427106131501	0.994712378280534	0.251964358882568	1	0.265430164379369	0.761308560704482	0.176480645064854	0.59401872838801	-0.2461554578102	0.170147923839694	0.608229117758664	0.850900443611934	-0.416303381649894
chr1	155913214	155913442	228	-	utr3	KIAA0907	0.155713944726326	0.95763510596579	0.0522849140364932	1	0.0547789615269777	0.474545520419895	0.100011771935484	0.482180296405152	-2.00729297905323	-0.522367984863815	0.102406022922197	0.35604665892807	-1.48492499418941
chr1	155913957	155914152	195	-	utr3	KIAA0907	0.887141403864902	0.99901954593817	0.633971373568159	1	0.704670802368769	0.968603035716463	0.817520682089113	0.982903176284826	-0.162276481824905	-0.522367984863815	0.102406022922197	0.35604665892807	0.360091503038911
chr1	155947812	155947977	165	-	utr3	ARHGEF2	0.461178271660786	0.994712378280534	0.20464626406884	1	0.346625808578535	0.819095115681048	0.214173148195524	0.631611446528537	-0.58509334580648	0.026635129653398	0.928087699274537	0.975250195428557	-0.611728475459878
chr1	156009053	156009329	276	-	utr3	SSR2	0.279940925953247	0.970413923858445	0.113216748166324	1	0.029937436807162	0.383235396648598	0.0250795431052931	0.354443316734983	-0.54311341598147	0.016507842436042	0.942000082647023	0.980344291069511	-0.559621258417512
chr1	156009457	156009557	100	-	utr3	SSR2	0.947863943117385	0.999070535071174	0.652413296081735	1	0.588289010800122	0.928313150136986	0.213217276553518	0.630535891411547	-0.0179489975050193	0.016507842436042	0.942000082647023	0.980344291069511	-0.0344568399410613
chr1	156036126	156036352	226	-	utr3	UBQLN4	0.425872131567138	0.994712378280534	0.642542335254416	1	0.705512014303034	0.968603035716463	0.591624677049127	0.882966832352391	0.411098380035512	-0.17756993671746	0.537161247559461	0.809828124128378	0.588668316752972
chr1	156055398	156055504	106	+	exon	LAMTOR2	0.26510226108924	0.963227908294366	0.0971893618157347	1	0.160705000173948	0.656742182657514	0.241059451608745	0.657611445914372	-0.457609035388998	0.534109110607928	0.0555122997881342	0.246711007220021	-0.991718145996927
chr1	156058397	156058536	139	+	utr3	LAMTOR2	0.663308375169614	0.99901954593817	0.404501809734899	1	0.375412264327462	0.835418613002346	0.401884089882198	0.780812468393983	0.317464635467186	0.534109110607928	0.0555122997881342	0.246711007220021	-0.216644475140742
chr1	156076626	156076845	219	-	exon	MEX3A	0.477890861142735	0.994712378280534	0.530414383628592	1	0.775878953853575	0.974174086077381	0.690055746371683	0.92897815565513	0.624521545973103	-0.311010147400206	0.55493434754618	0.818965422214934	0.93553169337331
chr1	156077006	156077157	151	-	exon	MEX3A	0.279082910423259	0.970413923858445	0.290027402701827	1	0.49766090370967	0.895116313474285	0.444167150456143	0.805894043511811	0.77094488752686	-0.311010147400206	0.55493434754618	0.818965422214934	1.08195503492707
chr1	156139309	156139431	122	+	utr3	LMNA	8.16953549320817e-05	0.345918556621167	0.000107998097161579	1	0.000197238152608221	0.0318135747864079	0.000240086105730786	0.0549505185508421	2.29086346859835	0.164938909666504	0.426712675728756	0.739171596042683	2.12592455893184
chr1	156200120	156200473	353	+	exon	SLC25A44	0.962803535200596	0.999070535071174	0.723204192923771	1	0.748906400544716	0.974174086077381	0.553807756673294	0.862534250877687	-0.265318885304255	0.00216417450110956	0.993709683191725	0.99820245939698	-0.267483059805365
chr1	156210367	156210678	311	+	utr3	SLC25A44	0.418424756767958	0.994712378280534	0.211067340311015	1	0.156506685663532	0.652558240029486	0.549549568408687	0.860710286678189	-0.26166940440585	0.00216417450110956	0.993709683191725	0.99820245939698	-0.26383357890696
chr1	156212539	156212752	213	+	utr3	SLC25A44	0.195473423457597	0.959205419798961	0.0685587011131225	1	0.122480523265891	0.615400350634247	0.0957079190135253	0.475786622932808	-0.630738534647543	0.00216417450110956	0.993709683191725	0.99820245939698	-0.632902709148652
chr1	156239729	156239842	113	+	utr3	PMF1	0.248219241216816	0.961887441405684	0.115661706211241	1	0.154929618594537	0.650981453786966	0.0889160226293737	0.463977100881562	-0.940996585356588	-0.162099360763549	0.731876583442836	0.907389674182035	-0.778897224593039
chr1	156249192	156249314	122	-	utr3	SMG5	0.73925193083426	0.99901954593817	0.461746153369684	1	0.53368708410632	0.912792826321315	0.417739283666098	0.789384162384547	-0.884709390963581	-0.422415985620639	0.0803142243761491	0.30894558895213	-0.462293405342942
chr1	156266000	156266280	280	-	exon	SMG5	0.831019813947231	0.99901954593817	0.507491459451297	1	0.546456769267628	0.918341346724654	0.428227341450895	0.795749231774781	-0.756545610670658	-0.422415985620639	0.0803142243761491	0.30894558895213	-0.334129625050019
chr1	156291643	156291836	193	+	utr3	TMEM79	0.365862776672048	0.979761571048573	0.212543953159633	1	0.294944672428637	0.786395304195749	0.139278691494562	0.546952786179124	-0.653425825027007	-0.176726671199848	0.772894643488057	0.922369504537622	-0.476699153827159
chr1	156292064	156292187	123	+	utr3	TMEM79	0.153156264982187	0.957578349714037	0.0380416316162209	1	0.158134432439551	0.655275552307051	0.0691438149856193	0.431520425996648	-1.65381182378614	-0.176726671199848	0.772894643488057	0.922369504537622	-1.47708515258629
chr1	156292728	156292884	156	-	utr3	GLMP	0.178663580102331	0.959205419798961	0.0481101211610077	1	0.155997143475037	0.652454430898806	0.0232258591793617	0.351637703947024	-0.226675808737047	0.731580437194715	0.0307239205382742	0.168643117952556	-0.958256245931763
chr1	156292890	156293034	144	-	utr3	GLMP	0.470509169767961	0.994712378280534	0.242263632175865	1	0.293288410494361	0.784501808583959	0.0529304832829416	0.405258364448257	-0.0995330491232234	0.731580437194715	0.0307239205382742	0.168643117952556	-0.831113486317939
chr1	156526144	156526270	126	-	utr3	IQGAP3	0.73784128689538	0.99901954593817	0.474764801840062	1	0.557135578227107	0.922227399965176	0.278222493166861	0.691351873058556	-1.45060778799898	-0.97037198400858	0.000323692918041221	0.00650633413056211	-0.480235803990399
chr1	156526309	156526428	119	-	utr3	IQGAP3	0.225343995203122	0.961805715669138	0.0934831455730441	1	0.208532698211512	0.707998324702871	0.300342107582438	0.708974812003311	-2.14087384179396	-0.97037198400858	0.000323692918041221	0.00650633413056211	-1.17050185778538
chr1	156594068	156594217	149	+	utr3	NAXE	0.493864523325735	0.994712378280534	0.223793468229877	1	0.349216645659173	0.820640757128866	0.395617751598696	0.777690095035645	-0.190336960703494	-0.0772522766678126	0.74901784189204	0.914388498033653	-0.113084684035681
chr1	156594640	156594874	234	-	utr3	GPATCH4	0.0682578471523184	0.871905359125137	0.0140450535897725	1	0.00377054147636179	0.160446960913727	0.0477022639926322	0.396434369599221	-0.693154934019514	0.304079697192396	0.370363359983587	0.691301013684614	-0.99723463121191
chr1	156594910	156595740	830	-	utr3	GPATCH4	0.389983727648432	0.987653534925701	0.609108189112154	1	0.108081603073845	0.58882926182306	1	1	0.91766971223009	0.304079697192396	0.370363359983587	0.691301013684614	0.613590015037694
chr1	156641851	156641992	141	+	utr5	BCAN	0.771961560661906	0.99901954593817	0.938665663447373	1	0.926019720732196	0.974174086077381	0.69138279723745	0.929803909545076	-0.125404099238881	-1.2349868059311	0.191341409239755	NA	1.10958270669221
chr1	156642063	156642204	141	+	utr5	BCAN	0.993739614905054	0.999463649503973	0.843545267062511	1	0.886779352242456	0.974174086077381	0.875374743885664	0.999026902047824	0.281870941067674	-1.2349868059311	0.191341409239755	NA	1.51685774699877
chr1	156642456	156642875	419	-	exon	RP11-284F21.10	0.411332547874403	0.994350254429382	0.624914400899935	1	0.592209356608397	0.929360421008137	0.527869008527757	0.851234637478303	0.262254436007459	-0.568204745916612	0.141126505034141	0.422825942148133	0.830459181924071
chr1	156645974	156646115	141	+	utr5	BCAN	0.433787923972596	0.994712378280534	0.500892049797997	1	0.546375051534452	0.918341346724654	0.443857639865175	0.805894043511811	-0.352112576785364	-1.2349868059311	0.191341409239755	NA	0.882874229145732
chr1	156646462	156646572	110	-	exon	RP11-284F21.7	0.00370893963591417	0.566503027625557	0.000973550539357007	1	0.0277089697387857	0.374111515625921	0.00748791854340258	0.314696963696302	1.75529356669461	-0.661843350360991	0.40039494589661	0.717271567546536	2.4171369170556
chr1	156646696	156646935	239	-	exon	RP11-284F21.7	0.769088810341837	0.99901954593817	0.547859880031836	1	0.572400976113024	0.923305607229115	0.620000035995885	0.895144540931063	-0.175458930304064	-0.661843350360991	0.40039494589661	0.717271567546536	0.486384420056927
chr1	156723227	156723394	167	-	utr3	ISG20L2	0.669558514931108	0.99901954593817	0.397202102266737	1	0.431557550384318	0.866261779535963	0.383211053589496	0.768662024411399	-0.49807715006013	-0.42459864677027	0.178598445261463	0.484110573854637	-0.0734785032898608
chr1	156726905	156727771	866	-	utr5	ISG20L2	0.440012362812467	0.994712378280534	0.736120306820068	1	0.671557645232382	0.959303329930468	0.898755907273741	1	-0.205333444169845	-0.42459864677027	0.178598445261463	0.484110573854637	0.219265202600424
chr1	156727981	156728119	138	-	utr5	ISG20L2	0.343817473563141	0.979761571048573	0.390588010598846	1	0.377566846304298	0.836086689544646	0.364674620297851	0.756274524793034	-0.417733541540948	-0.42459864677027	0.178598445261463	0.484110573854637	0.00686510522932166
chr1	156728678	156729143	465	-	utr5	ISG20L2	0.745241162309251	0.99901954593817	0.488819366172312	1	0.306836666037085	0.792261009271289	0.801617990024538	0.977380845538587	0.0483872992997488	-0.42459864677027	0.178598445261463	0.484110573854637	0.472985946070018
chr1	156734257	156734386	129	+	exon	RRNAD1	0.993415480665378	0.999463649503973	0.80804049579682	1	0.932553762769776	0.974174086077381	0.954013528228905	1	-0.295294182313127	0.400693567945307	0.275465450885263	0.596665835423115	-0.695987750258434
chr1	156744116	156744282	166	-	exon	HDGF	0.306047660604823	0.974157652730809	0.503165344903063	1	0.146326833952333	0.640446652268496	0.0729296406713785	0.437747146031713	0.00884761875968906	-1.04680870245351	1.3420466812032e-07	1.18848931094089e-05	1.0556563212132
chr1	156751562	156751732	170	-	utr5	HDGF	0.191297884966409	0.959205419798961	0.309580992980252	1	0.0961029753282085	0.562599374406685	0.457888846066226	0.811789548205565	0.181557822783001	-1.04680870245351	1.3420466812032e-07	1.18848931094089e-05	1.22836652523651
chr1	156767595	156767695	100	+	utr5	PRCC	0.39570628024833	0.989929143397493	0.616022429834197	1	0.660169925061843	0.956291045487899	0.83046665701164	0.986931685854946	1.07792547861166	0.488583309023382	0.0423155105168902	0.205703203670213	0.589342169588276
chr1	156786654	156787090	436	+	exon	PRCC	0.509423832136624	0.994712378280534	0.236454436143825	1	0.0703364321130953	0.513917420642243	0.0826313940548927	0.453807090708675	0.228058787424087	0.488583309023382	0.0423155105168902	0.205703203670213	-0.260524521599295
chr1	156800448	156800764	316	+	utr3	PRCC	0.414480511269636	0.994712378280534	0.164749365294652	1	0.173254693589987	0.670744872836728	0.402459225636118	0.780812468393983	-0.370261503654947	0.488583309023382	0.0423155105168902	0.205703203670213	-0.858844812678328
chr1	156914828	156914953	125	+	utr3	PEAR1	0.996996162879848	0.999694509549707	0.832163907472424	1	0.885628049681154	0.974174086077381	0	0	-0.778763844123588	0.3104759593794	0.5210593355304	0.800707622301014	-1.08923980350299
chr1	156978176	156978311	135	-	exon	ARHGEF11	0.277260387688231	0.96988953687515	0.375909349069133	1	0.53750849336654	0.914623112996657	0.211851039969154	0.628958064695705	1.03219480336066	-0.0999329555238457	0.688142728025339	0.889095236271365	1.13212775888451
chr1	157045253	157045520	267	-	utr5	ARHGEF11	0.88634297904531	0.99901954593817	0.852777035268844	1	0.884109524932152	0.974174086077381	0.877724433068926	0.999799497134199	0.104074157259307	-0.0999329555238457	0.688142728025339	0.889095236271365	0.204007112783153
chr1	157124793	157124893	100	-	utr3	ETV3	0.915384783164715	0.99901954593817	0.669892367778129	1	0.79188452510244	0.974174086077381	0.654643561739849	0.912195411489424	0.306543045135081	0.556362071750327	0.0599327811876208	0.257798983120268	-0.249819026615245
chr1	157124937	157125066	129	-	exon	ETV3	0.569649282622309	0.99901954593817	0.711558672946565	1	0.78200778048233	0.974174086077381	0.739550187115713	0.949568760456284	0.789450594607066	0.556362071750327	0.0599327811876208	0.257798983120268	0.23308852285674
chr1	157125492	157125592	100	-	exon	ETV3	0.0997463748978262	0.914962212390991	0.0999953186277784	1	0.204017596008885	0.705151429797239	0.118931998765561	0.514613709659789	2.15505801794182	0.556362071750327	0.0599327811876208	0.257798983120268	1.5986959461915
chr1	157125721	157125915	194	-	exon	ETV3	0.832503912924575	0.99901954593817	0.914634763361321	1	0.934704764265713	0.974174086077381	0.996256291060774	1	0.908508495548428	0.556362071750327	0.0599327811876208	0.257798983120268	0.352146423798102
chr1	157993322	157993505	183	+	utr5	KIRREL	0.0917153537674048	0.903578014772109	0.134939944727703	1	0.0690835207863432	0.510693368850942	0.0267139875141984	0.356263627187384	2.37311594984381	0.840810873323472	0.00021870805994239	0.00484208550825353	1.53230507652034
chr1	158094729	158095268	539	+	utr3	KIRREL	0.602710376410415	0.99901954593817	0.294778826512412	1	0.11796730489883	0.605973392710519	0.635410996577295	0.90329873604177	0.654865366014797	0.840810873323472	0.00021870805994239	0.00484208550825353	-0.185945507308675
chr1	159782402	159782505	103	+	utr3	DUSP23	0.700326723556715	0.99901954593817	0.440343297842096	1	0.491617047658856	0.891883858123801	0.436448154564207	0.800079656105648	-0.210316854864302	0.0565656404922671	0.863876070321865	0.953385620816511	-0.266882495356569
chr1	160030193	160030515	322	-	utr3	PIGM	0.938205119462506	0.999070535071174	0.751100302416619	1	0.727745631798402	0.974174086077381	0.751701082832307	0.955549470131777	0.329234557876563	0.290546495818305	0.353060220662681	0.675832136707324	0.0386880620582575
chr1	160030780	160031406	626	-	exon	PIGM	0.32401568955722	0.979653292744062	0.534119265995383	1	0.378628177935889	0.836915534001855	0.874236391334139	0.998438085959706	1.01217024216008	0.290546495818305	0.353060220662681	0.675832136707324	0.721623746341779
chr1	160031527	160031659	132	-	exon	PIGM	0.753902286172724	0.99901954593817	0.968017060732564	1	0.95130029370681	0.974174086077381	0.730618531072549	0.947147804116017	0.153417863838701	0.290546495818305	0.353060220662681	0.675832136707324	-0.137128631979604
chr1	160098511	160098611	100	-	utr5	IGSF8	0.172611554769765	0.959205419798961	0.1548853083771	1	0.393573708013071	0.842414681145169	0.203428152928139	0.622109623415595	1.95337944427571	-0.272451209392531	0.552509664132915	0.817788770990817	2.22583065366824
chr1	160217287	160217580	293	-	utr3	RP11-574F21.3	0.717310015968159	0.99901954593817	0.430878076693267	1	0.342294771138474	0.816692515336914	0.149692955054553	0.561409709707075	0.212181325054739	1.50788198286926	0.762669740016369	NA	-1.29570065781453
chr1	160239669	160239808	139	-	exon	RP11-574F21.3	0.260456345101744	0.963227908294366	0.138641514414443	1	0.18547989351144	0.68437635653807	0.0681843446257353	0.430588458212557	0.0433246421594369	1.50788198286926	0.762669740016369	NA	-1.46455734070983
chr1	160239933	160240291	358	-	exon	RP11-574F21.3	0.843036098572654	0.99901954593817	0.512622811122668	1	0.386650035611787	0.840045576849086	0.418254191781681	0.79007552783475	0.379670480283222	1.50788198286926	0.762669740016369	NA	-1.12821150258604
chr1	160262366	160262524	158	-	utr5	DCAF8	0.170373278937819	0.959205419798961	0.21694149655165	1	0.306869213365195	0.792261009271289	0.286071389965472	0.697761010677375	1.51652666449326	0.32814718675157	0.255348635639902	0.576921222873109	1.18837947774169
chr1	160343383	160343483	100	+	utr5	NCSTN	0.0272800408383687	0.788581201681448	0.0321093875832959	1	0.0426651187044892	0.434694895234789	0.109766185732833	0.498287292349769	2.22597027726112	0.52043813430551	0.0474950727800822	0.2228796216328	1.70553214295561
chr1	160358435	160358629	194	+	utr3	NCSTN	0.0928900522063564	0.903578014772109	0.15647774901095	1	0.253584891739956	0.751771972939047	0.0280985805236925	0.357565231663938	1.35647852115739	0.52043813430551	0.0474950727800822	0.2228796216328	0.836040386851876
chr1	160998190	160998373	183	-	utr3	F11R	0.161019273377923	0.959205419798961	0.0663424748774231	1	0.0708424742545636	0.513917420642243	0.037442811776945	0.379350669398113	-0.557027496878059	0.362106284555636	0.293041672407129	0.616437943907753	-0.919133781433695
chr1	161039482	161039943	461	-	utr3	USF1	0.252042989378844	0.962263927820188	0.102919877929042	1	0.0560272988199454	0.476405641897553	0.401624879390616	0.780812468393983	-0.828332785968555	-0.130406697420751	0.698243304285346	0.894187511439926	-0.697926088547803
chr1	161045811	161045922	111	-	utr5	USF1	0.21159942270079	0.959205419798961	0.23950154867918	1	0.322444935301304	0.800927701635944	0.335797332463303	0.734227587905224	1.1615876615054	-0.130406697420751	0.698243304285346	0.894187511439926	1.29199435892615
chr1	161117911	161118011	100	-	exon	PFDN2	0.0636016145457909	0.86320893502663	0.109678850083757	1	0.0641062881513715	0.49182038428681	0.0265170234499541	0.356088692081089	1.65571918345801	0.0142010268347193	0.962095449560793	0.986949383364395	1.64151815662329
chr1	161120730	161120990	260	+	utr3	NIT1	0.0606252463147873	0.861562076014168	0.0196258529758137	1	0.00583834957037538	0.19815288241258	0.0167686483619112	0.335619064170303	-1.38828298363982	0.0325209470061396	0.919908180796192	0.971416044025772	-1.42080393064596
chr1	161122035	161122342	307	-	utr3	DEDD	0.348649392205585	0.979761571048573	0.147385628437809	1	0.0498581059499401	0.457665651657444	0.213416104622797	0.630605122818618	0.434150830597662	0.919235297399518	0.00238472664854404	0.029056574647913	-0.485084466801856
chr1	161124214	161124324	110	+	utr3	NIT1	0.0661671401122683	0.863879504290208	0.0127413458454879	1	0.125488382361934	0.617223963916466	0.0769808748073875	0.445129301986319	-0.419367585161248	0.0325209470061396	0.919908180796192	0.971416044025772	-0.451888532167388
chr1	161132362	161132575	213	-	utr5	DEDD	0.100236817708807	0.914962212390991	0.0942390695927932	1	0.181764321472353	0.6796674935119	0.141901435711978	0.550982259663864	1.9635012313164	0.919235297399518	0.00238472664854404	0.029056574647913	1.04426593391688
chr1	161158622	161158752	130	+	utr3	UFC1	0.939657869786896	0.999070535071174	0.57210438530686	1	0.5625702675932	0.922526998473252	0.250103732644554	0.666562851266846	-0.186736571201794	-0.0621808351293408	0.825177339308905	0.939665697325207	-0.124555736072453
chr1	161160787	161160917	130	+	exon	USP21	0.338675871315195	0.979761571048573	0.198780383096117	1	0.232762642012904	0.7336850049787	0.341464859489706	0.737583257897863	-1.63690576865375	-0.635064886160666	0.100550523393778	0.353721343234127	-1.00184088249308
chr1	161171613	161171802	189	-	utr3	B4GALT3	0.125680883106052	0.93444122790483	0.0401930967620609	1	0.050747941466617	0.459737148396069	0.11997765726363	0.517195617478773	-1.07147764430541	0.0611134896354249	0.851673857003206	0.949446011760816	-1.13259113394083
chr1	161229151	161229297	146	+	utr3	TOMM40L	0.48097308248439	0.994712378280534	0.32278092140515	1	0.487371687566819	0.890758526901402	0.325627914603306	0.727305814273532	-1.43823697165418	-0.835028277850276	0.149581039139039	0.437432371217564	-0.603208693803904
chr1	161230320	161230544	224	-	utr3	NR1I3	0.503933166348629	0.994712378280534	0.653326454786399	1	0.73109555645172	0.974174086077381	0.933904215587625	1	-0.958697050894145	-0.500977258913259	0.842876974880945	NA	-0.457719791980886
chr1	161756889	161756989	100	+	utr3	DUSP12	0.0850103409192907	0.89699058488004	0.0236896365931436	1	0.0256992706978888	0.365337460381599	0.0110328086171386	0.320734295441858	-1.83623106349329	-0.40901620408554	0.256210324291155	0.57754544074563	-1.42721485940775
chr1	161792165	161792266	101	+	exon	ATF6	0.2843210749111	0.970596536786888	0.382289360314029	1	0.663515920872448	0.957670499053672	0.291508867209856	0.700853110520996	0.658352822874073	-0.276451261767989	0.268379441347146	0.589783782101597	0.934804084642062
chr1	161958574	161958832	258	+	utr3	ATF6	0.964333457978921	0.999070535071174	0.716720034902133	1	0.601703183962748	0.934574941615492	0.791060593307543	0.972857483942045	-0.0628250733195101	-0.276451261767989	0.268379441347146	0.589783782101597	0.213626188448479
chr1	162566058	162566265	207	+	utr5	UAP1	0.115779161700073	0.922419503522701	0.0381290061028674	1	0.0438349012285628	0.439069889903252	0.0163713823597635	0.334477808235603	-1.00707536007426	0.0788577770461192	0.808520027203949	0.934919009925258	-1.08593313712038
chr1	162599475	162599579	104	+	utr3	UAP1	0.183403597643719	0.959205419798961	0.0514055047213937	1	0.134527058426765	0.631471801972196	0.0248789675270035	0.354443316734983	-1.1032711612778	0.0788577770461192	0.808520027203949	0.934919009925258	-1.18212893832391
chr1	163347846	163347985	139	+	exon	NUF2	0.775003430235844	0.99901954593817	0.639073282710208	1	0.564741510614234	0.922582662035273	0.418685542750651	0.79007552783475	-1.82207910297649	-1.75047588340785	2.86991227293721e-05	0.000990768301908634	-0.07160321956864
chr1	164559415	164559564	149	+	utr5	PBX1	0.0785729062231099	0.888838002900715	0.131979462352058	1	0.0914296528079654	0.55181938182723	0.515990563919695	0.844882574883216	0.167830184642525	-0.835752735120301	0.000229604457226064	0.00501070727099952	1.00358291976283
chr1	164559750	164560046	296	+	utr5	PBX1	0.648775955774643	0.99901954593817	0.90270774413326	1	0.889751658260341	0.974174086077381	0.468882271213287	0.817485825120254	-0.252997976246763	-0.835752735120301	0.000229604457226064	0.00501070727099952	0.582754758873538
chr1	165827557	165827713	156	-	utr5	TMCO1	0.109937394777385	0.922039431408273	0.160688139643337	1	0.0895946809961524	0.548779572278783	0.678460648493014	0.92332118319139	0.771372354606653	-0.0589590457286386	0.798348941643645	0.930708997026327	0.830331400335292
chr1	165827829	165827952	123	+	utr5	UCK2	0.091975246111757	0.903578014772109	0.140258892034666	1	0.322107072262512	0.800619881465959	0.0756381611645771	0.443606157611714	1.38552125552432	-0.300759039171135	0.200418980760158	0.513418911024215	1.68628029469545
chr1	165907841	165908105	264	+	utr3	UCK2	0.342379339007654	0.979761571048573	0.130324565574784	1	0.110520849407602	0.593822772431402	0.258197992721843	0.673925011978711	-1.26701640285512	-0.300759039171135	0.200418980760158	0.513418911024215	-0.966257363683988
chr1	166849187	166850218	1031	+	exon	POGK	0.591764241507966	0.99901954593817	0.305200014299831	1	0.0773083896299374	0.528154452106745	0.296606676901529	0.704939025941641	-0.113964227865815	-0.0463702685476113	0.837309598493045	0.94562988001296	-0.0675939593182038
chr1	166850306	166850472	166	+	utr3	POGK	0.935576459308851	0.99901954593817	0.795556843265538	1	0.780559216156715	0.974174086077381	0.853123339744279	0.994207802026118	0.18751874118037	-0.0463702685476113	0.837309598493045	0.94562988001296	0.233889009727981
chr1	166852649	166853013	364	+	utr3	POGK	0.388006905719719	0.986504180418688	0.604686900549547	1	0.47224851118686	0.884177643338642	0.583568371721618	0.878416269778963	0.0432507366993195	-0.0463702685476113	0.837309598493045	0.94562988001296	0.0896210052469308
chr1	166854239	166854416	177	+	utr3	POGK	0.523327152317339	0.997417681569804	0.263607711234143	1	0.363631268424392	0.829757364866007	0.222809061959896	0.639555831357649	-0.658421068739153	-0.0463702685476113	0.837309598493045	0.94562988001296	-0.612050800191541
chr1	167415598	167415836	238	+	utr3	POU2F1	0.619627365947842	0.99901954593817	0.753775747179456	1	0.777593056484757	0.974174086077381	0.686744936708826	0.927248006460251	0.0405909903626181	-0.483259489559807	0.116568565405231	0.384399470538946	0.523850479922425
chr1	167415968	167416138	170	+	utr3	POU2F1	0.931298090239331	0.99901954593817	0.933273140535815	1	0.835725389201735	0.974174086077381	0	0	-0.375093630154178	-0.483259489559807	0.116568565405231	0.384399470538946	0.108165859405629
chr1	167541079	167541179	100	-	utr3	CREG1	0.639112310707177	0.99901954593817	0.866369118462096	1	0.93194720527545	0.974174086077381	0.670834749599185	0.920497018545279	-1.08321597561558	-1.00414466018585	0.000183540810528693	0.00427248046756411	-0.0790713154297362
chr1	167787894	167788085	191	+	utr3	MPZL1	0.891430472448537	0.99901954593817	0.524364531600698	1	0.390899259168497	0.841321105413801	0.108192525565847	0.495288473614905	-0.344066150725581	-0.0860007249584808	0.684315421409045	0.887117135470741	-0.2580654257671
chr1	168084649	168084759	110	-	utr3	GPR161	0.493902121849783	0.994712378280534	0.292787415908899	1	0.457182631580764	0.879963949611047	0.268217095951594	0.682339900667983	-0.8476703853729	0.0976770948552108	0.765284507341435	0.92016492428252	-0.945347480228111
chr1	168084877	168085090	213	-	utr3	GPR161	0.578570461156044	0.99901954593817	0.380062679168921	1	0.50174899647072	0.896550222259737	0.34774034610154	0.742989559974995	-0.904695619714206	0.0976770948552108	0.765284507341435	0.92016492428252	-1.00237271456942
chr1	168085241	168085429	188	-	utr3	GPR161	0.0244013331580448	0.776852217477076	0.0190760056570065	1	0.0329724743131724	0.39518268218474	0.0789354365301729	0.447889953502409	0.596627427611123	0.0976770948552108	0.765284507341435	0.92016492428252	0.498950332755912
chr1	168085517	168085739	222	-	utr3	GPR161	0.628116323569397	0.99901954593817	0.832985957548348	1	0.841389179685478	0.974174086077381	0.211705215498872	0.628958064695705	0.473882878650799	0.0976770948552108	0.765284507341435	0.92016492428252	0.376205783795588
chr1	168096505	168096722	217	-	exon	GPR161	0.848393319991857	0.99901954593817	0.973286927979536	1	0.918732990288818	0.974174086077381	0.999380071730506	1	-0.00769631416689409	0.0976770948552108	0.765284507341435	0.92016492428252	-0.105373409022105
chr1	168199983	168200099	116	+	utr3	TIPRL	0.89327473330393	0.99901954593817	0.593214821630339	1	0.647670920403666	0.950576609014124	0.613318672584625	0.892881069070465	-0.757448654846024	-0.321627669051136	0.228093198816977	0.547217703718545	-0.435820985794888
chr1	168242519	168242984	465	+	utr3	SFT2D2	0.934304859507356	0.99901954593817	0.730785475520759	1	0.703624810670949	0.968440531811576	0.66376749403565	0.917868571692988	-0.105791542090135	-0.28994448275051	0.199908802599771	0.513037689326291	0.184152940660375
chr1	169131372	169131520	148	+	exon	ATP1B1	0.0294679938078504	0.791536676199649	0.00913585021374209	1	1.77983816430774e-05	0.00633464171062292	0.00125076858204121	0.1907011433621	-1.38686910136486	0.0921720977115398	0.729571814257093	0.905880610604903	-1.4790411990764
chr1	169376758	169376937	179	+	exon	BLZF1	0.810778789930275	0.99901954593817	0.932324389358348	1	0.953185924438334	0.974174086077381	0.984883335263492	1	-0.654410139741886	-0.225117763469647	0.507029449390883	0.791974297163341	-0.429292376272239
chr1	169793386	169793581	195	-	exon	METTL18	0.885654109185304	0.99901954593817	0.887925390369634	1	0.927902056980878	0.974174086077381	0.777437185570036	0.967567585522877	-0.423654460031673	-0.607685240956888	0.316727517140071	0.64084883890212	0.184030780925215
chr1	170074430	170074530	100	-	utr5	KIFAP3	0.771668033235802	0.99901954593817	0.582242165759018	1	0.580425012255372	0.925635944653835	0.333026784690065	0.732272102084147	1.06474662485921	0.485372487153697	0.138095375687806	0.419087058922442	0.579374137705514
chr1	171532435	171532993	558	+	utr3	PRRC2C	0.593665679845106	0.99901954593817	0.628515168832023	1	0.115063257915673	0.600854188707042	0.254489348630575	0.670736982120964	0.950098574023268	0.0871021676432196	0.707043656006251	0.89609804899942	0.862996406380048
chr1	171540153	171540415	262	+	exon	PRRC2C	0.980559229274702	0.999070535071174	0.711471191103573	1	0.720294948037386	0.974007577999229	0.228205556279269	0.643834566563512	-0.300033033124743	0.0871021676432196	0.707043656006251	0.89609804899942	-0.387135200767963
chr1	171540493	171540961	468	+	exon	PRRC2C	0.609759132952377	0.99901954593817	0.897453963940202	1	0.857550829453139	0.974174086077381	0.528124134505743	0.851321829839514	0.254159771240267	0.0871021676432196	0.707043656006251	0.89609804899942	0.167057603597048
chr1	171541068	171541514	446	+	exon	PRRC2C	0.749024952110668	0.99901954593817	0.953937747830126	1	0.898322604164509	0.974174086077381	0.195945717028045	0.614238869017952	0.127222496313377	0.0871021676432196	0.707043656006251	0.89609804899942	0.0401203286701575
chr1	171541798	171542055	257	+	exon	PRRC2C	0.790747079420457	0.99901954593817	0.505395149770266	1	0.464203196355717	0.883412362954973	0.328521891565877	0.729159127127943	-0.00338562713173922	0.0871021676432196	0.707043656006251	0.89609804899942	-0.0904877947749588
chr1	171557313	171557421	108	+	exon	PRRC2C	0.215986224179478	0.959205419798961	0.352753320098897	1	0.260992236639851	0.757243226143695	0.0322127884033286	0.365197996761986	1.38766998769613	0.0871021676432196	0.707043656006251	0.89609804899942	1.30056782005291
chr1	171557453	171558025	572	+	exon	PRRC2C	0.00800467315880831	0.620035306911185	0.0194357740923156	1	0.000298738400726111	0.0408018835056243	0.0124628700293549	0.326002690726009	1.71080068722329	0.0871021676432196	0.707043656006251	0.89609804899942	1.62369851958007
chr1	171591667	171592000	333	+	utr3	PRRC2C	0.881589719543441	0.99901954593817	0.76161299382927	1	0.682123230102926	0.962234964480716	0.765843806057977	0.961534213728981	0.0900781216066839	0.0871021676432196	0.707043656006251	0.89609804899942	0.00297595396346434
chr1	171781695	171781831	136	+	utr5	METTL13	0.0103998969757696	0.661333925477216	0.0143416564873076	1	0.0222475427213572	0.344724962057553	0.0110114935017228	0.320734295441858	2.36160707791078	0.381295790722403	0.115651053556499	0.382716362175461	1.98031128718838
chr1	171782020	171782176	156	+	exon	METTL13	0.894200541056131	0.99901954593817	0.811281280651189	1	0.862351354104095	0.974174086077381	0.896358944018299	1	-0.198999947709338	0.381295790722403	0.115651053556499	0.382716362175461	-0.580295738431741
chr1	171783815	171784102	287	+	utr5	METTL13	0.446750818709412	0.994712378280534	0.236854638840455	1	0.246593886098975	0.745774309551344	0.13859768219592	0.546293489237323	-0.139915844357565	0.381295790722403	0.115651053556499	0.382716362175461	-0.521211635079968
chr1	171784383	171784493	110	+	exon	METTL13	0.836631237559238	0.99901954593817	0.56782485710135	1	0.706141027643051	0.968919673920581	0.445704455267144	0.806719012634752	0.117344931246314	0.381295790722403	0.115651053556499	0.382716362175461	-0.263950859476089
chr1	171796521	171796880	359	+	utr3	METTL13	0.209367231703635	0.959205419798961	0.0574130463406764	1	0.0142597753514133	0.296323380799431	0.0307768574255024	0.364031789708807	-0.275993502509316	0.381295790722403	0.115651053556499	0.382716362175461	-0.657289293231719
chr1	172441534	172441824	290	-	utr3	PIGC	0.470021196100942	0.994712378280534	0.25590923017343	1	0.223362784395092	0.724827000673555	0.104970407186042	0.489101454335623	-0.105830425593826	0.358547127436753	0.261856981799053	0.584264094282742	-0.464377553030579
chr1	172441991	172442105	114	-	exon	PIGC	0.312052406776085	0.974157652730809	0.154695741735304	1	0.201882130828733	0.702589064816934	0.0382774766718141	0.380908121263523	-0.62394063541514	0.358547127436753	0.261856981799053	0.584264094282742	-0.982487762851893
chr1	172442450	172442745	295	-	utr5	PIGC	0.41263279129494	0.994350254429382	0.657296941230117	1	0.610182287528451	0.938162182538018	0.757567057714188	0.958439893874186	0.428115431912758	0.358547127436753	0.261856981799053	0.584264094282742	0.0695683044760044
chr1	172443943	172444070	127	-	utr5	PIGC	0.199330444346841	0.959205419798961	0.277547469502094	1	0.255066063884091	0.753103008706583	0.268336826518065	0.68240553014061	1.48619117055742	0.358547127436753	0.261856981799053	0.584264094282742	1.12764404312067
chr1	172588839	172589020	181	+	exon	SUCO	0.541076544426162	0.99901954593817	0.745754630793661	1	0.807409890054081	0.974174086077381	0.898197257576161	1	-0.0893059639905443	-0.231348175544891	0.36404757231674	0.686639286483175	0.142042211554347
chr1	172589166	172589327	161	+	exon	SUCO	0.335409616757437	0.979761571048573	0.15368786192087	1	0.241551602938548	0.741323865080101	0.247268003078173	0.663103638603661	-1.16481202608792	-0.231348175544891	0.36404757231674	0.686639286483175	-0.933463850543029
chr1	172589527	172589829	302	+	exon	SUCO	0.598063291796434	0.99901954593817	0.359975378272499	1	0.319529950707288	0.800511028957511	0.183096745397363	0.601967472593929	-0.645326931342427	-0.231348175544891	0.36404757231674	0.686639286483175	-0.413978755797536
chr1	172609900	172610343	443	+	utr3	SUCO	0.732344131874898	0.99901954593817	0.948866022129175	1	0.875647755948901	0.974174086077381	0.863058097930237	0.994831481088112	0.0451466216177977	-0.231348175544891	0.36404757231674	0.686639286483175	0.276494797162689
chr1	173733960	173734204	244	+	exon	KLHL20	0.532998591724891	0.99901954593817	0.313346270014457	1	0.333447928051047	0.809491601131959	0.537600085434677	0.855422403053317	0.25616031461408	0.53974302643731	0.108124918576039	0.368487069134905	-0.28358271182323
chr1	173785222	173785387	165	+	utr3	KLHL20	0.704496295352355	0.99901954593817	0.842893122057005	1	0.915782875198267	0.974174086077381	0.997884130956698	1	-0.526312592608398	0.53974302643731	0.108124918576039	0.368487069134905	-1.06605561904571
chr1	173800289	173800488	199	-	utr3	CENPL	0.771583881315359	0.99901954593817	0.972508959948448	1	0.928067868685481	0.974174086077381	0.99399896313684	1	-0.722673911284858	-0.947808932193027	0.0455050266956518	0.216556437401698	0.225135020908169
chr1	173802932	173803312	380	-	exon	CENPL	0.528711923627418	0.99901954593817	0.727633730627775	1	0.74026202438358	0.974174086077381	0.885219720055352	1	-0.223437304013389	-0.947808932193027	0.0455050266956518	0.216556437401698	0.724371628179638
chr1	173824875	173825261	386	+	utr5	DARS2	0.349888188879826	0.979761571048573	0.590591423422012	1	0.464920850323195	0.883412362954973	0.256490373914171	0.672889941602279	0.0396104392687149	-0.436818316465545	0.0815146700132302	0.312089844057546	0.47642875573426
chr1	175010054	175010161	107	+	utr3	CACYBP	0.397360853677508	0.990021002829952	0.23816763637201	1	0.0451412154930658	0.44364243308414	0.424125175950024	0.793922204361799	-1.34047266801789	-0.611059056506203	0.013638192036649	0.100139101579383	-0.729413611511688
chr1	175944856	175944974	118	-	utr3	RFWD2	0.609250745120818	0.99901954593817	0.34454096677505	1	0.487979359830265	0.890758526901402	0.321727746183641	0.7248333410085	-0.795171736635559	-0.100142134159551	0.738190379182413	0.909509489261848	-0.695029602476008
chr1	178442719	178442854	135	+	exon	RASAL2	0.911334040914298	0.99901954593817	0.869508688669318	1	0.933372960703762	0.974174086077381	0.538358352093109	0.855506026328173	-0.0311001803997318	0.0469761574333475	0.862521508945599	0.952692024386872	-0.0780763378330793
chr1	178442925	178443039	114	+	exon	RASAL2	0.621660962668175	0.99901954593817	0.766346738574485	1	0.843772546425528	0.974174086077381	0.922374233105015	1	-0.39260288751458	0.0469761574333475	0.862521508945599	0.952692024386872	-0.439579044947927
chr1	178457766	178457938	172	+	exon	RASAL2	0.731763960185816	0.99901954593817	0.440532252964689	1	0.55447509745418	0.920789180043456	0.441159137667986	0.804556079970139	-0.479975168330479	0.0469761574333475	0.862521508945599	0.952692024386872	-0.526951325763826
chr1	178458152	178458370	218	+	exon	RASAL2	0.772257415559401	0.99901954593817	0.979014066789431	1	0.932607229983655	0.974174086077381	0.84000582457136	0.990308694382881	-0.246457355942224	0.0469761574333475	0.862521508945599	0.952692024386872	-0.293433513375572
chr1	178473105	178473463	358	+	utr3	RASAL2	0.814691710632836	0.99901954593817	0.955675313760018	1	0.951615422857505	0.974174086077381	0.989036661236307	1	-0.210960172921846	0.0469761574333475	0.862521508945599	0.952692024386872	-0.257936330355193
chr1	178473836	178473944	108	+	utr3	RASAL2	0.119601671814485	0.927278967201113	0.0361352342264328	1	0.124195320134844	0.616920790377895	0.0556381610153447	0.411868416606589	-1.64142766295104	0.0469761574333475	0.862521508945599	0.952692024386872	-1.68840382038439
chr1	178916372	178916683	311	+	utr3	RALGPS2	0.613097146429069	0.99901954593817	0.854120843338087	1	0.835786824118029	0.974174086077381	0.612112820193428	0.891968926750073	-0.597049388837503	-0.534050115361171	0.0569375224308666	0.250389874641101	-0.0629992734763317
chr1	179043931	179044099	168	+	exon	FAM20B	0.657607124156777	0.99901954593817	0.412905260585802	1	0.523378665386933	0.907732709214557	0.610193668964824	0.89032134487054	-1.28246396182563	-0.863958262960114	0.000811123682190642	0.013146873368769	-0.418505698865518
chr1	179072021	179072544	523	+	utr3	FAM20B	0.856320254993113	0.99901954593817	0.55898755505288	1	0.436970008907132	0.868708072643643	0.735422260032082	0.948511027883291	-0.745942025962107	-0.863958262960114	0.000811123682190642	0.013146873368769	0.118016236998006
chr1	179095052	179095400	348	+	utr3	TOR3A	0.515065618705409	0.995498205996602	0.275641234158149	1	0.0833816360404646	0.539677266692869	0.513245455252459	0.843270948333479	-0.285316141345687	0.0891719008233373	0.753272985307814	0.916359660904519	-0.374488042169024
chr1	179107584	179108016	432	-	utr3	ABL2	0.691528824486834	0.99901954593817	0.948952907919674	1	0.949123057482211	0.974174086077381	0.800424202589935	0.977118383285316	-6.41726732289534e-06	-0.328362230101523	0.220034519501338	0.538116729819129	0.3283558128342
chr1	179108189	179108443	254	-	exon	ABL2	0.714850536505138	0.99901954593817	0.468291662469462	1	0.564305900625609	0.922582662035273	0.600056252933808	0.886063884563201	-0.00075484877500945	-0.328362230101523	0.220034519501338	0.538116729819129	0.327607381326514
chr1	179108620	179108981	361	-	exon	ABL2	0.547562443487169	0.99901954593817	0.704558401842742	1	0.728602909674909	0.974174086077381	0.848380732741816	0.992540324342062	0.262963580693172	-0.328362230101523	0.220034519501338	0.538116729819129	0.591325810794695
chr1	179109119	179109325	206	-	exon	ABL2	0.471208744813726	0.994712378280534	0.552280046867101	1	0.669449274804288	0.958626858425665	0.689840980760029	0.928910533561188	0.507230176832768	-0.328362230101523	0.220034519501338	0.538116729819129	0.835592406934291
chr1	179353656	179353909	253	+	utr3	SOAT1	0.19280908072832	0.959205419798961	0.0660109471488913	1	0.0642416480145432	0.492528995370893	0.00858957219184564	0.315447576756096	-0.944629125763169	-0.17644051982306	0.469478851561862	0.769849986973323	-0.76818860594011
chr1	179845608	179845749	141	-	utr3	TOR1AIP2	0.0765495949184882	0.886813593224907	0.0381786534565624	1	0.0240240806256952	0.352600141666523	0.0562756716566268	0.412522339710458	-1.13079656355512	0.59954019712758	0.0172293107505019	0.117499668907301	-1.7303367606827
chr1	179846085	179846593	508	-	exon	TOR1AIP2	0.0869579672037601	0.901350728598583	0.187263276385777	1	0.0254447347666708	0.363962861493527	0.267339531049198	0.681518775546185	1.77586331345514	0.59954019712758	0.0172293107505019	0.117499668907301	1.17632311632756
chr1	179865197	179865783	586	-	utr5	TOR1AIP2	0.221645050946675	0.96034848500482	0.0678520943502832	1	0.00369146547939854	0.158676800403791	0.0283112681508764	0.357565231663938	-0.638802958331383	0.59954019712758	0.0172293107505019	0.117499668907301	-1.23834315545896
chr1	179917710	179918336	626	+	utr3	TOR1AIP1	0.294193698472466	0.973157865631416	0.55251726584468	1	0.384797324475221	0.839816064013702	0.248905932336045	0.665174979036032	-0.228327136429582	-0.437257262860545	0.0840948077625892	0.318772532775001	0.208930126430963
chr1	179996790	179997088	298	+	exon	CEP350	0.978579347986499	0.999070535071174	0.759162697803063	1	0.771077290808175	0.974174086077381	0.831758724656108	0.987695261831347	-0.607853911772563	-0.285663514365876	0.29797867457621	0.621382133797256	-0.322190397406687
chr1	180013911	180014113	202	+	exon	CEP350	0.828504496512654	0.99901954593817	0.942548380427336	1	0.945158575497911	0.974174086077381	0.998631460986413	1	0.252965580395656	-0.285663514365876	0.29797867457621	0.621382133797256	0.538629094761532
chr1	180014252	180014365	113	+	exon	CEP350	0.442063347257556	0.994712378280534	0.567637517150036	1	0.534073583013625	0.91289184272563	0.275715309325544	0.689166203371714	0.249762334440798	-0.285663514365876	0.29797867457621	0.621382133797256	0.535425848806674
chr1	180020588	180020984	396	+	exon	CEP350	0.268064004254958	0.964602581760027	0.130941047768732	1	0.160539300299557	0.65642047075647	0.0810042594000671	0.451157231653711	-0.702176371601849	-0.285663514365876	0.29797867457621	0.621382133797256	-0.416512857235973
chr1	180111111	180111414	303	+	utr3	CEP350	0.176949684478545	0.959205419798961	0.0899776985355413	1	0.0646567050989391	0.494591670079328	0.284874229804148	0.69689142385061	-1.30987940398501	-0.285663514365876	0.29797867457621	0.621382133797256	-1.02421588961913
chr1	180196322	180196964	642	+	exon	QSOX1	0.991789665188782	0.999317157915709	0.655945780673535	1	0.469065303336864	0.884031201007023	0.777392247315886	0.967567585522877	0.775933798967262	0.89401559375363	0.000501180613919904	0.00916905431544184	-0.118081794786369
chr1	180197426	180197590	164	+	utr3	QSOX1	0.445105492484044	0.994712378280534	0.258796144388052	1	0.196330889945657	0.697533022249067	0.65464575938206	0.912195411489424	0.364897853725481	0.89401559375363	0.000501180613919904	0.00916905431544184	-0.529117740028149
chr1	180502303	180502403	100	-	utr5	ACBD6	0.980713554023868	0.999070535071174	0.667650782104184	1	0.748325490071874	0.974174086077381	0.759022614940966	0.958655184881069	0.244850901398987	0.07148006162995	0.803708595013234	0.932880634241742	0.173370839769037
chr1	180502747	180502850	103	-	utr5	ACBD6	0.917078186687447	0.99901954593817	0.715444572243797	1	0.763829198357908	0.974174086077381	0.497936900197044	0.834923005508101	0.218891490991798	0.07148006162995	0.803708595013234	0.932880634241742	0.147411429361848
chr1	180884117	180884504	387	+	utr3	XPR1	0.71880456689828	0.99901954593817	0.983810060364892	1	0.972956412566747	0.976956443279682	0.999137798692927	1	-0.458822761527772	-0.479274814004411	0.0466134815732743	0.220287454875091	0.0204520524766389
chr1	180975987	180976095	108	-	utr3	STX6	0.610390534405419	0.99901954593817	0.435161967276417	1	0.561373513745099	0.922343946759776	0.305577308194425	0.712315009612099	-1.71499681729828	-0.582189325953409	0.0692606967160766	0.281488185755628	-1.13280749134487
chr1	180976132	180976570	438	-	utr3	STX6	0.91641880655535	0.99901954593817	0.593399381128436	1	0.554509647454831	0.920789180043456	0.480639427824392	0.823696244972349	-0.853356753562833	-0.582189325953409	0.0692606967160766	0.281488185755628	-0.271167427609424
chr1	181055359	181055893	534	+	utr3	MR1	0.422293833353206	0.994712378280534	0.63836714356565	1	0.636358471846948	0.946842013274891	0.326944591031671	0.728265176433	2.05960794619593	2.36641729506988	6.2367632957524e-14	3.62949924939953e-11	-0.306809348873948
chr1	181089212	181089341	129	+	exon	IER5	0.840526477718369	0.99901954593817	0.572219907800221	1	0.631357480076064	0.944591901324819	0.536918258441963	0.855241657409154	-0.311427679575822	-0.00544437069805427	0.982871906745241	0.994673531991851	-0.305983308877768
chr1	181089645	181090310	665	+	utr3	IER5	0.636286150724663	0.99901954593817	0.987635066695517	1	0.987175732231329	0.987758962606038	0.993744506197748	1	0.212423718874245	-0.00544437069805427	0.982871906745241	0.994673531991851	0.2178680895723
chr1	181090338	181090598	260	+	utr3	IER5	0.392793046304262	0.989091010098582	0.165332930323058	1	0.0815469859879485	0.53702213306596	0.0219443784121898	0.348966214654192	-0.677674892905471	-0.00544437069805427	0.982871906745241	0.994673531991851	-0.672230522207417
chr1	182384520	182384620	100	-	exon	GLUL	0.677911066683272	0.99901954593817	0.505011660624229	1	0.591549745287128	0.929328050665162	0.513127262804327	0.843270948333479	-0.714898739219245	-0.510437687009908	0.21504375011454	0.532209329718467	-0.204461052209338
chr1	182858200	182858302	102	+	exon	DHX9	0.0197154688547154	0.742166056772221	0.0415412912364663	1	0.045159387063384	0.44364243308414	0.0028610828709581	0.286734678020221	0.998261058057768	-0.536553093742032	0.0100547761918225	0.0814739464404296	1.5348141517998
chr1	183023801	183023993	192	+	exon	LAMC1	0.202734134754247	0.959205419798961	0.141521392725625	1	0.00412754024070975	0.165505770758751	0.410938315963594	0.784531293498132	-0.683799572461605	0.529510670605505	0.00887494977941798	0.0748005250029428	-1.21331024306711
chr1	183136477	183136632	155	+	exon	LAMC1	0.132587348657609	0.94293071992919	0.233809364894378	1	0.208347308522035	0.707998324702871	0.0415954485311134	0.38518431480124	1.37221064953373	0.529510670605505	0.00887494977941798	0.0748005250029428	0.842699978928221
chr1	183142590	183142970	380	+	utr3	LAMC1	0.710163310732466	0.99901954593817	0.901288923897921	1	0.768547224310546	0.974174086077381	0.208420902675546	0.626743052062224	0.623618270021234	0.529510670605505	0.00887494977941798	0.0748005250029428	0.0941075994157287
chr1	183186275	183186375	100	+	utr5	LAMC2	0.46268159035031	0.994712378280534	0.648490966490936	1	0.630285282466574	0.943884308926483	0.905897575195476	1	1.43124808995481	0.769857914720751	0.433742827242021	0.743880742995613	0.661390175234062
chr1	183240093	183240228	135	+	exon	LAMC2	0.00439951990540771	0.574488378913237	0.0115664222431919	1	0.0048761494600434	0.181499928033615	0.00881777326340505	0.315447576756096	3.24160912380807	0.769857914720751	0.433742827242021	0.743880742995613	2.47175120908732
chr1	183243266	183243494	228	+	utr3	LAMC2	0.703549737864924	0.99901954593817	0.45405534231943	1	0.106218847750121	0.585486650689996	0.0510209856352652	0.402044875392585	0.252537322664151	0.769857914720751	0.433742827242021	0.743880742995613	-0.5173205920566
chr1	183243602	183243874	272	+	utr3	LAMC2	0.606871581068813	0.99901954593817	0.428996411539929	1	0.156231764841573	0.652454430898806	0.0561539707408167	0.412522339710458	0.35863875161294	0.769857914720751	0.433742827242021	0.743880742995613	-0.41121916310781
chr1	183244320	183244464	144	+	utr3	LAMC2	0.0307108554012433	0.793264080017417	0.0714109518292118	1	0.0686190623648907	0.509080156258701	0.0254391328760846	0.354443316734983	2.87655339552903	0.769857914720751	0.433742827242021	0.743880742995613	2.10669548080828
chr1	183542311	183542431	120	+	exon	SMG7	0.575701290457176	0.99901954593817	0.740543839587053	1	0.656173228831415	0.954474774842295	0.41947866561827	0.790486296653939	-0.277347141279156	-0.275374428854818	0.265710723194724	0.58733736722799	-0.00197271242433783
chr1	183544417	183544517	100	+	exon	SMG7	0.0243932830111424	0.776852217477076	0.030488167852559	1	0.0286054138087994	0.376134540579058	0.00861105784947447	0.315447576756096	1.4370874217171	-0.275374428854818	0.265710723194724	0.58733736722799	1.71246185057191
chr1	183552100	183552221	121	+	utr3	SMG7	0.615295385143182	0.99901954593817	0.343659655063441	1	0.410687221130648	0.85338642614165	0.262801248203449	0.678105525461591	-0.737271220234166	-0.275374428854818	0.265710723194724	0.58733736722799	-0.461896791379347
chr1	183553023	183553322	299	+	utr3	SMG7	0.107292873807672	0.922039431408273	0.036616553541683	1	0.0162132157601079	0.314297677066963	0.00488366629680959	0.303901231634841	-1.02115899788985	-0.275374428854818	0.265710723194724	0.58733736722799	-0.745784569035027
chr1	183635467	183635694	227	-	utr5	ARPC5	0.365838003158595	0.979761571048573	0.647517570855413	1	0.527564099520545	0.910215923185763	0.221767394151489	0.639331805062769	1.21959302541932	0.560124907324051	0.0086909930217043	0.0737587678598947	0.659468118095268
chr1	184694033	184694367	334	-	utr3	EDEM3	0.550274961842722	0.99901954593817	0.311343898631962	1	0.324721209774133	0.802156870097449	0.259937754937422	0.675862105522738	-1.38819955420966	-0.882598726403882	0.00123970198590707	0.0182975820890945	-0.50560082780578
chr1	186326060	186326194	134	-	exon	TPR	0.189839844297135	0.959205419798961	0.312877447320486	1	0.212645503025206	0.711651505753995	0.0658172926974425	0.427176042633277	1.1504557941712	-0.600713821808364	0.00962053545897595	0.0788548382589839	1.75116961597956
chr1	186327394	186327572	178	-	exon	TPR	0.229307972642946	0.961805715669138	0.375245559566625	1	0.205654647737429	0.707005474676545	0.0250279843683689	0.354443316734983	1.20652061524006	-0.600713821808364	0.00962053545897595	0.0788548382589839	1.80723443704842
chr1	186336959	186337067	108	-	exon	TPR	0.184358891222844	0.959205419798961	0.294209283003548	1	0.290340530201265	0.782421645499686	0.0886858473111849	0.463977100881562	0.372331616775097	-0.600713821808364	0.00962053545897595	0.0788548382589839	0.973045438583461
chr1	186421099	186421251	152	+	utr3	C1orf27	0.773549133816253	0.99901954593817	0.485635835139371	1	0.609084729118691	0.93768375350915	0.428249055182566	0.795749231774781	-0.320485546322829	0.011494552637659	0.97047257133138	0.990078077822923	-0.331980098960488
chr1	186674313	186674440	127	-	utr3	PTGS2	0.48783118659021	0.994712378280534	0.283154357091548	1	0.381995161027065	0.838155301266184	0.240064157796895	0.656781023528007	-1.59893652068836	-1.20208862196417	0.000148976535005793	0.00363401643574012	-0.396847898724183
chr1	186828966	186829086	120	+	utr5	PLA2G4A	0.0330799398151776	0.813171176559744	0.025839040099892	1	0.0712235249481352	0.513917420642243	0.0209358427350097	0.348966214654192	1.24041446459408	-0.371219316144612	0.264213622133705	0.586054993544571	1.61163378073869
chr1	186988559	186988695	136	+	utr3	PLA2G4A	0.0693912144305471	0.874246117872934	0.0253761227156925	1	0.0455066556648832	0.445491745861539	0.079972248514003	0.45042412247108	-2.32154214364421	-0.371219316144612	0.264213622133705	0.586054993544571	-1.9503228274996
chr1	192811448	192811796	348	+	utr3	RGS2	0.57521000797426	0.99901954593817	0.283325429947388	1	0.227846112911788	0.729176449031377	0.229494643508596	0.645672886562306	-0.95858759525069	-0.530874251858487	0.14573293068742	0.430609803174795	-0.427713343392203
chr1	193016181	193016306	125	-	utr3	UCHL5	0.015948252881001	0.691729737766516	0.00426694653173433	1	0.00439377167572204	0.171458334331863	0.00355690956150689	0.302646766662092	-3.2256674084699	-0.809989118370106	0.00858888883318446	0.0730952718874285	-2.4156782900998
chr1	193069136	193069252	116	+	exon	TROVE2	0.749568048649641	0.99901954593817	0.959293768149569	1	0.951105618636896	0.974174086077381	0.868924213198965	0.996500704740989	-0.288238963470056	-0.216397096668451	0.44945654895452	0.755544495842255	-0.071841866801605
chr1	193069457	193069559	102	+	exon	TROVE2	0.872594626903498	0.99901954593817	0.711569325606842	1	0.700378397610976	0.967407805412408	0.188669104480558	0.607161053123165	-0.366332454132159	-0.216397096668451	0.44945654895452	0.755544495842255	-0.149935357463708
chr1	193084868	193085008	140	+	utr3	TROVE2	0.554525998371892	0.99901954593817	0.344496381107296	1	0.34755709588734	0.820151452688866	0.250767691071185	0.666971124251597	-1.75396786744444	-0.216397096668451	0.44945654895452	0.755544495842255	-1.53757077077599
chr1	193122071	193122213	142	+	utr5	CDC73	0.012900453685286	0.676662678860253	0.0145408292598715	1	0.0251712251599397	0.362590748897303	0.00692955362726744	0.311710583327811	1.18339288459047	-0.597473827513296	0.0217863274733045	0.136667670573211	1.78086671210376
chr1	197101007	197101115	108	-	exon	ASPM	0.20409325054229	0.959205419798961	0.104219585301454	1	0.143913286262062	0.639008806143516	0.089488665098221	0.464592885956723	-1.22960906428741	-1.19749305208734	0.0689174173853927	0.28060895638015	-0.0321160122000621
chr1	197101345	197101533	188	-	exon	ASPM	0.647934819056797	0.99901954593817	0.85736166720258	1	0.93437345035283	0.974174086077381	0.511198626260906	0.843179646455114	-0.994992084908082	-1.19749305208734	0.0689174173853927	0.28060895638015	0.202500967179263
chr1	197102010	197102156	146	-	exon	ASPM	0.597574968799075	0.99901954593817	0.73756461383145	1	0.786901802912013	0.974174086077381	0.929132234584019	1	-1.36778733442342	-1.19749305208734	0.0689174173853927	0.28060895638015	-0.17029428233608
chr1	197102561	197102700	139	-	exon	ASPM	0.65557772072951	0.99901954593817	0.80181321489554	1	0.822651541721933	0.974174086077381	0.736600827124861	0.948894141405358	-1.70210865982317	-1.19749305208734	0.0689174173853927	0.28060895638015	-0.504615607735824
chr1	197104349	197104685	336	-	exon	ASPM	0.9256141654915	0.99901954593817	0.852499569352439	1	0.839806858261221	0.974174086077381	0.977356850465915	1	-1.30646327645206	-1.19749305208734	0.0689174173853927	0.28060895638015	-0.108970224364717
chr1	197159346	197159891	545	-	utr3	ZBTB41	0.696419101048006	0.99901954593817	0.937223804915303	1	0.903541141072238	0.974174086077381	0.526646306136641	0.850619394244149	0.117922914434099	0.05161488085324	0.88093234630394	0.958073703317651	0.0663080335808592
chr1	197510468	197510592	124	-	utr3	DENND1B	0.550627238387896	0.99901954593817	0.639437864208566	1	0.787767000413777	0.974174086077381	0.946387379192823	1	-0.0338173297394792	0.00304700225679755	0.993734397155383	0.99820245939698	-0.0368643319962767
chr1	197510660	197510760	100	-	utr3	DENND1B	0.339064761772242	0.979761571048573	0.356225072313959	1	0.602608171691868	0.934914433994648	0.536763993240095	0.855193705914865	1.11427398422592	0.00304700225679755	0.993734397155383	0.99820245939698	1.11122698196912
chr1	198320985	198321093	108	+	utr3	NEK7	0.0476926152931208	0.840247600223113	0.00961111197818873	1	0.0356853282260451	0.407824790562442	0.00494892061889529	0.303901231634841	-1.74178066661027	0.17430040806117	0.498761132167078	0.78710606665169	-1.91608107467144
chr1	200029353	200029890	537	+	utr3	NR5A2	0.993183944862463	0.999450253986078	0.707015732600719	1	0.673044551225515	0.959646617238198	0.829794992458974	0.986931685854946	0.0793342849917881	1.09464527680871	3.16657215295942e-06	0.000155416378639827	-1.01531099181692
chr1	200048219	200048504	285	+	exon	NR5A2	0.317501274454138	0.976240636399097	0.521831015897304	1	0.456183117713275	0.879767549045803	0.527989347920004	0.851321829839514	1.42556681933613	1.09464527680871	3.16657215295942e-06	0.000155416378639827	0.330921542527421
chr1	200048576	200048736	160	+	exon	NR5A2	0.893970600778194	0.99901954593817	0.599235805891127	1	0.641439044286731	0.949432936028674	0.501573934305854	0.837621546572495	0.742195154208915	1.09464527680871	3.16657215295942e-06	0.000155416378639827	-0.352450122599796
chr1	200174038	200174838	800	+	utr3	NR5A2	0.434069197054547	0.994712378280534	0.167038645260947	1	0.0712886170623247	0.513917420642243	0.0990977490204007	0.48056884795648	0.621627594781304	1.09464527680871	3.16657215295942e-06	0.000155416378639827	-0.473017682027407
chr1	200176373	200176509	136	+	utr3	NR5A2	0.308129728610176	0.974157652730809	0.138377393205164	1	0.234083775527155	0.734873636715658	0.148943631350937	0.560355435064877	0.487241908428201	1.09464527680871	3.16657215295942e-06	0.000155416378639827	-0.60740336838051
chr1	200405583	200405692	109	-	utr3	ZNF281	0.882866008352193	0.99901954593817	0.834879752362098	1	0.841253519821591	0.974174086077381	0.888319591560476	1	-0.298276139712095	0.15954123953846	0.497493011935544	0.786426348320306	-0.457817379250555
chr1	200406306	200406556	250	-	utr3	ZNF281	0.0712053539602411	0.876370781688104	0.0229245153987249	1	0.0145394513374522	0.29951539995707	0.0404534237252635	0.382463189021652	-0.933869590368158	0.15954123953846	0.497493011935544	0.786426348320306	-1.09341082990662
chr1	200407032	200407436	404	-	exon	ZNF281	0.86387829033256	0.99901954593817	0.744911568487449	1	0.670147211695866	0.958784934412277	0.694226207445025	0.930998032343773	0.131090114778682	0.15954123953846	0.497493011935544	0.786426348320306	-0.0284511247597787
chr1	200407525	200408068	543	-	exon	ZNF281	0.258512120950701	0.963227908294366	0.470770927470918	1	0.417470537525208	0.85785795392855	0.32798199378808	0.729159127127943	0.677176757387716	0.15954123953846	0.497493011935544	0.786426348320306	0.517635517849255
chr1	200408166	200408463	297	-	exon	ZNF281	0.236909335961157	0.961805715669138	0.392410058869586	1	0.191935601569292	0.692291245642609	0.0472393171672663	0.395029037416493	0.514806962293902	0.15954123953846	0.497493011935544	0.786426348320306	0.355265722755442
chr1	200408545	200408862	317	-	exon	ZNF281	0.344153368451648	0.979761571048573	0.56252504606674	1	0.381989465911112	0.838155301266184	0.751041928661025	0.955502491667452	0.660223329494158	0.15954123953846	0.497493011935544	0.786426348320306	0.500682089955698
chr1	200408989	200409218	229	-	exon	ZNF281	0.423317368999459	0.994712378280534	0.646400030271334	1	0.58443899676618	0.926660411152951	0.391388518315664	0.773987899264882	0.869375683321432	0.15954123953846	0.497493011935544	0.786426348320306	0.709834443782972
chr1	200409311	200409518	207	-	exon	ZNF281	0.892200601429282	0.99901954593817	0.622330062870004	1	0.612210162109499	0.938162182538018	0.80353965066527	0.977913325390736	0.330928884575022	0.15954123953846	0.497493011935544	0.786426348320306	0.171387645036561
chr1	200553275	200553384	109	-	utr3	KIF14	0.90901194903298	0.99901954593817	0.900412244814109	1	0.909923305180121	0.974174086077381	0.877449056309188	0.999772023548779	-1.65481751092077	-1.51778440149151	6.19227440195123e-05	0.00182791752333928	-0.137033109429266
chr1	200553544	200553704	160	-	exon	KIF14	0.976753117898228	0.999070535071174	0.856003233991795	1	0.918248186480363	0.974174086077381	0.490853625116737	0.830163882018751	-1.76898823982843	-1.51778440149151	6.19227440195123e-05	0.00182791752333928	-0.251203838336926
chr1	200617773	200618361	588	-	exon	KIF14	0.717646928219601	0.99901954593817	0.927041720444872	1	0.87711471399716	0.974174086077381	0.835545517504479	0.988795027247999	-1.53383876551545	-1.51778440149151	6.19227440195123e-05	0.00182791752333928	-0.0160543640239383
chr1	200618449	200618627	178	-	exon	KIF14	0.671382351962936	0.99901954593817	0.543015027706963	1	0.63684681574314	0.946842013274891	0.135087431916543	0.540807043467818	-1.33835485119521	-1.51778440149151	6.19227440195123e-05	0.00182791752333928	0.179429550296301
chr1	200618674	200618784	110	-	utr5	KIF14	0.333857959356056	0.979761571048573	0.222083733905216	1	0.26033429629352	0.756523960539987	0.160501522698867	0.575060967219449	-2.10339183763051	-1.51778440149151	6.19227440195123e-05	0.00182791752333928	-0.585607436139002
chr1	200665980	200666118	138	-	exon	DDX59	0.651532926587661	0.99901954593817	0.382767762013762	1	0.514832691465581	0.903263903725379	0.346095648668641	0.741566826920438	-0.0995319123795985	-0.170602654294191	0.672774005165456	0.882646402668291	0.0710707419145921
chr1	200738912	200739135	223	+	utr5*	CAMSAP2	0.177434282475543	0.959205419798961	0.252873293710234	1	0.248750847963343	0.748324002823071	0.155500246458471	0.569327210174476	1.04583700252491	0.1174276448542	0.613210572319814	0.851797043026826	0.92840935767071
chr1	200739449	200739564	115	+	utr5	CAMSAP2	0.699042462725713	0.99901954593817	0.796048549375156	1	0.893005433873175	0.974174086077381	0.912564254788429	1	-0.106928443665209	0.1174276448542	0.613210572319814	0.851797043026826	-0.224356088519408
chr1	200739799	200739900	101	+	utr5	CAMSAP2	0.113074455616154	0.922039431408273	0.0417383447729977	1	0.146215985314733	0.640446652268496	0.0904582273467907	0.465822741432835	-1.13696834476068	0.1174276448542	0.613210572319814	0.851797043026826	-1.25439598961488
chr1	200848091	200848358	267	+	exon	CAMSAP2	0.315879279121951	0.975479102794852	0.510839660847521	1	0.505422045263209	0.898016735949276	0.311432230044161	0.715921754156919	0.155649596970785	0.1174276448542	0.613210572319814	0.851797043026826	0.0382219521165848
chr1	200848536	200848746	210	+	exon	CAMSAP2	0.797667140369597	0.99901954593817	0.5635089730217	1	0.551148817850295	0.919480628850048	0.497688799105325	0.834713948311099	-0.372817674629568	0.1174276448542	0.613210572319814	0.851797043026826	-0.490245319483768
chr1	200848909	200849339	430	+	exon	CAMSAP2	0.764374214048832	0.99901954593817	0.460248824271718	1	0.39696651188289	0.844331986720487	0.280486672721302	0.692464696194824	-0.210159976388661	0.1174276448542	0.613210572319814	0.851797043026826	-0.327587621242861
chr1	200849572	200849748	176	+	exon	CAMSAP2	0.398194699733168	0.990181128887559	0.561070941931705	1	0.549712069974057	0.919123798231038	0.745851560399902	0.953179497358571	0.658994827878214	0.1174276448542	0.613210572319814	0.851797043026826	0.541567183024014
chr1	200849863	200850123	260	+	exon	CAMSAP2	0.409552545325642	0.994350254429382	0.620886838741704	1	0.655823902871623	0.954130540248587	0.553578345016717	0.86253078687537	0.277459611723521	0.1174276448542	0.613210572319814	0.851797043026826	0.160031966869322
chr1	200857817	200858237	420	+	utr3	CAMSAP2	0.110100672651591	0.922039431408273	0.0299491978626732	1	0.00767355770866064	0.224153643444261	0.00747005307582371	0.314696963696302	-1.2817299051825	0.1174276448542	0.613210572319814	0.851797043026826	-1.3991575500367
chr1	200891576	200891710	134	+	exon	C1orf106	0.151993288674029	0.957578349714037	0.155990312771852	1	0.277548593441506	0.771993521924351	0.0888925391199498	0.463977100881562	2.32568229814034	0.647616593901082	0.0283283730769286	0.161601870953733	1.67806570423926
chr1	200911592	200911733	141	+	exon	C1orf106	0.0224313443903025	0.764798878572257	0.0357756236277489	1	0.181333995080312	0.679440827584109	0.0391165373246942	0.381067346197651	1.74500442211412	0.647616593901082	0.0283283730769286	0.161601870953733	1.09738782821304
chr1	200913591	200913753	162	+	utr3	C1orf106	0.558424798312964	0.99901954593817	0.309059734329292	1	0.413613719961753	0.8548891824838	0.605176173887544	0.888709821488306	0.572868964772757	0.647616593901082	0.0283283730769286	0.161601870953733	-0.0747476291283251
chr1	201465676	201465815	139	-	utr3	PHLDA3	0.946759619825811	0.999070535071174	0.634313434696388	1	0.568929683222548	0.922582662035273	0.902735911714103	1	1.00021979426783	1.21895252043083	4.30405722618579e-07	3.03971620751584e-05	-0.218732726162995
chr1	201465907	201466105	198	-	utr3	PHLDA3	0.0971827421780722	0.910616347484314	0.0315886268326719	1	0.00483038341593378	0.180903592990843	0.298336529201142	0.706900642848313	0.210481000138195	1.21895252043083	4.30405722618579e-07	3.03971620751584e-05	-1.00847152029263
chr1	201468352	201468462	110	-	utr3	PHLDA3	0.357818892045742	0.979761571048573	0.193403562257753	1	0.184547550868111	0.682922255857496	0.686939897063627	0.927289474501208	0.217793779124444	1.21895252043083	4.30405722618579e-07	3.03971620751584e-05	-1.00115874130639
chr1	201468999	201469174	175	-	utr5	PHLDA3	0.0292338776231355	0.788900232733442	0.0560123996552948	1	0.013282628985794	0.291715319643547	0.0129597113516036	0.326002690726009	2.56658730772858	1.21895252043083	4.30405722618579e-07	3.03971620751584e-05	1.34763478729775
chr1	201484510	201484655	145	-	utr3	CSRP1	0.187894613123392	0.959205419798961	0.0642996613190385	1	0.00463400761945951	0.176363040546441	0.151934839091563	0.564804149959593	-0.604297752349732	0.144245089106114	0.477337995160905	0.77481416532805	-0.748542841455847
chr1	201820036	201820410	374	+	utr3	NAV1	0.478940747478017	0.994712378280534	0.24792838695981	1	0.315427303122658	0.798064257871487	0.250257632946069	0.666689896180906	0.167171490404894	0.23850430129463	0.429065978803093	0.739684941879754	-0.0713328108897355
chr1	201821838	201821943	105	+	utr3	NAV1	0.686373130756195	0.99901954593817	0.474423258441303	1	0.619205252490941	0.939796421758773	0.570237549516005	0.87188267498986	-0.28285647778243	0.23850430129463	0.429065978803093	0.739684941879754	-0.52136077907706
chr1	201822321	201822427	106	+	utr3	NAV1	0.590617210438495	0.99901954593817	0.678323576003927	1	0.869319710549541	0.974174086077381	0.881276774404224	0.999951195990613	0.552082871972829	0.23850430129463	0.429065978803093	0.739684941879754	0.313578570678199
chr1	201876009	201876543	534	+	utr3	IPO9	0.25969974913913	0.963227908294366	0.507122541630516	1	0.321644201855072	0.800511028957511	0.248834413617367	0.665174979036032	0.443545722800465	-0.214638440592098	0.330464419322564	0.654025209480333	0.658184163392563
chr1	201878317	201878466	149	+	utr3	IPO9	0.0621180545689647	0.86320893502663	0.00833571170383307	1	0.0413958833354779	0.42998626716509	0.0425105110475237	0.387861205751248	-0.802961955556805	-0.214638440592098	0.330464419322564	0.654025209480333	-0.588323514964707
chr1	201879081	201879273	192	+	utr3	IPO9	0.196868698756256	0.959205419798961	0.082352726591149	1	0.137886005773127	0.634716518202845	0.0323416736187284	0.365562433200992	-1.59050655699611	-0.214638440592098	0.330464419322564	0.654025209480333	-1.37586811640401
chr1	201891954	201892085	131	+	utr3	SHISA4	0.959358217381917	0.999070535071174	0.729261885056109	1	0.775210245126945	0.974174086077381	0.853455505500233	0.994207802026118	0.242371522677558	0.648492936338817	0.150230641564259	0.43849263686573	-0.406121413661259
chr1	201969520	201969794	274	+	utr3	TIMM17A	0.0925517230945956	0.903578014772109	0.0196950822527591	1	0.000533386899542504	0.0554198805561463	0.0154747018890578	0.332727095273302	-1.10745396358463	0.0186108326388668	0.937580349970195	0.978661552526969	-1.1260647962235
chr1	201999630	201999811	181	+	intron	RNPEP	0.309183793043977	0.974157652730809	0.336345135762663	1	0.463061428202527	0.883130568007694	0.772979155406608	0.965055871673428	-0.4404967278903	0.145642024510536	0.513158236448266	0.795548244023121	-0.586138752400836
chr1	202000135	202000285	150	-	exon	RP11-465N4.4	0.816515356889966	0.99901954593817	0.55676767174309	1	0.652042662978719	0.952102349456828	0.665751801232977	0.918381513136434	0.240762858843063	0.514521261474049	0.607675992868068	NA	-0.273758402630985
chr1	202013988	202014089	101	+	exon	ELF3	0.159984087800839	0.959205419798961	0.280245048855308	1	0.278210382986564	0.772674818999747	0.0862400391403659	0.459400549294344	0.998438149379564	0.0261357095709208	0.917467755200805	0.970484701806301	0.972302439808644
chr1	202015266	202015916	650	+	utr3	ELF3	0.895798806327208	0.99901954593817	0.628300561883402	1	0.142014007197088	0.637715366878488	0.718924293000742	0.941841895806289	-0.0855824195682537	0.0261357095709208	0.917467755200805	0.970484701806301	-0.111718129139175
chr1	202016064	202016376	312	+	utr3	ELF3	0.585747483173723	0.99901954593817	0.829592195239847	1	0.863849710327635	0.974174086077381	0.999887949545943	1	-0.805610321045264	0.0261357095709208	0.917467755200805	0.970484701806301	-0.831746030616184
chr1	202318483	202318669	186	+	utr3	LGR6	0.451925902352202	0.994712378280534	0.559001477928934	1	0.604386309235368	0.935252306558272	0.560774321690799	0.866959087583892	1.83549809994744	1.61407461869137	0.00413098273339535	0.04314935041438	0.221423481256069
chr1	202728803	202729094	291	-	utr3	KDM5B	0.143170584034648	0.951954992001673	0.0470813374721016	1	0.0363778149211846	0.409909962411964	0.203044396452311	0.621550989300171	0.752048030703844	1.09509641026813	2.05572399651032e-05	0.000745489702117289	-0.343048379564286
chr1	202729763	202729963	200	-	exon	KDM5B	0.890161966709759	0.99901954593817	0.583023939306019	1	0.622655098671386	0.940871408913151	0.681486912699478	0.924522806056889	1.24086077067253	1.09509641026813	2.05572399651032e-05	0.000745489702117289	0.145764360404405
chr1	202733382	202733561	179	-	exon	KDM5B	0.168726314842302	0.959205419798961	0.0799322646164239	1	0.105648438663508	0.584726129805613	0.0560850039084717	0.412522339710458	0.112816767657859	1.09509641026813	2.05572399651032e-05	0.000745489702117289	-0.98227964261027
chr1	202733673	202733773	100	-	exon	KDM5B	0.391500909164873	0.989091010098582	0.502885285665674	1	0.69345417141715	0.966293686299512	0.284434265222288	0.696567835464125	1.67392945823696	1.09509641026813	2.05572399651032e-05	0.000745489702117289	0.578833047968826
chr1	202880840	202881176	336	-	utr3	RABIF	0.512677160467695	0.994712378280534	0.281803003865811	1	0.230257512731823	0.730718557640431	0.225826977217673	0.642028360121938	-0.814147257281273	0.152131466900275	0.705167043902148	0.895474270015653	-0.966278724181548
chr1	202941180	202941408	228	-	utr3	ADIPOR1	0.967135819853411	0.999070535071174	0.582588120775693	1	0.605418263778107	0.935749765522592	0.619607541994686	0.894907447327887	-0.477692183968877	-0.0657525578383905	0.789520447021959	0.927784685602732	-0.411939626130486
chr1	203307163	203307304	141	+	exon	BTG2	0.194800225213279	0.959205419798961	0.100829510817963	1	0.0885059091256317	0.54617312047004	0.590557268819023	0.882423331450181	1.26906694819079	2.15164824969207	4.79684508098094e-13	2.4425934889445e-10	-0.882581301501286
chr1	203307366	203307511	145	+	utr3	BTG2	0.434022022413788	0.994712378280534	0.218541429546209	1	0.281902344619023	0.775930133019305	0.529726042550118	0.852400711788496	1.22631660323742	2.15164824969207	4.79684508098094e-13	2.4425934889445e-10	-0.925331646454655
chr1	203309068	203309194	126	+	utr3	BTG2	3.26119008115447e-05	0.345918556621167	2.68403157804761e-05	0.454487067110803	0.00606231564626072	0.202907861235319	0.000622358139365842	0.117120886738214	5.26741924399515	2.15164824969207	4.79684508098094e-13	2.4425934889445e-10	3.11577099430307
chr1	203683115	203683344	229	+	utr5	ATP2B4	0.977784739356908	0.999070535071174	0.758088787225202	1	0.710666570720218	0.971132596292139	0.8465553240118	0.992066812553376	-0.192153213132787	-0.157683457857404	0.565916718095283	0.825799189473726	-0.0344697552753833
chr1	203739652	203740099	447	+	utr3	ATP2B4	0.556776924743268	0.99901954593817	0.758260686619641	1	0.748681457160524	0.974174086077381	0.858516903565494	0.994207802026118	-0.391618913763219	-0.157683457857404	0.565916718095283	0.825799189473726	-0.233935455905815
chr1	203797148	203797451	303	+	utr5	ZBED6	0.256964869183757	0.963227908294366	0.108062347199353	1	0.0578031451907595	0.481336219425232	0.0482735872302531	0.397868437412864	-0.657397226822187	0.0805250370453305	0.839365763816581	0.946387028286967	-0.737922263867517
chr1	203797495	203797689	194	+	utr5	ZBED6	0.583885261641012	0.99901954593817	0.336110888362343	1	0.455747488526684	0.879590436030965	0.353570670213317	0.746965443108268	0.024457544916701	0.0805250370453305	0.839365763816581	0.946387028286967	-0.0560674921286295
chr1	203798474	203798671	197	+	exon	ZBED6	0.811018267296302	0.99901954593817	0.577054348868677	1	0.69548131350575	0.966842579383328	0.578618249092433	0.876100240021325	-0.429363370756008	0.0805250370453305	0.839365763816581	0.946387028286967	-0.509888407801338
chr1	203798810	203799159	349	+	utr5	ZC3H11A	0.665111903376791	0.99901954593817	0.917860327257278	1	0.943319739166955	0.974174086077381	0.749774382775693	0.954950272301994	-0.0189139246966682	-0.0743117440616437	0.763973665382727	0.919766322100907	0.0553978193649754
chr1	203799491	203799617	126	+	utr5	ZC3H11A	0.81682772774401	0.99901954593817	0.977921021458504	1	0.948114224694845	0.974174086077381	0.54271499508808	0.857253392163445	0.242615385324686	-0.0743117440616437	0.763973665382727	0.919766322100907	0.31692712938633
chr1	203799810	203799911	101	+	utr5	ZC3H11A	0.0576984547447175	0.859672687812782	0.00910982979697615	1	0.0381261509443691	0.419016542760438	0.0375552314579137	0.379469444351968	-1.32434215375753	-0.0743117440616437	0.763973665382727	0.919766322100907	-1.25003040969588
chr1	203800260	203800404	144	+	utr5	ZC3H11A	0.583604716559117	0.99901954593817	0.324073254772075	1	0.451721431719864	0.878039041387308	0.305336197626479	0.712315009612099	-0.516038353625612	-0.0743117440616437	0.763973665382727	0.919766322100907	-0.441726609563969
chr1	203847267	203847478	211	+	exon	ZC3H11A	0.637458371681861	0.99901954593817	0.895226542392136	1	0.930727055768569	0.974174086077381	0.903267059441435	1	-0.237357212435553	-0.0743117440616437	0.763973665382727	0.919766322100907	-0.16304546837391
chr1	203852274	203852492	218	+	utr3	ZC3H11A	0.944878835980993	0.999070535071174	0.678747359128704	1	0.738253671561511	0.974174086077381	0.478701437630533	0.822538931637246	-0.107556425343794	-0.0743117440616437	0.763973665382727	0.919766322100907	-0.0332446812821506
chr1	203853675	203853893	218	+	utr3	ZC3H11A	0.283808095094819	0.970596536786888	0.124405703389567	1	0.0918771280765619	0.552802547906559	0.0106347477398703	0.3176320042604	-0.91963587245832	-0.0743117440616437	0.763973665382727	0.919766322100907	-0.845324128396676
chr1	204073129	204073233	104	+	exon	SOX13	0.619652582941449	0.99901954593817	0.460246417762775	1	0.578391388963598	0.925456082290098	0.400493228480201	0.780812468393983	0.473103618934591	0.543169988491946	0.155102796480181	0.446317700914596	-0.070066369557355
chr1	204126095	204126317	222	+	utr3	SOX13	0.954766797353115	0.999070535071174	0.753161749943556	1	0.800124344201178	0.974174086077381	0.635977042917582	0.903657945542607	-0.0127544676358148	0.543169988491946	0.155102796480181	0.446317700914596	-0.555924456127761
chr1	204221225	204221353	128	-	utr3	PLEKHA6	0.725790290288211	0.99901954593817	0.454672584721974	1	0.60068882152766	0.934072537351383	0.355238902332377	0.748436533002048	-0.483888792794183	-0.033583672959113	0.900000088603844	0.965099164940171	-0.45030511983507
chr1	204221427	204221565	138	-	utr3	PLEKHA6	0.785570780142072	0.99901954593817	0.982167349339263	1	0.941867565290495	0.974174086077381	0.906741445510355	1	0.394671881661469	-0.033583672959113	0.900000088603844	0.965099164940171	0.428255554620582
chr1	204221967	204222579	612	-	utr3	PLEKHA6	0.681538306796024	0.99901954593817	0.9288058237885	1	0.934197252684397	0.974174086077381	0.981384426646564	1	0.172288546481335	-0.033583672959113	0.900000088603844	0.965099164940171	0.205872219440448
chr1	204259583	204259721	138	-	exon	PLEKHA6	0.584712967971961	0.99901954593817	0.729430769685814	1	0.777457342424635	0.974174086077381	0.507053397066425	0.840885477931464	0.229321320816735	-0.033583672959113	0.900000088603844	0.965099164940171	0.262904993775848
chr1	204403770	204403908	138	-	utr3	PPP1R15B	0.0418210468301818	0.836353154535938	0.0214815881608568	1	0.00437000584347833	0.170924755115818	0.0426096201067376	0.387861205751248	-2.26951067748545	-0.0225344845222657	0.922223626650344	0.972264919021209	-2.24697619296319
chr1	204406046	204406252	206	-	utr3	PPP1R15B	0.348315236823686	0.979761571048573	0.148067034690893	1	0.139621632232784	0.636027882794484	0.210007542754754	0.627465903457537	-0.613872308241283	-0.0225344845222657	0.922223626650344	0.972264919021209	-0.591337823719018
chr1	204409486	204410265	779	-	exon	PPP1R15B	0.586234429862407	0.99901954593817	0.947823393266603	1	0.916827395922388	0.974174086077381	0.875400378436423	0.999026902047824	0.144920371887167	-0.0225344845222657	0.922223626650344	0.972264919021209	0.167454856409432
chr1	204410531	204410960	429	-	exon	PPP1R15B	0.895739379679846	0.99901954593817	0.750581915888838	1	0.661179709658322	0.95652630520641	0.339727244563551	0.736459790243551	0.212251725175596	-0.0225344845222657	0.922223626650344	0.972264919021209	0.234786209697861
chr1	204411367	204411497	130	-	utr5	PPP1R15B	0.85390010181642	0.99901954593817	0.849274601766078	1	0.914494156714784	0.974174086077381	0.670834804746716	0.920497018545279	-0.319388976932461	-0.0225344845222657	0.922223626650344	0.972264919021209	-0.296854492410195
chr1	204411684	204411797	113	-	utr5	PPP1R15B	0.276617951004522	0.969510700350308	0.381157506517601	1	0.450601015188368	0.877573458283141	0.42762799258038	0.795315623689623	1.35320116162797	-0.0225344845222657	0.922223626650344	0.972264919021209	1.37573564615023
chr1	204469065	204469252	187	-	exon	PIK3C2B	0.131492119366574	0.942480755696853	0.13008779138422	1	0.260119872966347	0.756523960539987	0.0830974346314903	0.454704439025926	1.29566882605255	0.846227331445295	0.00334412038007481	0.0364799909574786	0.449441494607255
chr1	204469306	204469454	148	-	exon	PIK3C2B	0.723921514106174	0.99901954593817	0.894052109593845	1	0.939570792429789	0.974174086077381	0.964286722942295	1	0.582980428880405	0.846227331445295	0.00334412038007481	0.0364799909574786	-0.263246902564891
chr1	204469507	204469687	180	-	exon	PIK3C2B	0.243428585897915	0.961839315428521	0.283125238821565	1	0.396300479961575	0.843926182400255	0.139046197665551	0.546952786179124	1.110651787339	0.846227331445295	0.00334412038007481	0.0364799909574786	0.264424455893704
chr1	204549175	204549621	446	+	utr3	MDM4	0.693861569668732	0.99901954593817	0.921219108650354	1	0.872212276240095	0.974174086077381	0.610071852099401	0.890220294564276	-0.181247519984648	-0.147609823905375	0.669285083452873	0.881203728170391	-0.033637696079273
chr1	204617247	204617426	179	-	utr3	LRRN2	0.785297694823297	0.99901954593817	0.960440156332743	1	0.930346504531918	0.974174086077381	0.653125032637883	0.911673795023322	0.931132053508885	0.423443488355681	0.302105009776956	0.624708176731672	0.507688565153203
chr1	204617555	204617878	323	-	utr3	LRRN2	0.392719810391103	0.989091010098582	0.546116198473767	1	0.52353601890708	0.907732709214557	0.561788287126785	0.867287231707808	0.693615398647953	0.423443488355681	0.302105009776956	0.624708176731672	0.270171910292271
chr1	204618063	204618211	148	-	exon	LRRN2	0.416587667052443	0.994712378280534	0.243023028420191	1	0.320012228144807	0.800511028957511	0.276486343935339	0.689871715856341	0.143536887307896	0.423443488355681	0.302105009776956	0.624708176731672	-0.279906601047785
chr1	204618347	204618705	358	-	exon	LRRN2	0.561013441422685	0.99901954593817	0.721984201533368	1	0.749338271568951	0.974174086077381	0.727885250568489	0.945848740899072	0.410055387369211	0.423443488355681	0.302105009776956	0.624708176731672	-0.0133881009864703
chr1	204618844	204619193	349	-	exon	LRRN2	0.4721393934529	0.994712378280534	0.644153414528032	1	0.609702333262308	0.938039847545172	0.275530884280498	0.68880687631864	1.10734225678153	0.423443488355681	0.302105009776956	0.624708176731672	0.683898768425846
chr1	204619274	204619857	583	-	exon	LRRN2	0.98450949659793	0.999070535071174	0.750185763908387	1	0.564284541683976	0.922582662035273	0.233484707971495	0.648921972253562	0.533885464213256	0.423443488355681	0.302105009776956	0.624708176731672	0.110441975857575
chr1	204619962	204620130	168	-	utr5	LRRN2	0.648434029656501	0.99901954593817	0.789956104553857	1	0.874636104937639	0.974174086077381	0.908288047414289	1	0.533817573759001	0.423443488355681	0.302105009776956	0.624708176731672	0.11037408540332
chr1	205088482	205088613	131	-	utr3	RBBP5	0.270121648922529	0.966000358855219	0.147750922902678	1	0.149801711606915	0.644393102353361	0.0812631610285649	0.451590039380911	-1.33518240449978	-0.0631015923420659	0.848964304888134	0.949390711712158	-1.27208081215772
chr1	205147332	205147641	309	-	utr3	DSTYK	0.638534613975906	0.99901954593817	0.367983420786582	1	0.448201895106369	0.876428506583705	0.445490038246691	0.806719012634752	-0.869792413886389	0.360386293261269	0.191575028666685	0.502455841559981	-1.23017870714766
chr1	205169331	205169765	434	-	exon	DSTYK	0.952392591348165	0.999070535071174	0.674762650889725	1	0.690946012404288	0.964914018253118	0.785094168499693	0.970310853172745	0.150647924080341	0.360386293261269	0.191575028666685	0.502455841559981	-0.209738369180929
chr1	205187491	205187650	159	-	exon	DSTYK	0.253787081018035	0.962685731512309	0.148539074086034	1	0.143778784845775	0.639008806143516	0.461969382174767	0.8140215798891	-0.749902923558598	0.360386293261269	0.191575028666685	0.502455841559981	-1.11028921681987
chr1	205302275	205302561	286	-	utr3	NUAK2	0.578397196250634	0.99901954593817	0.287042389618976	1	0.131035922004808	0.624974690426962	0.57728943955582	0.875222460522068	-0.135288107090573	0.136306023601968	0.602354573896414	0.848649075974689	-0.271594130692541
chr1	205302927	205303297	370	-	utr3	NUAK2	0.747826706670314	0.99901954593817	0.876516860878407	1	0.858026765761583	0.974174086077381	0.564841053458156	0.86938318124469	0.159290292536477	0.136306023601968	0.602354573896414	0.848649075974689	0.0229842689345085
chr1	205303422	205303931	509	-	utr3	NUAK2	0.331841620393247	0.979761571048573	0.532884263890256	1	0.305418407252493	0.792261009271289	0.871155131742013	0.997684391528466	0.446617291528717	0.136306023601968	0.602354573896414	0.848649075974689	0.310311267926748
chr1	205304015	205304133	118	-	exon	NUAK2	0.230696907843094	0.961805715669138	0.0870183064521831	1	0.177426031104568	0.674195033158396	0.402501189718742	0.780812468393983	-0.571823193638864	0.136306023601968	0.602354573896414	0.848649075974689	-0.708129217240832
chr1	205304268	205304422	154	-	exon	NUAK2	0.648273928311875	0.99901954593817	0.401754828780469	1	0.525907075809135	0.909498007033305	0.627332189876322	0.89891076987608	0.441816415346862	0.136306023601968	0.602354573896414	0.848649075974689	0.305510391744894
chr1	205616248	205616631	383	-	utr3	ELK4	0.761818342757375	0.99901954593817	0.514973542422524	1	0.551171411748882	0.919480628850048	0.414932735308408	0.786662587460707	-0.457376532580671	-0.00108489499984406	0.997037536962285	0.99930343953225	-0.456291637580827
chr1	205619948	205620419	471	-	exon	ELK4	0.298509313886101	0.974157652730809	0.463271343259148	1	0.289753986190593	0.782118040722627	0.630066249754242	0.900466802133794	0.509122835005161	-0.00108489499984406	0.997037536962285	0.99930343953225	0.510207730005005
chr1	205620435	205620773	338	-	exon	ELK4	0.753067977746396	0.99901954593817	0.970424755764929	1	0.966784502889835	0.975077103505935	0.866954981513683	0.995856705819968	0.290595265255337	-0.00108489499984406	0.997037536962285	0.99930343953225	0.291680160255181
chr1	205718175	205718409	234	-	utr3	NUCKS1	0.577133391821813	0.99901954593817	0.849071133230699	1	0.708278475007708	0.970260124195301	0.113497346502301	0.504729010309193	-0.322543883936345	-0.332839556879078	0.153568066578894	0.443544303622637	0.0102956729427325
chr1	205719482	205719597	115	-	exon	NUCKS1	0.643432187598809	0.99901954593817	0.884388858108252	1	0.760704948412961	0.974174086077381	0.0734920353614718	0.43818430307027	-0.217450677984323	-0.332839556879078	0.153568066578894	0.443544303622637	0.115388878894755
chr1	205720439	205720572	133	-	exon	NUCKS1	0.568727873865972	0.99901954593817	0.801006956493139	1	0.546350338855987	0.918341346724654	0.017679683799818	0.338691862775969	-0.00755429806249826	-0.332839556879078	0.153568066578894	0.443544303622637	0.325285258816579
chr1	205769391	205769623	232	-	utr3	RAB29	0.538675729681798	0.99901954593817	0.704022843443138	1	0.649691029742512	0.951432141783113	0.46724595133273	0.816408330258678	-0.288180618795063	-0.282923714841531	0.431952347712756	0.742558774799306	-0.00525690395353168
chr1	205790002	205790133	131	-	utr3	SLC41A1	0.0732800905284424	0.886813593224907	0.0667260578562619	1	0.216565531918456	0.717391431269623	0.0275475101997865	0.357565231663938	1.84123339803667	-0.204695817906459	0.504415657914932	0.790619950670563	2.04592921594313
chr1	205810027	205810165	138	-	exon	SLC41A1	0.402176358507354	0.993384508028352	0.19438049119459	1	0.338441147526503	0.814868962279627	0.350318614348132	0.745208034565977	-1.12757654092161	-0.204695817906459	0.504415657914932	0.790619950670563	-0.922880723015155
chr1	205810338	205810452	114	-	utr5	SLC41A1	0.720410697682946	0.99901954593817	0.496017095914426	1	0.617295423096286	0.938466363156078	0.377670674030414	0.765416175129735	-0.597509268747011	-0.204695817906459	0.504415657914932	0.790619950670563	-0.392813450840551
chr1	205810670	205810979	309	-	utr5	SLC41A1	0.557975252998773	0.99901954593817	0.329208042099723	1	0.385253162887098	0.840045576849086	0.610485583744	0.890657932291217	-0.465979466490353	-0.204695817906459	0.504415657914932	0.790619950670563	-0.261283648583893
chr1	206463594	206463734	140	+	utr3	SRGAP2	0.327547501542711	0.979761571048573	0.116745188377411	1	0.231884588985694	0.733233270922649	0.0703147040194573	0.433219404138795	-0.815574162621219	-0.204145372000254	0.495777398810305	0.785645175163478	-0.611428790620964
chr1	206647462	206647736	274	+	exon	DYRK3	0.205543790400032	0.959205419798961	0.241296696436286	1	0.297745518441441	0.788088724792803	0.222575203018275	0.639555831357649	0.396263453363389	-0.146264300199498	0.740411223727712	0.911051708132941	0.542527753562887
chr1	206647804	206648098	294	+	exon	DYRK3	0.959323697284028	0.999070535071174	0.68518769112587	1	0.758821138128568	0.974174086077381	0.851298344161108	0.993895364655454	-0.179829477991468	-0.146264300199498	0.740411223727712	0.911051708132941	-0.0335651777919691
chr1	206648243	206648622	379	+	exon	DYRK3	0.907896136922466	0.99901954593817	0.618969306655988	1	0.62901899661863	0.943303966268546	0.722704771346043	0.943555459164479	-0.264851886102693	-0.146264300199498	0.740411223727712	0.911051708132941	-0.118587585903195
chr1	206732628	206732948	320	+	utr3	MAPKAPK2	0.423216312677469	0.994712378280534	0.180079268268115	1	0.0766252912119333	0.526034021874869	0.239915151156419	0.656781023528007	0.104966307562166	0.327105940204249	0.172183371312009	0.47318483939826	-0.222139632642083
chr1	207021826	207022437	611	-	utr3	C1orf116	0.983214758983965	0.999070535071174	0.790745250633862	1	0.434780013711672	0.868227132675495	0.797476397315912	0.975647048637648	0.8077977311107	0.655836721940333	0.115782279967311	0.382943232335727	0.151961009170366
chr1	207023050	207023362	312	-	utr5	C1orf116	0.92451023781566	0.99901954593817	0.734862163201614	1	0.589747271019525	0.928946707124624	0.440386926907475	0.804100192004302	0.747204449020954	0.655836721940333	0.115782279967311	0.382943232335727	0.0913677270806208
chr1	207032619	207032719	100	-	utr5	C1orf116	0.0749676087111465	0.886813593224907	0.084001919930738	1	0.125202198884945	0.617057987915546	0.0343140088256472	0.372071938207417	2.24818601186032	0.655836721940333	0.115782279967311	0.382943232335727	1.59234928991999
chr1	207048716	207049139	423	-	utr3	YOD1	0.842705950117817	0.99901954593817	0.575131422190802	1	0.60495198490179	0.935488204555946	0.696891453469041	0.931543589561102	-0.0845071970734365	0.479507332855875	0.152623464758281	0.442202788717627	-0.564014529929311
chr1	207049235	207049589	354	+	utr5	PFKFB2	0.721877218667527	0.99901954593817	0.973506119763366	1	0.95398082293918	0.974174086077381	0.832138557997319	0.987800025007051	0.463374618280738	0.153516515473595	0.614964230457802	0.852574072543952	0.309858102807143
chr1	208216888	208216988	100	-	exon	PLXNA2	0.0913683550631064	0.903578014772109	0.0265007988044663	1	0.20795794463222	0.707998324702871	0.28433648720324	0.696567835464125	0.917793037551822	1.23638242806231	0.00833662688469865	0.071697337901409	-0.318589390510492
chr1	209614923	209615109	186	-	utr3	LAMB3	0.88017089675579	0.99901954593817	0.690297676141447	1	0.372562126517926	0.834793354103837	0.110249352117741	0.498919608310214	0.787688216235508	1.14853324113418	0.336316526824928	0.659741351530635	-0.360845024898669
chr1	209652322	209652439	117	-	utr5	LAMB3	0.0700795978325811	0.875323118355771	0.136301795055351	1	0.0145477748716403	0.29951539995707	0.0262320144182622	0.356088692081089	2.52645868781095	1.14853324113418	0.336316526824928	0.659741351530635	1.37792544667677
chr1	209675985	209676236	251	+	utr3	G0S2	0.672728858319912	0.99901954593817	0.86332499808459	1	0.932482839517446	0.974174086077381	0.45753915600862	0.811789548205565	0.359439205891562	-0.122481146564158	0.880047529565568	NA	0.48192035245572
chr1	209783059	209783272	213	-	exon	C1orf74	0.566375295745634	0.99901954593817	0.402459460003996	1	0.434404440096859	0.867784099726398	0.827648245520566	0.986202218543818	0.708774168294263	0.846518399915983	0.253401362572216	0.575402833889828	-0.13774423162172
chr1	209783328	209783526	198	-	exon	C1orf74	0.0235139007166956	0.768281657633967	0.00670283620349518	1	0.0670361986949672	0.503470093613288	0.21530277568162	0.632318902673765	0.689309339879619	0.846518399915983	0.253401362572216	0.575402833889828	-0.157209060036365
chr1	209836882	209837091	209	+	exon	DIEXF	0.748938376169945	0.99901954593817	0.447044574393517	1	0.567147290816022	0.922582662035273	0.451869404869966	0.810684034674842	-0.12985340324486	0.539500371311	0.0617508581520641	0.263221917501352	-0.669353774555859
chr1	209851450	209851586	136	+	utr3	DIEXF	0.469140733708243	0.994712378280534	0.246978493934059	1	0.410020438308056	0.853189107161229	0.187665111801915	0.606709119045151	0.397389950154446	0.539500371311	0.0617508581520641	0.263221917501352	-0.142110421156554
chr1	210678852	210678967	115	-	utr3	KCNH1	0.088771996880241	0.903578014772109	0.0241816569983855	1	0.0860348596900831	0.544981127426257	0.0746068637536286	0.440745187092852	0.549700221152787	1.2366161936614	0.00625403942678675	0.0584331925342208	-0.686915972508616
chr1	210682829	210682969	140	-	utr3	KCNH1	0.683062325468253	0.99901954593817	0.799109637854353	1	0.883658962267582	0.974174086077381	0.567005596776001	0.870230536057195	1.17946600712631	1.2366161936614	0.00625403942678675	0.0584331925342208	-0.0571501865350927
chr1	210683171	210683419	248	-	utr3	KCNH1	0.772167747894856	0.99901954593817	0.927087342897693	1	0.890324191693419	0.974174086077381	0.822332843826546	0.983782662008366	1.77721202112085	1.2366161936614	0.00625403942678675	0.0584331925342208	0.540595827459448
chr1	211313689	211313942	253	+	utr3	RCOR3	0.897049249904514	0.99901954593817	0.617061053953185	1	0.684448007737711	0.962597107570558	0.492568142995677	0.831589865223727	-0.303777144184816	0.246253381348367	0.441500589845205	0.750115210412659	-0.550030525533182
chr1	211372406	211372830	424	+	utr3	TRAF5	0.714468518993643	0.99901954593817	0.962116410901524	1	0.946231346556717	0.974174086077381	0.999713821732113	1	0.273067469648249	-0.143848517241432	0.710698439822774	0.898370462667989	0.416915986889681
chr1	211374344	211374642	298	+	utr3	TRAF5	0.943096170823543	0.999070535071174	0.794160379348124	1	0.844031496502764	0.974174086077381	0.899406200888666	1	-0.0687752639501669	-0.143848517241432	0.710698439822774	0.898370462667989	0.0750732532912649
chr1	211575273	211575906	633	-	utr3	SLC30A1	0.110904218774454	0.922039431408273	0.0329693973595167	1	0.00130682139749836	0.0899688097074478	0.0123970987001968	0.326002690726009	-0.841513923714179	0.419710471425397	0.0897117621128765	0.331930803748551	-1.26122439513958
chr1	211576069	211576255	186	-	exon	SLC30A1	0.0206625592775748	0.749840870832116	0.00687414620097085	1	0.00105253108347457	0.0778413381210711	0.00213025651989796	0.270269514442879	-0.827461864791063	0.419710471425397	0.0897117621128765	0.331930803748551	-1.24717233621646
chr1	211578095	211578204	109	-	exon	SLC30A1	0.546483937074249	0.99901954593817	0.781458975057875	1	0.805993784863451	0.974174086077381	0.657018264707803	0.914274945671891	1.10131770829932	0.419710471425397	0.0897117621128765	0.331930803748551	0.681607236873918
chr1	211579038	211579174	136	-	utr5*	SLC30A1	0.132818911117383	0.94293071992919	0.192079418549173	1	0.238732924996929	0.738448070657394	0.309963725758386	0.715140891893897	1.7766452672254	0.419710471425397	0.0897117621128765	0.331930803748551	1.3569347958
chr1	211580045	211580147	102	-	utr5*	SLC30A1	0.26606966511282	0.963227908294366	0.269487554167509	1	0.533240196276475	0.912673907827567	0.455497522035907	0.810809368658626	1.30579336027769	0.419710471425397	0.0897117621128765	0.331930803748551	0.886082888852289
chr1	211663318	211663451	133	-	utr3	NEK2	0.470596048633506	0.994712378280534	0.304072489074719	1	0.274159318204641	0.769992500555369	0.141065411371707	0.549879142094961	-2.14504986930621	-1.03528749950157	0.00192912819082236	0.0251610198719744	-1.10976236980464
chr1	211669079	211669180	101	-	exon	NEK2	0.735069497369388	0.99901954593817	0.872375660403384	1	0.691289146802375	0.964944613059015	0.52560782123523	0.850550883360155	-1.1958626552375	-1.03528749950157	0.00192912819082236	0.0251610198719744	-0.160575155735931
chr1	211749790	211749920	130	-	utr3	LPGAT1	0.256501729547548	0.963227908294366	0.121943957139037	1	0.15319969901693	0.649467258393997	0.0614626435498915	0.420752210929283	-0.957091529471566	0.0728771375644978	0.750044893005783	0.914526452900696	-1.02996866703606
chr1	211941716	211942063	347	-	utr3	INTS7	0.871603429057138	0.99901954593817	0.580430528453093	1	0.62140931190063	0.940509347220036	0.552047832250907	0.862399435331879	-0.49167176421273	-0.687125334215473	0.0210009739462014	0.133262119212807	0.195453570002743
chr1	212100645	212100994	349	+	exon	DTL	0.371560954564017	0.982093848843238	0.582876769814451	1	0.527217978748335	0.910137256695241	0.295178368519613	0.703227524966309	-0.731846763849575	-0.738254992538323	0.00920092372631646	0.0764408489866169	0.00640822868874824
chr1	212102908	212103102	194	+	utr3	DTL	0.66620362118634	0.99901954593817	0.394248118307583	1	0.307477745515277	0.792261009271289	0.243531272739835	0.659964345723123	-1.54065916768435	-0.738254992538323	0.00920092372631646	0.0764408489866169	-0.802404175146029
chr1	212329183	212329302	119	+	exon	PPP2R5A	0.0921920074361946	0.903578014772109	0.0214703587620136	1	0.0489930932299741	0.456720985847703	0.00709657041715017	0.311710583327811	-1.25978516215473	-0.212443213530542	0.432452996411087	0.742798042043556	-1.04734194862419
chr1	212364924	212365287	363	-	utr3	TMEM206	0.276275181865218	0.969400669327325	0.123075743383362	1	0.117737381280653	0.605526963063813	0.0437260224182101	0.389551676492305	-1.45297513169741	-0.787002092243527	0.0747855305449247	0.293781410732731	-0.665973039453879
chr1	212446050	212446293	243	+	utr3	NENF	0.164404681209856	0.959205419798961	0.0422588827003723	1	0.0515664166104932	0.461738690602225	0.149143160057345	0.560646089494855	-0.713708764893129	0.287067214555333	0.26923803963027	0.590622524200597	-1.00077597944846
chr1	212686569	212686947	378	-	utr3	BATF3	0.885044215647376	0.99901954593817	0.633266534143533	1	0.724895812234633	0.974174086077381	0.810606923556728	0.980472568121821	-0.894906016412494	-0.972901966483142	0.18176969004618	0.488829856418924	0.0779959500706477
chr1	212738381	212738605	224	-	utr3	NSL1	0.972581977980362	0.999070535071174	0.644915897693382	1	0.638832995963389	0.948393725423909	0.575717183487898	0.874597905633411	-0.345625811091074	0.24854653982936	0.41410230913372	0.728688886957983	-0.594172350920435
chr1	212858283	212858464	181	+	utr5	FLVCR1	0.00480769937061164	0.590298850998919	0.00222350594328722	1	0.0184259455604697	0.325603207399676	0.0405345239159562	0.382469766888329	0.923113568923594	-0.973551171780427	0.00309348296542534	0.0347157532786621	1.89666474070402
chr1	212858907	212859036	129	+	exon	FLVCR1	0.993979134465221	0.999514556630912	0.851375114109973	1	0.929109586755566	0.974174086077381	0.919725071435819	1	-0.631114249491999	-0.973551171780427	0.00309348296542534	0.0347157532786621	0.342436922288428
chr1	212972699	212972821	122	+	exon	VASH2	0.68461060562974	0.99901954593817	0.55469502234365	1	0.752099770150903	0.974174086077381	0.608191475104012	0.889392075102457	-0.247838963997875	0.395134718644375	0.48175015408686	0.776662099037533	-0.64297368264225
chr1	212995009	212995163	154	-	utr3	ANGEL2	0.146335182073742	0.952473633320099	0.047264531171482	1	0.0844830238448137	0.542382294099987	0.041962009228221	0.386934252603246	-0.77543382519812	0.117616434780072	0.689461410715721	0.889950002221144	-0.893050259978192
chr1	213013223	213013339	116	-	exon	ANGEL2	0.446663004473446	0.994712378280534	0.189006669670769	1	0.349605754764098	0.820640757128866	0.117245686234548	0.511833244443653	-0.651472460715868	0.117616434780072	0.689461410715721	0.889950002221144	-0.76908889549594
chr1	213241048	213241169	121	+	exon	RPS6KC1	0.20831122315573	0.959205419798961	0.0764914759551194	1	0.149542041779659	0.644393102353361	0.03152451193017	0.364031789708807	-1.6095674048854	-0.786861862555992	0.0103426046375089	0.0832106460006559	-0.822705542329408
chr1	213241519	213241788	269	+	exon	RPS6KC1	0.676630392060636	0.99901954593817	0.393546988769116	1	0.458221905198964	0.88059079668722	0.344723561213156	0.740228060246386	-0.746853889794239	-0.786861862555992	0.0103426046375089	0.0832106460006559	0.0400079727617525
chr1	213241924	213242160	236	+	exon	RPS6KC1	0.483206890929896	0.994712378280534	0.642691013091354	1	0.680811572500244	0.961929833138904	0.77431278894709	0.965795397775747	-0.586208486918601	-0.786861862555992	0.0103426046375089	0.0832106460006559	0.20065337563739
chr1	213272690	213272808	118	+	utr3	RPS6KC1	0.597414483111416	0.99901954593817	0.44233054929055	1	0.404054731831377	0.848910921510507	0.308927188436174	0.714370611241876	-1.52138257628271	-0.786861862555992	0.0103426046375089	0.0832106460006559	-0.73452071372672
chr1	214357823	214357988	165	-	utr3	PTPN14	0.616749799423622	0.99901954593817	0.384215030947755	1	0.469146066894891	0.884031201007023	0.471044429593503	0.818348497694652	-1.41508893469891	-0.593273220493725	0.0294981372053554	0.164987063975583	-0.821815714205181
chr1	214383373	214383593	220	-	utr3	PTPN14	0.680321098357724	0.99901954593817	0.880070481044939	1	0.887705693153803	0.974174086077381	0.932542925421965	1	-0.249243633201691	-0.593273220493725	0.0294981372053554	0.164987063975583	0.344029587292034
chr1	214384141	214384263	122	-	utr3	PTPN14	0.85553176829281	0.99901954593817	0.926320015606152	1	0.932698305649465	0.974174086077381	0.965277845908248	1	-0.654731335192637	-0.593273220493725	0.0294981372053554	0.164987063975583	-0.0614581146989116
chr1	214384297	214384598	301	-	utr3	PTPN14	0.594509592315379	0.99901954593817	0.398601008902618	1	0.346435020912423	0.818997475172806	0.277566450983239	0.690409459021312	-0.643420680036985	-0.593273220493725	0.0294981372053554	0.164987063975583	-0.0501474595432598
chr1	214384641	214384753	112	-	utr3	PTPN14	0.85980179259286	0.99901954593817	0.91371292248511	1	0.949008347662762	0.974174086077381	0.987689130788982	1	0.0613375575848561	-0.593273220493725	0.0294981372053554	0.164987063975583	0.654610778078581
chr1	214603248	214603350	102	+	utr5	CENPF	0.333594124970568	0.979761571048573	0.427529039188894	1	0.439420092337746	0.870967184873767	0.394475014975891	0.776581078150372	0.194502680049381	-1.04080030925306	0.119537678054052	0.388632605346787	1.23530298930244
chr1	214632543	214632644	101	+	exon	CENPF	0.728084263845411	0.99901954593817	0.885756191971584	1	0.769629040930204	0.974174086077381	0.181882247693096	0.601046174111284	-0.414517006063199	-1.04080030925306	0.119537678054052	0.388632605346787	0.626283303189858
chr1	214640223	214640494	271	+	exon	CENPF	0.287362337178656	0.970596536786888	0.191904593631748	1	0.0493221465626061	0.457412412556289	0.0259764399803502	0.355382038729556	-2.15549090129081	-1.04080030925306	0.119537678054052	0.388632605346787	-1.11469059203775
chr1	214641067	214641184	117	+	exon	CENPF	0.762199369094288	0.99901954593817	0.588188823943205	1	0.572465008142721	0.923305607229115	0.710510619176258	0.937831173133607	-1.60882329697661	-1.04080030925306	0.119537678054052	0.388632605346787	-0.568022987723556
chr1	214641229	214641341	112	+	exon	CENPF	0.949337811622658	0.999070535071174	0.786908576128088	1	0.815291750587746	0.974174086077381	0.42257236221993	0.792767844364084	-1.5129421600513	-1.04080030925306	0.119537678054052	0.388632605346787	-0.472141850798245
chr1	214642027	214642190	163	+	exon	CENPF	0.831855448293814	0.99901954593817	0.976826167699956	1	0.955984425937439	0.974174086077381	0.535779055918118	0.854537927098098	-1.08324001507924	-1.04080030925306	0.119537678054052	0.388632605346787	-0.0424397058261867
chr1	214642248	214642373	125	+	exon	CENPF	0.764956690179519	0.99901954593817	0.609529068587827	1	0.405578108828846	0.850634161130073	0.567161117046144	0.870230536057195	-1.74618421081243	-1.04080030925306	0.119537678054052	0.388632605346787	-0.705383901559368
chr1	214643079	214643370	291	+	exon	CENPF	0.806394840721844	0.99901954593817	0.944555900811631	1	0.964841466461888	0.974797321102434	0.364439833627623	0.756133456028122	-0.798434452180463	-1.04080030925306	0.119537678054052	0.388632605346787	0.242365857072594
chr1	214644616	214644791	175	+	exon	CENPF	0.717655960653385	0.99901954593817	0.509471602770466	1	0.395304880705174	0.843154986725992	0.538946854406509	0.855977388698709	-0.960735737758448	-1.04080030925306	0.119537678054052	0.388632605346787	0.0800645714946093
chr1	214644874	214645031	157	+	exon	CENPF	0.914572065051602	0.99901954593817	0.739199172120193	1	0.567303262245543	0.922582662035273	0.884520235306481	1	-1.34904162385654	-1.04080030925306	0.119537678054052	0.388632605346787	-0.30824131460348
chr1	214645586	214645791	205	+	exon	CENPF	0.292622651006277	0.972427899621377	0.454678324294956	1	0.262585902995877	0.758848362684952	0.382999659434807	0.768403841725578	-0.635285294490278	-1.04080030925306	0.119537678054052	0.388632605346787	0.405515014762779
chr1	214646052	214646194	142	+	exon	CENPF	0.680715549292595	0.99901954593817	0.873162585066291	1	0.762100239882728	0.974174086077381	0.568504051963236	0.871459238673303	-1.20091977589527	-1.04080030925306	0.119537678054052	0.388632605346787	-0.160119466642215
chr1	214646574	214646709	135	+	exon	CENPF	0.65914944938045	0.99901954593817	0.4889816018079	1	0.254327258037677	0.752278993997109	0.364243996687707	0.756029481850453	-1.32659367957989	-1.04080030925306	0.119537678054052	0.388632605346787	-0.285793370326835
chr1	214646926	214647091	165	+	exon	CENPF	0.451956569481722	0.994712378280534	0.297122157271359	1	0.180006740911383	0.677128698755579	0.202770002447878	0.621550989300171	-1.27450010172095	-1.04080030925306	0.119537678054052	0.388632605346787	-0.233699792467896
chr1	214647207	214647408	201	+	exon	CENPF	0.967647133732871	0.999070535071174	0.753561716849098	1	0.75370422251251	0.974174086077381	0.678634208432587	0.923363398796813	-1.13346836962378	-1.04080030925306	0.119537678054052	0.388632605346787	-0.0926680603707266
chr1	214648748	214648882	134	+	exon	CENPF	0.557285721097293	0.99901954593817	0.719696503362548	1	0.522530886537554	0.907487736353635	0.208836374575409	0.626838306877714	-0.0878588989619277	-1.04080030925306	0.119537678054052	0.388632605346787	0.952941410291129
chr1	214655349	214655469	120	+	exon	CENPF	0.60418682362783	0.99901954593817	0.449529297972022	1	0.245058623528949	0.744584292803424	1	1	-0.962217989626164	-1.04080030925306	0.119537678054052	0.388632605346787	0.0785823196268934
chr1	214656988	214657106	118	+	exon	CENPF	0.598790432996006	0.99901954593817	0.401873114692547	1	0.331097917388941	0.808109861492881	0.246649800789261	0.662761133687251	-1.03884817794092	-1.04080030925306	0.119537678054052	0.388632605346787	0.00195213131213245
chr1	214658910	214659046	136	+	exon	CENPF	0.0623508184718434	0.86320893502663	0.117047496987247	1	0.03828055610174	0.41910715540101	0.00551144878967191	0.305056889381285	0.595641378097653	-1.04080030925306	0.119537678054052	0.388632605346787	1.63644168735071
chr1	214663645	214663841	196	+	utr3	CENPF	0.524182648272727	0.997417681569804	0.757456054557877	1	0.668018394502504	0.958613343639116	0.449317868213156	0.809431669538988	-0.476691059078323	-1.04080030925306	0.119537678054052	0.388632605346787	0.564109250174734
chr1	215620108	215620668	560	+	utr3	KCTD3	0.116562746057519	0.923710796121561	0.0336388766023442	1	0.0109529494442113	0.262891692196675	0.0119600220817004	0.326002690726009	-1.36120628124611	-0.528982760819152	0.0335464899036687	0.177326074137417	-0.832223520426961
chr1	217619815	217620329	514	-	exon	GPATCH2	0.699751372526449	0.99901954593817	0.991645943670186	1	0.965904566485838	0.974994092635308	0.997578220302199	1	0.337690178523	0.40617337536226	0.191465487629877	0.502340000928453	-0.0684831968392604
chr1	218285369	218285485	116	+	exon	RRP15	0.00539880144750005	0.593762987768236	0.00912079863534317	1	0.00732890828167775	0.2211046978304	0.00285172326192284	0.286734678020221	1.69710043924077	0.352178856636129	0.180625622757219	0.486945395063859	1.34492158260464
chr1	218302482	218302627	145	+	exon	RRP15	0.288666979346392	0.970604816469284	0.415409854459879	1	0.313842470285627	0.797613270703625	0.0848282422802984	0.457994853409101	1.11231447303345	0.352178856636129	0.180625622757219	0.486945395063859	0.760135616397317
chr1	218307588	218307693	105	+	exon	RRP15	0.705765045734036	0.99901954593817	0.875648324503801	1	0.953113726855764	0.974174086077381	0.192026974402455	0.609278581588985	0.134596865721235	0.352178856636129	0.180625622757219	0.486945395063859	-0.217581990914894
chr1	218331005	218331273	268	+	utr3	RRP15	0.0989345796381758	0.914962212390991	0.0322201598109466	1	0.0127450566664241	0.285784646130599	0.00236506649641377	0.275670675680802	-0.89833952577424	0.352178856636129	0.180625622757219	0.486945395063859	-1.25051838241037
chr1	218345385	218345569	184	-	exon	TGFB2-AS1	0.0450962023355547	0.836353154535938	0.0899398933699728	1	0.0103649633149901	0.257043200720824	0.0166855788627039	0.335619064170303	2.45390173109111	0.841949625334021	0.0574814749653814	0.25205637084748	1.61195210575709
chr1	218346259	218346451	192	+	utr5	TGFB2	0.594075639021843	0.99901954593817	0.924650575769933	1	0.979500602293052	0.981412897144597	0.901814194542634	1	1.51396327613715	1.23244466324257	2.15186508415782e-08	2.50456601842788e-06	0.281518612894587
chr1	218346521	218346623	102	+	utr5	TGFB2	0.980469729817147	0.999070535071174	0.699866915016143	1	0.661424966751255	0.95652630520641	0.402960506798691	0.780997046224887	0.821035661815024	1.23244466324257	2.15186508415782e-08	2.50456601842788e-06	-0.411409001427542
chr1	218346747	218347087	340	+	exon	TGFB2	0.407235391338507	0.994284844639044	0.18397593185964	1	0.051740420143822	0.462002944472252	0.048323788465761	0.397868437412864	0.828664487684488	1.23244466324257	2.15186508415782e-08	2.50456601842788e-06	-0.403780175558078
chr1	218441270	218441707	437	+	utr3	TGFB2	0.750450486085942	0.99901954593817	0.390781405577493	1	0.167053848185633	0.664097323549069	0.0781493470562664	0.446559633602116	0.883368412929802	1.23244466324257	2.15186508415782e-08	2.50456601842788e-06	-0.349076250312764
chr1	218441853	218442158	305	+	utr3	TGFB2	0.0923928195854009	0.903578014772109	0.0194903495489711	1	0.00552012199396371	0.191968759937925	0.00478961149048418	0.303901231634841	0.103396360776225	1.23244466324257	2.15186508415782e-08	2.50456601842788e-06	-1.12904830246634
chr1	219987106	219987329	223	-	exon	EPRS	0.201535844407615	0.959205419798961	0.34620034497703	1	0.277607856457966	0.771993521924351	0.0325245132110594	0.366323180476858	0.821677921878672	-0.19109336287095	0.358069768793878	0.681615365176011	1.01277128474962
chr1	219997065	219997195	130	-	exon	EPRS	0.322971111331309	0.979653292744062	0.164212632430441	1	0.231508800934753	0.733003001052715	0.0525055478526493	0.403853980009228	-0.744742475997749	-0.19109336287095	0.358069768793878	0.681615365176011	-0.553649113126799
chr1	220253775	220253907	132	+	exon	MORF4L1P1	0.237044022284921	0.961805715669138	0.404213093480673	1	0.127685668524371	0.621324861538974	0.0164346140470202	0.334961562111168	0.275487651854714	-0.582217328389467	0.0160680559669777	0.112596165121809	0.857704980244181
chr1	220696716	220696872	156	+	utr3	C1orf115	0.740624137455539	0.99901954593817	0.487016596131286	1	0.587445305874019	0.927729737064751	0.725748507689046	0.94488450109381	0.471980429660185	0.455074115913608	0.296529808615813	0.619983669778173	0.0169063137465764
chr1	220755042	220755158	116	+	utr3	MARC2	0.00686018720621758	0.61803718463674	0.000387107598661912	1	0.0214432302980127	0.338140175351157	0.0105748597372146	0.317277441533091	-1.86509429184273	0.679475849900294	0.0954729431197903	0.344879881263634	-2.54457014174302
chr1	220756069	220756292	223	+	exon	MARC2	0.471337971752432	0.994712378280534	0.37946902145436	1	0.680560663700156	0.961830286016665	0.115669372475526	0.508114421552767	-2.71108053423692	0.679475849900294	0.0954729431197903	0.344879881263634	-3.39055638413721
chr1	220813427	220813743	316	+	utr3	MARC1	0.839488465224465	0.99901954593817	0.898562279351016	1	0.951536219148507	0.974174086077381	0.948595701960237	1	-1.22111673077407	-0.916966726488221	0.0146633347379658	0.105350155104456	-0.304150004285849
chr1	220884267	220884481	214	+	exon	HLX	0.945103419987381	0.999070535071174	0.84861854861387	1	0.903031040728401	0.974174086077381	0.980925702527612	1	0.705560087783218	1.53684283834508	0.012281020250595	0.0935700426948388	-0.831282750561861
chr1	220884635	220884761	126	+	utr3	HLX	0.966903931569891	0.999070535071174	0.814639057121358	1	0.890051623177987	0.974174086077381	0.96506584703541	1	1.03544443819793	1.53684283834508	0.012281020250595	0.0935700426948388	-0.501398400147147
chr1	221739006	221739168	162	-	exon	DUSP10	0.912987020524675	0.99901954593817	0.677208588777874	1	0.779954876943133	0.974174086077381	9.67594238243663e-06	0.00260129263700523	0.0603515080836402	-0.165777970357727	0.754570374951176	0.917116315492622	0.226129478441368
chr1	222627652	222627754	102	+	exon	MIA3	0.794647674080291	0.99901954593817	0.981455936251833	1	0.931058686562315	0.974174086077381	1	1	0.102554290426441	0.361666542953546	0.121084836167622	0.391372066332851	-0.259112252527106
chr1	222627967	222628120	153	+	exon	MIA3	0.740226973106815	0.99901954593817	0.485938895848108	1	0.565538517283163	0.922582662035273	0.50820392141822	0.842051439743729	0.0302139777062132	0.361666542953546	0.121084836167622	0.391372066332851	-0.331452565247333
chr1	222628917	222629036	119	+	exon	MIA3	0.0540999420882585	0.856016311393574	0.00741763313291548	1	0.0706508080825187	0.513917420642243	0.0134101718100806	0.327458450783353	-0.767660695490602	0.361666542953546	0.121084836167622	0.391372066332851	-1.12932723844415
chr1	222629595	222629870	275	+	exon	MIA3	0.186920196916767	0.959205419798961	0.0526088092894077	1	0.11881458605239	0.607473778920612	0.0334784722271076	0.36804528933579	-0.320978170162306	0.361666542953546	0.121084836167622	0.391372066332851	-0.682644713115853
chr1	222629884	222630048	164	+	exon	MIA3	0.231712587243628	0.961805715669138	0.0896037724906833	1	0.104453453872302	0.582490515239152	0.0451722431404651	0.390760137747323	0.208407267761121	0.361666542953546	0.121084836167622	0.391372066332851	-0.153259275192425
chr1	222665440	222665654	214	+	utr3	MIA3	0.824026043716766	0.99901954593817	0.562081557730398	1	0.574383072594228	0.924164138082447	0.677124245263221	0.923184873278798	-0.16395017289542	0.361666542953546	0.121084836167622	0.391372066332851	-0.525616715848967
chr1	223002630	223002827	197	+	exon	DISP1	0.133982572667979	0.943556760749905	0.140564616050569	1	0.264187240011658	0.76069910187298	0.358724966515676	0.751946133400495	0.487926495785681	0.518489800553496	0.300196591143447	0.623178829548386	-0.0305633047678152
chr1	223005633	223005734	101	+	exon	DISP1	0.758962297599182	0.99901954593817	0.863971248754378	1	0.872252918054537	0.974174086077381	0.857293492482069	0.994207802026118	1.58405184118671	0.518489800553496	0.300196591143447	0.623178829548386	1.06556204063321
chr1	223701593	223701727	134	+	utr5	CAPN2	0.0450350268935858	0.836353154535938	0.0460072561548673	1	0.102241977104613	0.577382502248661	0.135853592245621	0.540886030237016	4.418419129886	0.187810740888502	0.380487316598725	0.699970322582715	4.2306083889975
chr1	223780293	223780422	129	-	utr3	TP53BP2	0.0343634703653351	0.819772580423014	0.0100786875599155	1	0.0191786416942451	0.327416379981987	0.0287350688514806	0.359177757297068	-2.13842718131692	0.124093123231702	0.642091840870139	0.867191433327868	-2.26252030454862
chr1	223780596	223780820	224	-	utr3	TP53BP2	0.394053397493133	0.989594199024644	0.215661921925917	1	0.239422999543698	0.738860772644328	0.162275193882086	0.576558623616716	-0.559991338832545	0.124093123231702	0.642091840870139	0.867191433327868	-0.684084462064247
chr1	223795945	223796461	516	-	utr3	TP53BP2	0.988893516096727	0.999270824648554	0.644209993248156	1	0.619670901681659	0.939804584998235	0.59613271556244	0.885107974724551	0.0719594648732083	0.124093123231702	0.642091840870139	0.867191433327868	-0.0521336583584938
chr1	223798302	223798417	115	-	exon	TP53BP2	0.0443618253666643	0.836353154535938	0.0379685126207298	1	0.146430497462631	0.640482155223945	0.061691205319153	0.420752210929283	1.24508177868858	0.124093123231702	0.642091840870139	0.867191433327868	1.12098865545688
chr1	223798471	223798572	101	-	exon	TP53BP2	0.711532466919111	0.99901954593817	0.487374762357883	1	0.687725383879415	0.963797847126643	0.642377779313558	0.906208555010727	-0.299195376258144	0.124093123231702	0.642091840870139	0.867191433327868	-0.423288499489846
chr1	224157398	224157976	578	+	utr3	FBXO28	0.936743863507456	0.99901954593817	0.587783691468051	1	0.512462455720703	0.902533237706017	0.767095701666321	0.961651031241361	0.104691838089148	0.678598922438469	0.00712253885261193	0.0641448395856819	-0.57390708434932
chr1	224158174	224158333	159	+	utr3	FBXO28	0.127448076245377	0.936695273339765	0.0570647326243195	1	0.103948102371306	0.581192944646416	0.267445080059873	0.681518775546185	-0.993030475045144	0.678598922438469	0.00712253885261193	0.0641448395856819	-1.67162939748361
chr1	224183286	224183419	133	+	utr5	DEGS1	0.0156405248772549	0.691430871858593	0.0321561216024783	1	0.0175241890904328	0.322597463516923	0.0680999261384144	0.430376286942659	0.46171126347771	-1.03498221570294	2.32421161607206e-05	0.00082811050029203	1.49669347918065
chr1	224189648	224189821	173	+	exon	DEGS1	0.0939641765138765	0.903930939000452	0.171875315562552	1	0.0609784728685028	0.485057339273284	0.0559845231708709	0.412522339710458	0.0267564877928026	-1.03498221570294	2.32421161607206e-05	0.00082811050029203	1.06173870349575
chr1	224190042	224190378	336	+	exon	DEGS1	0.718249387546308	0.99901954593817	0.971677408756924	1	0.978584647466793	0.98078527574255	0.957182487443175	1	-0.803733500864746	-1.03498221570294	2.32421161607206e-05	0.00082811050029203	0.231248714838198
chr1	224192361	224192741	380	+	utr3	DEGS1	0.981892019090962	0.999070535071174	0.580480213593042	1	0.392886033347304	0.842054905184755	0.431019691211089	0.797485308066662	-1.12474756632616	-1.03498221570294	2.32421161607206e-05	0.00082811050029203	-0.0897653506232132
chr1	224227361	224227565	204	-	utr3	NVL	0.0797967770210689	0.889539185917348	0.0182302369611879	1	0.0936356766047206	0.557605716388454	0.250828066847704	0.667023860605993	-1.30025614681903	-0.128689801740358	0.702748298790423	0.894955074361867	-1.17156634507867
chr1	224388092	224388238	146	-	utr3	WDR26	0.123941904057797	0.930556190426579	0.169175897302785	1	0.209946027553584	0.709082414912421	0.0858673318682218	0.459243354408215	1.733426720469	0.395159239674076	0.0719369410833405	0.287488998358242	1.33826748079493
chr1	224389502	224389795	293	-	utr3	WDR26	0.749952597691498	0.99901954593817	0.889058656421297	1	0.815250057781581	0.974174086077381	0.340530718891402	0.7367880210879	0.252066596671713	0.395159239674076	0.0719369410833405	0.287488998358242	-0.143092643002363
chr1	225403136	225403245	109	-	utr3	LBR	0.146559187899904	0.952473633320099	0.0766757517725806	1	0.0281043582958922	0.376097200800414	0.0554115920704035	0.411625497761589	-2.15125170946135	-0.809740856756088	0.000310093490552775	0.00632663196668691	-1.34151085270526
chr1	225497511	225497771	260	-	utr3	ENAH	0.769097044886376	0.99901954593817	0.876475767675111	1	0.874941215336088	0.974174086077381	0.683646610662026	0.925573352900298	-0.192130670301342	-0.0568202826358023	0.79619777992453	0.930130014350058	-0.135310387665539
chr1	225517713	225517819	106	-	exon	ENAH	0.117783375901522	0.925276919129908	0.143375286686661	1	0.179725315163097	0.676757202588025	0.0282968630104505	0.357565231663938	1.60882858983204	-0.0568202826358023	0.79619777992453	0.930130014350058	1.66564887246784
chr1	225519170	225519551	381	-	exon	ENAH	0.090908879380883	0.903578014772109	0.179069007011728	1	0.000502656256293699	0.0542647861464098	0.046653554452875	0.395029037416493	1.10383888570445	-0.0568202826358023	0.79619777992453	0.930130014350058	1.16065916834025
chr1	225530478	225530598	120	-	exon	ENAH	0.0546029211528915	0.857616025296197	0.101356402317125	1	0.0431467211081466	0.43677995737452	0.0139862171246744	0.329768285005302	1.03317199031843	-0.0568202826358023	0.79619777992453	0.930130014350058	1.08999227295423
chr1	225985319	225985480	161	-	exon	SDE2	0.513516686935026	0.994712378280534	0.302621218701846	1	0.32989519908127	0.807646697152613	0.184390608388919	0.603051533823242	-0.12702896245525	0.217181552227558	0.469385782788528	0.769849986973323	-0.344210514682808
chr1	225987891	225988254	363	-	exon	SDE2	0.972501710172629	0.999070535071174	0.708673359684375	1	0.702276592351765	0.968056080570579	0.796958214831201	0.975495445283744	-0.195415704921328	0.217181552227558	0.469385782788528	0.769849986973323	-0.412597257148886
chr1	226146382	226146504	122	-	utr3	ACBD3	0.0123883949072091	0.676662678860253	0.00131602870010124	1	0.00664299641063599	0.211875305481226	0.00376861170265064	0.302646766662092	-1.62588146626989	0.494317484829737	0.0416487873510523	0.203639995600981	-2.12019895109963
chr1	226146660	226146765	105	-	exon	ACBD3	0.812597490301917	0.99901954593817	0.522998846847565	1	0.550218290341958	0.919318914281614	0.419427623704035	0.790486296653939	0.188302972520244	0.494317484829737	0.0416487873510523	0.203639995600981	-0.306014512309493
chr1	226152273	226152527	254	-	exon	ACBD3	0.326259745664822	0.979761571048573	0.128546573800827	1	0.0910899862111022	0.550964288025438	0.0708256518853151	0.433999300282772	0.106985690477457	0.494317484829737	0.0416487873510523	0.203639995600981	-0.38733179435228
chr1	226161503	226161633	130	-	exon	ACBD3	0.315645144966949	0.975479102794852	0.488227510231937	1	0.222592834199209	0.724224402484397	0.032996901042224	0.367490193515021	1.60853568852402	0.494317484829737	0.0416487873510523	0.203639995600981	1.11421820369429
chr1	226164717	226164824	107	-	exon	ACBD3	0.299371643839707	0.974157652730809	0.435789322727478	1	0.335496087333724	0.811158347895352	0.0537751598622239	0.408726171388995	1.38296627408005	0.494317484829737	0.0416487873510523	0.203639995600981	0.888648789250311
chr1	226232384	226232519	135	-	utr3	LIN9	0.896077309898908	0.99901954593817	0.667184702844738	1	0.741793417952018	0.974174086077381	0	0	-1.81355391852304	-1.18653668301088	0.00558853753517895	0.054075627250532	-0.627017235512169
chr1	226390343	226390488	145	-	exon	PARP1	0.273872436860798	0.96841325014503	0.426291752665601	1	0.300459755445981	0.789714232950349	0.0605583170588412	0.419284806070587	0.283221508972784	-0.840785104206255	0.00013443122260058	0.0033459958684352	1.12400661317904
chr1	226735849	226736057	208	-	exon	ITPKB	0.312772099666233	0.974157652730809	0.179028918273604	1	0.377643761006592	0.836086689544646	0.701239278102417	0.933389217066153	1.07348006992039	1.5037019915738	0.0013227059298437	0.0189943313246853	-0.430221921653412
chr1	226895693	226895919	226	+	utr3	PSEN2	0.87507870611032	0.99901954593817	0.853676066137931	1	0.876672713747467	0.974174086077381	0.616459439608525	0.894455026869664	0.508137803291994	0.51020412267013	0.111192608560457	0.373792265856464	-0.00206631937813595
chr1	226986696	226986796	100	+	utr3	ADCK3	0.568574276653381	0.99901954593817	0.374054359924651	1	0.515672348325393	0.903987878194686	0.556476696884815	0.864048937948122	0.145460575971662	0.94428433124107	0.00551069648105761	0.0535682625174435	-0.798823755269408
chr1	226993997	226994252	255	-	utr3	CDC42BPA	0.277052237977378	0.96988953687515	0.430914878015762	1	0.451461570144994	0.877882324691599	0.202549736606286	0.621550989300171	0.0614564517658937	-0.305645770842348	0.198138593164915	0.510549459145091	0.367102222608241
chr1	227028811	227029187	376	-	exon	CDC42BPA	0.428213190460477	0.994712378280534	0.673024536460706	1	0.666652911981918	0.958536778245198	0.633757547306804	0.902457075402292	0.081614066169299	-0.305645770842348	0.198138593164915	0.510549459145091	0.387259837011647
chr1	227112683	227112833	150	-	utr5	CDC42BPA	0.579396435070565	0.99901954593817	0.736601773270806	1	0.765718499282124	0.974174086077381	0.190968322073557	0.608662113466284	0.158807237845693	-0.305645770842348	0.198138593164915	0.510549459145091	0.46445300868804
chr1	227317519	227317625	106	-	utr5	CDC42BPA	0.247160672356123	0.961887441405684	0.292879724142769	1	0.389859738709061	0.840995533110953	0.156902837832764	0.571374174543664	1.22806601935752	-0.305645770842348	0.198138593164915	0.510549459145091	1.53371179019987
chr1	227317748	227317933	185	-	utr5	CDC42BPA	0.342867003271593	0.979761571048573	0.454483371560629	1	0.33645626699388	0.812267986383103	0.861755689378184	0.994614528549916	0.406952106346592	-0.305645770842348	0.198138593164915	0.510549459145091	0.71259787718894
chr1	227731511	227731633	122	-	utr3	JMJD4	0.774177046684424	0.99901954593817	0.919517597928418	1	0.928259710859623	0.974174086077381	0.982044015181531	1	0.59409503712524	0.497464746862372	0.286558648253578	0.61021813093713	0.0966302902628679
chr1	227732269	227732630	361	-	utr3	JMJD4	0.373750269354321	0.982189032126321	0.166895842829742	1	0.132683654769406	0.628089711651537	0.437482947508359	0.801122602215259	-0.44999992747919	0.497464746862372	0.286558648253578	0.61021813093713	-0.947464674341562
chr1	227748028	227748265	237	+	exon	SNAP47	0.984618608455337	0.999070535071174	0.732644105605557	1	0.811553929933955	0.974174086077381	0.285942727328283	0.697761010677375	0.144358281194695	0.439586889063834	0.143956967069485	0.427714758595694	-0.295228607869139
chr1	227759080	227759238	158	+	utr5	SNAP47	0.532147623019832	0.99901954593817	0.301384254889894	1	0.42507406169306	0.861239340069792	0.145944431975939	0.556022501413179	-0.314702663817289	0.439586889063834	0.143956967069485	0.427714758595694	-0.754289552881123
chr1	227780843	227781092	249	+	utr3	SNAP47	0.688909326754578	0.99901954593817	0.409439479670732	1	0.262049510640751	0.758514871340243	0.311927817620281	0.71595516862906	0.334269259062964	0.439586889063834	0.143956967069485	0.427714758595694	-0.10531763000087
chr1	227921626	227921737	111	-	exon	WNT9A	0.887276971232166	0.99901954593817	0.975580036156446	1	0.817822998803234	0.974174086077381	0.99451510845313	1	0.336297349949704	1.11296650601456	0.135884900803434	0.416411577913432	-0.776669156064858
chr1	228100899	228101056	157	-	utr3	C1orf35	0.993030851843507	0.999450253986078	0.75827440261848	1	0.837319753680515	0.974174086077381	0.812996675355625	0.98126678458659	-0.326728512510667	-0.356306613594469	0.351804936218353	0.674522768359664	0.0295781010838019
chr1	228106661	228106783	122	-	utr3	MRPL55	0.479749286656018	0.994712378280534	0.246502062960335	1	0.342811398863345	0.817049844432491	0.244859579367629	0.660906246334587	-0.532466009855284	0.246057268621525	0.463190425483227	0.765934111281583	-0.778523278476809
chr1	228175293	228175441	148	+	exon	IBA57	0.270841734444479	0.967263083531569	0.154165044482637	1	0.229437154078241	0.730660283757634	0.466918242951066	0.816303485635675	-0.290690908210465	0.213252760604435	0.658491209067879	0.875266185996399	-0.503943668814899
chr1	228360621	228360746	125	+	utr3	OBSCN	0.15500884401899	0.95763510596579	0.0640501513290165	1	0.375599694187911	0.835418613002346	0.577535705202923	0.875400236175219	1.16448869052768	0.472730617531436	0.214395271339452	0.531142228063945	0.691758072996246
chr1	228394451	228394947	496	-	utr3	TRIM11	0.509469495627704	0.994712378280534	0.298727786077679	1	0.175321954415923	0.672556837936145	0.502025685655852	0.838128047112191	-0.398235281146577	0.133723926843496	0.664269629822406	0.87871383556682	-0.531959207990073
chr1	228457177	228457322	145	-	utr3	HIST3H2A	0.451123845396714	0.994712378280534	0.224106980429864	1	0.2813833069793	0.77553094729709	0.231697413680795	0.647180412436593	0.382195996832779	0.58339505288341	0.316006061610719	0.639812803006063	-0.201199056050631
chr1	228494272	228494431	159	+	utr3	RNF187	0.0669831353284292	0.865981185681956	0.0164128157386193	1	0.0114572538328028	0.269874896957368	0.0949394601859896	0.47456631065095	-0.857412109465304	0.355966360467561	0.130150710079197	0.406933027613833	-1.21337846993286
chr1	228743494	228743775	281	+	utr3	RHOU	0.518199433348064	0.997362561551916	0.691959611965024	1	0.745027572197044	0.974174086077381	0.883507142302489	1	0.314920813817863	-0.0153981036613615	0.970344993233183	0.990078077822923	0.330318917479225
chr1	229325101	229325346	245	-	utr3	CCSAP	0.0724217401945647	0.879918948117175	0.0996611973016079	1	0.0571252181501686	0.480373731177386	0.0331689320619046	0.36804528933579	0.174503851554955	-0.0770819440579857	0.837714359401839	0.94562988001296	0.251585795612941
chr1	229326849	229326949	100	-	exon	CCSAP	0.991896497811222	0.999317157915709	0.862037609324541	1	0.910122275726903	0.974174086077381	0.998608187735874	1	-0.466905783839612	-0.0770819440579857	0.837714359401839	0.94562988001296	-0.389823839781626
chr1	229508209	229508309	100	-	utr5	NUP133	0.114836243317001	0.922263453571522	0.131657709287065	1	0.168995151762412	0.666535139787658	0.122772404487774	0.519432793833492	1.38492657785034	-0.0327107944957815	0.895935082003377	0.96391114257005	1.41763737234612
chr1	229518076	229518291	215	-	utr3	ABCB10	0.950909376888014	0.999070535071174	0.722934979469332	1	0.818482619385252	0.974174086077381	0.158679419602286	0.57446123138451	-0.771256436834462	-0.584503631022306	0.0486214990872453	0.226622174044708	-0.186752805812156
chr1	229594107	229595034	927	-	utr3	TAF5L	0.185913303983746	0.959205419798961	0.339626381768568	1	0.142555220340875	0.638407174920859	0.641117613360455	0.905336753167085	0.565686714489607	-0.108837767564502	0.708257053236364	0.896489844391673	0.674524482054108
chr1	229602079	229602441	362	-	utr3	TAF5L	0.927879574760293	0.99901954593817	0.754396346613955	1	0.760057035556956	0.974174086077381	0.834767767105584	0.988717478926397	-0.144221848084902	-0.108837767564502	0.708257053236364	0.896489844391673	-0.0353840805204003
chr1	229602455	229602768	313	-	exon	TAF5L	0.666158577829741	0.99901954593817	0.97184033502681	1	0.966843989086867	0.975077103505935	0.977725181357388	1	0.109542531376031	-0.108837767564502	0.708257053236364	0.896489844391673	0.218380298940533
chr1	229635166	229635446	280	+	exon	URB2	0.39493715324782	0.989837736446292	0.507219143737881	1	0.439172281745996	0.870967184873767	0.286246517304681	0.697978298817935	0.0579493125012216	-0.320308157756211	0.270189151422541	0.591223208511168	0.378257470257433
chr1	229635780	229635996	216	+	exon	URB2	0.668580955125107	0.99901954593817	0.879434068429158	1	0.881748363121919	0.974174086077381	0.421570182609751	0.792117296726207	-0.104275131133888	-0.320308157756211	0.270189151422541	0.591223208511168	0.216033026622323
chr1	229636280	229636524	244	+	exon	URB2	0.622478810536301	0.99901954593817	0.793983958037648	1	0.737355928560542	0.974174086077381	0.990502393501822	1	-0.454205028374487	-0.320308157756211	0.270189151422541	0.591223208511168	-0.133896870618276
chr1	229636615	229637009	394	+	exon	URB2	0.0531959674943257	0.85199536606739	0.0892184411934906	1	0.0289985247167614	0.377767570340582	0.153974828025006	0.567118722974003	0.492146881516261	-0.320308157756211	0.270189151422541	0.591223208511168	0.812455039272472
chr1	229637123	229637336	213	+	exon	URB2	0.16909631037866	0.959205419798961	0.0552535535109557	1	0.105433421145709	0.584108740766677	0.130014678654905	0.532928028165082	-1.35564047248137	-0.320308157756211	0.270189151422541	0.591223208511168	-1.03533231472516
chr1	229638032	229638257	225	+	exon	URB2	0.324842863283279	0.979653292744062	0.150215587239499	1	0.159530731346814	0.655275552307051	0.116766813208269	0.510764337631314	-0.805050229907373	-0.320308157756211	0.270189151422541	0.591223208511168	-0.484742072151162
chr1	229659157	229659407	250	+	utr3	URB2	0.539044907789904	0.99901954593817	0.325885585499966	1	0.320070758354068	0.800511028957511	0.223716744434332	0.639616897448394	-1.43150294323467	-0.320308157756211	0.270189151422541	0.591223208511168	-1.11119478547846
chr1	230279477	230279909	432	+	utr3	GALNT2	0.589682834103629	0.99901954593817	0.96782182364094	1	0.991602485927923	0.991661039366715	0.216943455235606	0.634447894421963	0.576795919332613	0.379495628962948	0.0677939254609725	0.278657304590471	0.197300290369664
chr1	230279969	230280082	113	+	utr3	GALNT2	0.717180780088721	0.99901954593817	0.396294403232575	1	0.343110850009192	0.817174146499181	0.0777634855245352	0.445982942117253	0.236074875541427	0.379495628962948	0.0677939254609725	0.278657304590471	-0.143420753421522
chr1	230693366	230693664	298	+	utr3	COG2	0.116846158655927	0.923956741920509	0.0418874075861084	1	0.0556941217544666	0.476401107677255	0.0175535901183569	0.338691862775969	-0.992244440450919	-0.192476543936848	0.500444608169177	0.787972634553432	-0.799767896514071
chr1	230838916	230839060	144	-	utr3	C1orf198	0.470685836852711	0.994712378280534	0.248575315728449	1	0.365936895407568	0.830901460073636	0.181237997227939	0.600752075425641	-0.323304883402086	0.135511792149264	0.607135490482682	0.85056118180702	-0.45881667555135
chr1	231000219	231000464	245	+	utr3	ARV1	0.531902233485345	0.99901954593817	0.322934274127947	1	0.219052998808757	0.720153054665284	0.0870136744595927	0.461846005741812	-0.657599885621231	-0.0614422731859101	0.860982224906828	0.952136799437729	-0.596157612435321
chr1	231019752	231020067	315	-	utr3	FAM89A	0.910063717264431	0.99901954593817	0.622301209347695	1	0.646080918139203	0.950371463182277	0.821567347756962	0.983731789958265	0.68419261648612	0.182845156821076	0.694394385715146	0.892399805226858	0.501347459665043
chr1	231224181	231224350	169	-	utr3	C1orf131	0.173170253659074	0.959205419798961	0.0486023030080701	1	0.100159942306902	0.574073470982034	0.0175556789455004	0.338691862775969	-0.949178481729305	-0.106942528010306	0.78274214263896	0.925850921911608	-0.842235953718999
chr1	231238926	231239026	100	-	exon	C1orf131	0.933209508398883	0.99901954593817	0.839380295061475	1	0.93537717504138	0.974174086077381	0.916234949241011	1	-0.706523826881885	-0.106942528010306	0.78274214263896	0.925850921911608	-0.59958129887158
chr1	231267750	231267924	174	+	exon	GNPAT	0.413922165823405	0.994712378280534	0.219773798864134	1	0.187178080113641	0.686397631997721	0.450201932870812	0.809971333867957	-0.949592999716149	-0.0111494801465175	0.962502715537951	0.98713877866644	-0.938443519569631
chr1	231277590	231277695	105	+	utr3	GNPAT	0.346972519068742	0.979761571048573	0.152017179721744	1	0.199037391568257	0.700108495055921	0.045334513696527	0.390760137747323	-0.874299325407638	-0.0111494801465175	0.962502715537951	0.98713877866644	-0.86314984526112
chr1	231335594	231336350	756	-	exon	EXOC8	0.197523646921513	0.959205419798961	0.330252959139223	1	0.185887531909879	0.684673560938676	0.284061909791747	0.696232031762328	0.975849318216651	0.275638309355726	0.434512853234709	0.744661559301835	0.700211008860926
chr1	231336541	231336779	238	-	exon	EXOC8	0.230302827400011	0.961805715669138	0.303312141116397	1	0.321457705251792	0.800511028957511	0.200111000250461	0.619499179536109	1.05916583672134	0.275638309355726	0.434512853234709	0.744661559301835	0.783527527365615
chr1	231337028	231337225	197	+	utr5	SPRTN	0.627269536797565	0.99901954593817	0.453625150366375	1	0.436034345499366	0.868674779059649	0.317499935463042	0.721726385513214	0.772058673718642	-0.201241808982823	0.582136703912734	0.836877150749032	0.973300482701465
chr1	231351445	231351587	142	+	exon	SPRTN	0.802073672721731	0.99901954593817	0.948571873988884	1	0.93112778934974	0.974174086077381	1	1	-0.413885034604324	-0.201241808982823	0.582136703912734	0.836877150749032	-0.212643225621501
chr1	231352971	231353195	224	+	utr3	SPRTN	0.824578217208027	0.99901954593817	0.591595858088423	1	0.682228589770786	0.962234964480716	0.763046332561907	0.960933589680231	-0.618095334358423	-0.201241808982823	0.582136703912734	0.836877150749032	-0.4168535253756
chr1	231366168	231366394	226	-	utr3	EGLN1	0.467955067893756	0.994712378280534	0.200331092483052	1	0.202263733879605	0.70281875194604	0.286364743444395	0.698015676233545	-0.45914714152634	0.122543225415816	0.55355296976528	0.818409247943562	-0.581690366942156
chr1	231420966	231421232	266	-	exon	EGLN1	0.107501362976893	0.922039431408273	0.0465852491462811	1	0.0133449084808954	0.291715319643547	0.226415319985222	0.642344434604642	-1.00034688150157	0.122543225415816	0.55355296976528	0.818409247943562	-1.12289010691739
chr1	231421663	231421784	121	-	exon	EGLN1	0.764519846476974	0.99901954593817	0.536621024157689	1	0.567407244467317	0.922582662035273	0.350121750970679	0.745208034565977	-0.107264851378537	0.122543225415816	0.55355296976528	0.818409247943562	-0.229808076794353
chr1	231421990	231422118	128	-	utr5	EGLN1	0.217727000836548	0.959205419798961	0.0837942949800478	1	0.15698024341922	0.652574819685085	0.0774277087955016	0.44593711799067	-0.633375828810622	0.122543225415816	0.55355296976528	0.818409247943562	-0.755919054226438
chr1	232465176	232465289	113	-	exon	SIPA1L2	0.632780082742455	0.99901954593817	0.392802429351473	1	0.568929450548561	0.922582662035273	0.599137915820628	0.885806638069221	0.462010502471684	0.645376744053557	0.0342323769998393	0.179628114776744	-0.183366241581873
chr1	232514004	232514165	161	-	exon	SIPA1L2	0.779881240722995	0.99901954593817	0.875471041487261	1	0.905418268666272	0.974174086077381	0.291287773647129	0.700853110520996	1.17625941815741	0.645376744053557	0.0342323769998393	0.179628114776744	0.53088267410385
chr1	232515009	232515146	137	-	exon	SIPA1L2	0.554319752150898	0.99901954593817	0.615110134369627	1	0.732942098799393	0.974174086077381	0.567172321793534	0.870230536057195	0.798820721247254	0.645376744053557	0.0342323769998393	0.179628114776744	0.153443977193697
chr1	232805935	232806046	111	+	exon	MAP10	0.842337584878284	0.99901954593817	0.947575100103627	1	0.84393436448403	0.974174086077381	0	0	-0.631477322803155	-0.870117417487233	0.252557854619644	0.574709748674834	0.238640094684078
chr1	232807822	232807922	100	+	exon	MAP10	0.106245959894778	0.922039431408273	0.0891305832340259	1	0.27749987384658	0.771993521924351	0.308196128696604	0.713800366442096	0.750023223507946	-0.870117417487233	0.252557854619644	0.574709748674834	1.62014064099518
chr1	232983903	232984228	325	-	utr3	PCNX2	0.0912327991889687	0.903578014772109	0.0998918564925897	1	0.137952600843505	0.634716518202845	0.160604080151558	0.575060967219449	1.27502586914176	0.509888352229574	0.0866890724371317	0.324778404124521	0.765137516912181
chr1	233258114	233258365	251	-	utr5	PCNX2	0.493874539615506	0.994712378280534	0.691757317887012	1	0.710281677837345	0.970811919607238	0.219191588179916	0.636986453741604	0.917944849002541	0.509888352229574	0.0866890724371317	0.324778404124521	0.408056496772966
chr1	233258402	233258591	189	-	exon	PCNX2	0.863407722184622	0.99901954593817	0.91690327822279	1	0.940757326503362	0.974174086077381	0.715729499592426	0.940151274592595	0.502455771822792	0.509888352229574	0.0866890724371317	0.324778404124521	-0.00743258040678252
chr1	233258731	233258893	162	-	exon	PCNX2	0.532954742778235	0.99901954593817	0.679056719892289	1	0.717270747096645	0.973209855567242	0.247328294583747	0.663103638603661	0.379695040034785	0.509888352229574	0.0866890724371317	0.324778404124521	-0.130193312194789
chr1	233258966	233259183	217	-	exon	PCNX2	0.736452182367662	0.99901954593817	0.905384471043458	1	0.918529397489253	0.974174086077381	0.667819534878183	0.919507313407998	0.240796778880458	0.509888352229574	0.0866890724371317	0.324778404124521	-0.269091573349117
chr1	233327806	233328014	208	+	utr5	RP5-862P8.2	0.248862636662598	0.962263927820188	0.134314496911589	1	0.114230683034671	0.600347986271106	0.23671620943209	0.653080703559426	-1.10535564486251	0.102037671540137	0.676252143177946	0.884016842721116	-1.20739331640265
chr1	233379107	233379295	188	+	exon	RP5-862P8.2	0.875342036402732	0.99901954593817	0.876506043566032	1	0.96031905604546	0.974514264597385	0.265492216669721	0.680276187773339	-0.140840177338655	0.102037671540137	0.676252143177946	0.884016842721116	-0.242877848878792
chr1	233379397	233379727	330	+	exon	RP5-862P8.2	0.902704562778089	0.99901954593817	0.581147025820179	1	0.551737461931368	0.919480628850048	0.794973702160157	0.97448574896769	0.0236065273007385	0.102037671540137	0.676252143177946	0.884016842721116	-0.0784311442393986
chr1	233382397	233382858	461	+	utr3	RP5-862P8.2	0.936544754051615	0.99901954593817	0.593532750135554	1	0.449594890420706	0.877025923078216	0.272855699942442	0.685763019724758	0.48941171271133	0.102037671540137	0.676252143177946	0.884016842721116	0.387374041171193
chr1	233666813	233666934	121	+	exon	KCNK1	0.724322759002955	0.99901954593817	0.51219930792914	1	0.396801682470695	0.844226999876405	0.356758216921366	0.750274207963996	-0.0995037339655234	0.465203813049631	0.260431309672371	0.582335418081193	-0.564707547015155
chr1	233671378	233671517	139	+	exon	KCNK1	0.645741005240383	0.99901954593817	0.488850229753175	1	0.37843472261647	0.836915534001855	0.19459871778047	0.611846824592505	-0.157339978710412	0.465203813049631	0.260431309672371	0.582335418081193	-0.622543791760043
chr1	233905981	233906259	278	+	intron	SLC35F3	0.767426128320751	0.99901954593817	0.559650756018388	1	0.616672560597844	0.938162182538018	0.35289245285748	0.746937380665056	-1.33952133146252	1.10975399121121	0.00252669362760458	0.0303029664602115	-2.44927532267373
chr1	234323155	234323329	174	+	utr3	SLC35F3	0.0575084521506076	0.859672687812782	0.0168106576508342	1	0.0329303290166943	0.39518268218474	0.0217820955805699	0.348966214654192	-0.305927661381881	1.10975399121121	0.00252669362760458	0.0303029664602115	-1.41568165259309
chr1	234323758	234323858	100	+	utr3	SLC35F3	0.772041432527691	0.99901954593817	0.496319422898305	1	0.614947880202955	0.938162182538018	0.608834293356265	0.889717551904664	0.352929934270081	1.10975399121121	0.00252669362760458	0.0303029664602115	-0.756824056941132
chr1	234383801	234383901	100	+	utr3	COA6	0.411671452494742	0.994350254429382	0.18616270567163	1	0.145876722673905	0.640153507643631	0.0144374288170352	0.329768285005302	-0.887655787182635	-0.028711933332732	0.93210241669411	0.976614393568735	-0.858943853849903
chr1	234606999	234607782	783	-	utr3	IRF2BP2	0.473214136692603	0.994712378280534	0.851603828017965	1	0.718482482285668	0.973209855567242	0.927540124525588	1	0.521596384012938	0.308820701925486	0.193959002600994	0.504442002721164	0.212775682087452
chr1	234608575	234608676	101	-	exon	IRF2BP2	0.323139929154339	0.979653292744062	0.18110303555652	1	0.237652152490761	0.736979289468616	0.118923416655937	0.514613709659789	0.273442845338794	0.308820701925486	0.193959002600994	0.504442002721164	-0.0353778565866921
chr1	234609040	234609256	216	-	exon	IRF2BP2	0.399133774301773	0.99073836755688	0.289555924915645	1	0.237037436986889	0.736979289468616	0.664627429611649	0.918381513136434	-0.448384473716814	0.308820701925486	0.193959002600994	0.504442002721164	-0.757205175642299
chr1	235131667	235131923	256	-	utr3	ARID4B	0.678274909370956	0.99901954593817	0.407475222318933	1	0.326188380518097	0.803889175269862	0.117120188627625	0.511649377040518	-0.555961221373574	0.0678629088986945	0.802199103742514	0.932528797378224	-0.623824130272268
chr1	235160487	235160587	100	-	utr3	ARID4B	0.847190286980158	0.99901954593817	0.931190427423437	1	0.955331059561762	0.974174086077381	0.987185795491759	1	0.424449416178797	0.0678629088986945	0.802199103742514	0.932528797378224	0.356586507280102
chr1	235161110	235161231	121	-	utr3	ARID4B	0.407669269023563	0.994284844639044	0.556488309355432	1	0.648769182435292	0.951191811552356	0.635560555203101	0.90329873604177	1.24111950114017	0.0678629088986945	0.802199103742514	0.932528797378224	1.17325659224147
chr1	235168425	235168583	158	-	utr3	ARID4B	0.259621076370449	0.963227908294366	0.111660088258684	1	0.171165941657043	0.668049186718414	0.141478582072467	0.5501681230425	-0.917125556035185	0.0678629088986945	0.802199103742514	0.932528797378224	-0.984988464933879
chr1	235181952	235182496	544	-	exon	ARID4B	0.26563563035158	0.963227908294366	0.429837224985631	1	0.413423697969031	0.8548891824838	0.269653562142263	0.683189585939193	0.303524402443257	0.0678629088986945	0.802199103742514	0.932528797378224	0.235661493544562
[truncated: 15,404 more rows]
